# Supplementary material for: Genomic insights into local adaptation and future climate-induced vulnerability of a keystone forest tree in East Asia
Source: Nat Commun. 2022 Nov 1;13:6541. doi: 10.1038/s41467-022-34206-8 (PMC9626627; doi:10.1038/s41467-022-34206-8)
Supplement: Supplementary file 8 — Source Data [file 41467_2022_34206_MOESM8_ESM.zip › Source data/supplementary_figures/local&forward&reverse/future_GISS-E2-1-G_126_2080_reverseOffsetGF_19bio.csv]

x1	y1	local	reverseOffset	predDist	bearing	x2	y2
123.479166666667	54.6458333333333	0.0263846439211496	0.0118100924586308	796497.085285214	138.845210286275	130.645833333333	49.0208333333333
123.520833333333	54.6458333333333	0.0232958189676601	0.00998292763432431	474570.436802135	137.772519940661	128.104166666667	51.3958333333333
123.5625	54.6458333333333	0.0237022028525822	0.0100003736376671	472767.429873346	138.047514433632	128.104166666667	51.3958333333333
123.604166666667	54.6458333333333	0.0242514416222964	0.0101610977954964	470974.058640684	138.324480521701	128.104166666667	51.3958333333333
123.645833333333	54.6458333333333	0.0248534961732656	0.0100677817713737	469190.434204685	138.603430067596	128.104166666667	51.3958333333333
123.6875	54.6458333333333	0.0247918867342854	0.0100655343729923	498521.099683523	149.489758099948	127.270833333333	50.7291666666667
123.729166666667	54.6458333333333	0.0239625271608963	0.00798700712625188	778109.470634239	138.979232830279	130.729166666667	49.1458333333333
123.770833333333	54.6458333333333	0.0236295609660083	0.00800139242391026	769053.557251415	139.331918505319	130.645833333333	49.1875
123.8125	54.6458333333333	0.0245502549123894	0.00815112704433988	769364.083156064	139.902085377129	130.604166666667	49.1458333333333
123.854166666667	54.6458333333333	0.0259087396938328	0.0104499939461447	493156.691626468	150.701290773693	127.270833333333	50.7291666666667
123.895833333333	54.6458333333333	0.0251632377430936	0.0103615567334103	491846.655881598	151.008038777563	127.270833333333	50.7291666666667
123.9375	54.6458333333333	0.0251397463631852	0.0101057839292498	490549.24806439	151.316328220398	127.270833333333	50.7291666666667
123.979166666667	54.6458333333333	0.0248717439859273	0.0104146926942395	489264.569069764	151.626156256634	127.270833333333	50.7291666666667
124.020833333333	54.6458333333333	0.0243943701996584	0.0103282069729814	453595.285907294	141.20510675873	128.104166666667	51.3958333333333
124.0625	54.6458333333333	0.0240222048156828	0.0102303642003706	451915.476702488	141.504505329525	128.104166666667	51.3958333333333
124.104166666667	54.6458333333333	0.0243880798359027	0.0105666041543109	450246.707028032	141.806005689002	128.104166666667	51.3958333333333
124.145833333333	54.6458333333333	0.0239848749535786	0.0104917456388556	448589.100653754	142.109617203991	128.104166666667	51.3958333333333
124.1875	54.6458333333333	0.0241116105438634	0.0100799468964563	446942.782349386	142.415348958118	128.104166666667	51.3958333333333
123.395833333333	54.6041666666667	0.0239213184928799	0.0103306245934909	476656.76148784	136.579435163644	128.104166666667	51.3958333333333
123.4375	54.6041666666667	0.0259654531110219	0.0119921208591351	794793.570509127	138.446979100294	130.645833333333	49.0208333333333
123.479166666667	54.6041666666667	0.0239392884986022	0.00968871735929243	472973.72477093	137.120588166789	128.104166666667	51.3958333333333
123.520833333333	54.6041666666667	0.0249623827472979	0.0100575542914711	471146.230765663	137.394130414866	128.104166666667	51.3958333333333
123.5625	54.6041666666667	0.0257187887015319	0.0100013521100259	498719.095178073	148.320306315008	127.270833333333	50.7291666666667
123.604166666667	54.6041666666667	0.0255882243251004	0.0102155330799267	497310.967651148	148.617779502321	127.270833333333	50.7291666666667
123.645833333333	54.6041666666667	0.0247598474412315	0.0103538861555285	495914.806647129	148.916840139074	127.270833333333	50.7291666666667
123.6875	54.6041666666667	0.0248314111747687	0.0103045610287001	494530.713987505	149.217487950957	127.270833333333	50.7291666666667
123.729166666667	54.6041666666667	0.0244908151719772	0.0100512465388995	493158.791750433	149.519722349262	127.270833333333	50.7291666666667
123.770833333333	54.6041666666667	0.0250104618774167	0.0105460323076117	801571.63952666	140.662857783635	130.6875	48.8125
123.8125	54.6041666666667	0.0250238102416245	0.0102941945667406	754471.869533235	139.073165912376	130.604166666667	49.2708333333333
123.854166666667	54.6041666666667	0.024358755276201	0.0105221283144705	798171.337154984	141.028350576209	130.6875	48.8125
123.895833333333	54.6041666666667	0.0243997928765251	0.0104208364698235	455139.719747197	139.947246645283	128.104166666667	51.3958333333333
123.9375	54.6041666666667	0.0246349283205188	0.0101772994310198	486485.32483513	151.054649659058	127.270833333333	50.7291666666667
123.979166666667	54.6041666666667	0.0253816820682344	0.0102766624410212	485188.580349663	151.366372742339	127.270833333333	50.7291666666667
124.020833333333	54.6041666666667	0.0252763380223731	0.0101457896049798	483904.726126927	151.679668912888	127.270833333333	50.7291666666667
124.0625	54.6041666666667	0.0258098818994474	0.00993183916596496	482633.865466816	151.994534821406	127.270833333333	50.7291666666667
124.104166666667	54.6041666666667	0.0245299655855038	0.00886173697208276	481376.101707943	152.310966743507	127.270833333333	50.7291666666667
124.145833333333	54.6041666666667	0.0252204871120035	0.0101475320158494	480131.538200076	152.628960573272	127.270833333333	50.7291666666667
124.1875	54.6041666666667	0.0248507969110402	0.0101251248074306	478900.278275911	152.948511816889	127.270833333333	50.7291666666667
123.0625	54.5625	0.0235638835284211	0.00960132618097447	488507.975653817	134.104683629503	128.104166666667	51.3958333333333
123.104166666667	54.5625	0.0241127347285081	0.00910140349582284	394333.928793216	141.644529341289	126.645833333333	51.7291666666667
123.145833333333	54.5625	0.023152155899224	0.00933679366538589	484653.804757355	134.615527590546	128.104166666667	51.3958333333333
123.1875	54.5625	0.0264097238573249	0.0104362651017868	802601.979713244	138.811638648276	130.395833333333	48.8958333333333
123.229166666667	54.5625	0.0232284361578962	0.00892587156615824	480833.642767212	135.133989060731	128.104166666667	51.3958333333333
123.270833333333	54.5625	0.0238928978109432	0.00913302631368058	478936.571337134	135.396111723065	128.104166666667	51.3958333333333
123.3125	54.5625	0.024422185600148	0.0098051368941037	477048.311929428	135.660181089093	128.104166666667	51.3958333333333
123.354166666667	54.5625	0.0241720450122795	0.009459830400514	475168.970239278	135.926211142765	128.104166666667	51.3958333333333
123.395833333333	54.5625	0.0249264873115791	0.0100652738559452	473298.653134909	136.194215794396	128.104166666667	51.3958333333333
123.4375	54.5625	0.0255778222551723	0.0102853836126255	471437.468660653	136.464208872443	128.104166666667	51.3958333333333
123.479166666667	54.5625	0.0245348802196132	0.00980537316669739	469585.526039467	136.736204115023	128.104166666667	51.3958333333333
123.520833333333	54.5625	0.0245084257026046	0.00955763499429059	467742.935674923	137.010215161147	128.104166666667	51.3958333333333
123.5625	54.5625	0.0242157418865186	0.00989042613361143	465909.809152653	137.286255541671	128.104166666667	51.3958333333333
123.604166666667	54.5625	0.0245318819340211	0.0101177192977214	759925.417504211	137.912176207852	130.604166666667	49.2708333333333
123.645833333333	54.5625	0.0245344130937848	0.0099304756539329	462272.399892181	137.844477832319	128.104166666667	51.3958333333333
123.6875	54.5625	0.0244769133767662	0.00976369628516943	460468.346239996	138.126686177971	128.104166666667	51.3958333333333
123.729166666667	54.5625	0.0243575680089136	0.0100182445930868	458674.214600632	138.410976708966	128.104166666667	51.3958333333333
123.770833333333	54.5625	0.0244036278155927	0.0100563550618987	456890.122469921	138.697362269618	128.104166666667	51.3958333333333
123.8125	54.5625	0.0236895149008585	0.00978734880949014	455116.18852103	138.985855535712	128.104166666667	51.3958333333333
123.854166666667	54.5625	0.0247003538191479	0.0102759148855988	453352.532601185	139.276469003399	128.104166666667	51.3958333333333
123.895833333333	54.5625	0.0251146402617315	0.0100727126964333	483753.597975059	150.476555107283	127.270833333333	50.7291666666667
123.9375	54.5625	0.0243732161125156	0.0103489746334862	449856.540082639	139.864105561222	128.104166666667	51.3958333333333
123.979166666667	54.5625	0.0245767757024758	0.0102040386881652	448124.449008023	140.161152641269	128.104166666667	51.3958333333333
124.020833333333	54.5625	0.0250598120322762	0.0101442073379793	479826.747352578	151.417427412634	127.270833333333	50.7291666666667
124.0625	54.5625	0.0243189936249087	0.00811968091375166	751901.030729019	140.592330721766	130.604166666667	49.1458333333333
124.104166666667	54.5625	0.0212109386185376	0.00387877776548203	525673.108497068	156.638745145425	127.020833333333	50.1875
124.145833333333	54.5625	0.024225191578687	0.00806104514354628	748492.838460556	140.97774325209	130.604166666667	49.1458333333333
124.1875	54.5625	0.0219178724578293	0.00568926532523522	709387.653437797	151.666043904211	128.770833333333	48.8541666666667
124.229166666667	54.5625	0.0235375356349239	0.00799159960578663	742951.941629298	140.972536619853	130.645833333333	49.1875
122.895833333333	54.5208333333333	0.0231862160136934	0.00899290225267235	493157.320473571	132.71275584104	128.104166666667	51.3958333333333
122.9375	54.5208333333333	0.0261314019936695	0.0107566259896924	397565.31766758	139.877314073834	126.645833333333	51.7291666666667
122.979166666667	54.5208333333333	0.024145931742741	0.00982009014163207	489208.236589347	133.208745970244	128.104166666667	51.3958333333333
123.020833333333	54.5208333333333	0.0241818257863154	0.0101583492713205	487245.729772174	133.459544335864	128.104166666667	51.3958333333333
123.0625	54.5208333333333	0.0237846925453848	0.00970327270561537	485291.377181105	133.712231464266	128.104166666667	51.3958333333333
123.104166666667	54.5208333333333	0.025947474158788	0.0107093767629199	843779.846440868	139.230537090084	130.5625	48.5208333333333
123.145833333333	54.5208333333333	0.0258914202148762	0.0101342565503738	800905.017446892	138.415888313723	130.395833333333	48.8958333333333
123.1875	54.5208333333333	0.0260142441402966	0.01077877127997	799117.369179998	138.593795313397	130.395833333333	48.8958333333333
123.229166666667	54.5208333333333	0.025168084877413	0.0102496648152287	384050.41957509	142.613668640739	126.604166666667	51.7291666666667
123.270833333333	54.5208333333333	0.0251497899643565	0.010115451102041	688333.39933578	149.128783628271	128.104166666667	49.1041666666667
123.3125	54.5208333333333	0.0233095749486931	0.00813725136328426	729604.456762603	143.934220265436	129.1875	49.0625
123.354166666667	54.5208333333333	0.0240684624157958	0.00994976940988906	471847.741681487	135.535175389672	128.104166666667	51.3958333333333
123.395833333333	54.5208333333333	0.0245320652067945	0.00997840483486679	469962.307831611	135.80350664821	128.104166666667	51.3958333333333
123.4375	54.5208333333333	0.0248268372281556	0.010219358131159	468085.967501354	136.073859494566	128.104166666667	51.3958333333333
123.479166666667	54.5208333333333	0.0253220536006278	0.0101117834385865	807254.679121394	140.072085810752	130.520833333333	48.7291666666667
123.520833333333	54.5208333333333	0.0240910369992831	0.00962157536676681	464361.010348787	136.62068769664	128.104166666667	51.3958333333333
123.5625	54.5208333333333	0.024470169727521	0.00987362611892823	462512.618072139	136.897191689887	128.104166666667	51.3958333333333
123.604166666667	54.5208333333333	0.0244157540710049	0.00987511490372469	460673.768410692	137.175774527252	128.104166666667	51.3958333333333
123.645833333333	54.5208333333333	0.0236574844643829	0.00981726261724533	458844.576716901	137.456450249337	128.104166666667	51.3958333333333
123.6875	54.5208333333333	0.023474542373403	0.00973705147230773	457025.159576751	137.739232767519	128.104166666667	51.3958333333333
123.729166666667	54.5208333333333	0.0238765279186907	0.0100609406888504	455215.634809642	138.024135853494	128.104166666667	51.3958333333333
123.770833333333	54.5208333333333	0.0262176217514117	0.011021902435261	773637.307075725	139.457885578318	130.645833333333	49.0208333333333
123.8125	54.5208333333333	0.0260194181180482	0.0113009257276322	773082.640763995	141.350230803878	130.395833333333	48.8958333333333
123.854166666667	54.5208333333333	0.0236213488929984	0.0102945390343041	770143.039804444	139.829489022395	130.645833333333	49.0208333333333
123.895833333333	54.5208333333333	0.0238607591163056	0.0102284856109146	768405.953247746	140.016441452249	130.645833333333	49.0208333333333
123.9375	54.5208333333333	0.026205203526552	0.0116358673434006	766675.62626978	140.204164004616	130.645833333333	49.0208333333333
123.979166666667	54.5208333333333	0.023887154823988	0.0101548003024354	785874.3487081	141.163798369098	130.6875	48.8125
124.020833333333	54.5208333333333	0.0248445341707928	0.0102773932661615	738652.229606847	139.5617048716	130.604166666667	49.2708333333333
124.0625	54.5208333333333	0.0247741528768152	0.0103165608308341	736905.620063167	139.754629757445	130.604166666667	49.2708333333333
124.104166666667	54.5208333333333	0.0247423968068158	0.0104841866732261	780829.404568777	141.726240261123	130.6875	48.8125
124.145833333333	54.5208333333333	0.0242783681528006	0.0104075374243758	779161.63975546	141.915190545694	130.6875	48.8125
124.1875	54.5208333333333	0.0247783924745561	0.0104013107014892	470657.705839824	152.435885629971	127.270833333333	50.7291666666667
124.229166666667	54.5208333333333	0.0244704013866688	0.0103546080702738	469415.975758156	152.761277465605	127.270833333333	50.7291666666667
124.270833333333	54.5208333333333	0.0245849161528173	0.0102864311413827	468187.903549165	153.088297575487	127.270833333333	50.7291666666667
124.3125	54.5208333333333	0.0246437782041517	0.0103651170251092	466973.597379919	153.4169405846	127.270833333333	50.7291666666667
122.8125	54.4791666666667	0.0241549901624042	0.0100014808729536	383160.459556731	137.069614004706	126.604166666667	51.8958333333333
122.854166666667	54.4791666666667	0.0246610265257964	0.0103133674079065	691439.134809879	147.806757063785	127.895833333333	49.1041666666667
122.895833333333	54.4791666666667	0.0242696511135483	0.0101272374719988	379504.261075846	137.734176147432	126.604166666667	51.8958333333333
122.9375	54.4791666666667	0.0238376835250436	0.0090380714560522	394030.043955341	139.443252663268	126.645833333333	51.7291666666667
122.979166666667	54.4791666666667	0.0235975502862197	0.00898248646449514	824970.166224077	136.677712826358	130.6875	48.8125
123.020833333333	54.4791666666667	0.0236429652206334	0.00968433808983704	484067.136293377	133.061829583275	128.104166666667	51.3958333333333
123.0625	54.4791666666667	0.0237417643033662	0.00977989199894433	482097.91710453	133.314558782034	128.104166666667	51.3958333333333
123.104166666667	54.4791666666667	0.0261135586224699	0.0102172119296838	799245.181475597	138.018416047216	130.395833333333	48.8958333333333
123.145833333333	54.4791666666667	0.0273340427481256	0.00882572451830138	797441.715278896	138.195865964726	130.395833333333	48.8958333333333
123.1875	54.4791666666667	0.0260334640167159	0.0105092838629017	795644.4971988	138.374043513808	130.395833333333	48.8958333333333
123.229166666667	54.4791666666667	0.0238650170537414	0.00950495450961539	474304.100774358	134.344945210749	128.104166666667	51.3958333333333
123.270833333333	54.4791666666667	0.0250404657181369	0.0104232133777982	815882.889092035	138.075133357021	130.6875	48.7708333333333
123.3125	54.4791666666667	0.024962278470476	0.0102775048655663	814081.364165597	138.249743349502	130.6875	48.7708333333333
123.354166666667	54.4791666666667	0.0248772871534287	0.00987413860534371	777009.725559244	137.368276344149	130.5625	49.1041666666667
123.395833333333	54.4791666666667	0.0249869906433604	0.010087211106784	775183.60857402	137.548373668547	130.5625	49.1041666666667
123.4375	54.4791666666667	0.0240761192461181	0.00992519900441747	464756.568341786	135.677896398668	128.104166666667	51.3958333333333
123.479166666667	54.4791666666667	0.0234712393033716	0.00939855063512816	462874.108284178	135.950636092807	128.104166666667	51.3958333333333
123.520833333333	54.4791666666667	0.024016040667288	0.00987898750268661	461000.924139384	136.225461073215	128.104166666667	51.3958333333333
123.5625	54.4791666666667	0.0237580156213607	0.00990012722686764	459137.130074691	136.50238637424	128.104166666667	51.3958333333333
123.604166666667	54.4791666666667	0.024195285076241	0.00986818703619207	457282.841539094	136.781426930141	128.104166666667	51.3958333333333
123.645833333333	54.4791666666667	0.0243339180401552	0.00993173284668802	455438.175265563	137.062597565046	128.104166666667	51.3958333333333
123.6875	54.4791666666667	0.0239878173537225	0.0100235607705866	453603.249272691	137.345912982574	128.104166666667	51.3958333333333
123.729166666667	54.4791666666667	0.0233717142010375	0.0100468299049986	451778.182865631	137.631387755132	128.104166666667	51.3958333333333
123.770833333333	54.4791666666667	0.0232706444266245	0.00985326568562809	449963.096636349	137.919036312855	128.104166666667	51.3958333333333
123.8125	54.4791666666667	0.026307804770244	0.0116129404860826	769465.814954464	141.13558527377	130.395833333333	48.8958333333333
123.854166666667	54.4791666666667	0.025959314635862	0.0113657034096433	767774.576847125	141.325711386272	130.395833333333	48.8958333333333
123.895833333333	54.4791666666667	0.0261142440552391	0.0112758423003993	766090.34977716	141.516601826822	130.395833333333	48.8958333333333
123.9375	54.4791666666667	0.0235615317526769	0.0103898580608227	763117.784527665	139.982345159391	130.645833333333	49.0208333333333
123.979166666667	54.4791666666667	0.0235885589591447	0.010258907232741	441041.678824407	139.39037950991	128.104166666667	51.3958333333333
124.020833333333	54.4791666666667	0.0240569594144925	0.0103938336568812	471701.869289775	150.879362728666	127.270833333333	50.7291666666667
124.0625	54.4791666666667	0.0236168565481301	0.0102531120735905	778877.730107487	141.32686987147	130.6875	48.8125
124.104166666667	54.4791666666667	0.0242681192376105	0.0105320721674798	469099.633514264	151.52270809125	127.270833333333	50.7291666666667
124.145833333333	54.4791666666667	0.0246578563283634	0.0103588387537564	467818.557916371	151.846907789275	127.270833333333	50.7291666666667
124.1875	54.4791666666667	0.0247414330703111	0.0105521095740207	773846.019896773	141.894993241089	130.6875	48.8125
124.229166666667	54.4791666666667	0.0250300483816643	0.0103488766256272	465297.045269675	152.500341891117	127.270833333333	50.7291666666667
124.270833333333	54.4791666666667	0.0238428931220999	0.00822498212009187	464936.591549509	151.272445394124	127.4375	50.7708333333333
124.3125	54.4791666666667	0.0212393037195749	0.00509725803503299	774430.788970556	142.463051082437	130.729166666667	48.7708333333333
124.354166666667	54.4791666666667	0.0238716034480979	0.00832209022137863	732813.86794067	141.510365495043	130.604166666667	49.1458333333333
124.395833333333	54.4791666666667	0.0230536383850171	0.00815457824703748	728957.357125629	141.308528911841	130.645833333333	49.1875
122.8125	54.4375	0.0241364793166913	0.0102252005774145	379777.677019245	136.593586374556	126.604166666667	51.8958333333333
122.854166666667	54.4375	0.0250798278942431	0.00906954204117903	823881.646293084	138.968562390511	130.1875	48.6041666666667
122.895833333333	54.4375	0.0256926087581665	0.0105171492823462	845753.047911153	137.964304738521	130.5625	48.5208333333333
122.9375	54.4375	0.0235500904172099	0.00896909742246979	823467.474719035	136.287574204322	130.6875	48.8125
122.979166666667	54.4375	0.0275388253750771	0.00890667811412727	801279.724128848	137.267494826779	130.395833333333	48.8958333333333
123.020833333333	54.4375	0.0259849168950425	0.0102666436134244	796675.261715259	140.010780020424	129.979166666667	48.7291666666667
123.0625	54.4375	0.0266674714492768	0.00941190242497498	797622.731061193	137.619247661994	130.395833333333	48.8958333333333
123.104166666667	54.4375	0.0261796398434919	0.0102131530667078	795803.446844425	137.796219110678	130.395833333333	48.8958333333333
123.145833333333	54.4375	0.0232390150143825	0.0091556660385415	474984.243563712	133.422944479261	128.104166666667	51.3958333333333
123.1875	54.4375	0.0232154844680023	0.00955544757222059	473024.820480833	133.681596056597	128.104166666667	51.3958333333333
123.229166666667	54.4375	0.023709894744375	0.00981122360513859	471073.859446392	133.942255496421	128.104166666667	51.3958333333333
123.270833333333	54.4375	0.0246777538162074	0.010186790235574	833515.232245359	139.695341774262	130.5625	48.4791666666667
123.3125	54.4375	0.0232892697847824	0.00809611554947479	773622.454337994	136.569065740697	130.604166666667	49.1458333333333
123.354166666667	54.4375	0.0252338360250655	0.0100325845927012	805443.883595896	139.109292392949	130.520833333333	48.7291666666667
123.395833333333	54.4375	0.0246899901255858	0.010198592444014	807023.492237846	138.384475875923	130.6875	48.7708333333333
123.4375	54.4375	0.0248161659937996	0.0101715676153131	805231.080071333	138.561464001312	130.6875	48.7708333333333
123.479166666667	54.4375	0.0239260420213383	0.0100023805194058	459551.836321597	135.549282020799	128.104166666667	51.3958333333333
123.520833333333	54.4375	0.0233361623627892	0.0096233422258983	457663.157099664	135.824447955919	128.104166666667	51.3958333333333
123.5625	54.4375	0.0259041358702648	0.0109875444360728	776210.047869461	139.791849320567	130.395833333333	48.8958333333333
123.604166666667	54.4375	0.0230167944126459	0.00974667345318203	453913.960929267	136.381204208953	128.104166666667	51.3958333333333
123.645833333333	54.4375	0.0239127123934311	0.00903358696493609	452053.678824907	136.662825901936	128.104166666667	51.3958333333333
123.6875	54.4375	0.0232117582669161	0.00927212445339824	450203.099500271	136.946630711653	128.104166666667	51.3958333333333
123.729166666667	54.4375	0.0258148863369329	0.0111546655054419	768388.366970415	138.824143196498	130.645833333333	49.0208333333333
123.770833333333	54.4375	0.0263077214852522	0.0116793328441713	766611.686598992	139.009435261749	130.645833333333	49.0208333333333
123.8125	54.4375	0.0261141505544279	0.0115774920510138	765116.189392361	139.77012882642	130.5625	48.9791666666667
123.854166666667	54.4375	0.0272166673684053	0.00975277362655885	764159.059963018	141.109446549434	130.395833333333	48.8958333333333
123.895833333333	54.4375	0.0265946275452217	0.0105677120997381	762465.163534949	141.300755332195	130.395833333333	48.8958333333333
123.9375	54.4375	0.0254653593894037	0.0110814675815324	759571.567774471	139.758448229859	130.645833333333	49.0208333333333
123.979166666667	54.4375	0.0260235966516005	0.0110788987769471	757828.423660185	139.947674890814	130.645833333333	49.0208333333333
124.020833333333	54.4375	0.0231585623143584	0.0102240550634316	435762.539298944	139.29747901207	128.104166666667	51.3958333333333
124.0625	54.4375	0.0258578101534118	0.0112118042762996	754362.730564055	140.328512977379	130.645833333333	49.0208333333333
124.104166666667	54.4375	0.0241555020536149	0.0104581695799675	465027.996221706	151.250720893085	127.270833333333	50.7291666666667
124.145833333333	54.4375	0.0239098382295179	0.0104867155112675	771881.490208415	141.492566702306	130.6875	48.8125
124.1875	54.4375	0.0236013828046894	0.0102571059927382	770201.707515866	141.683115496583	130.6875	48.8125
124.229166666667	54.4375	0.0244446315857731	0.0103029581502477	768528.993432029	141.874422904803	130.6875	48.8125
124.270833333333	54.4375	0.0257195283301014	0.0106258029526596	768126.388233725	143.212153183385	130.520833333333	48.7291666666667
124.3125	54.4375	0.0250939374227253	0.0102062398888263	733044.530553214	141.486458464028	130.5625	49.1041666666667
124.354166666667	54.4375	0.0235598684113134	0.00819960338474024	729189.247850054	141.28454548716	130.604166666667	49.1458333333333
124.395833333333	54.4375	0.0236863722301874	0.00914653420670456	773680.530133762	143.200416373536	130.6875	48.6875
124.4375	54.4375	0.0238009644170861	0.00892274360070109	772064.691182062	143.394217546231	130.6875	48.6875
124.479166666667	54.4375	0.0248232032921911	0.0107618411256614	762573.501749583	143.223668198572	130.6875	48.7708333333333
122.270833333333	54.3958333333333	0.0232307822982147	0.00968630030747245	515042.21634868	128.023127350154	128.104166666667	51.3958333333333
122.3125	54.3958333333333	0.0245827183392369	0.0102609587277439	872001.239559117	135.63526607949	130.5625	48.4791666666667
122.354166666667	54.3958333333333	0.024098017589738	0.0102748319786161	866615.49312479	135.096771245639	130.645833333333	48.5625
122.395833333333	54.3958333333333	0.0234782861499797	0.00902016843063048	845004.452432857	133.922289529194	130.6875	48.8125
122.4375	54.3958333333333	0.0233589998411991	0.00856770028938455	843057.762727167	134.083048268439	130.6875	48.8125
122.479166666667	54.3958333333333	0.0244250966518693	0.0101255264314001	864475.566623491	136.281122830439	130.5625	48.4791666666667
122.520833333333	54.3958333333333	0.0237883374289483	0.00996243060600061	859016.920213853	135.741177774841	130.645833333333	48.5625
122.854166666667	54.3958333333333	0.0255980175551491	0.0101943725172525	800167.315337219	139.072684163314	129.979166666667	48.7291666666667
122.895833333333	54.3958333333333	0.0261623195695136	0.010154566524072	840410.256831776	137.397378579288	130.604166666667	48.5625
122.9375	54.3958333333333	0.0270838698072253	0.00870912810288065	799726.393798343	136.867673385944	130.395833333333	48.8958333333333
122.979166666667	54.3958333333333	0.0274994771028378	0.00903023542842651	797879.126888146	137.042674758328	130.395833333333	48.8958333333333
123.020833333333	54.3958333333333	0.0277587987515351	0.00915743549156187	796037.922306634	137.218409842691	130.395833333333	48.8958333333333
123.0625	54.3958333333333	0.0277433578472523	0.00920893013881812	794202.822821049	137.394881307492	130.395833333333	48.8958333333333
123.104166666667	54.3958333333333	0.0235473751170182	0.00871711752078213	812656.655778739	136.747652430768	130.6875	48.8125
123.145833333333	54.3958333333333	0.0236076700607226	0.00890600568587317	378223.309188146	140.257656737549	126.645833333333	51.7291666666667
123.1875	54.3958333333333	0.0236698077490756	0.00988240269003184	469833.51459537	133.273300324908	128.104166666667	51.3958333333333
123.229166666667	54.3958333333333	0.0240559316975929	0.00980543500485277	827732.758770909	138.596076764442	130.645833333333	48.5625
123.270833333333	54.3958333333333	0.0241443823663981	0.00986262951845016	829983.588028148	139.489411509796	130.5625	48.4791666666667
123.3125	54.3958333333333	0.023731938774827	0.0098867004504034	824165.370041854	138.944639731053	130.645833333333	48.5625
123.354166666667	54.3958333333333	0.0236446016098563	0.00969359365752174	801638.221000621	137.793114168368	130.6875	48.8125
123.395833333333	54.3958333333333	0.023574377280543	0.00981567634288638	799823.170682112	137.969879468493	130.6875	48.8125
123.4375	54.3958333333333	0.023373088598334	0.00962777331871145	458165.996301038	134.868796443804	128.104166666667	51.3958333333333
123.479166666667	54.3958333333333	0.0234708071529592	0.00968368612125112	456252.504703644	135.142100731962	128.104166666667	51.3958333333333
123.520833333333	54.3958333333333	0.0239737940603193	0.00896353994588736	794415.479668027	138.504547802645	130.6875	48.8125
123.5625	54.3958333333333	0.026206030475066	0.0109889457993553	772114.845416775	137.861982667633	130.645833333333	49.0208333333333
123.604166666667	54.3958333333333	0.0274357656457357	0.00885904039406733	770922.009270871	139.757193427122	130.395833333333	48.8958333333333
123.645833333333	54.3958333333333	0.0236980119372509	0.0089379881469026	789064.887999171	139.045825223996	130.6875	48.8125
123.6875	54.3958333333333	0.0239906798441627	0.00907009203848992	787294.250500934	139.227730685044	130.6875	48.8125
123.729166666667	54.3958333333333	0.0259370742340422	0.0108714465470281	764903.421697869	138.596516611339	130.645833333333	49.0208333333333
123.770833333333	54.3958333333333	0.026786997211934	0.0105227578001419	763982.86644985	140.510033794915	130.395833333333	48.8958333333333
123.8125	54.3958333333333	0.0275182192032285	0.0102328414468766	762265.256589037	140.700188451838	130.395833333333	48.8958333333333
123.854166666667	54.3958333333333	0.0278838375108591	0.0106277321950793	760554.611571557	140.89112523015	130.395833333333	48.8958333333333
123.895833333333	54.3958333333333	0.0272547111651413	0.00990346668844503	758850.979060011	141.082846211157	130.395833333333	48.8958333333333
123.9375	54.3958333333333	0.0272751859436516	0.0100114008391333	757154.406948438	141.275353436539	130.395833333333	48.8958333333333
123.979166666667	54.3958333333333	0.0260634767822932	0.0111168521253001	755464.943360458	141.468648907277	130.395833333333	48.8958333333333
124.020833333333	54.3958333333333	0.0262677027449007	0.0111034248053669	752537.880213392	139.912418487004	130.645833333333	49.0208333333333
124.0625	54.3958333333333	0.0256247565451927	0.0110224625242953	750798.568547853	140.10361088525	130.645833333333	49.0208333333333
124.104166666667	54.3958333333333	0.0241664530829235	0.0103745469370743	769953.927475575	141.088047523248	130.6875	48.8125
124.145833333333	54.3958333333333	0.0233944786585234	0.0100698976688429	768257.504452386	141.278251785495	130.6875	48.8125
124.1875	54.3958333333333	0.0260912814208416	0.011049005066598	745622.488436098	140.68205120452	130.645833333333	49.0208333333333
124.229166666667	54.3958333333333	0.0238879740160244	0.0102156656385858	764885.776131115	141.660962045175	130.6875	48.8125
124.270833333333	54.3958333333333	0.0241602751053904	0.0105430636926789	785016.753390432	143.153215611676	130.645833333333	48.5625
124.3125	54.3958333333333	0.0236212940121657	0.00880829155611487	773244.077273719	142.608346881061	130.6875	48.6875
124.354166666667	54.3958333333333	0.0219526313469164	0.00704944797981458	687931.821006138	151.862198386172	128.770833333333	48.8541666666667
124.395833333333	54.3958333333333	0.0232625411829442	0.00836002495113592	781785.406798489	143.536958537873	130.6875	48.5625
124.4375	54.3958333333333	0.0242188466145303	0.0103271095694901	778583.325498332	143.923597677148	130.645833333333	48.5625
124.479166666667	54.3958333333333	0.0239170725613604	0.0102963781217521	776993.373839483	144.118006184602	130.645833333333	48.5625
124.520833333333	54.3958333333333	0.0234113582394828	0.0101920503743605	753311.452612049	143.024803669168	130.6875	48.8125
122.020833333333	54.3541666666667	0.0239133597616813	0.0103204677992387	878860.993584266	133.62139379587	130.645833333333	48.5625
122.0625	54.3541666666667	0.023589442501226	0.00993310215279625	523005.132993453	126.543949322435	128.104166666667	51.3958333333333
122.104166666667	54.3541666666667	0.0236551083122758	0.0100331899567775	520831.629222956	126.754937095994	128.104166666667	51.3958333333333
122.145833333333	54.3541666666667	0.0239926432709113	0.00997000455766783	873000.468898393	134.088981411446	130.645833333333	48.5625
122.1875	54.3541666666667	0.0236294512300565	0.0099765507923633	516502.675606896	127.181805162711	128.104166666667	51.3958333333333
122.229166666667	54.3541666666667	0.0233021311820265	0.00980238947937337	514347.379181963	127.397717358371	128.104166666667	51.3958333333333
122.270833333333	54.3541666666667	0.0236150191383613	0.00875892111721153	847693.265024293	133.217724316515	130.6875	48.8125
122.3125	54.3541666666667	0.0233765001544227	0.00893884825484934	411941.990148551	133.397406967937	126.645833333333	51.7291666666667
122.354166666667	54.3541666666667	0.0237772590769835	0.0090203518660306	843755.05869976	133.536067303137	130.6875	48.8125
122.395833333333	54.3541666666667	0.0258335126830383	0.0101801774877686	859508.112827284	135.202002636666	130.604166666667	48.5625
122.4375	54.3541666666667	0.0259371753780315	0.0102698378625004	857601.981242963	135.363554722728	130.604166666667	48.5625
122.479166666667	54.3541666666667	0.0236171235251147	0.00869395721914098	837886.885050984	134.018587957272	130.6875	48.8125
122.520833333333	54.3541666666667	0.0257709250509151	0.0107395953001079	840718.036417852	137.373302798452	130.229166666667	48.5208333333333
122.5625	54.3541666666667	0.0236195674246503	0.00914248468213745	838886.34186538	137.542553802685	130.229166666667	48.5208333333333
122.604166666667	54.3541666666667	0.0255239355741412	0.0105840083319363	807477.409399548	137.789464178137	129.979166666667	48.7291666666667
122.645833333333	54.3541666666667	0.0236901956806892	0.0088510308814348	835240.739474006	137.883058598434	130.229166666667	48.5208333333333
122.895833333333	54.3541666666667	0.0230618786584252	0.00945896099576104	480765.844206299	131.09118494538	128.104166666667	51.3958333333333
122.9375	54.3541666666667	0.0237136295111434	0.00898653152409144	822672.072321279	139.096081144464	130.229166666667	48.5208333333333
122.979166666667	54.3541666666667	0.0235743959805881	0.00902298699316458	814903.188774781	136.010202716186	130.6875	48.8125
123.020833333333	54.3541666666667	0.0257913059161653	0.00992674629628972	831505.132840991	137.694069883189	130.604166666667	48.5625
123.0625	54.3541666666667	0.0275175668394043	0.0092636539319456	790795.286188739	137.168574337505	130.395833333333	48.8958333333333
123.104166666667	54.3541666666667	0.0277581666236152	0.00916206186135831	788956.613310942	137.346015921801	130.395833333333	48.8958333333333
123.145833333333	54.3541666666667	0.0257441169806568	0.0104327521993338	784350.943889544	140.132052628149	129.979166666667	48.7291666666667
123.1875	54.3541666666667	0.0228371550312777	0.00981016657331225	466666.459059334	132.859439240595	128.104166666667	51.3958333333333
123.229166666667	54.3541666666667	0.0229108810908627	0.00948426416960956	464684.831698904	133.120175982689	128.104166666667	51.3958333333333
123.270833333333	54.3541666666667	0.0230591464039708	0.00942117001027195	462711.664791283	133.382998025664	128.104166666667	51.3958333333333
123.3125	54.3541666666667	0.0230220547648979	0.00936992206041706	460747.06770209	133.647923068535	128.104166666667	51.3958333333333
123.354166666667	54.3541666666667	0.0269836607966525	0.00959573368593198	817112.464844556	139.085010754015	130.604166666667	48.5625
123.395833333333	54.3541666666667	0.0230180593456872	0.00947274914480635	456844.027407066	134.184152885546	128.104166666667	51.3958333333333
123.4375	54.3541666666667	0.0236227826442773	0.0100232519197676	794565.653758643	137.925385519047	130.6875	48.8125
123.479166666667	54.3541666666667	0.0230685351275685	0.00940679381188413	452976.613724146	134.729006648632	128.104166666667	51.3958333333333
123.520833333333	54.3541666666667	0.0256603676076683	0.010659675130669	812143.261400209	140.162534902094	130.5625	48.5208333333333
123.5625	54.3541666666667	0.0257315529006522	0.0103631845149127	769149.10125029	139.347952669926	130.395833333333	48.8958333333333
123.604166666667	54.3541666666667	0.027672710913176	0.00926759855641312	767387.582700313	139.534566485276	130.395833333333	48.8958333333333
123.645833333333	54.3541666666667	0.0276167058986077	0.00937021227854543	765632.791125211	139.721960947927	130.395833333333	48.8958333333333
123.6875	54.3541666666667	0.0273343721891717	0.00908007782965731	763884.773459712	139.910138422297	130.395833333333	48.8958333333333
123.729166666667	54.3541666666667	0.0273797278799375	0.00918495296157351	762143.57688579	140.09910123857	130.395833333333	48.8958333333333
123.770833333333	54.3541666666667	0.026642978133712	0.00981412834597888	760409.248831279	140.288851691666	130.395833333333	48.8958333333333
123.8125	54.3541666666667	0.026273949141582	0.0111770583905169	758057.877241102	139.319472077737	130.5625	48.9791666666667
123.854166666667	54.3541666666667	0.026624650774841	0.0105906396945569	756961.389212384	140.670724505374	130.395833333333	48.8958333333333
123.895833333333	54.3541666666667	0.0277082240463384	0.0103943006242914	755247.953719488	140.862851270006	130.395833333333	48.8958333333333
123.9375	54.3541666666667	0.027431374368142	0.0100915307323078	753541.578885655	141.055774477335	130.395833333333	48.8958333333333
123.979166666667	54.3541666666667	0.026586783825799	0.0104345248119675	751842.313344524	141.249496229978	130.395833333333	48.8958333333333
124.020833333333	54.3541666666667	0.0257699797118482	0.0113222478618849	748995.455307483	139.685003341045	130.645833333333	49.0208333333333
124.0625	54.3541666666667	0.0264033603123421	0.0112290406768564	748465.305852148	141.639343571795	130.395833333333	48.8958333333333
124.104166666667	54.3541666666667	0.0258051574934431	0.0111659175491977	745503.813311638	140.068942787404	130.645833333333	49.0208333333333
124.145833333333	54.3541666666667	0.0260636174102931	0.0113749447749489	744151.080533129	140.85256333984	130.5625	48.9791666666667
124.1875	54.3541666666667	0.0232896167552877	0.0100565109675913	762945.36471863	141.253292040033	130.6875	48.8125
124.229166666667	54.3541666666667	0.0237365311457399	0.0100754128422362	761253.354036556	141.445457572819	130.6875	48.8125
124.270833333333	54.3541666666667	0.0239638661135725	0.0102246422443233	759568.46320835	141.638403509047	130.6875	48.8125
124.3125	54.3541666666667	0.0248070404970461	0.00917269334977313	752701.927280452	145.150891922381	130.145833333333	48.6458333333333
124.354166666667	54.3541666666667	0.0261300799701927	0.0107093390719851	757456.451060116	143.188527067755	130.520833333333	48.7291666666667
124.395833333333	54.3541666666667	0.0235811457653476	0.00850859830819854	776465.006746452	144.857368962462	130.4375	48.4791666666667
124.4375	54.3541666666667	0.0236064823040906	0.00907898896643559	756805.364968395	142.607870634243	130.6875	48.7708333333333
124.479166666667	54.3541666666667	0.0239392759894138	0.0104275507634583	773240.301866904	143.917569170539	130.645833333333	48.5625
124.520833333333	54.3541666666667	0.0229302476885583	0.00973959339234898	749611.340483506	142.812569994707	130.6875	48.8125
121.479166666667	54.3125	0.0215449215411935	0.00453371531131215	653738.262789287	140.218898864421	127.270833333333	49.6458333333333
121.520833333333	54.3125	0.0219156214396807	0.00310341422696391	561650.176514615	137.221583766117	126.895833333333	50.4791666666667
121.5625	54.3125	0.0212554702861699	0.00316513396597448	589158.002275701	138.962683345482	126.979166666667	50.1875
121.604166666667	54.3125	0.0207617444838256	0.00443349393709198	648568.355496457	140.871233892905	127.270833333333	49.6458333333333
121.645833333333	54.3125	0.0227928622374612	0.00823730171844642	888646.71311225	131.490302006277	130.6875	48.6458333333333
121.6875	54.3125	0.0228155492107765	0.00830036639987062	886617.716949664	131.639531720712	130.6875	48.6458333333333
121.729166666667	54.3125	0.0222467595449777	0.00721397242191658	552135.272397044	131.1039389444	127.645833333333	50.8958333333333
121.770833333333	54.3125	0.0242174353227204	0.0101085953935879	887578.631782571	132.484219936162	130.645833333333	48.5625
121.8125	54.3125	0.0234116778702008	0.0099694527596852	533500.427529577	124.905773198788	128.104166666667	51.3958333333333
121.854166666667	54.3125	0.023445986437615	0.0100587025554523	531279.20172345	125.106648977627	128.104166666667	51.3958333333333
121.895833333333	54.3125	0.0238506290857659	0.00997241125399949	881600.946526752	132.940891880501	130.645833333333	48.5625
121.9375	54.3125	0.0245551293243497	0.0102951075019751	688822.946698151	142.859901439916	127.645833333333	49.2291666666667
121.979166666667	54.3125	0.0217439766303749	0.00588351343595344	635140.56964014	142.658026381521	127.3125	49.6458333333333
122.020833333333	54.3125	0.0216421093560862	0.00588183857519635	633499.953960858	142.886263127018	127.3125	49.6458333333333
122.0625	54.3125	0.0230973505032501	0.00811923560797738	875667.703130284	133.403096470943	130.6875	48.5625
122.104166666667	54.3125	0.0246875637113531	0.0100538789177348	875013.378541204	134.414001981257	130.5625	48.4791666666667
122.145833333333	54.3125	0.0234523932427689	0.0100030530186889	869779.828646502	133.870904444084	130.645833333333	48.5625
122.1875	54.3125	0.023709732204116	0.0103146176164435	867827.448615974	134.028097796384	130.645833333333	48.5625
122.229166666667	54.3125	0.0238656964169714	0.010294308733722	410759.710621467	132.634672227751	126.604166666667	51.7291666666667
122.270833333333	54.3125	0.0235889726827438	0.0100816680954389	408769.325918644	132.925697280598	126.604166666667	51.7291666666667
122.3125	54.3125	0.0242643944542785	0.0104236027632871	642122.809139456	145.598199350297	127.3125	49.4375
122.354166666667	54.3125	0.0237143860250354	0.0101988540852242	860070.099210451	134.663227051476	130.645833333333	48.5625
122.395833333333	54.3125	0.0232186337293495	0.00998577472511492	858143.984568799	134.823611186062	130.645833333333	48.5625
122.4375	54.3125	0.0256107865311113	0.0107401487526371	856037.606434299	135.501541876989	130.5625	48.5208333333333
122.479166666667	54.3125	0.0271262088991917	0.00881803804633011	852397.959333526	135.308648793199	130.604166666667	48.5625
122.520833333333	54.3125	0.0254898546180986	0.0107785158231199	837311.362758985	137.15961601294	130.229166666667	48.5208333333333
122.5625	54.3125	0.0259162239683212	0.0103244676451564	848594.578832093	135.635270140266	130.604166666667	48.5625
122.604166666667	54.3125	0.0262653428945902	0.00972900844966177	846701.191886841	135.799567220083	130.604166666667	48.5625
122.645833333333	54.3125	0.0255980227288867	0.0103083563467062	846603.536369035	136.32232980682	130.5625	48.5208333333333
122.6875	54.3125	0.0229519127879957	0.00932126898872293	824949.823935253	134.60918467229	130.6875	48.8125
122.729166666667	54.3125	0.0232181733644137	0.00976364371061777	486016.84343507	129.706642347406	128.104166666667	51.3958333333333
122.770833333333	54.3125	0.0234633136232527	0.00969203678300325	483934.180979793	129.945278725742	128.104166666667	51.3958333333333
122.8125	54.3125	0.0233067222468861	0.00976712344151801	481858.799459693	130.185829762939	128.104166666667	51.3958333333333
122.854166666667	54.3125	0.0228697880266546	0.00950904699676018	817271.897143896	135.276281044084	130.6875	48.8125
122.895833333333	54.3125	0.0231138231514595	0.0094991621970771	815366.454778265	135.444817131893	130.6875	48.8125
122.9375	54.3125	0.0228729722200363	0.00853284688413615	813466.708498142	135.614063748632	130.6875	48.8125
122.979166666667	54.3125	0.0255360521822718	0.0102255609124814	787834.847964731	139.1796680551	129.979166666667	48.7291666666667
123.020833333333	54.3125	0.0259001267430125	0.00991741758053533	828080.922521884	137.479291537327	130.604166666667	48.5625
123.0625	54.3125	0.0258767592880395	0.0099241495219251	826251.117171901	137.650992188095	130.604166666667	48.5625
123.104166666667	54.3125	0.0274488226147853	0.00900639286572858	824427.329868316	137.823380088826	130.604166666667	48.5625
123.145833333333	54.3125	0.0280033456335439	0.00945448561880191	822609.601233726	137.996457526484	130.604166666667	48.5625
123.1875	54.3125	0.0261297431903779	0.0101851752736649	820797.972113696	138.170226767347	130.604166666667	48.5625
123.229166666667	54.3125	0.0263870331858408	0.00967582986555216	818992.483576204	138.344690056304	130.604166666667	48.5625
123.270833333333	54.3125	0.0264638446148928	0.00959258081636984	817193.176911018	138.519849616133	130.604166666667	48.5625
123.3125	54.3125	0.0274020454263199	0.00877838591526796	776403.100908385	138.017726034652	130.395833333333	48.8958333333333
123.354166666667	54.3125	0.0273577170379939	0.00895669430206886	774592.370306908	138.199981963591	130.395833333333	48.8958333333333
123.395833333333	54.3125	0.0266620240744976	0.00995197439873196	772788.084006166	138.383012653843	130.395833333333	48.8958333333333
123.4375	54.3125	0.0266999966718128	0.00983096810302964	770990.287840637	138.566820755825	130.395833333333	48.8958333333333
123.479166666667	54.3125	0.0260782423402408	0.0102400172215655	769199.027906267	138.751408892013	130.395833333333	48.8958333333333
123.520833333333	54.3125	0.0261006562495901	0.0102954877316923	767414.350559608	138.936779655969	130.395833333333	48.8958333333333
123.5625	54.3125	0.0257967526470734	0.0102993187182445	765636.302416915	139.122935611363	130.395833333333	48.8958333333333
123.604166666667	54.3125	0.0259170792977378	0.0103809767855355	763864.930353135	139.30987929097	130.395833333333	48.8958333333333
123.645833333333	54.3125	0.0278575435655224	0.00973146838996348	762100.281500833	139.497613195661	130.395833333333	48.8958333333333
123.6875	54.3125	0.0278962281818058	0.0100898502873836	760342.403249052	139.686139793373	130.395833333333	48.8958333333333
123.729166666667	54.3125	0.0278482654351845	0.0098363069264121	758591.343242065	139.875461518067	130.395833333333	48.8958333333333
123.770833333333	54.3125	0.0275758447646082	0.00983205219677919	756847.149378069	140.065580768671	130.395833333333	48.8958333333333
123.8125	54.3125	0.0273145435077038	0.00923723616535933	755109.869807798	140.256499908013	130.395833333333	48.8958333333333
123.854166666667	54.3125	0.0277304113367954	0.0100037824662471	753379.552933033	140.448221261729	130.395833333333	48.8958333333333
123.895833333333	54.3125	0.0284852631689711	0.0107050335787694	751656.247405027	140.640747117166	130.395833333333	48.8958333333333
123.9375	54.3125	0.0276382241592048	0.00969184959069988	749940.002122872	140.834079722269	130.395833333333	48.8958333333333
123.979166666667	54.3125	0.0267350843036742	0.0104620823967366	748230.866231742	141.028221284447	130.395833333333	48.8958333333333
124.020833333333	54.3125	0.025754160578895	0.0109481854548709	745465.021886954	139.455427072599	130.645833333333	49.0208333333333
124.0625	54.3125	0.0263779691670435	0.011390490254415	744834.120422536	141.418939900148	130.395833333333	48.8958333333333
124.104166666667	54.3125	0.0267023482050686	0.0104435207036135	743146.610008241	141.615521155476	130.395833333333	48.8958333333333
124.145833333333	54.3125	0.0258398044824459	0.011544079336756	740207.872487367	140.033678829804	130.645833333333	49.0208333333333
124.1875	54.3125	0.0231021234585283	0.0104061475790042	418150.978372922	139.317754828959	128.104166666667	51.3958333333333
124.229166666667	54.3125	0.0235664306267597	0.0102835808337859	736738.209701572	140.42334954169	130.645833333333	49.0208333333333
124.270833333333	54.3125	0.0231527809071984	0.00987343868685348	755937.24316433	141.421262517102	130.6875	48.8125
124.3125	54.3125	0.0234666056449903	0.0102789533434768	754249.774162429	141.615431312567	130.6875	48.8125
124.354166666667	54.3125	0.0233713997855472	0.00999676137167171	752569.523619069	141.81039462829	130.6875	48.8125
124.395833333333	54.3125	0.0238864566340678	0.010377800192006	750896.540541231	142.006154359639	130.6875	48.8125
124.4375	54.3125	0.0234934307833833	0.0101997843193419	749230.874159469	142.202712356849	130.6875	48.8125
124.479166666667	54.3125	0.0236497790674756	0.0101431740163551	747572.573925601	142.400070423884	130.6875	48.8125
124.520833333333	54.3125	0.023150244623474	0.0105661327004879	745921.689510303	142.598230317278	130.6875	48.8125
124.5625	54.3125	0.0258270322563465	0.0113249326320832	767121.393453398	144.682043359191	130.5625	48.5208333333333
124.604166666667	54.3125	0.0263774944698469	0.010774447438183	763137.716222002	144.504435302887	130.604166666667	48.5625
124.645833333333	54.3125	0.0257620840007666	0.0116480539974923	761566.964423146	144.70362728726	130.604166666667	48.5625
121.354166666667	54.2708333333333	0.0226610453600999	0.00887165461946406	505483.344062131	130.505728552181	126.854166666667	51.1875
121.395833333333	54.2708333333333	0.0224371753964925	0.00799823738263905	503422.958322468	130.739874637327	126.854166666667	51.1875
121.4375	54.2708333333333	0.0220667738087878	0.00793410933647727	501369.839992654	130.97580446526	126.854166666667	51.1875
121.479166666667	54.2708333333333	0.0222528653959344	0.0082494944047077	690609.464594397	139.881253461188	127.604166666667	49.3541666666667
121.520833333333	54.2708333333333	0.0231838349892466	0.00837912611972066	688864.004438425	140.087105209848	127.604166666667	49.3541666666667
121.5625	54.2708333333333	0.022188251293609	0.00807245139705371	495254.998657093	131.694452481189	126.854166666667	51.1875
121.604166666667	54.2708333333333	0.0217108118101858	0.00686238429904248	685395.635938383	140.501689501056	127.604166666667	49.3541666666667
121.645833333333	54.2708333333333	0.0225110209684442	0.00796749959722257	676424.691522833	140.909511083487	127.520833333333	49.3958333333333
121.6875	54.2708333333333	0.0235601548785245	0.00981752311858812	546565.824424073	133.863273510298	127.270833333333	50.7291666666667
121.729166666667	54.2708333333333	0.0244176615761203	0.010473548963586	886464.123181558	132.113045079446	130.645833333333	48.5625
121.770833333333	54.2708333333333	0.0239003184557311	0.0101744100654035	884452.801270779	132.264075298199	130.645833333333	48.5625
121.8125	54.2708333333333	0.0239576920372643	0.00988847165971325	882446.301538091	132.415717410921	130.645833333333	48.5625
121.854166666667	54.2708333333333	0.0232482535689884	0.00868948847521117	864292.486789741	134.320143937385	130.229166666667	48.5208333333333
121.895833333333	54.2708333333333	0.0235996256915139	0.00998867359937747	878447.903326296	132.720848126396	130.645833333333	48.5625
121.9375	54.2708333333333	0.0228743816137046	0.00885528018910136	880444.657607516	132.56797412033	130.729166666667	48.5625
121.979166666667	54.2708333333333	0.0241245280709886	0.0102211456785835	874469.200220855	133.028458812217	130.645833333333	48.5625
122.020833333333	54.2708333333333	0.0243026377861197	0.0102313858958442	872487.320213025	133.183200874514	130.645833333333	48.5625
122.0625	54.2708333333333	0.0237145595890939	0.00974394055361034	870510.467488543	133.338570997701	130.645833333333	48.5625
122.104166666667	54.2708333333333	0.0236069170724472	0.0102822716301725	868538.677020221	133.494571861803	130.645833333333	48.5625
122.145833333333	54.2708333333333	0.023608345750709	0.00998999597104461	866571.984007712	133.651206141557	130.645833333333	48.5625
122.1875	54.2708333333333	0.0236581681886314	0.00981950428786239	864610.423878047	133.808476505953	130.645833333333	48.5625
122.229166666667	54.2708333333333	0.0233937647339562	0.00999471320529103	862654.03228612	133.966385617769	130.645833333333	48.5625
122.270833333333	54.2708333333333	0.0235306608747613	0.00983851469987969	860702.845115145	134.124936133098	130.645833333333	48.5625
122.3125	54.2708333333333	0.0230843956663555	0.0100096424513455	858756.8984771	134.284130700867	130.645833333333	48.5625
122.354166666667	54.2708333333333	0.0232597331601569	0.00995195147076268	856816.228713124	134.443971962344	130.645833333333	48.5625
122.395833333333	54.2708333333333	0.0236021014031813	0.00915635644035476	839502.4944104	136.439241605243	130.229166666667	48.5208333333333
122.4375	54.2708333333333	0.0259757503110003	0.010289033737995	851026.247522029	134.92740219618	130.604166666667	48.5625
122.479166666667	54.2708333333333	0.0266891220431761	0.00988578536137835	849107.053261338	135.089856474184	130.604166666667	48.5625
122.520833333333	54.2708333333333	0.0274805789320206	0.00943539352025913	847193.321029765	135.252970519424	130.604166666667	48.5625
122.5625	54.2708333333333	0.0263944985477722	0.00992233557764072	845285.088550108	135.416746916324	130.604166666667	48.5625
122.604166666667	54.2708333333333	0.0260502371712488	0.00942198465822431	843382.393776246	135.58118823793	130.604166666667	48.5625
122.645833333333	54.2708333333333	0.0256172638328056	0.0103859971970815	843255.260797006	136.105975843312	130.5625	48.5208333333333
122.6875	54.2708333333333	0.0234985370170637	0.00882593428086338	821699.351541153	134.380234629874	130.6875	48.8125
122.729166666667	54.2708333333333	0.0231874362525511	0.00855991943690308	819761.967455479	134.546065951419	130.6875	48.8125
122.770833333333	54.2708333333333	0.0229912092756324	0.00980153116220202	480969.48701734	129.522507869358	128.104166666667	51.3958333333333
122.8125	54.2708333333333	0.0229491708781335	0.00955367092883434	478879.168223813	129.762703251581	128.104166666667	51.3958333333333
122.854166666667	54.2708333333333	0.0260457984791662	0.00945174994533089	832084.671511616	136.581942097052	130.604166666667	48.5625
122.895833333333	54.2708333333333	0.0259753424912542	0.00961018033764693	830221.822814512	136.751108858457	130.604166666667	48.5625
122.9375	54.2708333333333	0.026218789395086	0.00975752754879945	828364.82378023	136.920960648558	130.604166666667	48.5625
122.979166666667	54.2708333333333	0.0258213957385519	0.0100733665007365	826513.714443385	137.091499911034	130.604166666667	48.5625
123.020833333333	54.2708333333333	0.0230759752400644	0.00850817737715805	806357.176559619	135.726815373433	130.6875	48.8125
123.0625	54.2708333333333	0.0264744871997328	0.00925587148919339	822829.326152825	137.434650539361	130.604166666667	48.5625
123.104166666667	54.2708333333333	0.0272805857766	0.00937080377766982	782159.691750046	136.88794532405	130.395833333333	48.8958333333333
123.145833333333	54.2708333333333	0.0282385153427199	0.00977377232593041	780307.5788464	137.066590942477	130.395833333333	48.8958333333333
123.1875	54.2708333333333	0.0279698840883343	0.00947358062091029	778461.676082181	137.24600620307	130.395833333333	48.8958333333333
123.229166666667	54.2708333333333	0.0276806148566046	0.00954815799926712	776622.028343483	137.426193983726	130.395833333333	48.8958333333333
123.270833333333	54.2708333333333	0.0279347391070258	0.00959377173021874	774788.680788431	137.607157139538	130.395833333333	48.8958333333333
123.3125	54.2708333333333	0.0276561895256947	0.009608380551265	772961.67884675	137.788898501885	130.395833333333	48.8958333333333
123.354166666667	54.2708333333333	0.0273560606646978	0.00912757803914612	771141.06821928	137.971420877505	130.395833333333	48.8958333333333
123.395833333333	54.2708333333333	0.027865260630057	0.00995421709106276	769326.894877389	138.154727047552	130.395833333333	48.8958333333333
123.4375	54.2708333333333	0.0262556987791977	0.00954995762199666	767519.205062364	138.338819766639	130.395833333333	48.8958333333333
123.479166666667	54.2708333333333	0.0258894473704805	0.010730465499546	765558.130001558	136.799291692662	130.645833333333	49.0208333333333
123.520833333333	54.2708333333333	0.0263394102598071	0.00972687053169096	763923.46232331	138.709375731825	130.395833333333	48.8958333333333
123.5625	54.2708333333333	0.0277359705606452	0.00931748722968592	762135.503224688	138.895844345612	130.395833333333	48.8958333333333
123.604166666667	54.2708333333333	0.0276279372071404	0.00946386320760926	760354.215301991	139.083110241791	130.395833333333	48.8958333333333
123.645833333333	54.2708333333333	0.0273629601245368	0.00913528819995044	758579.646134008	139.271176027369	130.395833333333	48.8958333333333
123.6875	54.2708333333333	0.0276884208783427	0.00935827088831902	756811.843564105	139.460044276743	130.395833333333	48.8958333333333
123.729166666667	54.2708333333333	0.0276895511388572	0.00984318470611231	755050.855699051	139.649717530632	130.395833333333	48.8958333333333
123.770833333333	54.2708333333333	0.0280547640958911	0.0102930859632265	753296.730907763	139.840198295005	130.395833333333	48.8958333333333
123.8125	54.2708333333333	0.0278127692527942	0.0106467226780323	751549.517819992	140.031489039975	130.395833333333	48.8958333333333
123.854166666667	54.2708333333333	0.0276464676017751	0.0103471529793732	749809.2653249	140.223592198693	130.395833333333	48.8958333333333
123.895833333333	54.2708333333333	0.0257817023308129	0.0106986952994174	747489.428504203	139.240130833183	130.5625	48.9791666666667
123.9375	54.2708333333333	0.0260846856092643	0.0110656138527552	745506.248659536	138.841631690274	130.645833333333	49.0208333333333
123.979166666667	54.2708333333333	0.0258100185260127	0.0111624378768554	743723.082861858	139.032231695775	130.645833333333	49.0208333333333
124.020833333333	54.2708333333333	0.0262956578044603	0.0110524885445772	742918.848047157	141.000176276846	130.395833333333	48.8958333333333
124.0625	54.2708333333333	0.0274230453917232	0.0100129017481048	741214.140821924	141.196376628153	130.395833333333	48.8958333333333
124.104166666667	54.2708333333333	0.0268941045700103	0.0108120329238269	739516.692881409	141.393403151743	130.395833333333	48.8958333333333
124.145833333333	54.2708333333333	0.0259136390941867	0.0112434604898569	736659.253663291	139.803005560186	130.645833333333	49.0208333333333
124.1875	54.2708333333333	0.0257774075147102	0.0112530964765901	734910.755875143	139.997806070986	130.645833333333	49.0208333333333
124.229166666667	54.2708333333333	0.0258561152189566	0.0115413731440768	733534.21766262	140.792444227431	130.5625	48.9791666666667
124.270833333333	54.2708333333333	0.0257633650204239	0.011358520085351	731435.067039634	140.389954024102	130.645833333333	49.0208333333333
124.3125	54.2708333333333	0.0258597883694665	0.0112022270596411	729707.978619873	140.58730658265	130.645833333333	49.0208333333333
124.354166666667	54.2708333333333	0.0258575159594781	0.0109455831197498	727988.129739431	140.785514868221	130.645833333333	49.0208333333333
124.395833333333	54.2708333333333	0.0264152271536453	0.0112754466726522	769710.789746313	143.692277321115	130.5625	48.5208333333333
124.4375	54.2708333333333	0.0257432106038656	0.0111978827973828	768107.187930899	143.888521410568	130.5625	48.5208333333333
124.479166666667	54.2708333333333	0.0260058656756833	0.011399111192056	722872.541619499	141.385298339571	130.645833333333	49.0208333333333
124.520833333333	54.2708333333333	0.0258360960313218	0.0114754722365688	764922.608924254	144.283260466741	130.5625	48.5208333333333
124.5625	54.2708333333333	0.0257514070121323	0.011620439694145	719499.307591509	141.789476252998	130.645833333333	49.0208333333333
124.604166666667	54.2708333333333	0.0261015767259268	0.011288917826859	759366.445599744	144.302211058887	130.604166666667	48.5625
124.645833333333	54.2708333333333	0.0275885079044106	0.0102516057338708	757786.318006999	144.501966463264	130.604166666667	48.5625
124.6875	54.2708333333333	0.0258307888364211	0.0113641544645082	756213.910129997	144.702485431121	130.604166666667	48.5625
124.729166666667	54.2708333333333	0.0256315129329175	0.0117038293668095	754649.270735886	144.903768962594	130.604166666667	48.5625
121.1875	54.2291666666667	0.0233941695067188	0.0101999951019086	567529.577607858	130.852806017058	127.270833333333	50.7291666666667
121.229166666667	54.2291666666667	0.0238696495536599	0.0101258833494695	565477.548500363	131.066294911677	127.270833333333	50.7291666666667
121.270833333333	54.2291666666667	0.0239608493073586	0.0102004998955601	563432.193045933	131.281214824193	127.270833333333	50.7291666666667
121.3125	54.2291666666667	0.0236953224262655	0.00977853766160853	561393.584874235	131.497576660566	127.270833333333	50.7291666666667
121.354166666667	54.2291666666667	0.0237495529294386	0.00964778983336225	559361.798441147	131.715391346323	127.270833333333	50.7291666666667
121.395833333333	54.2291666666667	0.0240083079712318	0.0100425940157488	557336.909034788	131.934669823777	127.270833333333	50.7291666666667
121.4375	54.2291666666667	0.0233498759846431	0.00984306825839346	555318.992781464	132.155423049122	127.270833333333	50.7291666666667
121.479166666667	54.2291666666667	0.0228360071659956	0.0088551379683056	496280.556692429	130.811553991667	126.854166666667	51.1875
121.520833333333	54.2291666666667	0.0241255322096788	0.0101609157792515	551304.388464651	132.601397619493	127.270833333333	50.7291666666667
121.5625	54.2291666666667	0.0239668637764595	0.0100641189228235	549307.856896105	132.826640918625	127.270833333333	50.7291666666667
121.604166666667	54.2291666666667	0.0240478413969331	0.0100950285175166	547318.611481344	133.053402867239	127.270833333333	50.7291666666667
121.645833333333	54.2291666666667	0.0233516503500314	0.00998688006671744	537290.874529149	123.300422353342	128.104166666667	51.3958333333333
121.6875	54.2291666666667	0.0231178747058249	0.00993532592278416	543362.301588624	133.511526619061	127.270833333333	50.7291666666667
121.729166666667	54.2291666666667	0.0236155768918058	0.010173383535971	541395.400529901	133.742910356573	127.270833333333	50.7291666666667
121.770833333333	54.2291666666667	0.023441068190807	0.0100597719980094	881340.227016125	132.042368864357	130.645833333333	48.5625
121.8125	54.2291666666667	0.023575462255255	0.00947566581463691	863012.446252048	133.942144935509	130.229166666667	48.5208333333333
121.854166666667	54.2291666666667	0.0257682836327541	0.0107355048089256	861058.492508635	134.100696566919	130.229166666667	48.5208333333333
121.895833333333	54.2291666666667	0.0237185143608685	0.00997173940367252	875308.01497479	132.499218841683	130.645833333333	48.5625
121.9375	54.2291666666667	0.0228841578770756	0.00996191692217151	873307.05019705	132.652748980444	130.645833333333	48.5625
121.979166666667	54.2291666666667	0.022773684271558	0.00968002979931575	871311.028970306	132.806907132849	130.645833333333	48.5625
122.020833333333	54.2291666666667	0.0241348284476306	0.0100774562451885	869319.985998228	132.961696058337	130.645833333333	48.5625
122.0625	54.2291666666667	0.0241235096337202	0.00985154951264082	867333.956214688	133.117118512518	130.645833333333	48.5625
122.104166666667	54.2291666666667	0.0230618276221108	0.010166807684666	865352.974784386	133.273177246725	130.645833333333	48.5625
122.145833333333	54.2291666666667	0.023020212635532	0.00979199345320356	844256.60608846	132.055806813242	130.6875	48.8125
122.1875	54.2291666666667	0.0230389144630794	0.00898229043728939	842241.528051553	132.212755534518	130.6875	48.8125
122.229166666667	54.2291666666667	0.0234212899503065	0.00920452158675897	840231.461847636	132.370376418634	130.6875	48.8125
122.270833333333	54.2291666666667	0.0235023491352635	0.00925743716498902	841813.433657211	135.722108377641	130.229166666667	48.5208333333333
122.3125	54.2291666666667	0.0234611148221996	0.00916712934358676	836226.512049461	132.687647259632	130.6875	48.8125
122.354166666667	54.2291666666667	0.0256716216584544	0.0107521532060762	853295.478438618	134.74137703496	130.5625	48.5208333333333
122.395833333333	54.2291666666667	0.0236305583083641	0.00931846815318957	398486.750480094	132.549860023069	126.645833333333	51.7291666666667
122.4375	54.2291666666667	0.0228699560279291	0.00968334773089962	495123.301907162	127.245162734687	128.104166666667	51.3958333333333
122.479166666667	54.2291666666667	0.0264719212669816	0.00965670245995581	845828.722312013	134.869361303273	130.604166666667	48.5625
122.520833333333	54.2291666666667	0.0261006122834103	0.0098140239490211	843905.660203921	135.032599016059	130.604166666667	48.5625
122.5625	54.2291666666667	0.0273115798388452	0.00943957678203389	803530.606985708	134.400162786252	130.395833333333	48.8958333333333
122.604166666667	54.2291666666667	0.0273705389534163	0.0093691053917691	801591.984399599	134.569185638658	130.395833333333	48.8958333333333
122.645833333333	54.2291666666667	0.0260331254911334	0.00961214313862763	838169.558114107	135.526335488588	130.604166666667	48.5625
122.6875	54.2291666666667	0.0232343186475258	0.00856838490980518	818462.199976615	134.149466291999	130.6875	48.8125
122.729166666667	54.2291666666667	0.0255347989739369	0.010236316720852	791707.030009468	137.653024764709	129.979166666667	48.7291666666667
122.770833333333	54.2291666666667	0.0229763842889518	0.0095359546031908	828685.682526168	137.431209037561	130.354166666667	48.4791666666667
122.8125	54.2291666666667	0.0230861302465201	0.00991920733204922	475926.050496571	129.334300060108	128.104166666667	51.3958333333333
122.854166666667	54.2291666666667	0.0234381221595878	0.00863050438198411	815823.317308311	138.105323821635	130.229166666667	48.5208333333333
122.895833333333	54.2291666666667	0.0275567707258805	0.00963871977272693	826849.719835399	136.532149601358	130.604166666667	48.5625
122.9375	54.2291666666667	0.0274915224314548	0.00960060535445832	786289.491617922	135.948196631709	130.395833333333	48.8958333333333
122.979166666667	54.2291666666667	0.0260246846185258	0.00968568588234713	823122.743159924	136.872931175749	130.604166666667	48.5625
123.020833333333	54.2291666666667	0.027049034592136	0.00908406006575486	821268.117325298	137.044366547378	130.604166666667	48.5625
123.0625	54.2291666666667	0.0281644673252052	0.00962442594853517	780648.517479935	136.477829326627	130.395833333333	48.8958333333333
123.104166666667	54.2291666666667	0.0277242992144722	0.00989841934530045	778780.355322194	136.655913872263	130.395833333333	48.8958333333333
123.145833333333	54.2291666666667	0.0290450859869874	0.00995540645570459	776918.348697816	136.834773630989	130.395833333333	48.8958333333333
123.1875	54.2291666666667	0.0290087754864199	0.00976518165920698	775062.542580479	137.01441160633	130.395833333333	48.8958333333333
123.229166666667	54.2291666666667	0.0289667878716191	0.00945943441377311	773212.982223669	137.19483078048	130.395833333333	48.8958333333333
123.270833333333	54.2291666666667	0.0293379762119089	0.00999380575421775	771369.713160392	137.37603411339	130.395833333333	48.8958333333333
123.3125	54.2291666666667	0.0282527726841072	0.00975389689602708	769532.781202827	137.558024541838	130.395833333333	48.8958333333333
123.354166666667	54.2291666666667	0.0285803088394808	0.0103175543882415	767702.232441916	137.74080497849	130.395833333333	48.8958333333333
123.395833333333	54.2291666666667	0.0273306100530103	0.00912680816493181	804849.780603799	138.619064707204	130.604166666667	48.5625
123.4375	54.2291666666667	0.0275976702132464	0.0094062314341787	764060.470264606	138.108747400715	130.395833333333	48.8958333333333
123.479166666667	54.2291666666667	0.0273174463842721	0.00878514804832882	762249.350419156	138.293915082331	130.395833333333	48.8958333333333
123.520833333333	54.2291666666667	0.0279230366737711	0.0096647945010645	760444.800910927	138.479884162233	130.395833333333	48.8958333333333
123.5625	54.2291666666667	0.027819475450285	0.00980517681294747	758646.869215952	138.666657417802	130.395833333333	48.8958333333333
123.604166666667	54.2291666666667	0.0281088154218179	0.010071064627889	756855.603085036	138.854237596304	130.395833333333	48.8958333333333
123.645833333333	54.2291666666667	0.0280848124157601	0.0101935467127827	755071.050542812	139.042627413837	130.395833333333	48.8958333333333
123.6875	54.2291666666667	0.0280357672283231	0.0102967372363665	753293.259886756	139.231829554258	130.395833333333	48.8958333333333
123.729166666667	54.2291666666667	0.0299503683090362	0.0108728606237333	751522.279686083	139.421846668093	130.395833333333	48.8958333333333
123.770833333333	54.2291666666667	0.029377688075932	0.0103851222693579	749758.158780564	139.612681371435	130.395833333333	48.8958333333333
123.8125	54.2291666666667	0.027847295926854	0.00997553272838877	748000.946279285	139.804336244821	130.395833333333	48.8958333333333
123.854166666667	54.2291666666667	0.0275379100245717	0.00989198284564523	746250.691559295	139.996813832093	130.395833333333	48.8958333333333
123.895833333333	54.2291666666667	0.0276933489528263	0.00984647035581652	744507.444264153	140.190116639249	130.395833333333	48.8958333333333
123.9375	54.2291666666667	0.0265807505933277	0.00992046590305529	742771.254302426	140.38424713327	130.395833333333	48.8958333333333
123.979166666667	54.2291666666667	0.0256624015809146	0.0107554642555405	741042.171846058	140.579207740937	130.395833333333	48.8958333333333
124.020833333333	54.2291666666667	0.0265704705927799	0.0105652224013419	739320.24732865	140.775000847629	130.395833333333	48.8958333333333
124.0625	54.2291666666667	0.0280829562204377	0.0108727054560889	737605.531443664	140.971628796106	130.395833333333	48.8958333333333
124.104166666667	54.2291666666667	0.0275802713770897	0.0100027698969726	735898.075142508	141.169093885277	130.395833333333	48.8958333333333
124.145833333333	54.2291666666667	0.0260514051556625	0.0110900910455463	734197.92963252	141.367398368952	130.395833333333	48.8958333333333
124.1875	54.2291666666667	0.0263167917144057	0.0110903742270714	732505.146374875	141.566544454578	130.395833333333	48.8958333333333
124.229166666667	54.2291666666667	0.0265572091081888	0.0106328871879488	730819.77708236	141.76653430196	130.395833333333	48.8958333333333
124.270833333333	54.2291666666667	0.0262512796714781	0.0112908598522728	728223.887118049	140.76157741327	130.5625	48.9791666666667
124.3125	54.2291666666667	0.0255085083269165	0.0111081564522421	726130.712584678	140.355969838511	130.645833333333	49.0208333333333
124.354166666667	54.2291666666667	0.0230627845518948	0.00971075070039575	745300.965317115	141.371545659829	130.6875	48.8125
124.395833333333	54.2291666666667	0.0258968529942538	0.011133004465013	722677.903436836	140.754096625305	130.645833333333	49.0208333333333
124.4375	54.2291666666667	0.0260038960353661	0.011086441895097	762039.42105221	143.304426918642	130.604166666667	48.5625
124.479166666667	54.2291666666667	0.0259767577346335	0.0114620241886534	760419.416358705	143.50165647386	130.604166666667	48.5625
124.520833333333	54.2291666666667	0.0258135343961748	0.0113777714728775	758806.945584571	143.699655540831	130.604166666667	48.5625
124.5625	54.2291666666667	0.0258589757636225	0.0117079644704474	757202.057385455	143.898425416121	130.604166666667	48.5625
124.604166666667	54.2291666666667	0.0256614316150694	0.0117207975693304	755604.800599479	144.09796734517	130.604166666667	48.5625
124.645833333333	54.2291666666667	0.0274599399790241	0.010326594594235	754015.22424425	144.298282521196	130.604166666667	48.5625
124.6875	54.2291666666667	0.0279173148817612	0.010718446342992	752433.37751378	144.499372084099	130.604166666667	48.5625
124.729166666667	54.2291666666667	0.0264743463562282	0.0109440463794718	750859.309775314	144.701237119345	130.604166666667	48.5625
124.770833333333	54.2291666666667	0.0264057753365851	0.0109615161091975	749293.070566033	144.903878656849	130.604166666667	48.5625
124.8125	54.2291666666667	0.0278370253544293	0.0113167614292111	747734.709589685	145.107297669856	130.604166666667	48.5625
124.854166666667	54.2291666666667	0.0274865967778546	0.0106605832487594	746184.276713107	145.3114950738	130.604166666667	48.5625
120.1875	54.1875	0.0193988357531719	0.00481405641832513	294928.654271198	121.881503825232	123.895833333333	52.7291666666667
120.229166666667	54.1875	0.019443177393694	0.00439749585467353	296799.988261422	119.479825629773	124.0625	52.8125
120.270833333333	54.1875	0.0207943477007522	0.00337011033324758	292078.122800652	120.072748109593	124.020833333333	52.8125
120.3125	54.1875	0.020498294343003	0.00330923193924192	289727.844899413	120.376032109121	124.020833333333	52.8125
120.354166666667	54.1875	0.019691064707637	0.00460183256919995	285754.632976768	123.170324669796	123.895833333333	52.7291666666667
120.979166666667	54.1875	0.0216302057578751	0.00683519536491857	564247.97677849	129.197348140968	127.1875	50.8125
121.020833333333	54.1875	0.0222635054577428	0.00793999949175577	572832.002310153	129.658610345845	127.270833333333	50.7291666666667
121.0625	54.1875	0.0239414764093666	0.00969950860283069	570741.104059565	129.866264185684	127.270833333333	50.7291666666667
121.104166666667	54.1875	0.023291983366291	0.0101905416211938	568656.546143588	130.075320101725	127.270833333333	50.7291666666667
121.145833333333	54.1875	0.0232595052179408	0.00964171036092785	872545.22091292	127.329056766249	130.645833333333	49.0208333333333
121.1875	54.1875	0.0228885477589547	0.0103525803886123	564506.734859745	130.497682798081	127.270833333333	50.7291666666667
121.229166666667	54.1875	0.023180990690901	0.0100229771534518	562441.62531908	130.711011982696	127.270833333333	50.7291666666667
121.270833333333	54.1875	0.0237078320679382	0.00976376109950747	672487.156169788	139.337683166967	127.3125	49.4375
121.3125	54.1875	0.0244060395564634	0.0101547811744861	670718.557103355	139.547122949024	127.3125	49.4375
121.354166666667	54.1875	0.0232542377314243	0.0102100995912115	556286.361558566	131.359725953279	127.270833333333	50.7291666666667
121.395833333333	54.1875	0.0229364794213882	0.00938261401707026	548550.141149901	121.76245476578	128.104166666667	51.3958333333333
121.4375	54.1875	0.0233053220273234	0.00966301245048171	552216.990385248	131.799587027879	127.270833333333	50.7291666666667
121.479166666667	54.1875	0.023730045641208	0.00971248819572011	550192.77588207	132.021767128038	127.270833333333	50.7291666666667
121.520833333333	54.1875	0.0231034180278809	0.00994378834042257	548175.646205796	132.245462101275	127.270833333333	50.7291666666667
121.5625	54.1875	0.0231644822102171	0.00989171220562089	546165.680530972	132.470683335021	127.270833333333	50.7291666666667
121.604166666667	54.1875	0.0231811852958438	0.00965820153512813	537045.176349701	122.695159091102	128.104166666667	51.3958333333333
121.645833333333	54.1875	0.0230568615025793	0.00993014991962828	534758.565878772	122.886072875536	128.104166666667	51.3958333333333
121.6875	54.1875	0.0240019841230959	0.00998150064401192	540179.572554972	133.155618561017	127.270833333333	50.7291666666667
121.729166666667	54.1875	0.0231754251158723	0.00875329389946456	665799.542062949	140.837848599041	127.520833333333	49.3958333333333
121.770833333333	54.1875	0.0225306071369176	0.00801828921683244	664085.756027575	141.052982430646	127.520833333333	49.3958333333333
121.8125	54.1875	0.0233211832612703	0.010024565036096	876216.337299552	131.970765957958	130.645833333333	48.5625
121.854166666667	54.1875	0.0256376684099843	0.0108753444154696	857837.325062713	133.879594305268	130.229166666667	48.5208333333333
121.895833333333	54.1875	0.0270670490965861	0.00906094330982771	870171.289564381	132.429551848731	130.604166666667	48.5625
121.9375	54.1875	0.0263657429806108	0.00948197724978429	868166.084630873	132.583743390186	130.604166666667	48.5625
121.979166666667	54.1875	0.0233376456217348	0.00991042994492106	868166.084630877	132.583743390186	130.645833333333	48.5625
122.020833333333	54.1875	0.0225431586028704	0.00802661663885515	653972.431581449	142.365413366245	127.520833333333	49.3958333333333
122.0625	54.1875	0.0232732977407064	0.00888260445037862	652315.698278019	142.587783906908	127.520833333333	49.3958333333333
122.104166666667	54.1875	0.0237511949849158	0.0100891381938295	862180.39113697	133.050146376065	130.645833333333	48.5625
122.145833333333	54.1875	0.0232334574783815	0.00994230842683008	841156.917417561	131.822611344659	130.6875	48.8125
122.1875	54.1875	0.0258791543867373	0.0114333527583322	856240.324510197	133.522351157603	130.604166666667	48.5625
122.229166666667	54.1875	0.0233708370384215	0.00976396833404916	840408.329009257	135.336881100655	130.229166666667	48.5208333333333
122.270833333333	54.1875	0.0232541328097091	0.00955802936331097	838499.10946036	135.502140560082	130.229166666667	48.5208333333333
122.3125	54.1875	0.0255017020535488	0.0108549815182168	850346.858480116	134.000433595059	130.604166666667	48.5625
122.354166666667	54.1875	0.0259310247013457	0.00996251915880842	848392.896569567	134.16111359685	130.604166666667	48.5625
122.395833333333	54.1875	0.0253783394065709	0.0107441099683043	848100.510291855	134.682565270823	130.5625	48.5208333333333
122.4375	54.1875	0.0228857315135169	0.00966112453991794	492330.154331329	126.816356141498	128.104166666667	51.3958333333333
122.479166666667	54.1875	0.0227626647813295	0.00961023500420425	490155.793286679	127.040377152208	128.104166666667	51.3958333333333
122.520833333333	54.1875	0.0255057749488675	0.0104938118295045	797563.465535981	136.543308919887	129.979166666667	48.7291666666667
122.5625	54.1875	0.0262559610309019	0.00955357562849454	838703.719806637	134.974532309166	130.604166666667	48.5625
122.604166666667	54.1875	0.0271710593127259	0.00903385422825006	836782.276877723	135.139239049956	130.604166666667	48.5625
122.645833333333	54.1875	0.0271970029359633	0.00864796111420111	834866.387839304	135.304626496163	130.604166666667	48.5625
122.6875	54.1875	0.027455331029417	0.00902495051627525	832956.091639488	135.470697356868	130.604166666667	48.5625
122.729166666667	54.1875	0.0262006546723286	0.00926876601930676	831051.427468826	135.637454329044	130.604166666667	48.5625
122.770833333333	54.1875	0.0227007094802381	0.00995788239115292	831051.427468826	135.637454329044	130.645833333333	48.5625
122.8125	54.1875	0.0235207719830575	0.0100817479330233	829152.434760434	135.804900096943	130.645833333333	48.5625
122.854166666667	54.1875	0.0229097371233332	0.00861285734126998	832805.251675615	136.001994383748	130.6875	48.5208333333333
122.895833333333	54.1875	0.0232950959508502	0.00842259128951075	810555.974184845	138.063774749651	130.229166666667	48.5208333333333
122.9375	54.1875	0.0273829865691651	0.00913034768630188	821613.975706639	136.481624329949	130.604166666667	48.5625
122.979166666667	54.1875	0.0267517237285957	0.00889437616817616	819743.940301196	136.652553850263	130.604166666667	48.5625
123.020833333333	54.1875	0.0274619122478408	0.0097181352989381	817879.818053387	136.824187968605	130.604166666667	48.5625
123.0625	54.1875	0.0275315890167245	0.00985174170806743	816021.650094684	136.996529261915	130.604166666667	48.5625
123.104166666667	54.1875	0.0276135647967866	0.0101045189611188	775413.990177289	136.421860398348	130.395833333333	48.8958333333333
123.145833333333	54.1875	0.027218176656236	0.00993411454735189	812323.342780747	137.343343590094	130.604166666667	48.5625
123.1875	54.1875	0.0279098278465229	0.0102399588441207	810483.28689786	137.517821685564	130.604166666667	48.5625
123.229166666667	54.1875	0.0275647080204801	0.0092766024111014	769816.741965381	136.961418828285	130.395833333333	48.8958333333333
123.270833333333	54.1875	0.0294907496621865	0.00965952935232805	767963.494827805	137.142853543009	130.395833333333	48.8958333333333
123.3125	54.1875	0.0298315655946151	0.01016946856299	766116.575572336	137.325084303466	130.395833333333	48.8958333333333
123.354166666667	54.1875	0.0298417841494988	0.0103683839881371	764276.030678329	137.508114130933	130.395833333333	48.8958333333333
123.395833333333	54.1875	0.0298754615633788	0.0103852995309257	762441.906911272	137.691946022169	130.395833333333	48.8958333333333
123.4375	54.1875	0.0294709663127668	0.0100160469551504	760614.251322333	137.876582948424	130.395833333333	48.8958333333333
123.479166666667	54.1875	0.0274726251612881	0.00903293596089356	758793.111247804	138.062027854422	130.395833333333	48.8958333333333
123.520833333333	54.1875	0.0282979345455055	0.00955497174478375	756978.534308482	138.248283657343	130.395833333333	48.8958333333333
123.5625	54.1875	0.0290300916736724	0.00999227448668369	755170.568408982	138.435353245774	130.395833333333	48.8958333333333
123.604166666667	54.1875	0.0293737063177981	0.010498072201938	753369.261736971	138.623239478646	130.395833333333	48.8958333333333
123.645833333333	54.1875	0.0293532238926376	0.0105293349664712	751574.662762302	138.811945184162	130.395833333333	48.8958333333333
123.6875	54.1875	0.0299230763965795	0.0108528150012274	749786.820236101	139.001473158699	130.395833333333	48.8958333333333
123.729166666667	54.1875	0.0299343746891418	0.0108639099349139	748005.783189745	139.191826165692	130.395833333333	48.8958333333333
123.770833333333	54.1875	0.0293832292387378	0.0101233081294793	746231.600933757	139.383006934514	130.395833333333	48.8958333333333
123.8125	54.1875	0.0276549997416354	0.0100958335461188	744464.323056638	139.575018159323	130.395833333333	48.8958333333333
123.854166666667	54.1875	0.0274400588096985	0.0103986684411579	742703.999423587	139.767862497898	130.395833333333	48.8958333333333
123.895833333333	54.1875	0.027896509612867	0.0106491199394059	740950.680175122	139.961542570467	130.395833333333	48.8958333333333
123.9375	54.1875	0.0267207280987433	0.0102342600968625	739204.415725648	140.156060958499	130.395833333333	48.8958333333333
123.979166666667	54.1875	0.0276269248619253	0.00967693397761745	737465.256761899	140.3514202035	130.395833333333	48.8958333333333
124.020833333333	54.1875	0.0280517996540271	0.0108841600887611	735733.25424128	140.547622805777	130.395833333333	48.8958333333333
124.0625	54.1875	0.0280382158102779	0.0110826010776804	734008.45939014	140.74467122319	130.395833333333	48.8958333333333
124.104166666667	54.1875	0.0274429672765919	0.0100980644677815	732290.923701925	140.942567869894	130.395833333333	48.8958333333333
124.145833333333	54.1875	0.0273972751701224	0.00982919394748356	730580.698935218	141.14131511505	130.395833333333	48.8958333333333
124.1875	54.1875	0.0267490895720244	0.010392202713665	728877.837111712	141.340915281535	130.395833333333	48.8958333333333
124.229166666667	54.1875	0.0264963792314563	0.0105688145252111	727182.390514041	141.541370644626	130.395833333333	48.8958333333333
124.270833333333	54.1875	0.026799487005038	0.0106184782660818	725494.411683519	141.742683430674	130.395833333333	48.8958333333333
124.3125	54.1875	0.0260039219961396	0.0112741542640404	723813.953417769	141.944855815752	130.395833333333	48.8958333333333
124.354166666667	54.1875	0.0260579811882232	0.0118220218075147	721194.277460227	140.930565923441	130.5625	48.9791666666667
124.395833333333	54.1875	0.0256623733925082	0.0113657246933216	719092.121816706	140.521306085495	130.645833333333	49.0208333333333
124.4375	54.1875	0.0261264135903207	0.0113807571082463	760633.103224612	143.478706231012	130.5625	48.5208333333333
124.479166666667	54.1875	0.0262028049734175	0.0112305880780443	756696.157544617	143.293765550135	130.604166666667	48.5625
124.520833333333	54.1875	0.0274889488282598	0.0103175939707473	755074.140101484	143.492288123901	130.604166666667	48.5625
124.5625	54.1875	0.0270963424357545	0.0100797379220183	753459.71281868	143.691592208866	130.604166666667	48.5625
124.604166666667	54.1875	0.0274905755816195	0.010484626799032	751852.925115708	143.8916791402	130.604166666667	48.5625
124.645833333333	54.1875	0.0277302773503365	0.0107681593551735	750253.826599422	144.092550200478	130.604166666667	48.5625
124.6875	54.1875	0.0282828621628845	0.0112621129219289	738382.433560645	144.926407096996	130.4375	48.6041666666667
124.729166666667	54.1875	0.0277943450915637	0.0116576912646158	736823.433072494	145.13256395966	130.4375	48.6041666666667
124.770833333333	54.1875	0.0277862277607405	0.0113993941958271	705840.61841826	144.226053459549	130.395833333333	48.8958333333333
124.8125	54.1875	0.0287162976430864	0.01160665507864	733729.620483143	145.547284111468	130.4375	48.6041666666667
124.854166666667	54.1875	0.029848405936378	0.0117562570479054	732194.911595261	145.755849133326	130.4375	48.6041666666667
124.895833333333	54.1875	0.0295611904250662	0.0113499255315588	730668.403388561	145.965218500182	130.4375	48.6041666666667
124.9375	54.1875	0.0295549574341811	0.0108543596599004	729150.147865211	146.175392915364	130.4375	48.6041666666667
120.145833333333	54.1458333333333	0.0204476409361839	0.00353530741914407	296936.915843533	118.409290232995	124.020833333333	52.8125
120.1875	54.1458333333333	0.0215768339099505	0.00305644485647505	294545.280914501	118.695003645252	124.020833333333	52.8125
120.229166666667	54.1458333333333	0.0216647140232115	0.00278865527300972	299387.348770516	119.166001317528	124.104166666667	52.7708333333333
120.270833333333	54.1458333333333	0.02174552565873	0.00279686896300801	290520.039567181	122.490894632374	123.895833333333	52.6875
120.3125	54.1458333333333	0.0218259072867557	0.00277860606174743	451212.63813206	130.704214013102	125.229166666667	51.3958333333333
120.354166666667	54.1458333333333	0.0210912168162727	0.00325248154017355	280594.470572079	121.611888561618	123.895833333333	52.7708333333333
120.395833333333	54.1458333333333	0.0197359781988982	0.00396168081971346	280948.662155964	122.716663329315	123.895833333333	52.7291666666667
120.4375	54.1458333333333	0.0207673602247068	0.0056229236042161	569793.488465063	124.896088741008	127.104166666667	51.0208333333333
120.479166666667	54.1458333333333	0.0194692643679227	0.00363918159030934	277997.262485969	120.8236439141	124.020833333333	52.8125
120.520833333333	54.1458333333333	0.0216781834762793	0.00726499059500156	585018.592017317	126.632611962097	127.1875	50.8125
120.5625	54.1458333333333	0.0229490495774868	0.00910758213465767	593421.301991465	127.109408855661	127.270833333333	50.7291666666667
120.9375	54.1458333333333	0.0233451718951645	0.00986759261591348	574109.519597491	128.889993066247	127.270833333333	50.7291666666667
120.979166666667	54.1458333333333	0.0236016339384592	0.010328797995664	571993.300916122	129.094596839157	127.270833333333	50.7291666666667
121.020833333333	54.1458333333333	0.0234207006958002	0.0103204164535673	569883.23448747	129.3005941235	127.270833333333	50.7291666666667
121.0625	54.1458333333333	0.023284649291308	0.0102942682773154	567779.389610617	129.507996333746	127.270833333333	50.7291666666667
121.104166666667	54.1458333333333	0.0231665701256674	0.0105182843799251	565681.836407079	129.716814930287	127.270833333333	50.7291666666667
121.145833333333	54.1458333333333	0.0252018430257686	0.0117107384217654	869740.64428831	127.087624230932	130.645833333333	49.0208333333333
121.1875	54.1458333333333	0.0229446492982727	0.0103863732781448	561505.889663528	130.138747340878	127.270833333333	50.7291666666667
121.229166666667	54.1458333333333	0.0230141386110515	0.0102589818171081	559427.640546539	130.351884286129	127.270833333333	50.7291666666667
121.270833333333	54.1458333333333	0.0231539002568234	0.00990333664517947	557355.971963712	130.566483875415	127.270833333333	50.7291666666667
121.3125	54.1458333333333	0.0231870428452364	0.0101070651225822	555290.958260973	130.78255776554	127.270833333333	50.7291666666667
121.354166666667	54.1458333333333	0.0232797081507432	0.00984304690515617	553232.674651062	131.000117645209	127.270833333333	50.7291666666667
121.395833333333	54.1458333333333	0.0255352458246131	0.0106483803987161	855804.346559487	128.456322972991	130.5625	48.9791666666667
121.4375	54.1458333333333	0.0231150941052526	0.0100068047935673	543799.989010724	121.532495196049	128.104166666667	51.3958333333333
121.479166666667	54.1458333333333	0.022989630572674	0.0090657291869753	541481.546685679	121.716648220479	128.104166666667	51.3958333333333
121.520833333333	54.1458333333333	0.0226228679160879	0.00919042130495557	539167.722995489	121.902239546904	128.104166666667	51.3958333333333
121.5625	54.1458333333333	0.0236312652291599	0.00939000906339058	848228.451959619	128.531993427458	130.645833333333	49.0208333333333
121.604166666667	54.1458333333333	0.0229981581102928	0.0100127638871635	534554.174442888	122.277799982717	128.104166666667	51.3958333333333
121.645833333333	54.1458333333333	0.0236464092758902	0.0102769291961052	665683.225789932	140.15718108476	127.520833333333	49.3958333333333
121.6875	54.1458333333333	0.0226903127410383	0.00876928736510742	663942.69173364	140.370750263596	127.520833333333	49.3958333333333
121.729166666667	54.1458333333333	0.0222108573139376	0.00805605462633778	662209.993277957	140.585352435575	127.520833333333	49.3958333333333
121.770833333333	54.1458333333333	0.0240179830137734	0.0102133747763116	878083.662139622	132.297940257872	130.5625	48.4791666666667
121.8125	54.1458333333333	0.0235694708843638	0.010190781613462	873121.543116769	131.745910660836	130.645833333333	48.5625
121.854166666667	54.1458333333333	0.0229580320491775	0.0102927511154446	520830.861063885	123.440665865685	128.104166666667	51.3958333333333
121.895833333333	54.1458333333333	0.0230825745795123	0.0102493343714602	518561.440960466	123.639927746143	128.104166666667	51.3958333333333
121.9375	54.1458333333333	0.0259894354761526	0.0106903985936792	865034.510963884	132.358956891907	130.604166666667	48.5625
121.979166666667	54.1458333333333	0.0256361889172821	0.0105974226953798	643575.948790883	140.081498304843	127.6875	49.5625
122.020833333333	54.1458333333333	0.0234529537483325	0.00978540755334122	863025.035738996	132.513815145016	130.645833333333	48.5625
122.0625	54.1458333333333	0.022872698760204	0.0097858207226501	866089.295718599	133.224752675996	130.604166666667	48.4791666666667
122.104166666667	54.1458333333333	0.0229405713163092	0.00988633001571637	840969.864442835	134.78628690351	130.1875	48.5208333333333
122.145833333333	54.1458333333333	0.0260388656817424	0.0105099187300413	855037.325078808	133.13972194803	130.604166666667	48.5625
122.1875	54.1458333333333	0.027505037633628	0.00948457790213033	853053.124476221	133.297831556407	130.604166666667	48.5625
122.229166666667	54.1458333333333	0.0275579980019751	0.0097814053648204	851074.08734649	133.456600096622	130.604166666667	48.5625
122.270833333333	54.1458333333333	0.0262276892980778	0.010114866488367	849100.250438781	133.616030444116	130.604166666667	48.5625
122.3125	54.1458333333333	0.0262771954640501	0.010078686782138	847131.650746237	133.776125468412	130.604166666667	48.5625
122.354166666667	54.1458333333333	0.0274615514194284	0.0095521613295244	845168.325506534	133.936888032608	130.604166666667	48.5625
122.395833333333	54.1458333333333	0.0264121931382466	0.0095454782206429	843210.312202402	134.098320992844	130.604166666667	48.5625
122.4375	54.1458333333333	0.0230801211210344	0.00959538985523242	843210.312202402	134.098320992844	130.645833333333	48.5625
122.479166666667	54.1458333333333	0.0229569306470828	0.00985974064221085	841257.648562154	134.260427197772	130.645833333333	48.5625
122.520833333333	54.1458333333333	0.0231410667594323	0.00986530246155236	839310.372560129	134.423209488009	130.645833333333	48.5625
122.5625	54.1458333333333	0.0232279192242798	0.00875151842931892	619928.322924516	143.257615614658	127.6875	49.5625
122.604166666667	54.1458333333333	0.0232791638900182	0.00873839197527332	618303.99783517	143.492979256338	127.6875	49.5625
122.645833333333	54.1458333333333	0.0272169448279627	0.00870734885648475	831575.913055709	135.081156001548	130.604166666667	48.5625
122.6875	54.1458333333333	0.0274442620146759	0.00921883126041571	829656.153499597	135.247361006647	130.604166666667	48.5625
122.729166666667	54.1458333333333	0.0280957228195584	0.00958082650378653	827742.014616317	135.41425893999	130.604166666667	48.5625
122.770833333333	54.1458333333333	0.0278152921413981	0.00904692246980721	825833.536112573	135.581852569707	130.604166666667	48.5625
122.8125	54.1458333333333	0.0271730255226101	0.00847932505503421	823930.757943544	135.750144651116	130.604166666667	48.5625
122.854166666667	54.1458333333333	0.0273508065206968	0.00884818619257193	822033.720313001	135.919137926074	130.604166666667	48.5625
122.895833333333	54.1458333333333	0.027133188609281	0.00893938390652757	820142.463673373	136.088835122323	130.604166666667	48.5625
122.9375	54.1458333333333	0.0271497702469889	0.00864409389036966	818257.028725803	136.25923895281	130.604166666667	48.5625
122.979166666667	54.1458333333333	0.0271159906290114	0.00853892393709559	816377.456420129	136.430352115005	130.604166666667	48.5625
123.020833333333	54.1458333333333	0.0271259252009634	0.00841047764619045	814503.787954813	136.602177290208	130.604166666667	48.5625
123.0625	54.1458333333333	0.0274375640626528	0.00886488629545384	812636.064776853	136.774717142837	130.604166666667	48.5625
123.104166666667	54.1458333333333	0.0288629246254884	0.00919711699824003	772060.765422565	136.185766397031	130.395833333333	48.8958333333333
123.145833333333	54.1458333333333	0.0274731866959641	0.0093994475934473	808918.621312633	137.121951449304	130.604166666667	48.5625
123.1875	54.1458333333333	0.0281135401729907	0.00901286905269597	768303.030211226	136.545083657093	130.395833333333	48.8958333333333
123.229166666667	54.1458333333333	0.0283673043319598	0.00963497542616851	766433.477235123	136.725938771248	130.395833333333	48.8958333333333
123.270833333333	54.1458333333333	0.0294927365690565	0.00959136060722565	764570.195615973	136.907595785126	130.395833333333	48.8958333333333
123.3125	54.1458333333333	0.0297867881766879	0.0102798087319268	762713.231925142	137.090057854266	130.395833333333	48.8958333333333
123.354166666667	54.1458333333333	0.0303084394928655	0.0111478858887133	760862.63302846	137.273328111285	130.395833333333	48.8958333333333
123.395833333333	54.1458333333333	0.0301563973957981	0.0106766682038508	759018.446085898	137.457409664887	130.395833333333	48.8958333333333
123.4375	54.1458333333333	0.0299243560168022	0.0104348601819605	757180.718551198	137.642305598851	130.395833333333	48.8958333333333
123.479166666667	54.1458333333333	0.0293252366678731	0.0101844037975898	755349.498171416	137.828018971002	130.395833333333	48.8958333333333
123.520833333333	54.1458333333333	0.0295546677070879	0.0103099628966238	753524.83298637	138.014552812168	130.395833333333	48.8958333333333
123.5625	54.1458333333333	0.030214538001647	0.0111471007856291	751706.771328062	138.201910125111	130.395833333333	48.8958333333333
123.604166666667	54.1458333333333	0.0295523822865496	0.0104054109719532	749895.361819974	138.39009388345	130.395833333333	48.8958333333333
123.645833333333	54.1458333333333	0.0301679854391857	0.0109972395412429	748090.6533763	138.57910703056	130.395833333333	48.8958333333333
123.6875	54.1458333333333	0.0302048858287072	0.0108666075638376	774523.033500089	139.997404658099	130.4375	48.6041666666667
123.729166666667	54.1458333333333	0.0303354111095768	0.0115833031221252	744501.53678741	138.95963310664	130.395833333333	48.8958333333333
123.770833333333	54.1458333333333	0.030311668683832	0.0109692396938789	771036.224077199	140.3735563924	130.4375	48.6041666666667
123.8125	54.1458333333333	0.0303330427087607	0.0115630073024352	740939.818654999	139.343511252551	130.395833333333	48.8958333333333
123.854166666667	54.1458333333333	0.0303157451514741	0.011325037500027	739169.3593574	139.536714356349	130.395833333333	48.8958333333333
123.895833333333	54.1458333333333	0.0293307319251245	0.0102445947346396	737405.900661021	139.730763810203	130.395833333333	48.8958333333333
123.9375	54.1458333333333	0.027579388618953	0.0104960614949426	735649.49348652	139.925662313485	130.395833333333	48.8958333333333
123.979166666667	54.1458333333333	0.0280487893982329	0.0102384427270118	733900.189036032	140.121412525883	130.395833333333	48.8958333333333
124.020833333333	54.1458333333333	0.0284347827432607	0.0111229485020084	732158.038791595	140.318017066141	130.395833333333	48.8958333333333
124.0625	54.1458333333333	0.0283823548445097	0.0118945461610672	733623.111471006	139.521837003352	130.5625	48.9375
124.104166666667	54.1458333333333	0.0282599523341211	0.0116146604662859	731859.135674256	139.717076307853	130.5625	48.9375
124.145833333333	54.1458333333333	0.0278262912254044	0.0113418659924934	726313.949503007	139.702774662954	130.5625	48.9791666666667
124.1875	54.1458333333333	0.027512539800775	0.0106702621635571	725262.019215417	141.113029375474	130.395833333333	48.8958333333333
124.229166666667	54.1458333333333	0.0271413264584742	0.0102394332763687	723556.421905783	141.313943312636	130.395833333333	48.8958333333333
124.270833333333	54.1458333333333	0.0267716830181373	0.0109195371287818	721063.429745523	140.297366895251	130.5625	48.9791666666667
124.3125	54.1458333333333	0.0260032514433514	0.0113987690639755	719327.77493755	140.497325549895	130.5625	48.9791666666667
124.354166666667	54.1458333333333	0.0260588179204079	0.0113707174409536	718484.657048125	141.921908899902	130.395833333333	48.8958333333333
124.395833333333	54.1458333333333	0.0261584547479882	0.011274237452089	716809.256624439	142.126312831853	130.395833333333	48.8958333333333
124.4375	54.1458333333333	0.0261589890095753	0.0111310341861962	754622.216153307	142.885567437847	130.604166666667	48.5625
124.479166666667	54.1458333333333	0.0259868078238689	0.0114077018077146	752983.032617938	143.083818085387	130.604166666667	48.5625
124.520833333333	54.1458333333333	0.0271289164003571	0.0101220348573788	751351.396434804	143.282859605848	130.604166666667	48.5625
124.5625	54.1458333333333	0.0284767202803601	0.0113229051549874	710185.040477889	142.952728807888	130.395833333333	48.8958333333333
124.604166666667	54.1458333333333	0.0282425203317908	0.0112066519735527	708548.60684608	143.161542827587	130.395833333333	48.8958333333333
124.645833333333	54.1458333333333	0.0287213191549381	0.0117842244330058	736168.181563647	144.513506492223	130.4375	48.6041666666667
124.6875	54.1458333333333	0.02955633644535	0.0115725746282563	734591.571918395	144.719468100994	130.4375	48.6041666666667
124.729166666667	54.1458333333333	0.0294964131061967	0.0116176646952347	733022.96794865	144.92624232235	130.4375	48.6041666666667
124.770833333333	54.1458333333333	0.0298535516966605	0.0118779790523152	731462.421668537	145.13383020923	130.4375	48.6041666666667
124.8125	54.1458333333333	0.0298951285702227	0.0110290870571466	729909.985267576	145.342232751446	130.4375	48.6041666666667
124.854166666667	54.1458333333333	0.029807126036374	0.011031085599626	728365.711106763	145.551450874402	130.4375	48.6041666666667
124.895833333333	54.1458333333333	0.0303780345486569	0.0121777307785368	726829.651714536	145.761485437819	130.4375	48.6041666666667
124.9375	54.1458333333333	0.0299949335464229	0.010856132403485	725301.85978264	145.97233723444	130.4375	48.6041666666667
124.979166666667	54.1458333333333	0.0300595057996073	0.0105151723335293	723782.388161851	146.184006988742	130.4375	48.6041666666667
125.020833333333	54.1458333333333	0.0295668944892378	0.010908400813834	722271.289857588	146.396495355633	130.4375	48.6041666666667
125.0625	54.1458333333333	0.0293828210060041	0.0106373253079797	720768.61802541	146.609802919146	130.4375	48.6041666666667
125.104166666667	54.1458333333333	0.0284398676014698	0.0106969020631977	689548.259195232	145.737018417475	130.395833333333	48.8958333333333
125.145833333333	54.1458333333333	0.0280375310234971	0.0102642107113144	727816.857136674	146.364262923361	130.604166666667	48.5625
125.1875	54.1458333333333	0.0280629173699788	0.0102931120193754	726312.879543504	146.576121637427	130.604166666667	48.5625
120.145833333333	54.1041666666667	0.021353613846366	0.00349133728491227	289990.876731208	119.255693276872	123.895833333333	52.7708333333333
120.1875	54.1041666666667	0.0198734484353691	0.00449753881759903	294758.610222578	117.616895647814	124.0625	52.8125
120.229166666667	54.1041666666667	0.0214618979534888	0.00358063506080405	287787.606863855	120.634693115002	123.895833333333	52.7291666666667
120.270833333333	54.1041666666667	0.0219700861555686	0.00264345112868113	389726.367696962	132.907301340701	124.395833333333	51.6458333333333
120.3125	54.1041666666667	0.0201683969075489	0.00404776223939461	280536.523374024	120.480472448638	123.895833333333	52.7708333333333
120.354166666667	54.1041666666667	0.0204782912769894	0.00594345546934219	584328.803019501	124.289891628393	127.229166666667	50.9375
120.395833333333	54.1041666666667	0.020779630858423	0.00610109502440322	558351.4418354	123.415181162976	127.0625	51.1458333333333
120.4375	54.1041666666667	0.0205015888201942	0.00614615892741816	556078.927730348	123.603259586093	127.0625	51.1458333333333
120.479166666667	54.1041666666667	0.0218562284909371	0.00755600091278969	575535.735764905	123.224026161687	127.354166666667	51.0625
120.520833333333	54.1041666666667	0.0230886178572597	0.00908801707215603	592821.164282677	126.560793104297	127.270833333333	50.7291666666667
120.5625	54.1041666666667	0.0239355437344372	0.0104932228770795	590634.68037572	126.751649358074	127.270833333333	50.7291666666667
120.604166666667	54.1041666666667	0.023998696319628	0.0104313273909635	588453.64716775	126.943798220871	127.270833333333	50.7291666666667
120.645833333333	54.1041666666667	0.0246441380543053	0.0102444785652653	586278.126221665	127.137250841764	127.270833333333	50.7291666666667
120.6875	54.1041666666667	0.0228475424408732	0.00845456379391743	534455.96952182	126.145371141065	126.854166666667	51.1041666666667
120.729166666667	54.1041666666667	0.0226489692058859	0.0081511132718717	581943.871163432	127.528112289977	127.270833333333	50.7291666666667
120.9375	54.1041666666667	0.0240940506395981	0.00994990971981567	571209.155403439	128.528874785211	127.270833333333	50.7291666666667
120.979166666667	54.1041666666667	0.0233650840451484	0.00980099010023566	569080.041467303	128.733166664894	127.270833333333	50.7291666666667
121.020833333333	54.1041666666667	0.0231679214012945	0.0103921381013355	566957.028942324	128.938865523201	127.270833333333	50.7291666666667
121.0625	54.1041666666667	0.0233177779491514	0.0103132400328449	871321.974240329	126.563678362038	130.645833333333	49.0208333333333
121.104166666667	54.1041666666667	0.0254988739064965	0.0116147912060137	869134.853754384	126.703843243395	130.645833333333	49.0208333333333
121.145833333333	54.1041666666667	0.0253145010540445	0.0110763766404493	866951.727142853	126.844630775613	130.645833333333	49.0208333333333
121.1875	54.1041666666667	0.0230934270904851	0.0094177505668418	864772.625369766	126.986044527101	130.645833333333	49.0208333333333
121.229166666667	54.1041666666667	0.0230476711309838	0.0104256197210627	556435.949882119	129.988877946567	127.270833333333	50.7291666666667
121.270833333333	54.1041666666667	0.0251092466924543	0.0110635274280983	859371.262189604	127.777723690071	130.5625	48.9791666666667
121.3125	54.1041666666667	0.0233451285446399	0.00950190225533002	858259.782537072	127.414078967061	130.645833333333	49.0208333333333
121.354166666667	54.1041666666667	0.0253547233002383	0.0109573887657328	855071.290714554	128.067805629931	130.5625	48.9791666666667
121.395833333333	54.1041666666667	0.0269436940993823	0.0101597549701074	852927.698257669	128.213816319051	130.5625	48.9791666666667
121.4375	54.1041666666667	0.0258117249109319	0.0100060789753876	850788.411902164	128.360478277216	130.5625	48.9791666666667
121.479166666667	54.1041666666667	0.0255644492528971	0.0109250666953241	848653.464913765	128.507795108686	130.5625	48.9791666666667
121.520833333333	54.1041666666667	0.0256672590232728	0.0110300957455932	847488.505570997	128.140330650725	130.645833333333	49.0208333333333
121.5625	54.1041666666667	0.0231868700783234	0.00952732414689784	845347.063156517	128.28754293407	130.645833333333	49.0208333333333
121.604166666667	54.1041666666667	0.0230540344406237	0.00911779722046158	843209.96945991	128.435417766762	130.645833333333	49.0208333333333
121.645833333333	54.1041666666667	0.0230352572530423	0.00907027305592295	861394.422078089	132.64511127131	130.229166666667	48.5208333333333
121.6875	54.1041666666667	0.0254151188541947	0.0103755464389752	874131.266181035	131.2167374921	130.604166666667	48.5625
121.729166666667	54.1041666666667	0.0255027655532365	0.0103949112756813	872083.453184309	131.367780569796	130.604166666667	48.5625
121.770833333333	54.1041666666667	0.0232093783359923	0.00918512095195419	855402.846023541	133.115503507056	130.229166666667	48.5208333333333
121.8125	54.1041666666667	0.0235896112808431	0.00945782900110879	853415.865067365	133.273610493982	130.229166666667	48.5208333333333
121.854166666667	54.1041666666667	0.0256375504628223	0.0112216694179045	645337.286247483	139.162384469639	127.6875	49.5625
121.895833333333	54.1041666666667	0.0226697149662349	0.00916802577407121	847486.067231672	133.751900632696	130.1875	48.5208333333333
121.9375	54.1041666666667	0.0255859789681074	0.0106388752735545	861916.45320174	132.132536991183	130.604166666667	48.5625
121.979166666667	54.1041666666667	0.0282655431482102	0.0105424499330587	859897.709441953	132.287417337005	130.604166666667	48.5625
122.020833333333	54.1041666666667	0.0233648645110829	0.00908505390061365	638271.229741347	140.036066209733	127.6875	49.5625
122.0625	54.1041666666667	0.0256698573407264	0.0104926058235387	855875.160509978	132.599130900189	130.604166666667	48.5625
122.104166666667	54.1041666666667	0.0271771616373366	0.00918200527854765	853871.427024708	132.755970060071	130.604166666667	48.5625
122.145833333333	54.1041666666667	0.027634932690046	0.0100153397190984	851872.769060969	132.913468095285	130.604166666667	48.5625
122.1875	54.1041666666667	0.0270571241269404	0.00917638148596121	849879.22307803	133.071627968575	130.604166666667	48.5625
122.229166666667	54.1041666666667	0.0275705843295466	0.00989096534455136	847890.825782806	133.23045263841	130.604166666667	48.5625
122.270833333333	54.1041666666667	0.0262717353765147	0.0100578104849516	845907.614130542	133.389945058494	130.604166666667	48.5625
122.3125	54.1041666666667	0.0274946926035491	0.0095665363266526	843929.625325494	133.550108177254	130.604166666667	48.5625
122.354166666667	54.1041666666667	0.0280800702313401	0.0100150876725848	841956.896821554	133.710944937326	130.604166666667	48.5625
122.395833333333	54.1041666666667	0.0256300057085474	0.0108199687281681	826157.670786226	135.55766994692	130.229166666667	48.5208333333333
122.4375	54.1041666666667	0.023341067951811	0.00884459268567055	845190.34484548	134.436058959442	130.604166666667	48.4791666666667
122.479166666667	54.1041666666667	0.0265909425089934	0.00920199183535534	836070.651412186	134.1975263937	130.604166666667	48.5625
122.520833333333	54.1041666666667	0.0255129810759602	0.010472187744166	617862.810765194	142.765528344097	127.6875	49.5625
122.5625	54.1041666666667	0.0255578287812279	0.0104405721882427	616218.12089614	143.000458983917	127.6875	49.5625
122.604166666667	54.1041666666667	0.0262778553666623	0.00920944846850734	830233.121137791	134.690275887457	130.604166666667	48.5625
122.645833333333	54.1041666666667	0.0259770421877149	0.00895253090746818	828298.284538005	134.855909930087	130.604166666667	48.5625
122.6875	54.1041666666667	0.026192528557109	0.00906067107214529	826369.0169226	135.022240880781	130.604166666667	48.5625
122.729166666667	54.1041666666667	0.0275244930361961	0.0090076624238802	824445.358015236	135.189271604898	130.604166666667	48.5625
122.770833333333	54.1041666666667	0.0293404047033506	0.00961315026594749	822527.34779367	135.357004956206	130.604166666667	48.5625
122.8125	54.1041666666667	0.0294263367303599	0.00966493139028185	820615.026489994	135.525443776237	130.604166666667	48.5625
122.854166666667	54.1041666666667	0.0296759367195819	0.00986892282202063	780199.889875054	134.887631301939	130.395833333333	48.8958333333333
122.895833333333	54.1041666666667	0.02770632229935	0.00889763359185071	816807.612837479	135.864449123465	130.604166666667	48.5625
122.9375	54.1041666666667	0.0272556126635716	0.00882575056599763	814912.602226013	136.035021266577	130.604166666667	48.5625
122.979166666667	54.1041666666667	0.0276928966797232	0.00890272678699004	813023.444007362	136.206310108869	130.604166666667	48.5625
123.020833333333	54.1041666666667	0.0277516172968708	0.00890491071227248	811140.179687292	136.378318420598	130.604166666667	48.5625
123.0625	54.1041666666667	0.0292452938137484	0.00950494804769999	770618.987244595	135.768966972722	130.395833333333	48.8958333333333
123.104166666667	54.1041666666667	0.0292158644196842	0.00952449799963237	768720.852447342	135.947613318346	130.395833333333	48.8958333333333
123.145833333333	54.1041666666667	0.0296567524722279	0.00979720218042023	766828.838906073	136.127060586534	130.395833333333	48.8958333333333
123.1875	54.1041666666667	0.0296665869111968	0.00970026186086186	764942.992660181	136.307312107133	130.395833333333	48.8958333333333
123.229166666667	54.1041666666667	0.0291262882578724	0.00941345830141681	763063.360051831	136.488371190662	130.395833333333	48.8958333333333
123.270833333333	54.1041666666667	0.029544188563211	0.0101184799124784	761189.987725929	136.670241127356	130.395833333333	48.8958333333333
123.3125	54.1041666666667	0.0298464583632503	0.0105940420913836	759322.922630062	136.85292518619	130.395833333333	48.8958333333333
123.354166666667	54.1041666666667	0.0304355010668996	0.01070086421858	785270.504785871	138.300495446123	130.4375	48.6041666666667
123.395833333333	54.1041666666667	0.0306731817588167	0.0116488691726967	755607.903431124	137.220748633919	130.395833333333	48.8958333333333
123.4375	54.1041666666667	0.030278204582481	0.0112074363346395	753760.044734846	137.40589444546	130.395833333333	48.8958333333333
123.479166666667	54.1041666666667	0.0301918920557939	0.0108636544452071	751918.684081533	137.591867222354	130.395833333333	48.8958333333333
123.520833333333	54.1041666666667	0.0305891041970718	0.0113501153422839	750083.869928411	137.778670112048	130.395833333333	48.8958333333333
123.5625	54.1041666666667	0.0305789835366402	0.011346204685488	748255.651033397	137.966306234501	130.395833333333	48.8958333333333
123.604166666667	54.1041666666667	0.0301534993297535	0.0110983211172758	746434.076454486	138.154778681091	130.395833333333	48.8958333333333
123.645833333333	54.1041666666667	0.0301600277256638	0.0109721548362401	744619.19554907	138.344090513489	130.395833333333	48.8958333333333
123.6875	54.1041666666667	0.0295162402101165	0.0103409814087413	742811.057973198	138.534244762518	130.395833333333	48.8958333333333
123.729166666667	54.1041666666667	0.0282637861752832	0.0101211282191235	741009.713680715	138.725244426997	130.395833333333	48.8958333333333
123.770833333333	54.1041666666667	0.0280680473643246	0.0103631772126724	739215.212922326	138.917092472567	130.395833333333	48.8958333333333
123.8125	54.1041666666667	0.0280793933070773	0.010182997422568	737427.606244595	139.109791830485	130.395833333333	48.8958333333333
123.854166666667	54.1041666666667	0.0280605715997691	0.0103427001032608	735646.94448882	139.303345396419	130.395833333333	48.8958333333333
123.895833333333	54.1041666666667	0.0281265503297272	0.0103283963472175	733873.278789827	139.497756029207	130.395833333333	48.8958333333333
123.9375	54.1041666666667	0.0283266387730153	0.0103493637225463	732106.660574681	139.69302654961	130.395833333333	48.8958333333333
123.979166666667	54.1041666666667	0.0275468057538904	0.0106100789226469	730347.141561286	139.889159739035	130.395833333333	48.8958333333333
124.020833333333	54.1041666666667	0.0259429973634975	0.0109300384897355	728128.64227978	138.878226346758	130.5625	48.9791666666667
124.0625	54.1041666666667	0.0260301840494332	0.0118865758708805	769067.235465183	151.932007057755	128.895833333333	47.8958333333333
124.104166666667	54.1041666666667	0.0256795397861516	0.0115983389557741	770756.693207576	152.4975347137	128.854166666667	47.8541666666667
124.145833333333	54.1041666666667	0.0258758051928542	0.0119378154602502	769502.58653267	152.710443286853	128.854166666667	47.8541666666667
124.1875	54.1041666666667	0.0261485948614793	0.0117530912864168	761022.506275199	152.430215287563	128.895833333333	47.9375
124.229166666667	54.1041666666667	0.0257436931167154	0.0117139748908839	719015.615603499	139.251134766718	130.645833333333	49.0208333333333
124.270833333333	54.1041666666667	0.0255425831509168	0.0115916757962777	717240.130312228	139.449174996115	130.645833333333	49.0208333333333
124.3125	54.1041666666667	0.0259278095944127	0.011949831855359	757279.151708163	153.077528510605	128.895833333333	47.9375
124.354166666667	54.1041666666667	0.0257254725742529	0.0119449734911426	715755.322181758	140.262163046675	130.604166666667	48.9791666666667
124.395833333333	54.1041666666667	0.0258416823154555	0.0119920028196959	714016.659320489	140.463433159289	130.604166666667	48.9791666666667
124.4375	54.1041666666667	0.0260587717514734	0.011686670109546	710561.589189051	140.868675074666	130.5625	48.9791666666667
124.479166666667	54.1041666666667	0.0262403095086179	0.0110566075234448	749280.191652791	142.871789248619	130.604166666667	48.5625
124.520833333333	54.1041666666667	0.0271457185845073	0.0107963657661764	747638.86430262	143.071344898826	130.604166666667	48.5625
124.5625	54.1041666666667	0.0282437283492024	0.0116973381554277	735593.208060262	143.893160092597	130.4375	48.6041666666667
124.604166666667	54.1041666666667	0.0282086903411672	0.0114392615343121	733991.030135332	144.098078156942	130.4375	48.6041666666667
124.645833333333	54.1041666666667	0.028667703451727	0.0118971941416506	732396.763930814	144.303818248438	130.4375	48.6041666666667
124.6875	54.1041666666667	0.0302402625167423	0.0122113648021984	730810.461743331	144.510381639407	130.4375	48.6041666666667
124.729166666667	54.1041666666667	0.0302923559755262	0.0122288563606318	729232.176061032	144.71776954104	130.4375	48.6041666666667
124.770833333333	54.1041666666667	0.030391978446186	0.0115371001970392	727661.959559907	144.925983102088	130.4375	48.6041666666667
124.8125	54.1041666666667	0.0299484538775862	0.0118814148623168	726099.865100013	145.135023407558	130.4375	48.6041666666667
124.854166666667	54.1041666666667	0.0302019590955179	0.0114804152176455	724545.945721548	145.344891477391	130.4375	48.6041666666667
124.895833333333	54.1041666666667	0.0301726726931585	0.011474251228815	723000.254640815	145.555588265138	130.4375	48.6041666666667
124.9375	54.1041666666667	0.0300944370403102	0.0114326567149606	721462.845246088	145.767114656626	130.4375	48.6041666666667
124.979166666667	54.1041666666667	0.0298464319919196	0.0109027047259929	719933.771093322	145.979471468617	130.4375	48.6041666666667
125.020833333333	54.1041666666667	0.0301950648534599	0.0109608291454578	718413.085901749	146.192659447465	130.4375	48.6041666666667
125.0625	54.1041666666667	0.0299424851888001	0.0102918572135862	716900.84354937	146.406679267757	130.4375	48.6041666666667
125.104166666667	54.1041666666667	0.0298952185165279	0.0101088505671691	715397.098068294	146.621531530957	130.4375	48.6041666666667
125.145833333333	54.1041666666667	0.0299118069894585	0.0110208322641674	684181.611136704	145.74091060676	130.395833333333	48.8958333333333
125.1875	54.1041666666667	0.0299016547315782	0.0112890258313989	682651.697522056	145.963044179363	130.395833333333	48.8958333333333
125.229166666667	54.1041666666667	0.0299077981626332	0.0111113214614079	681130.558404645	146.186098522019	130.395833333333	48.8958333333333
125.270833333333	54.1041666666667	0.0298505017092424	0.0109511750655702	679618.253198598	146.410074469559	130.395833333333	48.8958333333333
125.3125	54.1041666666667	0.0297203544511786	0.0106304847095866	678114.841500365	146.634972767897	130.395833333333	48.8958333333333
125.354166666667	54.1041666666667	0.0300706055900026	0.0106055271505867	716477.506305067	147.232841339017	130.604166666667	48.5625
125.395833333333	54.1041666666667	0.0298009645793403	0.0101997131082543	715006.72910832	147.449508826418	130.604166666667	48.5625
125.4375	54.1041666666667	0.029241687008019	0.00983433597459455	713544.656056397	147.666998810267	130.604166666667	48.5625
125.479166666667	54.1041666666667	0.0273146053766315	0.00959571635776009	712091.341238357	147.885311431173	130.604166666667	48.5625
125.520833333333	54.1041666666667	0.0274423840866413	0.00924217886472811	710646.8388594	148.104446749494	130.604166666667	48.5625
120.104166666667	54.0625	0.0204608827590729	0.00561674371162069	595398.779171113	122.836972981497	127.229166666667	50.9375
120.145833333333	54.0625	0.0207191037377718	0.0056361132944203	593108.751746827	123.013272248696	127.229166666667	50.9375
120.1875	54.0625	0.0220311456041358	0.00785365141799576	589672.879042594	122.13093418964	127.3125	51.0208333333333
120.229166666667	54.0625	0.0206026379512625	0.00552838018773643	575892.121123672	123.199552606032	127.104166666667	51.0208333333333
120.270833333333	54.0625	0.0205390601212658	0.00464876968816008	285360.077040264	117.656150842192	124.020833333333	52.8125
120.3125	54.0625	0.020670862882766	0.00630081030686967	583995.085986641	123.730947691313	127.229166666667	50.9375
120.354166666667	54.0625	0.022381027261362	0.00839148473256532	580467.327136059	122.838241210374	127.3125	51.0208333333333
120.395833333333	54.0625	0.020893898358157	0.0068200218586833	579466.896862388	124.097441324535	127.229166666667	50.9375
120.4375	54.0625	0.0206269168770356	0.00665131622318931	577210.162850306	124.282645078237	127.229166666667	50.9375
120.479166666667	54.0625	0.0220680187562652	0.00727290194572426	573611.606017369	123.382167074879	127.3125	51.0208333333333
120.520833333333	54.0625	0.0227355450675925	0.00855542386206982	595891.862433842	125.114157971555	127.4375	50.7708333333333
120.5625	54.0625	0.0244810704048289	0.0103399340726447	533186.972356894	124.955426530802	126.8125	51.1458333333333
120.604166666667	54.0625	0.0234992111517892	0.0106310759083207	691806.140698487	135.326319660276	127.3125	49.4375
120.645833333333	54.0625	0.0236353734601324	0.0106327022549044	689891.29969592	135.520598599567	127.3125	49.4375
120.6875	54.0625	0.0240681278007007	0.010156014625236	581307.346133854	126.969559607263	127.270833333333	50.7291666666667
120.729166666667	54.0625	0.0237249842569647	0.0102806829848311	579130.415907874	127.165235260539	127.270833333333	50.7291666666667
120.770833333333	54.0625	0.0231540956594407	0.0103820474273108	884049.356629012	125.356831725493	130.645833333333	49.0208333333333
120.8125	54.0625	0.0233741706490874	0.0107011959998298	519872.091732091	126.191760614701	126.8125	51.1458333333333
120.854166666667	54.0625	0.022748397537374	0.00873971832094225	572633.774197769	127.760402717137	127.270833333333	50.7291666666667
120.895833333333	54.0625	0.0216321960590303	0.00709268504136529	559865.796575188	127.677324762629	127.1875	50.8125
120.9375	54.0625	0.0223290787622374	0.00812033183642905	573836.858157652	127.020670600521	127.4375	50.7708333333333
120.979166666667	54.0625	0.0223247105394286	0.00816405588056707	571661.429034788	127.218667935542	127.4375	50.7708333333333
121.020833333333	54.0625	0.023948558119173	0.0102669309789322	564053.736037036	128.573395985209	127.270833333333	50.7291666666667
121.0625	54.0625	0.0234257164938527	0.0103904629510159	506770.796588036	127.487323158743	126.8125	51.1458333333333
121.104166666667	54.0625	0.0234342692141444	0.0103081694443908	559800.152496109	128.988438712151	127.270833333333	50.7291666666667
121.145833333333	54.0625	0.0231020524216092	0.00967100119680139	864178.620582584	126.600070171303	130.645833333333	49.0208333333333
121.1875	54.0625	0.0254134736827391	0.0109520396116586	860873.214149336	127.2467810803	130.5625	48.9791666666667
121.229166666667	54.0625	0.0256918439796769	0.0105592394307846	858703.51074752	127.390069387183	130.5625	48.9791666666667
121.270833333333	54.0625	0.0258684252179121	0.0107508594173436	856537.959743035	127.533998743429	130.5625	48.9791666666667
121.3125	54.0625	0.0252500052257823	0.0112547037415429	854376.593420156	127.678572785184	130.5625	48.9791666666667
121.354166666667	54.0625	0.0258255811100392	0.0107738605816426	852219.444326147	127.823795159949	130.5625	48.9791666666667
121.395833333333	54.0625	0.0258542369305625	0.0103698962743664	850066.545272982	127.969669526308	130.5625	48.9791666666667
121.4375	54.0625	0.0256212082090102	0.0108354225640145	847917.929339094	128.116199553648	130.5625	48.9791666666667
121.479166666667	54.0625	0.0233052275308766	0.00956787795275255	846787.202965951	127.747934324814	130.645833333333	49.0208333333333
121.520833333333	54.0625	0.0231598938999324	0.00990766355625841	844632.094859086	127.89434631659	130.645833333333	49.0208333333333
121.5625	54.0625	0.0254244417512415	0.0108419053159234	841498.115070277	128.559760451325	130.5625	48.9791666666667
121.604166666667	54.0625	0.0267206916582341	0.00973271323861909	875210.453037563	130.688552637712	130.604166666667	48.5625
121.645833333333	54.0625	0.0258692029261982	0.00998689367502887	873144.058442691	130.838312713135	130.604166666667	48.5625
121.6875	54.0625	0.026903268230331	0.00955858582695502	871082.336869186	130.988703822501	130.604166666667	48.5625
121.729166666667	54.0625	0.0273744098427441	0.0100745912767751	869025.322248093	131.139729016484	130.604166666667	48.5625
121.770833333333	54.0625	0.0276022981437482	0.0100627740292786	866973.048753026	131.291391346963	130.604166666667	48.5625
121.8125	54.0625	0.0273157559557735	0.00960704675907217	864925.550801198	131.443693866638	130.604166666667	48.5625
121.854166666667	54.0625	0.0272499387790231	0.0099052566417781	862882.863054415	131.596639628627	130.604166666667	48.5625
121.895833333333	54.0625	0.0281498832634293	0.0100235158391506	860845.020420048	131.750231686071	130.604166666667	48.5625
121.9375	54.0625	0.027784275205297	0.00973135394430606	858812.058052003	131.904473091706	130.604166666667	48.5625
121.979166666667	54.0625	0.0298273763948368	0.0102406221426411	856784.011351657	132.059366897446	130.604166666667	48.5625
122.020833333333	54.0625	0.0257912048660698	0.0104078360344567	634723.580479251	139.768060415316	127.6875	49.5625
122.0625	54.0625	0.0260212040373952	0.0107362311293301	852742.807802325	132.371123910137	130.604166666667	48.5625
122.104166666667	54.0625	0.0283404469223066	0.010387045454918	850729.723001535	132.527993212814	130.604166666667	48.5625
122.145833333333	54.0625	0.0283840773200072	0.0101203200611498	848721.697966525	132.685527106124	130.604166666667	48.5625
122.1875	54.0625	0.0274693640393868	0.00937271065437941	846718.76934924	132.843728631111	130.604166666667	48.5625
122.229166666667	54.0625	0.0277632011879022	0.00961223117352125	844720.974054214	133.002600825222	130.604166666667	48.5625
122.270833333333	54.0625	0.0295702942575866	0.0104105843620976	842728.349239324	133.162146721811	130.604166666667	48.5625
122.3125	54.0625	0.0275791091210791	0.00970851779623166	840740.932316536	133.32236934963	130.604166666667	48.5625
122.354166666667	54.0625	0.0271556265315018	0.0091448449826052	838758.760952601	133.483271732302	130.604166666667	48.5625
122.395833333333	54.0625	0.0271916106562729	0.00909611370662531	836781.873069723	133.644856887797	130.604166666667	48.5625
122.4375	54.0625	0.0274632918422928	0.00935346731359061	834810.306846217	133.807127827881	130.604166666667	48.5625
122.479166666667	54.0625	0.0275038600932682	0.00901001099545474	832844.100717101	133.970087557565	130.604166666667	48.5625
122.520833333333	54.0625	0.0272707782324254	0.00863443506161818	830883.293374676	134.133739074539	130.604166666667	48.5625
122.5625	54.0625	0.0274086663323945	0.00908580963529832	828927.923769077	134.29808536859	130.604166666667	48.5625
122.604166666667	54.0625	0.0281360673528688	0.00947524335785819	826978.031108765	134.463129421015	130.604166666667	48.5625
122.645833333333	54.0625	0.0277335486878357	0.0089983628858564	825033.654860992	134.628874204017	130.604166666667	48.5625
122.6875	54.0625	0.0276651965009642	0.00928317690096901	823094.83475225	134.795322680089	130.604166666667	48.5625
122.729166666667	54.0625	0.0275730818971671	0.00924760900732645	821161.610768645	134.962477801392	130.604166666667	48.5625
122.770833333333	54.0625	0.0277365524424244	0.00905009857818426	819234.023156245	135.13034250911	130.604166666667	48.5625
122.8125	54.0625	0.0294014236124891	0.00945885960148556	817312.112421407	135.298919732803	130.604166666667	48.5625
122.854166666667	54.0625	0.0300187375730058	0.0102259457910579	776933.840569405	134.646519077983	130.395833333333	48.8958333333333
122.895833333333	54.0625	0.0293811085750239	0.00937393264102404	813485.484912782	135.638223384217	130.604166666667	48.5625
122.9375	54.0625	0.0289017540915923	0.00900622552083325	811580.850455269	135.808955606886	130.604166666667	48.5625
122.979166666667	54.0625	0.0277732849761432	0.00907261495509302	809682.057508185	135.980411934028	130.604166666667	48.5625
123.020833333333	54.0625	0.0277709891382439	0.00923499152393612	807789.147882376	136.152595226854	130.604166666667	48.5625
123.0625	54.0625	0.0277715319797403	0.00934058958278423	805902.163649889	136.325508330768	130.604166666667	48.5625
123.104166666667	54.0625	0.0291898406887303	0.00959426854728982	765394.424943394	135.707382574174	130.395833333333	48.8958333333333
123.145833333333	54.0625	0.0295362177944243	0.00939978462214266	791007.677999651	137.176347293726	130.4375	48.6041666666667
123.1875	54.0625	0.0299456824759334	0.00973786614019633	789156.294511861	137.354660812576	130.4375	48.6041666666667
123.229166666667	54.0625	0.0299395493855014	0.00971332365174105	787311.169744211	137.533733690288	130.4375	48.6041666666667
123.270833333333	54.0625	0.0300536422004653	0.0102581115031656	785472.34840335	137.713568682166	130.4375	48.6041666666667
123.3125	54.0625	0.0302736669031318	0.011323954319564	755945.822479335	136.613666221871	130.395833333333	48.8958333333333
123.354166666667	54.0625	0.0299790950468332	0.010729321800288	754074.942605356	136.797389257135	130.395833333333	48.8958333333333
123.395833333333	54.0625	0.030617746699743	0.011481242518817	752210.454078612	136.981942241375	130.395833333333	48.8958333333333
123.4375	54.0625	0.0305914790839319	0.0114893541965898	750352.40515197	137.167328492081	130.395833333333	48.8958333333333
123.479166666667	54.0625	0.0298935902388653	0.0103456672217484	748500.844388405	137.35355130208	130.395833333333	48.8958333333333
123.520833333333	54.0625	0.0294472471209777	0.0099414201865407	746655.820660657	137.540613938454	130.395833333333	48.8958333333333
123.5625	54.0625	0.0298391367938924	0.0103269600936969	744817.383150819	137.728519641433	130.395833333333	48.8958333333333
123.604166666667	54.0625	0.0281873665183135	0.00978637348932079	742985.581349819	137.917271623279	130.395833333333	48.8958333333333
123.645833333333	54.0625	0.029469414267273	0.010118392252752	741160.465056844	138.106873067137	130.395833333333	48.8958333333333
123.6875	54.0625	0.0276791657010915	0.00994206566431586	739342.08437867	138.297327125876	130.395833333333	48.8958333333333
123.729166666667	54.0625	0.0273448484091191	0.00878838892627447	737530.489728917	138.488636920907	130.395833333333	48.8958333333333
123.770833333333	54.0625	0.0280140134719004	0.00969956679312281	735725.731827192	138.680805540983	130.395833333333	48.8958333333333
123.8125	54.0625	0.0279258179633942	0.00996193284636963	733927.861698172	138.873836040975	130.395833333333	48.8958333333333
123.854166666667	54.0625	0.0279884294679058	0.0100220808914081	732136.930670582	139.067731440631	130.395833333333	48.8958333333333
123.895833333333	54.0625	0.0278728844334971	0.00999906079258934	730352.990376066	139.26249472332	130.395833333333	48.8958333333333
123.9375	54.0625	0.0276670264745858	0.00980910426583115	728576.092747987	139.458128834743	130.395833333333	48.8958333333333
123.979166666667	54.0625	0.0266274215417416	0.0105277987350121	726447.66013528	138.443604691096	130.5625	48.9791666666667
124.020833333333	54.0625	0.026297601969658	0.0112128165922473	724641.336294653	138.638106342705	130.5625	48.9791666666667
124.0625	54.0625	0.0258917529624035	0.0109839760933605	722722.981450897	138.225167617666	130.645833333333	49.0208333333333
124.104166666667	54.0625	0.0228861168024365	0.0102333605752106	560116.244028111	155.432862794353	127.3125	49.4375
124.145833333333	54.0625	0.0233869192348127	0.010230920691107	558988.182324535	155.720307667021	127.3125	49.4375
124.1875	54.0625	0.0236739727026565	0.0102464998254721	557872.62078632	156.008841882325	127.3125	49.4375
124.229166666667	54.0625	0.0229574707728084	0.0102129606526533	556769.634916433	156.298459740934	127.3125	49.4375
124.270833333333	54.0625	0.0228571394509548	0.0101566493689762	393742.823348385	137.350579272871	128.104166666667	51.3958333333333
124.3125	54.0625	0.0239603395995381	0.0103233516850878	554601.690894936	156.880922378331	127.3125	49.4375
124.354166666667	54.0625	0.0256008912435426	0.0114545754982871	710172.18982084	139.607686058714	130.645833333333	49.0208333333333
124.395833333333	54.0625	0.0257883456234982	0.0112586786522968	708407.896913641	139.808829861404	130.645833333333	49.0208333333333
124.4375	54.0625	0.0257604082344452	0.0111983702317277	706650.937164193	140.010893306973	130.645833333333	49.0208333333333
124.479166666667	54.0625	0.0254081779906029	0.0112579489662371	747853.458102687	143.048292044481	130.5625	48.5208333333333
124.520833333333	54.0625	0.02622045101751	0.0115437955837735	743936.695994749	142.857718642397	130.604166666667	48.5625
124.5625	54.0625	0.027175909060479	0.0103851172006465	742293.214030873	143.058597794461	130.604166666667	48.5625
124.604166666667	54.0625	0.0275825567553096	0.0107607438957798	740657.392578969	143.260293024393	130.604166666667	48.5625
124.645833333333	54.0625	0.0274548535214615	0.0106911791972852	739029.283039306	143.46280590249	130.604166666667	48.5625
124.6875	54.0625	0.0277493143194592	0.0112905941028606	727039.254575881	144.29911988109	130.4375	48.6041666666667
124.729166666667	54.0625	0.0278377159323522	0.0112500862895179	725451.208445809	144.507117518085	130.4375	48.6041666666667
124.770833333333	54.0625	0.0277704511103479	0.011834199705442	723871.242391256	144.715952980765	130.4375	48.6041666666667
124.8125	54.0625	0.0300682215055207	0.011575032380713	722299.409948834	144.92562745305	130.4375	48.6041666666667
124.854166666667	54.0625	0.030348875539642	0.0119158290762083	720735.764844246	145.13614205316	130.4375	48.6041666666667
124.895833333333	54.0625	0.0301574586937439	0.0118682405372859	719180.360988243	145.347497832243	130.4375	48.6041666666667
124.9375	54.0625	0.0301482251706713	0.011550043484466	717633.25247249	145.559695772993	130.4375	48.6041666666667
124.979166666667	54.0625	0.0302067721061641	0.0114747615572475	716094.49356527	145.772736788266	130.4375	48.6041666666667
125.020833333333	54.0625	0.0298949376687036	0.0109368840800527	714564.138707079	145.986621719681	130.4375	48.6041666666667
125.0625	54.0625	0.029927690524777	0.0107621383387042	713042.242506092	146.20135133622	130.4375	48.6041666666667
125.104166666667	54.0625	0.0299409078345905	0.010710798822197	711528.859733496	146.416926332821	130.4375	48.6041666666667
125.145833333333	54.0625	0.0302292617247097	0.0116645610450745	680353.479605463	145.521884904393	130.395833333333	48.8958333333333
125.1875	54.0625	0.0303036472324712	0.0115739815818313	678813.427524445	145.744769014045	130.395833333333	48.8958333333333
125.229166666667	54.0625	0.0299217721233006	0.011066446293408	677282.165900028	145.968588710246	130.395833333333	48.8958333333333
125.270833333333	54.0625	0.0298352299391779	0.0109939433337529	675759.754988577	146.193344944533	130.395833333333	48.8958333333333
125.3125	54.0625	0.0301714962205773	0.0112140934345554	674246.255239686	146.419038578368	130.395833333333	48.8958333333333
125.354166666667	54.0625	0.0305361620618539	0.0113088746218058	672741.727290389	146.64567038131	130.395833333333	48.8958333333333
125.395833333333	54.0625	0.0300975728573769	0.0109990708724832	671246.23195918	146.873241029182	130.395833333333	48.8958333333333
125.4375	54.0625	0.0297447972520382	0.0105266499115689	669759.830239901	147.101751102222	130.395833333333	48.8958333333333
125.479166666667	54.0625	0.0293309995163923	0.0102952545222898	668282.58329541	147.33120108324	130.395833333333	48.8958333333333
125.520833333333	54.0625	0.0292689972211327	0.00979390306910748	706713.541439069	147.90659695406	130.604166666667	48.5625
125.5625	54.0625	0.029109693000189	0.0097423222115858	705268.484048663	148.127370690922	130.604166666667	48.5625
125.604166666667	54.0625	0.0291249656394818	0.00966382707303763	703832.37103109	148.348980425849	130.604166666667	48.5625
120.104166666667	54.0208333333333	0.0228625526215374	0.00926795584195844	609737.146102191	124.006709792178	127.270833333333	50.7291666666667
120.145833333333	54.0208333333333	0.0219640386345185	0.00849834375022168	558450.795910854	122.806847879226	126.854166666667	51.1041666666667
120.1875	54.0208333333333	0.0223439806808185	0.00870354206214545	550999.521705669	122.801921203619	126.8125	51.1458333333333
120.229166666667	54.0208333333333	0.0222706723620341	0.00855143486930664	548706.44482463	122.989811548519	126.8125	51.1458333333333
120.270833333333	54.0208333333333	0.0221830904020521	0.00854627907446813	551586.453603593	123.368563048952	126.854166666667	51.1041666666667
120.3125	54.0208333333333	0.0220766162439877	0.00826624577794704	580272.268336901	122.275058843651	127.3125	51.0208333333333
120.354166666667	54.0208333333333	0.0216762083988938	0.00823409704881455	547034.945556687	123.750154901391	126.854166666667	51.1041666666667
120.395833333333	54.0208333333333	0.0204422142547045	0.00590902353159829	553297.431860212	122.615451239694	127.0625	51.1458333333333
120.4375	54.0208333333333	0.019982058040771	0.0056965752718471	550999.521705669	122.801921203619	127.0625	51.1458333333333
120.479166666667	54.0208333333333	0.020110529657231	0.0051411329583079	559680.797394514	123.924216603237	127.104166666667	51.0208333333333
120.520833333333	54.0208333333333	0.0211393467423017	0.00392015057422164	433879.598363075	130.389127682431	125.270833333333	51.3958333333333
120.5625	54.0208333333333	0.0207096633186213	0.0055658436814688	544135.038269887	123.369912882338	127.0625	51.1458333333333
120.604166666667	54.0208333333333	0.0238823331238351	0.0103939283321316	688515.829426539	135.056039858669	127.3125	49.4375
120.645833333333	54.0208333333333	0.0237188945513209	0.0110425287418103	686589.9200184	135.250485898624	127.3125	49.4375
120.6875	54.0208333333333	0.0232354572528884	0.0110295837086985	887820.506200202	136.318988490942	128.895833333333	47.9375
120.729166666667	54.0208333333333	0.0234800492835448	0.0111309153647554	682757.954641892	135.642379207906	127.3125	49.4375
120.770833333333	54.0208333333333	0.0256192410209374	0.0121936573218834	887759.700122855	137.324474966718	128.8125	47.8541666666667
120.8125	54.0208333333333	0.0234774082739819	0.0104596105055783	517147.068720109	125.777991734562	126.8125	51.1458333333333
120.854166666667	54.0208333333333	0.0228567635494936	0.00833139044462257	520172.310813861	126.166405674197	126.854166666667	51.1041666666667
120.895833333333	54.0208333333333	0.0221028041957842	0.00837533105979376	512727.695727973	126.201783654601	126.8125	51.1458333333333
120.9375	54.0208333333333	0.0233546240282383	0.0103000443153115	565477.787749802	127.79559122363	127.270833333333	50.7291666666667
120.979166666667	54.0208333333333	0.0234158769049399	0.00994193513953896	563322.751880297	127.999157709012	127.270833333333	50.7291666666667
121.020833333333	54.0208333333333	0.0234400877665644	0.00992907278512422	561173.710605755	128.204157577754	127.270833333333	50.7291666666667
121.0625	54.0208333333333	0.0239888790705259	0.0100632275635318	559030.73377921	128.410603301997	127.270833333333	50.7291666666667
121.104166666667	54.0208333333333	0.0233493227008312	0.00974175130622083	556893.892127476	128.618507419633	127.270833333333	50.7291666666667
121.145833333333	54.0208333333333	0.0230646911028966	0.0100121096364552	554763.257260253	128.827882532434	127.270833333333	50.7291666666667
121.1875	54.0208333333333	0.0229952985640892	0.0100675771829939	552638.901679203	129.038741304081	127.270833333333	50.7291666666667
121.229166666667	54.0208333333333	0.0257512202150853	0.0112919715198433	855895.181588831	127.144887376654	130.5625	48.9791666666667
121.270833333333	54.0208333333333	0.0267333058102782	0.00996247213803605	853720.373122126	127.288657326867	130.5625	48.9791666666667
121.3125	54.0208333333333	0.0232268652250548	0.00936345815802428	852655.885170526	126.921995393765	130.645833333333	49.0208333333333
121.354166666667	54.0208333333333	0.0230595517419479	0.00984475456849177	544205.753973427	129.897268299566	127.270833333333	50.7291666666667
121.395833333333	54.0208333333333	0.023238600291061	0.0101906505964956	542113.914196843	130.115737335052	127.270833333333	50.7291666666667
121.4375	54.0208333333333	0.0227653373960792	0.00987528382893919	536654.300257513	120.269319676154	128.104166666667	51.3958333333333
121.479166666667	54.0208333333333	0.0227390041845534	0.00979114366856589	534297.840678103	120.450383584901	128.104166666667	51.3958333333333
121.520833333333	54.0208333333333	0.0224586270364695	0.00997925282251644	531945.772431757	120.632902151396	128.104166666667	51.3958333333333
121.5625	54.0208333333333	0.0252729744116262	0.0110051088533733	839631.257212432	127.793621597392	130.645833333333	49.0208333333333
121.604166666667	54.0208333333333	0.026746568908349	0.00930617143710292	872193.937194407	130.458985473672	130.604166666667	48.5625
121.645833333333	54.0208333333333	0.0259394260110754	0.0100750794499092	870118.346398268	130.608709017645	130.604166666667	48.5625
121.6875	54.0208333333333	0.0273264143718081	0.0098407081977658	868047.410517453	130.759068485063	130.604166666667	48.5625
121.729166666667	54.0208333333333	0.0279171757880014	0.0108369256310245	865981.163621797	130.910066998402	130.604166666667	48.5625
121.770833333333	54.0208333333333	0.0291861398078131	0.0105373158281406	852259.425348115	131.467534566863	130.4375	48.6041666666667
121.8125	54.0208333333333	0.0292129870384219	0.0103606123240406	850215.477959013	131.622438446394	130.4375	48.6041666666667
121.854166666667	54.0208333333333	0.029918345280432	0.0111023433470438	848176.445291994	131.778008128053	130.4375	48.6041666666667
121.895833333333	54.0208333333333	0.0298437035851875	0.0107300770068767	846142.363541366	131.934246808143	130.4375	48.6041666666667
121.9375	54.0208333333333	0.0298504206703822	0.0109283584017385	844113.269160394	132.091157682169	130.4375	48.6041666666667
121.979166666667	54.0208333333333	0.0298578415267938	0.0103693714265149	853684.090078226	131.829653093522	130.604166666667	48.5625
122.020833333333	54.0208333333333	0.0275014620552228	0.00930000391670223	851651.640899138	131.985212468791	130.604166666667	48.5625
122.0625	54.0208333333333	0.0280700918701285	0.00981054108680463	849624.1622372	132.141435905131	130.604166666667	48.5625
122.104166666667	54.0208333333333	0.029777764236864	0.0104603819473782	847601.690420796	132.298326527535	130.604166666667	48.5625
122.145833333333	54.0208333333333	0.0296021450506147	0.010547737246345	834043.901911642	132.885906688351	130.4375	48.6041666666667
122.1875	54.0208333333333	0.0292778651866084	0.0100034939645629	843571.91391809	132.614121820442	130.604166666667	48.5625
122.229166666667	54.0208333333333	0.029694025734683	0.0105637442574724	803578.396630237	131.87288242027	130.395833333333	48.8958333333333
122.270833333333	54.0208333333333	0.029819899360904	0.0107950054962582	801547.44863448	132.036255748025	130.395833333333	48.8958333333333
122.3125	54.0208333333333	0.0292916385878811	0.00995437816351347	837565.723471438	133.092896643834	130.604166666667	48.5625
122.354166666667	54.0208333333333	0.0281454125381654	0.00966710352056428	835574.070010773	133.253855865862	130.604166666667	48.5625
122.395833333333	54.0208333333333	0.0281654328229362	0.00966867064287784	833587.684905071	133.415504067567	130.604166666667	48.5625
122.4375	54.0208333333333	0.0275792700540605	0.0096763533515513	831606.606552581	133.577844344549	130.604166666667	48.5625
122.479166666667	54.0208333333333	0.027871142151007	0.00933930572810121	829630.873613688	133.740879786344	130.604166666667	48.5625
122.520833333333	54.0208333333333	0.0276926168625239	0.00950010497893324	827660.52501154	133.904613475848	130.604166666667	48.5625
122.5625	54.0208333333333	0.0280758373776046	0.00961232260736497	825695.599932693	134.06904848874	130.604166666667	48.5625
122.604166666667	54.0208333333333	0.0278084923180525	0.00929514586198614	823736.13782767	134.234187892881	130.604166666667	48.5625
122.645833333333	54.0208333333333	0.0298145954256768	0.010132521538543	783509.014200109	133.54057527846	130.395833333333	48.8958333333333
122.6875	54.0208333333333	0.0281122201533446	0.0094819879342548	819833.761664261	134.566592103618	130.604166666667	48.5625
122.729166666667	54.0208333333333	0.0277977093609354	0.0090731750432899	817890.927831486	134.733863001328	130.604166666667	48.5625
122.770833333333	54.0208333333333	0.0288982643358014	0.00926785137849293	815953.717424635	134.901850471234	130.604166666667	48.5625
122.8125	54.0208333333333	0.0295342710213356	0.00949432990384311	802721.726831563	135.547186682343	130.4375	48.6041666666667
122.854166666667	54.0208333333333	0.0301014133870349	0.0102912097266732	800812.112217829	135.719686130008	130.4375	48.6041666666667
122.895833333333	54.0208333333333	0.0293459559980011	0.00937412574117945	798908.396745218	135.892929822174	130.4375	48.6041666666667
122.9375	54.0208333333333	0.0294200341220837	0.00965903386767005	808261.929613	135.581026282237	130.604166666667	48.5625
122.979166666667	54.0208333333333	0.0277214617265267	0.00856186345325937	795118.835059558	136.24166195726	130.4375	48.6041666666667
123.020833333333	54.0208333333333	0.0273734281546278	0.00883738326154299	804450.849162698	135.924991539709	130.604166666667	48.5625
123.0625	54.0208333333333	0.0289972370340083	0.00912710222212248	764000.040928997	135.286083541876	130.395833333333	48.8958333333333
123.104166666667	54.0208333333333	0.0293563522099534	0.00952799818339412	762081.658924871	135.465055545093	130.395833333333	48.8958333333333
123.145833333333	54.0208333333333	0.0292077099733329	0.00977808717155736	760169.371608677	135.644845836653	130.395833333333	48.8958333333333
123.1875	54.0208333333333	0.0296966506628185	0.0103269238195234	758263.225715832	135.825457976902	130.395833333333	48.8958333333333
123.229166666667	54.0208333333333	0.0296335716090225	0.00977358438162041	756363.268300432	136.006895508444	130.395833333333	48.8958333333333
123.270833333333	54.0208333333333	0.0296066199428571	0.00976233835492962	754469.546735423	136.18916195516	130.395833333333	48.8958333333333
123.3125	54.0208333333333	0.0296149199239772	0.00960647401807821	752582.10871274	136.372260821198	130.395833333333	48.8958333333333
123.354166666667	54.0208333333333	0.0298998851395338	0.0100838391147326	750701.002243336	136.556195589961	130.395833333333	48.8958333333333
123.395833333333	54.0208333333333	0.0302298519907386	0.0109196120304359	748826.275657156	136.740969723059	130.395833333333	48.8958333333333
123.4375	54.0208333333333	0.0297551597048229	0.0105529261656225	746957.977603059	136.926586659248	130.395833333333	48.8958333333333
123.479166666667	54.0208333333333	0.0279138173462396	0.00917804225635089	745096.157048635	137.113049813348	130.395833333333	48.8958333333333
123.520833333333	54.0208333333333	0.0277407094560985	0.00937901601393122	743240.863279957	137.300362575144	130.395833333333	48.8958333333333
123.5625	54.0208333333333	0.0277658544591564	0.00952439563014395	741392.14590127	137.488528308258	130.395833333333	48.8958333333333
123.604166666667	54.0208333333333	0.027261599865915	0.00902759704398959	739550.054834578	137.67755034901	130.395833333333	48.8958333333333
123.645833333333	54.0208333333333	0.0276070469967164	0.00931237023399047	737714.640319159	137.867432005257	130.395833333333	48.8958333333333
123.6875	54.0208333333333	0.0283513167753674	0.00946768828839473	735885.952911002	138.058176555202	130.395833333333	48.8958333333333
123.729166666667	54.0208333333333	0.0276902161894428	0.0098406309622682	734064.043482146	138.249787246194	130.395833333333	48.8958333333333
123.770833333333	54.0208333333333	0.0276140212946707	0.00928774878351627	732248.96321993	138.442267293504	130.395833333333	48.8958333333333
123.8125	54.0208333333333	0.0279998814529898	0.00963212917049204	730440.763626169	138.635619879073	130.395833333333	48.8958333333333
123.854166666667	54.0208333333333	0.0280673698429197	0.0101881803201998	728639.496516219	138.829848150251	130.395833333333	48.8958333333333
123.895833333333	54.0208333333333	0.0292368646588687	0.0104326977752103	726845.214017948	139.024955218505	130.395833333333	48.8958333333333
123.9375	54.0208333333333	0.0285460500163164	0.0107197435039398	725057.968570628	139.220944158114	130.395833333333	48.8958333333333
123.979166666667	54.0208333333333	0.0285581023167876	0.0105521856974815	723277.812923711	139.417818004834	130.395833333333	48.8958333333333
124.020833333333	54.0208333333333	0.0284938235584592	0.0107947060512158	721504.800135493	139.615579754553	130.395833333333	48.8958333333333
124.0625	54.0208333333333	0.0281809421758542	0.0103583730466504	719738.983571706	139.814232361915	130.395833333333	48.8958333333333
124.104166666667	54.0208333333333	0.0276268068633192	0.00968607142226408	717980.416903979	140.013778738929	130.395833333333	48.8958333333333
124.145833333333	54.0208333333333	0.0275240739556084	0.00945844002551091	716229.154108186	140.214221753558	130.395833333333	48.8958333333333
124.1875	54.0208333333333	0.0275445750246251	0.00970500871739727	714485.249462707	140.415564228285	130.395833333333	48.8958333333333
124.229166666667	54.0208333333333	0.0274970950786444	0.00974451354327744	712748.757546558	140.617808938653	130.395833333333	48.8958333333333
124.270833333333	54.0208333333333	0.0259367527017982	0.0109731154964071	711019.733237401	140.8209586118	130.395833333333	48.8958333333333
124.3125	54.0208333333333	0.0257490765982596	0.0107964896412499	708647.364553802	139.784735228281	130.5625	48.9791666666667
124.354166666667	54.0208333333333	0.0259526055615092	0.0112776580177483	706646.333786788	139.365012210538	130.645833333333	49.0208333333333
124.395833333333	54.0208333333333	0.0236852621366863	0.010367419780967	725585.728897693	140.435034392898	130.6875	48.8125
124.4375	54.0208333333333	0.0239715480801746	0.0105612072626354	745250.468742818	142.042720006076	130.645833333333	48.5625
124.479166666667	54.0208333333333	0.0237810199464326	0.0102780135712624	743574.465963403	142.24164235777	130.645833333333	48.5625
124.520833333333	54.0208333333333	0.0239067878488613	0.0104691357363542	741905.974743107	142.441386813622	130.645833333333	48.5625
124.5625	54.0208333333333	0.022795060646889	0.0101233593345136	718686.900972406	141.239054914886	130.6875	48.8125
124.604166666667	54.0208333333333	0.0256323116239172	0.0111765122310312	739237.482713918	143.439856229242	130.5625	48.5208333333333
124.645833333333	54.0208333333333	0.0258878478124918	0.0114708596019546	735308.155521135	143.248621516463	130.604166666667	48.5625
124.6875	54.0208333333333	0.0258083264311574	0.0115763904758077	733677.996602396	143.452502909396	130.604166666667	48.5625
124.729166666667	54.0208333333333	0.0262375965725326	0.0107459438668541	732055.660592784	143.65721659617	130.604166666667	48.5625
124.770833333333	54.0208333333333	0.0277692124926798	0.0116562386499842	720090.423452046	144.503711120501	130.4375	48.6041666666667
124.8125	54.0208333333333	0.028679863978241	0.0119682208892902	718508.772568889	144.714015889822	130.4375	48.6041666666667
124.854166666667	54.0208333333333	0.0301904560522328	0.0123531291481362	716935.320674662	144.925173331689	130.4375	48.6041666666667
124.895833333333	54.0208333333333	0.0304102327644925	0.0125978321547348	715370.122381042	145.137184598734	130.4375	48.6041666666667
124.9375	54.0208333333333	0.0300365374824209	0.0122614563988467	713813.232489842	145.35005077443	130.4375	48.6041666666667
124.979166666667	54.0208333333333	0.0301541781189567	0.0109844716538377	712264.705988738	145.563772871659	130.4375	48.6041666666667
125.020833333333	54.0208333333333	0.0301849380993414	0.0112593469831603	710724.59804684	145.778351831261	130.4375	48.6041666666667
125.0625	54.0208333333333	0.0301448213217478	0.0117873019092171	709192.964010159	145.993788520587	130.4375	48.6041666666667
125.104166666667	54.0208333333333	0.0302242499161025	0.01162936684384	678094.49434679	145.077699166226	130.395833333333	48.8958333333333
125.145833333333	54.0208333333333	0.0301305918143591	0.011597651114386	676535.467669903	145.300380571744	130.395833333333	48.8958333333333
125.1875	54.0208333333333	0.0302849328743225	0.0115272198330341	674985.185833362	145.524011457571	130.395833333333	48.8958333333333
125.229166666667	54.0208333333333	0.0302241505301512	0.0114792766469853	673443.709734763	145.748592986405	130.395833333333	48.8958333333333
125.270833333333	54.0208333333333	0.0301575480262238	0.0105649422265197	701663.851296957	147.083862941461	130.4375	48.6041666666667
125.3125	54.0208333333333	0.0301757710055032	0.0112972242344703	670387.419386996	146.200612175425	130.395833333333	48.8958333333333
125.354166666667	54.0208333333333	0.0304822711592045	0.0111892821222471	698713.479087111	147.525918525035	130.4375	48.6041666666667
125.395833333333	54.0208333333333	0.0301478129971384	0.0106198427391688	697251.648368264	147.748238973231	130.4375	48.6041666666667
125.4375	54.0208333333333	0.0305128837071623	0.0110102531992883	695798.796811424	147.971421407382	130.4375	48.6041666666667
125.479166666667	54.0208333333333	0.0300377814849527	0.0108566237227241	664383.209662169	147.116099280965	130.395833333333	48.8958333333333
125.520833333333	54.0208333333333	0.0297216750227299	0.0104311223232096	662905.095784008	147.347360124579	130.395833333333	48.8958333333333
125.5625	54.0208333333333	0.0293159970365424	0.00997991686404786	661436.281895067	147.579577537536	130.395833333333	48.8958333333333
125.604166666667	54.0208333333333	0.0296749549888235	0.0104385153493624	659976.830566679	147.812751809947	130.395833333333	48.8958333333333
125.645833333333	54.0208333333333	0.0304899696612925	0.0122517846730859	672500.877356602	147.499997982472	130.5625	48.8125
125.6875	54.0208333333333	0.0302172490653978	0.0114854388617851	671038.15135081	147.729687532124	130.5625	48.8125
125.729166666667	54.0208333333333	0.0293963154782267	0.00932253072181074	695606.227881953	148.822971259144	130.604166666667	48.5625
125.770833333333	54.0208333333333	0.0300029558788065	0.0111291654856981	668140.587303267	148.19185146082	130.5625	48.8125
120.104166666667	53.9791666666667	0.0228119095254582	0.00923531941741454	553126.845931789	122.025928462183	126.8125	51.1458333333333
120.145833333333	53.9791666666667	0.0203959107046276	0.00751551337912331	550640.960793694	116.913367201066	127.229166666667	51.5208333333333
120.1875	53.9791666666667	0.0220161267790101	0.00845295288538158	553646.069987131	122.59114447416	126.854166666667	51.1041666666667
120.229166666667	53.9791666666667	0.022793960166157	0.00938787908262574	546195.077487219	122.58275498847	126.8125	51.1458333333333
120.270833333333	53.9791666666667	0.0228811756779338	0.00926244301897537	543894.054633858	122.771229112472	126.8125	51.1458333333333
120.3125	53.9791666666667	0.021837742686526	0.00794534128408739	546758.131653241	123.154643231755	126.854166666667	51.1041666666667
120.354166666667	53.9791666666667	0.0206243000592833	0.00539687118166001	553126.845931789	122.025928462183	127.0625	51.1458333333333
120.395833333333	53.9791666666667	0.0202550936634131	0.00451450392237031	503642.300085371	132.2484989891	125.6875	50.8125
120.4375	53.9791666666667	0.0218762541520577	0.00761637472073941	696579.844579641	134.263231419766	127.3125	49.3958333333333
120.479166666667	53.9791666666667	0.020814046481123	0.00649227484121817	569760.035514334	123.702229325337	127.229166666667	50.9375
120.520833333333	53.9791666666667	0.023168700156204	0.0088480476380341	590605.152589876	124.380199508258	127.4375	50.7708333333333
120.5625	53.9791666666667	0.0228343511270264	0.00878134993100967	690735.447043684	134.837685429432	127.3125	49.3958333333333
120.604166666667	53.9791666666667	0.0222099948517276	0.00855527992796173	530862.827441083	124.520967835416	126.854166666667	51.1041666666667
120.645833333333	53.9791666666667	0.0237470796092274	0.0109050434212798	683304.029989308	134.977766019456	127.3125	49.4375
120.6875	53.9791666666667	0.0233915463059667	0.0117734076495928	888152.308905388	136.295360502162	128.895833333333	47.8958333333333
120.729166666667	53.9791666666667	0.0259906750685059	0.0119090731861125	886218.531501821	136.959765871448	128.8125	47.8541666666667
120.770833333333	53.9791666666667	0.0234303877204622	0.0112322314182029	878714.315444413	124.866722198011	130.645833333333	49.0208333333333
120.8125	53.9791666666667	0.0232839195767015	0.0103312386078465	514449.379621704	125.359859419224	126.8125	51.1458333333333
120.854166666667	53.9791666666667	0.0239797548006196	0.0100487180382019	567001.145430732	127.021359931932	127.270833333333	50.7291666666667
120.895833333333	53.9791666666667	0.0229240598709282	0.00893009220780671	671821.966922845	136.166753186483	127.3125	49.4375
120.9375	53.9791666666667	0.0231463296458078	0.010814102870099	669932.192100361	136.368530968842	127.3125	49.4375
120.979166666667	53.9791666666667	0.0232697481246926	0.0103726884364274	560479.431291062	127.626525583341	127.270833333333	50.7291666666667
121.020833333333	53.9791666666667	0.0229623847872394	0.00991466326935991	865323.942629304	125.687454058972	130.645833333333	49.0208333333333
121.0625	53.9791666666667	0.0231293747817853	0.010292569152378	501179.819926596	126.647647550959	126.8125	51.1458333333333
121.104166666667	53.9791666666667	0.0230819345188874	0.0104480625947388	865803.332916325	137.749142043118	128.895833333333	47.9375
121.145833333333	53.9791666666667	0.0259201144250081	0.0108918651772799	857483.195006169	126.612836107078	130.5625	48.9791666666667
121.1875	53.9791666666667	0.0254915862474526	0.0112995285761479	855290.93314393	126.755141628166	130.5625	48.9791666666667
121.229166666667	53.9791666666667	0.0269896181355178	0.0101037104641698	850930.87799285	127.921584811173	130.395833333333	48.8958333333333
121.270833333333	53.9791666666667	0.0255351122809978	0.0110332826926537	852072.519885182	126.530729788707	130.645833333333	49.0208333333333
121.3125	53.9791666666667	0.0230526916972923	0.00996412110687593	543354.749094991	129.304888275039	127.270833333333	50.7291666666667
121.354166666667	53.9791666666667	0.0228102731846532	0.0100846513688443	541242.733928467	129.521523934674	127.270833333333	50.7291666666667
121.395833333333	53.9791666666667	0.0230438249334472	0.0097300512672093	539137.320078981	129.739723849995	127.270833333333	50.7291666666667
121.4375	53.9791666666667	0.0233226209022893	0.00973537233988503	537038.58589039	129.959501438253	127.270833333333	50.7291666666667
121.479166666667	53.9791666666667	0.022982098482118	0.0092946915116573	860200.402222016	131.342804264651	130.229166666667	48.5208333333333
121.520833333333	53.9791666666667	0.0260765839246297	0.00996595384929245	873375.035293588	129.930378741994	130.604166666667	48.5625
121.5625	53.9791666666667	0.0269626413805797	0.00962654965324748	871281.048294727	130.078784767753	130.604166666667	48.5625
121.604166666667	53.9791666666667	0.0271884787676229	0.0099345421477729	869191.629902232	130.227825213799	130.604166666667	48.5625
121.645833333333	53.9791666666667	0.0254480942000035	0.0106218950697688	867106.813821997	130.377503268994	130.604166666667	48.5625
121.6875	53.9791666666667	0.0276798852492391	0.0101934832554941	865026.634008597	130.527822125597	130.604166666667	48.5625
121.729166666667	53.9791666666667	0.0279493135620151	0.0103028648127997	862951.124666475	130.678784978899	130.604166666667	48.5625
121.770833333333	53.9791666666667	0.0292391219138099	0.0105689454187262	849195.423894671	131.234453432368	130.4375	48.6041666666667
121.8125	53.9791666666667	0.0275943446980577	0.0108895123732034	858814.255470131	130.982655469657	130.604166666667	48.5625
121.854166666667	53.9791666666667	0.0291728162642036	0.0107669780825975	845093.624408611	131.544907344338	130.4375	48.6041666666667
121.895833333333	53.9791666666667	0.0298977110754841	0.0111403767842687	843050.10616218	131.701144502668	130.4375	48.6041666666667
121.9375	53.9791666666667	0.0309464709946171	0.0120480381646351	841011.557658702	131.858059497488	130.4375	48.6041666666667
121.979166666667	53.9791666666667	0.0305009466319301	0.0117288000096654	838978.015787863	132.015655604492	130.4375	48.6041666666667
122.020833333333	53.9791666666667	0.0297663458128265	0.0105424650706208	836949.517705188	132.173936098395	130.4375	48.6041666666667
122.0625	53.9791666666667	0.0292787257689027	0.010241920331417	846519.374793381	131.910055815288	130.604166666667	48.5625
122.104166666667	53.9791666666667	0.0297065608123625	0.010518113434576	832907.802861715	132.49256333793	130.4375	48.6041666666667
122.145833333333	53.9791666666667	0.0298158868842128	0.0110153648854242	804587.287949315	131.302508166732	130.395833333333	48.8958333333333
122.1875	53.9791666666667	0.0295407779850332	0.0103848261939091	840438.809013185	132.382795857863	130.604166666667	48.5625
122.229166666667	53.9791666666667	0.029258144550051	0.010103671328714	838422.105764551	132.541736465212	130.604166666667	48.5625
122.270833333333	53.9791666666667	0.0294740464130311	0.0104829345338976	798449.426525759	131.790377742685	130.395833333333	48.8958333333333
122.3125	53.9791666666667	0.0291867777356064	0.00989708230687333	796413.831706653	131.954498339072	130.395833333333	48.8958333333333
122.354166666667	53.9791666666667	0.0293298824832305	0.00994753403123785	832402.977788005	133.022684818833	130.604166666667	48.5625
122.395833333333	53.9791666666667	0.029818741324153	0.0104087145660195	830407.055991998	133.184387079943	130.604166666667	48.5625
122.4375	53.9791666666667	0.0279638553875479	0.00967537117814751	828416.425429445	133.346787718167	130.604166666667	48.5625
122.479166666667	53.9791666666667	0.0293300199211079	0.00988480334883566	788324.334482282	132.618570058466	130.395833333333	48.8958333333333
122.520833333333	53.9791666666667	0.0276298244598124	0.00948178213703445	824451.19380168	133.673696822517	130.604166666667	48.5625
122.5625	53.9791666666667	0.027329866764677	0.00952240226073828	822476.671306457	133.838211621539	130.604166666667	48.5625
122.604166666667	53.9791666666667	0.0281574779588924	0.0094803444090618	820507.59718603	134.003437462281	130.604166666667	48.5625
122.645833333333	53.9791666666667	0.029778816304027	0.0103156879382164	780321.450205693	133.294968612011	130.395833333333	48.8958333333333
122.6875	53.9791666666667	0.0298351557319002	0.0102159271469912	816585.954178337	134.336034854079	130.604166666667	48.5625
122.729166666667	53.9791666666667	0.0298432907782867	0.0101185216006383	776353.339266902	133.637866873407	130.395833333333	48.8958333333333
122.770833333333	53.9791666666667	0.0293714561294055	0.00974665070493913	774377.768637853	133.810504072052	130.395833333333	48.8958333333333
122.8125	53.9791666666667	0.0298126156717348	0.0102967524894015	810745.360279403	134.840342179378	130.604166666667	48.5625
122.854166666667	53.9791666666667	0.0296830219126613	0.00991401481782974	770443.817860739	134.158173553523	130.395833333333	48.8958333333333
122.895833333333	53.9791666666667	0.0294181349037835	0.00941479070041591	768485.526997906	134.333213388804	130.395833333333	48.8958333333333
122.9375	53.9791666666667	0.02905007065534	0.00911422196690084	766533.085880387	134.509061638565	130.395833333333	48.8958333333333
122.979166666667	53.9791666666667	0.0272263364813691	0.00882244318882845	803037.789904397	135.522983333748	130.604166666667	48.5625
123.020833333333	53.9791666666667	0.0280727786866034	0.00875182846982789	801125.442158864	135.695491158789	130.604166666667	48.5625
123.0625	53.9791666666667	0.0277013280969895	0.0089431106753846	760711.317129571	135.041494309573	130.395833333333	48.8958333333333
123.104166666667	53.9791666666667	0.0289240022473689	0.0095427616079263	758782.732747708	135.220613587561	130.395833333333	48.8958333333333
123.145833333333	53.9791666666667	0.0276068484744951	0.00958082389879294	795423.988466069	136.217497325943	130.604166666667	48.5625
123.1875	53.9791666666667	0.0279961151583688	0.00986860135102583	793535.511204993	136.393003622012	130.604166666667	48.5625
123.229166666667	53.9791666666667	0.0292095910606544	0.00940526229452706	753033.649735502	135.762948314266	130.395833333333	48.8958333333333
123.270833333333	53.9791666666667	0.0296210339970158	0.0095706151724392	751129.670126433	135.945397728765	130.395833333333	48.8958333333333
123.3125	53.9791666666667	0.0298039964565973	0.0103389588106569	749231.961041288	136.128688788228	130.395833333333	48.8958333333333
123.354166666667	53.9791666666667	0.0301257774534498	0.0107708488898057	747340.570867033	136.312825098698	130.395833333333	48.8958333333333
123.395833333333	53.9791666666667	0.0296227099674644	0.00964635841719627	745455.548318178	136.497810245247	130.395833333333	48.8958333333333
123.4375	53.9791666666667	0.0274053090119942	0.00865182369852056	743576.942436808	136.683647790893	130.395833333333	48.8958333333333
123.479166666667	53.9791666666667	0.0276598484558049	0.00889578048005877	741704.802592506	136.870341275506	130.395833333333	48.8958333333333
123.520833333333	53.9791666666667	0.0279059287820757	0.00888983090296703	739839.178482205	137.057894214682	130.395833333333	48.8958333333333
123.5625	53.9791666666667	0.0274187025505092	0.00860899099162145	737980.12012999	137.246310098606	130.395833333333	48.8958333333333
123.604166666667	53.9791666666667	0.0273840100131307	0.00867539811860712	736127.677886785	137.435592390889	130.395833333333	48.8958333333333
123.645833333333	53.9791666666667	0.0277977674452117	0.00956736696780709	734281.902429969	137.625744527381	130.395833333333	48.8958333333333
123.6875	53.9791666666667	0.0285101200849453	0.0102548058144602	732442.844762918	137.816769914968	130.395833333333	48.8958333333333
123.729166666667	53.9791666666667	0.029816990859238	0.0103371735728779	730610.55621445	138.008671930342	130.395833333333	48.8958333333333
123.770833333333	53.9791666666667	0.0293940344867438	0.00971909969871528	728785.08843817	138.201453918757	130.395833333333	48.8958333333333
123.8125	53.9791666666667	0.0292845016412457	0.0097276666468924	726966.493411751	138.395119192749	130.395833333333	48.8958333333333
123.854166666667	53.9791666666667	0.0304853331734511	0.0115529240591936	725154.823436097	138.589671030852	130.395833333333	48.8958333333333
123.895833333333	53.9791666666667	0.0306625642874252	0.0122072835258581	723350.131134416	138.78511267628	130.395833333333	48.8958333333333
123.9375	53.9791666666667	0.0305557681680872	0.0123537242852142	749791.503811105	140.249849474136	130.4375	48.6041666666667
123.979166666667	53.9791666666667	0.0301002295516156	0.0115526688832725	748047.030279056	140.443831451539	130.4375	48.6041666666667
124.020833333333	53.9791666666667	0.0285014556799248	0.0107907121899137	717978.451317735	139.376808330599	130.395833333333	48.8958333333333
124.0625	53.9791666666667	0.0277650907275321	0.0107766950044253	716202.202352248	139.575840883789	130.395833333333	48.8958333333333
124.104166666667	53.9791666666667	0.0292982669071467	0.00953233394957874	742856.718594015	141.030753349774	130.4375	48.6041666666667
124.145833333333	53.9791666666667	0.0280449325034615	0.0104454791709439	712671.495708942	139.976625330679	130.395833333333	48.8958333333333
124.1875	53.9791666666667	0.0284552885820241	0.0108723392836141	710917.147407962	140.178383184133	130.395833333333	48.8958333333333
124.229166666667	53.9791666666667	0.0277876384654491	0.0107066144369146	709170.209225119	140.381055354036	130.395833333333	48.8958333333333
124.270833333333	53.9791666666667	0.0277096058232512	0.0103302898884787	707430.736625727	140.584644702924	130.395833333333	48.8958333333333
124.3125	53.9791666666667	0.0262449634881585	0.011323662401752	705698.785382355	140.789154043651	130.395833333333	48.8958333333333
124.354166666667	53.9791666666667	0.0262199644154916	0.0100613721843023	703974.411572677	140.994586137844	130.395833333333	48.8958333333333
124.395833333333	53.9791666666667	0.0256963315018653	0.0109563222699652	701347.862262139	139.321818451521	130.645833333333	49.0208333333333
124.4375	53.9791666666667	0.0227870985823528	0.00963971936105546	720270.390880113	140.401728728277	130.6875	48.8125
124.479166666667	53.9791666666667	0.0230151479941534	0.0102590017283633	718531.631568517	140.602721470162	130.6875	48.8125
124.520833333333	53.9791666666667	0.0255947063767822	0.011087368236457	738806.106764382	142.8202454254	130.5625	48.5208333333333
124.5625	53.9791666666667	0.0260842609312768	0.0109863741942505	734900.853270446	142.625932243265	130.604166666667	48.5625
124.604166666667	53.9791666666667	0.0257557233745654	0.0110051551492691	694603.186741246	140.771505423968	130.604166666667	48.9791666666667
124.645833333333	53.9791666666667	0.0263258230205297	0.0112040529602723	731597.480096166	143.032257990377	130.604166666667	48.5625
124.6875	53.9791666666667	0.0275216220528092	0.0107584701802736	729957.432240576	143.236683679653	130.604166666667	48.5625
124.729166666667	53.9791666666667	0.0277866613431792	0.0112024458217749	728325.214221041	143.441953488133	130.604166666667	48.5625
124.770833333333	53.9791666666667	0.0278451481028578	0.0110914132127316	716319.658861478	144.289228433577	130.4375	48.6041666666667
124.8125	53.9791666666667	0.0283540372505047	0.0103895339828615	714728.108554751	144.50015934706	130.4375	48.6041666666667
124.854166666667	53.9791666666667	0.0298241419204005	0.0110376779849905	713144.768261822	144.71195566041	130.4375	48.6041666666667
124.895833333333	53.9791666666667	0.0303808137110823	0.0118588081201214	711569.693301635	144.924618631758	130.4375	48.6041666666667
124.9375	53.9791666666667	0.03007349313285	0.0114844396613735	710002.93919281	145.138149449394	130.4375	48.6041666666667
124.979166666667	53.9791666666667	0.0302708430521831	0.0114532541918914	708444.561649361	145.352549230289	130.4375	48.6041666666667
125.020833333333	53.9791666666667	0.0299624891630674	0.0111971844662532	706894.616576273	145.567819018595	130.4375	48.6041666666667
125.0625	53.9791666666667	0.0298016158558459	0.0111614270794183	705353.160064962	145.783959784138	130.4375	48.6041666666667
125.104166666667	53.9791666666667	0.030189389565925	0.0113965068444841	703820.248388584	146.000972420909	130.4375	48.6041666666667
125.145833333333	53.9791666666667	0.0303608068472692	0.0114883966088419	702295.937997193	146.218857745543	130.4375	48.6041666666667
125.1875	53.9791666666667	0.030462840322505	0.0110498715225171	700780.285512785	146.43761649579	130.4375	48.6041666666667
125.229166666667	53.9791666666667	0.030704850343729	0.010959031031515	699273.347724177	146.657249328982	130.4375	48.6041666666667
125.270833333333	53.9791666666667	0.0305949374149729	0.0115137937310582	668072.459143852	145.752381849612	130.395833333333	48.8958333333333
125.3125	53.9791666666667	0.0304873624952355	0.0114174504480543	666538.502628354	145.979656742021	130.395833333333	48.8958333333333
125.354166666667	53.9791666666667	0.0308682226711022	0.0111442224936944	694805.392812226	147.321397660897	130.4375	48.6041666666667
125.395833333333	53.9791666666667	0.0304230103656314	0.0114244654248363	663497.672784535	146.43711523811	130.395833333333	48.8958333333333
125.4375	53.9791666666667	0.0303511962353913	0.0112146754792428	661990.924853059	146.667300578926	130.395833333333	48.8958333333333
125.479166666667	53.9791666666667	0.029675171809479	0.0103314593332427	660493.372170436	146.898457640582	130.395833333333	48.8958333333333
125.520833333333	53.9791666666667	0.0296254475823569	0.0103303620789563	659005.077911322	147.130587039993	130.395833333333	48.8958333333333
125.5625	53.9791666666667	0.0292013020180987	0.00988337241913577	657526.105428915	147.363689289792	130.395833333333	48.8958333333333
125.604166666667	53.9791666666667	0.0295998039716798	0.0103488255314292	656056.518247982	147.597764796309	130.395833333333	48.8958333333333
125.645833333333	53.9791666666667	0.0296139641651292	0.0101024451120955	654596.38005773	147.832813857548	130.395833333333	48.8958333333333
125.6875	53.9791666666667	0.0299876105898395	0.0104320538660617	984527.947210634	165.743527148914	128.770833333333	45.3541666666667
125.729166666667	53.9791666666667	0.0308612339793542	0.0128482519943723	592548.797000427	151.534336054521	129.604166666667	49.2291666666667
125.770833333333	53.9791666666667	0.0293479167196754	0.00977716700787393	690223.839087995	148.851588306421	130.604166666667	48.5625
125.8125	53.9791666666667	0.0297155022269006	0.010039947311307	982547.253933479	166.304562527707	128.770833333333	45.3541666666667
125.854166666667	53.9791666666667	0.0299476181704668	0.0101248224965554	981904.369136593	166.492028271722	128.770833333333	45.3541666666667
125.895833333333	53.9791666666667	0.0302376147939584	0.00974295071633912	981270.186424518	166.679716695909	128.770833333333	45.3541666666667
120.0625	53.9375	0.0248709013327617	0.0115697912653517	553013.98150926	121.435982975243	126.8125	51.1458333333333
120.104166666667	53.9375	0.022714852378963	0.00919553876227505	550681.474218554	121.617855595391	126.8125	51.1458333333333
120.145833333333	53.9375	0.0233297821376372	0.00901485011202613	602312.93788608	123.456391382357	127.270833333333	50.7291666666667
120.1875	53.9375	0.0230631672420928	0.00901922031422289	546030.232797552	121.985827467351	126.8125	51.1458333333333
120.229166666667	53.9375	0.0236076689834522	0.00945595385149716	597756.305072087	123.812359583466	127.270833333333	50.7291666666667
120.270833333333	53.9375	0.0233364331413476	0.00867030205501242	546539.544647478	122.558471087857	126.854166666667	51.1041666666667
120.3125	53.9375	0.0202589779062946	0.00631671351792048	553013.98150926	121.435982975243	127.0625	51.1458333333333
120.354166666667	53.9375	0.0216339339390485	0.00766867182816864	573041.587555867	121.672545739881	127.3125	51.0208333333333
120.395833333333	53.9375	0.0228520363007735	0.00872351639356257	534485.300839183	122.931130981149	126.8125	51.1458333333333
120.4375	53.9375	0.0245155607296488	0.0109206974785385	689839.477711938	133.738844693295	127.3125	49.4375
120.479166666667	53.9375	0.0240954890241668	0.0106671517188498	687865.571066226	133.929546791977	127.3125	49.4375
120.520833333333	53.9375	0.0233955261494589	0.00952011826706613	685897.999771422	134.121249371214	127.3125	49.4375
120.5625	53.9375	0.0231128416461643	0.00938590230155987	579724.826667175	125.286627958574	127.270833333333	50.7291666666667
120.604166666667	53.9375	0.0243767549655841	0.010862980654454	577493.790537952	125.476777025039	127.270833333333	50.7291666666667
120.645833333333	53.9375	0.0237784544883505	0.0108174225597621	680033.853496608	134.702413717574	127.3125	49.4375
120.6875	53.9375	0.0236598176965754	0.0111093143110889	678092.1813835	134.898171869458	127.3125	49.4375
120.729166666667	53.9375	0.0233350533018636	0.0114559212031832	882910.406485121	136.250028424383	128.895833333333	47.8958333333333
120.770833333333	53.9375	0.0253452060222941	0.0120494288716724	880962.689367087	136.918190702163	128.8125	47.8541666666667
120.8125	53.9375	0.0233365258859438	0.0104312206515038	566419.208370356	126.447931950789	127.270833333333	50.7291666666667
120.854166666667	53.9375	0.0231705821950864	0.010735281631679	670392.236449982	135.691529579056	127.3125	49.4375
120.895833333333	53.9375	0.0230266032807697	0.010647207083619	668484.227565036	135.892476590711	127.3125	49.4375
120.9375	53.9375	0.0226474477152198	0.0104868795244259	869811.448022981	136.880371719956	128.895833333333	47.9375
120.979166666667	53.9375	0.0230527514810065	0.0107174960224947	664688.9971189	136.297536198708	127.3125	49.4375
121.020833333333	53.9375	0.0258627833798738	0.011856206286108	871689.033404325	137.740202472552	128.854166666667	47.8541666666667
121.0625	53.9375	0.0227219951352156	0.0101777268590632	860399.133546453	125.577537421323	130.645833333333	49.0208333333333
121.104166666667	53.9375	0.0261483368305126	0.0105761870630483	856930.844021716	126.223323401337	130.5625	48.9791666666667
121.145833333333	53.9375	0.0257297766752875	0.0111448767677136	864375.486803216	138.409157040704	128.8125	47.8541666666667
121.1875	53.9375	0.0258482651698259	0.0107999685883162	852523.812936217	126.506911946705	130.5625	48.9791666666667
121.229166666667	53.9375	0.0260733258687581	0.0109437477495307	860754.675336287	138.747459252508	128.8125	47.8541666666667
121.270833333333	53.9375	0.0228158465145485	0.00948185766076108	440315.962289359	122.475898499015	126.645833333333	51.6875
121.3125	53.9375	0.0232483739252919	0.0099280502113402	540428.913388703	128.925345222036	127.270833333333	50.7291666666667
121.354166666667	53.9375	0.0231198674140097	0.00972960540129957	538303.324082802	129.141657182106	127.270833333333	50.7291666666667
121.395833333333	53.9375	0.0225878690794617	0.00982774234522228	534424.950471715	119.231288831407	128.104166666667	51.3958333333333
121.4375	53.9375	0.0225530110004255	0.00929475175927055	859208.057389192	130.958566121593	130.229166666667	48.5208333333333
121.479166666667	53.9375	0.0231323564630978	0.00940492541718772	838341.506036394	127.000432551356	130.645833333333	49.0208333333333
121.520833333333	53.9375	0.0233329151646294	0.00992308363153776	424303.040782648	124.102980517861	126.604166666667	51.6875
121.5625	53.9375	0.0270623760049924	0.00995662193465162	868302.331329388	129.846081918297	130.604166666667	48.5625
121.604166666667	53.9375	0.0278925233978901	0.0101920208683076	866203.678399722	129.995062946622	130.604166666667	48.5625
121.645833333333	53.9375	0.0254135210976666	0.0108958111989127	864109.608460332	130.144686375372	130.604166666667	48.5625
121.6875	53.9375	0.0291834554893021	0.0103360727798433	862020.15559187	130.294955469866	130.604166666667	48.5625
121.729166666667	53.9375	0.029226532542027	0.0106637979798412	848213.306428747	130.845488835521	130.4375	48.6041666666667
121.770833333333	53.9375	0.0275936248430878	0.00978334299285288	857855.238661813	130.597443735956	130.604166666667	48.5625
121.8125	53.9375	0.029308993541542	0.00986514586062646	855779.844036695	130.74966945566	130.604166666667	48.5625
121.854166666667	53.9375	0.0277127074344125	0.0098924130198611	853709.2053579	130.902553936543	130.604166666667	48.5625
121.895833333333	53.9375	0.0296305836804226	0.0106044136805239	839972.009492617	131.466326416729	130.4375	48.6041666666667
121.9375	53.9375	0.0302732433331656	0.011865171222773	837923.972413384	131.623236104747	130.4375	48.6041666666667
121.979166666667	53.9375	0.0306996770293545	0.0123135346106078	835880.923915923	131.780832626001	130.4375	48.6041666666667
122.020833333333	53.9375	0.0294986774979104	0.0109217732938596	833842.901332987	131.939119338762	130.4375	48.6041666666667
122.0625	53.9375	0.0298597027179495	0.0109166456032692	831809.94226928	132.098099600632	130.4375	48.6041666666667
122.104166666667	53.9375	0.029624733038711	0.0103923751263886	803599.800415121	130.893675834201	130.395833333333	48.8958333333333
122.145833333333	53.9375	0.0297475985825546	0.0108999789667192	801533.793202478	131.0547803312	130.395833333333	48.8958333333333
122.1875	53.9375	0.029255601462074	0.00981442888827929	837319.608468709	132.149739115157	130.604166666667	48.5625
122.229166666667	53.9375	0.0293010603549433	0.00999852779315927	835293.396091269	132.30870019442	130.604166666667	48.5625
122.270833333333	53.9375	0.029545005176937	0.0104834133354261	795366.322531442	131.542585572488	130.395833333333	48.8958333333333
122.3125	53.9375	0.0295731894002969	0.0104892223200209	793320.816822692	131.70669769203	130.395833333333	48.8958333333333
122.354166666667	53.9375	0.0292960306827205	0.00997693042154235	829245.639764267	132.789746110211	130.604166666667	48.5625
122.395833333333	53.9375	0.0296798050715617	0.0103642281269585	789245.527018993	132.037211121717	130.395833333333	48.8958333333333
122.4375	53.9375	0.0297934323689469	0.010268746628706	787215.825643846	132.203620309647	130.395833333333	48.8958333333333
122.479166666667	53.9375	0.0292958084305057	0.00990963205076002	785191.475629955	132.370803063354	130.395833333333	48.8958333333333
122.520833333333	53.9375	0.0276314040033094	0.00940156334335338	821255.456743011	133.440975746819	130.604166666667	48.5625
122.5625	53.9375	0.0271692963197322	0.00886046567412854	819271.29524632	133.605561172319	130.604166666667	48.5625
122.604166666667	53.9375	0.0274017842786393	0.00896389995401737	817292.566888838	133.770864305521	130.604166666667	48.5625
122.645833333333	53.9375	0.0292516152272804	0.00953022934189796	815319.31187093	133.936888385443	130.604166666667	48.5625
122.6875	53.9375	0.0298344533140682	0.0100541022483038	775151.482749254	133.218457965694	130.395833333333	48.8958333333333
122.729166666667	53.9375	0.0300578140368387	0.0106641665104794	811389.384039963	134.271112302857	130.604166666667	48.5625
122.770833333333	53.9375	0.0300076604714299	0.0102761924847299	771174.445475123	133.563072375327	130.395833333333	48.8958333333333
122.8125	53.9375	0.0297040820562915	0.0103339702933423	769194.451139787	133.736585040225	130.395833333333	48.8958333333333
122.854166666667	53.9375	0.0289008986328923	0.00887954203786024	805536.563297987	134.777935782729	130.604166666667	48.5625
122.895833333333	53.9375	0.027083981212563	0.00847992560819933	803597.008067691	134.948353090646	130.604166666667	48.5625
122.9375	53.9375	0.0274675539396506	0.00921610029457715	801663.215362173	135.119513768451	130.604166666667	48.5625
122.979166666667	53.9375	0.0273609940078829	0.00885296076883333	799735.227611408	135.29142097552	130.604166666667	48.5625
123.020833333333	53.9375	0.0272229072347357	0.00909421312671235	797813.087526003	135.46407785808	130.604166666667	48.5625
123.0625	53.9375	0.0273008308738479	0.00913341373798967	795896.838097462	135.637487548456	130.604166666667	48.5625
123.104166666667	53.9375	0.0276936710699676	0.00902856807868511	793986.522598406	135.811653164294	130.604166666667	48.5625
123.145833333333	53.9375	0.027617569734137	0.00946058915631708	792082.184582742	135.986577807781	130.604166666667	48.5625
123.1875	53.9375	0.0288911259647207	0.00914254474247663	790183.86788579	136.162264564837	130.604166666667	48.5625
123.229166666667	53.9375	0.0296412883551742	0.009978771980196	749717.890767319	135.516835425867	130.395833333333	48.8958333333333
123.270833333333	53.9375	0.0298106469489398	0.0107629119788485	747803.597867354	135.699457192857	130.395833333333	48.8958333333333
123.3125	53.9375	0.0306747594786678	0.0115224695874239	745895.561670486	135.882929878458	130.395833333333	48.8958333333333
123.354166666667	53.9375	0.0298430842537582	0.0106477432973749	613850.96612991	141.012925201037	128.6875	49.5208333333333
123.395833333333	53.9375	0.0279787105324662	0.00949106008973808	742098.454760817	136.252442911821	130.395833333333	48.8958333333333
123.4375	53.9375	0.0275441467248595	0.00884272033821239	740209.482576129	136.438490661412	130.395833333333	48.8958333333333
123.479166666667	53.9375	0.0295603447629795	0.00970845310490599	738326.964150937	136.62540413106	130.395833333333	48.8958333333333
123.520833333333	53.9375	0.0277715396658734	0.00943415245989048	736450.949590265	136.813186965334	130.395833333333	48.8958333333333
123.5625	53.9375	0.0282864839489336	0.00917263423432989	734581.489335411	137.001842784199	130.395833333333	48.8958333333333
123.604166666667	53.9375	0.0276659230241081	0.00899714012499712	732718.634163759	137.191375181831	130.395833333333	48.8958333333333
123.645833333333	53.9375	0.0273341764181761	0.00890794957123961	730862.43518849	137.381787725418	130.395833333333	48.8958333333333
123.6875	53.9375	0.0277056570311884	0.0090950243693047	729012.94385824	137.573083953928	130.395833333333	48.8958333333333
123.729166666667	53.9375	0.0285534813066065	0.00989764077184573	727170.211956652	137.765267376862	130.395833333333	48.8958333333333
123.770833333333	53.9375	0.0305177384332104	0.0112161054150697	725334.291601825	137.958341472978	130.395833333333	48.8958333333333
123.8125	53.9375	0.0305987881561395	0.011909086786594	723505.235245706	138.152309689	130.395833333333	48.8958333333333
123.854166666667	53.9375	0.0297688648480783	0.0109214308055757	721683.095673356	138.347175438295	130.395833333333	48.8958333333333
123.895833333333	53.9375	0.0284998850334327	0.0104498367966347	719867.926002124	138.542942099535	130.395833333333	48.8958333333333
123.9375	53.9375	0.0281663817118506	0.0100674921102	718059.779680739	138.739613015328	130.395833333333	48.8958333333333
123.979166666667	53.9375	0.0275179899643757	0.0094218491510216	716258.710488285	138.937191490834	130.395833333333	48.8958333333333
124.020833333333	53.9375	0.0276800582387573	0.00955427615568385	714464.772533062	139.135680792353	130.395833333333	48.8958333333333
124.0625	53.9375	0.0282269968933921	0.0105029161258547	712678.020251373	139.33508414589	130.395833333333	48.8958333333333
124.104166666667	53.9375	0.0277026180179924	0.00989108761992462	714326.046654942	138.519620506044	130.5625	48.9375
124.145833333333	53.9375	0.0275899942996845	0.0100751993982625	709126.292085578	139.736645702796	130.395833333333	48.8958333333333
124.1875	53.9375	0.0275650190584018	0.00993586168797663	707361.42670138	139.938810143469	130.395833333333	48.8958333333333
124.229166666667	53.9375	0.027602151782876	0.0103558885548657	705603.967987276	140.141901107738	130.395833333333	48.8958333333333
124.270833333333	53.9375	0.0275587508971517	0.00983099043315784	703853.971997097	140.34592159781	130.395833333333	48.8958333333333
124.3125	53.9375	0.0275646929504537	0.0099362784709041	702111.495102882	140.550874566508	130.395833333333	48.8958333333333
124.354166666667	53.9375	0.0263502986568329	0.00999062701089259	700376.59399282	140.756762915671	130.395833333333	48.8958333333333
124.395833333333	53.9375	0.026152457784877	0.0110701833260968	740136.484857665	141.999438065602	130.5625	48.5208333333333
124.4375	53.9375	0.0238417404834113	0.00911345444717015	716702.981138894	140.166411421905	130.6875	48.8125
124.479166666667	53.9375	0.0256488576088821	0.0107058805986553	736782.144523164	142.400827300669	130.5625	48.5208333333333
124.520833333333	53.9375	0.0257866856557462	0.0108212130803268	732893.936404061	142.203912902904	130.604166666667	48.5625
124.5625	53.9375	0.0265187799679718	0.0106597328015216	731220.736158108	142.406320133364	130.604166666667	48.5625
124.604166666667	53.9375	0.0271171600116362	0.0102732395729497	729555.211616843	142.609577963136	130.604166666667	48.5625
124.645833333333	53.9375	0.0274783348519957	0.0108998120227188	727897.416009282	142.813688281734	130.604166666667	48.5625
124.6875	53.9375	0.0281773687821562	0.0107882913117478	715786.608191031	143.651999363958	130.4375	48.6041666666667
124.729166666667	53.9375	0.0283133718111972	0.0105497761025611	714168.80342084	143.861799731143	130.4375	48.6041666666667
124.770833333333	53.9375	0.0282834057993509	0.010559311997543	712559.107621704	144.072475468469	130.4375	48.6041666666667
124.8125	53.9375	0.0294645057605965	0.0114160390523416	710957.576394776	144.28402808011	130.4375	48.6041666666667
124.854166666667	53.9375	0.0294668850449079	0.0106224492287258	709364.265558848	144.496459002793	130.4375	48.6041666666667
124.895833333333	53.9375	0.0298597159173091	0.0108260291322977	707779.231146353	144.70976960429	130.4375	48.6041666666667
124.9375	53.9375	0.0299288094227726	0.0114056672202114	706202.529399239	144.923961181882	130.4375	48.6041666666667
124.979166666667	53.9375	0.029953079726629	0.0112371203598126	704634.216764691	145.139034960829	130.4375	48.6041666666667
125.020833333333	53.9375	0.0299251698184432	0.0112524242859743	703074.349890718	145.354992092815	130.4375	48.6041666666667
125.0625	53.9375	0.0299737347492556	0.011521032261995	701522.985621606	145.571833654394	130.4375	48.6041666666667
125.104166666667	53.9375	0.0303463466059842	0.0111007319969973	699980.180993223	145.789560645422	130.4375	48.6041666666667
125.145833333333	53.9375	0.0310197670350493	0.0116813871528365	698445.993228173	146.00817398748	130.4375	48.6041666666667
125.1875	53.9375	0.0311474443241277	0.0125590080943531	667359.47459882	145.074905451594	130.395833333333	48.8958333333333
125.229166666667	53.9375	0.0309688853245565	0.0119195079951352	665797.290754628	145.300998705241	130.395833333333	48.8958333333333
125.270833333333	53.9375	0.0308713504847682	0.0119655524339456	693895.706034499	146.669340128207	130.4375	48.6041666666667
125.3125	53.9375	0.030491681170608	0.0114317277939936	662699.677127827	145.75613490726	130.395833333333	48.8958333333333
125.354166666667	53.9375	0.0305535085134315	0.0106359818528276	690906.322575562	147.114562539136	130.4375	48.6041666666667
125.395833333333	53.9375	0.0308915507982796	0.0116572475347104	659638.157129537	146.215211822113	130.395833333333	48.8958333333333
125.4375	53.9375	0.0304456906620886	0.0110790869887499	658121.091132753	146.446230601211	130.395833333333	48.8958333333333
125.479166666667	53.9375	0.0296235143072016	0.0100619610959835	696448.534138722	147.077287289439	130.604166666667	48.5625
125.520833333333	53.9375	0.0297546383875189	0.0103253862490663	694965.730246887	147.299625294217	130.604166666667	48.5625
125.5625	53.9375	0.0303630685434697	0.0111744905418924	653625.436754674	147.14521805669	130.395833333333	48.8958333333333
125.604166666667	53.9375	0.0299441421476691	0.0106113316214152	652145.614182625	147.380193033115	130.395833333333	48.8958333333333
125.645833333333	53.9375	0.0304085226798215	0.0108526843115418	980715.034832706	165.489935833621	128.770833333333	45.3541666666667
125.6875	53.9375	0.0320493704796861	0.0139532275401884	589794.782127835	151.053534973421	129.604166666667	49.2291666666667
125.729166666667	53.9375	0.0302798375035626	0.0101842679376414	979361.155009707	165.86487318316	128.770833333333	45.3541666666667
125.770833333333	53.9375	0.029908852434682	0.00993897059483259	978697.245862433	166.052693882835	128.770833333333	45.3541666666667
125.8125	53.9375	0.0310493124946655	0.0129558053108675	585871.868704284	151.855481121553	129.604166666667	49.2291666666667
125.854166666667	53.9375	0.0302168842250022	0.0108624756104755	977395.578637406	166.429026458712	128.770833333333	45.3541666666667
125.895833333333	53.9375	0.0302636263464823	0.0102735906839559	976757.855812518	166.617533115134	128.770833333333	45.3541666666667
125.9375	53.9375	0.0309326044295123	0.0105630505905111	976128.896696388	166.806263165269	128.770833333333	45.3541666666667
125.979166666667	53.9375	0.0311925884772299	0.0107246054207815	975508.718434811	166.995213941357	128.770833333333	45.3541666666667
126.020833333333	53.9375	0.0308785310587326	0.0104735473276459	974897.337977411	167.184382752817	128.770833333333	45.3541666666667
120.0625	53.8958333333333	0.0235281659059809	0.0102229615121435	550609.421805165	121.025252321574	126.8125	51.1458333333333
120.104166666667	53.8958333333333	0.0245973535173051	0.0112775661540733	548264.371881782	121.206161873731	126.8125	51.1458333333333
120.145833333333	53.8958333333333	0.0234903508987162	0.00960287781919725	545923.820504915	121.388480902049	126.8125	51.1458333333333
120.1875	53.8958333333333	0.021874743720714	0.00774666120646192	548705.519639756	121.777135094141	126.854166666667	51.1041666666667
120.229166666667	53.8958333333333	0.0202529526237643	0.00578609172033712	555312.786111776	120.667600686249	127.0625	51.1458333333333
120.270833333333	53.8958333333333	0.0207304015860293	0.00603066826161708	517089.929032654	122.485102755627	126.520833333333	51.2291666666667
120.3125	53.8958333333333	0.0205917310931218	0.00644646557922836	514781.910430156	122.682224695807	126.520833333333	51.2291666666667
120.354166666667	53.8958333333333	0.0204960302864073	0.00611677936882838	548264.371881782	121.206161873731	127.0625	51.1458333333333
120.395833333333	53.8958333333333	0.021819689343524	0.00791345314803095	692120.901476042	133.52423794194	127.3125	49.3958333333333
120.4375	53.8958333333333	0.0235437664767626	0.00966542632640136	686641.282435004	133.460336636749	127.3125	49.4375
120.479166666667	53.8958333333333	0.0241031144958729	0.0108688889543833	684656.212959145	133.651116173234	127.3125	49.4375
120.520833333333	53.8958333333333	0.0240159268115946	0.0110125104674548	682677.455814172	133.842907099175	127.3125	49.4375
120.5625	53.8958333333333	0.0235658316183694	0.010935492544177	680705.066697953	134.03571497414	127.3125	49.4375
120.604166666667	53.8958333333333	0.0236490157465452	0.0106527627522433	678739.101773588	134.229545345717	127.3125	49.4375
120.645833333333	53.8958333333333	0.0234044834641805	0.0112023454034164	676779.617670877	134.424403748039	127.3125	49.4375
120.6875	53.8958333333333	0.0235225346482144	0.0110571761576004	515934.087338467	123.894155986322	126.8125	51.1458333333333
120.729166666667	53.8958333333333	0.0236038718873702	0.0110646120868336	875900.468812093	135.856934703012	128.895833333333	47.9375
120.770833333333	53.8958333333333	0.0268019449153205	0.0110812037083418	877581.131719302	136.712688236033	128.8125	47.8541666666667
120.8125	53.8958333333333	0.0256388796803446	0.0118278519550872	875705.86303638	136.876022997445	128.8125	47.8541666666667
120.854166666667	53.8958333333333	0.0254853048707811	0.0117935151212574	873836.304609256	137.039986919854	128.8125	47.8541666666667
120.895833333333	53.8958333333333	0.0260822964092097	0.0110504715538831	871972.493768255	137.204582115537	128.8125	47.8541666666667
120.9375	53.8958333333333	0.0270668944616033	0.0109567520913506	863096.757600289	125.415222199491	130.5625	48.9791666666667
120.979166666667	53.8958333333333	0.0270274028879022	0.0105704442983177	858388.109060562	126.565274363739	130.395833333333	48.8958333333333
121.020833333333	53.8958333333333	0.0272957975536472	0.0112405226129005	866415.923112666	137.702176229663	128.8125	47.8541666666667
121.0625	53.8958333333333	0.026233340166806	0.011371902174651	864575.47998027	137.869317323521	128.8125	47.8541666666667
121.104166666667	53.8958333333333	0.025850983896381	0.0117760233240399	862740.974128116	138.03710000885	128.8125	47.8541666666667
121.145833333333	53.8958333333333	0.0229529206665606	0.0102402938030904	491267.688568278	126.229741653477	126.8125	51.1458333333333
121.1875	53.8958333333333	0.0232475939395008	0.00998419700293686	442502.062643983	121.522822110258	126.645833333333	51.6875
121.229166666667	53.8958333333333	0.0231671544292091	0.0102497844308892	486861.278856786	126.67766628244	126.8125	51.1458333333333
121.270833333333	53.8958333333333	0.0233556573072385	0.00980568730096503	484667.703875089	126.90444994916	126.8125	51.1458333333333
121.3125	53.8958333333333	0.0239826958400753	0.0102459873012375	537527.127720753	128.541684989585	127.270833333333	50.7291666666667
121.354166666667	53.8958333333333	0.0228654779308779	0.00928114371975131	842161.620250075	126.314747866773	130.645833333333	49.0208333333333
121.395833333333	53.8958333333333	0.0230315290525305	0.00950991330867696	839956.522070492	126.458467677923	130.645833333333	49.0208333333333
121.4375	53.8958333333333	0.0270163145962168	0.00981989411154033	871688.931666785	129.168890352644	130.604166666667	48.5625
121.479166666667	53.8958333333333	0.0262190167107316	0.0112044972750032	846504.024901183	139.576341090523	128.8125	47.8541666666667
121.520833333333	53.8958333333333	0.0270397006645041	0.0101549042338283	844731.044724603	139.750646974736	128.8125	47.8541666666667
121.5625	53.8958333333333	0.0276487561785678	0.0105430322699804	833321.728104293	127.791630281355	130.5625	48.9375
121.604166666667	53.8958333333333	0.0292541390536786	0.0110684690814357	841204.241700225	140.10124822412	128.8125	47.8541666666667
121.645833333333	53.8958333333333	0.0279555350534058	0.0105073453757055	861126.879406067	129.910249332355	130.604166666667	48.5625
121.6875	53.8958333333333	0.0297032750390465	0.0111601108327234	837703.254166906	140.454513774612	128.8125	47.8541666666667
121.729166666667	53.8958333333333	0.0292037879528896	0.0104295309265622	819474.687618782	129.227754867315	130.395833333333	48.8958333333333
121.770833333333	53.8958333333333	0.0295801459497147	0.0114049940850243	834228.411654652	140.810457242472	128.8125	47.8541666666667
121.8125	53.8958333333333	0.0300120759982873	0.0109179834300498	841038.109631174	130.918056029154	130.4375	48.6041666666667
121.854166666667	53.8958333333333	0.02995267886911	0.0109427537365221	838970.721574398	131.073576001809	130.4375	48.6041666666667
121.895833333333	53.8958333333333	0.0297703730183107	0.010532449346614	848604.527332919	130.821384204148	130.604166666667	48.5625
121.9375	53.8958333333333	0.0297944495193713	0.0110485398774071	808924.49049641	130.007305280932	130.395833333333	48.8958333333333
121.979166666667	53.8958333333333	0.0299023953984029	0.0118491422270204	832798.079932319	131.544263677519	130.4375	48.6041666666667
122.020833333333	53.8958333333333	0.0302547334463458	0.0116931088758459	804738.079083533	130.324222363125	130.395833333333	48.8958333333333
122.0625	53.8958333333333	0.0298794215686193	0.0111821473342147	828707.960601528	131.861529684333	130.4375	48.6041666666667
122.104166666667	53.8958333333333	0.0300319175588163	0.0106927896478403	838301.143184767	131.599075022415	130.604166666667	48.5625
122.145833333333	53.8958333333333	0.0299353894621255	0.0106920420673258	798495.498141708	130.805159245576	130.395833333333	48.8958333333333
122.1875	53.8958333333333	0.0300148807641234	0.01066701904063	796424.671785485	130.966970645909	130.395833333333	48.8958333333333
122.229166666667	53.8958333333333	0.0298542279879869	0.0109680810153165	794358.929010172	131.129538321319	130.395833333333	48.8958333333333
122.270833333333	53.8958333333333	0.0301941221928827	0.0115560742320946	818572.295405601	132.667055286065	130.4375	48.6041666666667
122.3125	53.8958333333333	0.0295458398060067	0.0104326636132852	790242.856268335	131.456958652142	130.395833333333	48.8958333333333
122.354166666667	53.8958333333333	0.0298501878028338	0.0111580668386491	788192.608134274	131.621819390456	130.395833333333	48.8958333333333
122.395833333333	53.8958333333333	0.0298816904702775	0.0111485685404212	786147.60724903	131.787452568432	130.395833333333	48.8958333333333
122.4375	53.8958333333333	0.0299314657675069	0.0105763283105227	784107.895334948	131.953862230272	130.395833333333	48.8958333333333
122.479166666667	53.8958333333333	0.0293734795150403	0.00969365515469076	820072.69142008	133.042511299082	130.604166666667	48.5625
122.520833333333	53.8958333333333	0.0274579765737247	0.0091615234103149	818073.472613732	133.206436911387	130.604166666667	48.5625
122.5625	53.8958333333333	0.0278208951922574	0.00933132850541794	816079.630910043	133.371083573126	130.604166666667	48.5625
122.604166666667	53.8958333333333	0.0277433272248868	0.00933860583389153	814091.206464485	133.536454621876	130.604166666667	48.5625
122.645833333333	53.8958333333333	0.0275742161681584	0.00941486777128613	812108.239714558	133.702553389019	130.604166666667	48.5625
122.6875	53.8958333333333	0.0280383226782017	0.00937261771098084	810130.771380556	133.869383199109	130.604166666667	48.5625
122.729166666667	53.8958333333333	0.0289626978694174	0.00937233387057036	808158.842466263	134.036947369221	130.604166666667	48.5625
122.770833333333	53.8958333333333	0.0299547577673299	0.0111655087552857	806192.494259624	134.205249208288	130.604166666667	48.5625
122.8125	53.8958333333333	0.0300588886504061	0.0108165108963395	804231.76833338	134.374292016428	130.604166666667	48.5625
122.854166666667	53.8958333333333	0.0294672697473834	0.00978499524864319	583952.791706447	142.875508957395	127.729166666667	49.6041666666667
122.895833333333	53.8958333333333	0.0289613538397257	0.00907957495269322	800327.351040493	134.714613692134	130.604166666667	48.5625
122.9375	53.8958333333333	0.0279798997243199	0.00906351721035504	798383.744248364	134.885899109547	130.604166666667	48.5625
122.979166666667	53.8958333333333	0.0275280470094977	0.00916850360522209	796445.92888662	135.057938594267	130.604166666667	48.5625
123.020833333333	53.8958333333333	0.0277032005696128	0.00905382023326332	794513.947959892	135.230735391655	130.604166666667	48.5625
123.0625	53.8958333333333	0.0294685537810971	0.00951116465643662	754176.270152487	134.545929063152	130.395833333333	48.8958333333333
123.104166666667	53.8958333333333	0.0289182759756526	0.00895719996533513	752227.125162872	134.725310237818	130.395833333333	48.8958333333333
123.145833333333	53.8958333333333	0.0279834739958735	0.00894987054118895	788753.446152631	135.753701910881	130.604166666667	48.5625
123.1875	53.8958333333333	0.0279771202335766	0.00894880088051238	786845.238769514	135.929560136945	130.604166666667	48.5625
123.229166666667	53.8958333333333	0.0279051897482118	0.00916572333851766	784943.085164628	136.106191688785	130.604166666667	48.5625
123.270833333333	53.8958333333333	0.0288019388150717	0.00880101210242861	744491.514384074	135.451320390803	130.395833333333	48.8958333333333
123.3125	53.8958333333333	0.0298421999653377	0.0103996562666688	742573.095323087	135.634963806469	130.395833333333	48.8958333333333
123.354166666667	53.8958333333333	0.0309858766545949	0.0117820564795886	740660.967456009	135.819471319812	130.395833333333	48.8958333333333
123.395833333333	53.8958333333333	0.030125723287473	0.0111081895633367	608523.999401918	140.972618533446	128.6875	49.5208333333333
123.4375	53.8958333333333	0.0295797576170332	0.00983161421805821	736855.783543735	136.191093983109	130.395833333333	48.8958333333333
123.479166666667	53.8958333333333	0.0301206759787622	0.0111804248467863	734962.827482043	136.37821675305	130.395833333333	48.8958333333333
123.520833333333	53.8958333333333	0.0301029394233308	0.011202793848858	733076.362581494	136.566218858358	130.395833333333	48.8958333333333
123.5625	53.8958333333333	0.0297406194470982	0.0102867080292368	731196.439697669	136.755104052039	130.395833333333	48.8958333333333
123.604166666667	53.8958333333333	0.0279142675283186	0.00900961173620646	729323.110031624	136.944876062167	130.395833333333	48.8958333333333
123.645833333333	53.8958333333333	0.0276411139213839	0.00887064348120034	727456.425129729	137.135538590656	130.395833333333	48.8958333333333
123.6875	53.8958333333333	0.029503507388334	0.00955665223830142	725596.436883432	137.327095312013	130.395833333333	48.8958333333333
123.729166666667	53.8958333333333	0.0298149490926785	0.0101796357996352	723743.197528928	137.519549872067	130.395833333333	48.8958333333333
123.770833333333	53.8958333333333	0.0304961634555754	0.011152573864219	721896.75964672	137.71290588667	130.395833333333	48.8958333333333
123.8125	53.8958333333333	0.0306985843182414	0.0119885031485264	720057.176161123	137.907166940379	130.395833333333	48.8958333333333
123.854166666667	53.8958333333333	0.0300901155130916	0.0111456590276507	718224.500339638	138.102336585114	130.395833333333	48.8958333333333
123.895833333333	53.8958333333333	0.0301011068385612	0.0105698259192172	716398.785792242	138.298418338785	130.395833333333	48.8958333333333
123.9375	53.8958333333333	0.0297051515642567	0.0100756622049252	714580.086470589	138.495415683903	130.395833333333	48.8958333333333
123.979166666667	53.8958333333333	0.0280441903990069	0.0100241669506197	712768.456667086	138.693332066163	130.395833333333	48.8958333333333
124.020833333333	53.8958333333333	0.0260693436768519	0.0108045528926391	710823.299900207	137.654163406031	130.5625	48.9791666666667
124.0625	53.8958333333333	0.0264908041592987	0.0102474863733782	709166.624481703	139.091935532133	130.395833333333	48.8958333333333
124.104166666667	53.8958333333333	0.0265764415297199	0.0103185221159132	707376.532378698	139.292629310056	130.395833333333	48.8958333333333
124.145833333333	53.8958333333333	0.0257084889264385	0.0113894287029774	705289.430764211	137.623483055719	130.645833333333	49.0208333333333
124.1875	53.8958333333333	0.0264946673255549	0.0102041658494726	703818.274371278	139.696817373099	130.395833333333	48.8958333333333
124.229166666667	53.8958333333333	0.0271869953104913	0.00949652682035464	702050.220757207	139.900318091399	130.395833333333	48.8958333333333
124.270833333333	53.8958333333333	0.0265127587700908	0.0104347444243542	739492.615120247	140.782143961519	130.604166666667	48.5625
124.3125	53.8958333333333	0.0257720397769148	0.0113669470479671	697961.071093478	138.420608131352	130.645833333333	49.0208333333333
124.354166666667	53.8958333333333	0.0259713549899171	0.0112178152727854	736043.546500851	141.178544176593	130.604166666667	48.5625
124.395833333333	53.8958333333333	0.0259667644922775	0.0111739539476702	734330.106982523	141.378020513184	130.604166666667	48.5625
124.4375	53.8958333333333	0.0258242113486007	0.0106021238086713	732624.134003183	141.578350700484	130.604166666667	48.5625
124.479166666667	53.8958333333333	0.0265896133759129	0.010374451218214	730925.680396155	141.779536951163	130.604166666667	48.5625
124.520833333333	53.8958333333333	0.0276583368499628	0.0100430422148048	729234.799251705	141.981581427621	130.604166666667	48.5625
124.5625	53.8958333333333	0.0273773631402109	0.0101078984115415	727551.543914563	142.184486240628	130.604166666667	48.5625
124.604166666667	53.8958333333333	0.0277808263229683	0.0105809454222261	715336.482116098	143.013626205976	130.4375	48.6041666666667
124.645833333333	53.8958333333333	0.0276980505576648	0.0102482527368941	713692.530561389	143.222246321325	130.4375	48.6041666666667
124.6875	53.8958333333333	0.0278424085319831	0.0107571057780758	712056.584374176	143.431751237506	130.4375	48.6041666666667
124.729166666667	53.8958333333333	0.0286882911155126	0.0108730710461012	710428.69938802	143.642142704961	130.4375	48.6041666666667
124.770833333333	53.8958333333333	0.0296403286389489	0.0106095185243278	708808.931671778	143.853422409269	130.4375	48.6041666666667
124.8125	53.8958333333333	0.0296997108941525	0.0105962646558001	707197.337525912	144.065591969601	130.4375	48.6041666666667
124.854166666667	53.8958333333333	0.029906868195079	0.0107018160388362	705593.973478645	144.278652937169	130.4375	48.6041666666667
124.895833333333	53.8958333333333	0.0298390875940531	0.0105751613682674	703998.896281967	144.492606793659	130.4375	48.6041666666667
124.9375	53.8958333333333	0.0302904648973135	0.0115509418168522	702412.162907539	144.707454949649	130.4375	48.6041666666667
124.979166666667	53.8958333333333	0.0299745013152014	0.011442927224846	700833.830542424	144.923198743024	130.4375	48.6041666666667
125.020833333333	53.8958333333333	0.0305390267472938	0.0122496703879344	699263.956584673	145.139839437368	130.4375	48.6041666666667
125.0625	53.8958333333333	0.0306371459671266	0.0114166069180078	697702.598638792	145.357378220355	130.4375	48.6041666666667
125.104166666667	53.8958333333333	0.0308682361377811	0.0116605193381353	696149.814511047	145.575816202124	130.4375	48.6041666666667
125.145833333333	53.8958333333333	0.0303831174741345	0.0118064323522431	694605.662204604	145.795154413646	130.4375	48.6041666666667
125.1875	53.8958333333333	0.0305601475252523	0.0113830127096642	663562.357364205	144.846483857733	130.395833333333	48.8958333333333
125.229166666667	53.8958333333333	0.0309411943108736	0.0117194553202904	661989.678827802	145.073326280254	130.395833333333	48.8958333333333
125.270833333333	53.8958333333333	0.0308163923515857	0.0117267380421429	660425.911255163	145.301167449386	130.395833333333	48.8958333333333
125.3125	53.8958333333333	0.0312492648486517	0.0121228945630424	658871.118602904	145.530008742354	130.395833333333	48.8958333333333
125.354166666667	53.8958333333333	0.0315593580300793	0.0125865828905482	657325.365062737	145.75985143984	130.395833333333	48.8958333333333
125.395833333333	53.8958333333333	0.0316379814539718	0.0124366442903886	980518.459064389	164.298507082411	128.770833333333	45.3541666666667
125.4375	53.8958333333333	0.0316955873699507	0.0114043772925166	979781.47346499	164.485172662118	128.770833333333	45.3541666666667
125.479166666667	53.8958333333333	0.0307809195887773	0.0107630719267355	979053.092490279	164.672093155589	128.770833333333	45.3541666666667
125.520833333333	53.8958333333333	0.0311485783730454	0.0133409835069138	591168.629397418	149.775849611707	129.604166666667	49.2291666666667
125.5625	53.8958333333333	0.0320891268073139	0.0141006132715284	649734.446433642	146.924123790763	130.395833333333	48.8958333333333
125.604166666667	53.8958333333333	0.0324550693896462	0.014134454508188	976919.770884787	165.23435965304	128.770833333333	45.3541666666667
125.645833333333	53.8958333333333	0.0320482944460828	0.0138817668958561	587081.228867209	150.568194597061	129.604166666667	49.2291666666667
125.6875	53.8958333333333	0.032003049511524	0.0138287757657609	585740.796947512	150.834597498477	129.604166666667	49.2291666666667
125.729166666667	53.8958333333333	0.0321162731320009	0.0139094577995372	974864.580352063	165.798831249968	128.770833333333	45.3541666666667
125.770833333333	53.8958333333333	0.0308010470503644	0.00993621927345576	974196.966305253	165.987466590161	128.770833333333	45.3541666666667
125.8125	53.8958333333333	0.0311959120481432	0.00948748202818989	973538.107447797	166.176336676306	128.770833333333	45.3541666666667
125.854166666667	53.8958333333333	0.0311367480608635	0.0106508025491012	972888.021770981	166.365438877366	128.770833333333	45.3541666666667
125.895833333333	53.8958333333333	0.0311589275248688	0.010946129896056	972246.727074182	166.554770538381	128.770833333333	45.3541666666667
125.9375	53.8958333333333	0.0311220734710225	0.010810497330056	971614.240962625	166.744328980639	128.770833333333	45.3541666666667
125.979166666667	53.8958333333333	0.0311510191001376	0.0110241633194344	970990.580845137	166.934111501856	128.770833333333	45.3541666666667
126.020833333333	53.8958333333333	0.0318486545586207	0.0116282455333404	970375.763931927	167.124115376369	128.770833333333	45.3541666666667
126.0625	53.8958333333333	0.0318198247750885	0.0116759126359577	969769.807232383	167.31433785532	128.770833333333	45.3541666666667
126.104166666667	53.8958333333333	0.0314603655517553	0.0113645174277956	969172.727552885	167.504776166859	128.770833333333	45.3541666666667
126.145833333333	53.8958333333333	0.0309236775670821	0.0108602278641804	968584.541494617	167.695427516347	128.770833333333	45.3541666666667
120.020833333333	53.8541666666667	0.0232382042736351	0.0088605235797144	550595.438044704	120.432433926469	126.8125	51.1458333333333
120.0625	53.8541666666667	0.0216162478956216	0.00798318552903171	553321.316096663	120.822111169467	126.854166666667	51.1041666666667
120.104166666667	53.8541666666667	0.0231404514297249	0.00902555169068797	550968.907159821	121.001557254271	126.854166666667	51.1041666666667
120.145833333333	53.8541666666667	0.0217096315464925	0.00805502349556124	548620.938413098	121.182397843765	126.854166666667	51.1041666666667
120.1875	53.8541666666667	0.0211017107690468	0.00713286273175932	572293.750403974	119.434964048585	127.3125	51.1041666666667
120.229166666667	53.8541666666667	0.0202531393235609	0.00621385782495303	552961.693745873	120.255312996822	127.0625	51.1458333333333
120.270833333333	53.8541666666667	0.0224364309148415	0.00880104645356086	536490.432463666	121.524761569174	126.8125	51.1458333333333
120.3125	53.8541666666667	0.0234774601469478	0.0095253639972659	689485.589446498	132.61277917867	127.3125	49.4375
120.354166666667	53.8541666666667	0.0230507617846714	0.00881537880555717	531825.433809252	121.900528972541	126.8125	51.1458333333333
120.395833333333	53.8541666666667	0.0246474741704806	0.0106583687053093	685462.069666689	132.989401267199	127.3125	49.4375
120.4375	53.8541666666667	0.0245821682768381	0.0106827688314045	683459.548757596	133.179225638184	127.3125	49.4375
120.479166666667	53.8541666666667	0.0242448163505207	0.011046844237108	681463.260500144	133.370066574644	127.3125	49.4375
120.520833333333	53.8541666666667	0.0240546818091044	0.0107658309792683	679473.260483704	133.56192982869	127.3125	49.4375
120.5625	53.8541666666667	0.0236771537151024	0.0111623017807247	677489.604772718	133.754821143831	127.3125	49.4375
120.604166666667	53.8541666666667	0.0234828319010145	0.0111411509315732	675512.349908447	133.948746253528	127.3125	49.4375
120.645833333333	53.8541666666667	0.0234452903366407	0.0111298198315495	880065.433123756	135.511666232315	128.895833333333	47.8958333333333
120.6875	53.8541666666667	0.0234698563232841	0.0112412437376452	878146.773290691	135.67216426173	128.895833333333	47.8958333333333
120.729166666667	53.8541666666667	0.0254354343431686	0.0123474961759394	876101.05427583	136.342717509398	128.8125	47.8541666666667
120.770833333333	53.8541666666667	0.0270499401033356	0.0114519103147458	874211.046854639	136.505594995543	128.8125	47.8541666666667
120.8125	53.8541666666667	0.0259290897651897	0.0114390439353523	872326.704835176	136.669105749746	128.8125	47.8541666666667
120.854166666667	53.8541666666667	0.0273271691110512	0.0112627597229225	864908.026123941	124.89000513164	130.5625	48.9791666666667
120.895833333333	53.8541666666667	0.0269975021206814	0.0110008616453183	868575.166804857	136.998035830789	128.8125	47.8541666666667
120.9375	53.8541666666667	0.022994966996067	0.0108300253802207	499737.007657919	124.708023310457	126.8125	51.1458333333333
120.979166666667	53.8541666666667	0.0230052762689983	0.010591438940934	861178.493605723	136.627203104231	128.895833333333	47.9375
121.020833333333	53.8541666666667	0.0229627163443751	0.0107066754932639	495240.703696491	125.136129565767	126.8125	51.1458333333333
121.0625	53.8541666666667	0.0235943513358481	0.0103227925688296	493001.428360649	125.352878202878	126.8125	51.1458333333333
121.104166666667	53.8541666666667	0.0234740671730006	0.00985165312505787	545507.939326329	127.09982261561	127.270833333333	50.7291666666667
121.145833333333	53.8541666666667	0.0243314889814733	0.0102233028890612	543324.065797801	127.307524648087	127.270833333333	50.7291666666667
121.1875	53.8541666666667	0.0242952230384555	0.0103124860758041	541146.238867778	127.516766574892	127.270833333333	50.7291666666667
121.229166666667	53.8541666666667	0.0232225034203316	0.00994988143941877	538974.532560828	127.727562718818	127.270833333333	50.7291666666667
121.270833333333	53.8541666666667	0.0229099484924673	0.0101714968531232	536809.021886719	127.939927492419	127.270833333333	50.7291666666667
121.3125	53.8541666666667	0.0229479212946496	0.00996563741672125	534649.782851816	128.153875396081	127.270833333333	50.7291666666667
121.354166666667	53.8541666666667	0.0228367688450026	0.0102762744707125	641083.654840967	137.62261070115	127.3125	49.4375
121.395833333333	53.8541666666667	0.0260045294686649	0.0103149508335813	835998.729995789	126.724072325896	130.5625	48.9791666666667
121.4375	53.8541666666667	0.0275570297257438	0.0107538201307986	844767.348349875	139.199214102556	128.8125	47.8541666666667
121.479166666667	53.8541666666667	0.0269996140102094	0.00974706691386839	866636.542330844	129.080137054995	130.604166666667	48.5625
121.520833333333	53.8541666666667	0.0261516298510912	0.0106790210708255	841196.740967135	139.547743075638	128.8125	47.8541666666667
121.5625	53.8541666666667	0.0271044465248526	0.0104877701608279	839420.972097215	139.7230117527	128.8125	47.8541666666667
121.604166666667	53.8541666666667	0.0296016214810618	0.0111131937447888	848464.244482412	129.91266484738	130.4375	48.6041666666667
121.645833333333	53.8541666666667	0.0298517137292629	0.0115329664722493	846363.505715844	130.064745633802	130.4375	48.6041666666667
121.6875	53.8541666666667	0.0297115556242795	0.0115727433345065	834132.298361624	140.25285656552	128.8125	47.8541666666667
121.729166666667	53.8541666666667	0.0294739619293451	0.0108209547912908	816549.700026016	128.977060664939	130.395833333333	48.8958333333333
121.770833333333	53.8541666666667	0.0294918367531241	0.0111212253760777	814420.504207426	129.131422020872	130.395833333333	48.8958333333333
121.8125	53.8541666666667	0.0299061450632268	0.01150750164841	812295.981168721	129.286504884202	130.395833333333	48.8958333333333
121.854166666667	53.8541666666667	0.0300181407523314	0.0118135183627744	827172.430684537	140.968806151544	128.8125	47.8541666666667
121.895833333333	53.8541666666667	0.029300257980451	0.0105320426504126	845580.146558445	130.584981522051	130.604166666667	48.5625
121.9375	53.8541666666667	0.0277272441882009	0.010011742128964	843500.2599212	130.739126945456	130.604166666667	48.5625
121.979166666667	53.8541666666667	0.0296529434362661	0.0106561693485305	829729.642122536	131.305937498525	130.4375	48.6041666666667
122.020833333333	53.8541666666667	0.0297350597103611	0.0108091587507995	801744.779339472	130.072884753499	130.395833333333	48.8958333333333
122.0625	53.8541666666667	0.0302381611058149	0.0116809764141329	825620.315093644	131.623182807408	130.4375	48.6041666666667
122.104166666667	53.8541666666667	0.0298646452612141	0.0111765161007685	797558.342793498	130.392630525673	130.395833333333	48.8958333333333
122.145833333333	53.8541666666667	0.0301445369538945	0.0111259553054358	795472.576380298	130.55363284355	130.395833333333	48.8958333333333
122.1875	53.8541666666667	0.029217914848401	0.00979357803604301	831123.543853018	131.678387063943	130.604166666667	48.5625
122.229166666667	53.8541666666667	0.0279750273405579	0.0097989871417824	829078.205133204	131.837360552948	130.604166666667	48.5625
122.270833333333	53.8541666666667	0.0297620794694127	0.010938343979856	789245.565129646	131.041207120407	130.395833333333	48.8958333333333
122.3125	53.8541666666667	0.0294829593997393	0.0103604548118293	787180.126078243	131.205268122694	130.395833333333	48.8958333333333
122.354166666667	53.8541666666667	0.029733893477321	0.0108566495233394	785119.871207806	131.370104156418	130.395833333333	48.8958333333333
122.395833333333	53.8541666666667	0.029931120296084	0.0112036078526167	783064.84210882	131.535719371358	130.395833333333	48.8958333333333
122.4375	53.8541666666667	0.030249586410506	0.0113988662038327	781015.080701679	131.702117919027	130.395833333333	48.8958333333333
122.479166666667	53.8541666666667	0.0299154807543206	0.0109609149268614	805383.811247607	133.252504748907	130.4375	48.6041666666667
122.520833333333	53.8541666666667	0.0300660861910809	0.0105162403969802	814905.401980581	132.970067015314	130.604166666667	48.5625
122.5625	53.8541666666667	0.0294894310105009	0.00963339591899292	812901.839266042	133.134765288822	130.604166666667	48.5625
122.604166666667	53.8541666666667	0.0280694723329639	0.00947208643893383	810903.677274177	133.300194639697	130.604166666667	48.5625
122.645833333333	53.8541666666667	0.0298415442363322	0.00989230011943738	808910.956675651	133.466358493414	130.604166666667	48.5625
122.6875	53.8541666666667	0.0300183276056535	0.0102475994685456	768829.52327535	132.71719172792	130.395833333333	48.8958333333333
122.729166666667	53.8541666666667	0.0300850850305368	0.0107751606745253	766817.837506343	132.889189851672	130.395833333333	48.8958333333333
122.770833333333	53.8541666666667	0.0302175871319215	0.0111550181977454	764811.76684501	133.062004500911	130.395833333333	48.8958333333333
122.8125	53.8541666666667	0.0298013929927462	0.0107692798461024	762811.356245445	133.23563981134	130.395833333333	48.8958333333333
122.854166666667	53.8541666666667	0.0296528347028525	0.0100285052986599	799030.418317943	134.308314738146	130.604166666667	48.5625
122.895833333333	53.8541666666667	0.0296142361034073	0.00974512003839104	758827.696766866	133.585388929791	130.395833333333	48.8958333333333
122.9375	53.8541666666667	0.0289514101844796	0.00900037524311806	795117.748681732	134.650357857955	130.604166666667	48.5625
122.979166666667	53.8541666666667	0.0278141886813626	0.0088167901886506	793170.058190393	134.822520188813	130.604166666667	48.5625
123.020833333333	53.8541666666667	0.0294581284052622	0.00954591112424258	791228.18821267	134.995447499642	130.604166666667	48.5625
123.0625	53.8541666666667	0.0295859396237847	0.00988003208675137	750930.314800544	134.294916346618	130.395833333333	48.8958333333333
123.104166666667	53.8541666666667	0.0301162221729536	0.0105078786647186	748970.812342987	134.474411507308	130.395833333333	48.8958333333333
123.145833333333	53.8541666666667	0.0300024878419098	0.0106396723691602	747017.342036836	134.65476014056	130.395833333333	48.8958333333333
123.1875	53.8541666666667	0.0299313887416805	0.0107092582006362	745069.951964745	134.835966299842	130.395833333333	48.8958333333333
123.229166666667	53.8541666666667	0.0297173362158332	0.00975975964638388	743128.690561251	135.018034024729	130.395833333333	48.8958333333333
123.270833333333	53.8541666666667	0.0301582489500646	0.0104811632507871	741193.606613395	135.200967339874	130.395833333333	48.8958333333333
123.3125	53.8541666666667	0.0298812958369415	0.010477396309612	739264.749261314	135.38477025395	130.395833333333	48.8958333333333
123.354166666667	53.8541666666667	0.0309469742937594	0.0117668273600839	737342.167998719	135.569446758575	130.395833333333	48.8958333333333
123.395833333333	53.8541666666667	0.031333372049874	0.0122689251762794	735425.912673332	135.755000827211	130.395833333333	48.8958333333333
123.4375	53.8541666666667	0.0309960847398278	0.0111698554971232	760984.600773195	137.287966581075	130.4375	48.6041666666667
123.479166666667	53.8541666666667	0.0305845371876156	0.0108564414355156	759128.009254808	137.472991276249	130.4375	48.6041666666667
123.520833333333	53.8541666666667	0.0296206936260457	0.010380085064544	729715.606114838	136.316967855689	130.395833333333	48.8958333333333
123.5625	53.8541666666667	0.0293973726198794	0.0103657260467355	727825.160106703	136.506071512022	130.395833333333	48.8958333333333
123.604166666667	53.8541666666667	0.0281410534559675	0.00935256071363022	725941.294594437	136.696072287158	130.395833333333	48.8958333333333
123.645833333333	53.8541666666667	0.0275336764117066	0.00960137235299247	724064.061554646	136.886974021181	130.395833333333	48.8958333333333
123.6875	53.8541666666667	0.0293758755048646	0.0097502214113485	722193.513318819	137.078780527644	130.395833333333	48.8958333333333
123.729166666667	53.8541666666667	0.0298570589533633	0.0100907685309354	720329.702573091	137.27149559228	130.395833333333	48.8958333333333
123.770833333333	53.8541666666667	0.0298024514112443	0.0102456141999735	718472.682357946	137.46512297168	130.395833333333	48.8958333333333
123.8125	53.8541666666667	0.0309163711396837	0.012195016973082	716622.506067823	137.659666391949	130.395833333333	48.8958333333333
123.854166666667	53.8541666666667	0.0304227477600591	0.0119174084973433	714779.227450623	137.855129547337	130.395833333333	48.8958333333333
123.895833333333	53.8541666666667	0.0297731475659197	0.0112026733095144	751488.648214636	150.649796049345	128.8125	47.8541666666667
123.9375	53.8541666666667	0.028291381896149	0.0108058008222493	750149.225609455	150.865169738641	128.8125	47.8541666666667
123.979166666667	53.8541666666667	0.0274803774096508	0.0096719307086319	748275.635444574	139.191365676555	130.604166666667	48.5625
124.020833333333	53.8541666666667	0.0276621850311565	0.00946994225175734	707476.177003825	138.646252211377	130.395833333333	48.8958333333333
124.0625	53.8541666666667	0.0276055534023565	0.00951876993127533	705668.205293358	138.846368242163	130.395833333333	48.8958333333333
124.104166666667	53.8541666666667	0.0272836918254008	0.00932698020466016	703867.461125307	139.047425424745	130.395833333333	48.8958333333333
124.145833333333	53.8541666666667	0.0256492699243485	0.0112098144471632	701870.412389894	137.369354527453	130.645833333333	49.0208333333333
124.1875	53.8541666666667	0.0258073345378358	0.0112241194463581	700016.91972352	137.56749392697	130.645833333333	49.0208333333333
124.229166666667	53.8541666666667	0.0258844827289775	0.0112584839819925	698170.442372703	137.766595631288	130.645833333333	49.0208333333333
124.270833333333	53.8541666666667	0.0255818326227883	0.0110776877196096	737997.692844691	140.956415218832	130.5625	48.5208333333333
124.3125	53.8541666666667	0.0260107096534128	0.0108677761702035	734167.102383371	140.753064573543	130.604166666667	48.5625
124.354166666667	53.8541666666667	0.0276529537881974	0.00971666188616295	732436.112852866	140.952122582191	130.604166666667	48.5625
124.395833333333	53.8541666666667	0.0278605955658715	0.0102168205084543	730712.537317782	141.152043529294	130.604166666667	48.5625
124.4375	53.8541666666667	0.0275528200958348	0.0100236508964264	728996.428923376	141.352829794366	130.604166666667	48.5625
124.479166666667	53.8541666666667	0.0276151780035495	0.0104909370631322	727287.841083852	141.554483708038	130.604166666667	48.5625
124.520833333333	53.8541666666667	0.0274782052639126	0.0107130149523393	686270.068033088	141.110492436984	130.395833333333	48.8958333333333
124.5625	53.8541666666667	0.0285949650931756	0.0103520320610577	713299.585321406	142.581641376461	130.4375	48.6041666666667
124.604166666667	53.8541666666667	0.0286196651234236	0.0104518100344965	711637.504026382	142.789925770227	130.4375	48.6041666666667
124.645833333333	53.8541666666667	0.0301437638119127	0.0104748401647076	709983.378048514	142.999105834739	130.4375	48.6041666666667
124.6875	53.8541666666667	0.030019744798425	0.0104927724028722	708337.263656005	143.209183504252	130.4375	48.6041666666667
124.729166666667	53.8541666666667	0.0298494053801063	0.0114102964972334	706699.217366256	143.420160649353	130.4375	48.6041666666667
124.770833333333	53.8541666666667	0.0285498524504936	0.0113103858397721	705069.29594233	143.632039075387	130.4375	48.6041666666667
124.8125	53.8541666666667	0.0295167533897022	0.0111028496028782	703447.55638929	143.844820520859	130.4375	48.6041666666667
124.854166666667	53.8541666666667	0.0301531955529838	0.0109325299842246	701834.055950384	144.058506655838	130.4375	48.6041666666667
124.895833333333	53.8541666666667	0.0299323752828247	0.0116313504401654	700228.852103075	144.273099080335	130.4375	48.6041666666667
124.9375	53.8541666666667	0.029900538572393	0.0114377032752502	698632.002554971	144.488599322671	130.4375	48.6041666666667
124.979166666667	53.8541666666667	0.0301633388930559	0.0110953395060731	697043.565239562	144.705008837834	130.4375	48.6041666666667
125.020833333333	53.8541666666667	0.0302866465585425	0.010949465682333	695463.598311834	144.922329005818	130.4375	48.6041666666667
125.0625	53.8541666666667	0.0299431230980597	0.0104658635732086	693892.160143736	145.140561129958	130.4375	48.6041666666667
125.104166666667	53.8541666666667	0.0302513766939767	0.0114092469034027	692329.309319485	145.359706435243	130.4375	48.6041666666667
125.145833333333	53.8541666666667	0.0303651593201412	0.0111952312539726	661368.100782549	144.388860269583	130.395833333333	48.8958333333333
125.1875	53.8541666666667	0.0305912022124033	0.0116004727701974	659775.973199388	144.615433579012	130.395833333333	48.8958333333333
125.229166666667	53.8541666666667	0.0301754930608424	0.0110305171329195	658192.705164241	144.843020201976	130.395833333333	48.8958333333333
125.270833333333	53.8541666666667	0.0304889898093649	0.0112912772741033	656618.361279461	145.071621754421	130.395833333333	48.8958333333333
125.3125	53.8541666666667	0.0307872556344219	0.0116642430537578	655053.006401327	145.301239756888	130.395833333333	48.8958333333333
125.354166666667	53.8541666666667	0.0312284286890355	0.0120067580561404	976804.397620803	164.038216400307	128.770833333333	45.3541666666667
125.395833333333	53.8541666666667	0.031602722779589	0.0115161386682121	976054.702153947	164.225412572512	128.770833333333	45.3541666666667
125.4375	53.8541666666667	0.0316108680689003	0.0115532691463358	975313.633519191	164.412869893324	128.770833333333	45.3541666666667
125.479166666667	53.8541666666667	0.0319609581663255	0.0117978541976939	974581.211625047	164.600585926054	128.770833333333	45.3541666666667
125.520833333333	53.8541666666667	0.0319462980980463	0.011800412022883	973857.456207093	164.788558208171	128.770833333333	45.3541666666667
125.5625	53.8541666666667	0.0319604874241222	0.0116772042424426	973142.386825587	164.976784251419	128.770833333333	45.3541666666667
125.604166666667	53.8541666666667	0.0326913040548872	0.0145546449546134	972436.022863055	165.165261541955	128.770833333333	45.3541666666667
125.645833333333	53.8541666666667	0.0323730746435177	0.0144302818428381	971738.383521903	165.353987540483	128.770833333333	45.3541666666667
125.6875	53.8541666666667	0.0323667985855059	0.014519542952728	971049.487822044	165.542959682394	128.770833333333	45.3541666666667
125.729166666667	53.8541666666667	0.032494073563779	0.0144324281587268	970369.354598532	165.732175377917	128.770833333333	45.3541666666667
125.770833333333	53.8541666666667	0.0311199566795567	0.0106631734030668	969698.002499192	165.921632012273	128.770833333333	45.3541666666667
125.8125	53.8541666666667	0.0306138593575877	0.0103509958061198	969035.449982294	166.111326945834	128.770833333333	45.3541666666667
125.854166666667	53.8541666666667	0.0312830624143655	0.0108281433981247	968381.715314207	166.301257514288	128.770833333333	45.3541666666667
125.895833333333	53.8541666666667	0.030966934374363	0.0104428280604481	967736.816567079	166.491421028814	128.770833333333	45.3541666666667
125.9375	53.8541666666667	0.0310225662456362	0.010558108360771	967100.771616544	166.681814776256	128.770833333333	45.3541666666667
125.979166666667	53.8541666666667	0.031063853512512	0.0107275294537941	966473.598139416	166.872436019309	128.770833333333	45.3541666666667
126.020833333333	53.8541666666667	0.0315134784972181	0.0112205936281347	965855.313611417	167.063281996709	128.770833333333	45.3541666666667
126.0625	53.8541666666667	0.0322163482705031	0.011367179101149	965245.935304924	167.254349923424	128.770833333333	45.3541666666667
126.104166666667	53.8541666666667	0.0318880447026375	0.0116699879539283	964645.480286714	167.445636990861	128.770833333333	45.3541666666667
126.145833333333	53.8541666666667	0.0318524122097897	0.0115537355884952	964053.965415736	167.637140367069	128.770833333333	45.3541666666667
126.1875	53.8541666666667	0.0310953212202939	0.0109854149200912	963471.407340913	167.828857196955	128.770833333333	45.3541666666667
126.229166666667	53.8541666666667	0.0310057148110416	0.0109331173129526	962897.822498935	168.020784602497	128.770833333333	45.3541666666667
126.270833333333	53.8541666666667	0.0314197316686257	0.0111276795418509	962333.227112092	168.212919682977	128.770833333333	45.3541666666667
126.3125	53.8541666666667	0.0313249441212889	0.0108921931842453	961777.637186121	168.405259515203	128.770833333333	45.3541666666667
120.020833333333	53.8125	0.0235969144243223	0.00935038128480091	548260.948332084	120.015587778785	126.8125	51.1458333333333
120.0625	53.8125	0.0246199621100196	0.0107381772060025	698635.334873658	131.223032306644	127.3125	49.4375
120.104166666667	53.8125	0.0237587443924057	0.00957318467699037	696573.864453385	131.404886343639	127.3125	49.4375
120.145833333333	53.8125	0.0233665274049067	0.00947731640749479	694518.170929544	131.587720124493	127.3125	49.4375
120.1875	53.8125	0.0247029579153678	0.011162321690699	692468.306425025	131.771539591737	127.3125	49.4375
120.229166666667	53.8125	0.0247971168964028	0.0110416140625274	690424.323531034	131.956350691634	127.3125	49.4375
120.270833333333	53.8125	0.0241750083524822	0.0110268747194191	688386.275309591	132.14215937303	127.3125	49.4375
120.3125	53.8125	0.0244671516833693	0.0110322552968802	686354.215295978	132.32897158615	127.3125	49.4375
120.354166666667	53.8125	0.0240377948715075	0.0114691974834919	684328.197501124	132.516793281381	127.3125	49.4375
120.395833333333	53.8125	0.0241633196070894	0.0109636591604857	682308.276413918	132.705630407999	127.3125	49.4375
120.4375	53.8125	0.0239339668330823	0.0114228267254786	680294.507003471	132.895488912868	127.3125	49.4375
120.479166666667	53.8125	0.0236105770760078	0.0116604860903626	678286.944721307	133.086374739099	127.3125	49.4375
120.520833333333	53.8125	0.0238707099232167	0.0111618573119675	676285.645503466	133.278293824672	127.3125	49.4375
120.5625	53.8125	0.0238572699343312	0.0109235612360185	674290.665772555	133.471252101009	127.3125	49.4375
120.604166666667	53.8125	0.0235681513055867	0.0112883193565371	672302.062439711	133.665255491521	127.3125	49.4375
120.645833333333	53.8125	0.0238713334152361	0.0115903624467712	876763.000910337	135.300635346121	128.895833333333	47.8958333333333
120.6875	53.8125	0.0231511613407848	0.011270312310149	871197.135452889	135.272425816531	128.895833333333	47.9375
120.729166666667	53.8125	0.0263586375866285	0.011735349830546	872751.684392638	136.133857269216	128.8125	47.8541666666667
120.770833333333	53.8125	0.0263407059506785	0.0116978484887799	870852.567466054	136.296898024944	128.8125	47.8541666666667
120.8125	53.8125	0.0230902767841092	0.0108087645363632	865427.569871043	135.758535701385	128.895833333333	47.9375
120.854166666667	53.8125	0.0235931395844554	0.0108880473780505	863515.519097584	135.921865605282	128.895833333333	47.9375
120.895833333333	53.8125	0.0271792368020458	0.0113618507525047	865189.310501515	136.789866558607	128.8125	47.8541666666667
120.9375	53.8125	0.0272717260226965	0.0119748692820986	863313.04906119	136.955478996689	128.8125	47.8541666666667
120.979166666667	53.8125	0.0259183817101778	0.0123800835258436	861442.596733036	137.12173994662	128.8125	47.8541666666667
121.020833333333	53.8125	0.0234533284213012	0.0110212253156335	859614.028462969	136.769396338003	128.895833333333	47.8958333333333
121.0625	53.8125	0.0233495007296047	0.0107037592492098	650865.038844373	135.869951676085	127.3125	49.4375
121.104166666667	53.8125	0.023059873007994	0.0105552574617941	648957.571471418	136.07695336863	127.3125	49.4375
121.145833333333	53.8125	0.022964670744469	0.0103868541292608	540525.818415097	126.917460961971	127.270833333333	50.7291666666667
121.1875	53.8125	0.0228353629752291	0.0104721090203467	538334.520380933	127.126200049461	127.270833333333	50.7291666666667
121.229166666667	53.8125	0.0254345885931028	0.011069977918316	842095.038303574	125.894655217962	130.5625	48.9791666666667
121.270833333333	53.8125	0.0260611153210334	0.0108657917311468	848515.348226762	138.303908031228	128.8125	47.8541666666667
121.3125	53.8125	0.0271218800866301	0.0100488826357852	846692.773427075	138.475435009305	128.8125	47.8541666666667
121.354166666667	53.8125	0.0265097176328462	0.0109476210653285	844876.362065761	138.647629702533	128.8125	47.8541666666667
121.395833333333	53.8125	0.0269751864922504	0.0103805917248935	843066.154563669	138.820494145451	128.8125	47.8541666666667
121.4375	53.8125	0.0275073279090203	0.0109585080391774	841262.19154963	138.994030350378	128.8125	47.8541666666667
121.479166666667	53.8125	0.029239994000951	0.0106905967683425	839464.513859699	139.168240306735	128.8125	47.8541666666667
121.520833333333	53.8125	0.027752655676236	0.010464923215364	837673.162536309	139.34312598036	128.8125	47.8541666666667
121.5625	53.8125	0.0270672981155909	0.0102324467422358	835888.178827424	139.518689312804	128.8125	47.8541666666667
121.604166666667	53.8125	0.0277125253480399	0.0107773734929274	834109.604185585	139.694932220636	128.8125	47.8541666666667
121.645833333333	53.8125	0.0280365075132513	0.0107403180322456	832337.480266925	139.871856594717	128.8125	47.8541666666667
121.6875	53.8125	0.0296876378527613	0.0113906339953488	830571.848930136	140.049464299486	128.8125	47.8541666666667
121.729166666667	53.8125	0.0302985042458651	0.0120388835345291	813640.564077277	128.724565659024	130.395833333333	48.8958333333333
121.770833333333	53.8125	0.0303305853208838	0.012357697696336	837083.572950827	130.285151069317	130.4375	48.6041666666667
121.8125	53.8125	0.0299364345089598	0.0126997399210874	825314.332012584	140.586405630413	128.8125	47.8541666666667
121.854166666667	53.8125	0.0295200562379755	0.0112768244029739	844664.505587098	130.193466053716	130.604166666667	48.5625
121.895833333333	53.8125	0.0299423193220498	0.0117469108769992	830824.24876306	130.751468756984	130.4375	48.6041666666667
121.9375	53.8125	0.029216944379591	0.0101346720925357	840481.004295919	130.500980033616	130.604166666667	48.5625
121.979166666667	53.8125	0.0297393984269656	0.0109447550346858	800877.577177851	129.660999981499	130.395833333333	48.8958333333333
122.020833333333	53.8125	0.0298106239766377	0.0112971525717679	798767.126215771	129.819665082772	130.395833333333	48.8958333333333
122.0625	53.8125	0.0297858485856258	0.0107781467967353	796661.553879524	129.979082166382	130.395833333333	48.8958333333333
122.104166666667	53.8125	0.0299755564005031	0.0112918695584859	794560.899640024	130.139255452857	130.395833333333	48.8958333333333
122.145833333333	53.8125	0.0306969390323492	0.0122840723007065	792465.203292168	130.300189169699	130.395833333333	48.8958333333333
122.1875	53.8125	0.0299497578690425	0.0110631741673375	816392.197064727	131.864224144165	130.4375	48.6041666666667
122.229166666667	53.8125	0.0293763080282467	0.0100559431857764	825992.040536061	131.599033796831	130.604166666667	48.5625
122.270833333333	53.8125	0.0298086999185149	0.0104204866084008	812314.62960217	132.188631017667	130.4375	48.6041666666667
122.3125	53.8125	0.0297591806529933	0.0110642540764824	810283.688292904	132.351932018105	130.4375	48.6041666666667
122.354166666667	53.8125	0.0298420337205524	0.0109435337691488	782062.505656033	131.116412592227	130.395833333333	48.8958333333333
122.395833333333	53.8125	0.0307278501166182	0.0120899968867981	779997.410720988	131.281997990668	130.395833333333	48.8958333333333
122.4375	53.8125	0.029938347528826	0.0111497526156336	777937.561463618	131.448373560743	130.395833333333	48.8958333333333
122.479166666667	53.8125	0.0289514312021679	0.00973087312401312	813770.074229807	132.567847028119	130.604166666667	48.5625
122.520833333333	53.8125	0.0271298729498307	0.00935985734125542	811751.407206534	132.731852800472	130.604166666667	48.5625
122.5625	53.8125	0.0274411436393522	0.00941663717675366	809738.083101648	132.89659282341	130.604166666667	48.5625
122.604166666667	53.8125	0.0297372831591423	0.0100572093587064	807730.142520786	133.062070622745	130.604166666667	48.5625
122.645833333333	53.8125	0.028916456268621	0.00925538931942104	805727.62636358	133.228289719771	130.604166666667	48.5625
122.6875	53.8125	0.0297184234444044	0.0102236391319165	803730.575824601	133.395253630622	130.604166666667	48.5625
122.729166666667	53.8125	0.0298832526797126	0.0105303531610677	763669.104434377	132.635485550011	130.395833333333	48.8958333333333
122.770833333333	53.8125	0.0307392235116964	0.0114818351281011	761652.777520197	132.808336001555	130.395833333333	48.8958333333333
122.8125	53.8125	0.0298834840058717	0.0108441825413872	759642.090685473	132.982014988144	130.395833333333	48.8958333333333
122.854166666667	53.8125	0.0296555301604115	0.0103674085152167	757637.089489403	133.1565267608	130.395833333333	48.8958333333333
122.895833333333	53.8125	0.0296650849090158	0.00984907300175724	755637.819843457	133.33187556529	130.395833333333	48.8958333333333
122.9375	53.8125	0.0289044991227852	0.00913565119892299	791865.394845132	134.412874270834	130.604166666667	48.5625
122.979166666667	53.8125	0.0276442036134661	0.00906350756157236	789907.782031588	134.585149755084	130.604166666667	48.5625
123.020833333333	53.8125	0.0289265235161422	0.00911349827289054	787955.975108077	134.758197914473	130.604166666667	48.5625
123.0625	53.8125	0.0292788610226342	0.00962697038145059	786010.017958477	134.9320221873	130.604166666667	48.5625
123.104166666667	53.8125	0.0288977449363298	0.0093788956713566	784069.954768556	135.106625999437	130.604166666667	48.5625
123.145833333333	53.8125	0.0296266240406271	0.00994762482435533	743765.180243923	134.401782939297	130.395833333333	48.8958333333333
123.1875	53.8125	0.0297807327869601	0.0106350872633157	741807.346802415	134.583109219836	130.395833333333	48.8958333333333
123.229166666667	53.8125	0.0301593723792917	0.0110852998936023	739855.625019003	134.765306200971	130.395833333333	48.8958333333333
123.270833333333	53.8125	0.0301399316434597	0.0110489759505162	737910.064023712	134.948378039693	130.395833333333	48.8958333333333
123.3125	53.8125	0.0301105544625798	0.0109935603772759	735970.713308479	135.132328878108	130.395833333333	48.8958333333333
123.354166666667	53.8125	0.0309204050331127	0.0118309895064164	734037.62272778	135.317162842349	130.395833333333	48.8958333333333
123.395833333333	53.8125	0.0314494205217739	0.0125514524740489	732110.842499166	135.50288404146	130.395833333333	48.8958333333333
123.4375	53.8125	0.0305820961201672	0.0113891593956555	730190.423203776	135.689496566258	130.395833333333	48.8958333333333
123.479166666667	53.8125	0.0297619445099299	0.0105755223248724	728276.415786725	135.877004488171	130.395833333333	48.8958333333333
123.520833333333	53.8125	0.0295248693165906	0.00935541813618289	726368.871557437	136.065411858052	130.395833333333	48.8958333333333
123.5625	53.8125	0.0294226989890701	0.00953815753216972	724467.842189914	136.254722704963	130.395833333333	48.8958333333333
123.604166666667	53.8125	0.0293710173885644	0.00952955923804523	722573.379722893	136.444941034938	130.395833333333	48.8958333333333
123.645833333333	53.8125	0.0294573522265692	0.00927148028960036	720685.536559932	136.636070829721	130.395833333333	48.8958333333333
123.6875	53.8125	0.0282488899781608	0.00910022518347015	718804.365469428	136.828116045476	130.395833333333	48.8958333333333
123.729166666667	53.8125	0.0297637074640663	0.00978647180461933	716929.919584516	137.021080611468	130.395833333333	48.8958333333333
123.770833333333	53.8125	0.0299198881772514	0.00999614121840828	715062.252402881	137.214968428729	130.395833333333	48.8958333333333
123.8125	53.8125	0.0313964502846957	0.0121525808937283	713201.417786506	137.409783368686	130.395833333333	48.8958333333333
123.854166666667	53.8125	0.0303422047502352	0.0114271537431314	711347.469961291	137.605529271765	130.395833333333	48.8958333333333
123.895833333333	53.8125	0.0299015734280488	0.0106870277793871	709500.463516569	137.802209945976	130.395833333333	48.8958333333333
123.9375	53.8125	0.0279921313068309	0.0101609247751179	746577.152760862	138.767534347	130.604166666667	48.5625
123.979166666667	53.8125	0.0282424117166534	0.0100223947222601	744771.606470212	138.959268459155	130.604166666667	48.5625
124.020833333333	53.8125	0.0296677024631577	0.0102268990328574	704001.643797702	138.397898158627	130.395833333333	48.8958333333333
124.0625	53.8125	0.0283770250215323	0.0099937544204742	702182.956015007	138.598355297859	130.395833333333	48.8958333333333
124.104166666667	53.8125	0.0283955213062066	0.0101437679349633	700371.487987413	138.799765710391	130.395833333333	48.8958333333333
124.145833333333	53.8125	0.0274271774300843	0.00947802991530577	698567.296469128	139.002132978385	130.395833333333	48.8958333333333
124.1875	53.8125	0.0258376401097215	0.0106657585877811	735849.042111594	139.930745008036	130.604166666667	48.5625
124.229166666667	53.8125	0.0263749453832798	0.0109928217929531	734085.924638735	140.127621140887	130.604166666667	48.5625
124.270833333333	53.8125	0.0260019044455501	0.0113179782406461	732330.060983153	140.325363903603	130.604166666667	48.5625
124.3125	53.8125	0.025933796228407	0.0111761761047991	730581.504014285	140.523975935448	130.604166666667	48.5625
124.354166666667	53.8125	0.0265141139867543	0.0104212174183596	728840.306886488	140.72345983103	130.604166666667	48.5625
124.395833333333	53.8125	0.0274827715149343	0.0100246473564173	727106.523037092	140.923818138945	130.604166666667	48.5625
124.4375	53.8125	0.0275041248823918	0.0108573357202357	686146.540082153	140.445787236496	130.395833333333	48.8958333333333
124.479166666667	53.8125	0.0270755858652103	0.0107831601019293	684402.646326522	140.655932781632	130.395833333333	48.8958333333333
124.520833333333	53.8125	0.0284201218541227	0.0112288801665732	682666.555747932	140.867065279403	130.395833333333	48.8958333333333
124.5625	53.8125	0.0285427905013495	0.0102830584500484	709621.899313962	142.355062447224	130.4375	48.6041666666667
124.604166666667	53.8125	0.0297701527452726	0.0115038419232469	707949.558737464	142.563887849542	130.4375	48.6041666666667
124.645833333333	53.8125	0.0285157114530642	0.0113236537364123	706285.178283447	142.773621771203	130.4375	48.6041666666667
124.6875	53.8125	0.027566767967464	0.0109336339408737	715182.15505131	142.351013613281	130.604166666667	48.5625
124.729166666667	53.8125	0.0271737587166266	0.00935415970195109	702980.525786297	143.195823344884	130.4375	48.6041666666667
124.770833333333	53.8125	0.0274265903832301	0.00969515194141535	701340.368410955	143.408294921554	130.4375	48.6041666666667
124.8125	53.8125	0.0295908492641407	0.00971952619545713	699708.400486556	143.621682863599	130.4375	48.6041666666667
124.854166666667	53.8125	0.0299149532478331	0.0106081358016718	698084.679976786	143.835988964454	130.4375	48.6041666666667
124.895833333333	53.8125	0.0300919557443226	0.0111294948444948	667402.934504699	142.812156933834	130.395833333333	48.8958333333333
124.9375	53.8125	0.0298670718478951	0.0108251366258055	665748.244055691	143.033317378416	130.395833333333	48.8958333333333
124.979166666667	53.8125	0.0299287148517438	0.0103778296570383	693263.586222495	144.484433085848	130.4375	48.6041666666667
125.020833333333	53.8125	0.0298642172094778	0.0110943606158861	691673.439846098	144.702428319919	130.4375	48.6041666666667
125.0625	53.8125	0.0301449235763278	0.0101542851373708	690091.834294065	144.921349587795	130.4375	48.6041666666667
125.104166666667	53.8125	0.0298527413596172	0.0109174068038611	688518.828935994	145.141198234044	130.4375	48.6041666666667
125.145833333333	53.8125	0.0306513096674185	0.0108677638496142	686954.483359768	145.361975522363	130.4375	48.6041666666667
125.1875	53.8125	0.0306361646695037	0.0115700154492939	685398.857366572	145.583682633814	130.4375	48.6041666666667
125.229166666667	53.8125	0.0302039678019672	0.0111451870471876	694072.331020473	145.11806731084	130.604166666667	48.5625
125.270833333333	53.8125	0.0308919572994459	0.0118331190656106	682314.004369342	146.029890626532	130.4375	48.6041666666667
125.3125	53.8125	0.0312821885950008	0.0123463151130769	973108.953933327	163.775931489253	128.770833333333	45.3541666666667
125.354166666667	53.8125	0.0313477736281131	0.011156017920075	972346.448802344	163.963654198584	128.770833333333	45.3541666666667
125.395833333333	53.8125	0.0316139044495955	0.0114526574709624	971592.592221771	164.151644391372	128.770833333333	45.3541666666667
125.4375	53.8125	0.0316432997310586	0.01223184835788	970847.404571098	164.339899629271	128.770833333333	45.3541666666667
125.479166666667	53.8125	0.0319541195848864	0.0119117493126913	970110.906057539	164.528417447353	128.770833333333	45.3541666666667
125.520833333333	53.8125	0.0317079174377805	0.0107630329481604	969383.116713553	164.717195354232	128.770833333333	45.3541666666667
125.5625	53.8125	0.0321190532699858	0.0136911038412371	968664.056394392	164.906230832182	128.770833333333	45.3541666666667
125.604166666667	53.8125	0.0320724825526705	0.0136759940269206	580393.909918328	149.850587824429	129.604166666667	49.2291666666667
125.645833333333	53.8125	0.0317698292746923	0.0115260992335312	967252.201350783	165.285064299528	128.770833333333	45.3541666666667
125.6875	53.8125	0.031530533960488	0.0114330635489458	966559.44542873	165.474857123015	128.770833333333	45.3541666666667
125.729166666667	53.8125	0.0318593013755459	0.0116564032017923	965875.496131446	165.664897186052	128.770833333333	45.3541666666667
125.770833333333	53.8125	0.0324505850952088	0.0114230287016091	965200.372391495	165.855181841337	128.770833333333	45.3541666666667
125.8125	53.8125	0.032489592914776	0.0113634682230431	964534.092949658	166.04570841611	128.770833333333	45.3541666666667
125.854166666667	53.8125	0.0320206658954423	0.0111983508054957	963876.676352541	166.236474212327	128.770833333333	45.3541666666667
125.895833333333	53.8125	0.0317773572226631	0.0107821738466569	963228.140950193	166.427476506831	128.770833333333	45.3541666666667
125.9375	53.8125	0.031227825267898	0.0100246758343152	944425.848886357	166.399291474778	128.770833333333	45.5208333333333
125.979166666667	53.8125	0.0312833398505741	0.0100494797399681	943784.973731915	166.593696209952	128.770833333333	45.5208333333333
126.020833333333	53.8125	0.0314307366652449	0.0108726006261823	961336.002414472	167.001874775641	128.770833333333	45.3541666666667
126.0625	53.8125	0.0318205885417235	0.0113847362749059	960723.17127827	167.193795335915	128.770833333333	45.3541666666667
126.104166666667	53.8125	0.0320628562978901	0.0111384149260789	960119.310056632	167.385938408528	128.770833333333	45.3541666666667
126.145833333333	53.8125	0.0331459628488444	0.0115316663554037	959524.435871206	167.578301123648	128.770833333333	45.3541666666667
126.1875	53.8125	0.0323232553831566	0.0118961654223004	958938.565630876	167.770880587718	128.770833333333	45.3541666666667
126.229166666667	53.8125	0.0316182872779946	0.0119802343477141	958361.716029523	167.963673883681	128.770833333333	45.3541666666667
126.270833333333	53.8125	0.0312843593871516	0.0117367377895953	957793.903543784	168.156678071209	128.770833333333	45.3541666666667
126.3125	53.8125	0.0319575409861484	0.0118800638565494	957235.144430844	168.349890186935	128.770833333333	45.3541666666667
126.354166666667	53.8125	0.0331381005301069	0.0123004291511499	956685.454726263	168.543307244697	128.770833333333	45.3541666666667
126.395833333333	53.8125	0.0334224624279268	0.0122945290538069	956144.850241788	168.73692623578	128.770833333333	45.3541666666667
126.4375	53.8125	0.0334390711286264	0.0118851521728764	955613.346563223	168.930744129175	128.770833333333	45.3541666666667
126.479166666667	53.8125	0.0319723860805021	0.0111607847212451	955090.959048299	169.124757871827	128.770833333333	45.3541666666667
126.520833333333	53.8125	0.031870946790606	0.0107913405054866	936284.92676457	169.141723909507	128.770833333333	45.5208333333333
120.020833333333	53.7708333333333	0.0245876509094859	0.0111544285183011	545955.814119851	119.595197684246	126.8125	51.1458333333333
120.0625	53.7708333333333	0.0241052846170191	0.01096930299424	695587.940412606	130.936858208772	127.3125	49.4375
120.104166666667	53.7708333333333	0.0242739093507396	0.0111542809028129	693515.391870886	131.118649877102	127.3125	49.4375
120.145833333333	53.7708333333333	0.024466585093842	0.0109380133771668	691448.591299516	131.301430609119	127.3125	49.4375
120.1875	53.7708333333333	0.0238986796636473	0.0113598295270572	689387.591073625	131.485206519772	127.3125	49.4375
120.229166666667	53.7708333333333	0.0242144488415544	0.0112047339949743	687332.444046619	131.669983729904	127.3125	49.4375
120.270833333333	53.7708333333333	0.0238011214879638	0.0116370052032304	685283.203552877	131.855768365099	127.3125	49.4375
120.3125	53.7708333333333	0.024142601500321	0.0110893526686754	529338.789194556	120.859795421066	126.8125	51.1458333333333
120.354166666667	53.7708333333333	0.023439738179322	0.0118888795743044	526982.725814335	121.046345307158	126.8125	51.1458333333333
120.395833333333	53.7708333333333	0.0238638570596927	0.0114168234443242	679171.46188493	132.419228122761	127.3125	49.4375
120.4375	53.7708333333333	0.0238009393358868	0.0115975535371458	677146.39057902	132.609103766426	127.3125	49.4375
120.479166666667	53.7708333333333	0.023361783465564	0.0118727965423125	675127.499783469	132.800017491221	127.3125	49.4375
120.520833333333	53.7708333333333	0.0234287943538319	0.0117948346990495	673114.845771948	132.991975424856	127.3125	49.4375
120.5625	53.7708333333333	0.0229718277156799	0.0115692676767903	877362.807413099	134.768408844602	128.895833333333	47.8958333333333
120.604166666667	53.7708333333333	0.0237445111468087	0.0117599754185669	875415.023947779	134.927890057894	128.895833333333	47.8958333333333
120.645833333333	53.7708333333333	0.0256786787740319	0.0125879762461669	873247.432840034	135.598920364673	128.8125	47.8541666666667
120.6875	53.7708333333333	0.0235745776664467	0.0112677966572692	871535.727607342	135.248765212603	128.895833333333	47.8958333333333
120.729166666667	53.7708333333333	0.023186015243811	0.011030597498925	505994.417853531	122.796037063448	126.8125	51.1458333333333
120.770833333333	53.7708333333333	0.0231793581176959	0.011244393991096	661173.108530776	134.16599382203	127.3125	49.4375
120.8125	53.7708333333333	0.0233548867153776	0.0118101186163686	862111.238572275	135.544818140534	128.895833333333	47.9375
120.854166666667	53.7708333333333	0.0268987983615647	0.0121942311281356	863706.270557235	136.414918901708	128.8125	47.8541666666667
120.895833333333	53.7708333333333	0.0271466775991096	0.012440719997066	861815.059546998	136.580060768415	128.8125	47.8541666666667
120.9375	53.7708333333333	0.0272808937502414	0.0126203026305945	859929.611385129	136.745855442293	128.8125	47.8541666666667
120.979166666667	53.7708333333333	0.0273205469996809	0.0119193799347006	858049.964665817	136.912305217448	128.8125	47.8541666666667
121.020833333333	53.7708333333333	0.027345984732787	0.0120616830959888	856176.158201537	137.07941237241	128.8125	47.8541666666667
121.0625	53.7708333333333	0.0270238748630919	0.0114119179084882	854308.23102283	137.247179169534	128.8125	47.8541666666667
121.104166666667	53.7708333333333	0.0258552545549594	0.0108973541393378	852446.222378	137.415607854395	128.8125	47.8541666666667
121.145833333333	53.7708333333333	0.0270735583176382	0.010623471817655	850590.171732786	137.58470065517	128.8125	47.8541666666667
121.1875	53.7708333333333	0.0270415750285157	0.0105741638823675	841619.130117622	125.497783037854	130.5625	48.9791666666667
121.229166666667	53.7708333333333	0.0277607233541	0.0114832219726564	846896.103389052	137.924887426445	128.8125	47.8541666666667
121.270833333333	53.7708333333333	0.0270251315133157	0.0107206656096572	845058.16570558	138.095985760652	128.8125	47.8541666666667
121.3125	53.7708333333333	0.0283132717758688	0.0109946911686215	843226.346050836	138.267756936895	128.8125	47.8541666666667
121.354166666667	53.7708333333333	0.0295581277205734	0.0117801160604471	841400.684971165	138.440203086812	128.8125	47.8541666666667
121.395833333333	53.7708333333333	0.029711836214544	0.0117470781575431	839581.223227371	138.613326320755	128.8125	47.8541666666667
121.4375	53.7708333333333	0.0279366928156036	0.0109965118613388	837768.001794062	138.787128727106	128.8125	47.8541666666667
121.479166666667	53.7708333333333	0.0297068801152244	0.0122624627544361	835961.061858918	138.961612371587	128.8125	47.8541666666667
121.520833333333	53.7708333333333	0.0299443510335023	0.011773605393462	834160.444821913	139.136779296558	128.8125	47.8541666666667
121.5625	53.7708333333333	0.0292141736790107	0.0108370633977681	832366.192294498	139.312631520308	128.8125	47.8541666666667
121.604166666667	53.7708333333333	0.0279870664043071	0.0108333851586219	830578.346098704	139.489171036331	128.8125	47.8541666666667
121.645833333333	53.7708333333333	0.0295367994212892	0.0118308203479353	828796.948266195	139.666399812598	128.8125	47.8541666666667
121.6875	53.7708333333333	0.0301461469315626	0.0121338886577319	838308.341301917	129.736244604781	130.4375	48.6041666666667
121.729166666667	53.7708333333333	0.0306786056340596	0.0131193702517679	836198.02399254	129.889541813512	130.4375	48.6041666666667
121.770833333333	53.7708333333333	0.0307979746101875	0.0129412659817347	834092.431284745	130.043530194245	130.4375	48.6041666666667
121.8125	53.7708333333333	0.0299135121007401	0.0119033684793091	831991.59973258	130.198213431236	130.4375	48.6041666666667
121.854166666667	53.7708333333333	0.0297318904582148	0.0114295522101311	829895.566175397	130.353595213937	130.4375	48.6041666666667
121.895833333333	53.7708333333333	0.0300779551153913	0.0112302771559708	827804.367739348	130.509679236558	130.4375	48.6041666666667
121.9375	53.7708333333333	0.0297582059984872	0.0106488095154866	837476.479771172	130.261116819182	130.604166666667	48.5625
121.979166666667	53.7708333333333	0.0299093394298257	0.0113020510252335	823636.626178148	130.82396879948	130.4375	48.6041666666667
122.020833333333	53.7708333333333	0.0298119494271033	0.011243495092778	795805.29479455	129.564552272326	130.395833333333	48.8958333333333
122.0625	53.7708333333333	0.0302273398902943	0.0116959808245652	793689.807862985	129.723876691164	130.395833333333	48.8958333333333
122.104166666667	53.7708333333333	0.0299311166120965	0.0114238502865914	791579.214955673	129.883963286416	130.395833333333	48.8958333333333
122.145833333333	53.7708333333333	0.0311999271402466	0.0128575575678786	815360.830236512	131.461137769733	130.4375	48.6041666666667
122.1875	53.7708333333333	0.0295602484607345	0.0110943115852654	806245.076516197	142.033940870685	128.8125	47.8541666666667
122.229166666667	53.7708333333333	0.0292751367559257	0.00989548809978331	785277.201424893	130.368839465762	130.395833333333	48.8958333333333
122.270833333333	53.7708333333333	0.0284159152984297	0.0101702529098212	820860.818461665	131.518582127299	130.604166666667	48.5625
122.3125	53.7708333333333	0.029594784390213	0.0108523643274517	807166.690750965	132.109957846133	130.4375	48.6041666666667
122.354166666667	53.7708333333333	0.029599750309496	0.0113976007254975	805131.212433521	132.274011209647	130.4375	48.6041666666667
122.395833333333	53.7708333333333	0.0303314274054523	0.0117824552629112	776945.494135645	131.026274985851	130.395833333333	48.8958333333333
122.4375	53.7708333333333	0.029586267536568	0.00981898541394415	801076.207341437	132.604361940391	130.4375	48.6041666666667
122.479166666667	53.7708333333333	0.0297152638745945	0.0101254009227536	772810.810020122	131.359757257898	130.395833333333	48.8958333333333
122.520833333333	53.7708333333333	0.0292409130280994	0.00960837678969223	770751.409295716	131.527704829796	130.395833333333	48.8958333333333
122.5625	53.7708333333333	0.029658771695921	0.0101113139847515	768697.360459576	131.696462531403	130.395833333333	48.8958333333333
122.604166666667	53.7708333333333	0.029300203502487	0.00970602979141723	804570.767257105	132.822068876751	130.604166666667	48.5625
122.645833333333	53.7708333333333	0.0295911948059453	0.0104356156381358	764605.493546537	132.036425849832	130.395833333333	48.8958333333333
122.6875	53.7708333333333	0.0298563037346665	0.0109586572340432	762567.763895994	132.207640230795	130.395833333333	48.8958333333333
122.729166666667	53.7708333333333	0.0302631431051352	0.0113678067463544	760535.562989574	132.379682268242	130.395833333333	48.8958333333333
122.770833333333	53.7708333333333	0.0306892420515391	0.0116380868357534	758508.935926577	132.552556341917	130.395833333333	48.8958333333333
122.8125	53.7708333333333	0.0302382823521691	0.0111179350507964	756487.928163449	132.726266829211	130.395833333333	48.8958333333333
122.854166666667	53.7708333333333	0.0294059733718987	0.0104903069492833	754472.585515188	132.900818104336	130.395833333333	48.8958333333333
122.895833333333	53.7708333333333	0.0290776277395624	0.00930537463085227	752462.954156728	133.076214537478	130.395833333333	48.8958333333333
122.9375	53.7708333333333	0.0294278239441411	0.00943766092702522	750459.080624278	133.252460493933	130.395833333333	48.8958333333333
122.979166666667	53.7708333333333	0.0288676411346323	0.00908250812413924	748461.011816608	133.429560333217	130.395833333333	48.8958333333333
123.020833333333	53.7708333333333	0.0279243135197744	0.0092692299480173	746468.794996266	133.607518408153	130.395833333333	48.8958333333333
123.0625	53.7708333333333	0.0279808253791954	0.00946517351669196	744482.477790783	133.786339063937	130.395833333333	48.8958333333333
123.104166666667	53.7708333333333	0.0291691834118222	0.00866075332425495	769440.409887041	135.358244979843	130.4375	48.6041666666667
123.145833333333	53.7708333333333	0.0300120999415099	0.0102375070881955	740527.734566079	134.146585454945	130.395833333333	48.8958333333333
123.1875	53.7708333333333	0.0297861734040935	0.010292837092816	738559.405636633	134.3280198337	130.395833333333	48.8958333333333
123.229166666667	53.7708333333333	0.030153020337489	0.0111826410490261	736597.170503572	134.510334078337	130.395833333333	48.8958333333333
123.270833333333	53.7708333333333	0.0311403837562372	0.0113011152297394	761767.792923025	136.078639458191	130.4375	48.6041666666667
123.3125	53.7708333333333	0.030419867495639	0.0113587184405421	732691.179869991	134.877619320491	130.395833333333	48.8958333333333
123.354166666667	53.7708333333333	0.0309586086215706	0.0118366623242093	730747.524419056	135.062598860212	130.395833333333	48.8958333333333
123.395833333333	53.7708333333333	0.0312895056434645	0.0121973581548564	728810.162865102	135.248475348	130.395833333333	48.8958333333333
123.4375	53.7708333333333	0.0308062259801675	0.0118003439070037	726879.146163916	135.435253014488	130.395833333333	48.8958333333333
123.479166666667	53.7708333333333	0.0298337992870606	0.0105015860986569	724954.525644741	135.622936072031	130.395833333333	48.8958333333333
123.520833333333	53.7708333333333	0.0295973678921898	0.00958244637061043	723036.353010722	135.811528713502	130.395833333333	48.8958333333333
123.5625	53.7708333333333	0.0299062026527873	0.00995380173172287	721124.680339306	136.001035111059	130.395833333333	48.8958333333333
123.604166666667	53.7708333333333	0.0300700683911477	0.01069971804854	719219.560082545	136.191459414894	130.395833333333	48.8958333333333
123.645833333333	53.7708333333333	0.0302494624665196	0.0101389602308244	717321.045067301	136.382805751947	130.395833333333	48.8958333333333
123.6875	53.7708333333333	0.0293584591488872	0.00936693545192504	715429.188495401	136.575078224601	130.395833333333	48.8958333333333
123.729166666667	53.7708333333333	0.0300441513291929	0.0106923859727609	713544.043943663	136.768280909341	130.395833333333	48.8958333333333
123.770833333333	53.7708333333333	0.0304613216754331	0.0110674373002057	711665.665363851	136.962417855398	130.395833333333	48.8958333333333
123.8125	53.7708333333333	0.0312613001405783	0.0121799002533025	709794.107082541	137.157493083351	130.395833333333	48.8958333333333
123.854166666667	53.7708333333333	0.0300208963138098	0.0111630221334842	707929.423800872	137.353510583711	130.395833333333	48.8958333333333
123.895833333333	53.7708333333333	0.0293966524693959	0.0098418679430159	706071.670594201	137.55047431548	130.395833333333	48.8958333333333
123.9375	53.7708333333333	0.0296752248294155	0.0104217271064337	704220.902911673	137.748388204669	130.395833333333	48.8958333333333
123.979166666667	53.7708333333333	0.0300406474531411	0.0109134438837857	702377.176575662	137.947256142799	130.395833333333	48.8958333333333
124.020833333333	53.7708333333333	0.0303681701195782	0.0108336861551632	700540.547781107	138.147081985375	130.395833333333	48.8958333333333
124.0625	53.7708333333333	0.0295917089473854	0.0100976927063712	698711.073094756	138.347869550319	130.395833333333	48.8958333333333
124.104166666667	53.7708333333333	0.028076009571004	0.00992072948091168	696888.809454278	138.549622616389	130.395833333333	48.8958333333333
124.145833333333	53.7708333333333	0.0267076600924755	0.00977527394763791	695073.814167244	138.752344921561	130.395833333333	48.8958333333333
124.1875	53.7708333333333	0.025466002931709	0.0106806299500317	720466.851858725	141.710700704562	130.229166666667	48.5208333333333
124.229166666667	53.7708333333333	0.0228904073249568	0.0095413000316662	711624.282262541	138.200470573871	130.6875	48.8125
124.270833333333	53.7708333333333	0.0261542662747827	0.0110261037640655	728766.611594593	140.093609169839	130.604166666667	48.5625
124.3125	53.7708333333333	0.0264368066727791	0.00997454072073575	727007.777373203	140.292627917068	130.604166666667	48.5625
124.354166666667	53.7708333333333	0.0275397405113226	0.010154868462603	725256.30094426	140.492530000323	130.604166666667	48.5625
124.395833333333	53.7708333333333	0.0277451282259063	0.0105579462620325	723512.236309577	140.693318093566	130.604166666667	48.5625
124.4375	53.7708333333333	0.0277402092102966	0.0104006037774662	721775.637761917	140.894994823546	130.604166666667	48.5625
124.479166666667	53.7708333333333	0.0280226481087658	0.0106622079140124	720046.5598829	141.097562768367	130.604166666667	48.5625
124.520833333333	53.7708333333333	0.0274478509908476	0.0110445572248328	718325.057540786	141.301024456039	130.604166666667	48.5625
124.5625	53.7708333333333	0.0285110185848297	0.0102266490254254	705955.498463543	142.126123069424	130.4375	48.6041666666667
124.604166666667	53.7708333333333	0.029390011118347	0.0097230664392227	704272.818944631	142.33548288495	130.4375	48.6041666666667
124.645833333333	53.7708333333333	0.0276607281176628	0.0099019097788138	702598.103592044	142.545764233499	130.4375	48.6041666666667
124.6875	53.7708333333333	0.0274603047413466	0.0102308472823699	672167.035254024	141.477551672133	130.395833333333	48.8958333333333
124.729166666667	53.7708333333333	0.0277091420336944	0.00992865299239663	699272.796166895	142.969100218877	130.4375	48.6041666666667
[truncated: 63,938 more rows]
