# Supplementary material for: Genomic insights into local adaptation and future climate-induced vulnerability of a keystone forest tree in East Asia
Source: Nat Commun. 2022 Nov 1;13:6541. doi: 10.1038/s41467-022-34206-8 (PMC9626627; doi:10.1038/s41467-022-34206-8)
Supplement: Supplementary file 8 — Source Data [file 41467_2022_34206_MOESM8_ESM.zip › Source data/supplementary_figures/local&forward&reverse/future_CanESM5_126_2100_reverseOffsetGF_19bio.csv]

x1	y1	local	reverseOffset	predDist	bearing	x2	y2
123.479166666667	54.6458333333333	0.0281267854818791	0.0109566704603148	797469.885556052	140.500682478347	130.395833333333	48.8958333333333
123.520833333333	54.6458333333333	0.0278285517272454	0.0114372593891448	794730.071455191	139.024485807902	130.645833333333	49.0208333333333
123.5625	54.6458333333333	0.027753246403075	0.0110367260539826	792969.424763423	139.204484585108	130.645833333333	49.0208333333333
123.604166666667	54.6458333333333	0.0257134985943204	0.0108147432424277	470974.058640684	138.324480521701	128.104166666667	51.3958333333333
123.645833333333	54.6458333333333	0.025629581182619	0.0102471781082674	469190.434204685	138.603430067596	128.104166666667	51.3958333333333
123.6875	54.6458333333333	0.0261289944523159	0.0101335480015636	467416.668750915	138.884374783989	128.104166666667	51.3958333333333
123.729166666667	54.6458333333333	0.0273668681123269	0.0102711662047271	774904.994372851	139.912498649575	130.5625	49.1041666666667
123.770833333333	54.6458333333333	0.027581261267865	0.0103466206297748	773176.17960537	140.098270893716	130.5625	49.1041666666667
123.8125	54.6458333333333	0.0258463676036086	0.00861733364810579	387909.499210471	137.291086635565	127.645833333333	52.0208333333333
123.854166666667	54.6458333333333	0.026509357041693	0.0106458783756788	493156.691626468	150.701290773693	127.270833333333	50.7291666666667
123.895833333333	54.6458333333333	0.0262398255101263	0.0104236273550503	458699.728246263	140.319424123131	128.104166666667	51.3958333333333
123.9375	54.6458333333333	0.0260478494508319	0.0104190033585923	456987.532898297	140.612576174689	128.104166666667	51.3958333333333
123.979166666667	54.6458333333333	0.0259290471703081	0.0104368786611499	455286.011884374	140.907800339099	128.104166666667	51.3958333333333
124.020833333333	54.6458333333333	0.0252956826316545	0.0104141720822205	453595.285907294	141.20510675873	128.104166666667	51.3958333333333
124.0625	54.6458333333333	0.0255917438462632	0.010601006193658	772354.2065498	141.421652709489	130.645833333333	49.0208333333333
124.104166666667	54.6458333333333	0.0251407926860301	0.0106949996995751	450246.707028032	141.806005689002	128.104166666667	51.3958333333333
124.145833333333	54.6458333333333	0.0256858590949244	0.0105994297638191	769013.451467022	141.801583243171	130.645833333333	49.0208333333333
124.1875	54.6458333333333	0.024942065971961	0.0102115997553912	446942.782349386	142.415348958118	128.104166666667	51.3958333333333
123.395833333333	54.6041666666667	0.027900787572036	0.011124356018543	796582.742806425	138.268869552881	130.645833333333	49.0208333333333
123.4375	54.6041666666667	0.0278994218214464	0.0111512840929011	795620.008978101	140.106545147048	130.395833333333	48.8958333333333
123.479166666667	54.6041666666667	0.0254416904585993	0.0101024340913957	472973.72477093	137.120588166789	128.104166666667	51.3958333333333
123.520833333333	54.6041666666667	0.0260976410397211	0.00987467094069747	471146.230765663	137.394130414866	128.104166666667	51.3958333333333
123.5625	54.6041666666667	0.0267408487033066	0.0100977348177843	469328.232968971	137.669666958783	128.104166666667	51.3958333333333
123.604166666667	54.6041666666667	0.0262003905200383	0.0101771815266216	467519.842779759	137.947210493343	128.104166666667	51.3958333333333
123.645833333333	54.6041666666667	0.0257536009847617	0.0102929779860857	465721.172731458	138.226773579074	128.104166666667	51.3958333333333
123.6875	54.6041666666667	0.0259335185441797	0.0102619601857403	463932.336490719	138.508368632564	128.104166666667	51.3958333333333
123.729166666667	54.6041666666667	0.0258541443065021	0.0101826877865662	462153.448855408	138.79200791652	128.104166666667	51.3958333333333
123.770833333333	54.6041666666667	0.0255160666006204	0.010360437022916	801571.63952666	140.662857783635	130.6875	48.8125
123.8125	54.6041666666667	0.0259228337585567	0.0100219350276722	458625.984231722	139.365467395668	128.104166666667	51.3958333333333
123.854166666667	54.6041666666667	0.0258111206464087	0.0102063859969689	777254.234207772	140.268441436608	130.645833333333	49.0208333333333
123.895833333333	54.6041666666667	0.0258281488455205	0.0109564122775359	775536.508429394	140.454672988023	130.645833333333	49.0208333333333
123.9375	54.6041666666667	0.026021330447204	0.0105487691509811	453412.336470126	140.241284905413	128.104166666667	51.3958333333333
123.979166666667	54.6041666666667	0.0262259051276337	0.0104344259205338	485188.580349663	151.366372742339	127.270833333333	50.7291666666667
124.020833333333	54.6041666666667	0.0262749593262435	0.0105634203383179	449989.675351395	140.835714259541	128.104166666667	51.3958333333333
124.0625	54.6041666666667	0.0266053100984597	0.0104425941970366	482633.865466816	151.994534821406	127.270833333333	50.7291666666667
124.104166666667	54.6041666666667	0.0269653624384124	0.0105995665399777	481376.101707943	152.310966743507	127.270833333333	50.7291666666667
124.145833333333	54.6041666666667	0.0258714042381117	0.0102960743921888	444937.802505951	141.743399903528	128.104166666667	51.3958333333333
124.1875	54.6041666666667	0.0256507632984412	0.0100613369987285	478900.278275911	152.948511816889	127.270833333333	50.7291666666667
123.0625	54.5625	0.0277762077087346	0.0107239609739281	849053.790688238	139.262879452171	130.5625	48.5208333333333
123.104166666667	54.5625	0.027969911162777	0.010846279368324	803979.801815531	141.005532108947	129.979166666667	48.7291666666667
123.145833333333	54.5625	0.0274196117857055	0.0107527151667849	845548.107048033	139.606066032554	130.5625	48.5208333333333
123.1875	54.5625	0.0290890401609309	0.00893842155528489	802601.979713244	138.811638648276	130.395833333333	48.8958333333333
123.229166666667	54.5625	0.0278704613938461	0.0105375492045085	800830.146481171	138.989981482884	130.395833333333	48.8958333333333
123.270833333333	54.5625	0.0255605248805776	0.010012037395291	819047.85925303	138.314849427361	130.6875	48.8125
123.3125	54.5625	0.0259603006647534	0.0101131325226309	477048.311929428	135.660181089093	128.104166666667	51.3958333333333
123.354166666667	54.5625	0.0251589905503728	0.00997721020699687	475168.970239278	135.926211142765	128.104166666667	51.3958333333333
123.395833333333	54.5625	0.0261899556342987	0.0101258383055481	473298.653134909	136.194215794396	128.104166666667	51.3958333333333
123.4375	54.5625	0.0263261897637833	0.0102540844826863	471437.468660653	136.464208872443	128.104166666667	51.3958333333333
123.479166666667	54.5625	0.0257044741196916	0.00989300963977028	469585.526039467	136.736204115023	128.104166666667	51.3958333333333
123.520833333333	54.5625	0.02517716121804	0.00964945772026885	467742.935674923	137.010215161147	128.104166666667	51.3958333333333
123.5625	54.5625	0.0256735936339637	0.010269419139558	465909.809152653	137.286255541671	128.104166666667	51.3958333333333
123.604166666667	54.5625	0.0253970611647637	0.00994583110643084	464086.259241188	137.564338669971	128.104166666667	51.3958333333333
123.645833333333	54.5625	0.0255214979515348	0.0101604621726833	462272.399892181	137.844477832319	128.104166666667	51.3958333333333
123.6875	54.5625	0.0254232184785443	0.0102724500014	801435.2484688	140.089495120047	130.6875	48.8125
123.729166666667	54.5625	0.0256666414171175	0.0102794818392079	799709.206373857	140.270826774005	130.6875	48.8125
123.770833333333	54.5625	0.0250985017521385	0.010126006364045	797989.737623047	140.452869390883	130.6875	48.8125
123.8125	54.5625	0.0255603649899633	0.00916762823337735	775427.01070805	139.864138755634	130.645833333333	49.0208333333333
123.854166666667	54.5625	0.0255985585921178	0.0101068763687381	453352.532601185	139.276469003399	128.104166666667	51.3958333333333
123.895833333333	54.5625	0.0260022448860036	0.0104515972842258	451599.275727606	139.569214977786	128.104166666667	51.3958333333333
123.9375	54.5625	0.0251921304740682	0.0105461065527	791178.462071126	141.188186385008	130.6875	48.8125
123.979166666667	54.5625	0.0254124221287644	0.0104164139412051	448124.449008023	140.161152641269	128.104166666667	51.3958333333333
124.020833333333	54.5625	0.0262710810305331	0.0102985974897627	446403.126998268	140.460367878384	128.104166666667	51.3958333333333
124.0625	54.5625	0.0257933067135581	0.0087470954470725	751901.030729019	140.592330721766	130.604166666667	49.1458333333333
124.104166666667	54.5625	0.023281829714558	0.00517402799080766	790029.203803176	141.930943791899	130.729166666667	48.7708333333333
124.145833333333	54.5625	0.0257840600724223	0.00870341552731332	746360.599457177	140.584768856428	130.645833333333	49.1875
124.1875	54.5625	0.0255573294802721	0.00801747221036388	746799.326406292	141.171651187931	130.604166666667	49.1458333333333
124.229166666667	54.5625	0.0275111802537324	0.010453085704927	747304.391923079	141.758159794196	130.5625	49.1041666666667
122.895833333333	54.5208333333333	0.027392955211683	0.0105857361160401	852665.199965494	138.379225879868	130.5625	48.5208333333333
122.9375	54.5208333333333	0.028220579004899	0.0104598234358743	848902.410120763	138.196611176031	130.604166666667	48.5625
122.979166666667	54.5208333333333	0.0249989741500183	0.00996477735159465	489208.236589347	133.208745970244	128.104166666667	51.3958333333333
123.020833333333	54.5208333333333	0.0258291627292166	0.0105991289670075	487245.729772174	133.459544335864	128.104166666667	51.3958333333333
123.0625	54.5208333333333	0.0253063805018001	0.00986234843870428	485291.377181105	133.712231464266	128.104166666667	51.3958333333333
123.104166666667	54.5208333333333	0.0281224268220026	0.0104097325049138	802698.919480924	138.238700726377	130.395833333333	48.8958333333333
123.145833333333	54.5208333333333	0.0290003811076142	0.00904812582759203	800905.017446892	138.415888313723	130.395833333333	48.8958333333333
123.1875	54.5208333333333	0.0290894668278196	0.00868194563319461	799117.369179998	138.593795313397	130.395833333333	48.8958333333333
123.229166666667	54.5208333333333	0.0262757634984183	0.0102741448225129	384050.41957509	142.613668640739	126.604166666667	51.7291666666667
123.270833333333	54.5208333333333	0.0266264850982086	0.0104389428841897	382418.807293854	142.96848126748	126.604166666667	51.7291666666667
123.3125	54.5208333333333	0.0271462533977717	0.0104603151300442	718679.214544424	145.385522237058	128.895833333333	49.0625
123.354166666667	54.5208333333333	0.0254854935841221	0.010091626761218	471847.741681487	135.535175389672	128.104166666667	51.3958333333333
123.395833333333	54.5208333333333	0.0256656598389179	0.0102373336930542	469962.307831611	135.80350664821	128.104166666667	51.3958333333333
123.4375	54.5208333333333	0.0257907450509616	0.0102197903905342	829486.250361116	140.093709997375	130.645833333333	48.5625
123.479166666667	54.5208333333333	0.0253033834071951	0.00974414005035041	806657.535031652	138.979296335739	130.6875	48.8125
123.520833333333	54.5208333333333	0.0250669238468553	0.0100939140557253	464361.010348787	136.62068769664	128.104166666667	51.3958333333333
123.5625	54.5208333333333	0.0252637730955196	0.0100497035985921	803128.519756323	139.336211768607	130.6875	48.8125
123.604166666667	54.5208333333333	0.0252170943354064	0.0100680042160319	801373.590854344	139.51573563239	130.6875	48.8125
123.645833333333	54.5208333333333	0.0255872291636435	0.00923560595814979	799625.104656046	139.695973031755	130.6875	48.8125
123.6875	54.5208333333333	0.0277682215340155	0.0109835790384962	819731.973496114	141.701103281502	130.5625	48.5208333333333
123.729166666667	54.5208333333333	0.0276276681374587	0.0111465425744515	818063.139752526	141.882555091497	130.5625	48.5208333333333
123.770833333333	54.5208333333333	0.0276450320910815	0.0110900744146521	774771.237540415	141.16127189364	130.395833333333	48.8958333333333
123.8125	54.5208333333333	0.0289673645588367	0.00914561293925796	773082.640763995	141.350230803878	130.395833333333	48.8958333333333
123.854166666667	54.5208333333333	0.0277791706820058	0.0111196707642616	771401.007156305	141.539942470478	130.395833333333	48.8958333333333
123.895833333333	54.5208333333333	0.0274764674115338	0.0112347769707878	768405.953247746	140.016441452249	130.645833333333	49.0208333333333
123.9375	54.5208333333333	0.0285487753118859	0.0102995717343037	768058.814415534	141.921631211765	130.395833333333	48.8958333333333
123.979166666667	54.5208333333333	0.0252915615728646	0.0102388200539608	785874.3487081	141.163798369098	130.6875	48.8125
124.020833333333	54.5208333333333	0.0255379518895368	0.0104829763329677	784185.80415854	141.350545868609	130.6875	48.8125
124.0625	54.5208333333333	0.0254648179355857	0.0104713654402081	782504.141107553	141.538025927736	130.6875	48.8125
124.104166666667	54.5208333333333	0.0256838728462887	0.010571049070124	780829.404568777	141.726240261123	130.6875	48.8125
124.145833333333	54.5208333333333	0.0250546388339871	0.0104548209660708	779161.63975546	141.915190545694	130.6875	48.8125
124.1875	54.5208333333333	0.0256534170850949	0.0107710594770856	777500.892078573	142.104878419719	130.6875	48.8125
124.229166666667	54.5208333333333	0.0258775142772494	0.0108677893560709	775847.207144837	142.295305481883	130.6875	48.8125
124.270833333333	54.5208333333333	0.025829567039808	0.0107668264488918	774200.630754666	142.486473290336	130.6875	48.8125
124.3125	54.5208333333333	0.0255005950641051	0.0107784210930843	772561.208900057	142.678383361734	130.6875	48.8125
122.8125	54.4791666666667	0.0257635378980818	0.0105218459334195	401147.838522274	138.137862526244	126.6875	51.7291666666667
122.854166666667	54.4791666666667	0.0262766439294651	0.0106060021233749	850899.994942185	137.483909232232	130.645833333333	48.5625
122.895833333333	54.4791666666667	0.0256882307758212	0.0105486245658161	637998.572111871	147.070274029644	127.6875	49.5625
122.9375	54.4791666666667	0.0274812289926571	0.0106094666098199	803703.427264969	139.860997199173	129.979166666667	48.7291666666667
122.979166666667	54.4791666666667	0.0278701492562641	0.0102686458009025	843645.961326208	138.15776495177	130.604166666667	48.5625
123.020833333333	54.4791666666667	0.0248029532466075	0.00970690747643904	633636.403200504	147.785286247161	127.6875	49.5625
123.0625	54.4791666666667	0.0251312537776557	0.00986480265120604	821275.739573418	137.018324867215	130.6875	48.8125
123.104166666667	54.4791666666667	0.0288802231121512	0.0088150519283201	799245.181475597	138.018416047216	130.395833333333	48.8958333333333
123.145833333333	54.4791666666667	0.0290069983687837	0.0096429922704057	797441.715278896	138.195865964726	130.395833333333	48.8958333333333
123.1875	54.4791666666667	0.0282915504932223	0.00931415456085082	795644.4971988	138.374043513808	130.395833333333	48.8958333333333
123.229166666667	54.4791666666667	0.0247073015266982	0.00953057434299265	813957.97363617	137.707872638129	130.6875	48.8125
123.270833333333	54.4791666666667	0.0259615417343252	0.010086739971896	832944.554402422	139.188206894047	130.645833333333	48.5625
123.3125	54.4791666666667	0.0259032930654084	0.010298636731388	831182.448497578	139.362266114349	130.645833333333	48.5625
123.354166666667	54.4791666666667	0.0264401605425206	0.0103032500010818	829426.580788252	139.536992982164	130.645833333333	48.5625
123.395833333333	54.4791666666667	0.0260072893899781	0.0103147668459848	827676.991550595	139.712389358546	130.645833333333	48.5625
123.4375	54.4791666666667	0.0251738230398243	0.00991297939474059	804947.429128269	138.58561123948	130.6875	48.8125
123.479166666667	54.4791666666667	0.0277448411853114	0.0106681314458723	824586.432715642	140.601350744281	130.5625	48.5208333333333
123.520833333333	54.4791666666667	0.027429807692967	0.010651371556065	822875.421260725	140.779811087985	130.5625	48.5208333333333
123.5625	54.4791666666667	0.0275137564287994	0.0109610612103642	821170.939363908	140.958944478299	130.5625	48.5208333333333
123.604166666667	54.4791666666667	0.024980844026649	0.00999248436873552	797851.580784651	139.300625150875	130.6875	48.8125
123.645833333333	54.4791666666667	0.0251409046352072	0.00998490273878846	796093.610389543	139.481178128065	130.6875	48.8125
123.6875	54.4791666666667	0.0250198308956049	0.00958367937278281	794342.123000683	139.662455205636	130.6875	48.8125
123.729166666667	54.4791666666667	0.0274355647236749	0.0108853035853606	771885.412823115	139.049707365725	130.645833333333	49.0208333333333
123.770833333333	54.4791666666667	0.0277397583243828	0.0112559971792449	770118.558696032	139.234684925952	130.645833333333	49.0208333333333
123.8125	54.4791666666667	0.0288001241131823	0.00923995181273305	769465.814954464	141.13558527377	130.395833333333	48.8958333333333
123.854166666667	54.4791666666667	0.0289302855720173	0.00921338625850981	767774.576847125	141.325711386272	130.395833333333	48.8958333333333
123.895833333333	54.4791666666667	0.0289780730072658	0.0100843566187289	766090.34977716	141.516601826822	130.395833333333	48.8958333333333
123.9375	54.4791666666667	0.0273902659962448	0.0109987489613591	763117.784527665	139.982345159391	130.645833333333	49.0208333333333
123.979166666667	54.4791666666667	0.0255239565289734	0.00941632275328794	761384.484244945	140.171209444731	130.645833333333	49.0208333333333
124.020833333333	54.4791666666667	0.0247738074207816	0.0103828678543895	780568.884403431	141.138985093784	130.6875	48.8125
124.0625	54.4791666666667	0.0255193195486786	0.00944224755588802	757938.484748854	140.551293027681	130.645833333333	49.0208333333333
124.104166666667	54.4791666666667	0.0251125922391576	0.0105315640954756	777193.504095714	141.515498318667	130.6875	48.8125
124.145833333333	54.4791666666667	0.0256266579872206	0.0108469227809355	775516.252059906	141.704872199922	130.6875	48.8125
124.1875	54.4791666666667	0.0255525082654389	0.0105954185847484	773846.019896773	141.894993241089	130.6875	48.8125
124.229166666667	54.4791666666667	0.0262081382144333	0.0108874176648122	772182.853705994	142.085863128366	130.6875	48.8125
124.270833333333	54.4791666666667	0.0261499018567219	0.00967040197221771	779832.617013268	150.996949210371	129.354166666667	48.2291666666667
124.3125	54.4791666666667	0.0242875240208309	0.00744602871766926	734498.456965795	141.31231000871	130.604166666667	49.1458333333333
124.354166666667	54.4791666666667	0.0253644943380678	0.0088076445133296	730649.380018827	141.11006457915	130.645833333333	49.1875
124.395833333333	54.4791666666667	0.0270888557488272	0.0106363917653394	733346.880535924	142.107852709903	130.5625	49.1041666666667
122.8125	54.4375	0.0257220541230002	0.0104773364588443	637086.723835385	146.369810470798	127.6875	49.5625
122.854166666667	54.4375	0.0277439885815399	0.0104787855397024	805443.883595896	139.109292392949	130.020833333333	48.7291666666667
122.895833333333	54.4375	0.0281790843624721	0.00912141003565546	843829.961115555	137.609316621984	130.604166666667	48.5625
122.9375	54.4375	0.0278188840262306	0.0101558942805147	842010.191586007	137.778330656192	130.604166666667	48.5625
122.979166666667	54.4375	0.0298589329631474	0.00940675174653784	840196.339613678	137.948003636963	130.604166666667	48.5625
123.020833333333	54.4375	0.0285676894174481	0.00937526774062228	838388.444199524	138.118337676528	130.604166666667	48.5625
123.0625	54.4375	0.0287977879360752	0.00890929271345299	797622.731061193	137.619247661994	130.395833333333	48.8958333333333
123.104166666667	54.4375	0.0289204286485378	0.00875291839154968	834790.680085019	138.460997282248	130.604166666667	48.5625
123.145833333333	54.4375	0.0273617558052307	0.0103991398493522	834999.29287354	138.990926916647	130.5625	48.5208333333333
123.1875	54.4375	0.0252853100948563	0.00895479164447946	828297.248214566	140.222787814899	130.354166666667	48.4791666666667
123.229166666667	54.4375	0.0246433472094224	0.0100966828810134	826570.690493949	140.399938893206	130.354166666667	48.4791666666667
123.270833333333	54.4375	0.0259589152856189	0.0101854609404702	829439.695006112	138.979996275157	130.645833333333	48.5625
123.3125	54.4375	0.025453564171673	0.00899027056584905	837025.409949939	139.347032806565	130.6875	48.4791666666667
123.354166666667	54.4375	0.0253077967722637	0.00987562568844743	831463.591465089	139.33843142526	130.6875	48.5208333333333
123.395833333333	54.4375	0.025876819942734	0.00994742224001946	824144.465189217	139.50505480408	130.645833333333	48.5625
123.4375	54.4375	0.0255136321344231	0.00994351720443906	822391.9678214	139.681429970975	130.645833333333	48.5625
123.479166666667	54.4375	0.0245891002593327	0.00991219579168556	799681.981222574	138.545394677929	130.6875	48.8125
123.520833333333	54.4375	0.027526986653929	0.0106714465911112	819287.432404359	140.575853665507	130.5625	48.5208333333333
123.5625	54.4375	0.0288495322185146	0.00881591992496115	776210.047869461	139.791849320567	130.395833333333	48.8958333333333
123.604166666667	54.4375	0.027319720651567	0.0103556351405109	815866.679609001	140.935506690915	130.5625	48.5208333333333
123.645833333333	54.4375	0.0273878781772089	0.0104797679143064	812011.948904561	140.754045958945	130.604166666667	48.5625
123.6875	54.4375	0.0273296107043234	0.0104876652429392	812472.380740677	141.297897458376	130.5625	48.5208333333333
123.729166666667	54.4375	0.0280795209049053	0.00950709674357353	769282.633342928	140.540157503532	130.395833333333	48.8958333333333
123.770833333333	54.4375	0.0284818819301252	0.0101712361419098	767567.841924511	140.729149637265	130.395833333333	48.8958333333333
123.8125	54.4375	0.0280993989583153	0.0103918356128149	765859.968482927	140.918911978737	130.395833333333	48.8958333333333
123.854166666667	54.4375	0.028396511249948	0.010208802946241	764159.059963018	141.109446549434	130.395833333333	48.8958333333333
123.895833333333	54.4375	0.0285026062101904	0.010084378132474	762465.163534949	141.300755332195	130.395833333333	48.8958333333333
123.9375	54.4375	0.0281440197421764	0.0100247488466569	760778.326592414	141.492840270181	130.395833333333	48.8958333333333
123.979166666667	54.4375	0.0275296532288919	0.0112539767136521	757828.423660185	139.947674890814	130.645833333333	49.0208333333333
124.020833333333	54.4375	0.0252382916220582	0.00913015105379468	756092.128635454	140.137695697668	130.645833333333	49.0208333333333
124.0625	54.4375	0.0276176259512425	0.0107962255862859	795245.185823654	142.597243000797	130.604166666667	48.5625
124.104166666667	54.4375	0.0249744082539025	0.0103339230735002	773568.294914862	141.302774745481	130.6875	48.8125
124.145833333333	54.4375	0.024974644427101	0.00998358033938166	771881.490208415	141.492566702306	130.6875	48.8125
124.1875	54.4375	0.025604567208403	0.00962174923982466	780059.989260339	145.074922048038	130.229166666667	48.5208333333333
124.229166666667	54.4375	0.0253537441043617	0.0104853378645574	768528.993432029	141.874422904803	130.6875	48.8125
124.270833333333	54.4375	0.0256072666877659	0.0101908330501612	765825.485664124	142.833534849137	130.5625	48.7708333333333
124.3125	54.4375	0.0261358365687311	0.0103607219450955	787123.113466328	143.545263015301	130.645833333333	48.5625
124.354166666667	54.4375	0.0245975064597238	0.00847440797570063	787123.113466331	143.545263015301	130.6875	48.5625
124.395833333333	54.4375	0.0269152395826974	0.0104958715728529	783924.81670545	143.929455695334	130.645833333333	48.5625
124.4375	54.4375	0.026726511708712	0.0105591268489184	782336.676624453	144.122624753224	130.645833333333	48.5625
124.479166666667	54.4375	0.025746266159614	0.0103010528575296	780755.935883455	144.3165103479	130.645833333333	48.5625
122.270833333333	54.3958333333333	0.0255346757083056	0.00916046366042659	875796.680924801	135.316085411143	130.604166666667	48.4791666666667
122.3125	54.3958333333333	0.0262389494436349	0.00991828439496633	868528.59538569	134.937253828788	130.645833333333	48.5625
122.354166666667	54.3958333333333	0.0256983976953833	0.0101700462188397	866615.49312479	135.096771245639	130.645833333333	48.5625
122.395833333333	54.3958333333333	0.0278764487463965	0.0102097014346446	862805.366929948	135.41770234255	130.604166666667	48.5625
122.4375	54.3958333333333	0.0273938001211413	0.010335287229345	860812.010693922	137.637725700472	130.270833333333	48.3958333333333
122.479166666667	54.3958333333333	0.0260486164426689	0.00991647337512823	860908.415401152	135.579120823418	130.645833333333	48.5625
122.520833333333	54.3958333333333	0.0250925358436954	0.00994161558149755	864707.738274573	135.256919948318	130.770833333333	48.5625
122.854166666667	54.3958333333333	0.0279937810771272	0.00880705508540251	842245.132295724	137.228808647207	130.604166666667	48.5625
122.895833333333	54.3958333333333	0.0290720222390961	0.00844564715064831	840410.256831776	137.397378579288	130.604166666667	48.5625
122.9375	54.3958333333333	0.028913406271859	0.00931308346909604	838581.253703056	137.56661231253	130.604166666667	48.5625
122.979166666667	54.3958333333333	0.0284555073148629	0.0088657856524726	836758.16201489	137.736512053563	130.604166666667	48.5625
123.020833333333	54.3958333333333	0.0305510958801049	0.00894903892477015	796037.922306634	137.218409842691	130.395833333333	48.8958333333333
123.0625	54.3958333333333	0.0308356273924419	0.00939034704754619	794202.822821049	137.394881307492	130.395833333333	48.8958333333333
123.104166666667	54.3958333333333	0.0273614933010637	0.00997037444553381	831324.749843316	138.250229105782	130.604166666667	48.5625
123.145833333333	54.3958333333333	0.0274529420368619	0.00984467744899139	787916.29974094	140.347156414448	129.979166666667	48.7291666666667
123.1875	54.3958333333333	0.0249679407531154	0.00997482972561153	620042.540758716	148.309616349244	127.6875	49.5625
123.229166666667	54.3958333333333	0.0252577126148396	0.00979140803383189	827732.758770909	138.596076764442	130.645833333333	48.5625
123.270833333333	54.3958333333333	0.0257919321217823	0.00992292367275693	829983.588028148	139.489411509796	130.5625	48.4791666666667
123.3125	54.3958333333333	0.0248822616856826	0.00981471213045933	829724.771608233	138.9561086559	130.6875	48.5208333333333
123.354166666667	54.3958333333333	0.024561186552131	0.00931646374751469	827950.797129475	139.130477644321	130.6875	48.5208333333333
123.395833333333	54.3958333333333	0.0271977454028222	0.0101065621367167	820482.029782022	141.63108321401	130.270833333333	48.3958333333333
123.4375	54.3958333333333	0.024986155960594	0.0084338833170961	824738.053239033	140.017791090487	130.604166666667	48.4791666666667
123.479166666667	54.3958333333333	0.0243897331639167	0.00946788555627009	823002.309488632	140.195268942673	130.604166666667	48.4791666666667
123.520833333333	54.3958333333333	0.0274627671296671	0.0104498574048243	772650.66246539	142.038867992283	129.979166666667	48.7291666666667
123.5625	54.3958333333333	0.0275767021796888	0.0102425097819508	811877.982736928	140.186226426126	130.604166666667	48.5625
123.604166666667	54.3958333333333	0.0287239285333489	0.00949620985026786	770922.009270871	139.757193427122	130.395833333333	48.8958333333333
123.645833333333	54.3958333333333	0.0272122098711546	0.0104529472849916	767688.715692335	142.616259422851	129.979166666667	48.7291666666667
123.6875	54.3958333333333	0.027486838990664	0.0106228475851325	806708.970978941	140.728744269592	130.604166666667	48.5625
123.729166666667	54.3958333333333	0.0283359209199721	0.0098026845575046	765707.393724584	140.320659139509	130.395833333333	48.8958333333333
123.770833333333	54.3958333333333	0.028777774772923	0.0100837691291259	763982.86644985	140.510033794915	130.395833333333	48.8958333333333
123.8125	54.3958333333333	0.0292435175671893	0.0102629375216657	762265.256589037	140.700188451838	130.395833333333	48.8958333333333
123.854166666667	54.3958333333333	0.02948701982876	0.0106822811778381	760554.611571557	140.89112523015	130.395833333333	48.8958333333333
123.895833333333	54.3958333333333	0.0293159565575959	0.0101885815281913	758850.979060011	141.082846211157	130.395833333333	48.8958333333333
123.9375	54.3958333333333	0.0284622830695775	0.010251986101718	757154.406948438	141.275353436539	130.395833333333	48.8958333333333
123.979166666667	54.3958333333333	0.0285937552097249	0.00960137423552501	755464.943360458	141.468648907277	130.395833333333	48.8958333333333
124.020833333333	54.3958333333333	0.0276977107341807	0.011291331727739	752537.880213392	139.912418487004	130.645833333333	49.0208333333333
124.0625	54.3958333333333	0.0276175548564614	0.0109467512673804	791565.788893037	142.394378632157	130.604166666667	48.5625
124.104166666667	54.3958333333333	0.0249834189372639	0.0102512399253793	769953.927475575	141.088047523248	130.6875	48.8125
124.145833333333	54.3958333333333	0.0253665934215484	0.00936048266524114	768257.504452386	141.278251785495	130.6875	48.8125
124.1875	54.3958333333333	0.0276302814718201	0.0112026978479247	786643.287290243	142.962427202601	130.604166666667	48.5625
124.229166666667	54.3958333333333	0.0249327336733888	0.0097026069701977	764885.776131115	141.660962045175	130.6875	48.8125
124.270833333333	54.3958333333333	0.0255093880481239	0.0102670037906677	785016.753390432	143.153215611676	130.645833333333	48.5625
124.3125	54.3958333333333	0.0265858234907025	0.0103767999676228	783397.444751359	143.344725642304	130.645833333333	48.5625
124.354166666667	54.3958333333333	0.0246767545024039	0.00833134363054572	783397.44475136	143.344725642304	130.6875	48.5625
124.395833333333	54.3958333333333	0.0254248420980274	0.00955021366112537	781785.406798489	143.536958537873	130.6875	48.5625
124.4375	54.3958333333333	0.0253791090226115	0.0102572719669683	778583.325498332	143.923597677148	130.645833333333	48.5625
124.479166666667	54.3958333333333	0.025021928129677	0.0101782848261861	781785.406798489	143.536958537873	130.770833333333	48.5625
124.520833333333	54.3958333333333	0.02573787994382	0.00949656883095331	780180.685126809	143.729915497909	130.770833333333	48.5625
122.020833333333	54.3541666666667	0.025558441843522	0.0102222970326377	878860.993584266	133.62139379587	130.645833333333	48.5625
122.0625	54.3541666666667	0.0248838509562891	0.01002192411993	882435.004557839	133.81384634336	130.6875	48.5208333333333
122.104166666667	54.3541666666667	0.0249534795335006	0.0099665365429122	880482.692740028	133.969013611774	130.6875	48.5208333333333
122.145833333333	54.3541666666667	0.025117400466361	0.00986960427577422	878535.484644283	134.12479573271	130.6875	48.5208333333333
122.1875	54.3541666666667	0.0249132616077876	0.0100437326615833	876593.41491802	134.281195180939	130.6875	48.5208333333333
122.229166666667	54.3541666666667	0.0255885068898075	0.00911163072160154	876593.41491802	134.281195180939	130.729166666667	48.5208333333333
122.270833333333	54.3541666666667	0.0284969342006027	0.00918039443728017	865258.818702619	134.721189831993	130.604166666667	48.5625
122.3125	54.3541666666667	0.0285890247194603	0.0094118587677664	863336.567999676	134.880822663406	130.604166666667	48.5625
122.354166666667	54.3541666666667	0.0273773246331743	0.0106103502569798	818507.201303111	136.749394457689	129.979166666667	48.7291666666667
122.395833333333	54.3541666666667	0.0291253729061746	0.00861831134954416	859508.112827284	135.202002636666	130.604166666667	48.5625
122.4375	54.3541666666667	0.0293633559293381	0.00914186509759405	857601.981242963	135.363554722728	130.604166666667	48.5625
122.479166666667	54.3541666666667	0.0277964350828788	0.010046971342867	855701.295950507	135.525751487052	130.604166666667	48.5625
122.520833333333	54.3541666666667	0.0284868640233954	0.00913688574216551	853806.093943471	135.688595374705	130.604166666667	48.5625
122.5625	54.3541666666667	0.027941545900292	0.00996037421536164	851916.412436005	135.852088818975	130.604166666667	48.5625
122.604166666667	54.3541666666667	0.0290795366745748	0.00811514760624266	850032.2888629	136.016234240828	130.604166666667	48.5625
122.645833333333	54.3541666666667	0.0276067250071179	0.00999107813028216	848153.76087959	136.181034048348	130.604166666667	48.5625
122.895833333333	54.3541666666667	0.0272854652175089	0.0104219100565357	837590.39950162	139.299533001848	130.270833333333	48.3958333333333
122.9375	54.3541666666667	0.027681488670103	0.00993829962136444	835163.950875128	137.35315480756	130.604166666667	48.5625
122.979166666667	54.3541666666667	0.0273987975275607	0.00989539377907468	833331.569657721	137.523274654318	130.604166666667	48.5625
123.020833333333	54.3541666666667	0.0290525565919905	0.00833492461577268	831505.132840991	137.694069883189	130.604166666667	48.5625
123.0625	54.3541666666667	0.0308013754016012	0.00958633009471417	829684.680278761	137.865542740689	130.604166666667	48.5625
123.104166666667	54.3541666666667	0.0305386217046949	0.0091307619229184	827870.252042921	138.037695453684	130.604166666667	48.5625
123.145833333333	54.3541666666667	0.0289535535409575	0.00798816892156121	826061.888422905	138.210530228721	130.604166666667	48.5625
123.1875	54.3541666666667	0.0251551284995359	0.00887665098772929	831505.132840991	137.694069883189	130.770833333333	48.5625
123.229166666667	54.3541666666667	0.0274532845633542	0.0102652985093617	829684.680278764	137.865542740688	130.770833333333	48.5625
123.270833333333	54.3541666666667	0.0250216918031597	0.00868885714585155	829817.396728657	138.398855425636	130.729166666667	48.5208333333333
123.3125	54.3541666666667	0.0272398531811398	0.0104445058998112	820242.156171635	141.068390731032	130.270833333333	48.3958333333333
123.354166666667	54.3541666666667	0.0287784645594403	0.00825989942267981	817112.464844556	139.085010754015	130.604166666667	48.5625
123.395833333333	54.3541666666667	0.0273193169554889	0.0102257932249174	774053.969276469	141.255445335223	129.979166666667	48.7291666666667
123.4375	54.3541666666667	0.0275149393667362	0.0103856967084396	772361.995797939	141.44531677571	129.979166666667	48.7291666666667
123.479166666667	54.3541666666667	0.027599727183574	0.0103742459617543	770677.056940519	141.635947335452	129.979166666667	48.7291666666667
123.520833333333	54.3541666666667	0.0284488548262623	0.00931679743606522	810066.278191765	139.797089118603	130.604166666667	48.5625
123.5625	54.3541666666667	0.0288368863352875	0.00920479678256289	769149.10125029	139.347952669926	130.395833333333	48.8958333333333
123.604166666667	54.3541666666667	0.0293734618341548	0.00941989857115851	767387.582700313	139.534566485276	130.395833333333	48.8958333333333
123.645833333333	54.3541666666667	0.0294764709445033	0.00955975045457785	765632.791125211	139.721960947927	130.395833333333	48.8958333333333
123.6875	54.3541666666667	0.0285447424867655	0.00956279158715514	763884.773459712	139.910138422297	130.395833333333	48.8958333333333
123.729166666667	54.3541666666667	0.0285975570766589	0.00952886663996472	762143.57688579	140.09910123857	130.395833333333	48.8958333333333
123.770833333333	54.3541666666667	0.0286154010244256	0.00925966078793019	760409.248831279	140.288851691666	130.395833333333	48.8958333333333
123.8125	54.3541666666667	0.0284529266194508	0.00946336189217184	758681.836968435	140.47939204019	130.395833333333	48.8958333333333
123.854166666667	54.3541666666667	0.028279429894235	0.00969872207809335	756961.389212384	140.670724505374	130.395833333333	48.8958333333333
123.895833333333	54.3541666666667	0.030192282698844	0.0103057185586501	755247.953719488	140.862851270006	130.395833333333	48.8958333333333
123.9375	54.3541666666667	0.0291215229122503	0.0100984736594886	753541.578885655	141.055774477335	130.395833333333	48.8958333333333
123.979166666667	54.3541666666667	0.02817023706962	0.00964517425702227	751842.313344524	141.249496229978	130.395833333333	48.8958333333333
124.020833333333	54.3541666666667	0.0280051561406725	0.00982662519255531	750150.205965573	141.444018588802	130.395833333333	48.8958333333333
124.0625	54.3541666666667	0.0285820751933752	0.00944959062810564	748465.305852148	141.639343571795	130.395833333333	48.8958333333333
124.104166666667	54.3541666666667	0.0278567676947145	0.0100235433182572	746787.662339391	141.835473152932	130.395833333333	48.8958333333333
124.145833333333	54.3541666666667	0.0282051940166447	0.0102797015634596	784589.041299802	142.568492791324	130.604166666667	48.5625
124.1875	54.3541666666667	0.0274309906790121	0.0108979038144473	785240.945248491	143.130163879153	130.5625	48.5208333333333
124.229166666667	54.3541666666667	0.0252239103808065	0.0102750134307042	761253.354036556	141.445457572819	130.6875	48.8125
124.270833333333	54.3541666666667	0.0248957245710285	0.0102312825930959	787564.214000758	143.499387354586	130.604166666667	48.4791666666667
124.3125	54.3541666666667	0.0266912508543429	0.0104562007959743	779681.539436854	143.142270780213	130.645833333333	48.5625
124.354166666667	54.3541666666667	0.0258001840574503	0.0103830911048346	778060.198715509	143.334993419171	130.645833333333	48.5625
124.395833333333	54.3541666666667	0.0244367446689559	0.0083616542243941	774123.384765724	143.154165386494	130.6875	48.6041666666667
124.4375	54.3541666666667	0.0265429310691179	0.0101686379064957	774839.533554157	143.722641402912	130.645833333333	48.5625
124.479166666667	54.3541666666667	0.0254745724015425	0.0103180526463836	773240.301866904	143.917569170539	130.645833333333	48.5625
124.520833333333	54.3541666666667	0.0277732228460502	0.0111997124457879	776446.181324381	143.528449881924	130.770833333333	48.5625
121.479166666667	54.3125	0.0228224943563666	0.00522223676537917	888578.510378033	130.151529789982	130.729166666667	48.7708333333333
121.520833333333	54.3125	0.0231275654584244	0.0039464121034601	590942.580433073	138.7311333984	126.979166666667	50.1875
121.5625	54.3125	0.0225419255651245	0.00395720409548119	590942.580433073	138.7311333984	127.020833333333	50.1875
121.604166666667	54.3125	0.0242764808873011	0.0070793558329962	894153.867765063	131.539200532549	130.6875	48.6041666666667
121.645833333333	54.3125	0.0255494131190502	0.00912682050239776	881718.909817405	131.090628705771	130.6875	48.7291666666667
121.6875	54.3125	0.0253113890553091	0.00890705498496195	879677.412587762	131.239860923165	130.6875	48.7291666666667
121.729166666667	54.3125	0.0247520626760134	0.00801681544911721	888085.554927274	131.986860143974	130.6875	48.6041666666667
121.770833333333	54.3125	0.0256946789846718	0.00983795586604922	887578.631782571	132.484219936162	130.645833333333	48.5625
121.8125	54.3125	0.0248837316083722	0.00938811918840319	890673.628103858	133.1750615824	130.604166666667	48.4791666666667
121.854166666667	54.3125	0.0247200295775218	0.00945287659195088	888698.463080247	133.327792311734	130.604166666667	48.4791666666667
121.895833333333	54.3125	0.0254154833621263	0.00995025637985847	881600.946526752	132.940891880501	130.645833333333	48.5625
121.9375	54.3125	0.0263613224097798	0.010173875946263	879618.215331448	133.094341837848	130.645833333333	48.5625
121.979166666667	54.3125	0.0254638906972286	0.00812480595942129	876078.171958099	132.898611456141	130.6875	48.6041666666667
122.020833333333	54.3125	0.0255908252371946	0.0081049603761238	874094.086876329	133.052731525343	130.6875	48.6041666666667
122.0625	54.3125	0.0258996775854024	0.00919662864071545	882802.923675729	133.789627643751	130.6875	48.4791666666667
122.104166666667	54.3125	0.0264273537634704	0.0101679051294095	871737.354520608	133.71434150534	130.645833333333	48.5625
122.145833333333	54.3125	0.0247533728277838	0.00994564207801927	875667.703130284	133.403096470943	130.770833333333	48.5625
122.1875	54.3125	0.0253432873012839	0.0101308146118751	867827.448615974	134.028097796384	130.645833333333	48.5625
122.229166666667	54.3125	0.0253350993251601	0.0105515260691081	865880.249875245	134.185924153315	130.645833333333	48.5625
122.270833333333	54.3125	0.0250927383510885	0.0101723540461783	863938.268094146	134.344386098733	130.645833333333	48.5625
122.3125	54.3125	0.0259504817417629	0.0100401995034034	862001.539166496	134.503486208796	130.645833333333	48.5625
122.354166666667	54.3125	0.0250759586310945	0.0100892541775787	865880.249875245	134.185924153315	130.770833333333	48.5625
122.395833333333	54.3125	0.0250784934890775	0.00856312315485001	863938.268094146	134.344386098733	130.770833333333	48.5625
122.4375	54.3125	0.0283213895422886	0.00914070429895283	854307.877724746	135.146319521646	130.604166666667	48.5625
122.479166666667	54.3125	0.0297159530811171	0.00944109679747165	852397.959333526	135.308648793199	130.604166666667	48.5625
122.520833333333	54.3125	0.0290369908688475	0.00833743484281272	850493.513879451	135.471631496711	130.604166666667	48.5625
122.5625	54.3125	0.0290278039813112	0.00851215978898005	848594.578832093	135.635270140266	130.604166666667	48.5625
122.604166666667	54.3125	0.0286843239973998	0.00906740361799224	846701.191886841	135.799567220083	130.604166666667	48.5625
122.645833333333	54.3125	0.0291582661684705	0.0080267245017726	844813.390964973	135.964525219952	130.604166666667	48.5625
122.6875	54.3125	0.0250384270367733	0.00866346203534484	852247.255688095	135.82789639574	130.729166666667	48.5208333333333
122.729166666667	54.3125	0.0247769495498807	0.00863033632175907	848421.763251535	136.678822422375	130.604166666667	48.4791666666667
122.770833333333	54.3125	0.0250809402214336	0.00857353335892643	846564.088037623	136.845442086911	130.604166666667	48.4791666666667
122.8125	54.3125	0.0248799093176896	0.00859100448656716	844733.596618125	136.488457673282	130.6875	48.5208333333333
122.854166666667	54.3125	0.0272668117401464	0.0102546328160293	835858.566799835	138.919470257499	130.270833333333	48.3958333333333
122.895833333333	54.3125	0.027321294083457	0.0105583206497804	834079.674232799	139.092964474277	130.270833333333	48.3958333333333
122.9375	54.3125	0.0274953093005662	0.00994165569142911	831758.425988462	137.137942738578	130.604166666667	48.5625
122.979166666667	54.3125	0.0279311350252209	0.00885030755176008	829916.705519138	137.308275829572	130.604166666667	48.5625
123.020833333333	54.3125	0.0287993374386313	0.00831346755590273	828080.922521884	137.479291537327	130.604166666667	48.5625
123.0625	54.3125	0.0286473693643292	0.00799728927146615	826251.117171901	137.650992188095	130.604166666667	48.5625
123.104166666667	54.3125	0.0294531116203362	0.00894508000000532	824427.329868316	137.823380088826	130.604166666667	48.5625
123.145833333333	54.3125	0.0303782399470902	0.00967294309975336	822609.601233726	137.996457526484	130.604166666667	48.5625
123.1875	54.3125	0.0290441182757543	0.00838431413275492	820797.972113696	138.170226767347	130.604166666667	48.5625
123.229166666667	54.3125	0.0286870211418137	0.00868809240165443	818992.483576204	138.344690056304	130.604166666667	48.5625
123.270833333333	54.3125	0.0287461200622002	0.00873412758496278	817193.176911018	138.519849616133	130.604166666667	48.5625
123.3125	54.3125	0.0287923941316923	0.00907771145008044	815400.093629049	138.695707646775	130.604166666667	48.5625
123.354166666667	54.3125	0.0294036527504032	0.00888141719755431	813613.275461624	138.872266324595	130.604166666667	48.5625
123.395833333333	54.3125	0.0283457697695145	0.00923237915936538	772788.084006166	138.383012653843	130.395833333333	48.8958333333333
123.4375	54.3125	0.0283902749513531	0.00919719747898368	770990.287840637	138.566820755825	130.395833333333	48.8958333333333
123.479166666667	54.3125	0.0288217910239342	0.00886243266759804	808290.83224937	139.406167635346	130.604166666667	48.5625
123.520833333333	54.3125	0.0287315057960571	0.00874490779392314	806529.496233298	139.585550167585	130.604166666667	48.5625
123.5625	54.3125	0.0287777632042939	0.00911509171739091	765636.302416915	139.122935611363	130.395833333333	48.8958333333333
123.604166666667	54.3125	0.0285446175884513	0.00887498746668975	763864.930353135	139.30987929097	130.395833333333	48.8958333333333
123.645833333333	54.3125	0.0291888752403429	0.00951339973170146	762100.281500833	139.497613195661	130.395833333333	48.8958333333333
123.6875	54.3125	0.0292350517709948	0.00976172897733009	760342.403249052	139.686139793373	130.395833333333	48.8958333333333
123.729166666667	54.3125	0.0302939947296865	0.00979912452791963	758591.343242065	139.875461518067	130.395833333333	48.8958333333333
123.770833333333	54.3125	0.0300395632676878	0.00978490396291307	756847.149378069	140.065580768671	130.395833333333	48.8958333333333
123.8125	54.3125	0.0284882339308078	0.00957068570583697	755109.869807798	140.256499908013	130.395833333333	48.8958333333333
123.854166666667	54.3125	0.0302772832698659	0.00987331586020297	753379.552933033	140.448221261729	130.395833333333	48.8958333333333
123.895833333333	54.3125	0.030205719866871	0.0106380013421073	751656.247405027	140.640747117166	130.395833333333	48.8958333333333
123.9375	54.3125	0.0284810646054225	0.00978991282457479	749940.002122872	140.834079722269	130.395833333333	48.8958333333333
123.979166666667	54.3125	0.0282150632671372	0.00953892804610608	748230.866231742	141.028221284447	130.395833333333	48.8958333333333
124.020833333333	54.3125	0.0281496157812639	0.00995878579217434	746528.889121049	141.223173969439	130.395833333333	48.8958333333333
124.0625	54.3125	0.0285472077101075	0.00968598566505721	744834.120422536	141.418939900148	130.395833333333	48.8958333333333
124.104166666667	54.3125	0.0286073514337089	0.010004104003304	743146.610008241	141.615521155476	130.395833333333	48.8958333333333
124.145833333333	54.3125	0.0277037088218528	0.0109853516493256	780911.184870768	142.362700019244	130.604166666667	48.5625
124.1875	54.3125	0.0274379055511336	0.0110566804568498	768692.953757004	144.484101638252	130.229166666667	48.5208333333333
124.229166666667	54.3125	0.0275128922115672	0.0110468681848261	777613.531789827	142.745410242856	130.604166666667	48.5625
124.270833333333	54.3125	0.0272230784205036	0.0109466350769577	778280.506527099	143.311991315568	130.5625	48.5208333333333
124.3125	54.3125	0.0254917861185852	0.00947298602046314	764001.29657933	145.080155828623	130.229166666667	48.5208333333333
124.354166666667	54.3125	0.025407013595993	0.00921062748321379	752569.523619069	141.81039462829	130.6875	48.8125
124.395833333333	54.3125	0.0249660140215918	0.00982007251436036	778280.506527099	143.311991315568	130.6875	48.5208333333333
124.4375	54.3125	0.0253668525831167	0.00937522500485143	778280.506527097	143.311991315569	130.729166666667	48.5208333333333
124.479166666667	54.3125	0.0253650049583769	0.0103219903706872	774344.825854051	143.131084168822	130.770833333333	48.5625
124.520833333333	54.3125	0.0253183028890626	0.00965465491341801	772721.444325087	143.325036008527	130.770833333333	48.5625
124.5625	54.3125	0.0277833530708617	0.0111053678264822	764716.129275029	144.305995233841	130.604166666667	48.5625
124.604166666667	54.3125	0.0287302753033949	0.01062852128846	763137.716222002	144.504435302887	130.604166666667	48.5625
124.645833333333	54.3125	0.0289378678289579	0.00984060688915524	761566.964423146	144.70362728726	130.604166666667	48.5625
121.354166666667	54.2708333333333	0.0260505098771183	0.0100769123568823	562458.629308178	132.067151169295	127.270833333333	50.7291666666667
121.395833333333	54.2708333333333	0.0265059436242821	0.00995613464262319	887678.973299371	129.778151499909	130.6875	48.7708333333333
121.4375	54.2708333333333	0.026869958296515	0.0102656365563613	885594.966981489	129.923659184234	130.6875	48.7708333333333
121.479166666667	54.2708333333333	0.0267994318545664	0.0101633228177842	898631.465386435	131.219561939419	130.645833333333	48.5625
121.520833333333	54.2708333333333	0.0244990735699494	0.00796718457389566	888284.462474476	130.622354969521	130.6875	48.6875
121.5625	54.2708333333333	0.0267358308445316	0.0102022507034514	894556.967898026	131.514989015438	130.645833333333	48.5625
121.604166666667	54.2708333333333	0.0250446894473406	0.00812489622632847	884172.786985169	130.917740768633	130.6875	48.6875
121.645833333333	54.2708333333333	0.0270499142178902	0.0102058428737811	890501.100153142	131.812809501596	130.645833333333	48.5625
121.6875	54.2708333333333	0.0251615403100958	0.0100761669202316	869754.375558228	130.604161917374	130.6875	48.8125
121.729166666667	54.2708333333333	0.0259545396906776	0.00976109384442026	886464.123181558	132.113045079446	130.645833333333	48.5625
121.770833333333	54.2708333333333	0.0255759877779876	0.00965018852317694	884452.801270779	132.264075298199	130.645833333333	48.5625
121.8125	54.2708333333333	0.0256238568053739	0.0097595568355382	882446.301538091	132.415717410921	130.645833333333	48.5625
121.854166666667	54.2708333333333	0.0277649819194106	0.0106977897828677	886464.123181558	132.113045079446	130.770833333333	48.5625
121.895833333333	54.2708333333333	0.0250206807771625	0.00994412331407244	884452.801270779	132.264075298199	130.770833333333	48.5625
121.9375	54.2708333333333	0.0265146181270085	0.0102355131318388	876456.072765532	132.874342125938	130.645833333333	48.5625
121.979166666667	54.2708333333333	0.0259476680241746	0.0101652341086449	874469.200220855	133.028458812217	130.645833333333	48.5625
122.020833333333	54.2708333333333	0.0257774901660839	0.00987275807531927	872487.320213025	133.183200874514	130.645833333333	48.5625
122.0625	54.2708333333333	0.0253451050372059	0.0099172772803094	876456.072765532	132.874342125938	130.770833333333	48.5625
122.104166666667	54.2708333333333	0.0254040436481507	0.0101621738274674	868538.677020221	133.494571861803	130.645833333333	48.5625
122.145833333333	54.2708333333333	0.0253411636287078	0.00991956765256338	872487.320213025	133.183200874514	130.770833333333	48.5625
122.1875	54.2708333333333	0.0252798736358091	0.00996326220023327	870510.467488543	133.338570997701	130.770833333333	48.5625
122.229166666667	54.2708333333333	0.0252544116433541	0.00857422088753786	868538.677020221	133.494571861803	130.770833333333	48.5625
122.270833333333	54.2708333333333	0.0251836036654957	0.00998318489050236	866571.984007712	133.651206141557	130.770833333333	48.5625
122.3125	54.2708333333333	0.0247830935462936	0.00948408542911434	864610.423878047	133.808476505953	130.770833333333	48.5625
122.354166666667	54.2708333333333	0.0249744871788101	0.00845140390418272	862654.03228612	133.966385617769	130.770833333333	48.5625
122.395833333333	54.2708333333333	0.0279193705491555	0.0100163304031584	852950.866319944	134.765605090166	130.604166666667	48.5625
122.4375	54.2708333333333	0.0289417087894846	0.008591429797224	851026.247522029	134.92740219618	130.604166666667	48.5625
122.479166666667	54.2708333333333	0.028924136146153	0.00909905272988628	849107.053261338	135.089856474184	130.604166666667	48.5625
122.520833333333	54.2708333333333	0.0295277495839354	0.00927766992219106	847193.321029765	135.252970519424	130.604166666667	48.5625
122.5625	54.2708333333333	0.0286272957505406	0.0090324354974109	845285.088550108	135.416746916324	130.604166666667	48.5625
122.604166666667	54.2708333333333	0.0287444463319584	0.00882501218476448	843382.393776246	135.58118823793	130.604166666667	48.5625
122.645833333333	54.2708333333333	0.0291987616151812	0.00803911917252073	841485.274893249	135.746297045338	130.604166666667	48.5625
122.6875	54.2708333333333	0.0279392061215363	0.00882667625846869	839593.770317494	135.912075887111	130.604166666667	48.5625
122.729166666667	54.2708333333333	0.0271013791570724	0.0103446943579444	839502.494410403	136.439241605243	130.5625	48.5208333333333
122.770833333333	54.2708333333333	0.0253101128657273	0.00881315331625543	843186.594444558	136.631148201325	130.604166666667	48.4791666666667
122.8125	54.2708333333333	0.0273647326105717	0.0102511658377623	834162.406337543	138.537789570536	130.270833333333	48.3958333333333
122.854166666667	54.2708333333333	0.0283119558412614	0.00882413957262931	832084.671511616	136.581942097052	130.604166666667	48.5625
122.895833333333	54.2708333333333	0.0285953175939382	0.0090459761490097	830221.822814512	136.751108858457	130.604166666667	48.5625
122.9375	54.2708333333333	0.0282665523622462	0.00879871717532016	828364.82378023	136.920960648558	130.604166666667	48.5625
122.979166666667	54.2708333333333	0.0287308975943679	0.00825940961374003	826513.714443385	137.091499911034	130.604166666667	48.5625
123.020833333333	54.2708333333333	0.0273402595505135	0.0104854372516656	825253.024937659	139.410019921097	130.270833333333	48.3958333333333
123.0625	54.2708333333333	0.0286193122569205	0.00847205840567574	822829.326152825	137.434650539361	130.604166666667	48.5625
123.104166666667	54.2708333333333	0.0304165080104591	0.00926531562629302	820996.128419772	137.607266702052	130.604166666667	48.5625
123.145833333333	54.2708333333333	0.0305457738335775	0.0101705231810827	780307.5788464	137.066590942477	130.395833333333	48.8958333333333
123.1875	54.2708333333333	0.0303160652358902	0.00972449242654387	778461.676082181	137.24600620307	130.395833333333	48.8958333333333
123.229166666667	54.2708333333333	0.0307581603237889	0.0095898206709958	776622.028343483	137.426193983726	130.395833333333	48.8958333333333
123.270833333333	54.2708333333333	0.0306185993821612	0.00946124429369766	774788.680788431	137.607157139538	130.395833333333	48.8958333333333
123.3125	54.2708333333333	0.0304483014332035	0.00951967239480361	772961.67884675	137.788898501885	130.395833333333	48.8958333333333
123.354166666667	54.2708333333333	0.0292537537080356	0.00908126191294174	810125.486339949	138.657683499271	130.604166666667	48.5625
123.395833333333	54.2708333333333	0.0302913114571368	0.00935637310645109	769326.894877389	138.154727047552	130.395833333333	48.8958333333333
123.4375	54.2708333333333	0.0286272273499487	0.00919775482677107	806551.911685596	139.013484902678	130.604166666667	48.5625
123.479166666667	54.2708333333333	0.0288848160575488	0.00830119102955389	804774.684932557	139.192457349768	130.604166666667	48.5625
123.520833333333	54.2708333333333	0.0283684037412829	0.00919033648546094	803003.889145775	139.372147181932	130.604166666667	48.5625
123.5625	54.2708333333333	0.029524748989505	0.00955504268303151	762135.503224688	138.895844345612	130.395833333333	48.8958333333333
123.604166666667	54.2708333333333	0.0289950000901394	0.00928592833532746	760354.215301991	139.083110241791	130.395833333333	48.8958333333333
123.645833333333	54.2708333333333	0.0291288666555988	0.00910853991434739	758579.646134008	139.271176027369	130.395833333333	48.8958333333333
123.6875	54.2708333333333	0.0289301675555673	0.00904021835641662	756811.843564105	139.460044276743	130.395833333333	48.8958333333333
123.729166666667	54.2708333333333	0.0306305246397739	0.0100908469288901	755050.855699051	139.649717530632	130.395833333333	48.8958333333333
123.770833333333	54.2708333333333	0.0301002244223443	0.0104397157895132	753296.730907763	139.840198295005	130.395833333333	48.8958333333333
123.8125	54.2708333333333	0.0303435040606288	0.0103125847195229	751549.517819992	140.031489039975	130.395833333333	48.8958333333333
123.854166666667	54.2708333333333	0.0301407618542577	0.0101207414459923	749809.2653249	140.223592198693	130.395833333333	48.8958333333333
123.895833333333	54.2708333333333	0.0287063802055496	0.00938833371008168	787363.323748528	141.021980193606	130.604166666667	48.5625
123.9375	54.2708333333333	0.0277056674138592	0.0105610981931836	785659.250661835	141.208956250453	130.604166666667	48.5625
123.979166666667	54.2708333333333	0.0274306856014183	0.0106980787398106	783962.095898088	141.396671465934	130.604166666667	48.5625
124.020833333333	54.2708333333333	0.0284747103516402	0.00931595597067107	742918.848047157	141.000176276846	130.395833333333	48.8958333333333
124.0625	54.2708333333333	0.0291390130271297	0.0100337849449233	741214.140821924	141.196376628153	130.395833333333	48.8958333333333
124.104166666667	54.2708333333333	0.028530839247609	0.0100113353419188	739516.692881409	141.393403151743	130.395833333333	48.8958333333333
124.145833333333	54.2708333333333	0.027701410041635	0.0105928941000731	777243.574775721	142.154958875122	130.604166666667	48.5625
124.1875	54.2708333333333	0.0274466648238203	0.010598639132905	775581.69943412	142.346395764282	130.604166666667	48.5625
124.229166666667	54.2708333333333	0.0278721570916256	0.0102294851123238	734468.412567905	141.989460943212	130.395833333333	48.8958333333333
124.270833333333	54.2708333333333	0.028021126712419	0.00995919441334861	732800.510780748	142.189813105969	130.395833333333	48.8958333333333
124.3125	54.2708333333333	0.0275370804820858	0.0109004958862065	770639.429899591	142.925207931407	130.604166666667	48.5625
124.354166666667	54.2708333333333	0.0273665945296611	0.0110722283818023	769006.615480326	143.119650793569	130.604166666667	48.5625
124.395833333333	54.2708333333333	0.027519740724485	0.0109199623399406	767381.184214242	143.314848767003	130.604166666667	48.5625
124.4375	54.2708333333333	0.0275722636731453	0.0107001816072564	765763.183645951	143.510803207257	130.604166666667	48.5625
124.479166666667	54.2708333333333	0.0275349140765532	0.0115556157753811	764152.661503341	143.70751542226	130.604166666667	48.5625
124.520833333333	54.2708333333333	0.0278257216286145	0.0111512780744273	762549.665694845	143.904986671283	130.604166666667	48.5625
124.5625	54.2708333333333	0.0278762032237375	0.0111125730904074	760954.244306641	144.103218163889	130.604166666667	48.5625
124.604166666667	54.2708333333333	0.0286450670082724	0.00991466610125352	759366.445599744	144.302211058887	130.604166666667	48.5625
124.645833333333	54.2708333333333	0.0290896869595505	0.0110658879044838	757786.318006999	144.501966463264	130.604166666667	48.5625
124.6875	54.2708333333333	0.0285804739205831	0.0101930253450312	756213.910129997	144.702485431121	130.604166666667	48.5625
124.729166666667	54.2708333333333	0.0286946640228987	0.00989378781931964	754649.270735886	144.903768962594	130.604166666667	48.5625
121.1875	54.2291666666667	0.0251215650559029	0.00924611287060818	873213.575687614	127.710810832726	130.645833333333	49.0208333333333
121.229166666667	54.2291666666667	0.0253358547774419	0.010076334976288	565477.548500363	131.066294911677	127.270833333333	50.7291666666667
121.270833333333	54.2291666666667	0.0258508482596234	0.00985814603119305	563432.193045933	131.281214824193	127.270833333333	50.7291666666667
121.3125	54.2291666666667	0.0250958530334554	0.0100055059424541	561393.584874235	131.497576660566	127.270833333333	50.7291666666667
121.354166666667	54.2291666666667	0.0250842622238656	0.0101576878284647	883448.362684222	129.197302910448	130.6875	48.8125
121.395833333333	54.2291666666667	0.0253358156816536	0.0100640911033377	557336.909034788	131.934669823777	127.270833333333	50.7291666666667
121.4375	54.2291666666667	0.0245046860771562	0.0100347612640875	879245.398159369	129.487466827208	130.6875	48.8125
121.479166666667	54.2291666666667	0.0264131312722053	0.0101956506755327	895582.086451936	130.997849222776	130.645833333333	48.5625
121.520833333333	54.2291666666667	0.0260352328886885	0.00994316415603433	893533.54472305	131.145251541014	130.645833333333	48.5625
121.5625	54.2291666666667	0.0254252956074436	0.00994572921837411	891489.612013291	131.293254158049	130.645833333333	48.5625
121.604166666667	54.2291666666667	0.0259248871672117	0.0100508755439082	889450.320764225	131.441859849419	130.645833333333	48.5625
121.645833333333	54.2291666666667	0.0246314178915795	0.00988591251703766	868815.449827518	130.223703884675	130.6875	48.8125
121.6875	54.2291666666667	0.0246692506430323	0.00955158792881152	866743.00084038	130.372832425478	130.6875	48.8125
121.729166666667	54.2291666666667	0.0251022072208808	0.00999263988739354	883360.623541441	131.891323124006	130.645833333333	48.5625
121.770833333333	54.2291666666667	0.0245472245199571	0.00951449358571587	886350.682050896	132.587415569295	130.604166666667	48.4791666666667
121.8125	54.2291666666667	0.0278681067661309	0.0100468573794085	877313.888829377	132.346313953724	130.604166666667	48.5625
121.854166666667	54.2291666666667	0.028338724470678	0.00928429312889888	875308.01497479	132.499218841683	130.604166666667	48.5625
121.895833333333	54.2291666666667	0.0251298886718125	0.00990166185225949	881340.227016125	132.042368864357	130.770833333333	48.5625
121.9375	54.2291666666667	0.0254427694102284	0.00869238284786416	879324.637515534	132.194031550745	130.770833333333	48.5625
121.979166666667	54.2291666666667	0.0274687149398133	0.010045827351672	877313.88882938	132.346313953723	130.770833333333	48.5625
122.020833333333	54.2291666666667	0.0261844862941278	0.00993394703855629	869319.985998228	132.961696058337	130.645833333333	48.5625
122.0625	54.2291666666667	0.0257653534480616	0.010162477554267	867333.956214688	133.117118512518	130.645833333333	48.5625
122.104166666667	54.2291666666667	0.0250826724441668	0.0084370846926047	871311.028970306	132.806907132849	130.770833333333	48.5625
122.145833333333	54.2291666666667	0.0276929074300982	0.0106339066714125	869319.985998228	132.961696058337	130.770833333333	48.5625
122.1875	54.2291666666667	0.0277538310234583	0.0103750156913783	859440.675734704	133.745198569318	130.604166666667	48.5625
122.229166666667	54.2291666666667	0.0285645304968134	0.00928752716453645	857480.244001404	133.903829835665	130.604166666667	48.5625
122.270833333333	54.2291666666667	0.0286241270912241	0.00928897080705503	855525.039927431	134.063111058612	130.604166666667	48.5625
122.3125	54.2291666666667	0.0286145952380983	0.00933778713343552	853575.100074203	134.22304495411	130.604166666667	48.5625
122.354166666667	54.2291666666667	0.0286413835406455	0.0096150412449637	851630.461237611	134.383634230497	130.604166666667	48.5625
122.395833333333	54.2291666666667	0.0279632191933917	0.0100381597000446	849691.160448427	134.544881587983	130.604166666667	48.5625
122.4375	54.2291666666667	0.0274193554295105	0.0103218231253477	855525.039927431	134.063111058612	130.770833333333	48.5625
122.479166666667	54.2291666666667	0.0287163563692488	0.00888075241666867	845828.722312013	134.869361303273	130.604166666667	48.5625
122.520833333333	54.2291666666667	0.0287570841790704	0.00923168936644357	843905.660203921	135.032599016059	130.604166666667	48.5625
122.5625	54.2291666666667	0.0304546677196697	0.00937094353794771	841988.086622093	135.196505518807	130.604166666667	48.5625
122.604166666667	54.2291666666667	0.03051408406806	0.00925781975996072	840076.039776604	135.361083462976	130.604166666667	48.5625
122.645833333333	54.2291666666667	0.0286747964058263	0.00898710351385176	838169.558114107	135.526335488588	130.604166666667	48.5625
122.6875	54.2291666666667	0.0271489365936865	0.0102443573739414	836139.831592176	137.811203830563	130.270833333333	48.3958333333333
122.729166666667	54.2291666666667	0.0280707052047577	0.00915104542216298	834373.445308553	135.858872283464	130.604166666667	48.5625
122.770833333333	54.2291666666667	0.0250624912408959	0.00874656829592514	839919.199261589	135.887896481595	130.6875	48.5208333333333
122.8125	54.2291666666667	0.024824037079726	0.00842774730937807	838169.558114107	135.526335488588	130.770833333333	48.5625
122.854166666667	54.2291666666667	0.028085462082639	0.00895290916394882	828721.989756799	136.362798362956	130.604166666667	48.5625
122.895833333333	54.2291666666667	0.0295807618297439	0.00951976873005718	826849.719835399	136.532149601358	130.604166666667	48.5625
122.9375	54.2291666666667	0.0291294643734118	0.00905897728388258	824983.290855943	136.70219303016	130.604166666667	48.5625
122.979166666667	54.2291666666667	0.0282029069619162	0.00867817508347168	823122.743159924	136.872931175749	130.604166666667	48.5625
123.020833333333	54.2291666666667	0.029107463792063	0.00895698156156882	821268.117325298	137.044366547378	130.604166666667	48.5625
123.0625	54.2291666666667	0.0305448707494186	0.00993692587274117	780648.517479935	136.477829326627	130.395833333333	48.8958333333333
123.104166666667	54.2291666666667	0.0301116910135393	0.0101921182826101	806531.294980306	137.892972014217	130.4375	48.6041666666667
123.145833333333	54.2291666666667	0.0300825917856365	0.0101712491804442	804712.408680537	138.069589168762	130.4375	48.6041666666667
123.1875	54.2291666666667	0.0307852840519381	0.0107997305847313	775062.542580479	137.01441160633	130.395833333333	48.8958333333333
123.229166666667	54.2291666666667	0.0307078118430095	0.0105589239408372	773212.982223669	137.19483078048	130.395833333333	48.8958333333333
123.270833333333	54.2291666666667	0.03067729243098	0.0105630470964261	771369.713160392	137.37603411339	130.395833333333	48.8958333333333
123.3125	54.2291666666667	0.0301734889746728	0.00966776111802172	769532.781202827	137.558024541838	130.395833333333	48.8958333333333
123.354166666667	54.2291666666667	0.0304896759155339	0.0101768284016669	767702.232441916	137.74080497849	130.395833333333	48.8958333333333
123.395833333333	54.2291666666667	0.0287132916905226	0.0090910573688387	804849.780603799	138.619064707204	130.604166666667	48.5625
123.4375	54.2291666666667	0.0303749776041323	0.00884577215401808	803056.656960573	138.797606073485	130.604166666667	48.5625
123.479166666667	54.2291666666667	0.029258443541043	0.00856793634861589	801269.917039099	138.976870932301	130.604166666667	48.5625
123.520833333333	54.2291666666667	0.0305761689665123	0.00958223968437615	760444.800910927	138.479884162233	130.395833333333	48.8958333333333
123.5625	54.2291666666667	0.030246984931109	0.00969741743429162	758646.869215952	138.666657417802	130.395833333333	48.8958333333333
123.604166666667	54.2291666666667	0.0300220012169958	0.0102041191551288	756855.603085036	138.854237596304	130.395833333333	48.8958333333333
123.645833333333	54.2291666666667	0.0301094127453606	0.0103815198166228	755071.050542812	139.042627413837	130.395833333333	48.8958333333333
123.6875	54.2291666666667	0.030066409046684	0.010488557790824	753293.259886756	139.231829554258	130.395833333333	48.8958333333333
123.729166666667	54.2291666666667	0.0305867593439622	0.0110743888346328	751522.279686083	139.421846668093	130.395833333333	48.8958333333333
123.770833333333	54.2291666666667	0.0301066599355306	0.0103811923915925	749758.158780564	139.612681371435	130.395833333333	48.8958333333333
123.8125	54.2291666666667	0.0303099409678182	0.0098903552773236	748000.946279285	139.804336244821	130.395833333333	48.8958333333333
123.854166666667	54.2291666666667	0.0292120720836864	0.00994673810384992	746250.691559295	139.996813832093	130.395833333333	48.8958333333333
123.895833333333	54.2291666666667	0.0293722365555382	0.00978094080543113	744507.444264153	140.190116639249	130.395833333333	48.8958333333333
123.9375	54.2291666666667	0.0285123594278479	0.00922639252204252	742771.254302426	140.38424713327	130.395833333333	48.8958333333333
123.979166666667	54.2291666666667	0.0281821472237737	0.00905378788673732	741042.171846058	140.579207740937	130.395833333333	48.8958333333333
124.020833333333	54.2291666666667	0.02854325099105	0.00997802231160964	739320.24732865	140.775000847629	130.395833333333	48.8958333333333
124.0625	54.2291666666667	0.0302517754353364	0.010447864020255	737605.531443664	140.971628796106	130.395833333333	48.8958333333333
124.104166666667	54.2291666666667	0.0287549671595721	0.0103481318004301	735898.075142508	141.169093885277	130.395833333333	48.8958333333333
124.145833333333	54.2291666666667	0.0282279073179764	0.00924966572283924	734197.92963252	141.367398368952	130.395833333333	48.8958333333333
124.1875	54.2291666666667	0.0284968514963385	0.00930538761599806	732505.146374875	141.566544454578	130.395833333333	48.8958333333333
124.229166666667	54.2291666666667	0.0284758947712982	0.0100874229404781	730819.77708236	141.76653430196	130.395833333333	48.8958333333333
124.270833333333	54.2291666666667	0.0284305468586152	0.00950127637603569	729141.873717052	141.96737002197	130.395833333333	48.8958333333333
124.3125	54.2291666666667	0.0273577868631787	0.0106121037988022	766944.15488961	142.717341613734	130.604166666667	48.5625
124.354166666667	54.2291666666667	0.0271373236590777	0.0108571580106335	767598.749165307	143.291846983203	130.5625	48.5208333333333
124.395833333333	54.2291666666667	0.0274042708473391	0.0112387902882612	763666.911194806	143.107965528574	130.604166666667	48.5625
124.4375	54.2291666666667	0.0282235253261802	0.00941298726474436	762039.42105221	143.304426918642	130.604166666667	48.5625
124.479166666667	54.2291666666667	0.0277663459669402	0.0102195976951788	760419.416358705	143.50165647386	130.604166666667	48.5625
124.520833333333	54.2291666666667	0.0287535825316572	0.0101176274833806	758806.945584571	143.699655540831	130.604166666667	48.5625
124.5625	54.2291666666667	0.0279473283720407	0.0105436302256453	757202.057385455	143.898425416121	130.604166666667	48.5625
124.604166666667	54.2291666666667	0.0284430476448477	0.00959367745090615	755604.800599479	144.09796734517	130.604166666667	48.5625
124.645833333333	54.2291666666667	0.0294292731755865	0.0107564560477592	754015.22424425	144.298282521196	130.604166666667	48.5625
124.6875	54.2291666666667	0.0294938526131071	0.0109468539527197	752433.37751378	144.499372084099	130.604166666667	48.5625
124.729166666667	54.2291666666667	0.0286837528069406	0.0107352565117245	750859.309775314	144.701237119345	130.604166666667	48.5625
124.770833333333	54.2291666666667	0.0286091620065227	0.010932579417153	749293.070566033	144.903878656849	130.604166666667	48.5625
124.8125	54.2291666666667	0.0306251821093313	0.0117481666600677	737558.623512323	145.750205744631	130.4375	48.6041666666667
124.854166666667	54.2291666666667	0.029490773850221	0.0111711024478335	746184.276713107	145.3114950738	130.604166666667	48.5625
120.1875	54.1875	0.023222851866269	0.00626932837117927	597188.723051652	123.258199968282	127.3125	51.0208333333333
120.229166666667	54.1875	0.0227030276887253	0.00581243374726752	596308.322085051	124.482939446459	127.229166666667	50.9375
120.270833333333	54.1875	0.021878312348447	0.00420210642011419	576168.83475537	124.35702277383	127.0625	51.0625
120.3125	54.1875	0.0223151032651677	0.00455885498444789	581382.839967104	124.524100303458	127.145833333333	51.0208333333333
120.354166666667	54.1875	0.0230160633986522	0.00589803894748686	589604.184709408	125.032537397794	127.229166666667	50.9375
120.979166666667	54.1875	0.0251788950559665	0.00802933635673256	574929.17102632	129.452347469917	127.270833333333	50.7291666666667
121.020833333333	54.1875	0.0262323792855828	0.00986113462381128	572832.002310153	129.658610345845	127.270833333333	50.7291666666667
121.0625	54.1875	0.0256404941716355	0.00981887712159474	570741.104059565	129.866264185684	127.270833333333	50.7291666666667
121.104166666667	54.1875	0.0249870380387533	0.0091671186345676	874710.127526974	127.187943405757	130.645833333333	49.0208333333333
121.145833333333	54.1875	0.0279251138134512	0.0101325575915065	869603.516226001	128.833367344664	130.395833333333	48.8958333333333
121.1875	54.1875	0.0252062122826877	0.00919526928776223	870384.385511557	127.470788654774	130.645833333333	49.0208333333333
121.229166666667	54.1875	0.0246737644541567	0.0098828473932433	557836.797420939	121.041614473405	128.104166666667	51.3958333333333
121.270833333333	54.1875	0.0251035172310358	0.010134902548615	555508.475761876	121.219773810581	128.104166666667	51.3958333333333
121.3125	54.1875	0.0254744657035783	0.00986372936521203	558331.3642457	131.142022269783	127.270833333333	50.7291666666667
121.354166666667	54.1875	0.0247663570999823	0.00905491937399103	861782.38191231	128.0439705358	130.645833333333	49.0208333333333
121.395833333333	54.1875	0.0271776688616179	0.0101900385074592	894608.431666213	130.627842680742	130.604166666667	48.5625
121.4375	54.1875	0.0248332530387347	0.0100679825996017	876303.396759193	129.254915572429	130.6875	48.8125
121.479166666667	54.1875	0.0252812354214363	0.00993726304215774	874199.365109692	129.400842778512	130.6875	48.8125
121.520833333333	54.1875	0.0245328360354548	0.00943002438417539	872099.740138454	129.547393155409	130.6875	48.8125
121.5625	54.1875	0.0246879887260072	0.00954621241724994	870004.554437572	129.694569897611	130.6875	48.8125
121.604166666667	54.1875	0.0246029975967561	0.00945566618191548	867913.840842923	129.842376204623	130.6875	48.8125
121.645833333333	54.1875	0.0247699437445525	0.00873385905859045	867704.917501599	133.092889212877	130.229166666667	48.5208333333333
121.6875	54.1875	0.0254608018567681	0.0100794210148034	882304.814130098	131.517603596234	130.645833333333	48.5625
121.729166666667	54.1875	0.026584695351674	0.0101991139068938	880270.552985441	131.668037612434	130.645833333333	48.5625
121.770833333333	54.1875	0.0265711842290049	0.0100712263111015	881211.496493654	132.519572287609	130.5625	48.4791666666667
121.8125	54.1875	0.0248677686010258	0.00956620700263847	881211.496493651	132.519572287609	130.604166666667	48.4791666666667
121.854166666667	54.1875	0.0285010663569048	0.00958826886564024	872181.423047716	132.275993652323	130.604166666667	48.5625
121.895833333333	54.1875	0.02873305650938	0.00939748549791379	870171.289564381	132.429551848731	130.604166666667	48.5625
121.9375	54.1875	0.0291716459138399	0.00919154987502291	868166.084630873	132.583743390186	130.604166666667	48.5625
121.979166666667	54.1875	0.0246469200405089	0.00946641678100468	874196.450431492	132.123065967383	130.770833333333	48.5625
122.020833333333	54.1875	0.0269857866155315	0.0100704501562962	866165.843130547	132.738571107471	130.645833333333	48.5625
122.0625	54.1875	0.0267054778611354	0.0100948157155003	864170.600181436	132.894037828137	130.645833333333	48.5625
122.104166666667	54.1875	0.0250571970279347	0.0099277190787573	868166.084630877	132.583743390186	130.770833333333	48.5625
122.145833333333	54.1875	0.0254653981441826	0.0091183512117388	866165.843130547	132.738571107471	130.770833333333	48.5625
122.1875	54.1875	0.0282150497414669	0.00980137181128886	856240.324510197	133.522351157603	130.604166666667	48.5625
122.229166666667	54.1875	0.0283469767248232	0.00951016799190777	854270.609348977	133.681055163952	130.604166666667	48.5625
122.270833333333	54.1875	0.0282664675272018	0.00934986302604492	852306.108412682	133.840415045759	130.604166666667	48.5625
122.3125	54.1875	0.0286368788112118	0.00913621507571567	850346.858480116	134.000433595059	130.604166666667	48.5625
122.354166666667	54.1875	0.0286287920955275	0.00937403585700485	848392.896569567	134.16111359685	130.604166666667	48.5625
122.395833333333	54.1875	0.0291453975610523	0.00861333313491807	846444.259939257	134.322457828577	130.604166666667	48.5625
122.4375	54.1875	0.0253381849118182	0.00834787399438689	852306.108412682	133.840415045759	130.770833333333	48.5625
122.479166666667	54.1875	0.0271654319845353	0.0102417772910633	841954.394831739	136.750552211859	130.270833333333	48.3958333333333
122.520833333333	54.1875	0.0287111685757462	0.00791627220918837	840630.677920202	134.810503553216	130.604166666667	48.5625
122.5625	54.1875	0.0285294078352259	0.00872025715258858	838703.719806637	134.974532309166	130.604166666667	48.5625
122.604166666667	54.1875	0.0292398497286537	0.00880709267473217	836782.276877723	135.139239049956	130.604166666667	48.5625
122.645833333333	54.1875	0.0296144923929223	0.00927178234190376	834866.387839304	135.304626496163	130.604166666667	48.5625
122.6875	54.1875	0.0307306837268758	0.00942109468334191	832956.091639488	135.470697356868	130.604166666667	48.5625
122.729166666667	54.1875	0.0285869404620267	0.00865511889275106	831051.427468826	135.637454329044	130.604166666667	48.5625
122.770833333333	54.1875	0.0250862361224542	0.00858508601179566	836782.276877723	135.139239049956	130.770833333333	48.5625
122.8125	54.1875	0.0243686154381666	0.00983377069869965	834866.387839304	135.304626496163	130.770833333333	48.5625
122.854166666667	54.1875	0.0276670192134074	0.00981275434543389	825371.62267641	136.141868689514	130.604166666667	48.5625
122.895833333333	54.1875	0.0280975880387809	0.00907584525737531	823489.883380587	136.311396813358	130.604166666667	48.5625
122.9375	54.1875	0.0292435377767788	0.00910931431823411	821613.975706639	136.481624329949	130.604166666667	48.5625
122.979166666667	54.1875	0.0285948877429326	0.00929796356234881	819743.940301196	136.652553850263	130.604166666667	48.5625
123.020833333333	54.1875	0.0291684379484626	0.00923670705025648	817879.818053387	136.824187968605	130.604166666667	48.5625
123.0625	54.1875	0.0290311051262377	0.00915171655890452	816021.650094684	136.996529261915	130.604166666667	48.5625
123.104166666667	54.1875	0.0303854185812167	0.00957538257781792	803096.477725305	137.672288211566	130.4375	48.6041666666667
123.145833333333	54.1875	0.0304155416313922	0.00970013407171778	812323.342780747	137.343343590094	130.604166666667	48.5625
123.1875	54.1875	0.0306529190888835	0.00972702847363178	810483.28689786	137.517821685564	130.604166666667	48.5625
123.229166666667	54.1875	0.0302794838976903	0.00896184443842152	808649.352248067	137.693017075723	130.604166666667	48.5625
123.270833333333	54.1875	0.0306168747957627	0.0103980206331347	767963.494827805	137.142853543009	130.395833333333	48.8958333333333
123.3125	54.1875	0.0310038912151601	0.0108639639787284	766116.575572336	137.325084303466	130.395833333333	48.8958333333333
123.354166666667	54.1875	0.0309309462017399	0.0107030522724955	764276.030678329	137.508114130933	130.395833333333	48.8958333333333
123.395833333333	54.1875	0.0306363570094451	0.0104261804710906	762441.906911272	137.691946022169	130.395833333333	48.8958333333333
123.4375	54.1875	0.0304928798529631	0.0101588189352049	760614.251322333	137.876582948424	130.395833333333	48.8958333333333
123.479166666667	54.1875	0.0301930957923661	0.00896603875710257	758793.111247804	138.062027854422	130.395833333333	48.8958333333333
123.520833333333	54.1875	0.0301389478717201	0.00949011224315905	756978.534308482	138.248283657343	130.395833333333	48.8958333333333
123.5625	54.1875	0.0301560580127787	0.0103890902875354	755170.568408982	138.435353245774	130.395833333333	48.8958333333333
123.604166666667	54.1875	0.0301671071848646	0.0107343347378862	753369.261736971	138.623239478646	130.395833333333	48.8958333333333
123.645833333333	54.1875	0.030155769379845	0.0107375719060028	751574.662762302	138.811945184162	130.395833333333	48.8958333333333
123.6875	54.1875	0.0309356029944018	0.0113502205582483	749786.820236101	139.001473158699	130.395833333333	48.8958333333333
123.729166666667	54.1875	0.03088836353119	0.0113372801467552	748005.783189745	139.191826165692	130.395833333333	48.8958333333333
123.770833333333	54.1875	0.0300412051851056	0.0104201316679551	746231.600933757	139.383006934514	130.395833333333	48.8958333333333
123.8125	54.1875	0.0301154991128567	0.00999981766366531	744464.323056638	139.575018159323	130.395833333333	48.8958333333333
123.854166666667	54.1875	0.0299337909330668	0.0102219030321801	742703.999423587	139.767862497898	130.395833333333	48.8958333333333
123.895833333333	54.1875	0.0302241811405087	0.0103293129773032	740950.680175122	139.961542570467	130.395833333333	48.8958333333333
123.9375	54.1875	0.0281791507682068	0.00920971939613371	739204.415725648	140.156060958499	130.395833333333	48.8958333333333
123.979166666667	54.1875	0.0284595299844855	0.00976053045538697	737465.256761899	140.3514202035	130.395833333333	48.8958333333333
124.020833333333	54.1875	0.0302178028695437	0.0104681389133657	735733.25424128	140.547622805777	130.395833333333	48.8958333333333
124.0625	54.1875	0.0301127124281727	0.01058105701212	734008.45939014	140.74467122319	130.395833333333	48.8958333333333
124.104166666667	54.1875	0.0291458596448992	0.0101331156047138	732290.923701925	140.942567869894	130.395833333333	48.8958333333333
124.145833333333	54.1875	0.0290793898755388	0.00993410180517459	730580.698935218	141.14131511505	130.395833333333	48.8958333333333
124.1875	54.1875	0.0283345438373388	0.00966595335576113	728877.837111712	141.340915281535	130.395833333333	48.8958333333333
124.229166666667	54.1875	0.0284144869626728	0.0100855371257709	727182.390514041	141.541370644626	130.395833333333	48.8958333333333
124.270833333333	54.1875	0.0283728505559099	0.00986682950832734	725494.411683519	141.742683430674	130.395833333333	48.8958333333333
124.3125	54.1875	0.0281792291455413	0.00961066723949267	723813.953417769	141.944855815752	130.395833333333	48.8958333333333
124.354166666667	54.1875	0.0284675057472529	0.0094180560395148	722141.068768249	142.147889924302	130.395833333333	48.8958333333333
124.395833333333	54.1875	0.027893342124421	0.00988918536213326	759962.766188416	142.899059339295	130.604166666667	48.5625
124.4375	54.1875	0.0274163461244132	0.010621014083096	758325.715918915	143.096023100929	130.604166666667	48.5625
124.479166666667	54.1875	0.0286201435495226	0.00932209152005407	756696.157544617	143.293765550135	130.604166666667	48.5625
124.520833333333	54.1875	0.0284811074618298	0.0102122290475974	755074.140101484	143.492288123901	130.604166666667	48.5625
124.5625	54.1875	0.02869235040874	0.0106740948094077	753459.71281868	143.691592208866	130.604166666667	48.5625
124.604166666667	54.1875	0.0289190210942919	0.0110080813626303	751852.925115708	143.8916791402	130.604166666667	48.5625
124.645833333333	54.1875	0.0306072880596877	0.0110543021735448	750253.826599422	144.092550200478	130.604166666667	48.5625
124.6875	54.1875	0.031082291469934	0.0120993041585738	738382.433560645	144.926407096996	130.4375	48.6041666666667
124.729166666667	54.1875	0.0308220460843107	0.0119094984196724	736823.433072494	145.13256395966	130.4375	48.6041666666667
124.770833333333	54.1875	0.0302799734982129	0.0114574295697172	735272.478204953	145.339522665078	130.4375	48.6041666666667
124.8125	54.1875	0.0311806821269316	0.0122229240304849	733729.620483143	145.547284111468	130.4375	48.6041666666667
124.854166666667	54.1875	0.0313947233323254	0.0127100224315261	732194.911595261	145.755849133326	130.4375	48.6041666666667
124.895833333333	54.1875	0.0310858410423174	0.0122274394270996	730668.403388561	145.965218500182	130.4375	48.6041666666667
124.9375	54.1875	0.0313808352261334	0.0121934248708308	729150.147865211	146.175392915364	130.4375	48.6041666666667
120.145833333333	54.1458333333333	0.0216033490110289	0.00460022085937008	580359.883233529	123.425427681219	127.0625	51.0625
120.1875	54.1458333333333	0.0224512959039941	0.00403939149299031	332568.359709987	89.5374054629012	125.270833333333	54.0625
120.229166666667	54.1458333333333	0.0230309735925736	0.00410475087379068	597774.954435552	126.728110230516	127.020833333333	50.7291666666667
120.270833333333	54.1458333333333	0.0231690069542562	0.00403933324516889	595595.40719321	126.918123800849	127.020833333333	50.7291666666667
120.3125	54.1458333333333	0.0231435050556626	0.00403817705618961	593421.301991465	127.109408855661	127.020833333333	50.7291666666667
120.354166666667	54.1458333333333	0.022429863391419	0.00457734507608486	321677.569277344	89.6591272753022	125.270833333333	54.0625
120.395833333333	54.1458333333333	0.0231050531848085	0.00610797797841821	584717.117897748	124.848035285382	127.229166666667	50.9375
120.4375	54.1458333333333	0.0238607402636765	0.00681902435059129	534436.525456202	115.073417660163	127.479166666667	51.8958333333333
120.479166666667	54.1458333333333	0.0224957673025304	0.00551926103419253	580258.300782915	125.222226079904	127.229166666667	50.9375
120.520833333333	54.1458333333333	0.0249289278129434	0.00824022900778855	595595.40719321	126.918123800849	127.270833333333	50.7291666666667
120.5625	54.1458333333333	0.0258291766575731	0.0102766402003927	593421.301991465	127.109408855661	127.270833333333	50.7291666666667
120.9375	54.1458333333333	0.0251091980950064	0.0100446702915804	880650.549498054	126.389001105509	130.645833333333	49.0208333333333
120.979166666667	54.1458333333333	0.0251581078667204	0.0091492913216749	878460.655647298	126.52750186662	130.645833333333	49.0208333333333
121.020833333333	54.1458333333333	0.0249658922077985	0.00923232390238477	876274.687904631	126.666611089	130.645833333333	49.0208333333333
121.0625	54.1458333333333	0.0249983498879609	0.00927154987526518	874092.676443528	126.806332237254	130.645833333333	49.0208333333333
121.104166666667	54.1458333333333	0.0253104605277929	0.00955093206125168	871914.651682808	126.946668788254	130.645833333333	49.0208333333333
121.145833333333	54.1458333333333	0.0287844989102291	0.00986934355835832	866702.808038905	128.596012382512	130.395833333333	48.8958333333333
121.1875	54.1458333333333	0.0254757407086482	0.00952508426040038	867570.685174585	127.22920206606	130.645833333333	49.0208333333333
121.229166666667	54.1458333333333	0.0247009746447066	0.0088861534396234	865404.805506584	127.371405806027	130.645833333333	49.0208333333333
121.270833333333	54.1458333333333	0.025089717405621	0.00890697800114463	863243.03670133	127.514238974608	130.645833333333	49.0208333333333
121.3125	54.1458333333333	0.0248215567254868	0.00903999586152023	861085.410429598	127.657705106716	130.645833333333	49.0208333333333
121.354166666667	54.1458333333333	0.0245290192012137	0.00983644428369852	877615.43404096	128.730985058884	130.6875	48.8125
121.395833333333	54.1458333333333	0.0284284389590775	0.00884083098623248	854013.468750475	129.479711739824	130.395833333333	48.8958333333333
121.4375	54.1458333333333	0.0246748222473017	0.00869655693335833	873376.041076296	129.020798127193	130.6875	48.8125
121.479166666667	54.1458333333333	0.0268658071263046	0.0104900060467253	852496.973068241	128.237970344376	130.645833333333	49.0208333333333
121.520833333333	54.1458333333333	0.027308813100739	0.0102981419301756	885395.700295736	130.845181828261	130.604166666667	48.5625
121.5625	54.1458333333333	0.0274205384144569	0.0101573697162612	883338.293658257	130.993755078679	130.604166666667	48.5625
121.604166666667	54.1458333333333	0.024656257128786	0.0086837852828644	866541.048363022	132.714356609569	130.229166666667	48.5208333333333
121.645833333333	54.1458333333333	0.0255751431677401	0.00983357861258793	881285.528063271	131.142943738261	130.645833333333	48.5625
121.6875	54.1458333333333	0.0260193468419988	0.00998672736088605	879237.436686651	131.292750716293	130.645833333333	48.5625
121.729166666667	54.1458333333333	0.0267100210842648	0.0099532441364011	877194.052936645	131.443178922667	130.645833333333	48.5625
121.770833333333	54.1458333333333	0.0260939411738026	0.00978349005061323	875155.410454777	131.594231267516	130.645833333333	48.5625
121.8125	54.1458333333333	0.0249583061235599	0.00944683078195127	879237.436686651	131.292750716293	130.770833333333	48.5625
121.854166666667	54.1458333333333	0.0247790967635034	0.00865453954178013	877194.052936645	131.443178922667	130.770833333333	48.5625
121.895833333333	54.1458333333333	0.0247939584411388	0.00854982970582962	862131.511900965	133.538783340159	130.354166666667	48.4791666666667
121.9375	54.1458333333333	0.0290234393824077	0.00904812118388569	865034.510963884	132.358956891907	130.604166666667	48.5625
121.979166666667	54.1458333333333	0.0281880396495598	0.00936972010680249	863025.035738996	132.513815145016	130.604166666667	48.5625
122.020833333333	54.1458333333333	0.0251081114502527	0.00990535729128403	869068.27055152	132.051162229837	130.770833333333	48.5625
122.0625	54.1458333333333	0.027335281306287	0.0105862763110561	867048.934254605	132.204740221283	130.770833333333	48.5625
122.104166666667	54.1458333333333	0.0273690730546173	0.0104682935371308	865034.510963887	132.358956891907	130.770833333333	48.5625
122.145833333333	54.1458333333333	0.0289677047099248	0.00879712214607158	855037.325078808	133.13972194803	130.604166666667	48.5625
122.1875	54.1458333333333	0.029326925616609	0.00945564805662023	853053.124476221	133.297831556407	130.604166666667	48.5625
122.229166666667	54.1458333333333	0.0295047823566659	0.00959678944940458	851074.08734649	133.456600096622	130.604166666667	48.5625
122.270833333333	54.1458333333333	0.0285288069084239	0.00923651492311614	849100.250438781	133.616030444116	130.604166666667	48.5625
122.3125	54.1458333333333	0.0285311756847188	0.00913240695159982	847131.650746237	133.776125468412	130.604166666667	48.5625
122.354166666667	54.1458333333333	0.0291158046885278	0.00896500095424698	845168.325506534	133.936888032608	130.604166666667	48.5625
122.395833333333	54.1458333333333	0.0288934814804724	0.00899314289941428	843210.312202402	134.098320992844	130.604166666667	48.5625
122.4375	54.1458333333333	0.0246486572438868	0.00821175952633122	849100.250438781	133.616030444116	130.770833333333	48.5625
122.479166666667	54.1458333333333	0.0246018090154492	0.00838360288390035	847131.65074624	133.776125468412	130.770833333333	48.5625
122.520833333333	54.1458333333333	0.0247791387158483	0.0083537256029083	845168.325506534	133.936888032608	130.770833333333	48.5625
122.5625	54.1458333333333	0.0278996521829466	0.00922753331502235	835432.136600873	134.75081364333	130.604166666667	48.5625
122.604166666667	54.1458333333333	0.0279984952713297	0.00911217079933097	833501.253826241	134.915641144393	130.604166666667	48.5625
122.645833333333	54.1458333333333	0.0287498339400794	0.00917594506516375	831575.913055709	135.081156001548	130.604166666667	48.5625
122.6875	54.1458333333333	0.0303102989172626	0.00908927641102287	829656.153499597	135.247361006647	130.604166666667	48.5625
122.729166666667	54.1458333333333	0.030144859104032	0.00949061248164949	827742.014616317	135.41425893999	130.604166666667	48.5625
122.770833333333	54.1458333333333	0.0301494320734508	0.00939651044983118	825833.536112573	135.581852569707	130.604166666667	48.5625
122.8125	54.1458333333333	0.0293183224709515	0.00860752726315753	823930.757943544	135.750144651116	130.604166666667	48.5625
122.854166666667	54.1458333333333	0.0303572181529875	0.00875732164608263	822033.720313001	135.919137926074	130.604166666667	48.5625
122.895833333333	54.1458333333333	0.0299733647748164	0.00875294286498153	820142.463673373	136.088835122323	130.604166666667	48.5625
122.9375	54.1458333333333	0.0294549967942719	0.00893327363860817	818257.028725803	136.25923895281	130.604166666667	48.5625
122.979166666667	54.1458333333333	0.0290539829393196	0.00834603613852457	816377.456420129	136.430352115005	130.604166666667	48.5625
123.020833333333	54.1458333333333	0.0290716630477929	0.00831144027263628	814503.787954813	136.602177290208	130.604166666667	48.5625
123.0625	54.1458333333333	0.0301376743748258	0.0086849419921772	812636.064776853	136.774717142837	130.604166666667	48.5625
123.104166666667	54.1458333333333	0.030313131924297	0.00970868322478637	810774.32858162	136.947974319708	130.604166666667	48.5625
123.145833333333	54.1458333333333	0.030310049329038	0.00919723975471104	808918.621312633	137.121951449304	130.604166666667	48.5625
123.1875	54.1458333333333	0.0304043744612942	0.00934648797385643	807068.985161329	137.296651141025	130.604166666667	48.5625
123.229166666667	54.1458333333333	0.0302092322493988	0.00959220196543146	805225.46256673	137.472075984436	130.604166666667	48.5625
123.270833333333	54.1458333333333	0.0304777912482462	0.00989178270761588	764570.195615973	136.907595785126	130.395833333333	48.8958333333333
123.3125	54.1458333333333	0.0309011190286161	0.010723662734004	762713.231925142	137.090057854266	130.395833333333	48.8958333333333
123.354166666667	54.1458333333333	0.031525778092524	0.0115952963522434	760862.63302846	137.273328111285	130.395833333333	48.8958333333333
123.395833333333	54.1458333333333	0.0313764176031867	0.0111027479478964	759018.446085898	137.457409664887	130.395833333333	48.8958333333333
123.4375	54.1458333333333	0.0309711484881754	0.0108327256518765	757180.718551198	137.642305598851	130.395833333333	48.8958333333333
123.479166666667	54.1458333333333	0.0302335116029318	0.0102153735817032	755349.498171416	137.828018971002	130.395833333333	48.8958333333333
123.520833333333	54.1458333333333	0.0306081871001294	0.0106851920111163	753524.83298637	138.014552812168	130.395833333333	48.8958333333333
123.5625	54.1458333333333	0.0313047113092003	0.0114805466890302	751706.771328062	138.201910125111	130.395833333333	48.8958333333333
123.604166666667	54.1458333333333	0.0305064750753305	0.0108320643926224	749895.361819974	138.39009388345	130.395833333333	48.8958333333333
123.645833333333	54.1458333333333	0.031160136001768	0.0115757880430401	748090.6533763	138.57910703056	130.395833333333	48.8958333333333
123.6875	54.1458333333333	0.0312228873361425	0.0118859717097194	746292.69520111	138.768952478451	130.395833333333	48.8958333333333
123.729166666667	54.1458333333333	0.0305666383316858	0.0112494771581168	744501.53678741	138.95963310664	130.395833333333	48.8958333333333
123.770833333333	54.1458333333333	0.0313265630580812	0.0120056495255292	771036.224077199	140.3735563924	130.4375	48.6041666666667
123.8125	54.1458333333333	0.0305526037346657	0.0112400443159273	740939.818654999	139.343511252551	130.395833333333	48.8958333333333
123.854166666667	54.1458333333333	0.0305216602447705	0.0111467571050178	739169.3593574	139.536714356349	130.395833333333	48.8958333333333
123.895833333333	54.1458333333333	0.0300700186807333	0.010357619396451	737405.900661021	139.730763810203	130.395833333333	48.8958333333333
123.9375	54.1458333333333	0.0300896576164045	0.0103091066020096	735649.49348652	139.925662313485	130.395833333333	48.8958333333333
123.979166666667	54.1458333333333	0.0301389566050738	0.0104282615772161	733900.189036032	140.121412525883	130.395833333333	48.8958333333333
124.020833333333	54.1458333333333	0.0302066073013301	0.0108776746596052	760743.215527885	141.520701193657	130.4375	48.6041666666667
124.0625	54.1458333333333	0.0300875459798632	0.0108013829464493	759052.632510093	141.71463909206	130.4375	48.6041666666667
124.104166666667	54.1458333333333	0.0303267093583682	0.0107810108216873	757369.298322323	141.909367073996	130.4375	48.6041666666667
124.145833333333	54.1458333333333	0.02918237272319	0.0107845231105465	755693.261953478	142.104886992344	130.4375	48.6041666666667
124.1875	54.1458333333333	0.0285814526085114	0.010762096955958	725262.019215417	141.113029375474	130.395833333333	48.8958333333333
124.229166666667	54.1458333333333	0.028343787243282	0.0106158446202275	723556.421905783	141.313943312636	130.395833333333	48.8958333333333
124.270833333333	54.1458333333333	0.0283537212626241	0.0101728299337852	721858.293471607	141.515726357464	130.395833333333	48.8958333333333
124.3125	54.1458333333333	0.0280638699265965	0.00957326891313334	720167.687301621	141.718380805317	130.395833333333	48.8958333333333
124.354166666667	54.1458333333333	0.0285902590166962	0.0100301429605456	718484.657048125	141.921908899902	130.395833333333	48.8958333333333
124.395833333333	54.1458333333333	0.0283310183691854	0.00959013781856973	756268.897435575	142.68810613272	130.604166666667	48.5625
124.4375	54.1458333333333	0.0284578341711154	0.00958105068897292	754622.216153307	142.885567437847	130.604166666667	48.5625
124.479166666667	54.1458333333333	0.0287804758994	0.00983812972364788	752983.032617938	143.083818085387	130.604166666667	48.5625
124.520833333333	54.1458333333333	0.028503845359294	0.0103102230380115	751351.396434804	143.282859605848	130.604166666667	48.5625
124.5625	54.1458333333333	0.0304837426741633	0.0110862086485752	739345.210723789	144.104016592612	130.4375	48.6041666666667
124.604166666667	54.1458333333333	0.0304724767182379	0.0111693075289229	737752.745049469	144.308356381231	130.4375	48.6041666666667
124.645833333333	54.1458333333333	0.0309951275691747	0.0120694016253592	736168.181563647	144.513506492223	130.4375	48.6041666666667
124.6875	54.1458333333333	0.0310035335960359	0.0122432358126116	734591.571918395	144.719468100994	130.4375	48.6041666666667
124.729166666667	54.1458333333333	0.0309417394693191	0.01227290503258	733022.96794865	144.92624232235	130.4375	48.6041666666667
124.770833333333	54.1458333333333	0.0311148693447879	0.012483906952649	731462.421668537	145.13383020923	130.4375	48.6041666666667
124.8125	54.1458333333333	0.0314953111230784	0.0126772173942056	729909.985267576	145.342232751446	130.4375	48.6041666666667
124.854166666667	54.1458333333333	0.031428729409856	0.0127087834943153	728365.711106763	145.551450874402	130.4375	48.6041666666667
124.895833333333	54.1458333333333	0.0317739694692793	0.0131092209628333	726829.651714536	145.761485437819	130.4375	48.6041666666667
124.9375	54.1458333333333	0.0313934920565343	0.0126889409615632	725301.85978264	145.97233723444	130.4375	48.6041666666667
124.979166666667	54.1458333333333	0.03144169613768	0.0123662394097054	723782.388161851	146.184006988742	130.4375	48.6041666666667
125.020833333333	54.1458333333333	0.0314073054709483	0.012180422239818	722271.289857588	146.396495355633	130.4375	48.6041666666667
125.0625	54.1458333333333	0.0305680830268429	0.0113481937608692	720768.61802541	146.609802919146	130.4375	48.6041666666667
125.104166666667	54.1458333333333	0.0305020202289203	0.0111451482450423	729329.200954754	146.153211878931	130.604166666667	48.5625
125.145833333333	54.1458333333333	0.0300888925777293	0.010658709077656	727816.857136674	146.364262923361	130.604166666667	48.5625
125.1875	54.1458333333333	0.0303722323396211	0.0108719618400392	726312.879543504	146.576121637427	130.604166666667	48.5625
120.145833333333	54.1041666666667	0.0224420341934183	0.00448358137354939	577818.07176114	123.042663297936	127.0625	51.0625
120.1875	54.1041666666667	0.0231242124008038	0.00611270156021703	593374.82213534	123.564496019339	127.229166666667	50.9375
120.229166666667	54.1041666666667	0.0225106239574926	0.00422577602905685	594142.755021016	125.848187768886	127.0625	50.7708333333333
120.270833333333	54.1041666666667	0.0237946992556397	0.00403951599633526	592821.164282677	126.560793104297	127.020833333333	50.7291666666667
120.3125	54.1041666666667	0.0227548898125648	0.00582294216086955	586583.057772425	124.106639892551	127.229166666667	50.9375
120.354166666667	54.1041666666667	0.0245406812318458	0.00807608919800444	542896.220294846	112.858790781526	127.645833333333	51.9791666666667
120.395833333333	54.1041666666667	0.0238570805117907	0.00731396687765166	580717.516390577	123.400878922929	127.3125	51.0208333333333
120.4375	54.1041666666667	0.024728907193275	0.00804707739568353	537878.736213925	113.151631280455	127.645833333333	51.9791666666667
120.479166666667	54.1041666666667	0.0251313981480686	0.0082945801909529	595013.038075184	126.37121837893	127.270833333333	50.7291666666667
120.520833333333	54.1041666666667	0.0259448236829167	0.010358195714345	592821.164282677	126.560793104297	127.270833333333	50.7291666666667
120.5625	54.1041666666667	0.0252230564266984	0.0105257768188639	590634.68037572	126.751649358074	127.270833333333	50.7291666666667
120.604166666667	54.1041666666667	0.0252792451828384	0.0105080318587887	588453.64716775	126.943798220871	127.270833333333	50.7291666666667
120.645833333333	54.1041666666667	0.0259501555718714	0.0103015871832056	586278.126221665	127.137250841764	127.270833333333	50.7291666666667
120.6875	54.1041666666667	0.0257759620591427	0.00907535039754916	584108.179858059	127.332018437226	127.270833333333	50.7291666666667
120.729166666667	54.1041666666667	0.0264386014476245	0.0100088014037455	581943.871163432	127.528112289977	127.270833333333	50.7291666666667
120.9375	54.1041666666667	0.025159841040628	0.0099198033701649	571209.155403439	128.528874785211	127.270833333333	50.7291666666667
120.979166666667	54.1041666666667	0.0248715590605056	0.0103217566004854	569080.041467303	128.733166664894	127.270833333333	50.7291666666667
121.020833333333	54.1041666666667	0.0248897554360716	0.00913171883722281	873513.057888595	126.424132575835	130.645833333333	49.0208333333333
121.0625	54.1041666666667	0.0277581312575591	0.0102389613876471	870194.269524004	127.063665669795	130.5625	48.9791666666667
121.104166666667	54.1041666666667	0.0278960572160132	0.0104358840467051	865956.547905738	128.212129873854	130.395833333333	48.8958333333333
121.145833333333	54.1041666666667	0.0284215381719338	0.0096009431423195	863817.18641742	128.357064169998	130.395833333333	48.8958333333333
121.1875	54.1041666666667	0.027355137163227	0.0103632495173427	864772.625369766	126.986044527101	130.645833333333	49.0208333333333
121.229166666667	54.1041666666667	0.0247683240382403	0.00904710656540174	862597.57965283	127.128088078744	130.645833333333	49.0208333333333
121.270833333333	54.1041666666667	0.0282634286173282	0.00954961112894325	857424.959424376	128.79569954348	130.395833333333	48.8958333333333
121.3125	54.1041666666667	0.0279363412937747	0.00991310766487972	855302.945942899	128.94320037408	130.395833333333	48.8958333333333
121.354166666667	54.1041666666667	0.0281877070712477	0.00916404013566909	853185.352377869	129.091351516541	130.395833333333	48.8958333333333
121.395833333333	54.1041666666667	0.0292840457740555	0.00998106341075868	851072.212414793	129.240156457442	130.395833333333	48.8958333333333
121.4375	54.1041666666667	0.0284611584416088	0.00952698284975283	848963.560001626	129.389618690424	130.395833333333	48.8958333333333
121.479166666667	54.1041666666667	0.0283609049925759	0.0091562590463961	846859.42935024	129.53974171585	130.395833333333	48.8958333333333
121.520833333333	54.1041666666667	0.0282609244172134	0.00990015674997947	844759.854937887	129.69052904045	130.395833333333	48.8958333333333
121.5625	54.1041666666667	0.0276540570214416	0.00921489130378514	880302.916525434	130.767371029233	130.604166666667	48.5625
121.604166666667	54.1041666666667	0.0285717297532484	0.00841893980758849	878241.031521121	130.91653570126	130.604166666667	48.5625
121.645833333333	54.1041666666667	0.0286460790833971	0.00807162413805659	876183.803556047	131.066323529218	130.604166666667	48.5625
121.6875	54.1041666666667	0.0286317561163029	0.00847258854327988	874131.266181035	131.2167374921	130.604166666667	48.5625
121.729166666667	54.1041666666667	0.0288695365311297	0.00880304736342013	872083.453184309	131.367780569796	130.604166666667	48.5625
121.770833333333	54.1041666666667	0.0288806746188045	0.00834668831496206	870040.398592463	131.519455742718	130.604166666667	48.5625
121.8125	54.1041666666667	0.0276561775098577	0.0102490833219054	868002.136671421	131.671765991412	130.604166666667	48.5625
121.854166666667	54.1041666666667	0.0282585366748152	0.0094671166160813	865968.701927371	131.824714296159	130.604166666667	48.5625
121.895833333333	54.1041666666667	0.0275464392311826	0.0101937732898475	863940.129107668	131.978303636574	130.604166666667	48.5625
121.9375	54.1041666666667	0.0289792265884555	0.00919143003242126	861916.45320174	132.132536991183	130.604166666667	48.5625
121.979166666667	54.1041666666667	0.0306380423653943	0.010010649299151	1019717.10479687	149.703049580477	128.604166666667	45.9791666666667
122.020833333333	54.1041666666667	0.0283474072766582	0.00927700595435457	857883.933304447	132.442947649113	130.604166666667	48.5625
122.0625	54.1041666666667	0.0289815056661166	0.00903276834569538	855875.160509978	132.599130900189	130.604166666667	48.5625
122.104166666667	54.1041666666667	0.0287477357670875	0.0095427026346501	853871.427024708	132.755970060071	130.604166666667	48.5625
122.145833333333	54.1041666666667	0.0309472160871814	0.0102431470193204	851872.769060969	132.913468095285	130.604166666667	48.5625
122.1875	54.1041666666667	0.0292169315354185	0.0092121732906615	849879.22307803	133.071627968575	130.604166666667	48.5625
122.229166666667	54.1041666666667	0.0308942079036301	0.0100218734151576	847890.825782806	133.23045263841	130.604166666667	48.5625
122.270833333333	54.1041666666667	0.0286844260035142	0.00935614482544335	845907.614130542	133.389945058494	130.604166666667	48.5625
122.3125	54.1041666666667	0.0294370678909307	0.00926990168317775	843929.625325494	133.550108177254	130.604166666667	48.5625
122.354166666667	54.1041666666667	0.0303935318137045	0.0100447305844059	830539.809448875	134.157990514867	130.4375	48.6041666666667
122.395833333333	54.1041666666667	0.0279825841144646	0.0091289408479316	839989.466322841	133.872458275024	130.604166666667	48.5625
122.4375	54.1041666666667	0.0282956145169911	0.00905607860303871	838027.371784292	134.034651119802	130.604166666667	48.5625
122.479166666667	54.1041666666667	0.028941821938174	0.00887147698466741	836070.651412186	134.1975263937	130.604166666667	48.5625
122.520833333333	54.1041666666667	0.0279275142603763	0.00918801098746656	834119.343664645	134.361087010785	130.604166666667	48.5625
122.5625	54.1041666666667	0.0279723961485201	0.00909511486555842	832173.487252116	134.525335876575	130.604166666667	48.5625
122.604166666667	54.1041666666667	0.0286089639547488	0.0086700866859433	830233.121137791	134.690275887457	130.604166666667	48.5625
122.645833333333	54.1041666666667	0.0285942672482419	0.00863595121338776	828298.284538005	134.855909930087	130.604166666667	48.5625
122.6875	54.1041666666667	0.0283497903263357	0.00823338233161942	826369.0169226	135.022240880781	130.604166666667	48.5625
122.729166666667	54.1041666666667	0.0294518371171121	0.00907723240366475	824445.358015236	135.189271604898	130.604166666667	48.5625
122.770833333333	54.1041666666667	0.0305885135982365	0.00992164745850569	822527.34779367	135.357004956206	130.604166666667	48.5625
122.8125	54.1041666666667	0.0310602798467511	0.0105756088579557	820615.026489994	135.525443776237	130.604166666667	48.5625
122.854166666667	54.1041666666667	0.0310277177196579	0.0105454805577379	818708.434590833	135.69459089363	130.604166666667	48.5625
122.895833333333	54.1041666666667	0.0301354016754371	0.00923925462424139	816807.612837479	135.864449123465	130.604166666667	48.5625
122.9375	54.1041666666667	0.030578848199857	0.00916212302253899	814912.602226013	136.035021266577	130.604166666667	48.5625
122.979166666667	54.1041666666667	0.0301272653530249	0.00929298208121209	813023.444007362	136.206310108869	130.604166666667	48.5625
123.020833333333	54.1041666666667	0.0301065202140714	0.0090605996733245	811140.179687292	136.378318420598	130.604166666667	48.5625
123.0625	54.1041666666667	0.0302599202924472	0.00957937655167389	809262.851026396	136.551048955664	130.604166666667	48.5625
123.104166666667	54.1041666666667	0.0302711343196149	0.00969041758176318	768720.852447342	135.947613318346	130.395833333333	48.8958333333333
123.145833333333	54.1041666666667	0.0309371261177334	0.0104502031714265	766828.838906073	136.127060586534	130.395833333333	48.8958333333333
123.1875	54.1041666666667	0.0305251869775208	0.00999533803671052	764942.992660181	136.307312107133	130.395833333333	48.8958333333333
123.229166666667	54.1041666666667	0.0301338111592528	0.00965536556226695	763063.360051831	136.488371190662	130.395833333333	48.8958333333333
123.270833333333	54.1041666666667	0.0306246434611165	0.0105492815515377	761189.987725929	136.670241127356	130.395833333333	48.8958333333333
123.3125	54.1041666666667	0.0309438241987146	0.0109557051527234	759322.922630062	136.85292518619	130.395833333333	48.8958333333333
123.354166666667	54.1041666666667	0.0316092083152834	0.0118638937175596	757462.21201433	137.036426613888	130.395833333333	48.8958333333333
123.395833333333	54.1041666666667	0.0319817392042434	0.0120959057214779	755607.903431124	137.220748633919	130.395833333333	48.8958333333333
123.4375	54.1041666666667	0.0315025897480095	0.0116196858801864	753760.044734846	137.40589444546	130.395833333333	48.8958333333333
123.479166666667	54.1041666666667	0.0308336377396177	0.0108067088537743	751918.684081533	137.591867222354	130.395833333333	48.8958333333333
123.520833333333	54.1041666666667	0.0313799891365206	0.0113476807733117	750083.869928411	137.778670112048	130.395833333333	48.8958333333333
123.5625	54.1041666666667	0.0313788486680997	0.0113601351177548	748255.651033397	137.966306234501	130.395833333333	48.8958333333333
123.604166666667	54.1041666666667	0.0312363136841555	0.0114522483745351	746434.076454486	138.154778681091	130.395833333333	48.8958333333333
123.645833333333	54.1041666666667	0.0311267915323841	0.0115313541423908	744619.19554907	138.344090513489	130.395833333333	48.8958333333333
123.6875	54.1041666666667	0.0303514518262205	0.0106960059897722	742811.057973198	138.534244762518	130.395833333333	48.8958333333333
123.729166666667	54.1041666666667	0.0299006887702658	0.00979708160697845	741009.713680715	138.725244426997	130.395833333333	48.8958333333333
123.770833333333	54.1041666666667	0.0301008891835737	0.0106114273431746	739215.212922326	138.917092472567	130.395833333333	48.8958333333333
123.8125	54.1041666666667	0.0300415896410073	0.0102860894537175	737427.606244595	139.109791830485	130.395833333333	48.8958333333333
123.854166666667	54.1041666666667	0.0301548061023127	0.0105759438150903	735646.94448882	139.303345396419	130.395833333333	48.8958333333333
123.895833333333	54.1041666666667	0.0301076319555846	0.0103609982540428	733873.278789827	139.497756029207	130.395833333333	48.8958333333333
123.9375	54.1041666666667	0.0304275315733574	0.0104949264745794	732106.660574681	139.69302654961	130.395833333333	48.8958333333333
123.979166666667	54.1041666666667	0.0300357179439831	0.0103464955193373	730347.141561286	139.889159739035	130.395833333333	48.8958333333333
124.020833333333	54.1041666666667	0.0284859519718903	0.00938163023610816	767822.369224465	140.729211388536	130.604166666667	48.5625
124.0625	54.1041666666667	0.0276229860469671	0.0109027432372238	772019.769674839	152.285266475024	128.854166666667	47.8541666666667
124.104166666667	54.1041666666667	0.0280658134791671	0.0102969855087785	769502.586532673	152.710443286852	128.8125	47.8541666666667
124.145833333333	54.1041666666667	0.0285825312938335	0.00963758315927907	762678.536484784	141.304064501902	130.604166666667	48.5625
124.1875	54.1041666666667	0.0271910021572626	0.0112287108598686	768257.493980204	152.923990734334	128.854166666667	47.8541666666667
124.229166666667	54.1041666666667	0.0275850434083941	0.0109444077763174	759285.023462229	141.691233580461	130.604166666667	48.5625
124.270833333333	54.1041666666667	0.0276930630693277	0.0103947645636708	757599.125512401	141.886004072623	130.604166666667	48.5625
124.3125	54.1041666666667	0.0271357592672638	0.0113519809978127	764576.743837871	153.568450670192	128.854166666667	47.8541666666667
124.354166666667	54.1041666666667	0.0286142290599215	0.0100059238080526	754249.292192352	142.277926282729	130.604166666667	48.5625
124.395833333333	54.1041666666667	0.0279804722639092	0.0108464532327595	752585.455669797	142.475081592669	130.604166666667	48.5625
124.4375	54.1041666666667	0.0282348928229412	0.0100520221000321	750929.072167939	142.673035355649	130.604166666667	48.5625
124.479166666667	54.1041666666667	0.0282877123082909	0.0108269064174715	749280.191652791	142.871789248619	130.604166666667	48.5625
124.520833333333	54.1041666666667	0.0286326026842317	0.0107838124314428	737203.245604071	143.689062723233	130.4375	48.6041666666667
124.5625	54.1041666666667	0.0305373172927553	0.0109890414813448	735593.208060262	143.893160092597	130.4375	48.6041666666667
124.604166666667	54.1041666666667	0.030545670202052	0.0115413749165481	733991.030135332	144.098078156942	130.4375	48.6041666666667
124.645833333333	54.1041666666667	0.0309554620585535	0.0120397389662848	732396.763930814	144.303818248438	130.4375	48.6041666666667
124.6875	54.1041666666667	0.030952264567683	0.0122211914322754	730810.461743331	144.510381639407	130.4375	48.6041666666667
124.729166666667	54.1041666666667	0.0313649063586104	0.0128639254320321	729232.176061032	144.71776954104	130.4375	48.6041666666667
124.770833333333	54.1041666666667	0.0314625650975228	0.0128919918172999	727661.959559907	144.925983102088	130.4375	48.6041666666667
124.8125	54.1041666666667	0.0313084656872808	0.0127370891712409	726099.865100013	145.135023407558	130.4375	48.6041666666667
124.854166666667	54.1041666666667	0.0316660855662134	0.013123280084168	724545.945721548	145.344891477391	130.4375	48.6041666666667
124.895833333333	54.1041666666667	0.031465101648976	0.013150388477391	723000.254640815	145.555588265138	130.4375	48.6041666666667
124.9375	54.1041666666667	0.0315561174817163	0.013091843297628	721462.845246088	145.767114656626	130.4375	48.6041666666667
124.979166666667	54.1041666666667	0.0313086746663856	0.0126196395003626	719933.771093322	145.979471468617	130.4375	48.6041666666667
125.020833333333	54.1041666666667	0.0313165026111414	0.0124407138474956	718413.085901749	146.192659447465	130.4375	48.6041666666667
125.0625	54.1041666666667	0.0313469871737865	0.012155970620336	716900.84354937	146.406679267757	130.4375	48.6041666666667
125.104166666667	54.1041666666667	0.031421656205475	0.0120902521867883	715397.098068294	146.621531530957	130.4375	48.6041666666667
125.145833333333	54.1041666666667	0.031298743535738	0.0121286775485268	713901.903639956	146.837216764046	130.4375	48.6041666666667
125.1875	54.1041666666667	0.0312927572644834	0.0123840057912814	1006571.99547345	163.743826891883	128.770833333333	45.3541666666667
125.229166666667	54.1041666666667	0.0314379167464869	0.0119935153806772	1005813.18655124	163.925406017202	128.770833333333	45.3541666666667
125.270833333333	54.1041666666667	0.0312394131682312	0.0118403575356068	1005062.68311466	164.107233207601	128.770833333333	45.3541666666667
125.3125	54.1041666666667	0.0309644022575101	0.0112992114517699	1004320.50401606	164.289306280296	128.770833333333	45.3541666666667
125.354166666667	54.1041666666667	0.0309667921441975	0.0109416369264405	1003586.66795399	164.471623029604	128.770833333333	45.3541666666667
125.395833333333	54.1041666666667	0.0308802525676451	0.0102167379883676	1002861.19347105	164.654181227039	128.770833333333	45.3541666666667
125.4375	54.1041666666667	0.0303064965795288	0.00964443246142239	1002144.09895178	164.83697862142	128.770833333333	45.3541666666667
125.479166666667	54.1041666666667	0.0297563359616963	0.00896599290072262	996914.187061271	164.962351815147	128.770833333333	45.3958333333333
125.520833333333	54.1041666666667	0.0291437503726349	0.00963590356230888	710646.8388594	148.104446749494	130.604166666667	48.5625
120.104166666667	54.0625	0.0235538416298909	0.00719913023721811	550577.403476514	112.975443536861	127.479166666667	51.8958333333333
120.145833333333	54.0625	0.0236792471788797	0.00712960125849215	548066.945484845	113.120310183105	127.479166666667	51.8958333333333
120.1875	54.0625	0.0251511437852508	0.00875897174218453	607848.565907887	124.722497897379	127.270833333333	50.7291666666667
120.229166666667	54.0625	0.0226969718493385	0.00636686601076188	588542.52050675	123.369590379298	127.229166666667	50.9375
120.270833333333	54.0625	0.0228515101332098	0.00599438157633744	586266.425895619	123.549633105904	127.229166666667	50.9375
120.3125	54.0625	0.0242084789123756	0.00825345730705889	601143.593253089	125.267280821226	127.270833333333	50.7291666666667
120.354166666667	54.0625	0.0251321698839125	0.00910944079245953	598918.613768047	125.451331971966	127.270833333333	50.7291666666667
120.395833333333	54.0625	0.0251439952609062	0.00901323575186143	596698.734660598	125.636629781443	127.270833333333	50.7291666666667
120.4375	54.0625	0.0251291643290835	0.00858351524975733	594484.013810758	125.823185309705	127.270833333333	50.7291666666667
120.479166666667	54.0625	0.0253571697860876	0.00821092021954075	592274.509825991	126.011009694318	127.270833333333	50.7291666666667
120.520833333333	54.0625	0.0245627607784684	0.00813441195691628	590070.282049687	126.20011414965	127.270833333333	50.7291666666667
120.5625	54.0625	0.0257130999449509	0.010234862701136	587871.390569726	126.39050996607	127.270833333333	50.7291666666667
120.604166666667	54.0625	0.025248911304506	0.0107470314341084	585677.896227029	126.582208509104	127.270833333333	50.7291666666667
120.645833333333	54.0625	0.0249973071563792	0.0106864469283479	890741.153443132	124.953306894805	130.645833333333	49.0208333333333
120.6875	54.0625	0.0254039742372107	0.0104070303745974	581307.346133854	126.969559607263	127.270833333333	50.7291666666667
120.729166666667	54.0625	0.0249570442947269	0.0103684463584391	886276.263015042	125.221730339176	130.645833333333	49.0208333333333
120.770833333333	54.0625	0.0277599706504462	0.0110956537434397	885005.034494846	125.711891130774	130.604166666667	48.9791666666667
120.8125	54.0625	0.0252040599181316	0.00966036346041588	881826.181085264	125.492530893229	130.645833333333	49.0208333333333
120.854166666667	54.0625	0.0262746530234882	0.00991531036923724	572633.774197769	127.760402717137	127.270833333333	50.7291666666667
120.895833333333	54.0625	0.0250908920877654	0.00801233473431846	570479.828426765	127.961544681915	127.270833333333	50.7291666666667
120.9375	54.0625	0.0266970717557929	0.00985003777750945	568331.794665046	128.16408287685	127.270833333333	50.7291666666667
120.979166666667	54.0625	0.0264550775576834	0.00985172913612331	566189.74091962	128.368029293334	127.270833333333	50.7291666666667
121.020833333333	54.0625	0.0251196250326844	0.0099273665482628	564053.736037036	128.573395985209	127.270833333333	50.7291666666667
121.0625	54.0625	0.0248800089818882	0.0106376377630675	561923.849712025	128.780195067017	127.270833333333	50.7291666666667
121.104166666667	54.0625	0.0251387605505741	0.00923816870575589	866370.884148395	126.459460707597	130.645833333333	49.0208333333333
121.145833333333	54.0625	0.0273763745320023	0.0103541408993384	864178.620582584	126.600070171303	130.645833333333	49.0208333333333
121.1875	54.0625	0.0282428744673677	0.00908474114206698	858802.486779565	128.261963579559	130.395833333333	48.8958333333333
121.229166666667	54.0625	0.0283306851881812	0.00981014961524604	856662.469341855	128.408056287188	130.395833333333	48.8958333333333
121.270833333333	54.0625	0.0286062997806282	0.0101660810372188	854526.783231574	128.554796795763	130.395833333333	48.8958333333333
121.3125	54.0625	0.0283844130643564	0.00965933824881516	852395.461704166	128.702188650792	130.395833333333	48.8958333333333
121.354166666667	54.0625	0.0285675273341132	0.010153947028254	850268.538278432	128.850235406374	130.395833333333	48.8958333333333
121.395833333333	54.0625	0.0283934968502613	0.00969703790406685	848146.046738099	128.99894062488	130.395833333333	48.8958333333333
121.4375	54.0625	0.0284410221633054	0.00912067236689895	846028.021133414	129.148307876625	130.395833333333	48.8958333333333
121.479166666667	54.0625	0.0280715626044915	0.00960063572379233	843914.495782678	129.298340739526	130.395833333333	48.8958333333333
121.520833333333	54.0625	0.0279363952622357	0.0097831545138444	879357.12677387	130.390913394291	130.604166666667	48.5625
121.5625	54.0625	0.028560757843831	0.00906675516252969	877281.486964294	130.539420547143	130.604166666667	48.5625
121.604166666667	54.0625	0.0286044920466127	0.00968299580394876	875210.453037563	130.688552637712	130.604166666667	48.5625
121.645833333333	54.0625	0.0283316629435792	0.00897447314439942	873144.058442691	130.838312713135	130.604166666667	48.5625
121.6875	54.0625	0.0294135155724675	0.00951035636199101	871082.336869186	130.988703822501	130.604166666667	48.5625
121.729166666667	54.0625	0.0307965596809538	0.0101427421772525	869025.322248093	131.139729016484	130.604166666667	48.5625
121.770833333333	54.0625	0.0303977068337424	0.00967910817749926	866973.048753026	131.291391346963	130.604166666667	48.5625
121.8125	54.0625	0.0306699734322849	0.00981148483711511	864925.550801198	131.443693866638	130.604166666667	48.5625
121.854166666667	54.0625	0.030763036420164	0.0102262975888129	862882.863054415	131.596639628627	130.604166666667	48.5625
121.895833333333	54.0625	0.0306569501608714	0.0101888381453881	860845.020420048	131.750231686071	130.604166666667	48.5625
121.9375	54.0625	0.0307461938780423	0.0102671220156684	858812.058052003	131.904473091706	130.604166666667	48.5625
121.979166666667	54.0625	0.0312709522154652	0.0108859266649761	1084222.51541463	150.523586970039	128.770833333333	45.3541666666667
122.020833333333	54.0625	0.0290629236916951	0.00891263643250428	854760.915968756	132.214916153941	130.604166666667	48.5625
122.0625	54.0625	0.0289492653608531	0.00902684047715315	852742.807802325	132.371123910137	130.604166666667	48.5625
122.104166666667	54.0625	0.0305730355566965	0.0102777242052601	850729.723001535	132.527993212814	130.604166666667	48.5625
122.145833333333	54.0625	0.0306066856615098	0.010215828144586	848721.697966525	132.685527106124	130.604166666667	48.5625
122.1875	54.0625	0.0295925547882596	0.00934547246026703	846718.76934924	132.843728631111	130.604166666667	48.5625
122.229166666667	54.0625	0.030659580156634	0.00967021850248909	844720.974054214	133.002600825222	130.604166666667	48.5625
122.270833333333	54.0625	0.0310254460877568	0.0106795844852057	831256.147388833	133.602090924022	130.4375	48.6041666666667
122.3125	54.0625	0.0309026456738304	0.00977909512718758	840740.932316536	133.32236934963	130.604166666667	48.5625
122.354166666667	54.0625	0.0291219642849458	0.00883687870094605	838758.760952601	133.483271732302	130.604166666667	48.5625
122.395833333333	54.0625	0.0286933871903778	0.00921903159204435	836781.873069723	133.644856887797	130.604166666667	48.5625
122.4375	54.0625	0.0307477476883034	0.00963353769588871	834810.306846217	133.807127827881	130.604166666667	48.5625
122.479166666667	54.0625	0.0295937463809132	0.00919468134526812	832844.100717101	133.970087557565	130.604166666667	48.5625
122.520833333333	54.0625	0.0288320304169269	0.00914630001920441	830883.293374676	134.133739074539	130.604166666667	48.5625
122.5625	54.0625	0.030325370772055	0.00902290900351523	828927.923769077	134.29808536859	130.604166666667	48.5625
122.604166666667	54.0625	0.0302312735783519	0.0095586045658584	826978.031108765	134.463129421015	130.604166666667	48.5625
122.645833333333	54.0625	0.0305854137626007	0.00980738186278532	825033.654860992	134.628874204017	130.604166666667	48.5625
122.6875	54.0625	0.0306736416501535	0.00927970108174374	823094.83475225	134.795322680089	130.604166666667	48.5625
122.729166666667	54.0625	0.03057332764808	0.00925572224870738	821161.610768645	134.962477801392	130.604166666667	48.5625
122.770833333333	54.0625	0.030187664438018	0.00936436279974138	819234.023156245	135.13034250911	130.604166666667	48.5625
122.8125	54.0625	0.0308433183092951	0.0102158497494319	817312.112421407	135.298919732803	130.604166666667	48.5625
122.854166666667	54.0625	0.0315385945923707	0.0110124012723951	815395.919331032	135.468212389738	130.604166666667	48.5625
122.895833333333	54.0625	0.0308089459608979	0.0102096973330924	813485.484912782	135.638223384217	130.604166666667	48.5625
122.9375	54.0625	0.0305208794409412	0.00976142669837174	811580.850455269	135.808955606886	130.604166666667	48.5625
122.979166666667	54.0625	0.0298051802727568	0.00882675238061152	809682.057508185	135.980411934028	130.604166666667	48.5625
123.020833333333	54.0625	0.0300497866901547	0.0091887186176481	807789.147882376	136.152595226854	130.604166666667	48.5625
123.0625	54.0625	0.0299573890491488	0.0092959236309949	805902.163649889	136.325508330768	130.604166666667	48.5625
123.104166666667	54.0625	0.0302116317182519	0.00980867306134374	765394.424943394	135.707382574174	130.395833333333	48.8958333333333
123.145833333333	54.0625	0.0306147543740303	0.0105881399266276	763492.301257393	135.887006416659	130.395833333333	48.8958333333333
123.1875	54.0625	0.0311490338666334	0.0110526215115353	761596.332312919	136.067443287317	130.395833333333	48.8958333333333
123.229166666667	54.0625	0.0309968547173303	0.0110275124185077	759706.564809667	136.248696611366	130.395833333333	48.8958333333333
123.270833333333	54.0625	0.0312504074618417	0.0114249489333033	757823.045758073	136.430769794495	130.395833333333	48.8958333333333
123.3125	54.0625	0.0311927732196486	0.0113881079317228	755945.822479335	136.613666221871	130.395833333333	48.8958333333333
123.354166666667	54.0625	0.0312068474039529	0.0111337019364226	754074.942605356	136.797389257135	130.395833333333	48.8958333333333
123.395833333333	54.0625	0.0315945704434872	0.0115952411405842	752210.454078612	136.981942241375	130.395833333333	48.8958333333333
123.4375	54.0625	0.0315705553739569	0.0116002257483665	750352.40515197	137.167328492081	130.395833333333	48.8958333333333
123.479166666667	54.0625	0.0309368520655122	0.0105513711319728	748500.844388405	137.35355130208	130.395833333333	48.8958333333333
123.520833333333	54.0625	0.0305618992361281	0.0100692818032241	746655.820660657	137.540613938454	130.395833333333	48.8958333333333
123.5625	54.0625	0.0304487024831982	0.0102221564950717	744817.383150819	137.728519641433	130.395833333333	48.8958333333333
123.604166666667	54.0625	0.0299301568671521	0.00959815999067065	742985.581349819	137.917271623279	130.395833333333	48.8958333333333
123.645833333333	54.0625	0.0305128933340012	0.0104451148354594	741160.465056844	138.106873067137	130.395833333333	48.8958333333333
123.6875	54.0625	0.0299725509290969	0.00943433555854251	739342.08437867	138.297327125876	130.395833333333	48.8958333333333
123.729166666667	54.0625	0.0285110504502742	0.00931881864178651	737530.489728917	138.488636920907	130.395833333333	48.8958333333333
123.770833333333	54.0625	0.0292126063194204	0.00939803807915562	735725.731827192	138.680805540983	130.395833333333	48.8958333333333
123.8125	54.0625	0.0291399627916396	0.00953497655272066	733927.861698172	138.873836040975	130.395833333333	48.8958333333333
123.854166666667	54.0625	0.0303438127552642	0.0097064040067098	732136.930670582	139.067731440631	130.395833333333	48.8958333333333
123.895833333333	54.0625	0.0290923631568208	0.00957445441380774	730352.990376066	139.26249472332	130.395833333333	48.8958333333333
123.9375	54.0625	0.0293834958023609	0.00965835401369953	728576.092747987	139.458128834743	130.395833333333	48.8958333333333
123.979166666667	54.0625	0.0280823605597309	0.00953318659221301	765976.079313448	140.319746081486	130.604166666667	48.5625
124.020833333333	54.0625	0.0284934957816364	0.00923663255275432	764237.587850405	140.510181839327	130.604166666667	48.5625
124.0625	54.0625	0.0275146087622615	0.0103698341765184	762506.108972047	140.70140882455	130.604166666667	48.5625
124.104166666667	54.0625	0.0271625692590577	0.010893836674121	749497.307503733	142.848686730402	130.229166666667	48.5208333333333
124.145833333333	54.0625	0.0246775969658427	0.00899283367105254	758188.452634579	152.053160852798	128.895833333333	47.9375
124.1875	54.0625	0.0245126178293312	0.0102247051038576	778926.370515281	151.984219507835	129.0625	47.7708333333333
124.229166666667	54.0625	0.0270298189788214	0.0111685600055913	755649.420918447	152.484509839171	128.895833333333	47.9375
124.270833333333	54.0625	0.0269920141837947	0.011134176128559	742967.777633303	143.651941672271	130.229166666667	48.5208333333333
124.3125	54.0625	0.0244993372374092	0.010322340640584	775121.828387614	152.617141441415	129.0625	47.7708333333333
124.354166666667	54.0625	0.0273657663139655	0.0113292277343933	750586.208457437	142.06232955804	130.604166666667	48.5625
124.395833333333	54.0625	0.0276227546754409	0.0100159554553971	748912.594158259	142.259961154404	130.604166666667	48.5625
124.4375	54.0625	0.0275913495152351	0.0107118734748961	747246.436922058	142.458402024109	130.604166666667	48.5625
124.479166666667	54.0625	0.0280501363391372	0.00997992782671659	745587.787282691	142.657653944343	130.604166666667	48.5625
124.520833333333	54.0625	0.0285508616776534	0.0101280050840247	743936.695994749	142.857718642397	130.604166666667	48.5625
124.5625	54.0625	0.0286226583969959	0.0107161322111597	742293.214030873	143.058597794461	130.604166666667	48.5625
124.604166666667	54.0625	0.0285802178152726	0.0107085989398338	740657.392578969	143.260293024393	130.604166666667	48.5625
124.645833333333	54.0625	0.0295878985796692	0.0109757635899611	739029.283039306	143.46280590249	130.604166666667	48.5625
124.6875	54.0625	0.0302295258124134	0.0114353159633365	727039.254575881	144.29911988109	130.4375	48.6041666666667
124.729166666667	54.0625	0.0307734055132327	0.011432473258622	725451.208445809	144.507117518085	130.4375	48.6041666666667
124.770833333333	54.0625	0.0307578427924433	0.0120948824673196	723871.242391256	144.715952980765	130.4375	48.6041666666667
124.8125	54.0625	0.031294604198407	0.0129093355817381	722299.409948834	144.92562745305	130.4375	48.6041666666667
124.854166666667	54.0625	0.031759910027207	0.013437036236544	1008521.89321751	162.220945739773	128.770833333333	45.3541666666667
124.895833333333	54.0625	0.0314803952694005	0.0131708082963856	1007692.92241188	162.401178996081	128.770833333333	45.3541666666667
124.9375	54.0625	0.0317189443799339	0.0129256963645122	1006872.13812658	162.581680716208	128.770833333333	45.3541666666667
124.979166666667	54.0625	0.0317649045643034	0.012853724411372	1006059.56065292	162.762448883546	128.770833333333	45.3541666666667
125.020833333333	54.0625	0.0313326691197624	0.0126116015928778	1005255.21014441	162.943481457435	128.770833333333	45.3541666666667
125.0625	54.0625	0.0313795659778869	0.0124014247431477	1004459.10661453	163.12477637322	128.770833333333	45.3541666666667
125.104166666667	54.0625	0.0315604586525728	0.0122421756207467	1003671.26993452	163.306331542318	128.770833333333	45.3541666666667
125.145833333333	54.0625	0.0314231305142542	0.0124156050260794	1002891.71983122	163.488144852292	128.770833333333	45.3541666666667
125.1875	54.0625	0.0318523254982894	0.0123472413518049	1002120.47588483	163.670214166924	128.770833333333	45.3541666666667
125.229166666667	54.0625	0.0314541960357591	0.0119086784328484	1001357.55752673	163.852537326297	128.770833333333	45.3541666666667
125.270833333333	54.0625	0.03123284519528	0.0118080483127868	1000602.9840373	164.035112146877	128.770833333333	45.3541666666667
125.3125	54.0625	0.0317114449233748	0.0117759045644336	999856.774543725	164.217936421609	128.770833333333	45.3541666666667
125.354166666667	54.0625	0.0317677030057783	0.0115077153803742	999118.948017834	164.401007920005	128.770833333333	45.3541666666667
125.395833333333	54.0625	0.0316066907738717	0.0114433516532596	998389.523273911	164.584324388253	128.770833333333	45.3541666666667
125.4375	54.0625	0.0307752256539012	0.0110743101482675	997668.518966537	164.767883549311	128.770833333333	45.3541666666667
125.479166666667	54.0625	0.0307727134685307	0.0109784740833773	996955.953588434	164.951683103028	128.770833333333	45.3541666666667
125.520833333333	54.0625	0.0308722218569138	0.0107636573035886	996251.845468309	165.135720726251	128.770833333333	45.3541666666667
125.5625	54.0625	0.030583789592606	0.0104260057592882	995556.21276872	165.31999407295	128.770833333333	45.3541666666667
125.604166666667	54.0625	0.030604051989629	0.0100201086530763	994869.073483934	165.504500774338	128.770833333333	45.3541666666667
120.104166666667	54.0208333333333	0.0266134491890986	0.0105568140562078	609737.146102191	124.006709792178	127.270833333333	50.7291666666667
120.145833333333	54.0208333333333	0.0250020538109027	0.00903408112442191	710120.705882423	132.981615949899	127.3125	49.4375
120.1875	54.0208333333333	0.0250360889171878	0.00919264243634222	708125.798161262	133.165407745905	127.3125	49.4375
120.229166666667	54.0208333333333	0.0249062156813447	0.00912184245050168	706136.898802467	133.350142698113	127.3125	49.4375
120.270833333333	54.0208333333333	0.0250208659318488	0.00914275938625433	600719.871778007	124.723568910418	127.270833333333	50.7291666666667
120.3125	54.0208333333333	0.0249141956312428	0.00899702450622871	598477.74475868	124.905838056685	127.270833333333	50.7291666666667
120.354166666667	54.0208333333333	0.0248353588393208	0.00895753692141825	596240.606081259	125.089351135301	127.270833333333	50.7291666666667
120.395833333333	54.0208333333333	0.023715066487793	0.0066934817933411	575663.34593357	122.632256188676	127.3125	51.0208333333333
120.4375	54.0208333333333	0.0242707803897731	0.00764973811954024	573365.792571382	122.812804303986	127.3125	51.0208333333333
120.479166666667	54.0208333333333	0.0240596997458343	0.00732244914950248	526191.253211934	113.863826019609	127.479166666667	51.8958333333333
120.520833333333	54.0208333333333	0.0223919952995896	0.00425823903365225	573250.258329496	126.45399448613	127.0625	50.7708333333333
120.5625	54.0208333333333	0.0239034407242833	0.00717321260744355	566501.445221082	123.362403669498	127.3125	51.0208333333333
120.604166666667	54.0208333333333	0.0252845901024782	0.0105023342785534	582925.778879015	126.217187490059	127.270833333333	50.7291666666667
120.645833333333	54.0208333333333	0.0247670610574855	0.0108451700727137	686589.9200184	135.250485898624	127.3125	49.4375
120.6875	54.0208333333333	0.0275693823628762	0.0111139874746693	885849.068598733	124.843352974247	130.645833333333	49.0208333333333
120.729166666667	54.0208333333333	0.0249926654939115	0.0108283011693692	883609.552487715	124.977637884525	130.645833333333	49.0208333333333
120.770833333333	54.0208333333333	0.0288214776182706	0.0108979491170601	880083.63315344	125.605188507262	130.5625	48.9791666666667
120.8125	54.0208333333333	0.0250045833936229	0.0105607042868629	879141.581089429	125.248003384611	130.645833333333	49.0208333333333
120.854166666667	54.0208333333333	0.0256680317072472	0.00908634999633105	569805.568175804	127.392708853618	127.270833333333	50.7291666666667
120.895833333333	54.0208333333333	0.0263042159340389	0.0104480637399068	567638.749225915	127.593445716981	127.270833333333	50.7291666666667
120.9375	54.0208333333333	0.0250006316131231	0.010720412385512	565477.787749802	127.79559122363	127.270833333333	50.7291666666667
120.979166666667	54.0208333333333	0.0248508282007009	0.0104554064777127	563322.751880297	127.999157709012	127.270833333333	50.7291666666667
121.020833333333	54.0208333333333	0.0248727595207806	0.010453524532041	561173.710605755	128.204157577754	127.270833333333	50.7291666666667
121.0625	54.0208333333333	0.0250698915077782	0.00986906826319181	559030.73377921	128.410603301997	127.270833333333	50.7291666666667
121.104166666667	54.0208333333333	0.024752989856686	0.0102705029742179	556893.892127476	128.618507419633	127.270833333333	50.7291666666667
121.145833333333	54.0208333333333	0.024588892024528	0.0100090453011065	861421.476793865	126.353936338487	130.645833333333	49.0208333333333
121.1875	54.0208333333333	0.025301999348433	0.00895868466029619	859224.03567063	126.494991159963	130.645833333333	49.0208333333333
121.229166666667	54.0208333333333	0.0285432334631283	0.00947652937324957	853788.923893548	128.165638601229	130.395833333333	48.8958333333333
121.270833333333	54.0208333333333	0.0285384779470733	0.00994852459315487	851643.928048903	128.312255494195	130.395833333333	48.8958333333333
121.3125	54.0208333333333	0.0278174893038429	0.00972630504568657	849503.274323934	128.459528218014	130.395833333333	48.8958333333333
121.354166666667	54.0208333333333	0.0248157894505868	0.00890769936313488	850474.665405303	127.065622552986	130.645833333333	49.0208333333333
121.395833333333	54.0208333333333	0.0247492921809667	0.0090370362148491	848297.581228771	127.209902199168	130.645833333333	49.0208333333333
121.4375	54.0208333333333	0.0250497835686647	0.00878487302251628	846124.665276934	127.354838119935	130.645833333333	49.0208333333333
121.479166666667	54.0208333333333	0.0247953749436914	0.00904294727825377	843955.950457236	127.50043411578	130.645833333333	49.0208333333333
121.520833333333	54.0208333333333	0.0247481052169027	0.00885775107155192	861230.23189254	131.726077747694	130.229166666667	48.5208333333333
121.5625	54.0208333333333	0.0287475112506537	0.00883887568334618	874274.149081725	130.309894732965	130.604166666667	48.5625
121.604166666667	54.0208333333333	0.0283200186601211	0.00908203652628723	872193.937194407	130.458985473672	130.604166666667	48.5625
121.645833333333	54.0208333333333	0.0287416039569451	0.00927633309612352	870118.346398268	130.608709017645	130.604166666667	48.5625
121.6875	54.0208333333333	0.0306259087954067	0.00975477483170231	868047.410517453	130.759068485063	130.604166666667	48.5625
121.729166666667	54.0208333333333	0.0306526510431568	0.0107498942311389	854308.251522926	131.313293292824	130.4375	48.6041666666667
121.770833333333	54.0208333333333	0.030921582129359	0.0110344185460958	852259.425348115	131.467534566863	130.4375	48.6041666666667
121.8125	54.0208333333333	0.0306450925005791	0.0106171846311629	850215.477959013	131.622438446394	130.4375	48.6041666666667
121.854166666667	54.0208333333333	0.0313602845579383	0.0115386982706342	848176.445291994	131.778008128053	130.4375	48.6041666666667
121.895833333333	54.0208333333333	0.0312492146708552	0.0111500716361116	846142.363541366	131.934246808143	130.4375	48.6041666666667
121.9375	54.0208333333333	0.0316465453748076	0.0114750201940685	1081539.54032787	150.245411713142	128.770833333333	45.3541666666667
121.979166666667	54.0208333333333	0.0313337843898323	0.011001260131034	853684.090078226	131.829653093522	130.604166666667	48.5625
122.020833333333	54.0208333333333	0.0304398184718522	0.0092061279635688	851651.640899138	131.985212468791	130.604166666667	48.5625
122.0625	54.0208333333333	0.0306890819440887	0.0102610096890777	849624.1622372	132.141435905131	130.604166666667	48.5625
122.104166666667	54.0208333333333	0.0312956554033797	0.0110773027794886	836047.503515378	132.725586973339	130.4375	48.6041666666667
122.145833333333	54.0208333333333	0.030917987955406	0.0107912758275961	834043.901911642	132.885906688351	130.4375	48.6041666666667
122.1875	54.0208333333333	0.0304192678276658	0.00996638002868209	843571.91391809	132.614121820442	130.604166666667	48.5625
122.229166666667	54.0208333333333	0.0309917624731799	0.0108021181110644	830052.371735855	133.20862326425	130.4375	48.6041666666667
122.270833333333	54.0208333333333	0.0311937911459742	0.0112067726005012	828064.520013334	133.371026472637	130.4375	48.6041666666667
122.3125	54.0208333333333	0.0303825702380963	0.0099108425230166	826081.995544844	133.534130517645	130.4375	48.6041666666667
122.354166666667	54.0208333333333	0.0305181195755022	0.00970677011462728	835574.070010773	133.253855865862	130.604166666667	48.5625
122.395833333333	54.0208333333333	0.0305425667971817	0.0097076323229726	833587.684905071	133.415504067567	130.604166666667	48.5625
122.4375	54.0208333333333	0.0303020301988034	0.00932490397214537	831606.606552581	133.577844344549	130.604166666667	48.5625
122.479166666667	54.0208333333333	0.0301562461583614	0.00924285814943497	829630.873613688	133.740879786344	130.604166666667	48.5625
122.520833333333	54.0208333333333	0.0300400170596617	0.00897969512049805	827660.52501154	133.904613475848	130.604166666667	48.5625
122.5625	54.0208333333333	0.0304422037263897	0.00968857816741896	825695.599932693	134.06904848874	130.604166666667	48.5625
122.604166666667	54.0208333333333	0.0301484823571388	0.00937569695998251	823736.13782767	134.234187892881	130.604166666667	48.5625
122.645833333333	54.0208333333333	0.0311270475057596	0.0107214337719962	821782.178411506	134.400034747709	130.604166666667	48.5625
122.6875	54.0208333333333	0.0302094549169061	0.00956200803861889	819833.761664261	134.566592103618	130.604166666667	48.5625
122.729166666667	54.0208333333333	0.0302300346907366	0.00940077361670374	817890.927831486	134.733863001328	130.604166666667	48.5625
122.770833333333	54.0208333333333	0.0304108410569911	0.009818293859396	815953.717424635	134.901850471234	130.604166666667	48.5625
122.8125	54.0208333333333	0.0309166629629407	0.0107058698939059	802721.726831563	135.547186682343	130.4375	48.6041666666667
122.854166666667	54.0208333333333	0.0312788318717297	0.0110794779395267	800812.112217829	135.719686130008	130.4375	48.6041666666667
122.895833333333	54.0208333333333	0.0311467247381978	0.0109812114906992	798908.396745218	135.892929822174	130.4375	48.6041666666667
122.9375	54.0208333333333	0.030334705292878	0.00973179632876789	808261.929613	135.581026282237	130.604166666667	48.5625
122.979166666667	54.0208333333333	0.0301513574159476	0.0091783566444058	806353.453339165	135.752641660967	130.604166666667	48.5625
123.020833333333	54.0208333333333	0.0301625756754228	0.00919574957082527	804450.849162698	135.924991539709	130.604166666667	48.5625
123.0625	54.0208333333333	0.0303130493309104	0.00942131001750316	802554.159464761	136.098078857426	130.604166666667	48.5625
123.104166666667	54.0208333333333	0.0301717081094911	0.00967041026516316	762081.658924871	135.465055545093	130.395833333333	48.8958333333333
123.145833333333	54.0208333333333	0.0302657831418972	0.00977660128701289	760169.371608677	135.644845836653	130.395833333333	48.8958333333333
123.1875	54.0208333333333	0.030566970760112	0.0102314200086331	758263.225715832	135.825457976902	130.395833333333	48.8958333333333
123.229166666667	54.0208333333333	0.0308196420499734	0.0104467960368741	756363.268300432	136.006895508444	130.395833333333	48.8958333333333
123.270833333333	54.0208333333333	0.0304512136513094	0.00983608564885887	754469.546735423	136.18916195516	130.395833333333	48.8958333333333
123.3125	54.0208333333333	0.0304305804875772	0.00980970828788023	752582.10871274	136.372260821198	130.395833333333	48.8958333333333
123.354166666667	54.0208333333333	0.0310309843919577	0.0106703885450094	750701.002243336	136.556195589961	130.395833333333	48.8958333333333
123.395833333333	54.0208333333333	0.0315119344090523	0.0114183142128856	748826.275657156	136.740969723059	130.395833333333	48.8958333333333
123.4375	54.0208333333333	0.0311234031182075	0.0110387285299785	746957.977603059	136.926586659248	130.395833333333	48.8958333333333
123.479166666667	54.0208333333333	0.0301164646820327	0.00911762534561504	783922.074007972	137.870145326833	130.604166666667	48.5625
123.520833333333	54.0208333333333	0.0301055516648914	0.00885375620645947	782093.317238355	138.051533313717	130.604166666667	48.5625
123.5625	54.0208333333333	0.0300013573901479	0.00897203562013868	780271.004367444	138.23369253289	130.604166666667	48.5625
123.604166666667	54.0208333333333	0.0290982508874089	0.00911711396397489	778455.181241533	138.416625652008	130.604166666667	48.5625
123.645833333333	54.0208333333333	0.0301460856978561	0.00911398322616622	737714.640319159	137.867432005257	130.395833333333	48.8958333333333
123.6875	54.0208333333333	0.0299768416597038	0.00953385837304731	735885.952911002	138.058176555202	130.395833333333	48.8958333333333
123.729166666667	54.0208333333333	0.0301088666417746	0.0093755253679279	734064.043482146	138.249787246194	130.395833333333	48.8958333333333
123.770833333333	54.0208333333333	0.0291978249639556	0.00931455358996035	732248.96321993	138.442267293504	130.395833333333	48.8958333333333
123.8125	54.0208333333333	0.0300297681689914	0.00916331188779091	730440.763626169	138.635619879073	130.395833333333	48.8958333333333
123.854166666667	54.0208333333333	0.0300797960018427	0.00966207396279732	728639.496516219	138.829848150251	130.395833333333	48.8958333333333
123.895833333333	54.0208333333333	0.0305105693026069	0.0106373638350701	726845.214017948	139.024955218505	130.395833333333	48.8958333333333
123.9375	54.0208333333333	0.0302772135440998	0.010174706760759	753362.97022901	140.47434883176	130.4375	48.6041666666667
123.979166666667	54.0208333333333	0.0298528921060748	0.00987416776400479	723277.812923711	139.417818004834	130.395833333333	48.8958333333333
124.020833333333	54.0208333333333	0.0302329037442677	0.0102624640942158	749901.147153061	140.862341211882	130.4375	48.6041666666667
124.0625	54.0208333333333	0.0302772242418533	0.0102235557197539	748181.013985049	141.057565479239	130.4375	48.6041666666667
124.104166666667	54.0208333333333	0.0289236650842135	0.0101329687023126	757188.548587936	140.673118477071	130.604166666667	48.5625
124.145833333333	54.0208333333333	0.0284812459575762	0.00979201606102591	716229.154108186	140.214221753558	130.395833333333	48.8958333333333
124.1875	54.0208333333333	0.0287564048441035	0.0101691819357437	714485.249462707	140.415564228285	130.395833333333	48.8958333333333
124.229166666667	54.0208333333333	0.0287874936967827	0.0103906158740606	752028.576851988	141.255213300284	130.604166666667	48.5625
124.270833333333	54.0208333333333	0.0282187092804257	0.0092658489365723	750323.036551159	141.450866525237	130.604166666667	48.5625
124.3125	54.0208333333333	0.0283885001670257	0.0092953947031538	748624.804792202	141.647334043203	130.604166666667	48.5625
124.354166666667	54.0208333333333	0.0267147756944585	0.0108222151612212	735999.613063178	143.847449776044	130.229166666667	48.5208333333333
124.395833333333	54.0208333333333	0.0243536270632334	0.0099326677327916	732793.243941493	144.258336681523	130.1875	48.5208333333333
124.4375	54.0208333333333	0.0246637061194242	0.0103467464450401	745250.468742818	142.042720006076	130.645833333333	48.5625
124.479166666667	54.0208333333333	0.0250020371321587	0.0105153550448908	743574.465963403	142.24164235777	130.645833333333	48.5625
124.520833333333	54.0208333333333	0.0246096303929371	0.0102863045507159	741905.974743107	142.441386813622	130.645833333333	48.5625
124.5625	54.0208333333333	0.0270041333038035	0.0112572353573449	745250.468742818	142.042720006076	130.770833333333	48.5625
124.604166666667	54.0208333333333	0.0274699113317681	0.0112371804776478	736946.084909526	143.045570855808	130.604166666667	48.5625
124.645833333333	54.0208333333333	0.0284529917108849	0.0101766670379351	735308.155521135	143.248621516463	130.604166666667	48.5625
124.6875	54.0208333333333	0.0286141406280652	0.0105295921740133	733677.996602396	143.452502909396	130.604166666667	48.5625
124.729166666667	54.0208333333333	0.0284452523077509	0.0105871778117043	732055.660592784	143.65721659617	130.604166666667	48.5625
124.770833333333	54.0208333333333	0.0306027352499379	0.0119498229968614	720090.423452046	144.503711120501	130.4375	48.6041666666667
124.8125	54.0208333333333	0.0310240788226452	0.0124876650790645	718508.772568889	144.714015889822	130.4375	48.6041666666667
124.854166666667	54.0208333333333	0.0315379625082412	0.0133165912829967	716935.320674662	144.925173331689	130.4375	48.6041666666667
124.895833333333	54.0208333333333	0.0313746644973559	0.0130125853221689	1003273.21405825	162.321764544255	128.770833333333	45.3541666666667
124.9375	54.0208333333333	0.0315793544897579	0.0128472710219441	1002448.01580825	162.50298959131	128.770833333333	45.3541666666667
124.979166666667	54.0208333333333	0.0315677081360211	0.0125854497619208	1001631.06200298	162.684484902495	128.770833333333	45.3541666666667
125.020833333333	54.0208333333333	0.0314639454776086	0.0123171671055935	1000822.37308509	162.866248416422	128.770833333333	45.3541666666667
125.0625	54.0208333333333	0.0313945941857388	0.0121667027664848	1000021.96935603	163.04827804717	128.770833333333	45.3541666666667
125.104166666667	54.0208333333333	0.0317582067561356	0.012211045875217	999229.87097372	163.230571684348	128.770833333333	45.3541666666667
125.145833333333	54.0208333333333	0.0318136228118122	0.0120238949382219	998446.097950383	163.413127193166	128.770833333333	45.3541666666667
125.1875	54.0208333333333	0.0319284577769274	0.0120725903207689	997670.670150247	163.595942414513	128.770833333333	45.3541666666667
125.229166666667	54.0208333333333	0.0317406972283581	0.0120226156397653	996903.607287323	163.779015165033	128.770833333333	45.3541666666667
125.270833333333	54.0208333333333	0.0318208622568653	0.0119389796917055	996144.928923159	163.962343237214	128.770833333333	45.3541666666667
125.3125	54.0208333333333	0.0318496385677255	0.0117751433584486	995394.654464614	164.145924399475	128.770833333333	45.3541666666667
125.354166666667	54.0208333333333	0.0321091181272439	0.0113566666769914	994652.803161622	164.329756396266	128.770833333333	45.3541666666667
125.395833333333	54.0208333333333	0.0322205867054437	0.0111307125829367	993919.394104979	164.513836948163	128.770833333333	45.3541666666667
125.4375	54.0208333333333	0.0318437633629393	0.0107554958113083	993194.446224121	164.69816375198	128.770833333333	45.3541666666667
125.479166666667	54.0208333333333	0.0315939559591355	0.0114660411242065	992477.97828492	164.882734480872	128.770833333333	45.3541666666667
125.520833333333	54.0208333333333	0.0313042558461357	0.0110117274807913	991770.00888748	165.067546784459	128.770833333333	45.3541666666667
125.5625	54.0208333333333	0.0307289234235502	0.0109438615403836	991070.556463946	165.252598288941	128.770833333333	45.3541666666667
125.604166666667	54.0208333333333	0.0308384558028103	0.0104391613284467	990379.639276329	165.437886597226	128.770833333333	45.3541666666667
125.645833333333	54.0208333333333	0.0305479373899443	0.0100364236076314	989697.275414312	165.623409289063	128.770833333333	45.3541666666667
125.6875	54.0208333333333	0.0308792480755317	0.00911180903965025	989023.482793105	165.809163921176	128.770833333333	45.3541666666667
125.729166666667	54.0208333333333	0.0305416280698393	0.00862335497354618	988358.279151282	165.995148027408	128.770833333333	45.3541666666667
125.770833333333	54.0208333333333	0.030602052591494	0.00891007612376468	987701.682048633	166.181359118864	128.770833333333	45.3541666666667
120.104166666667	53.9791666666667	0.0261438279803314	0.0107180702138059	607155.457146538	123.645009824781	127.270833333333	50.7291666666667
120.145833333333	53.9791666666667	0.0248554888267074	0.0088057535121636	706966.992501559	132.707778040232	127.3125	49.4375
120.1875	53.9791666666667	0.0251181285926611	0.00908991986386555	704961.192307724	132.891606665701	127.3125	49.4375
120.229166666667	53.9791666666667	0.026301915526328	0.0107809512599305	600349.385132335	124.179031478129	127.270833333333	50.7291666666667
120.270833333333	53.9791666666667	0.0262322086504013	0.0107539098377814	598090.262057271	124.359482162423	127.270833333333	50.7291666666667
120.3125	53.9791666666667	0.0250381193293101	0.00854852686378203	698979.90972898	133.448830745877	127.3125	49.4375
120.354166666667	53.9791666666667	0.0224772169794931	0.00579695175393921	576604.640572226	123.150749499905	127.229166666667	50.9375
120.395833333333	53.9791666666667	0.0225130935564371	0.00565620511240789	686041.343460324	133.510241672596	127.270833333333	49.5208333333333
120.4375	53.9791666666667	0.0251810780840826	0.00817219323392998	693053.907331605	134.014772667347	127.3125	49.4375
120.479166666667	53.9791666666667	0.0253234330685581	0.00865414112732002	586868.92149114	125.280573033638	127.270833333333	50.7291666666667
120.520833333333	53.9791666666667	0.0248991189111522	0.00850662428866277	584639.912805395	125.468639826051	127.270833333333	50.7291666666667
120.5625	53.9791666666667	0.0246391767012689	0.00850052619545711	582416.128925362	125.658016947608	127.270833333333	50.7291666666667
120.604166666667	53.9791666666667	0.026466732099588	0.0102629377002119	580197.630672106	125.848716340528	127.270833333333	50.7291666666667
120.645833333333	53.9791666666667	0.0250179773493695	0.0108744280925785	577984.479651953	126.040750033372	127.270833333333	50.7291666666667
120.6875	53.9791666666667	0.0282657142030924	0.0112413613931277	881857.909136033	125.089005561472	130.5625	48.9791666666667
120.729166666667	53.9791666666667	0.0286583882301221	0.0111319207246805	877107.811185017	126.21395723233	130.395833333333	48.8958333333333
120.770833333333	53.9791666666667	0.0279574912872641	0.0106154274429812	877391.626142546	125.360512823608	130.5625	48.9791666666667
120.8125	53.9791666666667	0.0249935291903727	0.0103136903592533	876473.213372431	125.00197935426	130.645833333333	49.0208333333333
120.854166666667	53.9791666666667	0.0253152754725188	0.0100200544594835	567001.145430732	127.021359931932	127.270833333333	50.7291666666667
120.895833333333	53.9791666666667	0.0261994374667749	0.0102058343222941	564821.416711317	127.221656747924	127.270833333333	50.7291666666667
120.9375	53.9791666666667	0.024945123671583	0.00939214241429042	869772.284587466	125.411411658135	130.645833333333	49.0208333333333
120.979166666667	53.9791666666667	0.0248563403313242	0.0102388336573791	867546.199272503	125.549121636167	130.645833333333	49.0208333333333
121.020833333333	53.9791666666667	0.0272798292468473	0.0106171198262567	865323.942629304	125.687454058972	130.645833333333	49.0208333333333
121.0625	53.9791666666667	0.0246236284608288	0.0101637724089686	555838.235849976	118.284306469039	128.104166666667	51.3958333333333
121.104166666667	53.9791666666667	0.0274395878360324	0.010657870127193	860891.036820838	125.966001166046	130.645833333333	49.0208333333333
121.145833333333	53.9791666666667	0.0285096724885097	0.0100499910135777	855252.358915403	127.630584956045	130.395833333333	48.8958333333333
121.1875	53.9791666666667	0.0283285519192445	0.00942813481424153	853089.492190204	127.775758432614	130.395833333333	48.8958333333333
121.229166666667	53.9791666666667	0.0290202851263834	0.0095505386024784	850930.87799285	127.921584811173	130.395833333333	48.8958333333333
121.270833333333	53.9791666666667	0.0287072169277146	0.00869182729539521	848776.549474098	128.068067777063	130.395833333333	48.8958333333333
121.3125	53.9791666666667	0.0243810726075243	0.00970466087160393	541464.155420295	119.309587674335	128.104166666667	51.3958333333333
121.354166666667	53.9791666666667	0.0244966437599159	0.00865819429517728	847687.412393929	126.816972058673	130.645833333333	49.0208333333333
121.395833333333	53.9791666666667	0.0242113366231333	0.00964444430600492	536704.919358273	119.662327440775	128.104166666667	51.3958333333333
121.4375	53.9791666666667	0.0246907204342762	0.0100750850297846	861816.039057828	128.068511078616	130.6875	48.8125
121.479166666667	53.9791666666667	0.0267648919763734	0.0105267078868202	876770.981154706	130.137411490085	130.5625	48.5208333333333
121.520833333333	53.9791666666667	0.0287421553537018	0.00897182329000471	873375.035293588	129.930378741994	130.604166666667	48.5625
121.5625	53.9791666666667	0.0302237483469605	0.00923303375933462	871281.048294727	130.078784767753	130.604166666667	48.5625
121.604166666667	53.9791666666667	0.0301624289083645	0.0091800680944313	869191.629902232	130.227825213799	130.604166666667	48.5625
121.645833333333	53.9791666666667	0.0283855602089641	0.00826892494687251	867106.813821997	130.377503268994	130.604166666667	48.5625
121.6875	53.9791666666667	0.0302176968557573	0.00932076023612789	865026.634008597	130.527822125597	130.604166666667	48.5625
121.729166666667	53.9791666666667	0.0303809719712578	0.0101593040364195	851253.632674832	131.080230126732	130.4375	48.6041666666667
121.770833333333	53.9791666666667	0.0306575751725619	0.010592353344259	849195.423894671	131.234453432368	130.4375	48.6041666666667
121.8125	53.9791666666667	0.0304436085022142	0.010263073495512	858814.255470131	130.982655469657	130.604166666667	48.5625
121.854166666667	53.9791666666667	0.0311357790765533	0.0112575114908394	845093.624408611	131.544907344338	130.4375	48.6041666666667
121.895833333333	53.9791666666667	0.0314989521145267	0.0115760838845707	1010532.68259366	148.97569810957	128.604166666667	45.9791666666667
121.9375	53.9791666666667	0.0324838994136134	0.0124247696469666	1077515.70628131	150.124196054825	128.770833333333	45.3541666666667
121.979166666667	53.9791666666667	0.0321719850185985	0.0121944126652728	1076157.28104244	150.28291984412	128.770833333333	45.3541666666667
122.020833333333	53.9791666666667	0.03126661860948	0.011058194604025	836949.517705188	132.173936098395	130.4375	48.6041666666667
122.0625	53.9791666666667	0.0305439526284618	0.0102853446091759	846519.374793381	131.910055815288	130.604166666667	48.5625
122.104166666667	53.9791666666667	0.0310714138950654	0.0108338430163615	832907.802861715	132.49256333793	130.4375	48.6041666666667
122.145833333333	53.9791666666667	0.0312311755554848	0.0113087539403143	830894.661750112	132.652916623632	130.4375	48.6041666666667
122.1875	53.9791666666667	0.0310585300382295	0.0106431579334227	828886.715726943	132.813967375329	130.4375	48.6041666666667
122.229166666667	53.9791666666667	0.0311133150537141	0.0106811932029315	826884.003291479	132.975718855245	130.4375	48.6041666666667
122.270833333333	53.9791666666667	0.030890432168673	0.0108041957029451	824886.563214422	133.138174321494	130.4375	48.6041666666667
122.3125	53.9791666666667	0.030717515188573	0.0102149301712021	822894.43453876	133.301337027521	130.4375	48.6041666666667
122.354166666667	53.9791666666667	0.0303792788982165	0.00972805454294393	832402.977788005	133.022684818833	130.604166666667	48.5625
122.395833333333	53.9791666666667	0.0311142689333259	0.0106181843259839	818926.268929662	133.62979714585	130.4375	48.6041666666667
122.4375	53.9791666666667	0.0303561302730799	0.00978542687232858	828416.425429445	133.346787718167	130.604166666667	48.5625
122.479166666667	53.9791666666667	0.0304832600269399	0.00988646264023516	814979.824282894	133.961125122084	130.4375	48.6041666666667
122.520833333333	53.9791666666667	0.0299216988952812	0.00874092346917576	824451.19380168	133.673696822517	130.604166666667	48.5625
122.5625	53.9791666666667	0.0302076836741318	0.00925797890666497	822476.671306457	133.838211621539	130.604166666667	48.5625
122.604166666667	53.9791666666667	0.0301684306750365	0.0092578840873373	820507.59718603	134.003437462281	130.604166666667	48.5625
122.645833333333	53.9791666666667	0.0309730414847839	0.0105818064672438	807153.39118992	134.632487710051	130.4375	48.6041666666667
122.6875	53.9791666666667	0.031054568727507	0.01063808202101	816585.954178337	134.336034854079	130.604166666667	48.5625
122.729166666667	53.9791666666667	0.0310625056337891	0.0105807798340197	814633.466023214	134.503412676215	130.604166666667	48.5625
122.770833333333	53.9791666666667	0.0304084904460229	0.00968856401873043	812686.587708201	134.671514080942	130.604166666667	48.5625
122.8125	53.9791666666667	0.0307004634176891	0.0101566272965866	799417.766230738	135.315629452381	130.4375	48.6041666666667
122.854166666667	53.9791666666667	0.0308478566267241	0.0103796915226646	808809.825055733	135.009900071664	130.604166666667	48.5625
122.895833333333	53.9791666666667	0.0303699533291097	0.00957735947756701	806880.02362929	135.180190846273	130.604166666667	48.5625
122.9375	53.9791666666667	0.0304618722829871	0.00956070560778314	804955.997865699	135.351217579301	130.604166666667	48.5625
122.979166666667	53.9791666666667	0.0299715389450821	0.00840951177890797	803037.789904397	135.522983333748	130.604166666667	48.5625
123.020833333333	53.9791666666667	0.0299183613737855	0.0085103407054459	801125.442158864	135.695491158789	130.604166666667	48.5625
123.0625	53.9791666666667	0.0299651620918474	0.00902610163577819	799218.99731682	135.868744089017	130.604166666667	48.5625
123.104166666667	53.9791666666667	0.0302656558259248	0.00968048657409081	797318.498340368	136.042745143688	130.604166666667	48.5625
123.145833333333	53.9791666666667	0.0298796930522651	0.00930018348209313	795423.988466069	136.217497325943	130.604166666667	48.5625
123.1875	53.9791666666667	0.0302485010609216	0.00968392173252516	793535.511204993	136.393003622012	130.604166666667	48.5625
123.229166666667	53.9791666666667	0.0301994984011246	0.00952054343772807	791653.110342693	136.569267000414	130.604166666667	48.5625
123.270833333333	53.9791666666667	0.0307887184020458	0.0101180173490519	751129.670126433	135.945397728765	130.395833333333	48.8958333333333
123.3125	53.9791666666667	0.0311672332931276	0.0110669680313066	749231.961041288	136.128688788228	130.395833333333	48.8958333333333
123.354166666667	53.9791666666667	0.0315779502642149	0.0114943774960157	747340.570867033	136.312825098698	130.395833333333	48.8958333333333
123.395833333333	53.9791666666667	0.0304799995673626	0.00973994533620937	615757.102692757	141.514432926186	128.6875	49.5208333333333
123.4375	53.9791666666667	0.0301116879537393	0.00844594761716865	782333.803706579	137.462042681092	130.604166666667	48.5625
123.479166666667	53.9791666666667	0.0302464790660135	0.00842473123148996	780488.796087759	137.642909795245	130.604166666667	48.5625
123.520833333333	53.9791666666667	0.0301975273807354	0.00913896250424208	739839.178482205	137.057894214682	130.395833333333	48.8958333333333
123.5625	53.9791666666667	0.0292238622900635	0.00843863556633213	776817.998532198	138.006978705272	130.604166666667	48.5625
123.604166666667	53.9791666666667	0.0282309195350819	0.00889147402034165	774992.300814518	138.190186067581	130.604166666667	48.5625
123.645833333333	53.9791666666667	0.0298701336194758	0.00909310949945913	734281.902429969	137.625744527381	130.395833333333	48.8958333333333
123.6875	53.9791666666667	0.0303412536142075	0.00994599350684012	732442.844762918	137.816769914968	130.395833333333	48.8958333333333
123.729166666667	53.9791666666667	0.0304445857780605	0.0103842181898535	730610.55621445	138.008671930342	130.395833333333	48.8958333333333
123.770833333333	53.9791666666667	0.030530540336525	0.0102339206821073	728785.08843817	138.201453918757	130.395833333333	48.8958333333333
123.8125	53.9791666666667	0.0304940374427464	0.0102789235795255	726966.493411751	138.395119192749	130.395833333333	48.8958333333333
123.854166666667	53.9791666666667	0.0307994620381604	0.0111772987537858	725154.823436097	138.589671030852	130.395833333333	48.8958333333333
123.895833333333	53.9791666666667	0.0314522286855434	0.012131073083725	751543.078012296	140.056692855814	130.4375	48.6041666666667
123.9375	53.9791666666667	0.0313318686986316	0.0121453694324115	749791.503811105	140.249849474136	130.4375	48.6041666666667
123.979166666667	53.9791666666667	0.0308211775737854	0.0113636089792764	748047.030279056	140.443831451539	130.4375	48.6041666666667
124.020833333333	53.9791666666667	0.0301287793099295	0.0104241519035993	746309.707775317	140.638641190018	130.4375	48.6041666666667
124.0625	53.9791666666667	0.0298860428839431	0.0101793073251978	716202.202352248	139.575840883789	130.395833333333	48.8958333333333
124.104166666667	53.9791666666667	0.0304035080627085	0.0108954509079777	714433.198972001	139.775778883	130.395833333333	48.8958333333333
124.145833333333	53.9791666666667	0.0298350704591293	0.0105312278016934	712671.495708942	139.976625330679	130.395833333333	48.8958333333333
124.1875	53.9791666666667	0.0295780272165568	0.0103544871510248	710917.147407962	140.178383184133	130.395833333333	48.8958333333333
124.229166666667	53.9791666666667	0.0299151615522372	0.0103637336103312	709170.209225119	140.381055354036	130.395833333333	48.8958333333333
124.270833333333	53.9791666666667	0.0289804317855885	0.010209262661388	707430.736625727	140.584644702924	130.395833333333	48.8958333333333
124.3125	53.9791666666667	0.0280533366029483	0.0093395127902939	744993.416796076	141.42702910885	130.604166666667	48.5625
124.354166666667	53.9791666666667	0.0282590028753305	0.00964833704574614	743292.621469095	141.624766466468	130.604166666667	48.5625
124.395833333333	53.9791666666667	0.0277238635317754	0.00974300698345825	741599.237881356	141.823333090423	130.604166666667	48.5625
124.4375	53.9791666666667	0.0270502099619447	0.0104728932163925	742125.416050186	142.418186604427	130.5625	48.5208333333333
124.479166666667	53.9791666666667	0.0251789357287466	0.00898107393492377	744993.416796078	141.42702910885	130.770833333333	48.5625
124.520833333333	53.9791666666667	0.027451790894583	0.0106121784807538	736564.073130273	142.424028681912	130.604166666667	48.5625
124.5625	53.9791666666667	0.028531405513332	0.0095294890974495	734900.853270446	142.625932243265	130.604166666667	48.5625
124.604166666667	53.9791666666667	0.028304219401932	0.00999586857465617	733245.304720483	142.828674752938	130.604166666667	48.5625
124.645833333333	53.9791666666667	0.0286241569714446	0.0110565701423459	731597.480096166	143.032257990377	130.604166666667	48.5625
124.6875	53.9791666666667	0.0292889489044532	0.0109738997900723	729957.432240576	143.236683679653	130.604166666667	48.5625
124.729166666667	53.9791666666667	0.030559116223065	0.0114255027285321	717919.364066872	144.079161593473	130.4375	48.6041666666667
124.770833333333	53.9791666666667	0.0307851719646105	0.0119676567851347	716319.658861478	144.289228433577	130.4375	48.6041666666667
124.8125	53.9791666666667	0.0307797140595151	0.0118310148627373	714728.108554751	144.50015934706	130.4375	48.6041666666667
124.854166666667	53.9791666666667	0.0310838066034459	0.0124244317926072	713144.768261822	144.71195566041	130.4375	48.6041666666667
124.895833333333	53.9791666666667	0.0317888115033832	0.0133110803068374	998855.497210764	162.241645063394	128.770833333333	45.3541666666667
124.9375	53.9791666666667	0.0314811241498414	0.0129341743508553	998025.84789386	162.423598580752	128.770833333333	45.3541666666667
124.979166666667	53.9791666666667	0.0312773322862409	0.0122361417236311	708444.561649361	145.352549230289	130.4375	48.6041666666667
125.020833333333	53.9791666666667	0.0312177284409277	0.0120722154243828	996391.416871333	162.788325977521	128.770833333333	45.3541666666667
125.0625	53.9791666666667	0.0310797252154988	0.0118849269214433	995586.676496841	162.971095667308	128.770833333333	45.3541666666667
125.104166666667	53.9791666666667	0.0314543468413292	0.0118612292952033	994790.280194584	163.154133183198	128.770833333333	45.3541666666667
125.145833333333	53.9791666666667	0.0317040361333692	0.0119168547817176	994002.248267125	163.337436367854	128.770833333333	45.3541666666667
125.1875	53.9791666666667	0.0320254006759584	0.0120892234037869	993222.600867689	163.521003039063	128.770833333333	45.3541666666667
125.229166666667	53.9791666666667	0.0319139791717583	0.0119487034616618	992451.357997871	163.704830989808	128.770833333333	45.3541666666667
125.270833333333	53.9791666666667	0.0321121847324466	0.0119576510719643	991688.539505344	163.888917988361	128.770833333333	45.3541666666667
125.3125	53.9791666666667	0.032126672681974	0.0120296586785559	990934.165081572	164.073261778369	128.770833333333	45.3541666666667
125.354166666667	53.9791666666667	0.0319600064794806	0.0120764860669845	990188.254259544	164.257860078949	128.770833333333	45.3541666666667
125.395833333333	53.9791666666667	0.0320478104408036	0.0117468371017485	989450.826411483	164.442710584794	128.770833333333	45.3541666666667
125.4375	53.9791666666667	0.0316789875878319	0.011131802802219	988721.900746595	164.627810966274	128.770833333333	45.3541666666667
125.479166666667	53.9791666666667	0.0312601697258884	0.0106835103831808	988001.496308802	164.813158869547	128.770833333333	45.3541666666667
125.520833333333	53.9791666666667	0.0307034732290101	0.0108617064476334	987289.631974486	164.998751916683	128.770833333333	45.3541666666667
125.5625	53.9791666666667	0.0307066618799485	0.0108792826072065	986586.326450258	165.184587705777	128.770833333333	45.3541666666667
125.604166666667	53.9791666666667	0.0308225256065561	0.0103708325468153	985891.598270713	165.370663811081	128.770833333333	45.3541666666667
125.645833333333	53.9791666666667	0.0312243547440417	0.0102064943593019	985205.465796205	165.556977783137	128.770833333333	45.3541666666667
125.6875	53.9791666666667	0.0314530672235303	0.0101057736552968	984527.947210634	165.743527148914	128.770833333333	45.3541666666667
125.729166666667	53.9791666666667	0.0315198677059826	0.00974067704964385	983859.060519241	165.930309411951	128.770833333333	45.3541666666667
125.770833333333	53.9791666666667	0.0310375543609577	0.00954485972929622	983198.823546407	166.117322052505	128.770833333333	45.3541666666667
125.8125	53.9791666666667	0.0311047359370275	0.00943722690760364	982547.253933479	166.304562527707	128.770833333333	45.3541666666667
125.854166666667	53.9791666666667	0.0315757366393293	0.0092904382747605	981904.369136593	166.492028271722	128.770833333333	45.3541666666667
125.895833333333	53.9791666666667	0.0316668838079069	0.00947946336691967	981270.186424518	166.679716695909	128.770833333333	45.3541666666667
120.0625	53.9375	0.0257605812645869	0.0111198550978201	707880.822681978	132.066654752949	127.3125	49.4375
120.104166666667	53.9375	0.026069892255333	0.0105548915310107	604598.262621234	123.280233349006	127.270833333333	50.7291666666667
120.145833333333	53.9375	0.0247312650626722	0.00867914336461771	602312.93788608	123.456391382357	127.270833333333	50.7291666666667
120.1875	53.9375	0.0264102258678102	0.0104296261646059	600032.267357808	123.633763001112	127.270833333333	50.7291666666667
120.229166666667	53.9375	0.0258915771218544	0.0101601706867449	597756.305072087	123.812359583466	127.270833333333	50.7291666666667
120.270833333333	53.9375	0.0249925817264277	0.00851147436917446	595485.105775348	123.99219260381	127.270833333333	50.7291666666667
120.3125	53.9375	0.0256290449346058	0.00862157380508268	593218.72493407	124.173273632558	127.270833333333	50.7291666666667
120.354166666667	53.9375	0.0250307643704281	0.00850824890921256	590957.218744109	124.355614335937	127.270833333333	50.7291666666667
120.395833333333	53.9375	0.0262124630268779	0.0104413020157209	691819.664837579	133.549137683224	127.3125	49.4375
120.4375	53.9375	0.0254087440614721	0.0106008752872707	689839.477711938	133.738844693295	127.3125	49.4375
120.479166666667	53.9375	0.0255803892809902	0.0111569743405989	584202.52117945	124.910312587292	127.270833333333	50.7291666666667
120.520833333333	53.9375	0.0261586269050451	0.0108429485009173	581961.090471743	125.097810557144	127.270833333333	50.7291666666667
120.5625	53.9375	0.0258090567351985	0.0108165873488845	579724.826667175	125.286627958574	127.270833333333	50.7291666666667
120.604166666667	53.9375	0.0253516689029754	0.0102719120615473	577493.790537952	125.476777025039	127.270833333333	50.7291666666667
120.645833333333	53.9375	0.0251266570492436	0.0107821491032819	882843.375500462	124.217998875438	130.645833333333	49.0208333333333
120.6875	53.9375	0.0249656984348178	0.0111508338955263	573047.648387615	125.861119549652	127.270833333333	50.7291666666667
120.729166666667	53.9375	0.0288618178938274	0.010520774042515	876956.107467967	124.978500265615	130.5625	48.9791666666667
120.770833333333	53.9375	0.0286540350649672	0.0102619218361747	872163.123591702	126.108963468673	130.395833333333	48.8958333333333
120.8125	53.9375	0.0249006462981701	0.00937479203668178	873821.226138442	124.754454310584	130.645833333333	49.0208333333333
120.854166666667	53.9375	0.0248231431947382	0.00968885153045624	871574.827408072	124.890085954883	130.645833333333	49.0208333333333
120.895833333333	53.9375	0.0247645367337859	0.00934422299634081	869332.142341944	125.026332140082	130.645833333333	49.0208333333333
120.9375	53.9375	0.0277779585381547	0.0104369189540794	873532.18139693	137.57454619743	128.8125	47.8541666666667
120.979166666667	53.9375	0.0248706324327072	0.00924565321229989	864858.031656354	125.300683125328	130.645833333333	49.0208333333333
121.020833333333	53.9375	0.0284358559093971	0.00949518758834367	858970.175069935	126.954033570065	130.395833333333	48.8958333333333
121.0625	53.9375	0.0270393210619177	0.0105370836174798	860399.133546453	125.577537421323	130.645833333333	49.0208333333333
121.104166666667	53.9375	0.0287129040800903	0.00979021363308735	854604.977707149	127.240822295743	130.395833333333	48.8958333333333
121.145833333333	53.9375	0.0284405248600762	0.0100755192702332	852428.607577561	127.385189320234	130.395833333333	48.8958333333333
121.1875	53.9375	0.0284212810814954	0.00997685423101924	850256.433299907	127.530209763935	130.395833333333	48.8958333333333
121.229166666667	53.9375	0.0284171545837772	0.010095303025461	848088.487823822	127.675887375758	130.395833333333	48.8958333333333
121.270833333333	53.9375	0.027082324408994	0.0101665955025879	849320.052273989	126.280825456746	130.645833333333	49.0208333333333
121.3125	53.9375	0.0243021889377412	0.010064575840792	539209.00992385	118.880901691073	128.104166666667	51.3958333333333
121.354166666667	53.9375	0.0243998106145891	0.0101246886933382	536814.948419291	119.05538907832	128.104166666667	51.3958333333333
121.395833333333	53.9375	0.0242507562922773	0.00834379590807276	861127.680191893	127.681824296204	130.6875	48.8125
121.4375	53.9375	0.0276996920234322	0.00909514228295611	874625.45103784	129.402960647194	130.604166666667	48.5625
121.479166666667	53.9375	0.0282711748417324	0.0078501924576418	872513.251099662	129.5500340228	130.604166666667	48.5625
121.520833333333	53.9375	0.0276284860269677	0.00950424578509376	870405.53342148	129.697740029238	130.604166666667	48.5625
121.5625	53.9375	0.0291763711413599	0.00922462145870178	868302.331329388	129.846081918297	130.604166666667	48.5625
121.604166666667	53.9375	0.0303522430933319	0.0100441463558484	854444.869982309	130.386907918533	130.4375	48.6041666666667
121.645833333333	53.9375	0.0287845152487438	0.0089631780131346	864109.608460332	130.144686375372	130.604166666667	48.5625
121.6875	53.9375	0.0302965066100107	0.00999390512318618	850285.735866365	130.691962950097	130.4375	48.6041666666667
121.729166666667	53.9375	0.0306274043226092	0.0106341517091116	848213.306428747	130.845488835521	130.4375	48.6041666666667
121.770833333333	53.9375	0.0304753619022741	0.010104567788116	857855.238661813	130.597443735956	130.604166666667	48.5625
121.8125	53.9375	0.0304572318649974	0.0097755980556446	855779.844036695	130.74966945566	130.604166666667	48.5625
121.854166666667	53.9375	0.0306395888642146	0.00944207438742645	853709.2053579	130.902553936543	130.604166666667	48.5625
121.895833333333	53.9375	0.0311771318244968	0.0112661887738786	839972.009492617	131.466326416729	130.4375	48.6041666666667
121.9375	53.9375	0.032030273171315	0.0122716933647397	837923.972413384	131.623236104747	130.4375	48.6041666666667
121.979166666667	53.9375	0.0324642984434434	0.0127016397714457	835880.923915923	131.780832626001	130.4375	48.6041666666667
122.020833333333	53.9375	0.0311338456552275	0.0113056628231701	833842.901332987	131.939119338762	130.4375	48.6041666666667
122.0625	53.9375	0.0312207078628761	0.0111485642361496	831809.94226928	132.098099600632	130.4375	48.6041666666667
122.104166666667	53.9375	0.0310168275905622	0.0106636390642482	829782.084602496	132.257776768042	130.4375	48.6041666666667
122.145833333333	53.9375	0.0313397717790684	0.0112744434773916	827759.366484342	132.418154195732	130.4375	48.6041666666667
122.1875	53.9375	0.0303959503300313	0.00977782507393706	837319.608468709	132.149739115157	130.604166666667	48.5625
122.229166666667	53.9375	0.0307588083134195	0.0102674793999217	835293.396091269	132.30870019442	130.604166666667	48.5625
122.270833333333	53.9375	0.0309718433596757	0.0108394522932916	821722.435069858	132.903521551385	130.4375	48.6041666666667
122.3125	53.9375	0.0309710867803325	0.0107773931783786	819720.662178084	133.066733515065	130.4375	48.6041666666667
122.354166666667	53.9375	0.0307588914816159	0.0102467464292872	829245.639764267	132.789746110211	130.604166666667	48.5625
122.395833333333	53.9375	0.0310396807940567	0.0106482809633478	815733.159564532	133.39531174458	130.4375	48.6041666666667
122.4375	53.9375	0.030636291309745	0.0102179393184669	813747.509754639	133.560684670861	130.4375	48.6041666666667
122.479166666667	53.9375	0.030368271814128	0.00980425431896674	823245.011454677	133.277104783028	130.604166666667	48.5625
122.520833333333	53.9375	0.0304032722260645	0.00920395534278917	821255.456743011	133.440975746819	130.604166666667	48.5625
122.5625	53.9375	0.0292164609809541	0.00859779327984557	819271.29524632	133.605561172319	130.604166666667	48.5625
122.604166666667	53.9375	0.0301377568904734	0.00865833427140014	817292.566888838	133.770864305521	130.604166666667	48.5625
122.645833333333	53.9375	0.0304382260111513	0.00971589999501839	815319.31187093	133.936888385443	130.604166666667	48.5625
122.6875	53.9375	0.0310251928225175	0.0104340475807665	801949.593421403	134.56830434284	130.4375	48.6041666666667
122.729166666667	53.9375	0.0313658444310879	0.0108572570308807	800002.990550202	134.738835377688	130.4375	48.6041666666667
122.770833333333	53.9375	0.0308725033700434	0.0104088568998332	798062.132989449	134.910116400591	130.4375	48.6041666666667
122.8125	53.9375	0.0310371041201177	0.0107724319497408	796127.063388752	135.082150658377	130.4375	48.6041666666667
122.854166666667	53.9375	0.030423327241775	0.00942271337567688	805536.563297987	134.777935782729	130.604166666667	48.5625
122.895833333333	53.9375	0.0291240238233215	0.00836677164943574	803597.008067691	134.948353090646	130.604166666667	48.5625
122.9375	53.9375	0.0298737194054276	0.00854260105376535	801663.215362173	135.119513768451	130.604166666667	48.5625
122.979166666667	53.9375	0.0298156948150847	0.00806068468954738	799735.227611408	135.29142097552	130.604166666667	48.5625
123.020833333333	53.9375	0.0299249055910199	0.00869202060254484	797813.087526003	135.46407785808	130.604166666667	48.5625
123.0625	53.9375	0.0303848525572324	0.00891434709849717	795896.838097462	135.637487548456	130.604166666667	48.5625
123.104166666667	53.9375	0.0298740043890224	0.00891674823419552	793986.522598406	135.811653164294	130.604166666667	48.5625
123.145833333333	53.9375	0.0299319893560913	0.00838709511311237	792082.184582742	135.986577807781	130.604166666667	48.5625
123.1875	53.9375	0.0301386517046499	0.00939386095120667	790183.86788579	136.162264564837	130.604166666667	48.5625
123.229166666667	53.9375	0.0305115113982352	0.0099647803580973	788291.616624338	136.338716504301	130.604166666667	48.5625
123.270833333333	53.9375	0.0310911019609219	0.0112472775995969	747803.597867354	135.699457192857	130.395833333333	48.8958333333333
123.3125	53.9375	0.0316093596582907	0.0116680519526917	745895.561670486	135.882929878458	130.395833333333	48.8958333333333
123.354166666667	53.9375	0.0312336464536422	0.0109422984664159	613850.96612991	141.012925201037	128.6875	49.5208333333333
123.395833333333	53.9375	0.0302249981584521	0.008459387112232	780784.158119433	137.052236818129	130.604166666667	48.5625
123.4375	53.9375	0.0301260414310679	0.008477887260944	778922.905635932	137.232560045244	130.604166666667	48.5625
123.479166666667	53.9375	0.0306795004164964	0.0102675120122458	738326.964150937	136.62540413106	130.395833333333	48.8958333333333
123.520833333333	53.9375	0.0300062584417083	0.00876356128008826	775219.45488297	137.595558991698	130.604166666667	48.5625
123.5625	53.9375	0.0301274753554601	0.00910964554210427	773377.349061221	137.778240537059	130.604166666667	48.5625
123.604166666667	53.9375	0.0302660504347666	0.00865553893731685	771541.718373661	137.961713973276	130.604166666667	48.5625
123.645833333333	53.9375	0.0278653448247144	0.00852529261693294	769712.609742152	138.145982150036	130.604166666667	48.5625
123.6875	53.9375	0.0291840293929025	0.00932110361697267	729012.94385824	137.573083953928	130.395833333333	48.8958333333333
123.729166666667	53.9375	0.029920567664709	0.00936422385515175	727170.211956652	137.765267376862	130.395833333333	48.8958333333333
123.770833333333	53.9375	0.0311003112752411	0.0114135514121012	725334.291601825	137.958341472978	130.395833333333	48.8958333333333
123.8125	53.9375	0.0313782317180826	0.0119657296808899	751537.706487023	139.445099215047	130.4375	48.6041666666667
123.854166666667	53.9375	0.0307402481733428	0.0109618230939401	749762.036056785	139.63696829356	130.4375	48.6041666666667
123.895833333333	53.9375	0.0306516419901419	0.010477262835029	747993.362983449	139.829668120361	130.4375	48.6041666666667
123.9375	53.9375	0.0302599893207724	0.0100652436264943	718059.779680739	138.739613015328	130.395833333333	48.8958333333333
123.979166666667	53.9375	0.0292313423882342	0.00942230469083988	716258.710488285	138.937191490834	130.395833333333	48.8958333333333
124.020833333333	53.9375	0.0284339804305809	0.00951154958106926	714464.772533062	139.135680792353	130.395833333333	48.8958333333333
124.0625	53.9375	0.0302425839782983	0.00991906854200931	712678.020251373	139.33508414589	130.395833333333	48.8958333333333
124.104166666667	53.9375	0.0300933724559493	0.010558531062752	710898.508406165	139.535404735697	130.395833333333	48.8958333333333
124.145833333333	53.9375	0.0283157679856187	0.00993584090098511	709126.292085578	139.736645702796	130.395833333333	48.8958333333333
124.1875	53.9375	0.0282861070463756	0.00981866827375004	707361.42670138	139.938810143469	130.395833333333	48.8958333333333
124.229166666667	53.9375	0.029161315553893	0.0103293808454779	705603.967987276	140.141901107738	130.395833333333	48.8958333333333
124.270833333333	53.9375	0.0291941585881031	0.00982594271730143	703853.971997097	140.34592159781	130.395833333333	48.8958333333333
124.3125	53.9375	0.02841259340749	0.0101481595199652	741373.227108693	141.204565885658	130.604166666667	48.5625
124.354166666667	53.9375	0.0279571796277714	0.00925201408879228	739662.438295788	141.402750313749	130.604166666667	48.5625
124.395833333333	53.9375	0.0270274425945141	0.0101153495514405	737959.062689484	141.601775106745	130.604166666667	48.5625
124.4375	53.9375	0.0269859057691044	0.0105970698490844	738455.527857656	142.199714433309	130.5625	48.5208333333333
124.479166666667	53.9375	0.027600404203624	0.0104705057577496	734574.759365219	142.002354328003	130.604166666667	48.5625
124.520833333333	53.9375	0.0286264021985425	0.00956699049207217	732893.936404061	142.203912902904	130.604166666667	48.5625
124.5625	53.9375	0.0284958463811713	0.0101379286416979	731220.736158108	142.406320133364	130.604166666667	48.5625
124.604166666667	53.9375	0.0286868886170411	0.0109426433986975	729555.211616843	142.609577963136	130.604166666667	48.5625
124.645833333333	53.9375	0.0295144665971012	0.0113074099463621	727897.416009282	142.813688281734	130.604166666667	48.5625
124.6875	53.9375	0.0305639439683529	0.0113962041732833	715786.608191031	143.651999363958	130.4375	48.6041666666667
124.729166666667	53.9375	0.0308208377921343	0.0119314128106638	714168.80342084	143.861799731143	130.4375	48.6041666666667
124.770833333333	53.9375	0.0308051596455527	0.0119620215318969	712559.107621704	144.072475468469	130.4375	48.6041666666667
124.8125	53.9375	0.031038448599753	0.0122698570756211	925713.695209256	161.440631422076	128.604166666667	45.9791666666667
124.854166666667	53.9375	0.0310455387185071	0.0122799070825703	709364.265558848	144.496459002793	130.4375	48.6041666666667
124.895833333333	53.9375	0.0312639372596254	0.0125219676079263	707779.231146353	144.70976960429	130.4375	48.6041666666667
124.9375	53.9375	0.0313011694378441	0.0122533471711472	923140.255100179	162.021458248634	128.604166666667	45.9791666666667
124.979166666667	53.9375	0.0312053966092658	0.0121067451669934	992779.842461213	162.526463932789	128.770833333333	45.3541666666667
125.020833333333	53.9375	0.031534061665993	0.012160828068284	991962.366269706	162.709705204207	128.770833333333	45.3541666666667
125.0625	53.9375	0.0314259852949323	0.011883009368056	991153.252359141	162.893220343904	128.770833333333	45.3541666666667
125.104166666667	53.9375	0.0318736734122695	0.0120414582203429	990352.52147586	163.07700719733	128.770833333333	45.3541666666667
125.145833333333	53.9375	0.0321012602582537	0.0123248804012044	989560.194217846	163.261063584411	128.770833333333	45.3541666666667
125.1875	53.9375	0.0322556269364753	0.0123544076216091	988776.291032381	163.445387299621	128.770833333333	45.3541666666667
125.229166666667	53.9375	0.0320480787147913	0.0118712255517358	988000.832213705	163.629976112064	128.770833333333	45.3541666666667
125.270833333333	53.9375	0.0321169554628689	0.0118234996872162	987233.837900665	163.814827765558	128.770833333333	45.3541666666667
125.3125	53.9375	0.0320319892686065	0.0117139048412464	986475.328074385	163.999939978728	128.770833333333	45.3541666666667
125.354166666667	53.9375	0.0320854537522281	0.0117201719871986	985725.322555935	164.185310445095	128.770833333333	45.3541666666667
125.395833333333	53.9375	0.0318479745238522	0.0114035391630065	984983.841004	164.370936833186	128.770833333333	45.3541666666667
125.4375	53.9375	0.0315798009136348	0.010535475674942	984250.902912566	164.556816786635	128.770833333333	45.3541666666667
125.479166666667	53.9375	0.030951335285995	0.0102040026902045	983526.527608608	164.742947924297	128.770833333333	45.3541666666667
125.520833333333	53.9375	0.031142113183354	0.0102645017764232	982810.734249779	164.929327840365	128.770833333333	45.3541666666667
125.5625	53.9375	0.0318146050688467	0.010721972424873	982103.541822124	165.115954104491	128.770833333333	45.3541666666667
125.604166666667	53.9375	0.0318188871734579	0.0106589736601431	981404.969137779	165.302824261921	128.770833333333	45.3541666666667
125.645833333333	53.9375	0.0314107465537888	0.010165496410992	980715.034832706	165.489935833621	128.770833333333	45.3541666666667
125.6875	53.9375	0.0319863716366815	0.0107828353146798	980033.757364414	165.677286316421	128.770833333333	45.3541666666667
125.729166666667	53.9375	0.031655213872095	0.00967795730394183	979361.155009707	165.86487318316	128.770833333333	45.3541666666667
125.770833333333	53.9375	0.0319679018404945	0.009201299245849	978697.245862433	166.052693882835	128.770833333333	45.3541666666667
125.8125	53.9375	0.0318303550887715	0.00963590969626234	978042.047831251	166.240745840756	128.770833333333	45.3541666666667
125.854166666667	53.9375	0.0317886487711311	0.00975210479299945	977395.578637406	166.429026458712	128.770833333333	45.3541666666667
125.895833333333	53.9375	0.031754177323137	0.00991486271808183	976757.855812518	166.617533115134	128.770833333333	45.3541666666667
125.9375	53.9375	0.0329188812633154	0.0105510090925671	976128.896696388	166.806263165269	128.770833333333	45.3541666666667
125.979166666667	53.9375	0.0328467644348158	0.0103183461866744	975508.718434811	166.995213941357	128.770833333333	45.3541666666667
126.020833333333	53.9375	0.0325828573012754	0.00987969151665079	974897.337977411	167.184382752817	128.770833333333	45.3541666666667
120.0625	53.8958333333333	0.0260769614712549	0.0112476754524115	704782.000613139	131.787911870719	127.3125	49.4375
120.104166666667	53.8958333333333	0.0259272388041616	0.0108612641475167	702742.550631624	131.969840373636	127.3125	49.4375
120.145833333333	53.8958333333333	0.026086347556214	0.0106517099167084	700708.932353538	132.152729916943	127.3125	49.4375
120.1875	53.8958333333333	0.0249550732532666	0.00822507653510426	698681.197368777	132.336586107444	127.3125	49.4375
120.229166666667	53.8958333333333	0.0225193126487699	0.00643353591553206	698107.004426706	132.961044969725	127.270833333333	49.3958333333333
120.270833333333	53.8958333333333	0.0238811508857895	0.00728256599879996	698107.004426706	132.961044969725	127.3125	49.3958333333333
120.3125	53.8958333333333	0.0236789439824941	0.00737632665177066	696105.497227847	133.147794325705	127.3125	49.3958333333333
120.354166666667	53.8958333333333	0.0228412727717802	0.00679260272766792	571585.101067963	122.374407274272	127.229166666667	50.9375
120.395833333333	53.8958333333333	0.0251657167930185	0.00862079612731697	688632.609007562	133.27056291962	127.3125	49.4375
120.4375	53.8958333333333	0.0262166290925869	0.0107847592403698	686641.282435004	133.460336636749	127.3125	49.4375
120.479166666667	53.8958333333333	0.0256683089976245	0.0111952933004317	684656.212959145	133.651116173234	127.3125	49.4375
120.520833333333	53.8958333333333	0.0251267588719702	0.0110758593183577	579306.95804686	124.723565314124	127.270833333333	50.7291666666667
120.5625	53.8958333333333	0.025472972174387	0.0101626541696823	884794.084042169	123.70585623739	130.645833333333	49.0208333333333
120.604166666667	53.8958333333333	0.0251253869492375	0.0108833239871316	574814.600729392	125.101352339939	127.270833333333	50.7291666666667
120.645833333333	53.8958333333333	0.0249411532304792	0.009882635904215	880243.728515711	123.969973227315	130.645833333333	49.0208333333333
120.6875	53.8958333333333	0.0251684206788065	0.0101944944588838	877973.852088418	124.102928231887	130.645833333333	49.0208333333333
120.729166666667	53.8958333333333	0.0253739764110104	0.0100646997151793	875707.547534552	124.236485858061	130.645833333333	49.0208333333333
120.770833333333	53.8958333333333	0.0282026739228497	0.0108645656319507	869438.077438644	125.863588959665	130.395833333333	48.8958333333333
120.8125	53.8958333333333	0.0284489514772687	0.0098321063764837	869810.858846915	125.002856180116	130.5625	48.9791666666667
120.854166666667	53.8958333333333	0.0287139583923754	0.0101833785949978	867569.041389456	125.139687875842	130.5625	48.9791666666667
120.895833333333	53.8958333333333	0.0285724428900312	0.0105360167984409	868488.881794833	125.501951921745	130.5625	48.9375
120.9375	53.8958333333333	0.028521330761494	0.0106970133618321	860590.14423187	126.423667445201	130.395833333333	48.8958333333333
120.979166666667	53.8958333333333	0.0293804661151662	0.0102972036750465	858388.109060562	126.565274363739	130.395833333333	48.8958333333333
121.020833333333	53.8958333333333	0.0302096318847107	0.0105519919797601	856190.116073117	126.70752369124	130.395833333333	48.8958333333333
121.0625	53.8958333333333	0.0286133854039757	0.0101642558199453	853996.197198325	126.850419197716	130.395833333333	48.8958333333333
121.104166666667	53.8958333333333	0.0286975864413568	0.0101185351703963	854198.446092094	125.973881137753	130.5625	48.9791666666667
121.145833333333	53.8958333333333	0.0251390718226864	0.00932154295960049	853247.359895095	125.606037042541	130.645833333333	49.0208333333333
121.1875	53.8958333333333	0.02717223655326	0.0107395912047726	851022.285741489	125.746474021897	130.645833333333	49.0208333333333
121.229166666667	53.8958333333333	0.0248125605576115	0.00915926137435183	848801.142893264	125.887559636982	130.645833333333	49.0208333333333
121.270833333333	53.8958333333333	0.0246748129538761	0.0098427035024714	539672.752044331	128.327318329682	127.270833333333	50.7291666666667
121.3125	53.8958333333333	0.0253348575352417	0.00973268290083281	537527.127720753	128.541684989585	127.270833333333	50.7291666666667
121.354166666667	53.8958333333333	0.026937598871128	0.0101596756134794	875944.988693498	128.876807118021	130.604166666667	48.5625
121.395833333333	53.8958333333333	0.028124573408629	0.00839376948811335	873814.762211982	129.022533455677	130.604166666667	48.5625
121.4375	53.8958333333333	0.0291104614916482	0.00919222629940351	871688.931666785	129.168890352644	130.604166666667	48.5625
121.479166666667	53.8958333333333	0.0286087053467518	0.00968627941944676	869567.529989045	129.315881120114	130.604166666667	48.5625
121.520833333333	53.8958333333333	0.0298862378280431	0.00903656117560473	867450.590361375	129.463509075574	130.604166666667	48.5625
121.5625	53.8958333333333	0.0304103283494122	0.0102529020562365	853543.2133192	129.999142705746	130.4375	48.6041666666667
121.604166666667	53.8958333333333	0.0304278288295979	0.0110929492136808	851447.211652969	130.150620834278	130.4375	48.6041666666667
121.645833333333	53.8958333333333	0.0304136018557394	0.010114422682224	849355.889696049	130.302764029231	130.4375	48.6041666666667
121.6875	53.8958333333333	0.0308888427339704	0.0112418869556345	847269.28278116	130.455575715691	130.4375	48.6041666666667
121.729166666667	53.8958333333333	0.0306084262135827	0.0105526152600584	845187.42650819	130.609059322521	130.4375	48.6041666666667
121.770833333333	53.8958333333333	0.031143805833116	0.0116172048033233	843110.356745488	130.763218281952	130.4375	48.6041666666667
121.8125	53.8958333333333	0.0313499356546989	0.0112932878092201	841038.109631174	130.918056029154	130.4375	48.6041666666667
121.854166666667	53.8958333333333	0.0313636212177432	0.0112810874438748	838970.721574398	131.073576001809	130.4375	48.6041666666667
121.895833333333	53.8958333333333	0.0311389939236069	0.0108649311780042	836908.229256585	131.229781639663	130.4375	48.6041666666667
121.9375	53.8958333333333	0.0314151691164535	0.0114941868225201	834850.669632674	131.386676384069	130.4375	48.6041666666667
121.979166666667	53.8958333333333	0.031540383143047	0.0120121788201561	832798.079932319	131.544263677519	130.4375	48.6041666666667
122.020833333333	53.8958333333333	0.0319244520524875	0.012100360241834	830750.497661066	131.702546963168	130.4375	48.6041666666667
122.0625	53.8958333333333	0.0314613052263394	0.0114615157538158	828707.960601528	131.861529684333	130.4375	48.6041666666667
122.104166666667	53.8958333333333	0.031340150817956	0.0109715464138461	826670.50681451	132.021215283994	130.4375	48.6041666666667
122.145833333333	53.8958333333333	0.0313478624507129	0.0110669366104382	824638.174640105	132.181607204279	130.4375	48.6041666666667
122.1875	53.8958333333333	0.0314280819284384	0.0109323256071703	822611.002698798	132.342708885925	130.4375	48.6041666666667
122.229166666667	53.8958333333333	0.0314250400232386	0.0113041343572785	820589.029892508	132.504523767745	130.4375	48.6041666666667
122.270833333333	53.8958333333333	0.0313183251959482	0.0114745539666175	818572.295405601	132.667055286065	130.4375	48.6041666666667
122.3125	53.8958333333333	0.0309675203239006	0.0107597307669662	816560.838705901	132.830306874157	130.4375	48.6041666666667
122.354166666667	53.8958333333333	0.0313770338369755	0.0114784698240587	814554.699545645	132.994281961658	130.4375	48.6041666666667
122.395833333333	53.8958333333333	0.0314502871286099	0.0114669028663262	812553.917962396	133.158983973971	130.4375	48.6041666666667
122.4375	53.8958333333333	0.0312838584681026	0.0109321477785195	810558.534279968	133.324416331655	130.4375	48.6041666666667
122.479166666667	53.8958333333333	0.030420323973009	0.00951201241802946	820072.69142008	133.042511299082	130.604166666667	48.5625
122.520833333333	53.8958333333333	0.0295539867502001	0.00914236774123282	818073.472613732	133.206436911387	130.604166666667	48.5625
122.5625	53.8958333333333	0.0302899362888897	0.00884808208764625	816079.630910043	133.371083573126	130.604166666667	48.5625
122.604166666667	53.8958333333333	0.0302786198935185	0.00878803705953855	814091.206464485	133.536454621876	130.604166666667	48.5625
122.645833333333	53.8958333333333	0.0302959260857999	0.00902610684911623	812108.239714558	133.702553389019	130.604166666667	48.5625
122.6875	53.8958333333333	0.0300425042053436	0.00909316485713791	810130.771380556	133.869383199109	130.604166666667	48.5625
122.729166666667	53.8958333333333	0.0303871609331579	0.00949923365991015	808158.842466263	134.036947369221	130.604166666667	48.5625
122.770833333333	53.8958333333333	0.0314876345825586	0.0113344437986855	794794.72321038	134.674575987959	130.4375	48.6041666666667
122.8125	53.8958333333333	0.0310709588580352	0.0107506643562259	792849.782830831	134.846734259755	130.4375	48.6041666666667
122.854166666667	53.8958333333333	0.0307791812435065	0.0100471060615264	1023732.50655205	153.083962194766	128.770833333333	45.5208333333333
122.895833333333	53.8958333333333	0.0303731235617602	0.009555062076341	1035367.3946843	153.545741372754	128.770833333333	45.3958333333333
122.9375	53.8958333333333	0.030069129178533	0.0091330349769352	798383.744248364	134.885899109547	130.604166666667	48.5625
122.979166666667	53.8958333333333	0.029930072428462	0.00849213572209249	796445.92888662	135.057938594267	130.604166666667	48.5625
123.020833333333	53.8958333333333	0.0300324335386898	0.00909721446040246	794513.947959892	135.230735391655	130.604166666667	48.5625
123.0625	53.8958333333333	0.0303804685566259	0.00957294059572407	792587.844760463	135.40429273388	130.604166666667	48.5625
123.104166666667	53.8958333333333	0.0303213940054299	0.00931580737664936	790667.662868564	135.578613839144	130.604166666667	48.5625
123.145833333333	53.8958333333333	0.0302996216247762	0.0091712901677384	788753.446152631	135.753701910881	130.604166666667	48.5625
123.1875	53.8958333333333	0.030311042740184	0.00904617759914168	786845.238769514	135.929560136945	130.604166666667	48.5625
123.229166666667	53.8958333333333	0.0301532416841644	0.0092254549998755	784943.085164628	136.106191688785	130.604166666667	48.5625
123.270833333333	53.8958333333333	0.0301078321947241	0.00933595394306919	783047.03007203	136.283599720596	130.604166666667	48.5625
123.3125	53.8958333333333	0.0312161071761799	0.0110793349792235	742573.095323087	135.634963806469	130.395833333333	48.8958333333333
123.354166666667	53.8958333333333	0.0318656463585957	0.012173082800721	740660.967456009	135.819471319812	130.395833333333	48.8958333333333
123.395833333333	53.8958333333333	0.0314405943781065	0.0115071285648302	766251.611638457	137.338676035511	130.4375	48.6041666666667
123.4375	53.8958333333333	0.0306850109593755	0.010273604568511	764398.630686047	137.522638111336	130.4375	48.6041666666667
123.479166666667	53.8958333333333	0.0309991922102182	0.0114466943708406	734962.827482043	136.37821675305	130.395833333333	48.8958333333333
123.520833333333	53.8958333333333	0.0308995217048631	0.0112687738990485	733076.362581494	136.566218858358	130.395833333333	48.8958333333333
123.5625	53.8958333333333	0.0307989911725631	0.0108082684088625	758878.884612055	138.079409623374	130.4375	48.6041666666667
123.604166666667	53.8958333333333	0.0300695315269797	0.00903277632169416	768103.599088101	137.731189368902	130.604166666667	48.5625
123.645833333333	53.8958333333333	0.0294055521631658	0.00880725857299738	766264.491235458	137.91572437444	130.604166666667	48.5625
123.6875	53.8958333333333	0.0303337395901769	0.00969541419955365	725596.436883432	137.327095312013	130.395833333333	48.8958333333333
123.729166666667	53.8958333333333	0.0307368273522988	0.0106390804692128	723743.197528928	137.519549872067	130.395833333333	48.8958333333333
123.770833333333	53.8958333333333	0.0310635824200324	0.0113701112719483	721896.75964672	137.71290588667	130.395833333333	48.8958333333333
123.8125	53.8958333333333	0.0319037290013651	0.0123873098651508	748020.151425083	139.215203477276	130.4375	48.6041666666667
123.854166666667	53.8958333333333	0.0309752733690515	0.011326539763341	718224.500339638	138.102336585114	130.395833333333	48.8958333333333
123.895833333333	53.8958333333333	0.0307008187457954	0.0106121880698631	716398.785792242	138.298418338785	130.395833333333	48.8958333333333
123.9375	53.8958333333333	0.0307756316665057	0.0105647238888338	714580.086470589	138.495415683903	130.395833333333	48.8958333333333
123.979166666667	53.8958333333333	0.0302928770029597	0.00942220084401798	751791.909013143	139.421292151792	130.604166666667	48.5625
124.020833333333	53.8958333333333	0.0282327129656648	0.00877671035826801	750013.604645256	139.613191046122	130.604166666667	48.5625
124.0625	53.8958333333333	0.0283882102570504	0.00954014198616453	709166.624481703	139.091935532133	130.395833333333	48.8958333333333
124.104166666667	53.8958333333333	0.028040170723342	0.00928799536505089	707376.532378698	139.292629310056	130.395833333333	48.8958333333333
124.145833333333	53.8958333333333	0.0284600394862983	0.00895078219604569	744720.911290755	140.193889459315	130.604166666667	48.5625
124.1875	53.8958333333333	0.0279775653991358	0.00929644358778233	703818.274371278	139.696817373099	130.395833333333	48.8958333333333
124.229166666667	53.8958333333333	0.0284060846471285	0.00975519389837773	702050.220757207	139.900318091399	130.395833333333	48.8958333333333
124.270833333333	53.8958333333333	0.028100793591987	0.00947250782480686	739492.615120247	140.782143961519	130.604166666667	48.5625
124.3125	53.8958333333333	0.0274651934127256	0.00966535238413206	737764.399984202	140.979919429108	130.604166666667	48.5625
124.354166666667	53.8958333333333	0.0276566315658662	0.0096257307526277	736043.546500851	141.178544176593	130.604166666667	48.5625
124.395833333333	53.8958333333333	0.0277455866716594	0.00972075309995331	734330.106982523	141.378020513184	130.604166666667	48.5625
124.4375	53.8958333333333	0.0286898718912058	0.00912832638147924	732624.134003183	141.578350700484	130.604166666667	48.5625
124.479166666667	53.8958333333333	0.0283908308997007	0.00981940111067399	730925.680396155	141.779536951163	130.604166666667	48.5625
124.520833333333	53.8958333333333	0.0287348966585011	0.0103822568864485	729234.799251705	141.981581427621	130.604166666667	48.5625
124.5625	53.8958333333333	0.0294104508787787	0.0106304360428815	727551.543914563	142.184486240628	130.604166666667	48.5625
124.604166666667	53.8958333333333	0.0301829561508658	0.0111871313293582	715336.482116098	143.013626205976	130.4375	48.6041666666667
124.645833333333	53.8958333333333	0.030246875813695	0.0109714179384409	713692.530561389	143.222246321325	130.4375	48.6041666666667
124.6875	53.8958333333333	0.0302222115499351	0.0113186477590646	712056.584374176	143.431751237506	130.4375	48.6041666666667
124.729166666667	53.8958333333333	0.0309271639178801	0.0119575130560841	710428.69938802	143.642142704961	130.4375	48.6041666666667
124.770833333333	53.8958333333333	0.0309525547180357	0.0121017991847625	708808.931671778	143.853422409269	130.4375	48.6041666666667
124.8125	53.8958333333333	0.0310452342957807	0.0121538164605064	707197.337525912	144.065591969601	130.4375	48.6041666666667
124.854166666667	53.8958333333333	0.0310765804654856	0.0121548002337454	705593.973478645	144.278652937169	130.4375	48.6041666666667
124.895833333333	53.8958333333333	0.0312523953063276	0.0123501660498805	703998.896281967	144.492606793659	130.4375	48.6041666666667
124.9375	53.8958333333333	0.0315368135235713	0.0123077149312397	989187.478355036	162.262680648882	128.770833333333	45.3541666666667
124.979166666667	53.8958333333333	0.0314707105823919	0.0121788541667979	988357.172432866	162.446388830432	128.770833333333	45.3541666666667
125.020833333333	53.8958333333333	0.0321510080614006	0.0124516630724061	987535.246479802	162.630377010337	128.770833333333	45.3541666666667
125.0625	53.8958333333333	0.0321721740229756	0.0124427391294055	986721.721691346	162.814643037878	128.770833333333	45.3541666666667
125.104166666667	53.8958333333333	0.0321229380010178	0.012292185831466	985916.619115741	162.999184736161	128.770833333333	45.3541666666667
125.145833333333	53.8958333333333	0.0319858808454624	0.0120619044991534	985119.959651564	163.18399990218	128.770833333333	45.3541666666667
125.1875	53.8958333333333	0.0317196375096076	0.0113963326869917	984331.764045322	163.369086306895	128.770833333333	45.3541666666667
125.229166666667	53.8958333333333	0.0322891606014546	0.0117069031316737	983552.052889061	163.554441695308	128.770833333333	45.3541666666667
125.270833333333	53.8958333333333	0.0321919134812329	0.0116908997990897	982780.846617963	163.740063786549	128.770833333333	45.3541666666667
125.3125	53.8958333333333	0.0324860488292947	0.012026025654633	982018.165507958	163.925950273968	128.770833333333	45.3541666666667
125.354166666667	53.8958333333333	0.0323990753914029	0.0117282115016689	981264.029673342	164.112098825228	128.770833333333	45.3541666666667
125.395833333333	53.8958333333333	0.0328245676163609	0.0115021084442902	980518.459064389	164.298507082411	128.770833333333	45.3541666666667
125.4375	53.8958333333333	0.0324788017955688	0.0110182906327763	979781.47346499	164.485172662118	128.770833333333	45.3541666666667
125.479166666667	53.8958333333333	0.0317589089219069	0.0102061685612693	979053.092490279	164.672093155589	128.770833333333	45.3541666666667
125.520833333333	53.8958333333333	0.0317607436075374	0.0103087965585661	978333.335584272	164.859266128818	128.770833333333	45.3541666666667
125.5625	53.8958333333333	0.0320619237906496	0.0108718060808335	977622.222017525	165.046689122675	128.770833333333	45.3541666666667
125.604166666667	53.8958333333333	0.0324654550502612	0.0109528591636334	976919.770884787	165.23435965304	128.770833333333	45.3541666666667
125.645833333333	53.8958333333333	0.032104220575298	0.0106009578339885	976226.001102663	165.422275210935	128.770833333333	45.3541666666667
125.6875	53.8958333333333	0.0322762975755778	0.0107670475556128	975540.931407297	165.610433262666	128.770833333333	45.3541666666667
125.729166666667	53.8958333333333	0.0321193291064845	0.0106313076187067	974864.580352063	165.798831249968	128.770833333333	45.3541666666667
125.770833333333	53.8958333333333	0.0322107333524251	0.00958983843179934	974196.966305253	165.987466590161	128.770833333333	45.3541666666667
125.8125	53.8958333333333	0.0320782228544893	0.00919124468156289	973538.107447797	166.176336676306	128.770833333333	45.3541666666667
125.854166666667	53.8958333333333	0.0321202458548928	0.010466770897546	972888.021770981	166.365438877366	128.770833333333	45.3541666666667
125.895833333333	53.8958333333333	0.0320001376866186	0.0107020548686694	972246.727074182	166.554770538381	128.770833333333	45.3541666666667
125.9375	53.8958333333333	0.0323901712575636	0.0108749394923271	971614.240962625	166.744328980639	128.770833333333	45.3541666666667
125.979166666667	53.8958333333333	0.0326424303663941	0.0110486277069413	970990.580845137	166.934111501856	128.770833333333	45.3541666666667
126.020833333333	53.8958333333333	0.0344906297137496	0.0105721057930972	955055.1791182	169.140516758806	128.3125	45.4375
126.0625	53.8958333333333	0.034866408062306	0.0109295954765634	954543.675290333	169.334454628359	128.3125	45.4375
126.104166666667	53.8958333333333	0.0343174724618394	0.0107649320968586	969172.727552885	167.504776166859	128.770833333333	45.3541666666667
126.145833333333	53.8958333333333	0.0327802536211288	0.0110208846426718	968584.541494617	167.695427516347	128.770833333333	45.3541666666667
120.020833333333	53.8541666666667	0.0249079493099813	0.00921722604435732	703756.287592634	131.325775775297	127.3125	49.4375
120.0625	53.8541666666667	0.0248283792390786	0.00855135890855927	701700.096921771	131.506710650626	127.3125	49.4375
120.104166666667	53.8541666666667	0.024605026334903	0.00861458987219061	699649.659649293	131.688610156428	127.3125	49.4375
120.145833333333	53.8541666666667	0.0250287614614672	0.00863279395124478	697605.027180133	131.871480063049	127.3125	49.4375
120.1875	53.8541666666667	0.0238794879413598	0.0076393833185317	695566.251375291	132.05532614363	127.3125	49.4375
120.229166666667	53.8541666666667	0.0242085614122824	0.00755679561033737	696973.344221298	132.496548707328	127.3125	49.3958333333333
120.270833333333	53.8541666666667	0.0262034690642681	0.0102843511203984	691506.479496876	132.425969926449	127.3125	49.4375
120.3125	53.8541666666667	0.0262009527005277	0.0106204123948007	689485.589446498	132.61277917867	127.3125	49.4375
120.354166666667	53.8541666666667	0.0264632925513041	0.010546017860507	585772.842309818	123.60875634134	127.270833333333	50.7291666666667
120.395833333333	53.8541666666667	0.0258449033428474	0.0105473270277102	583491.732521713	123.791078593769	127.270833333333	50.7291666666667
120.4375	53.8541666666667	0.0256919009108279	0.0106335065989998	581215.492553059	123.974699812714	127.270833333333	50.7291666666667
120.479166666667	53.8541666666667	0.0252680867823096	0.0106240965159215	578944.180604503	124.159632498254	127.270833333333	50.7291666666667
120.520833333333	53.8541666666667	0.0252948170407838	0.0109073981380286	679473.260483704	133.56192982869	127.3125	49.4375
120.5625	53.8541666666667	0.0252798357394183	0.0105307851311855	880289.493312187	135.004944982105	128.895833333333	47.9375
120.604166666667	53.8541666666667	0.0277209573789004	0.0112991456480098	879943.113865821	123.588392625639	130.645833333333	49.0208333333333
120.645833333333	53.8541666666667	0.0275360972764958	0.0110147781067283	879897.916772382	136.01885348854	128.8125	47.8541666666667
120.6875	53.8541666666667	0.028002418209861	0.0113517881219205	877996.689908773	136.180471081504	128.8125	47.8541666666667
120.729166666667	53.8541666666667	0.0285806956006041	0.0111336733416598	871671.813423865	124.48208632254	130.5625	48.9791666666667
120.770833333333	53.8541666666667	0.029141133876187	0.0110299525312512	866729.196535663	125.616672961682	130.395833333333	48.8958333333333
120.8125	53.8541666666667	0.0284703908643883	0.0110327187869495	872326.704835176	136.669105749746	128.8125	47.8541666666667
120.854166666667	53.8541666666667	0.0292695699937484	0.0109009036698711	862279.064315311	125.895035743013	130.395833333333	48.8958333333333
120.895833333333	53.8541666666667	0.029041074708034	0.010849386754854	860059.86696271	126.035167429094	130.395833333333	48.8958333333333
120.9375	53.8541666666667	0.0253953086585402	0.0099607861391419	861784.667627883	124.662151251905	130.645833333333	49.0208333333333
120.979166666667	53.8541666666667	0.0272800611105684	0.011213676455135	864846.741875873	137.329525140235	128.8125	47.8541666666667
121.020833333333	53.8541666666667	0.0254137934595202	0.00957518813768546	857281.671572475	124.936798806661	130.645833333333	49.0208333333333
121.0625	53.8541666666667	0.0248293632605608	0.0104622353034554	547697.786402648	126.893646246228	127.270833333333	50.7291666666667
121.104166666667	53.8541666666667	0.0248175831927631	0.0101840197440273	545507.939326329	127.09982261561	127.270833333333	50.7291666666667
121.145833333333	53.8541666666667	0.0256909844559875	0.0098530714866608	543324.065797801	127.307524648087	127.270833333333	50.7291666666667
121.1875	53.8541666666667	0.025472660328115	0.00978010883047418	541146.238867778	127.516766574892	127.270833333333	50.7291666666667
121.229166666667	53.8541666666667	0.0243016303558073	0.00992790374108929	539639.576485536	117.672996256616	128.104166666667	51.3958333333333
121.270833333333	53.8541666666667	0.0244885085359262	0.00875865561786419	843864.410916724	125.776140985455	130.645833333333	49.0208333333333
121.3125	53.8541666666667	0.0247044973565825	0.00896705439575633	859865.879570101	126.906480673667	130.6875	48.8125
121.354166666667	53.8541666666667	0.0243883840194204	0.00885066688323595	857336.437939454	130.187315774421	130.229166666667	48.5208333333333
121.395833333333	53.8541666666667	0.0285172569174898	0.00939501616351163	870902.207823008	128.786977915814	130.604166666667	48.5625
121.4375	53.8541666666667	0.0304458738432327	0.009914982576842	856913.44164381	129.311007896429	130.4375	48.6041666666667
121.479166666667	53.8541666666667	0.0290605512264469	0.00910902065207758	829420.944243342	128.06581715374	130.395833333333	48.8958333333333
121.520833333333	53.8541666666667	0.0285135666557814	0.00928324371474886	864510.354895932	129.227677515166	130.604166666667	48.5625
121.5625	53.8541666666667	0.0291818005480383	0.00959180533151281	862388.642303095	129.375863094812	130.604166666667	48.5625
121.604166666667	53.8541666666667	0.0309676141057815	0.0110246866051243	848464.244482412	129.91266484738	130.4375	48.6041666666667
121.645833333333	53.8541666666667	0.0312357155987983	0.0114867809732332	846363.505715844	130.064745633802	130.4375	48.6041666666667
121.6875	53.8541666666667	0.0312657358278769	0.0116212116731	844267.461679407	130.217500040699	130.4375	48.6041666666667
121.729166666667	53.8541666666667	0.030683520151588	0.0110247075066029	842176.148107372	130.370931577094	130.4375	48.6041666666667
121.770833333333	53.8541666666667	0.0313552888759374	0.0118292602672279	840089.601007055	130.525043756233	130.4375	48.6041666666667
121.8125	53.8541666666667	0.0318107238783914	0.012092428795217	838007.856660213	130.679840095168	130.4375	48.6041666666667
121.854166666667	53.8541666666667	0.0310862469133971	0.0114196666468529	835930.951624375	130.835324114322	130.4375	48.6041666666667
121.895833333333	53.8541666666667	0.0305352316801665	0.0104250931366903	845580.146558445	130.584981522051	130.604166666667	48.5625
121.9375	53.8541666666667	0.0301743553992739	0.00988104729015883	843500.2599212	130.739126945456	130.604166666667	48.5625
121.979166666667	53.8541666666667	0.0311271092851268	0.0109523173629975	829729.642122536	131.305937498525	130.4375	48.6041666666667
122.020833333333	53.8541666666667	0.0311907366698929	0.011118660940102	827672.465467564	131.464207494472	130.4375	48.6041666666667
122.0625	53.8541666666667	0.031901449649705	0.012067067995735	825620.315093644	131.623182807408	130.4375	48.6041666666667
122.104166666667	53.8541666666667	0.031531835914051	0.0115773613908218	823573.229240115	131.782866968257	130.4375	48.6041666666667
122.145833333333	53.8541666666667	0.0313171131592478	0.0110874716449051	821531.246430927	131.943263507961	130.4375	48.6041666666667
122.1875	53.8541666666667	0.0303737010234756	0.00978352539059625	831123.543853018	131.678387063943	130.604166666667	48.5625
122.229166666667	53.8541666666667	0.030358857837374	0.00986866598780037	829078.205133204	131.837360552948	130.604166666667	48.5625
122.270833333333	53.8541666666667	0.0313534879690019	0.0113507123873353	815436.305802468	132.428762698557	130.4375	48.6041666666667
122.3125	53.8541666666667	0.0308134015492021	0.0108471950192131	813415.126142688	132.592044044491	130.4375	48.6041666666667
122.354166666667	53.8541666666667	0.0313255615820014	0.0112916019960228	811399.246456036	132.756055405139	130.4375	48.6041666666667
122.395833333333	53.8541666666667	0.0318717502798583	0.011989007269427	809388.706997615	132.920800299912	130.4375	48.6041666666667
122.4375	53.8541666666667	0.0314519773644032	0.0114179419539902	807383.548314685	133.086282244231	130.4375	48.6041666666667
122.479166666667	53.8541666666667	0.0315659014455402	0.0114142028026131	805383.811247607	133.252504748907	130.4375	48.6041666666667
122.520833333333	53.8541666666667	0.03146321112928	0.0108035087180914	977970.552636086	151.117636869516	128.604166666667	45.9791666666667
122.5625	53.8541666666667	0.0308463079060426	0.0101294689376245	812901.839266042	133.134765288822	130.604166666667	48.5625
122.604166666667	53.8541666666667	0.0300733899209997	0.00917448804309291	810903.677274177	133.300194639697	130.604166666667	48.5625
122.645833333333	53.8541666666667	0.0308560654805652	0.0101331559116687	808910.956675651	133.466358493414	130.604166666667	48.5625
122.6875	53.8541666666667	0.0314042990336708	0.0108391641359205	806923.71842996	133.633260269429	130.604166666667	48.5625
122.729166666667	53.8541666666667	0.0315271108121129	0.0111306272927231	793501.566990428	134.265587403891	130.4375	48.6041666666667
122.770833333333	53.8541666666667	0.0313355145559946	0.0112268149704287	791540.949566588	134.437091607812	130.4375	48.6041666666667
122.8125	53.8541666666667	0.0312677223046809	0.0112036348002968	789586.091134372	134.609364212374	130.4375	48.6041666666667
122.854166666667	53.8541666666667	0.0309091223136647	0.0104372896029518	799030.418317943	134.308314738146	130.604166666667	48.5625
122.895833333333	53.8541666666667	0.0305721031190374	0.00987129242569614	797071.21639135	134.47895716048	130.604166666667	48.5625
122.9375	53.8541666666667	0.0304730773357402	0.00961239040386596	795117.748681732	134.650357857955	130.604166666667	48.5625
122.979166666667	53.8541666666667	0.0300418780908467	0.00876308690951123	793170.058190393	134.822520188813	130.604166666667	48.5625
123.020833333333	53.8541666666667	0.0303691666522728	0.00959939844284985	791228.18821267	134.995447499642	130.604166666667	48.5625
123.0625	53.8541666666667	0.0308242213315048	0.0103882254701863	789292.182338379	135.169143124598	130.604166666667	48.5625
123.104166666667	53.8541666666667	0.0307562528463497	0.0103081049241228	787362.084452217	135.343610384616	130.604166666667	48.5625
123.145833333333	53.8541666666667	0.0309451322772374	0.0108375950019151	774159.832314253	136.015617439894	130.4375	48.6041666666667
123.1875	53.8541666666667	0.0312394624382936	0.0110954235560214	772258.799096034	136.194958809851	130.4375	48.6041666666667
123.229166666667	53.8541666666667	0.0304311599611846	0.00972655209688663	781607.681999443	135.871674969042	130.604166666667	48.5625
123.270833333333	53.8541666666667	0.0306362158083774	0.0102584641582605	779701.660821207	136.049261685691	130.604166666667	48.5625
123.3125	53.8541666666667	0.0311278336197512	0.0109462964854272	739264.749261314	135.38477025395	130.395833333333	48.8958333333333
123.354166666667	53.8541666666667	0.03174922609058	0.0118366477672033	737342.167998719	135.569446758575	130.395833333333	48.8958333333333
123.395833333333	53.8541666666667	0.0324325884569808	0.0127785479867656	735425.912673332	135.755000827211	130.395833333333	48.8958333333333
123.4375	53.8541666666667	0.0317796840600678	0.0120581379634412	733516.033487248	135.941436414039	130.395833333333	48.8958333333333
123.479166666667	53.8541666666667	0.0318380413914649	0.0121373664971341	759128.009254808	137.472991276249	130.4375	48.6041666666667
123.520833333333	53.8541666666667	0.031052668092058	0.0110587809358669	729715.606114838	136.316967855689	130.395833333333	48.8958333333333
123.5625	53.8541666666667	0.0302895170036558	0.0101084780032289	766533.781876149	137.314612209655	130.604166666667	48.5625
123.604166666667	53.8541666666667	0.0301356202672545	0.00920286858190358	764678.110493015	137.498592161325	130.604166666667	48.5625
123.645833333333	53.8541666666667	0.0300981704477523	0.0091209940859201	762828.944512823	137.683385327829	130.604166666667	48.5625
123.6875	53.8541666666667	0.0303175423364215	0.00984009435371994	760986.331958512	137.868994752822	130.604166666667	48.5625
123.729166666667	53.8541666666667	0.0308334997195794	0.0105742220243911	720329.702573091	137.27149559228	130.395833333333	48.8958333333333
123.770833333333	53.8541666666667	0.0307235389241518	0.0106815215381393	718472.682357946	137.46512297168	130.395833333333	48.8958333333333
123.8125	53.8541666666667	0.0317571838311131	0.0122071397688696	716622.506067823	137.659666391949	130.395833333333	48.8958333333333
123.854166666667	53.8541666666667	0.0312920441818448	0.0118021357536731	742718.876572203	139.175692401651	130.4375	48.6041666666667
123.895833333333	53.8541666666667	0.0305492613276514	0.0107968032469694	740929.907952171	139.369100723225	130.4375	48.6041666666667
123.9375	53.8541666666667	0.0301721045098073	0.00972078040182755	750071.004788577	138.999959629663	130.604166666667	48.5625
123.979166666667	53.8541666666667	0.0293965965917252	0.00926739653494999	748275.635444574	139.191365676555	130.604166666667	48.5625
124.020833333333	53.8541666666667	0.0287999174239103	0.00983482498058749	746487.21422269	139.383611265258	130.604166666667	48.5625
124.0625	53.8541666666667	0.0284499814853058	0.00954389387607348	705668.205293358	138.846368242163	130.395833333333	48.8958333333333
124.104166666667	53.8541666666667	0.0283770754130698	0.00949268886540401	703867.461125307	139.047425424745	130.395833333333	48.8958333333333
124.145833333333	53.8541666666667	0.0286042841935568	0.00885985407717166	741164.147089003	139.965412697924	130.604166666667	48.5625
124.1875	53.8541666666667	0.027475182893602	0.00954026515684079	739404.02757495	140.161043678348	130.604166666667	48.5625
124.229166666667	53.8541666666667	0.0275556584871502	0.00951051193602231	737651.112207577	140.357527617269	130.604166666667	48.5625
124.270833333333	53.8541666666667	0.0279142108422165	0.00941580109199967	735905.45303521	140.554867076309	130.604166666667	48.5625
124.3125	53.8541666666667	0.0287192122813739	0.00885814392177347	734167.102383371	140.753064573543	130.604166666667	48.5625
124.354166666667	53.8541666666667	0.0286298670416752	0.00960328804645317	732436.112852866	140.952122582191	130.604166666667	48.5625
124.395833333333	53.8541666666667	0.0290088826605039	0.00950116863649458	730712.537317782	141.152043529294	130.604166666667	48.5625
124.4375	53.8541666666667	0.0295149855277156	0.0100154710281672	728996.428923376	141.352829794366	130.604166666667	48.5625
124.479166666667	53.8541666666667	0.0292150632003713	0.0102652955036613	727287.841083852	141.554483708038	130.604166666667	48.5625
124.520833333333	53.8541666666667	0.0301413789297508	0.0104395409183569	714969.565918002	142.374250657073	130.4375	48.6041666666667
124.5625	53.8541666666667	0.0300243404317857	0.0105614670184875	713299.585321406	142.581641376461	130.4375	48.6041666666667
124.604166666667	53.8541666666667	0.0307401533679224	0.0113655070711311	711637.504026382	142.789925770227	130.4375	48.6041666666667
124.645833333333	53.8541666666667	0.031248248211721	0.011926366147604	709983.378048514	142.999105834739	130.4375	48.6041666666667
124.6875	53.8541666666667	0.0314580647021095	0.0122598261621124	708337.263656005	143.209183504252	130.4375	48.6041666666667
124.729166666667	53.8541666666667	0.0310022814597794	0.0119012252383461	706699.217366256	143.420160649353	130.4375	48.6041666666667
124.770833333333	53.8541666666667	0.0310343588479179	0.0118461497316521	705069.29594233	143.632039075387	130.4375	48.6041666666667
124.8125	53.8541666666667	0.030998620966559	0.0118262080957094	703447.55638929	143.844820520859	130.4375	48.6041666666667
124.854166666667	53.8541666666667	0.0312774744652804	0.0123294627437388	701834.055950384	144.058506655838	130.4375	48.6041666666667
124.895833333333	53.8541666666667	0.0313364536426409	0.012445468868344	985614.559026983	161.996965007022	128.770833333333	45.3541666666667
124.9375	53.8541666666667	0.0314690573894384	0.0120539242040813	984771.329395331	162.181135222537	128.770833333333	45.3541666666667
124.979166666667	53.8541666666667	0.0317518515612601	0.0123379831758188	983936.496884169	162.365591654506	128.770833333333	45.3541666666667
125.020833333333	53.8541666666667	0.0314399017905594	0.0120791407515202	912631.358106493	162.235551337637	128.604166666667	45.9791666666667
125.0625	53.8541666666667	0.0315401743942273	0.0118917088838807	911799.283621332	162.432173011621	128.604166666667	45.9791666666667
125.104166666667	53.8541666666667	0.0313139093327748	0.0116068953862009	981482.597840898	162.92065665703	128.770833333333	45.3541666666667
125.145833333333	53.8541666666667	0.0317450390929589	0.0114545859297163	980681.568838832	163.106236228762	128.770833333333	45.3541666666667
125.1875	53.8541666666667	0.0320223788246755	0.0116752026832195	979889.043722078	163.292091020214	128.770833333333	45.3541666666667
125.229166666667	53.8541666666667	0.0316426262844673	0.0111395043974547	979105.043385757	163.478218752068	128.770833333333	45.3541666666667
125.270833333333	53.8541666666667	0.0316096501558434	0.0111740588914636	978329.588566645	163.664617118531	128.770833333333	45.3541666666667
125.3125	53.8541666666667	0.0320975020037804	0.0112774621817107	977562.699840736	163.851283787431	128.770833333333	45.3541666666667
125.354166666667	53.8541666666667	0.0327440008868213	0.011654164610346	976804.397620803	164.038216400307	128.770833333333	45.3541666666667
125.395833333333	53.8541666666667	0.0326516160946925	0.0113966137878922	976054.702153947	164.225412572512	128.770833333333	45.3541666666667
125.4375	53.8541666666667	0.0343706080808334	0.0107605553640283	958656.843611539	166.382427000606	128.3125	45.4375
125.479166666667	53.8541666666667	0.0349023166245003	0.0109832286841893	958015.759643385	166.574257585748	128.3125	45.4375
125.520833333333	53.8541666666667	0.0349835628688928	0.0106513315266303	957383.610207949	166.766321553125	128.3125	45.4375
125.5625	53.8541666666667	0.0347722543914634	0.0106210720073715	956760.413210411	166.95861608049	128.3125	45.4375
125.604166666667	53.8541666666667	0.0348212508287939	0.0108651150671465	972436.022863055	165.165261541955	128.770833333333	45.3541666666667
125.645833333333	53.8541666666667	0.0343458891246372	0.0105758473480681	971738.383521903	165.353987540483	128.770833333333	45.3541666666667
125.6875	53.8541666666667	0.03438144139459	0.011026341371902	971049.487822044	165.542959682394	128.770833333333	45.3541666666667
125.729166666667	53.8541666666667	0.0327815055078163	0.0108332898520906	970369.354598532	165.732175377917	128.770833333333	45.3541666666667
125.770833333333	53.8541666666667	0.0320648180132859	0.010019508214344	969698.002499192	165.921632012273	128.770833333333	45.3541666666667
125.8125	53.8541666666667	0.0319828382628094	0.0102438804679476	969035.449982294	166.111326945834	128.770833333333	45.3541666666667
125.854166666667	53.8541666666667	0.0324027263113766	0.0102732998150505	968381.715314207	166.301257514288	128.770833333333	45.3541666666667
125.895833333333	53.8541666666667	0.0325064991432115	0.0101676718462995	967736.816567079	166.491421028814	128.770833333333	45.3541666666667
125.9375	53.8541666666667	0.032279559586119	0.0105408027120659	967100.771616544	166.681814776256	128.770833333333	45.3541666666667
125.979166666667	53.8541666666667	0.0319976773669719	0.0104046281500432	966473.598139416	166.872436019309	128.770833333333	45.3541666666667
126.020833333333	53.8541666666667	0.0340319956201651	0.0100414098196133	965855.313611417	167.063281996709	128.770833333333	45.3541666666667
126.0625	53.8541666666667	0.034572038799561	0.0103962047518241	949986.566922789	169.283073636698	128.3125	45.4375
126.104166666667	53.8541666666667	0.0347845817965996	0.0109710571816713	949481.283511173	169.478097651835	128.3125	45.4375
126.145833333333	53.8541666666667	0.0342812205363506	0.0104709897422002	964053.965415736	167.637140367069	128.770833333333	45.3541666666667
126.1875	53.8541666666667	0.0343056254752387	0.0106265468799904	963471.407340913	167.828857196955	128.770833333333	45.3541666666667
126.229166666667	53.8541666666667	0.032503678983326	0.0108076501156726	962897.822498935	168.020784602497	128.770833333333	45.3541666666667
126.270833333333	53.8541666666667	0.0344318861808979	0.0101856177718953	947552.097258223	170.260047421527	128.3125	45.4375
126.3125	53.8541666666667	0.0347105048583594	0.00969144842988913	961777.637186121	168.405259515203	128.770833333333	45.3541666666667
120.020833333333	53.8125	0.0261254161171369	0.0104588837421607	700702.530533244	131.042152075833	127.3125	49.4375
120.0625	53.8125	0.0257753105103357	0.010287443379022	698635.334873658	131.223032306644	127.3125	49.4375
120.104166666667	53.8125	0.0260395495294778	0.0103473929804859	696573.864453385	131.404886343639	127.3125	49.4375
120.145833333333	53.8125	0.0258701808625666	0.0106620937141943	694518.170929544	131.587720124493	127.3125	49.4375
120.1875	53.8125	0.0255878313444264	0.010597335392639	692468.306425025	131.771539591737	127.3125	49.4375
120.229166666667	53.8125	0.0259303843131932	0.0106792914668292	690424.323531034	131.956350691634	127.3125	49.4375
120.270833333333	53.8125	0.0254319381058769	0.0112264315665456	688386.275309591	132.14215937303	127.3125	49.4375
120.3125	53.8125	0.025313187358891	0.0105655690821705	686354.215295978	132.32897158615	127.3125	49.4375
120.354166666667	53.8125	0.0253277199151753	0.0113952453101519	684328.197501124	132.516793281381	127.3125	49.4375
120.395833333333	53.8125	0.0253442494999296	0.0108912575152523	682308.276413918	132.705630407999	127.3125	49.4375
120.4375	53.8125	0.0248490830677368	0.0112720684179863	680294.507003471	132.895488912868	127.3125	49.4375
120.479166666667	53.8125	0.0252351081318018	0.0111961150285292	884528.307023118	134.664419419371	128.895833333333	47.8958333333333
120.520833333333	53.8125	0.0250952829694879	0.011167314689272	574074.126440622	123.964768470558	127.270833333333	50.7291666666667
120.5625	53.8125	0.0252364647756936	0.010860342992565	571800.319339368	124.151696413669	127.270833333333	50.7291666666667
120.604166666667	53.8125	0.025175210354515	0.0105738467824121	878696.230717918	135.140637507532	128.895833333333	47.8958333333333
120.645833333333	53.8125	0.0271593441691236	0.0118421947968043	876566.740099929	135.809685235417	128.8125	47.8541666666667
120.6875	53.8125	0.0272606321984492	0.0117585852665691	874656.421017809	135.971453770248	128.8125	47.8541666666667
120.729166666667	53.8125	0.028570313200668	0.0113121302286277	866276.616381598	125.230194442166	130.395833333333	48.8958333333333
120.770833333333	53.8125	0.0284234413812983	0.0110108976319428	870852.567466054	136.296898024944	128.8125	47.8541666666667
120.8125	53.8125	0.0273424811051251	0.0114588803718243	868959.107693561	136.460578316918	128.8125	47.8541666666667
120.854166666667	53.8125	0.0252836747758578	0.0105141704504579	867179.469468418	136.110170878246	128.895833333333	47.8958333333333
120.895833333333	53.8125	0.0281762440563105	0.0111839081596351	865189.310501515	136.789866558607	128.8125	47.8541666666667
120.9375	53.8125	0.0300674088650158	0.0115046582349539	879866.501716293	127.330299385023	130.4375	48.6041666666667
120.979166666667	53.8125	0.0282634502706279	0.0103137959485821	861442.596733036	137.12173994662	128.8125	47.8541666666667
121.020833333333	53.8125	0.0279653533253484	0.0111366943991791	859577.992039627	137.288651613894	128.8125	47.8541666666667
121.0625	53.8125	0.0251660425693237	0.0102057601789191	852379.247410849	124.821478116955	130.645833333333	49.0208333333333
121.104166666667	53.8125	0.0251457805704681	0.00985434571809325	850128.016204284	124.960148808352	130.645833333333	49.0208333333333
121.145833333333	53.8125	0.0247010033981177	0.009073018915374	847880.600153217	125.099467190558	130.645833333333	49.0208333333333
121.1875	53.8125	0.024550124374399	0.00908700303718721	845637.030410236	125.239437319835	130.645833333333	49.0208333333333
121.229166666667	53.8125	0.0285847603429533	0.00941708633944644	876624.86173567	127.971583751095	130.604166666667	48.5625
121.270833333333	53.8125	0.0281832119906716	0.0101735604674898	874463.376675045	128.115201446737	130.604166666667	48.5625
121.3125	53.8125	0.0281296732602601	0.00972964282990564	846692.773427075	138.475435009305	128.8125	47.8541666666667
121.354166666667	53.8125	0.0284993567903157	0.00935785841656549	870153.205980623	128.404327290899	130.604166666667	48.5625
121.395833333333	53.8125	0.0294036299928194	0.0101587684297453	843066.154563669	138.820494145451	128.8125	47.8541666666667
121.4375	53.8125	0.0304704392215023	0.0102681768375486	865860.318141272	128.695996638147	130.604166666667	48.5625
121.479166666667	53.8125	0.0305907624518001	0.0110606556375312	851854.364854037	129.221041949397	130.4375	48.6041666666667
121.520833333333	53.8125	0.0302329134159359	0.00928721675721462	861584.977090211	128.990237086095	130.604166666667	48.5625
121.5625	53.8125	0.0295823368064011	0.00955239109383864	859453.970222025	129.138330132018	130.604166666667	48.5625
121.604166666667	53.8125	0.0293686729501505	0.0100606243535536	857327.450907615	129.287076359101	130.604166666667	48.5625
121.645833333333	53.8125	0.0300081268733047	0.0105495458381434	843385.939141412	129.825039058406	130.4375	48.6041666666667
121.6875	53.8125	0.0305899686608484	0.0112388389578507	841280.428668167	129.97772620892	130.4375	48.6041666666667
121.729166666667	53.8125	0.0318264373757634	0.0124238649234921	839179.627890859	130.131095680762	130.4375	48.6041666666667
121.770833333333	53.8125	0.031885246677397	0.0124554647445003	837083.572950827	130.285151069317	130.4375	48.6041666666667
121.8125	53.8125	0.0313629690897784	0.0123930688462721	834992.300268531	130.439895974668	130.4375	48.6041666666667
121.854166666667	53.8125	0.0308890407867412	0.0112061734718238	832905.846544964	130.595334001164	130.4375	48.6041666666667
121.895833333333	53.8125	0.0313878594092391	0.0118077524652005	830824.24876306	130.751468756984	130.4375	48.6041666666667
121.9375	53.8125	0.0304802025391007	0.0100206539967211	840481.004295919	130.500980033616	130.604166666667	48.5625
121.979166666667	53.8125	0.0308771215937887	0.010922739153127	826675.77037407	131.065842905704	130.4375	48.6041666666667
122.020833333333	53.8125	0.0314099721770275	0.0116771968372888	824608.965155004	131.224089529954	130.4375	48.6041666666667
122.0625	53.8125	0.0311863686641195	0.011089342946866	822547.166656326	131.383047345255	130.4375	48.6041666666667
122.104166666667	53.8125	0.031331331017432	0.0115652002005739	820490.413291142	131.542719971871	130.4375	48.6041666666667
122.145833333333	53.8125	0.0321475575056582	0.0125723688849484	818438.743762515	131.703111030985	130.4375	48.6041666666667
122.1875	53.8125	0.03134453484429	0.0111535681287789	816392.197064727	131.864224144165	130.4375	48.6041666666667
122.229166666667	53.8125	0.030807122554664	0.010145669823895	825992.040536061	131.599033796831	130.604166666667	48.5625
122.270833333333	53.8125	0.0310405075390989	0.0105569210874213	812314.62960217	132.188631017667	130.4375	48.6041666666667
122.3125	53.8125	0.0312914802444399	0.0113714883735539	810283.688292904	132.351932018105	130.4375	48.6041666666667
122.354166666667	53.8125	0.0311889870225359	0.011253428663253	808258.028727795	132.51596955168	130.4375	48.6041666666667
122.395833333333	53.8125	0.0317914743171223	0.0121353269604959	779997.410720988	131.281997990668	130.395833333333	48.8958333333333
122.4375	53.8125	0.0315210935962559	0.0116965129588619	804222.717000707	132.846268675445	130.4375	48.6041666666667
122.479166666667	53.8125	0.0303816413907742	0.00985207293818866	813770.074229807	132.567847028119	130.604166666667	48.5625
122.520833333333	53.8125	0.0291932810337081	0.00868532221146874	811751.407206534	132.731852800472	130.604166666667	48.5625
122.5625	53.8125	0.0300263866661173	0.0090199034256794	809738.083101648	132.89659282341	130.604166666667	48.5625
122.604166666667	53.8125	0.0306862590063661	0.0100185045589655	807730.142520786	133.062070622745	130.604166666667	48.5625
122.645833333333	53.8125	0.0303681893770564	0.00957883164939324	805727.62636358	133.228289719771	130.604166666667	48.5625
122.6875	53.8125	0.0309151873590601	0.0103954141792428	803730.575824601	133.395253630622	130.604166666667	48.5625
122.729166666667	53.8125	0.0312441285434024	0.0111295100041761	763669.104434377	132.635485550011	130.395833333333	48.8958333333333
122.770833333333	53.8125	0.0316681496110078	0.0116449846916058	761652.777520197	132.808336001555	130.395833333333	48.8958333333333
122.8125	53.8125	0.0313620293831994	0.0113845085681342	759642.090685473	132.982014988144	130.395833333333	48.8958333333333
122.854166666667	53.8125	0.0309124304077631	0.0107183247767721	757637.089489403	133.1565267608	130.395833333333	48.8958333333333
122.895833333333	53.8125	0.0305346656960761	0.00995808377733386	793828.769966238	134.241368011795	130.604166666667	48.5625
122.9375	53.8125	0.0302442065327599	0.00930828992562743	791865.394845132	134.412874270834	130.604166666667	48.5625
122.979166666667	53.8125	0.0299264342249331	0.00883754102551643	789907.782031588	134.585149755084	130.604166666667	48.5625
123.020833333333	53.8125	0.0302705986386223	0.00931044173403235	787955.975108077	134.758197914473	130.604166666667	48.5625
123.0625	53.8125	0.0306215103952124	0.00985416648064626	786010.017958477	134.9320221873	130.604166666667	48.5625
123.104166666667	53.8125	0.03022895813702	0.00941317109999491	784069.954768556	135.106625999437	130.604166666667	48.5625
123.145833333333	53.8125	0.0307797862403975	0.0102668419869657	770829.654320572	135.777399905132	130.4375	48.6041666666667
123.1875	53.8125	0.0311418525122818	0.0112483826594106	768918.529873391	135.956919076021	130.4375	48.6041666666667
123.229166666667	53.8125	0.0311744013325221	0.0113359881998146	739855.625019003	134.765306200971	130.395833333333	48.8958333333333
123.270833333333	53.8125	0.0311627725682843	0.0113186005497484	737910.064023712	134.948378039693	130.395833333333	48.8958333333333
123.3125	53.8125	0.030993207316131	0.0111031675121147	735970.713308479	135.132328878108	130.395833333333	48.8958333333333
123.354166666667	53.8125	0.0318361126106906	0.01205607880561	734037.62272778	135.317162842349	130.395833333333	48.8958333333333
123.395833333333	53.8125	0.0324577473776656	0.0129027325596218	732110.842499166	135.50288404146	130.395833333333	48.8958333333333
123.4375	53.8125	0.031718187322197	0.0118373735637668	730190.423203776	135.689496566258	130.395833333333	48.8958333333333
123.479166666667	53.8125	0.0309643923489524	0.0110662930496749	728276.415786725	135.877004488171	130.395833333333	48.8958333333333
123.520833333333	53.8125	0.0306819580309676	0.0100370967837035	726368.871557437	136.065411858052	130.395833333333	48.8958333333333
123.5625	53.8125	0.0303513261097093	0.0096527102702712	724467.842189914	136.254722704963	130.395833333333	48.8958333333333
123.604166666667	53.8125	0.0303004321425426	0.0097464534150213	722573.379722893	136.444941034938	130.395833333333	48.8958333333333
123.645833333333	53.8125	0.030333166363695	0.00962715518449895	720685.536559932	136.636070829721	130.395833333333	48.8958333333333
123.6875	53.8125	0.0298884073454815	0.00901037618505057	757553.40112482	137.634812609863	130.604166666667	48.5625
123.729166666667	53.8125	0.0306572769246613	0.0101466554864147	716929.919584516	137.021080611468	130.395833333333	48.8958333333333
123.770833333333	53.8125	0.0308985226274854	0.0104563519544248	715062.252402881	137.214968428729	130.395833333333	48.8958333333333
123.8125	53.8125	0.0317102901150034	0.0119851749691801	713201.417786506	137.409783368686	130.395833333333	48.8958333333333
123.854166666667	53.8125	0.0313070755258854	0.0115668789602039	711347.469961291	137.605529271765	130.395833333333	48.8958333333333
123.895833333333	53.8125	0.0306593502676927	0.0103494064409734	737416.51134985	139.135510803964	130.4375	48.6041666666667
123.9375	53.8125	0.0302151815421531	0.00929908728222287	746577.152760862	138.767534347	130.604166666667	48.5625
123.979166666667	53.8125	0.0299222597556081	0.00961238489947065	744771.606470212	138.959268459155	130.604166666667	48.5625
124.020833333333	53.8125	0.0302020236304399	0.00988024582363084	704001.643797702	138.397898158627	130.395833333333	48.8958333333333
124.0625	53.8125	0.0305232284748662	0.010214047648517	702182.956015007	138.598355297859	130.395833333333	48.8958333333333
124.104166666667	53.8125	0.0301627447925348	0.00984701224418336	700371.487987413	138.799765710391	130.395833333333	48.8958333333333
124.145833333333	53.8125	0.0293456375845637	0.00932867691785792	737619.360819036	139.734732822471	130.604166666667	48.5625
124.1875	53.8125	0.0281231473958923	0.00861844276174625	735849.042111594	139.930745008036	130.604166666667	48.5625
124.229166666667	53.8125	0.0277454278175716	0.00915181930156644	734085.924638735	140.127621140887	130.604166666667	48.5625
124.270833333333	53.8125	0.0276222768667321	0.00951456038649873	732330.060983153	140.325363903603	130.604166666667	48.5625
124.3125	53.8125	0.0279512244583338	0.00986254386126025	730581.504014285	140.523975935448	130.604166666667	48.5625
124.354166666667	53.8125	0.0283793364952355	0.00939045380973273	728840.306886488	140.72345983103	130.604166666667	48.5625
124.395833333333	53.8125	0.0294723118203702	0.00992323340712045	727106.523037092	140.923818138945	130.604166666667	48.5625
124.4375	53.8125	0.0297892414206789	0.010298910425356	714686.116286332	141.734015839912	130.4375	48.6041666666667
124.479166666667	53.8125	0.0299522336368433	0.0104950923606063	712990.234369966	141.940128654177	130.4375	48.6041666666667
124.520833333333	53.8125	0.0302755601532298	0.0108584277161003	711302.143330235	142.147143442828	130.4375	48.6041666666667
124.5625	53.8125	0.0303622000780047	0.011017416540291	709621.899313962	142.355062447224	130.4375	48.6041666666667
124.604166666667	53.8125	0.0307088106341827	0.0114897857728967	707949.558737464	142.563887849542	130.4375	48.6041666666667
124.645833333333	53.8125	0.0300741547784046	0.0108423146585624	706285.178283447	142.773621771203	130.4375	48.6041666666667
124.6875	53.8125	0.0301462651338278	0.0108888384096562	704628.814897814	142.984266271279	130.4375	48.6041666666667
124.729166666667	53.8125	0.0301227219165388	0.0104055855706848	713509.634403142	142.558452984302	130.604166666667	48.5625
124.770833333333	53.8125	0.0297292754067498	0.010514426193655	711845.02032803	142.766787401016	130.604166666667	48.5625
124.8125	53.8125	0.0306779617534495	0.0113191830490548	699708.400486556	143.621682863599	130.4375	48.6041666666667
124.854166666667	53.8125	0.0313503374830884	0.0122560627165322	982061.321190959	161.729306042818	128.770833333333	45.3541666666667
124.895833333333	53.8125	0.0310886994227625	0.0116929357087801	981205.073830285	161.913933207289	128.770833333333	45.3541666666667
124.9375	53.8125	0.0308673194605725	0.0114429830559972	694862.214276787	144.267362461897	130.4375	48.6041666666667
124.979166666667	53.8125	0.0318473762121659	0.012092041657098	979517.842374636	162.284062964436	128.770833333333	45.3541666666667
125.020833333333	53.8125	0.0313820814983503	0.0118097333657104	978686.902354462	162.4695612501	128.770833333333	45.3541666666667
125.0625	53.8125	0.030742517155896	0.0112388003663469	700418.852781769	144.250350385697	130.604166666667	48.5625
125.104166666667	53.8125	0.0312837068602859	0.0112816405658692	977050.48281574	162.841413662099	128.770833333333	45.3541666666667
125.145833333333	53.8125	0.0317906193294979	0.0111938264899486	976245.046480875	163.027763316899	128.770833333333	45.3541666666667
125.1875	53.8125	0.0316448368088887	0.0110401751162784	975448.154301793	163.214392244407	128.770833333333	45.3541666666667
125.229166666667	53.8125	0.0316248431568575	0.0110732544360952	974659.827482063	163.401298140766	128.770833333333	45.3541666666667
125.270833333333	53.8125	0.0318602927322547	0.0113665491021873	973880.087065433	163.58847867503	128.770833333333	45.3541666666667
125.3125	53.8125	0.0324625330585891	0.0116656756802952	973108.953933327	163.775931489253	128.770833333333	45.3541666666667
125.354166666667	53.8125	0.0324434792240036	0.0111206931259227	972346.448802344	163.963654198584	128.770833333333	45.3541666666667
125.395833333333	53.8125	0.0327096633186764	0.0112815777257364	971592.592221771	164.151644391372	128.770833333333	45.3541666666667
125.4375	53.8125	0.0345406244879036	0.0108898376841839	970847.404571098	164.339899629271	128.770833333333	45.3541666666667
125.479166666667	53.8125	0.0349137102913579	0.0108307545705581	953505.521469651	166.510039925133	128.3125	45.4375
125.520833333333	53.8125	0.0346745296906507	0.00985974395483753	952869.771433895	166.70296317324	128.3125	45.4375
125.5625	53.8125	0.0321943837903718	0.00999147416673213	968664.056394392	164.906230832182	128.770833333333	45.3541666666667
125.604166666667	53.8125	0.0324594580277642	0.010272353307364	967953.744775645	165.095521337279	128.770833333333	45.3541666666667
125.645833333333	53.8125	0.032838780051734	0.0109972313111749	967252.201350783	165.285064299528	128.770833333333	45.3541666666667
125.6875	53.8125	0.0343466790286213	0.0107058522605587	950416.941299335	167.47696842781	128.3125	45.4375
125.729166666667	53.8125	0.0349146507126851	0.0107468504082897	949826.36453701	167.671033195594	128.3125	45.4375
125.770833333333	53.8125	0.0354688198700234	0.0105053857604088	949244.874632722	167.865317413758	128.3125	45.4375
125.8125	53.8125	0.0351590494411789	0.0101083531776356	948672.488475593	168.059818073945	128.3125	45.4375
125.854166666667	53.8125	0.0349701147033805	0.0102604604066623	948109.222730684	168.254532143771	128.3125	45.4375
125.895833333333	53.8125	0.0343428556657473	0.00977461194323388	963228.140950193	166.427476506831	128.770833333333	45.3541666666667
125.9375	53.8125	0.0324594225667495	0.00950590614953217	962588.504893751	166.618712551534	128.770833333333	45.3541666666667
125.979166666667	53.8125	0.0325337090293552	0.00950149130449438	961957.786133086	166.810179573599	128.770833333333	45.3541666666667
126.020833333333	53.8125	0.0345007560386294	0.00991509034288742	961336.002414472	167.001874775641	128.770833333333	45.3541666666667
126.0625	53.8125	0.0347053580334663	0.0100713850978598	960723.17127827	167.193795335915	128.770833333333	45.3541666666667
126.104166666667	53.8125	0.0350335300245349	0.0106527807444102	944922.061360121	169.427125387942	128.3125	45.4375
126.145833333333	53.8125	0.034688551552724	0.0110947382422558	944423.085828466	169.623246453825	128.3125	45.4375
126.1875	53.8125	0.0347023504733968	0.0105752048894409	943933.3556946	169.819555836362	128.3125	45.4375
126.229166666667	53.8125	0.034505128810101	0.0103013352990873	943452.885507221	170.016050298833	128.3125	45.4375
126.270833333333	53.8125	0.0338775827231571	0.0100811909347751	957793.903543784	168.156678071209	128.770833333333	45.3541666666667
126.3125	53.8125	0.034398337201376	0.0103409032697881	942519.781935704	170.40958141067	128.3125	45.4375
126.354166666667	53.8125	0.0347445253990561	0.0118018472535218	942067.176411875	170.6066114815	128.3125	45.4375
126.395833333333	53.8125	0.0353560056014994	0.0116610999004968	941623.886551172	170.803813475828	128.3125	45.4375
126.4375	53.8125	0.0353220894221004	0.0112599027386491	941189.925653265	171.001184053747	128.3125	45.4375
126.479166666667	53.8125	0.0343535788328913	0.0101423146592209	940765.306762154	171.198719855682	128.3125	45.4375
126.520833333333	53.8125	0.03497014155654	0.00980208937192719	940350.04266428	171.396417502734	128.3125	45.4375
120.020833333333	53.7708333333333	0.0255257026537247	0.0103116872810338	697666.18502509	130.756049496188	127.3125	49.4375
120.0625	53.7708333333333	0.0254508809996154	0.0108855523150822	695587.940412606	130.936858208772	127.3125	49.4375
120.104166666667	53.7708333333333	0.0253325141766082	0.011002574880668	693515.391870886	131.118649877102	127.3125	49.4375
120.145833333333	53.7708333333333	0.0254769819153583	0.0109565625672975	691448.591299516	131.301430609119	127.3125	49.4375
120.1875	53.7708333333333	0.0252528710392297	0.0114090556743196	689387.591073625	131.485206519772	127.3125	49.4375
120.229166666667	53.7708333333333	0.0254746831963362	0.0113877182779233	687332.444046619	131.669983729904	127.3125	49.4375
120.270833333333	53.7708333333333	0.025311640062638	0.0109456159543607	891145.762186466	133.669659937571	128.895833333333	47.8958333333333
120.3125	53.7708333333333	0.0255129220465115	0.0109799783121451	683239.923410414	132.042566554492	127.3125	49.4375
120.354166666667	53.7708333333333	0.0250651887269827	0.0111392483103834	887181.621112346	133.980466926322	128.895833333333	47.8958333333333
120.395833333333	53.7708333333333	0.0253322803731831	0.01069395118552	881625.002500095	133.945657690033	128.895833333333	47.9375
120.4375	53.7708333333333	0.0252588436264335	0.0110106077914402	883238.260682911	134.29376086622	128.895833333333	47.8958333333333
120.479166666667	53.7708333333333	0.0271603692616689	0.0127422721228907	880980.238030684	134.957632924663	128.8125	47.8541666666667
120.520833333333	53.7708333333333	0.0272660785046108	0.012708044999401	879456.338924838	122.824327933262	130.645833333333	49.0208333333333
120.5625	53.7708333333333	0.0274161798633465	0.0123226806225822	877102.911387712	135.277008725991	128.8125	47.8541666666667
120.604166666667	53.7708333333333	0.0270511245989969	0.0120585988273178	875172.422707318	135.437646365146	128.8125	47.8541666666667
120.645833333333	53.7708333333333	0.0286596691170872	0.0110871804960845	873247.432840034	135.598920364673	128.8125	47.8541666666667
120.6875	53.7708333333333	0.027611650292382	0.0111304403228196	871327.978848613	135.760833111807	128.8125	47.8541666666667
120.729166666667	53.7708333333333	0.0249335749675219	0.0102490977334263	869604.288562435	135.410164085784	128.895833333333	47.8958333333333
120.770833333333	53.7708333333333	0.0274220155741019	0.0117648477925804	867505.827838715	136.086584338996	128.8125	47.8541666666667
120.8125	53.7708333333333	0.027855827488237	0.0113179450564731	861905.150727062	124.249932676824	130.5625	48.9791666666667
120.854166666667	53.7708333333333	0.0289184638411393	0.0119406110871645	863706.270557235	136.414918901708	128.8125	47.8541666666667
120.895833333333	53.7708333333333	0.0299937791713772	0.0117421780803066	861815.059546998	136.580060768415	128.8125	47.8541666666667
120.9375	53.7708333333333	0.0303368258279178	0.0120683271911313	859929.611385129	136.745855442293	128.8125	47.8541666666667
120.979166666667	53.7708333333333	0.0300677585897863	0.0113029368112967	858049.964665817	136.912305217448	128.8125	47.8541666666667
121.020833333333	53.7708333333333	0.0301749213189381	0.0115819814666911	856176.158201537	137.07941237241	128.8125	47.8541666666667
121.0625	53.7708333333333	0.0293566206233477	0.0113941964556558	854308.23102283	137.247179169534	128.8125	47.8541666666667
121.104166666667	53.7708333333333	0.0283963015742066	0.0105941527564642	852446.222378	137.415607854395	128.8125	47.8541666666667
121.145833333333	53.7708333333333	0.0285589434534665	0.0106939308472886	847008.532545315	125.587466820314	130.5625	48.9375
121.1875	53.7708333333333	0.0283471102954087	0.010528655506768	844776.318324538	125.728920877149	130.5625	48.9375
121.229166666667	53.7708333333333	0.030300983163301	0.0106381349587504	861823.481933222	128.094545387237	130.4375	48.6041666666667
121.270833333333	53.7708333333333	0.0289263001659356	0.0106379621315058	845058.16570558	138.095985760652	128.8125	47.8541666666667
121.3125	53.7708333333333	0.0306293210436596	0.0109714429899976	843226.346050836	138.267756936895	128.8125	47.8541666666667
121.354166666667	53.7708333333333	0.0309018662399349	0.011936077473019	841400.684971165	138.440203086812	128.8125	47.8541666666667
121.395833333333	53.7708333333333	0.0310285108526603	0.0117228725921754	839581.223227371	138.613326320755	128.8125	47.8541666666667
121.4375	53.7708333333333	0.0302773417618688	0.0108450372883314	837768.001794062	138.787128727106	128.8125	47.8541666666667
121.479166666667	53.7708333333333	0.0311305124632824	0.012468841108818	835961.061858918	138.961612371587	128.8125	47.8541666666667
121.520833333333	53.7708333333333	0.0312734034004735	0.0121968119864291	834160.444821913	139.136779296558	128.8125	47.8541666666667
121.5625	53.7708333333333	0.0305456462896005	0.0112413887554777	832366.192294498	139.312631520308	128.8125	47.8541666666667
121.604166666667	53.7708333333333	0.0302987229023414	0.0106027839120488	842543.004926746	129.431708994835	130.4375	48.6041666666667
121.645833333333	53.7708333333333	0.0308624183753895	0.0117509035095619	840423.346942643	129.58363488942	130.4375	48.6041666666667
121.6875	53.7708333333333	0.0315801645157305	0.0121451945301247	838308.341301917	129.736244604781	130.4375	48.6041666666667
121.729166666667	53.7708333333333	0.0319640632846161	0.012733671375579	836198.02399254	129.889541813512	130.4375	48.6041666666667
121.770833333333	53.7708333333333	0.0322727798005653	0.012958739379163	834092.431284745	130.043530194245	130.4375	48.6041666666667
121.8125	53.7708333333333	0.031698512496249	0.0122865218802628	831991.59973258	130.198213431236	130.4375	48.6041666666667
121.854166666667	53.7708333333333	0.0312345368146676	0.011416763387617	829895.566175397	130.353595213937	130.4375	48.6041666666667
121.895833333333	53.7708333333333	0.0314909058342188	0.0113382667625467	827804.367739348	130.509679236558	130.4375	48.6041666666667
121.9375	53.7708333333333	0.0311167901985242	0.010783234301995	825718.041838875	130.666469197618	130.4375	48.6041666666667
121.979166666667	53.7708333333333	0.0311793585561994	0.0113375647776801	823636.626178148	130.82396879948	130.4375	48.6041666666667
122.020833333333	53.7708333333333	0.0314895162509333	0.011670386541208	821560.158752504	130.982181747875	130.4375	48.6041666666667
122.0625	53.7708333333333	0.0318243604061309	0.0120655396863792	819488.677849866	131.141111751415	130.4375	48.6041666666667
122.104166666667	53.7708333333333	0.0318069670947301	0.0121376116789787	817422.222052129	131.300762521085	130.4375	48.6041666666667
122.145833333333	53.7708333333333	0.0322162680004557	0.0127412287299603	815360.830236512	131.461137769733	130.4375	48.6041666666667
122.1875	53.7708333333333	0.0306627776413981	0.0108613430501773	824984.983018001	131.199973876007	130.604166666667	48.5625
122.229166666667	53.7708333333333	0.0303070341379329	0.00962614381569193	822920.377054805	131.358920275836	130.604166666667	48.5625
122.270833333333	53.7708333333333	0.0303230943305501	0.00970711765306762	820860.818461665	131.518582127299	130.604166666667	48.5625
122.3125	53.7708333333333	0.0306365944664511	0.0105496468403979	807166.690750965	132.109957846133	130.4375	48.6041666666667
122.354166666667	53.7708333333333	0.031296104448117	0.0118976552701826	805131.212433521	132.274011209647	130.4375	48.6041666666667
122.395833333333	53.7708333333333	0.0318063628939573	0.0122662880168756	803101.037636819	132.438811337651	130.4375	48.6041666666667
122.4375	53.7708333333333	0.0308960895171686	0.0110464745245992	774875.519296335	131.192615435824	130.395833333333	48.8958333333333
122.479166666667	53.7708333333333	0.0305674037609885	0.0100852138038671	799056.76283323	132.770666725335	130.4375	48.6041666666667
122.520833333333	53.7708333333333	0.0302453121414472	0.00958252942004313	808611.652457898	132.491781058052	130.604166666667	48.5625
122.5625	53.7708333333333	0.0305637304812108	0.00999612652951899	806588.527030781	132.656552726594	130.604166666667	48.5625
122.604166666667	53.7708333333333	0.0303218501549244	0.00954052056830976	804570.767257105	132.822068876751	130.604166666667	48.5625
122.645833333333	53.7708333333333	0.0309732561637319	0.0109225275226248	791033.679133811	133.443501702595	130.4375	48.6041666666667
122.6875	53.7708333333333	0.0313517730653251	0.0114087324065218	789041.79360829	133.613632867156	130.4375	48.6041666666667
122.729166666667	53.7708333333333	0.0317420920367464	0.0119085516089694	760535.562989574	132.379682268242	130.395833333333	48.8958333333333
122.770833333333	53.7708333333333	0.031980963429484	0.0120409674112421	758508.935926577	132.552556341917	130.395833333333	48.8958333333333
122.8125	53.7708333333333	0.0313031844375864	0.0112740698190166	756487.928163449	132.726266829211	130.395833333333	48.8958333333333
122.854166666667	53.7708333333333	0.0307994709662122	0.010926480642133	781131.087302926	134.301957485846	130.4375	48.6041666666667
122.895833333333	53.7708333333333	0.0301434333637836	0.00947066573241981	790600.17962614	134.00183077512	130.604166666667	48.5625
122.9375	53.7708333333333	0.0302702693657711	0.00947942165292986	788626.850960188	134.173432613679	130.604166666667	48.5625
122.979166666667	53.7708333333333	0.0301928673862095	0.00935523032689192	786659.268981615	134.345811292635	130.604166666667	48.5625
123.020833333333	53.7708333333333	0.0298382282642365	0.00909855657332006	784697.477556216	134.518970367385	130.604166666667	48.5625
123.0625	53.7708333333333	0.0297688623479228	0.00914978931368151	782741.5208582	134.692913382544	130.604166666667	48.5625
123.104166666667	53.7708333333333	0.0305423930093945	0.00913399628074062	769440.409887041	135.358244979843	130.4375	48.6041666666667
123.145833333333	53.7708333333333	0.0304225604005259	0.00997954603414026	778847.289886634	135.043165353804	130.604166666667	48.5625
123.1875	53.7708333333333	0.0308962078360621	0.0107967680010403	738559.405636633	134.3280198337	130.395833333333	48.8958333333333
123.229166666667	53.7708333333333	0.0312085704957079	0.0113162580023536	736597.170503572	134.510334078337	130.395833333333	48.8958333333333
123.270833333333	53.7708333333333	0.032237935745249	0.0126221407861547	761767.792923025	136.078639458191	130.4375	48.6041666666667
123.3125	53.7708333333333	0.031773679195428	0.0119345777048742	732691.179869991	134.877619320491	130.395833333333	48.8958333333333
123.354166666667	53.7708333333333	0.0317400427877535	0.0119562084605422	730747.524419056	135.062598860212	130.395833333333	48.8958333333333
123.395833333333	53.7708333333333	0.0323607128643454	0.0127664206436975	728810.162865102	135.248475348	130.395833333333	48.8958333333333
123.4375	53.7708333333333	0.0312435512737235	0.0113732269692317	726879.146163916	135.435253014488	130.395833333333	48.8958333333333
123.479166666667	53.7708333333333	0.0310339260469915	0.0110549843831789	724954.525644741	135.622936072031	130.395833333333	48.8958333333333
123.520833333333	53.7708333333333	0.0303222880189648	0.00970781139987251	723036.353010722	135.811528713502	130.395833333333	48.8958333333333
123.5625	53.7708333333333	0.0305986369278159	0.0102931388375864	721124.680339306	136.001035111059	130.395833333333	48.8958333333333
123.604166666667	53.7708333333333	0.03080076077893	0.0111010893077784	719219.560082545	136.191459414894	130.395833333333	48.8958333333333
123.645833333333	53.7708333333333	0.030934788136811	0.0104977101077898	744876.355689654	137.748218360964	130.4375	48.6041666666667
123.6875	53.7708333333333	0.0305789699446522	0.00998214246336719	715429.188495401	136.575078224601	130.395833333333	48.8958333333333
123.729166666667	53.7708333333333	0.0306764644976571	0.0109121067547163	713544.043943663	136.768280909341	130.395833333333	48.8958333333333
123.770833333333	53.7708333333333	0.0308730251121153	0.0109469577917097	711665.665363851	136.962417855398	130.395833333333	48.8958333333333
123.8125	53.7708333333333	0.0319096738396538	0.0123979287483714	709794.107082541	137.157493083351	130.395833333333	48.8958333333333
123.854166666667	53.7708333333333	0.0306934435022512	0.0110976235452693	707929.423800872	137.353510583711	130.395833333333	48.8958333333333
123.895833333333	53.7708333333333	0.0303342447905726	0.00971249712135153	744918.456311001	138.341727778823	130.604166666667	48.5625
123.9375	53.7708333333333	0.0305993552155111	0.0103903981946613	743095.783145234	138.532923935571	130.604166666667	48.5625
123.979166666667	53.7708333333333	0.0306766335060612	0.0107316016599856	702377.176575662	137.947256142799	130.395833333333	48.8958333333333
124.020833333333	53.7708333333333	0.0309920494166798	0.0109350494815649	700540.547781107	138.147081985375	130.395833333333	48.8958333333333
124.0625	53.7708333333333	0.0307348927673063	0.0103961445830613	698711.073094756	138.347869550319	130.395833333333	48.8958333333333
124.104166666667	53.7708333333333	0.0303266513829423	0.00931397076194112	735874.456658409	139.306312488199	130.604166666667	48.5625
124.145833333333	53.7708333333333	0.0279355514411453	0.00837472452575727	734086.725399964	139.501825526086	130.604166666667	48.5625
124.1875	53.7708333333333	0.0274427414605746	0.0102772085326381	732306.138873849	139.698210760025	130.604166666667	48.5625
124.229166666667	53.7708333333333	0.0246935128796483	0.00876216034655659	738130.556500444	140.310326944116	130.604166666667	48.4791666666667
124.270833333333	53.7708333333333	0.0274480246256235	0.00927855020516067	728766.611594593	140.093609169839	130.604166666667	48.5625
124.3125	53.7708333333333	0.0284891767239191	0.00926895125176499	727007.777373203	140.292627917068	130.604166666667	48.5625
124.354166666667	53.7708333333333	0.0291276232737759	0.00957524146233082	725256.30094426	140.492530000323	130.604166666667	48.5625
124.395833333333	53.7708333333333	0.02949977009682	0.0104073174866471	723512.236309577	140.693318093566	130.604166666667	48.5625
124.4375	53.7708333333333	0.0295540336009217	0.0102406723557411	721775.637761917	140.894994823546	130.604166666667	48.5625
124.479166666667	53.7708333333333	0.0301683849980532	0.010605587709725	709344.520863568	141.710158972978	130.4375	48.6041666666667
124.520833333333	53.7708333333333	0.0300134402281573	0.0104805014712268	707646.084795281	141.917682536031	130.4375	48.6041666666667
124.5625	53.7708333333333	0.030313865969261	0.010830083750742	705955.498463543	142.126123069424	130.4375	48.6041666666667
124.604166666667	53.7708333333333	0.0303825335275734	0.010920228917678	704272.818944631	142.33548288495	130.4375	48.6041666666667
124.645833333333	53.7708333333333	0.0300316571563887	0.0105071077094724	702598.103592044	142.545764233499	130.4375	48.6041666666667
124.6875	53.7708333333333	0.0302478298418249	0.0105550360303359	711515.910806236	142.12385735917	130.604166666667	48.5625
124.729166666667	53.7708333333333	0.0300209420718014	0.0105189124242626	709833.119036223	142.331823823883	130.604166666667	48.5625
[truncated: 63,938 more rows]
