# Supplementary material for: Genomic insights into local adaptation and future climate-induced vulnerability of a keystone forest tree in East Asia
Source: Nat Commun. 2022 Nov 1;13:6541. doi: 10.1038/s41467-022-34206-8 (PMC9626627; doi:10.1038/s41467-022-34206-8)
Supplement: Supplementary file 8 — Source Data [file 41467_2022_34206_MOESM8_ESM.zip › Source data/supplementary_figures/local&forward&reverse/future_GISS-E2-1-G_ssp126_2100local_GF_offset.csv]

	lon	lat	ssp126_2081-2100_offset
1	123.479166666821	54.6458333336662	0.0293195631394772
2	123.520833333488	54.6458333336662	0.0277457207971516
3	123.562500000156	54.6458333336662	0.0268728542744869
4	123.604166666823	54.6458333336662	0.0273455315801523
5	123.645833333491	54.6458333336662	0.0281149662724645
6	123.729166666826	54.6458333336662	0.0282802188614584
7	123.770833333494	54.6458333336662	0.0286544061030789
8	123.812500000161	54.6458333336662	0.027371668979922
9	123.854166666829	54.6458333336662	0.0281799682109418
10	123.895833333496	54.6458333336662	0.0283797956573349
11	123.937500000164	54.6458333336662	0.0287000764174374
12	123.979166666831	54.6458333336662	0.0278464352816336
13	124.020833333499	54.6458333336662	0.0277552848927897
14	124.062500000166	54.6458333336662	0.0274847361652391
15	124.104166666834	54.6458333336662	0.0277754096987501
16	124.145833333501	54.6458333336662	0.0273996116479694
17	124.187500000169	54.6458333336662	0.0274740376468784
18	123.395833333486	54.6041666669987	0.0277087070554449
19	123.437500000153	54.6041666669987	0.0298253087784246
20	123.479166666821	54.6041666669987	0.0270502684672807
21	123.520833333488	54.6041666669987	0.028638047913793
22	123.562500000156	54.6041666669987	0.0280958709202121
23	123.604166666823	54.6041666669987	0.0279231157695999
24	123.645833333491	54.6041666669987	0.0278445207014281
25	123.687500000158	54.6041666669987	0.0278914374648956
26	123.729166666826	54.6041666669987	0.0277965755215225
27	123.770833333494	54.6041666669987	0.0278809891379623
28	123.812500000161	54.6041666669987	0.0280976727051573
29	123.854166666829	54.6041666669987	0.0273508662446506
30	123.895833333496	54.6041666669987	0.0276350377812821
31	123.937500000164	54.6041666669987	0.0280563698395514
32	123.979166666831	54.6041666669987	0.0293684576042808
33	124.020833333499	54.6041666669987	0.029057242705683
34	124.062500000166	54.6041666669987	0.0285335941931785
35	124.104166666834	54.6041666669987	0.0279397487213414
36	124.145833333501	54.6041666669987	0.0289131810504808
37	124.187500000169	54.6041666669987	0.0283408303012279
38	123.062500000146	54.5625000003311	0.0270304313219485
39	123.145833333481	54.5625000003311	0.0267706368990376
40	123.187500000148	54.5625000003311	0.0291561790191038
41	123.229166666816	54.5625000003311	0.0292220980546301
42	123.270833333483	54.5625000003311	0.0271595968997247
43	123.312500000151	54.5625000003311	0.027955131106456
44	123.354166666818	54.5625000003311	0.0273585143859057
45	123.395833333486	54.5625000003311	0.0286692519119276
46	123.437500000153	54.5625000003311	0.0276630881781156
47	123.479166666821	54.5625000003311	0.0279128417158621
48	123.520833333488	54.5625000003311	0.0275536882421271
49	123.562500000156	54.5625000003311	0.0275716995300696
50	123.604166666823	54.5625000003311	0.0276312561679033
51	123.645833333491	54.5625000003311	0.0279547819917301
52	123.687500000158	54.5625000003311	0.027927425273924
53	123.729166666826	54.5625000003311	0.0274836260742673
54	123.770833333494	54.5625000003311	0.027497978572443
55	123.812500000161	54.5625000003311	0.0281117118299591
56	123.854166666829	54.5625000003311	0.0280614872932817
57	123.895833333496	54.5625000003311	0.0287009969224614
58	123.937500000164	54.5625000003311	0.027484682078304
59	123.979166666831	54.5625000003311	0.0280293130342732
60	124.020833333499	54.5625000003311	0.0286903910114093
61	124.062500000166	54.5625000003311	0.0271145405708763
62	124.104166666834	54.5625000003311	0.0263405119870739
63	124.145833333501	54.5625000003311	0.0270307254345352
64	124.187500000169	54.5625000003311	0.0271272904281275
65	122.895833333476	54.5208333336636	0.027329668126863
66	122.937500000143	54.5208333336636	0.0293205105252939
67	122.979166666811	54.5208333336636	0.0272745637678758
68	123.020833333478	54.5208333336636	0.0276439511258089
69	123.062500000146	54.5208333336636	0.0267843246101535
70	123.104166666813	54.5208333336636	0.0292046034585797
71	123.145833333481	54.5208333336636	0.0295110671578421
72	123.229166666816	54.5208333336636	0.0292363296259193
73	123.270833333483	54.5208333336636	0.0278813092319716
74	123.312500000151	54.5208333336636	0.0278738272821642
75	123.354166666818	54.5208333336636	0.0274366332039834
76	123.395833333486	54.5208333336636	0.0280056248360966
77	123.437500000153	54.5208333336636	0.0279663992194911
78	123.479166666821	54.5208333336636	0.0269573644556324
79	123.520833333488	54.5208333336636	0.0272097456612354
80	123.562500000156	54.5208333336636	0.0274891125516375
81	123.604166666823	54.5208333336636	0.0275265193824371
82	123.645833333491	54.5208333336636	0.027404228229055
83	123.687500000158	54.5208333336636	0.0279181867150486
84	123.729166666826	54.5208333336636	0.0292301311585646
85	123.770833333494	54.5208333336636	0.0287862679277009
86	123.812500000161	54.5208333336636	0.0293640794204917
87	123.854166666829	54.5208333336636	0.0288565449965187
88	123.937500000164	54.5208333336636	0.029378873804089
89	123.979166666831	54.5208333336636	0.0270181233778636
90	124.020833333499	54.5208333336636	0.028087323517962
91	124.104166666834	54.5208333336636	0.0274186907272248
92	124.145833333501	54.5208333336636	0.0271830634507416
93	124.187500000169	54.5208333336636	0.0276188487326048
94	124.229166666836	54.5208333336636	0.0277586743308876
95	124.270833333504	54.5208333336636	0.0279064982368494
96	124.312500000171	54.5208333336636	0.0274909908228187
97	122.81250000014	54.479166666996	0.027619395098745
98	122.854166666808	54.479166666996	0.0283997034959656
99	122.895833333476	54.479166666996	0.0276381355328307
100	122.937500000143	54.479166666996	0.0287181414624741
101	123.020833333478	54.479166666996	0.0268675230424334
102	123.062500000146	54.479166666996	0.0268836234989524
103	123.104166666813	54.479166666996	0.0293680800306082
104	123.187500000148	54.479166666996	0.0287406407496518
105	123.229166666816	54.479166666996	0.0269726861579319
106	123.270833333483	54.479166666996	0.0285164460264415
107	123.312500000151	54.479166666996	0.028720569339231
108	123.354166666818	54.479166666996	0.0277939947176682
109	123.395833333486	54.479166666996	0.0288118039313223
110	123.437500000153	54.479166666996	0.0269840988054341
111	123.479166666821	54.479166666996	0.0271742863986201
112	123.520833333488	54.479166666996	0.0274042288031896
113	123.562500000156	54.479166666996	0.0290630481695678
114	123.604166666823	54.479166666996	0.0272764233058668
115	123.645833333491	54.479166666996	0.0274205186398455
116	123.687500000158	54.479166666996	0.0270605145992467
117	123.729166666826	54.479166666996	0.0277846445000278
118	123.770833333494	54.479166666996	0.027598870997449
119	123.812500000161	54.479166666996	0.0292834422548749
120	123.854166666829	54.479166666996	0.0293563419948413
121	123.937500000164	54.479166666996	0.0270113946464482
122	123.979166666831	54.479166666996	0.0273899372925392
123	124.020833333499	54.479166666996	0.0274007903158334
124	124.062500000166	54.479166666996	0.0267977670129831
125	124.104166666834	54.479166666996	0.0275306038745436
126	124.145833333501	54.479166666996	0.027558378413628
127	124.187500000169	54.479166666996	0.0277851657662397
128	124.229166666836	54.479166666996	0.0285313953513721
129	124.270833333504	54.479166666996	0.0267412973787237
130	124.312500000171	54.479166666996	0.0259728674426965
131	124.354166666839	54.479166666996	0.0267417657352587
132	124.395833333506	54.479166666996	0.0278355847555861
133	122.81250000014	54.4375000003285	0.0275055213490404
134	122.854166666808	54.4375000003285	0.026940175551568
135	122.895833333476	54.4375000003285	0.0290594895588202
136	122.937500000143	54.4375000003285	0.0293974633257608
137	122.979166666811	54.4375000003285	0.0296957724502829
138	123.020833333478	54.4375000003285	0.0290274087135494
139	123.062500000146	54.4375000003285	0.0293893368595173
140	123.104166666813	54.4375000003285	0.0291152674701883
141	123.145833333481	54.4375000003285	0.0265644544126636
142	123.187500000148	54.4375000003285	0.0268015528801862
143	123.229166666816	54.4375000003285	0.0269333425617215
144	123.270833333483	54.4375000003285	0.02880228434179
145	123.312500000151	54.4375000003285	0.0257970906387237
146	123.354166666818	54.4375000003285	0.0270839892750509
147	123.395833333486	54.4375000003285	0.0279039831204623
148	123.437500000153	54.4375000003285	0.0280037209095429
149	123.479166666821	54.4375000003285	0.0270311070773884
150	123.520833333488	54.4375000003285	0.0269929339261635
151	123.562500000156	54.4375000003285	0.0291446720085383
152	123.604166666823	54.4375000003285	0.0273638599594505
153	123.645833333491	54.4375000003285	0.0288451093460413
154	123.687500000158	54.4375000003285	0.0273011419350379
155	123.729166666826	54.4375000003285	0.0294984104184205
156	123.770833333494	54.4375000003285	0.0293140997210911
157	123.812500000161	54.4375000003285	0.0290867227234263
158	123.854166666829	54.4375000003285	0.0299079930052802
159	123.895833333496	54.4375000003285	0.029554140187951
160	123.937500000164	54.4375000003285	0.0292547134117419
161	123.979166666831	54.4375000003285	0.0286858836937234
162	124.020833333499	54.4375000003285	0.0276488084179894
163	124.062500000166	54.4375000003285	0.0285035047307938
164	124.104166666834	54.4375000003285	0.0274302751976895
165	124.145833333501	54.4375000003285	0.0270120114556048
166	124.187500000169	54.4375000003285	0.0268639548081394
167	124.229166666836	54.4375000003285	0.0277686415061319
168	124.270833333504	54.4375000003285	0.0281146634581119
169	124.312500000171	54.4375000003285	0.0275014129411894
170	124.354166666839	54.4375000003285	0.0262651824233025
171	124.395833333506	54.4375000003285	0.027229026444974
172	124.437500000174	54.4375000003285	0.0272244172579838
173	124.479166666841	54.4375000003285	0.0283624916893459
174	122.270833333463	54.3958333336609	0.0269817796197849
175	122.31250000013	54.3958333336609	0.0285337073997615
176	122.395833333465	54.3958333336609	0.0286680475553078
177	122.437500000133	54.3958333336609	0.0261795824889691
178	122.4791666668	54.3958333336609	0.0283953890523829
179	122.520833333468	54.3958333336609	0.0268128879823918
180	122.854166666808	54.3958333336609	0.0288990241957021
181	122.895833333476	54.3958333336609	0.0288892479276483
182	122.937500000143	54.3958333336609	0.0295435148200293
183	122.979166666811	54.3958333336609	0.0294774508173769
184	123.020833333478	54.3958333336609	0.0294503284411574
185	123.062500000146	54.3958333336609	0.0309657703692619
186	123.145833333481	54.3958333336609	0.0264686479514581
187	123.187500000148	54.3958333336609	0.026728317947609
188	123.229166666816	54.3958333336609	0.0272574737043866
189	123.270833333483	54.3958333336609	0.027946884875187
190	123.312500000151	54.3958333336609	0.0266570970431764
191	123.354166666818	54.3958333336609	0.0265216656527804
192	123.395833333486	54.3958333336609	0.0269430375955907
193	123.437500000153	54.3958333336609	0.0267047305367548
194	123.520833333488	54.3958333336609	0.0269618978421503
195	123.562500000156	54.3958333336609	0.02911406359789
196	123.604166666823	54.3958333336609	0.0293620886483923
197	123.645833333491	54.3958333336609	0.0286354630403691
198	123.687500000158	54.3958333336609	0.0288444035111719
199	123.729166666826	54.3958333336609	0.0289416546765732
200	123.770833333494	54.3958333336609	0.0298138101677
201	123.812500000161	54.3958333336609	0.0299719607506367
202	123.854166666829	54.3958333336609	0.0299308493333109
203	123.895833333496	54.3958333336609	0.0294198278338157
204	123.937500000164	54.3958333336609	0.0296433516244111
205	123.979166666831	54.3958333336609	0.0290443429082307
206	124.020833333499	54.3958333336609	0.0288944389227414
207	124.270833333504	54.3958333336609	0.0272460920558783
208	124.312500000171	54.3958333336609	0.0279914026546616
209	124.354166666839	54.3958333336609	0.0265888263553817
210	124.395833333506	54.3958333336609	0.0275725976170181
211	124.437500000174	54.3958333336609	0.0275646975213458
212	124.479166666841	54.3958333336609	0.0271101825163425
213	124.520833333509	54.3958333336609	0.0265878443783884
214	122.020833333457	54.3541666669934	0.0272047401564133
215	122.062500000125	54.3541666669934	0.0263269394290322
216	122.14583333346	54.3541666669934	0.0266830490935505
217	122.187500000128	54.3541666669934	0.0263238678158203
218	122.270833333463	54.3541666669934	0.0286039278348994
219	122.31250000013	54.3541666669934	0.0289948851433065
220	122.437500000133	54.3541666669934	0.0293287519717858
221	122.4791666668	54.3541666669934	0.0266967661340663
222	122.562500000135	54.3541666669934	0.0265508919475291
223	122.604166666803	54.3541666669934	0.0289613821866207
224	122.64583333347	54.3541666669934	0.0264532666542078
225	122.895833333476	54.3541666669934	0.0264601045730469
226	122.937500000143	54.3541666669934	0.0258963773296962
227	122.979166666811	54.3541666669934	0.0267168934139952
228	123.020833333478	54.3541666669934	0.0289919165542509
229	123.062500000146	54.3541666669934	0.0312797533974944
230	123.104166666813	54.3541666669934	0.0310429714485118
231	123.145833333481	54.3541666669934	0.0285107513331193
232	123.187500000148	54.3541666669934	0.0266076211648542
233	123.229166666816	54.3541666669934	0.0263572577631942
234	123.270833333483	54.3541666669934	0.0264161798266631
235	123.354166666818	54.3541666669934	0.0286808184203149
236	123.395833333486	54.3541666669934	0.0264494106510658
237	123.479166666821	54.3541666669934	0.0268866833454484
238	123.520833333488	54.3541666669934	0.0288828197914305
239	123.562500000156	54.3541666669934	0.0289620310487918
240	123.687500000158	54.3541666669934	0.0292415625146803
241	123.729166666826	54.3541666669934	0.0296295743784124
242	123.770833333494	54.3541666669934	0.02930574433654
243	123.854166666829	54.3541666669934	0.0297504137073359
244	123.895833333496	54.3541666669934	0.0303172993011604
245	123.937500000164	54.3541666669934	0.0298380538725721
246	123.979166666831	54.3541666669934	0.0296222290004569
247	124.020833333499	54.3541666669934	0.0292039879658425
248	124.062500000166	54.3541666669934	0.0293920213348154
249	124.104166666834	54.3541666669934	0.0292710316994514
250	124.145833333501	54.3541666669934	0.0290398703150164
251	124.187500000169	54.3541666669934	0.0268721919785399
252	124.270833333504	54.3541666669934	0.0274321106914084
253	124.312500000171	54.3541666669934	0.0268492026039319
254	124.354166666839	54.3541666669934	0.028489921234764
255	124.395833333506	54.3541666669934	0.0260795141540275
256	124.437500000174	54.3541666669934	0.0275968867754591
257	124.479166666841	54.3541666669934	0.0269882233420768
258	124.520833333509	54.3541666669934	0.0288464196583698
259	121.47916666678	54.3125000003258	0.024696503809517
260	121.520833333447	54.3125000003258	0.0250794807055467
261	121.562500000115	54.3125000003258	0.0246099051502807
262	121.604166666782	54.3125000003258	0.0246266786877997
263	121.64583333345	54.3125000003258	0.0251599089633068
264	121.687500000117	54.3125000003258	0.0253217330782756
265	121.729166666785	54.3125000003258	0.025318757664772
266	121.770833333452	54.3125000003258	0.0263198232809505
267	121.81250000012	54.3125000003258	0.0267558737696425
268	121.895833333455	54.3125000003258	0.0270682800442003
269	121.937500000122	54.3125000003258	0.0273574455623517
270	121.97916666679	54.3125000003258	0.0252161393610415
271	122.062500000125	54.3125000003258	0.0276742722460715
272	122.104166666793	54.3125000003258	0.0273827396630852
273	122.14583333346	54.3125000003258	0.0261431319573171
274	122.187500000128	54.3125000003258	0.0274318725575399
275	122.229166666795	54.3125000003258	0.026867836848006
276	122.270833333463	54.3125000003258	0.0268106965232659
277	122.354166666798	54.3125000003258	0.0266321477651298
278	122.395833333465	54.3125000003258	0.0271888680633713
279	122.437500000133	54.3125000003258	0.0291022709128011
280	122.4791666668	54.3125000003258	0.0294534702399924
281	122.520833333468	54.3125000003258	0.0290424980856221
282	122.562500000135	54.3125000003258	0.029048053068771
283	122.604166666803	54.3125000003258	0.0289973141070949
284	122.64583333347	54.3125000003258	0.0286693610629749
285	122.687500000138	54.3125000003258	0.0263590536835221
286	122.729166666805	54.3125000003258	0.0268545586701046
287	122.770833333473	54.3125000003258	0.0266740364797543
288	122.81250000014	54.3125000003258	0.0270785571619332
289	122.854166666808	54.3125000003258	0.0261861882963732
290	122.895833333476	54.3125000003258	0.0263730504205001
291	122.937500000143	54.3125000003258	0.0267647750745991
292	122.979166666811	54.3125000003258	0.028800323876155
293	123.020833333478	54.3125000003258	0.0290207410528989
294	123.104166666813	54.3125000003258	0.0291567692158006
295	123.145833333481	54.3125000003258	0.0312787496458278
296	123.187500000148	54.3125000003258	0.0289414504143096
297	123.229166666816	54.3125000003258	0.0291976593935577
298	123.312500000151	54.3125000003258	0.0294714254156666
299	123.354166666818	54.3125000003258	0.029707273591592
300	123.395833333486	54.3125000003258	0.0290512696207617
301	123.437500000153	54.3125000003258	0.029543854185978
302	123.479166666821	54.3125000003258	0.0290576956669056
303	123.520833333488	54.3125000003258	0.0294295912070634
304	123.645833333491	54.3125000003258	0.0298724868180476
305	123.729166666826	54.3125000003258	0.0313414170772559
306	123.770833333494	54.3125000003258	0.0312273652794025
307	123.812500000161	54.3125000003258	0.0299729025478587
308	123.854166666829	54.3125000003258	0.0302792239091597
309	123.937500000164	54.3125000003258	0.0300951699415998
310	123.979166666831	54.3125000003258	0.0296920470167853
311	124.020833333499	54.3125000003258	0.0291075524619424
312	124.062500000166	54.3125000003258	0.0293931459686237
313	124.104166666834	54.3125000003258	0.0295164697002333
314	124.145833333501	54.3125000003258	0.0293179166694005
315	124.187500000169	54.3125000003258	0.0273423955972092
316	124.229166666836	54.3125000003258	0.0269390652723791
317	124.270833333504	54.3125000003258	0.0272464359127191
318	124.312500000171	54.3125000003258	0.0264497724500057
319	124.354166666839	54.3125000003258	0.026484606886249
320	124.395833333506	54.3125000003258	0.0266923354356398
321	124.437500000174	54.3125000003258	0.0268636237213746
322	124.562500000177	54.3125000003258	0.0283808839096879
323	124.604166666844	54.3125000003258	0.0297559513238994
324	124.645833333512	54.3125000003258	0.0290651026070871
325	121.354166666777	54.2708333336582	0.0270981341899907
326	121.395833333445	54.2708333336582	0.0267122194895127
327	121.437500000112	54.2708333336582	0.026389447032566
328	121.47916666678	54.2708333336582	0.0267647867785047
329	121.520833333447	54.2708333336582	0.025353486825267
330	121.562500000115	54.2708333336582	0.0266759524456781
331	121.64583333345	54.2708333336582	0.0266221545007043
332	121.687500000117	54.2708333336582	0.026921617184918
333	121.729166666785	54.2708333336582	0.0267394950572871
334	121.81250000012	54.2708333336582	0.0270945775613428
335	121.854166666787	54.2708333336582	0.0262103636819367
336	121.895833333455	54.2708333336582	0.0264577923219929
337	121.937500000122	54.2708333336582	0.0272850467157261
338	121.97916666679	54.2708333336582	0.0272024862505492
339	122.020833333457	54.2708333336582	0.0274090641195547
340	122.062500000125	54.2708333336582	0.0268014601227032
341	122.104166666793	54.2708333336582	0.0271920104513939
342	122.14583333346	54.2708333336582	0.0268263894287225
343	122.187500000128	54.2708333336582	0.0268077390475982
344	122.229166666795	54.2708333336582	0.0266293744147852
345	122.270833333463	54.2708333336582	0.0267417691542001
346	122.31250000013	54.2708333336582	0.0268362023333812
347	122.354166666798	54.2708333336582	0.027171325929405
348	122.395833333465	54.2708333336582	0.0265523623186626
349	122.437500000133	54.2708333336582	0.0291504001765003
350	122.4791666668	54.2708333336582	0.0291725850412308
351	122.520833333468	54.2708333336582	0.0298724236295433
352	122.562500000135	54.2708333336582	0.0290989773050555
353	122.604166666803	54.2708333336582	0.0292147776675788
354	122.64583333347	54.2708333336582	0.0287279468868516
355	122.687500000138	54.2708333336582	0.028434294891049
356	122.729166666805	54.2708333336582	0.0260056565462137
357	122.770833333473	54.2708333336582	0.0266114005942048
358	122.81250000014	54.2708333336582	0.0263899449584901
359	122.854166666808	54.2708333336582	0.0292635844716561
360	122.895833333476	54.2708333336582	0.0293411871729651
361	122.937500000143	54.2708333336582	0.0292613436956823
362	122.979166666811	54.2708333336582	0.0285337162283054
363	123.020833333478	54.2708333336582	0.0266821853010408
364	123.062500000146	54.2708333336582	0.0291059479433341
365	123.104166666813	54.2708333336582	0.0298964762342428
366	123.145833333481	54.2708333336582	0.0311908222746549
367	123.187500000148	54.2708333336582	0.030691307931278
368	123.229166666816	54.2708333336582	0.0308967236095673
369	123.270833333483	54.2708333336582	0.0308675999704827
370	123.312500000151	54.2708333336582	0.0307942387218085
371	123.354166666818	54.2708333336582	0.0299535077223823
372	123.395833333486	54.2708333336582	0.030007733722514
373	123.437500000153	54.2708333336582	0.0295790810438357
374	123.479166666821	54.2708333336582	0.0291941702672658
375	123.520833333488	54.2708333336582	0.0293131995946272
376	123.562500000156	54.2708333336582	0.0296556902134414
377	123.604166666823	54.2708333336582	0.0299732827623522
378	123.645833333491	54.2708333336582	0.0297615759082191
379	123.687500000158	54.2708333336582	0.0295254439326404
380	123.729166666826	54.2708333336582	0.0307181967930832
381	123.770833333494	54.2708333336582	0.0316201455434913
382	123.812500000161	54.2708333336582	0.0300025832169378
383	123.854166666829	54.2708333336582	0.0314984823056524
384	123.895833333496	54.2708333336582	0.0292941960250287
385	123.937500000164	54.2708333336582	0.0289677330242971
386	123.979166666831	54.2708333336582	0.0288379206026603
387	124.020833333499	54.2708333336582	0.0291765896495702
388	124.062500000166	54.2708333336582	0.0299006351714721
389	124.104166666834	54.2708333336582	0.0292850680731895
390	124.145833333501	54.2708333336582	0.0286178323626152
391	124.229166666836	54.2708333336582	0.0287014407843732
392	124.270833333504	54.2708333336582	0.0290552154226996
393	124.312500000171	54.2708333336582	0.0287564646433228
394	124.354166666839	54.2708333336582	0.0284603978781086
395	124.395833333506	54.2708333336582	0.0286334952828859
396	124.437500000174	54.2708333336582	0.0281699197683594
397	124.479166666841	54.2708333336582	0.0285178213997388
398	124.520833333509	54.2708333336582	0.0283492694116781
399	124.562500000177	54.2708333336582	0.0284150821940492
400	124.604166666844	54.2708333336582	0.028972068217693
401	124.645833333512	54.2708333336582	0.0298913846159877
402	124.687500000179	54.2708333336582	0.0291001290863356
403	124.729166666847	54.2708333336582	0.0288395198765937
404	121.187500000107	54.2291666669907	0.0265207493292309
405	121.229166666774	54.2291666669907	0.0272188768348989
406	121.270833333442	54.2291666669907	0.0266365728298917
407	121.31250000011	54.2291666669907	0.0269379847391233
408	121.354166666777	54.2291666669907	0.0266938873492179
409	121.395833333445	54.2291666669907	0.0273986709400619
410	121.437500000112	54.2291666669907	0.0263939674213282
411	121.47916666678	54.2291666669907	0.0273249923228405
412	121.520833333447	54.2291666669907	0.0266355404878214
413	121.562500000115	54.2291666669907	0.0275802257444402
414	121.604166666782	54.2291666669907	0.0269375297957106
415	121.64583333345	54.2291666669907	0.0261286132780765
416	121.687500000117	54.2291666669907	0.0268858119262781
417	121.770833333452	54.2291666669907	0.0268727351909614
418	121.81250000012	54.2291666669907	0.0266294026463369
419	121.895833333455	54.2291666669907	0.0266725007113731
420	121.937500000122	54.2291666669907	0.0265747247091705
421	121.97916666679	54.2291666669907	0.0268414738143094
422	122.020833333457	54.2291666669907	0.0278137244086789
423	122.062500000125	54.2291666669907	0.0273363921793492
424	122.187500000128	54.2291666669907	0.0265218045853077
425	122.229166666795	54.2291666669907	0.0283577763324246
426	122.270833333463	54.2291666669907	0.0284721436380264
427	122.31250000013	54.2291666669907	0.02842692854877
428	122.354166666798	54.2291666669907	0.028956907520111
429	122.395833333465	54.2291666669907	0.0265806776972376
430	122.437500000133	54.2291666669907	0.0263609550755016
431	122.4791666668	54.2291666669907	0.0286204101044662
432	122.520833333468	54.2291666669907	0.0292537684406437
433	122.562500000135	54.2291666669907	0.0295237136233245
434	122.604166666803	54.2291666669907	0.0295125011660259
435	122.64583333347	54.2291666669907	0.0292730065425294
436	122.687500000138	54.2291666669907	0.0261063150751269
437	122.729166666805	54.2291666669907	0.0288067938169265
438	122.770833333473	54.2291666669907	0.0265185413625251
439	122.81250000014	54.2291666669907	0.0269667538693132
440	122.854166666808	54.2291666669907	0.0291064393698747
441	122.895833333476	54.2291666669907	0.0294369340893941
442	122.937500000143	54.2291666669907	0.0292249593481723
443	122.979166666811	54.2291666669907	0.0293202888960511
444	123.020833333478	54.2291666669907	0.0293856639202295
445	123.062500000146	54.2291666669907	0.0306704415413429
446	123.104166666813	54.2291666669907	0.0312239768139949
447	123.145833333481	54.2291666669907	0.0312274428159449
448	123.187500000148	54.2291666669907	0.0319433479337398
449	123.229166666816	54.2291666669907	0.0315805636930328
450	123.270833333483	54.2291666669907	0.0315093166364725
451	123.312500000151	54.2291666669907	0.0311363796112687
452	123.354166666818	54.2291666669907	0.0313241146867347
453	123.395833333486	54.2291666669907	0.0298058789879142
454	123.437500000153	54.2291666669907	0.0299472972424035
455	123.479166666821	54.2291666669907	0.0296965172353254
456	123.520833333488	54.2291666669907	0.0309138592445871
457	123.645833333491	54.2291666669907	0.0311051157016251
458	123.687500000158	54.2291666669907	0.0316037958236551
459	123.729166666826	54.2291666669907	0.0316110337803452
460	123.770833333494	54.2291666669907	0.0315782909932113
461	123.812500000161	54.2291666669907	0.0298232649917182
462	123.854166666829	54.2291666669907	0.0295654373182455
463	123.895833333496	54.2291666669907	0.0296885487851113
464	123.937500000164	54.2291666669907	0.0294070615893582
465	123.979166666831	54.2291666669907	0.0293415623638683
466	124.020833333499	54.2291666669907	0.029314201614908
467	124.062500000166	54.2291666669907	0.0312184883030901
468	124.104166666834	54.2291666669907	0.0297351431696319
469	124.145833333501	54.2291666669907	0.0294348974312143
470	124.187500000169	54.2291666669907	0.0293025158295809
471	124.229166666836	54.2291666669907	0.0295468661991044
472	124.270833333504	54.2291666669907	0.0291459016729801
473	124.312500000171	54.2291666669907	0.0283963547170781
474	124.354166666839	54.2291666669907	0.0270711477372133
475	124.395833333506	54.2291666669907	0.0283776517418944
476	124.437500000174	54.2291666669907	0.029245195042554
477	124.479166666841	54.2291666669907	0.0287739060951577
478	124.520833333509	54.2291666669907	0.0290873049089466
479	124.562500000177	54.2291666669907	0.0289460238111841
480	124.604166666844	54.2291666669907	0.0290984580804559
481	124.687500000179	54.2291666669907	0.0298594065782498
482	124.729166666847	54.2291666669907	0.0292018079560796
483	124.770833333514	54.2291666669907	0.0294603200016014
484	124.812500000182	54.2291666669907	0.0308812851800946
485	124.854166666849	54.2291666669907	0.0298512312341875
486	120.187500000086	54.1875000003231	0.0239537159529252
487	120.229166666754	54.1875000003231	0.0239784118604906
488	120.270833333421	54.1875000003231	0.0249651818199709
489	120.354166666756	54.1875000003231	0.0243488829401879
490	120.979166666769	54.1875000003231	0.0257290792912833
491	121.020833333437	54.1875000003231	0.0265373321320609
492	121.062500000104	54.1875000003231	0.0263297803061822
493	121.104166666772	54.1875000003231	0.0264346551512878
494	121.145833333439	54.1875000003231	0.0263600322091614
495	121.187500000107	54.1875000003231	0.0263584953456203
496	121.229166666774	54.1875000003231	0.0268440627002678
497	121.270833333442	54.1875000003231	0.0265582305586877
498	121.31250000011	54.1875000003231	0.0276371705537295
499	121.354166666777	54.1875000003231	0.0269369114131441
500	121.395833333445	54.1875000003231	0.0258630938571922
501	121.437500000112	54.1875000003231	0.0265691227404441
502	121.47916666678	54.1875000003231	0.026923057619295
503	121.520833333447	54.1875000003231	0.0260697357275918
504	121.562500000115	54.1875000003231	0.0261680417506359
505	121.604166666782	54.1875000003231	0.0258688266229499
506	121.64583333345	54.1875000003231	0.026431820161178
507	121.687500000117	54.1875000003231	0.0271301728216575
508	121.729166666785	54.1875000003231	0.0264822797202608
509	121.770833333452	54.1875000003231	0.0266491444026496
510	121.81250000012	54.1875000003231	0.0268816075806997
511	121.854166666787	54.1875000003231	0.0290375754159702
512	121.937500000122	54.1875000003231	0.0295561974579765
513	122.020833333457	54.1875000003231	0.026595031975955
514	122.062500000125	54.1875000003231	0.0266989968670476
515	122.104166666793	54.1875000003231	0.0266293877299452
516	122.14583333346	54.1875000003231	0.0266565277836097
517	122.187500000128	54.1875000003231	0.028821085657896
518	122.229166666795	54.1875000003231	0.0283907306158632
519	122.270833333463	54.1875000003231	0.0282766516928519
520	122.31250000013	54.1875000003231	0.0286289281114124
521	122.354166666798	54.1875000003231	0.0295183250427159
522	122.395833333465	54.1875000003231	0.0289388640348171
523	122.437500000133	54.1875000003231	0.0263296301361668
524	122.520833333468	54.1875000003231	0.0287526433439402
525	122.562500000135	54.1875000003231	0.0290316301277565
526	122.604166666803	54.1875000003231	0.0289328025371265
527	122.64583333347	54.1875000003231	0.0293809961097152
528	122.687500000138	54.1875000003231	0.0306370131856232
529	122.729166666805	54.1875000003231	0.029327110768445
530	122.770833333473	54.1875000003231	0.02647212578462
531	122.81250000014	54.1875000003231	0.0267491811744548
532	122.854166666808	54.1875000003231	0.0265153354481378
533	122.937500000143	54.1875000003231	0.0292161872226203
534	122.979166666811	54.1875000003231	0.0293336684891131
535	123.020833333478	54.1875000003231	0.0294559655477024
536	123.062500000146	54.1875000003231	0.0292480029725656
537	123.145833333481	54.1875000003231	0.0305931640332273
538	123.187500000148	54.1875000003231	0.0309724408154627
539	123.229166666816	54.1875000003231	0.0309459997711709
540	123.270833333483	54.1875000003231	0.0316790573532935
541	123.312500000151	54.1875000003231	0.0329015725739841
542	123.354166666818	54.1875000003231	0.0319861302534598
543	123.395833333486	54.1875000003231	0.0316314784837569
544	123.437500000153	54.1875000003231	0.0312098499127321
545	123.479166666821	54.1875000003231	0.0312144978827475
546	123.562500000156	54.1875000003231	0.0320075155629486
547	123.604166666823	54.1875000003231	0.0315998403848373
548	123.645833333491	54.1875000003231	0.0316004076749344
549	123.687500000158	54.1875000003231	0.0315469249132603
550	123.729166666826	54.1875000003231	0.0320081666618268
551	123.770833333494	54.1875000003231	0.032060040655561
552	123.812500000161	54.1875000003231	0.0313316206998215
553	123.854166666829	54.1875000003231	0.0311152438465333
554	123.895833333496	54.1875000003231	0.0312222584438858
555	123.937500000164	54.1875000003231	0.0296127533863452
556	123.979166666831	54.1875000003231	0.0299131093409831
557	124.020833333499	54.1875000003231	0.0312328494630928
558	124.062500000166	54.1875000003231	0.0316023578890681
559	124.104166666834	54.1875000003231	0.0298784986137712
560	124.145833333501	54.1875000003231	0.0296770330802652
561	124.229166666836	54.1875000003231	0.0294153933094368
562	124.270833333504	54.1875000003231	0.0286599660096389
563	124.312500000171	54.1875000003231	0.0289383933100546
564	124.354166666839	54.1875000003231	0.0289272379445975
565	124.395833333506	54.1875000003231	0.0289694963757053
566	124.437500000174	54.1875000003231	0.0280491551407473
567	124.479166666841	54.1875000003231	0.0291099248304932
568	124.520833333509	54.1875000003231	0.029586273786344
569	124.562500000177	54.1875000003231	0.0299954242296753
570	124.604166666844	54.1875000003231	0.0297224150906937
571	124.645833333512	54.1875000003231	0.0302038361229805
572	124.687500000179	54.1875000003231	0.0308965180934149
573	124.729166666847	54.1875000003231	0.0308931731118314
574	124.770833333514	54.1875000003231	0.0309148831344569
575	124.812500000182	54.1875000003231	0.0308932509967301
576	124.854166666849	54.1875000003231	0.0315700103287924
577	124.937500000184	54.1875000003231	0.0316923653494269
578	120.145833333419	54.1458333336556	0.0244306907370173
579	120.187500000086	54.1458333336556	0.0248329694565654
580	120.229166666754	54.1458333336556	0.025386404111368
581	120.312500000089	54.1458333336556	0.0255683312305816
582	120.354166666756	54.1458333336556	0.0250790089978484
583	120.395833333424	54.1458333336556	0.0247787741976533
584	120.437500000091	54.1458333336556	0.0250436847491453
585	120.479166666759	54.1458333336556	0.0242697031497222
586	120.520833333427	54.1458333336556	0.0249285323400885
587	120.562500000094	54.1458333336556	0.0268911209186043
588	120.937500000102	54.1458333336556	0.0263998613135352
589	120.979166666769	54.1458333336556	0.0265915943925041
590	121.062500000104	54.1458333336556	0.0269785665364932
591	121.104166666772	54.1458333336556	0.026397109483268
592	121.145833333439	54.1458333336556	0.0277464325257865
593	121.187500000107	54.1458333336556	0.0265318200948947
594	121.270833333442	54.1458333336556	0.0265471903964357
595	121.31250000011	54.1458333336556	0.0270413088109918
596	121.354166666777	54.1458333336556	0.0267553130681633
597	121.395833333445	54.1458333336556	0.0284630618146843
598	121.437500000112	54.1458333336556	0.0268534745916176
599	121.47916666678	54.1458333336556	0.026051367699051
600	121.520833333447	54.1458333336556	0.026699027559428
601	121.562500000115	54.1458333336556	0.0257246380423561
602	121.604166666782	54.1458333336556	0.0263955690683587
603	121.64583333345	54.1458333336556	0.0272993389712732
604	121.687500000117	54.1458333336556	0.0268947403411685
605	121.729166666785	54.1458333336556	0.0267330184206267
606	121.770833333452	54.1458333336556	0.0267338420849778
607	121.81250000012	54.1458333336556	0.0261945914640076
608	121.854166666787	54.1458333336556	0.0268741573192334
609	121.895833333455	54.1458333336556	0.0268495459598424
610	121.937500000122	54.1458333336556	0.028939148179284
611	121.97916666679	54.1458333336556	0.0290173177660899
612	122.020833333457	54.1458333336556	0.0267416348138786
613	122.062500000125	54.1458333336556	0.0263961688389272
614	122.104166666793	54.1458333336556	0.0263745935278732
615	122.14583333346	54.1458333336556	0.0292262965049076
616	122.187500000128	54.1458333336556	0.0291503014380996
617	122.229166666795	54.1458333336556	0.0291960882073275
618	122.270833333463	54.1458333336556	0.0295481291935819
619	122.31250000013	54.1458333336556	0.0295953381807259
620	122.354166666798	54.1458333336556	0.0287706434733507
621	122.395833333465	54.1458333336556	0.02924029546376
622	122.437500000133	54.1458333336556	0.0265804662514531
623	122.4791666668	54.1458333336556	0.0268543702433061
624	122.520833333468	54.1458333336556	0.0269740724230895
625	122.562500000135	54.1458333336556	0.0287746000709128
626	122.604166666803	54.1458333336556	0.0288416528343968
627	122.64583333347	54.1458333336556	0.0293851540213843
628	122.687500000138	54.1458333336556	0.0307122914619319
629	122.729166666805	54.1458333336556	0.0308594332040843
630	122.770833333473	54.1458333336556	0.03085903399589
631	122.81250000014	54.1458333336556	0.0289794456256465
632	122.854166666808	54.1458333336556	0.0292142474003828
633	122.937500000143	54.1458333336556	0.029413223719839
634	123.020833333478	54.1458333336556	0.0290935335965468
635	123.062500000146	54.1458333336556	0.0291607426531411
636	123.104166666813	54.1458333336556	0.0313363695777438
637	123.145833333481	54.1458333336556	0.0307285079121614
638	123.187500000148	54.1458333336556	0.0308390992751588
639	123.229166666816	54.1458333336556	0.0311498348418562
640	123.270833333483	54.1458333336556	0.0306401714041857
641	123.354166666818	54.1458333336556	0.0332264580370037
642	123.395833333486	54.1458333336556	0.0331828746250634
643	123.437500000153	54.1458333336556	0.0319053294063243
644	123.479166666821	54.1458333336556	0.0320268316216153
645	123.520833333488	54.1458333336556	0.0316043335822138
646	123.562500000156	54.1458333336556	0.0328789471832672
647	123.604166666823	54.1458333336556	0.0320336674064061
648	123.645833333491	54.1458333336556	0.0327769671833794
649	123.687500000158	54.1458333336556	0.032851697312062
650	123.729166666826	54.1458333336556	0.0317473247317739
651	123.770833333494	54.1458333336556	0.0316285162173761
652	123.812500000161	54.1458333336556	0.0317248458182741
653	123.854166666829	54.1458333336556	0.0316541865363973
654	123.895833333496	54.1458333336556	0.0319656932254364
655	123.937500000164	54.1458333336556	0.0309812194873804
656	123.979166666831	54.1458333336556	0.0314703571899188
657	124.020833333499	54.1458333336556	0.0315121424718427
658	124.062500000166	54.1458333336556	0.0314987809877162
659	124.104166666834	54.1458333336556	0.0301695730512923
660	124.145833333501	54.1458333336556	0.0297594394031709
661	124.187500000169	54.1458333336556	0.0300647896634014
662	124.229166666836	54.1458333336556	0.0291202999916091
663	124.270833333504	54.1458333336556	0.0288357260711925
664	124.312500000171	54.1458333336556	0.0289426325937493
665	124.395833333506	54.1458333336556	0.028721256092049
666	124.437500000174	54.1458333336556	0.0290583089604991
667	124.479166666841	54.1458333336556	0.0288242332978841
668	124.520833333509	54.1458333336556	0.0286765579743538
669	124.562500000177	54.1458333336556	0.0311896044417279
670	124.604166666844	54.1458333336556	0.0313134188472264
671	124.645833333512	54.1458333336556	0.0309045818303333
672	124.687500000179	54.1458333336556	0.0312635913189694
673	124.729166666847	54.1458333336556	0.0318628507854775
674	124.770833333514	54.1458333336556	0.0316707370711919
675	124.812500000182	54.1458333336556	0.0316696418509587
676	124.854166666849	54.1458333336556	0.031966404064067
677	124.895833333517	54.1458333336556	0.031888739524138
678	124.937500000184	54.1458333336556	0.0319160618717878
679	124.979166666852	54.1458333336556	0.0315598974673763
680	125.020833333519	54.1458333336556	0.0310979198579987
681	125.062500000187	54.1458333336556	0.0307212548150571
682	125.145833333522	54.1458333336556	0.0303894748096843
683	125.187500000189	54.1458333336556	0.0303107971564118
684	120.145833333419	54.104166666988	0.0249813768278319
685	120.229166666754	54.104166666988	0.0247694795410559
686	120.270833333421	54.104166666988	0.0257137068875133
687	120.354166666756	54.104166666988	0.0242735267783646
688	120.395833333424	54.104166666988	0.0249231041333142
689	120.437500000091	54.104166666988	0.0246640403955829
690	120.479166666759	54.104166666988	0.0251985022099848
691	120.520833333427	54.104166666988	0.026026241344706
692	120.562500000094	54.104166666988	0.0269671504634322
693	120.604166666762	54.104166666988	0.0270193679830023
694	120.645833333429	54.104166666988	0.0269036931414583
695	120.729166666764	54.104166666988	0.0269119061250378
696	120.937500000102	54.104166666988	0.0275602751432387
697	120.979166666769	54.104166666988	0.0265065892644014
698	121.020833333437	54.104166666988	0.0269111350203774
699	121.062500000104	54.104166666988	0.0263859065933671
700	121.104166666772	54.104166666988	0.0281612032876637
701	121.145833333439	54.104166666988	0.028968006511591
702	121.187500000107	54.104166666988	0.0261737640223405
703	121.229166666774	54.104166666988	0.0268663376880659
704	121.270833333442	54.104166666988	0.028303566256556
705	121.31250000011	54.104166666988	0.0282335618114518
706	121.354166666777	54.104166666988	0.0279716058134938
707	121.395833333445	54.104166666988	0.0293550146184153
708	121.437500000112	54.104166666988	0.0286279573029705
709	121.47916666678	54.104166666988	0.0282941570690159
710	121.520833333447	54.104166666988	0.0281195329734467
711	121.562500000115	54.104166666988	0.0263109544245603
712	121.604166666782	54.104166666988	0.0280048008807799
713	121.64583333345	54.104166666988	0.027881439897051
714	121.687500000117	54.104166666988	0.0285267641231387
715	121.729166666785	54.104166666988	0.0287431356711925
716	121.770833333452	54.104166666988	0.0281594278980619
717	121.81250000012	54.104166666988	0.026736979511201
718	121.854166666787	54.104166666988	0.0264625911587952
719	121.895833333455	54.104166666988	0.0267422195525887
720	121.937500000122	54.104166666988	0.0289467545133635
721	121.97916666679	54.104166666988	0.0309248502956442
722	122.062500000125	54.104166666988	0.0290226663602927
723	122.104166666793	54.104166666988	0.0298189192392641
724	122.14583333346	54.104166666988	0.0311457666505596
725	122.187500000128	54.104166666988	0.0294395439784127
726	122.229166666795	54.104166666988	0.0310445843137132
727	122.270833333463	54.104166666988	0.0296496758363537
728	122.31250000013	54.104166666988	0.0293671840825011
729	122.354166666798	54.104166666988	0.0309337126541055
730	122.395833333465	54.104166666988	0.0282311407352199
731	122.437500000133	54.104166666988	0.0284292371004592
732	122.520833333468	54.104166666988	0.0287559130955651
733	122.562500000135	54.104166666988	0.0280167551695146
734	122.604166666803	54.104166666988	0.0289074024130596
735	122.64583333347	54.104166666988	0.0291479735907955
736	122.687500000138	54.104166666988	0.0292668661241121
737	122.729166666805	54.104166666988	0.0292509818306185
738	122.770833333473	54.104166666988	0.0312913535977003
739	122.81250000014	54.104166666988	0.0313898186174573
740	122.854166666808	54.104166666988	0.0313230536479506
741	122.895833333476	54.104166666988	0.0308469626416671
742	122.937500000143	54.104166666988	0.0305745900462364
743	122.979166666811	54.104166666988	0.0308263835384774
744	123.020833333478	54.104166666988	0.0308422584030403
745	123.062500000146	54.104166666988	0.0312267488511839
746	123.104166666813	54.104166666988	0.0311711614582034
747	123.145833333481	54.104166666988	0.0313168724314189
748	123.187500000148	54.104166666988	0.0313757083002635
749	123.229166666816	54.104166666988	0.0308310764077801
750	123.270833333483	54.104166666988	0.031293441972467
751	123.312500000151	54.104166666988	0.0314736021280019
752	123.354166666818	54.104166666988	0.0332470166235333
753	123.437500000153	54.104166666988	0.0332062957629185
754	123.520833333488	54.104166666988	0.0331691426957311
755	123.562500000156	54.104166666988	0.0331590898396465
756	123.604166666823	54.104166666988	0.0327295072241667
757	123.645833333491	54.104166666988	0.0327108676937406
758	123.687500000158	54.104166666988	0.0317819820499738
759	123.729166666826	54.104166666988	0.0312294875305594
760	123.770833333494	54.104166666988	0.0313171975269174
761	123.812500000161	54.104166666988	0.0311718106394243
762	123.854166666829	54.104166666988	0.0311419640680178
763	123.895833333496	54.104166666988	0.0310809210169187
764	123.937500000164	54.104166666988	0.0310529398947441
765	123.979166666831	54.104166666988	0.0313851914343417
766	124.020833333499	54.104166666988	0.0293883104682087
767	124.062500000166	54.104166666988	0.0289690003122189
768	124.104166666834	54.104166666988	0.0294107056530053
769	124.145833333501	54.104166666988	0.0290435295826349
770	124.187500000169	54.104166666988	0.0285342630833177
771	124.229166666836	54.104166666988	0.0282678510385713
772	124.270833333504	54.104166666988	0.0287944528635095
773	124.312500000171	54.104166666988	0.0265408828728383
774	124.354166666839	54.104166666988	0.028758785736183
775	124.395833333506	54.104166666988	0.028816613118664
776	124.437500000174	54.104166666988	0.0290906902117112
777	124.479166666841	54.104166666988	0.0292954501813753
778	124.520833333509	54.104166666988	0.0298138223384672
779	124.645833333512	54.104166666988	0.0308480755089069
780	124.687500000179	54.104166666988	0.0320201004834641
781	124.729166666847	54.104166666988	0.0318596045491461
782	124.770833333514	54.104166666988	0.031976690247779
783	124.812500000182	54.104166666988	0.0319016336411435
784	124.854166666849	54.104166666988	0.03180804973617
785	124.895833333517	54.104166666988	0.0317844050825443
786	124.979166666852	54.104166666988	0.0318575281406088
787	125.020833333519	54.104166666988	0.0319618820596907
788	125.062500000187	54.104166666988	0.0314434325178941
789	125.104166666854	54.104166666988	0.0315145803977195
790	125.145833333522	54.104166666988	0.0313779993493081
791	125.187500000189	54.104166666988	0.0326693191903192
792	125.229166666857	54.104166666988	0.0326734084402087
793	125.270833333524	54.104166666988	0.0317271101371396
794	125.312500000192	54.104166666988	0.0316955889760379
795	125.35416666686	54.104166666988	0.0317697517800961
796	125.395833333527	54.104166666988	0.03133899797828
797	125.437500000195	54.104166666988	0.0304781831371988
798	125.52083333353	54.104166666988	0.0289082064567001
799	120.104166666751	54.0625000003205	0.024913224624834
800	120.145833333419	54.0625000003205	0.0248320002284887
801	120.187500000086	54.0625000003205	0.025757489832861
802	120.229166666754	54.0625000003205	0.0249210359462158
803	120.270833333421	54.0625000003205	0.0249255838787778
804	120.312500000089	54.0625000003205	0.0251305865728265
805	120.354166666756	54.0625000003205	0.0258071752767943
806	120.395833333424	54.0625000003205	0.0244297664922175
807	120.437500000091	54.0625000003205	0.0253032991625094
808	120.479166666759	54.0625000003205	0.0253493989751237
809	120.520833333427	54.0625000003205	0.0253597810998358
810	120.562500000094	54.0625000003205	0.0266558991427166
811	120.604166666762	54.0625000003205	0.0264054243419881
812	120.645833333429	54.0625000003205	0.0263523002245798
813	120.687500000097	54.0625000003205	0.0271278102906415
814	120.729166666764	54.0625000003205	0.0261532120633695
815	120.770833333432	54.0625000003205	0.0259399248957247
816	120.812500000099	54.0625000003205	0.0264398671314461
817	120.854166666767	54.0625000003205	0.0260001560754683
818	120.895833333434	54.0625000003205	0.024677714562923
819	120.937500000102	54.0625000003205	0.0267001373060941
820	120.979166666769	54.0625000003205	0.0264460703241368
821	121.020833333437	54.0625000003205	0.0272092419135788
822	121.062500000104	54.0625000003205	0.0262289569373031
823	121.104166666772	54.0625000003205	0.0265469061949095
824	121.145833333439	54.0625000003205	0.0261412953054259
825	121.187500000107	54.0625000003205	0.0279861538371484
826	121.229166666774	54.0625000003205	0.0292163080356194
827	121.270833333442	54.0625000003205	0.0292793640160341
828	121.31250000011	54.0625000003205	0.0290983845866468
829	121.354166666777	54.0625000003205	0.0292559182954585
830	121.395833333445	54.0625000003205	0.0290658108634135
831	121.437500000112	54.0625000003205	0.0283911194916329
832	121.47916666678	54.0625000003205	0.0283122363239995
833	121.520833333447	54.0625000003205	0.028275521888214
834	121.604166666782	54.0625000003205	0.0290353884706597
835	121.64583333345	54.0625000003205	0.0287126225977795
836	121.687500000117	54.0625000003205	0.0291268386827606
837	121.729166666785	54.0625000003205	0.0308537193317081
838	121.770833333452	54.0625000003205	0.0305713410044449
839	121.81250000012	54.0625000003205	0.031048670948406
840	121.854166666787	54.0625000003205	0.0308575981558377
841	121.895833333455	54.0625000003205	0.0310140552256553
842	121.97916666679	54.0625000003205	0.0318043181228899
843	122.020833333457	54.0625000003205	0.0291194189918914
844	122.062500000125	54.0625000003205	0.0287940924100191
845	122.104166666793	54.0625000003205	0.0314373401639753
846	122.14583333346	54.0625000003205	0.0313410281721196
847	122.187500000128	54.0625000003205	0.0296169080421659
848	122.229166666795	54.0625000003205	0.0311669145104155
849	122.270833333463	54.0625000003205	0.0317434037990835
850	122.31250000013	54.0625000003205	0.0310114795649046
851	122.354166666798	54.0625000003205	0.0294417785234862
852	122.395833333465	54.0625000003205	0.0287682787526174
853	122.437500000133	54.0625000003205	0.0307161291188573
854	122.4791666668	54.0625000003205	0.0288721387473698
855	122.520833333468	54.0625000003205	0.0291711475166899
856	122.562500000135	54.0625000003205	0.0292393784299071
857	122.604166666803	54.0625000003205	0.0308513152365641
858	122.64583333347	54.0625000003205	0.0312996866578478
859	122.729166666805	54.0625000003205	0.0305971103503697
860	122.770833333473	54.0625000003205	0.0309049300060417
861	122.81250000014	54.0625000003205	0.0315381516537809
862	122.854166666808	54.0625000003205	0.0326229735472092
863	122.895833333476	54.0625000003205	0.0313937337434828
864	122.937500000143	54.0625000003205	0.0313512885481436
865	122.979166666811	54.0625000003205	0.030410790810951
866	123.020833333478	54.0625000003205	0.030860368503857
867	123.062500000146	54.0625000003205	0.0308555253643487
868	123.104166666813	54.0625000003205	0.0312110814583054
869	123.145833333481	54.0625000003205	0.032170931542083
870	123.187500000148	54.0625000003205	0.032989011213569
871	123.229166666816	54.0625000003205	0.0329784846731835
872	123.270833333483	54.0625000003205	0.0332447796897076
873	123.395833333486	54.0625000003205	0.0336678781004546
874	123.437500000153	54.0625000003205	0.0336644242083094
875	123.479166666821	54.0625000003205	0.0316715157469233
876	123.520833333488	54.0625000003205	0.0315713132226964
877	123.562500000156	54.0625000003205	0.0316165746835041
878	123.604166666823	54.0625000003205	0.031219193006421
879	123.645833333491	54.0625000003205	0.0315042600279425
880	123.687500000158	54.0625000003205	0.0312281418952572
881	123.729166666826	54.0625000003205	0.0294963518727975
882	123.770833333494	54.0625000003205	0.0300260470546809
883	123.812500000161	54.0625000003205	0.0299802294441049
884	123.854166666829	54.0625000003205	0.0299476048656732
885	123.895833333496	54.0625000003205	0.0299553534707899
886	123.937500000164	54.0625000003205	0.0295091742667589
887	123.979166666831	54.0625000003205	0.0296311405984343
888	124.020833333499	54.0625000003205	0.0293369119951524
889	124.062500000166	54.0625000003205	0.028996491062254
890	124.104166666834	54.0625000003205	0.0264149044294937
891	124.229166666836	54.0625000003205	0.0262679977470109
892	124.270833333504	54.0625000003205	0.0262706136435195
893	124.312500000171	54.0625000003205	0.0266290920966885
894	124.354166666839	54.0625000003205	0.0288124824275736
895	124.395833333506	54.0625000003205	0.0286417797144433
896	124.437500000174	54.0625000003205	0.0284049739955137
897	124.479166666841	54.0625000003205	0.0291701757162119
898	124.520833333509	54.0625000003205	0.0292696285180201
899	124.562500000177	54.0625000003205	0.0289047483913917
900	124.604166666844	54.0625000003205	0.0294025518255778
901	124.645833333512	54.0625000003205	0.0296291662993869
902	124.687500000179	54.0625000003205	0.0311303010165144
903	124.729166666847	54.0625000003205	0.0298453008614007
904	124.770833333514	54.0625000003205	0.031043582832391
905	124.812500000182	54.0625000003205	0.0319482953076065
906	124.854166666849	54.0625000003205	0.0331009839639413
907	124.895833333517	54.0625000003205	0.0332129586836479
908	124.937500000184	54.0625000003205	0.033137295002285
909	124.979166666852	54.0625000003205	0.0335828926873582
910	125.020833333519	54.0625000003205	0.0332732393543853
911	125.104166666854	54.0625000003205	0.0332296169679447
912	125.145833333522	54.0625000003205	0.0331120245178974
913	125.187500000189	54.0625000003205	0.0335184495966644
914	125.229166666857	54.0625000003205	0.0326708581188656
915	125.270833333524	54.0625000003205	0.0326357631730002
916	125.312500000192	54.0625000003205	0.0330310021107658
917	125.35416666686	54.0625000003205	0.0330235478631512
918	125.395833333527	54.0625000003205	0.0329764201353187
919	125.437500000195	54.0625000003205	0.0326495570655074
920	125.479166666862	54.0625000003205	0.0313160005454988
921	125.52083333353	54.0625000003205	0.0312839488989259
922	125.562500000197	54.0625000003205	0.0303825091896475
923	125.604166666865	54.0625000003205	0.0310002566051211
924	120.145833333419	54.0208333336529	0.0257138778826403
925	120.187500000086	54.0208333336529	0.0257183265972047
926	120.229166666754	54.0208333336529	0.0256165269249746
927	120.270833333421	54.0208333336529	0.0258938272948767
928	120.312500000089	54.0208333336529	0.0258087978676507
929	120.354166666756	54.0208333336529	0.0253777169764751
930	120.395833333424	54.0208333336529	0.0250054749626331
931	120.437500000091	54.0208333336529	0.0249974475969622
932	120.479166666759	54.0208333336529	0.0242031639010578
933	120.520833333427	54.0208333336529	0.0246762548179857
934	120.562500000094	54.0208333336529	0.024134783330218
935	120.604166666762	54.0208333336529	0.0269717877124359
936	120.645833333429	54.0208333336529	0.0267933718209604
937	120.687500000097	54.0208333336529	0.0261217231650381
938	120.729166666764	54.0208333336529	0.0270323496811626
939	120.770833333432	54.0208333336529	0.0287302932995261
940	120.812500000099	54.0208333336529	0.0262467543558455
941	120.854166666767	54.0208333336529	0.0250780883253813
942	120.895833333434	54.0208333336529	0.0262236254554093
943	120.937500000102	54.0208333336529	0.0263965778766645
944	121.020833333437	54.0208333336529	0.0266341900112366
945	121.062500000104	54.0208333336529	0.0274099371292815
946	121.104166666772	54.0208333336529	0.026499136111237
947	121.145833333439	54.0208333336529	0.0268015416301522
948	121.187500000107	54.0208333336529	0.0264676958432447
949	121.229166666774	54.0208333336529	0.0278492145758197
950	121.270833333442	54.0208333336529	0.029208135303955
951	121.354166666777	54.0208333336529	0.0265208365301735
952	121.395833333445	54.0208333336529	0.0269716589460119
953	121.437500000112	54.0208333336529	0.0262638079094176
954	121.47916666678	54.0208333336529	0.026332256523193
955	121.520833333447	54.0208333336529	0.0260342087992685
956	121.562500000115	54.0208333336529	0.0285618835207596
957	121.604166666782	54.0208333336529	0.0294638384659685
958	121.64583333345	54.0208333336529	0.0286962597563446
959	121.687500000117	54.0208333336529	0.0306191243452084
960	121.729166666785	54.0208333336529	0.0307793061767246
961	121.770833333452	54.0208333336529	0.0313939912733169
962	121.81250000012	54.0208333336529	0.0313521163337146
963	121.854166666787	54.0208333336529	0.0326228535713054
964	121.895833333455	54.0208333336529	0.0315162207043671
965	121.937500000122	54.0208333336529	0.0327668739662351
966	121.97916666679	54.0208333336529	0.0314707735411794
967	122.062500000125	54.0208333336529	0.0313378762128858
968	122.104166666793	54.0208333336529	0.0315387190232172
969	122.14583333346	54.0208333336529	0.0316710631160842
970	122.187500000128	54.0208333336529	0.0316264135368859
971	122.229166666795	54.0208333336529	0.0313383691676254
972	122.270833333463	54.0208333336529	0.0329060680495422
973	122.31250000013	54.0208333336529	0.0319183404275909
974	122.354166666798	54.0208333336529	0.0308755835302195
975	122.395833333465	54.0208333336529	0.0308023944090663
976	122.437500000133	54.0208333336529	0.0308994511246844
977	122.4791666668	54.0208333336529	0.030858506462775
978	122.520833333468	54.0208333336529	0.030612655741161
979	122.562500000135	54.0208333336529	0.0312383047938806
980	122.604166666803	54.0208333336529	0.0308424698722996
981	122.64583333347	54.0208333336529	0.031415486166056
982	122.687500000138	54.0208333336529	0.0312612082444394
983	122.729166666805	54.0208333336529	0.0309013483023897
984	122.770833333473	54.0208333336529	0.0313545467832364
985	122.854166666808	54.0208333336529	0.033173924375784
986	122.895833333476	54.0208333336529	0.0327505260846087
987	122.937500000143	54.0208333336529	0.0310479863560024
988	122.979166666811	54.0208333336529	0.0311875606898908
989	123.020833333478	54.0208333336529	0.031013968914738
990	123.062500000146	54.0208333336529	0.0308886297011337
991	123.104166666813	54.0208333336529	0.0310848457401344
992	123.145833333481	54.0208333336529	0.0313727964642335
993	123.187500000148	54.0208333336529	0.0310426014184537
994	123.229166666816	54.0208333336529	0.0321580415132512
995	123.312500000151	54.0208333336529	0.0313078113925236
996	123.354166666818	54.0208333336529	0.0316036659840941
997	123.437500000153	54.0208333336529	0.0337459094858381
998	123.479166666821	54.0208333336529	0.0312450383248514
999	123.520833333488	54.0208333336529	0.0309738621029036
1000	123.562500000156	54.0208333336529	0.03136275767807
1001	123.604166666823	54.0208333336529	0.0296521014509855
1002	123.645833333491	54.0208333336529	0.0309790751740809
1003	123.687500000158	54.0208333336529	0.0312175178806308
1004	123.729166666826	54.0208333336529	0.0313017979048477
1005	123.770833333494	54.0208333336529	0.0299879270289898
1006	123.812500000161	54.0208333336529	0.0314192184695681
1007	123.854166666829	54.0208333336529	0.0312751839927266
1008	123.937500000164	54.0208333336529	0.0317425499117885
1009	123.979166666831	54.0208333336529	0.0311910440859385
1010	124.020833333499	54.0208333336529	0.0315625092836672
1011	124.062500000166	54.0208333336529	0.03125480389581
1012	124.104166666834	54.0208333336529	0.0298841286119543
1013	124.145833333501	54.0208333336529	0.0299288091508362
1014	124.187500000169	54.0208333336529	0.0297555159228146
1015	124.229166666836	54.0208333336529	0.029679292315225
1016	124.270833333504	54.0208333336529	0.0289812776992695
1017	124.312500000171	54.0208333336529	0.0290625754351273
1018	124.354166666839	54.0208333336529	0.0285679551922211
1019	124.395833333506	54.0208333336529	0.0268978285495073
1020	124.437500000174	54.0208333336529	0.0271514809508739
1021	124.479166666841	54.0208333336529	0.0268122778936052
1022	124.562500000177	54.0208333336529	0.0271064282559563
1023	124.604166666844	54.0208333336529	0.0285527181783695
1024	124.645833333512	54.0208333336529	0.0291248813924181
1025	124.687500000179	54.0208333336529	0.0289602556598876
1026	124.729166666847	54.0208333336529	0.0286771884505341
1027	124.770833333514	54.0208333336529	0.0311181340630797
1028	124.812500000182	54.0208333336529	0.0314126097032528
1029	124.895833333517	54.0208333336529	0.0322059316600006
1030	124.937500000184	54.0208333336529	0.0330427272809625
1031	124.979166666852	54.0208333336529	0.0323636068188892
1032	125.020833333519	54.0208333336529	0.0331661481652952
1033	125.062500000187	54.0208333336529	0.0331119485015327
1034	125.104166666854	54.0208333336529	0.0335255580332687
1035	125.145833333522	54.0208333336529	0.0335027263193825
1036	125.229166666857	54.0208333336529	0.0330873897859044
1037	125.35416666686	54.0208333336529	0.0340269232965241
1038	125.395833333527	54.0208333336529	0.0331240080642848
1039	125.437500000195	54.0208333336529	0.0331238915131181
1040	125.479166666862	54.0208333336529	0.0329727652089754
1041	125.52083333353	54.0208333336529	0.0330440586435459
1042	125.562500000197	54.0208333336529	0.0313339073480671
1043	125.645833333532	54.0208333336529	0.0313501543181709
1044	125.729166666867	54.0208333336529	0.0312772077050191
1045	120.104166666751	53.9791666669854	0.0264347218145198
1046	120.145833333419	53.9791666669854	0.025836341682149
1047	120.187500000086	53.9791666669854	0.0257735615115371
1048	120.229166666754	53.9791666669854	0.0264073140702008
1049	120.270833333421	53.9791666669854	0.026566445493082
1050	120.354166666756	53.9791666669854	0.0239333201874477
1051	120.479166666759	53.9791666669854	0.0254217667199797
1052	120.520833333427	53.9791666669854	0.0254365040115557
1053	120.562500000094	53.9791666669854	0.025060834051801
1054	120.604166666762	53.9791666669854	0.0264267302638556
1055	120.645833333429	53.9791666669854	0.0263871748926001
1056	120.687500000097	53.9791666669854	0.0284880203635087
1057	120.729166666764	53.9791666669854	0.0287424944419162
1058	120.770833333432	53.9791666669854	0.0264446201143948
1059	120.812500000099	53.9791666669854	0.0262299252836661
1060	120.895833333434	53.9791666669854	0.0269147224634303
1061	120.937500000102	53.9791666669854	0.0266947149235339
1062	120.979166666769	53.9791666669854	0.0259628160613886
1063	121.020833333437	53.9791666669854	0.0269611450559977
1064	121.062500000104	53.9791666669854	0.0267625553179027
1065	121.104166666772	53.9791666669854	0.0260486545780286
1066	121.145833333439	53.9791666669854	0.0290649178209373
1067	121.187500000107	53.9791666669854	0.0283622779335703
1068	121.270833333442	53.9791666669854	0.0279505809465972
1069	121.31250000011	53.9791666669854	0.0257951537911264
1070	121.354166666777	53.9791666669854	0.0266083525329967
1071	121.395833333445	53.9791666669854	0.026143495048545
1072	121.437500000112	53.9791666669854	0.0266129220117952
1073	121.47916666678	53.9791666669854	0.0260117578628516
1074	121.520833333447	53.9791666669854	0.028663805473747
1075	121.562500000115	53.9791666669854	0.029246942785188
1076	121.604166666782	53.9791666669854	0.0291223535260474
1077	121.64583333345	53.9791666669854	0.0286107953752317
1078	121.729166666785	53.9791666669854	0.0308692178278151
1079	121.770833333452	53.9791666669854	0.0309602273447187
1080	121.81250000012	53.9791666669854	0.0304140895687958
1081	121.854166666787	53.9791666669854	0.0312257140795244
1082	121.895833333455	53.9791666669854	0.0330062581811448
1083	121.97916666679	53.9791666669854	0.033429224887823
1084	122.020833333457	53.9791666669854	0.0314296885077786
1085	122.062500000125	53.9791666669854	0.0314641336801431
1086	122.14583333346	53.9791666669854	0.0329381606531795
1087	122.187500000128	53.9791666669854	0.0317256608066232
1088	122.229166666795	53.9791666669854	0.0313492536618408
1089	122.270833333463	53.9791666669854	0.0325474987399259
1090	122.31250000013	53.9791666669854	0.0313598127879048
1091	122.354166666798	53.9791666669854	0.0318850750222171
1092	122.395833333465	53.9791666669854	0.0314393966923459
1093	122.437500000133	53.9791666669854	0.0313528125023293
1094	122.4791666668	53.9791666669854	0.0313253424704644
1095	122.562500000135	53.9791666669854	0.0309262786387842
1096	122.604166666803	53.9791666669854	0.0308875300393625
1097	122.64583333347	53.9791666669854	0.0312998724357351
1098	122.687500000138	53.9791666669854	0.0314378999549456
1099	122.729166666805	53.9791666669854	0.03137060000659
1100	122.81250000014	53.9791666669854	0.0310096519180869
1101	122.854166666808	53.9791666669854	0.032194621598577
1102	122.895833333476	53.9791666669854	0.0310553963468669
1103	122.937500000143	53.9791666669854	0.0313725815821244
1104	122.979166666811	53.9791666669854	0.0306215783266443
1105	123.020833333478	53.9791666669854	0.0306912584510938
1106	123.062500000146	53.9791666669854	0.0308461275164329
1107	123.104166666813	53.9791666669854	0.0303906355381879
1108	123.145833333481	53.9791666669854	0.0308334877391623
1109	123.229166666816	53.9791666669854	0.0313856822805927
1110	123.270833333483	53.9791666669854	0.0312608630739636
1111	123.312500000151	53.9791666669854	0.0332608050264035
1112	123.354166666818	53.9791666669854	0.0337209073421059
1113	123.395833333486	53.9791666669854	0.031781933268188
1114	123.437500000153	53.9791666669854	0.0308863830968968
1115	123.479166666821	53.9791666669854	0.0305733394179537
1116	123.520833333488	53.9791666669854	0.0311809292202159
1117	123.562500000156	53.9791666669854	0.0290214723109925
1118	123.604166666823	53.9791666669854	0.0294183298922545
1119	123.687500000158	53.9791666669854	0.0316762263930766
1120	123.729166666826	53.9791666669854	0.0317517660430111
1121	123.770833333494	53.9791666669854	0.0316584848198332
1122	123.812500000161	53.9791666669854	0.0320667482369813
1123	123.854166666829	53.9791666669854	0.0332215009942243
1124	123.895833333496	53.9791666669854	0.0335036103113837
1125	123.937500000164	53.9791666669854	0.0331399709878045
1126	123.979166666831	53.9791666669854	0.0322708917777496
1127	124.020833333499	53.9791666669854	0.031657345177155
1128	124.062500000166	53.9791666669854	0.0311849337418996
1129	124.104166666834	53.9791666669854	0.0321664058186881
1130	124.145833333501	53.9791666669854	0.0310432979962006
1131	124.187500000169	53.9791666669854	0.0310088201679575
1132	124.229166666836	53.9791666669854	0.0311698833020525
1133	124.270833333504	53.9791666669854	0.0300072476762608
1134	124.312500000171	53.9791666669854	0.0292861971640527
1135	124.354166666839	53.9791666669854	0.0295307513134625
1136	124.395833333506	53.9791666669854	0.0284942227552505
1137	124.437500000174	53.9791666669854	0.0260050019980334
1138	124.520833333509	53.9791666669854	0.0289570145999293
1139	124.562500000177	53.9791666669854	0.0285118191981009
1140	124.604166666844	53.9791666669854	0.0287347592048084
1141	124.645833333512	53.9791666669854	0.0292031918264489
1142	124.687500000179	53.9791666669854	0.0292441315216959
1143	124.729166666847	53.9791666669854	0.0296628549908369
1144	124.770833333514	53.9791666669854	0.031086622369974
1145	124.812500000182	53.9791666669854	0.0309941634741733
1146	124.854166666849	53.9791666669854	0.0317574207442316
1147	124.895833333517	53.9791666669854	0.0322509814973683
1148	124.937500000184	53.9791666669854	0.0331752303242367
1149	124.979166666852	53.9791666669854	0.0318390653114166
1150	125.020833333519	53.9791666669854	0.0313550624604726
1151	125.062500000187	53.9791666669854	0.0318017934606921
1152	125.104166666854	53.9791666669854	0.0317511448000298
1153	125.187500000189	53.9791666669854	0.034174984181232
1154	125.229166666857	53.9791666669854	0.0336836457375943
1155	125.312500000192	53.9791666669854	0.0339075512401254
1156	125.35416666686	53.9791666669854	0.0339379343215848
1157	125.395833333527	53.9791666669854	0.0338795700034504
1158	125.437500000195	53.9791666669854	0.0333502518988304
1159	125.479166666862	53.9791666669854	0.0329660627266713
1160	125.562500000197	53.9791666669854	0.0312796944239693
1161	125.604166666865	53.9791666669854	0.03259244415031
1162	125.645833333532	53.9791666669854	0.0327551162776992
1163	125.6875000002	53.9791666669854	0.0331734961366711
1164	125.729166666867	53.9791666669854	0.0332724761694822
1165	125.770833333535	53.9791666669854	0.0320451192273949
1166	125.812500000202	53.9791666669854	0.0329705818099665
1167	125.85416666687	53.9791666669854	0.0333082757880311
1168	125.895833333537	53.9791666669854	0.0335335667734909
1169	120.062500000084	53.9375000003178	0.0264264187502432
1170	120.104166666751	53.9375000003178	0.0267468572627708
1171	120.145833333419	53.9375000003178	0.0257472965715008
1172	120.187500000086	53.9375000003178	0.0265893350175587
1173	120.229166666754	53.9375000003178	0.026712735101901
1174	120.270833333421	53.9375000003178	0.0256254071016008
1175	120.312500000089	53.9375000003178	0.0246525202169759
1176	120.354166666756	53.9375000003178	0.0255415125102725
1177	120.395833333424	53.9375000003178	0.0267237839518948
1178	120.437500000091	53.9375000003178	0.027708843192938
1179	120.479166666759	53.9375000003178	0.0269805090829601
1180	120.520833333427	53.9375000003178	0.0264048353026154
1181	120.562500000094	53.9375000003178	0.0259677087621204
1182	120.645833333429	53.9375000003178	0.0262040972429765
1183	120.687500000097	53.9375000003178	0.0270681247582766
1184	120.729166666764	53.9375000003178	0.0281151002417365
1185	120.770833333432	53.9375000003178	0.0284423396972702
1186	120.812500000099	53.9375000003178	0.026438724711197
1187	120.854166666767	53.9375000003178	0.0267184390630377
1188	120.895833333434	53.9375000003178	0.0263206928288359
1189	120.937500000102	53.9375000003178	0.0283295022083637
1190	120.979166666769	53.9375000003178	0.0265883486762656
1191	121.020833333437	53.9375000003178	0.0286929418026974
1192	121.062500000104	53.9375000003178	0.0265850808227395
1193	121.104166666772	53.9375000003178	0.0282634906736459
1194	121.145833333439	53.9375000003178	0.028830253584276
1195	121.187500000107	53.9375000003178	0.0290097229750115
1196	121.229166666774	53.9375000003178	0.0287216320045455
1197	121.270833333442	53.9375000003178	0.0257272247770556
1198	121.31250000011	53.9375000003178	0.0262227535947844
1199	121.354166666777	53.9375000003178	0.0264097265082182
1200	121.395833333445	53.9375000003178	0.0262455615860524
1201	121.437500000112	53.9375000003178	0.0256552575635901
1202	121.520833333447	53.9375000003178	0.0263234064334196
1203	121.604166666782	53.9375000003178	0.0318803490445349
1204	121.64583333345	53.9375000003178	0.0286387581826678
1205	121.687500000117	53.9375000003178	0.031394271617179
1206	121.729166666785	53.9375000003178	0.0312436231957573
1207	121.770833333452	53.9375000003178	0.0308333133469899
1208	121.81250000012	53.9375000003178	0.0319015087306167
1209	121.854166666787	53.9375000003178	0.0310877932578862
1210	121.895833333455	53.9375000003178	0.0317683928370118
1211	121.937500000122	53.9375000003178	0.0338594051625093
1212	121.97916666679	53.9375000003178	0.0337621124698414
1213	122.020833333457	53.9375000003178	0.0333524308395087
1214	122.062500000125	53.9375000003178	0.0325730728774163
1215	122.104166666793	53.9375000003178	0.0313364927539208
1216	122.14583333346	53.9375000003178	0.0330137409187507
1217	122.187500000128	53.9375000003178	0.031317478754258
1218	122.229166666795	53.9375000003178	0.0313456803107205
1219	122.270833333463	53.9375000003178	0.0326820015581228
1220	122.31250000013	53.9375000003178	0.0313844198879808
1221	122.354166666798	53.9375000003178	0.0317384146490607
1222	122.395833333465	53.9375000003178	0.0314893122386343
1223	122.437500000133	53.9375000003178	0.0313598980079114
1224	122.4791666668	53.9375000003178	0.0315524015245888
1225	122.520833333468	53.9375000003178	0.0311370704490987
1226	122.562500000135	53.9375000003178	0.029356837836464
1227	122.604166666803	53.9375000003178	0.0292038471239533
1228	122.64583333347	53.9375000003178	0.0313593773381392
1229	122.687500000138	53.9375000003178	0.0312743232539656
1230	122.729166666805	53.9375000003178	0.0326127834915784
1231	122.770833333473	53.9375000003178	0.0325837796561021
1232	122.81250000014	53.9375000003178	0.0325508989572897
1233	122.895833333476	53.9375000003178	0.0292853799230206
1234	122.937500000143	53.9375000003178	0.0300539180058548
1235	122.979166666811	53.9375000003178	0.0292624438265285
1236	123.020833333478	53.9375000003178	0.0307884264165218
1237	123.062500000146	53.9375000003178	0.0306235698947406
1238	123.104166666813	53.9375000003178	0.0309918226137073
1239	123.145833333481	53.9375000003178	0.0303817586772948
1240	123.187500000148	53.9375000003178	0.0314335117664291
1241	123.229166666816	53.9375000003178	0.0314983946297324
1242	123.312500000151	53.9375000003178	0.0339954175800212
1243	123.354166666818	53.9375000003178	0.0330517679879354
1244	123.395833333486	53.9375000003178	0.0307709892290876
1245	123.437500000153	53.9375000003178	0.0306199767575438
1246	123.479166666821	53.9375000003178	0.0313980384346299
1247	123.520833333488	53.9375000003178	0.0309571514759881
1248	123.562500000156	53.9375000003178	0.0311541575872715
1249	123.604166666823	53.9375000003178	0.0298810112766556
1250	123.645833333491	53.9375000003178	0.0289700758679125
1251	123.687500000158	53.9375000003178	0.0300012210939241
1252	123.729166666826	53.9375000003178	0.0311927505319073
1253	123.770833333494	53.9375000003178	0.0332340272682603
1254	123.812500000161	53.9375000003178	0.0336725019983574
1255	123.854166666829	53.9375000003178	0.0317504735037098
1256	123.895833333496	53.9375000003178	0.0316415720434424
1257	123.937500000164	53.9375000003178	0.0317211905923128
1258	123.979166666831	53.9375000003178	0.0300971123428738
1259	124.020833333499	53.9375000003178	0.0300454984227779
1260	124.062500000166	53.9375000003178	0.029993171273181
1261	124.104166666834	53.9375000003178	0.0312327836872863
1262	124.145833333501	53.9375000003178	0.0298223713813989
1263	124.187500000169	53.9375000003178	0.0296933673916357
1264	124.229166666836	53.9375000003178	0.0298662172737478
1265	124.270833333504	53.9375000003178	0.0294387986342306
1266	124.312500000171	53.9375000003178	0.0293523121809693
1267	124.354166666839	53.9375000003178	0.0290603530119391
1268	124.395833333506	53.9375000003178	0.0288646232783831
1269	124.437500000174	53.9375000003178	0.0267362030329612
1270	124.479166666841	53.9375000003178	0.0289611750343195
1271	124.520833333509	53.9375000003178	0.0288466444891489
1272	124.562500000177	53.9375000003178	0.0292526419189366
1273	124.604166666844	53.9375000003178	0.0288558635065103
1274	124.645833333512	53.9375000003178	0.0299085228888721
1275	124.687500000179	53.9375000003178	0.0306577125207838
1276	124.729166666847	53.9375000003178	0.0309147883379065
1277	124.770833333514	53.9375000003178	0.0313861360467069
1278	124.812500000182	53.9375000003178	0.0307340171683638
1279	124.854166666849	53.9375000003178	0.0316926958249016
1280	124.937500000184	53.9375000003178	0.031509746026136
1281	125.020833333519	53.9375000003178	0.0317970244882644
1282	125.062500000187	53.9375000003178	0.0327031855328185
1283	125.104166666854	53.9375000003178	0.0332311353381202
1284	125.145833333522	53.9375000003178	0.0341811846808675
1285	125.187500000189	53.9375000003178	0.0344544823281521
1286	125.229166666857	53.9375000003178	0.0338577747032491
1287	125.270833333524	53.9375000003178	0.0339373195675896
1288	125.312500000192	53.9375000003178	0.0338776681849669
1289	125.35416666686	53.9375000003178	0.0340035912262707
1290	125.395833333527	53.9375000003178	0.0333621357352861
1291	125.437500000195	53.9375000003178	0.0334678992434535
1292	125.479166666862	53.9375000003178	0.0317444827439638
1293	125.52083333353	53.9375000003178	0.0330298023901676
1294	125.562500000197	53.9375000003178	0.0334314352398235
1295	125.604166666865	53.9375000003178	0.0335985746792418
1296	125.645833333532	53.9375000003178	0.0335980660442987
1297	125.6875000002	53.9375000003178	0.0340785486327815
1298	125.729166666867	53.9375000003178	0.0340004778072167
1299	125.770833333535	53.9375000003178	0.0336585009250349
1300	125.812500000202	53.9375000003178	0.0335913718918732
1301	125.85416666687	53.9375000003178	0.0335911615059437
1302	125.895833333537	53.9375000003178	0.0338212806385959
1303	125.937500000205	53.9375000003178	0.0344653224522237
1304	125.979166666872	53.9375000003178	0.0344579495620375
1305	126.02083333354	53.9375000003178	0.0340352484572147
1306	120.062500000084	53.8958333336503	0.0272727944557005
1307	120.104166666751	53.8958333336503	0.0267549721683361
1308	120.145833333419	53.8958333336503	0.026512162494859
1309	120.187500000086	53.8958333336503	0.0251405522228173
1310	120.229166666754	53.8958333336503	0.0250129099959697
1311	120.270833333421	53.8958333336503	0.0240832593393459
1312	120.312500000089	53.8958333336503	0.0249458793364621
1313	120.354166666756	53.8958333336503	0.0240683135488117
1314	120.395833333424	53.8958333336503	0.0250305733029719
1315	120.437500000091	53.8958333336503	0.0265794109767762
1316	120.479166666759	53.8958333336503	0.0269706130266475
1317	120.520833333427	53.8958333336503	0.026652375098623
1318	120.562500000094	53.8958333336503	0.0268565245424636
1319	120.604166666762	53.8958333336503	0.0265279286125591
1320	120.687500000097	53.8958333336503	0.0266480562762039
1321	120.729166666764	53.8958333336503	0.0264555602184335
1322	120.812500000099	53.8958333336503	0.0280513626833509
1323	120.854166666767	53.8958333336503	0.0286184674742338
1324	120.895833333434	53.8958333336503	0.0291034101184745
1325	120.979166666769	53.8958333336503	0.0294414434378391
1326	121.020833333437	53.8958333336503	0.0290886098488597
1327	121.104166666772	53.8958333336503	0.0286969334713206
1328	121.145833333439	53.8958333336503	0.0263999070534234
1329	121.187500000107	53.8958333336503	0.0262251259515403
1330	121.229166666774	53.8958333336503	0.026944531813048
1331	121.270833333442	53.8958333336503	0.026607800534896
1332	121.31250000011	53.8958333336503	0.0261033551373552
1333	121.354166666777	53.8958333336503	0.025960861191157
1334	121.395833333445	53.8958333336503	0.0279281253415678
1335	121.437500000112	53.8958333336503	0.0291340479433461
1336	121.47916666678	53.8958333336503	0.0289579855707526
1337	121.520833333447	53.8958333336503	0.0290816135481942
1338	121.562500000115	53.8958333336503	0.0308224410283321
1339	121.604166666782	53.8958333336503	0.0314439162280628
1340	121.64583333345	53.8958333336503	0.0312244359605013
1341	121.687500000117	53.8958333336503	0.03132297864507
1342	121.729166666785	53.8958333336503	0.0317337823239978
1343	121.770833333452	53.8958333336503	0.0312775630375227
1344	121.81250000012	53.8958333336503	0.0317300215190017
1345	121.854166666787	53.8958333336503	0.0326579055668275
1346	121.895833333455	53.8958333336503	0.0314888314167539
1347	121.937500000122	53.8958333336503	0.0330540332254377
1348	121.97916666679	53.8958333336503	0.0333516080510953
1349	122.020833333457	53.8958333336503	0.0333666538577229
1350	122.062500000125	53.8958333336503	0.0330042833903527
1351	122.104166666793	53.8958333336503	0.0325578402801424
1352	122.14583333346	53.8958333336503	0.0325445450323724
1353	122.187500000128	53.8958333336503	0.0317474673182221
1354	122.229166666795	53.8958333336503	0.0326676888418993
1355	122.270833333463	53.8958333336503	0.0330746311404873
1356	122.31250000013	53.8958333336503	0.0316829165482771
1357	122.354166666798	53.8958333336503	0.0332997418133029
1358	122.395833333465	53.8958333336503	0.0330435727327001
1359	122.437500000133	53.8958333336503	0.0327002462279889
1360	122.4791666668	53.8958333336503	0.0308432136929355
1361	122.520833333468	53.8958333336503	0.0294047046313103
1362	122.562500000135	53.8958333336503	0.0304223724183233
1363	122.64583333347	53.8958333336503	0.0306144893555802
1364	122.729166666805	53.8958333336503	0.0315029079496415
1365	122.770833333473	53.8958333336503	0.0336113246156693
1366	122.81250000014	53.8958333336503	0.0330878869701616
1367	122.937500000143	53.8958333336503	0.0305097744376453
1368	122.979166666811	53.8958333336503	0.0301544512196054
1369	123.020833333478	53.8958333336503	0.0308861474486761
1370	123.062500000146	53.8958333336503	0.031333704979353
1371	123.104166666813	53.8958333336503	0.0313340281462845
1372	123.145833333481	53.8958333336503	0.0308293728300867
1373	123.187500000148	53.8958333336503	0.0308523239160887
1374	123.229166666816	53.8958333336503	0.0313500812409839
1375	123.270833333483	53.8958333336503	0.0314099545495971
1376	123.312500000151	53.8958333336503	0.0329382093388376
1377	123.354166666818	53.8958333336503	0.0344370808044542
1378	123.395833333486	53.8958333336503	0.0338723261542012
1379	123.437500000153	53.8958333336503	0.0318599810841096
1380	123.479166666821	53.8958333336503	0.0333346305260039
1381	123.520833333488	53.8958333336503	0.0333242358233547
1382	123.562500000156	53.8958333336503	0.0330120251360842
1383	123.604166666823	53.8958333336503	0.0312414088116754
1384	123.645833333491	53.8958333336503	0.0295404608297416
1385	123.687500000158	53.8958333336503	0.0315936298640367
1386	123.729166666826	53.8958333336503	0.0316423416500394
1387	123.770833333494	53.8958333336503	0.033175625799223
1388	123.812500000161	53.8958333336503	0.0340978982211214
1389	123.854166666829	53.8958333336503	0.0336364092778562
1390	123.895833333496	53.8958333336503	0.0320121568188454
1391	123.937500000164	53.8958333336503	0.0320141578794765
1392	123.979166666831	53.8958333336503	0.0313866229810134
1393	124.020833333499	53.8958333336503	0.0292639063999426
1394	124.062500000166	53.8958333336503	0.0293874095201369
1395	124.104166666834	53.8958333336503	0.029616575456825
1396	124.145833333501	53.8958333336503	0.0288113119916509
1397	124.187500000169	53.8958333336503	0.0294165477808481
1398	124.229166666836	53.8958333336503	0.0297011989093469
1399	124.270833333504	53.8958333336503	0.0295851533546259
1400	124.312500000171	53.8958333336503	0.0289169367196467
1401	124.354166666839	53.8958333336503	0.0289782228178144
1402	124.395833333506	53.8958333336503	0.0290042974928507
1403	124.437500000174	53.8958333336503	0.0287806597032955
1404	124.479166666841	53.8958333336503	0.0292533333495179
1405	124.520833333509	53.8958333336503	0.0294698714892913
1406	124.604166666844	53.8958333336503	0.030991274627941
1407	124.687500000179	53.8958333336503	0.0308701792984459
1408	124.729166666847	53.8958333336503	0.0307780191504212
1409	124.770833333514	53.8958333336503	0.0311926548679749
1410	124.812500000182	53.8958333336503	0.0309530161512183
1411	124.854166666849	53.8958333336503	0.0316695506528553
1412	124.895833333517	53.8958333336503	0.0316169996456993
1413	124.937500000184	53.8958333336503	0.0318563673882016
1414	124.979166666852	53.8958333336503	0.033125716210144
1415	125.020833333519	53.8958333336503	0.033492801616793
1416	125.062500000187	53.8958333336503	0.033636383999751
1417	125.104166666854	53.8958333336503	0.0340376935697009
1418	125.145833333522	53.8958333336503	0.0338573023014194
1419	125.187500000189	53.8958333336503	0.0330066357080168
1420	125.229166666857	53.8958333336503	0.0340120223369193
1421	125.270833333524	53.8958333336503	0.033951165378939
1422	125.312500000192	53.8958333336503	0.0345749290664232
1423	125.35416666686	53.8958333336503	0.0349217577698256
1424	125.437500000195	53.8958333336503	0.0345225996248976
1425	125.479166666862	53.8958333336503	0.0340445528211102
1426	125.52083333353	53.8958333336503	0.0340134020248611
1427	125.562500000197	53.8958333336503	0.0344804172028874
1428	125.604166666865	53.8958333336503	0.0347916453676445
1429	125.645833333532	53.8958333336503	0.0344379783065957
1430	125.6875000002	53.8958333336503	0.0347496089295926
1431	125.729166666867	53.8958333336503	0.034817462610449
1432	125.770833333535	53.8958333336503	0.0338153332204107
1433	125.812500000202	53.8958333336503	0.0340023080896827
1434	125.85416666687	53.8958333336503	0.033611260866095
1435	125.895833333537	53.8958333336503	0.0344269434071106
1436	125.937500000205	53.8958333336503	0.0343309890356965
1437	125.979166666872	53.8958333336503	0.0343318686337456
1438	126.02083333354	53.8958333336503	0.0348473311035438
1439	126.062500000207	53.8958333336503	0.0348378704472358
1440	126.104166666875	53.8958333336503	0.034705479815922
1441	126.145833333543	53.8958333336503	0.0342656540755211
1442	120.020833333416	53.8541666669827	0.026880457168735
1443	120.062500000084	53.8541666669827	0.0255991935730271
1444	120.104166666751	53.8541666669827	0.0257909433561608
1445	120.187500000086	53.8541666669827	0.0258825485603326
1446	120.229166666754	53.8541666669827	0.0242865285807934
1447	120.270833333421	53.8541666669827	0.0266321206190728
1448	120.312500000089	53.8541666669827	0.0273705818245872
1449	120.354166666756	53.8541666669827	0.0267254390310986
1450	120.395833333424	53.8541666669827	0.0267430968713203
1451	120.437500000091	53.8541666669827	0.0266772848804474
1452	120.479166666759	53.8541666669827	0.027231704613159
1453	120.562500000094	53.8541666669827	0.0274159693598619
1454	120.645833333429	53.8541666669827	0.0282381457555596
1455	120.729166666764	53.8541666669827	0.0285630197420813
1456	120.770833333432	53.8541666669827	0.0292375770735359
1457	120.812500000099	53.8541666669827	0.0293620390456361
1458	120.854166666767	53.8541666669827	0.0291657761814471
1459	120.895833333434	53.8541666669827	0.0290922480068005
1460	120.937500000102	53.8541666669827	0.0265256158426718
1461	120.979166666769	53.8541666669827	0.026935930649339
1462	121.020833333437	53.8541666669827	0.0263708699385602
1463	121.062500000104	53.8541666669827	0.0268282034698742
1464	121.104166666772	53.8541666669827	0.0266018166311886
1465	121.145833333439	53.8541666669827	0.0279037328469593
1466	121.187500000107	53.8541666669827	0.0262518604681137
1467	121.229166666774	53.8541666669827	0.0260376001389835
1468	121.270833333442	53.8541666669827	0.0265777558419007
1469	121.31250000011	53.8541666669827	0.0264940397472477
1470	121.354166666777	53.8541666669827	0.0265041904005704
1471	121.437500000112	53.8541666669827	0.0307541758138828
1472	121.47916666678	53.8541666669827	0.0293460787112828
1473	121.520833333447	53.8541666669827	0.0292551213752233
1474	121.562500000115	53.8541666669827	0.0290651859757564
1475	121.604166666782	53.8541666669827	0.0312964898897597
1476	121.64583333345	53.8541666669827	0.0325513649392452
1477	121.687500000117	53.8541666669827	0.0325487010449655
1478	121.729166666785	53.8541666669827	0.0326232553614046
1479	121.770833333452	53.8541666669827	0.0333644774480015
1480	121.81250000012	53.8541666669827	0.0334262730563674
1481	121.854166666787	53.8541666669827	0.0317330887414182
1482	121.895833333455	53.8541666669827	0.031168178358155
1483	121.937500000122	53.8541666669827	0.0313147536153432
1484	121.97916666679	53.8541666669827	0.031779421738348
1485	122.020833333457	53.8541666669827	0.0329694668878546
1486	122.062500000125	53.8541666669827	0.033854105738153
1487	122.104166666793	53.8541666669827	0.0335057969693074
1488	122.14583333346	53.8541666669827	0.0329595941941077
1489	122.187500000128	53.8541666669827	0.0318672602986426
1490	122.229166666795	53.8541666669827	0.0312500295294902
1491	122.270833333463	53.8541666669827	0.0329842245335851
1492	122.31250000013	53.8541666669827	0.0325579078276398
1493	122.395833333465	53.8541666669827	0.0334237845144291
1494	122.437500000133	53.8541666669827	0.0333910484384837
1495	122.4791666668	53.8541666669827	0.0336278064156687
1496	122.520833333468	53.8541666669827	0.0327336730118394
1497	122.604166666803	53.8541666669827	0.0313998041067077
1498	122.687500000138	53.8541666669827	0.032589556878711
1499	122.729166666805	53.8541666669827	0.0330366333168931
1500	122.81250000014	53.8541666669827	0.0335388406768702
1501	122.854166666808	53.8541666669827	0.0327307874704458
1502	122.895833333476	53.8541666669827	0.0326023490660451
1503	122.937500000143	53.8541666669827	0.0312739390817605
1504	122.979166666811	53.8541666669827	0.0304380261501733
1505	123.020833333478	53.8541666669827	0.0314789657812705
1506	123.062500000146	53.8541666669827	0.0326037890228354
1507	123.104166666813	53.8541666669827	0.0326378728407974
1508	123.145833333481	53.8541666669827	0.0329898021066187
1509	123.187500000148	53.8541666669827	0.0329512384190023
1510	123.229166666816	53.8541666669827	0.0316437818952749
1511	123.270833333483	53.8541666669827	0.032477199744603
1512	123.312500000151	53.8541666669827	0.0328728639787996
1513	123.354166666818	53.8541666669827	0.0340607989386748
1514	123.395833333486	53.8541666669827	0.034586011672477
1515	123.437500000153	53.8541666669827	0.0342439140051312
1516	123.479166666821	53.8541666669827	0.0342100701807258
1517	123.520833333488	53.8541666669827	0.0334215002615058
1518	123.604166666823	53.8541666669827	0.0313204594044049
1519	123.645833333491	53.8541666669827	0.0311753678138149
1520	123.687500000158	53.8541666669827	0.0316981896303336
1521	123.729166666826	53.8541666669827	0.0317018931622968
1522	123.770833333494	53.8541666669827	0.0320950704984343
1523	123.812500000161	53.8541666669827	0.0337164749529401
1524	123.854166666829	53.8541666669827	0.0337382907438163
1525	123.937500000164	53.8541666669827	0.0302181620827133
1526	123.979166666831	53.8541666669827	0.0301299910071221
1527	124.020833333499	53.8541666669827	0.030101554461456
1528	124.062500000166	53.8541666669827	0.0296417211240664
1529	124.104166666834	53.8541666669827	0.0299636390783803
1530	124.145833333501	53.8541666669827	0.029065475648655
1531	124.187500000169	53.8541666669827	0.0288006230990246
1532	124.229166666836	53.8541666669827	0.0289620030070168
1533	124.270833333504	53.8541666669827	0.0290880200169069
1534	124.312500000171	53.8541666669827	0.0289945734147
1535	124.354166666839	53.8541666669827	0.0297078585592896
1536	124.395833333506	53.8541666669827	0.0300350038207373
1537	124.437500000174	53.8541666669827	0.0294152473699795
1538	124.520833333509	53.8541666669827	0.0309430857538835
1539	124.562500000177	53.8541666669827	0.0313030500113084
1540	124.604166666844	53.8541666669827	0.0307282769837104
1541	124.645833333512	53.8541666669827	0.031421333369418
1542	124.687500000179	53.8541666669827	0.0314385160505403
1543	124.729166666847	53.8541666669827	0.0315592597181473
1544	124.812500000182	53.8541666669827	0.030658312379144
1545	124.895833333517	53.8541666669827	0.0331236244347433
1546	124.979166666852	53.8541666669827	0.0331824711677816
1547	125.020833333519	53.8541666669827	0.0332947250699559
1548	125.062500000187	53.8541666669827	0.0328606185136914
1549	125.104166666854	53.8541666669827	0.0330915869674689
1550	125.145833333522	53.8541666669827	0.0330610515227686
1551	125.187500000189	53.8541666669827	0.0340388139906427
1552	125.229166666857	53.8541666669827	0.0329571747336551
1553	125.270833333524	53.8541666669827	0.0333618305348583
1554	125.312500000192	53.8541666669827	0.0339426455206944
1555	125.35416666686	53.8541666669827	0.0344772744260906
1556	125.395833333527	53.8541666669827	0.0348549518874318
1557	125.479166666862	53.8541666669827	0.0353461479722189
1558	125.52083333353	53.8541666669827	0.0354307693516858
1559	125.562500000197	53.8541666669827	0.035414619308936
1560	125.604166666865	53.8541666669827	0.0349675056311235
1561	125.645833333532	53.8541666669827	0.0348867190093929
1562	125.6875000002	53.8541666669827	0.0348775237699377
1563	125.770833333535	53.8541666669827	0.0344155650796604
1564	125.812500000202	53.8541666669827	0.0340896152071985
1565	125.85416666687	53.8541666669827	0.0342722147407016
1566	125.895833333537	53.8541666669827	0.034636669059924
1567	125.937500000205	53.8541666669827	0.0342765813868842
1568	125.979166666872	53.8541666669827	0.0338782271025011
1569	126.02083333354	53.8541666669827	0.0343917979893903
1570	126.062500000207	53.8541666669827	0.0351760135148786
1571	126.104166666875	53.8541666669827	0.0354593949676341
1572	126.145833333543	53.8541666669827	0.0352055400585842
1573	126.18750000021	53.8541666669827	0.0347726133804492
1574	126.229166666878	53.8541666669827	0.0343004371393217
1575	126.270833333545	53.8541666669827	0.034750986805753
1576	120.020833333416	53.8125000003152	0.0273542219296803
1577	120.062500000084	53.8125000003152	0.0269587050867593
1578	120.104166666751	53.8125000003152	0.0276806325073348
1579	120.187500000086	53.8125000003152	0.0279388207181055
1580	120.270833333421	53.8125000003152	0.0270583690442884
1581	120.312500000089	53.8125000003152	0.027636614978126
1582	120.354166666756	53.8125000003152	0.0272343799666352
1583	120.395833333424	53.8125000003152	0.0271751390667164
1584	120.437500000091	53.8125000003152	0.0271262009372471
1585	120.479166666759	53.8125000003152	0.0271579565468441
1586	120.520833333427	53.8125000003152	0.026493568528933
1587	120.562500000094	53.8125000003152	0.0262830061797352
1588	120.604166666762	53.8125000003152	0.0266750103838604
1589	120.645833333429	53.8125000003152	0.0270063350622366
1590	120.687500000097	53.8125000003152	0.027093905153572
1591	120.729166666764	53.8125000003152	0.0291353330264279
1592	120.770833333432	53.8125000003152	0.0290198936152191
1593	120.812500000099	53.8125000003152	0.026617378560621
1594	120.854166666767	53.8125000003152	0.026521140801882
1595	120.895833333434	53.8125000003152	0.0295530436104792
1596	120.937500000102	53.8125000003152	0.0305821731864719
1597	120.979166666769	53.8125000003152	0.0287391802637322
1598	121.020833333437	53.8125000003152	0.0282258860513944
1599	121.062500000104	53.8125000003152	0.0261980809736356
1600	121.104166666772	53.8125000003152	0.0264050082890765
1601	121.187500000107	53.8125000003152	0.0265610661685201
1602	121.229166666774	53.8125000003152	0.028591611447325
1603	121.354166666777	53.8125000003152	0.0291223115639049
1604	121.395833333445	53.8125000003152	0.0288976510519221
1605	121.437500000112	53.8125000003152	0.0309534611215292
1606	121.47916666678	53.8125000003152	0.0312765745757094
1607	121.520833333447	53.8125000003152	0.0305344145596185
1608	121.562500000115	53.8125000003152	0.0293357069447582
1609	121.604166666782	53.8125000003152	0.0291556332024775
1610	121.64583333345	53.8125000003152	0.0312865489924765
1611	121.687500000117	53.8125000003152	0.0316792313626755
1612	121.729166666785	53.8125000003152	0.0334558533559621
1613	121.770833333452	53.8125000003152	0.033365941916919
1614	121.81250000012	53.8125000003152	0.0332910438217494
1615	121.854166666787	53.8125000003152	0.0317615663387904
1616	121.895833333455	53.8125000003152	0.0325772546280656
1617	121.937500000122	53.8125000003152	0.0314396784380506
1618	122.020833333457	53.8125000003152	0.0334147533645535
1619	122.062500000125	53.8125000003152	0.033028090896076
1620	122.104166666793	53.8125000003152	0.0333199382354788
1621	122.187500000128	53.8125000003152	0.0325673980783882
1622	122.229166666795	53.8125000003152	0.0317833888652891
1623	122.270833333463	53.8125000003152	0.0314460251490863
1624	122.31250000013	53.8125000003152	0.0329845069131632
1625	122.354166666798	53.8125000003152	0.0329827983793324
1626	122.395833333465	53.8125000003152	0.0334717876934782
1627	122.437500000133	53.8125000003152	0.0334210250243803
1628	122.4791666668	53.8125000003152	0.0313600096965806
1629	122.520833333468	53.8125000003152	0.029410680641361
1630	122.562500000135	53.8125000003152	0.030790951884417
1631	122.604166666803	53.8125000003152	0.0314197710433717
1632	122.64583333347	53.8125000003152	0.0313560865742936
1633	122.687500000138	53.8125000003152	0.032654442708411
1634	122.729166666805	53.8125000003152	0.0328454832100722
1635	122.770833333473	53.8125000003152	0.0337121835751887
1636	122.81250000014	53.8125000003152	0.0334376409380211
1637	122.895833333476	53.8125000003152	0.0312162709710737
1638	122.937500000143	53.8125000003152	0.0312819178343791
1639	122.979166666811	53.8125000003152	0.0308456429050448
1640	123.020833333478	53.8125000003152	0.0314126017478101
1641	123.062500000146	53.8125000003152	0.03106966759151
1642	123.104166666813	53.8125000003152	0.0314348088588582
1643	123.145833333481	53.8125000003152	0.0325977876075439
1644	123.187500000148	53.8125000003152	0.03323308327669
1645	123.229166666816	53.8125000003152	0.0333196156381216
1646	123.270833333483	53.8125000003152	0.0337277290806709
1647	123.312500000151	53.8125000003152	0.0332362119074208
1648	123.354166666818	53.8125000003152	0.0340810490950594
1649	123.395833333486	53.8125000003152	0.034605564044823
1650	123.437500000153	53.8125000003152	0.0341470497029893
1651	123.479166666821	53.8125000003152	0.0330378419855383
1652	123.520833333488	53.8125000003152	0.0317340136619301
1653	123.562500000156	53.8125000003152	0.0319752731081133
1654	123.604166666823	53.8125000003152	0.0319322423877092
1655	123.645833333491	53.8125000003152	0.0319434794904929
1656	123.687500000158	53.8125000003152	0.0309465038796119
1657	123.729166666826	53.8125000003152	0.0318698468195865
1658	123.770833333494	53.8125000003152	0.0320603520897655
1659	123.812500000161	53.8125000003152	0.0340453169239685
1660	123.854166666829	53.8125000003152	0.0341962907114268
1661	123.895833333496	53.8125000003152	0.0319363101403649
1662	123.937500000164	53.8125000003152	0.031339857698004
1663	123.979166666831	53.8125000003152	0.031176380547202
1664	124.020833333499	53.8125000003152	0.0310658174617389
1665	124.062500000166	53.8125000003152	0.0316012742680518
1666	124.104166666834	53.8125000003152	0.0315207608450642
1667	124.145833333501	53.8125000003152	0.0299734246958696
1668	124.187500000169	53.8125000003152	0.0289431140286316
1669	124.229166666836	53.8125000003152	0.0292704490617261
1670	124.270833333504	53.8125000003152	0.029033843089141
1671	124.312500000171	53.8125000003152	0.0288469768586356
1672	124.354166666839	53.8125000003152	0.0290668139253782
1673	124.395833333506	53.8125000003152	0.0293497598657946
1674	124.437500000174	53.8125000003152	0.0311219488952713
1675	124.479166666841	53.8125000003152	0.0309735810213334
1676	124.520833333509	53.8125000003152	0.0314828887592631
1677	124.562500000177	53.8125000003152	0.0308015415471457
1678	124.604166666844	53.8125000003152	0.0317376301455164
1679	124.645833333512	53.8125000003152	0.0311293630555661
1680	124.687500000179	53.8125000003152	0.0310728265940133
1681	124.729166666847	53.8125000003152	0.0298204053052135
1682	124.770833333514	53.8125000003152	0.0294981310456803
1683	124.812500000182	53.8125000003152	0.0307080664688238
1684	124.895833333517	53.8125000003152	0.0317127943415812
1685	124.937500000184	53.8125000003152	0.0313051584175096
1686	124.979166666852	53.8125000003152	0.0332027780735346
1687	125.020833333519	53.8125000003152	0.0326704074100196
1688	125.104166666854	53.8125000003152	0.0329908364887862
1689	125.145833333522	53.8125000003152	0.033134935174893
1690	125.187500000189	53.8125000003152	0.0332055754209496
1691	125.229166666857	53.8125000003152	0.033148364358571
1692	125.270833333524	53.8125000003152	0.033551106015972
1693	125.312500000192	53.8125000003152	0.0346133352613384
1694	125.35416666686	53.8125000003152	0.0345498793130261
1695	125.395833333527	53.8125000003152	0.0348102109149743
1696	125.437500000195	53.8125000003152	0.034819017246804
1697	125.479166666862	53.8125000003152	0.0353389575482119
1698	125.52083333353	53.8125000003152	0.0349614252995734
1699	125.562500000197	53.8125000003152	0.0348005574427935
1700	125.604166666865	53.8125000003152	0.0349363381873798
1701	125.645833333532	53.8125000003152	0.0343619580787693
1702	125.6875000002	53.8125000003152	0.0348785503629814
1703	125.729166666867	53.8125000003152	0.0348563831972367
1704	125.770833333535	53.8125000003152	0.0354897447518927
1705	125.812500000202	53.8125000003152	0.0351058615701498
1706	125.85416666687	53.8125000003152	0.0359978291001896
1707	125.895833333537	53.8125000003152	0.0352504338478918
1708	125.937500000205	53.8125000003152	0.0344674816198228
1709	125.979166666872	53.8125000003152	0.0344525041033842
1710	126.02083333354	53.8125000003152	0.0348666163166986
1711	126.062500000207	53.8125000003152	0.0353224641328791
1712	126.104166666875	53.8125000003152	0.0350546409726402
1713	126.145833333543	53.8125000003152	0.0358069517230817
1714	126.18750000021	53.8125000003152	0.0358317872813907
1715	126.229166666878	53.8125000003152	0.0351482938535865
1716	126.270833333545	53.8125000003152	0.0347447071413712
1717	126.312500000213	53.8125000003152	0.0350451282421132
1718	126.35416666688	53.8125000003152	0.0357955540891507
1719	126.395833333548	53.8125000003152	0.0358048005877707
1720	126.437500000215	53.8125000003152	0.0373799992579893
1721	126.479166666883	53.8125000003152	0.0349950185981807
1722	126.52083333355	53.8125000003152	0.0357712052358065
1723	120.020833333416	53.7708333336476	0.0278081030320162
1724	120.062500000084	53.7708333336476	0.0270094416050729
1725	120.145833333419	53.7708333336476	0.027618566895756
1726	120.187500000086	53.7708333336476	0.0268101119898761
1727	120.229166666754	53.7708333336476	0.027088422461163
1728	120.270833333421	53.7708333336476	0.0275160692133464
1729	120.312500000089	53.7708333336476	0.0270983753591088
1730	120.354166666756	53.7708333336476	0.0269549869950975
1731	120.395833333424	53.7708333336476	0.0270267122136512
1732	120.479166666759	53.7708333336476	0.0263382920997566
1733	120.520833333427	53.7708333336476	0.0264032204321127
1734	120.562500000094	53.7708333336476	0.0267550772069325
1735	120.604166666762	53.7708333336476	0.0267942123344303
1736	120.645833333429	53.7708333336476	0.0291803865567432
1737	120.687500000097	53.7708333336476	0.0284129702464486
1738	120.729166666764	53.7708333336476	0.02685296567694
1739	120.770833333432	53.7708333336476	0.0260002317340412
1740	120.812500000099	53.7708333336476	0.0263807585057792
1741	120.854166666767	53.7708333336476	0.0291089794799558
1742	120.895833333434	53.7708333336476	0.0306105105580673
1743	120.937500000102	53.7708333336476	0.030811988571799
1744	120.979166666769	53.7708333336476	0.0291277803427065
1745	121.020833333437	53.7708333336476	0.030259671380806
1746	121.104166666772	53.7708333336476	0.0293394370429237
1747	121.145833333439	53.7708333336476	0.029539764168215
1748	121.187500000107	53.7708333336476	0.029531035335741
1749	121.229166666774	53.7708333336476	0.0308134611093121
1750	121.270833333442	53.7708333336476	0.0294382293939039
1751	121.31250000011	53.7708333336476	0.0308472949389687
1752	121.354166666777	53.7708333336476	0.031516289421486
1753	121.395833333445	53.7708333336476	0.0312793619926276
1754	121.437500000112	53.7708333336476	0.0318101189926216
1755	121.520833333447	53.7708333336476	0.0316199898889063
1756	121.562500000115	53.7708333336476	0.0316986081754746
1757	121.604166666782	53.7708333336476	0.031209727324111
1758	121.64583333345	53.7708333336476	0.0325606246156664
1759	121.687500000117	53.7708333336476	0.0332627596188852
1760	121.729166666785	53.7708333336476	0.0332988117275647
1761	121.770833333452	53.7708333336476	0.0341013950898222
1762	121.81250000012	53.7708333336476	0.0333528411456568
1763	121.854166666787	53.7708333336476	0.0329962535531122
1764	121.895833333455	53.7708333336476	0.0313353708414201
1765	121.937500000122	53.7708333336476	0.0317065405920094
1766	121.97916666679	53.7708333336476	0.0325545250539864
1767	122.020833333457	53.7708333336476	0.0334809355081909
1768	122.062500000125	53.7708333336476	0.0337834561998875
1769	122.104166666793	53.7708333336476	0.0334994152180593
1770	122.14583333346	53.7708333336476	0.0341801676433659
1771	122.187500000128	53.7708333336476	0.0314502503986448
1772	122.229166666795	53.7708333336476	0.0314237401709459
1773	122.270833333463	53.7708333336476	0.0312656758128285
1774	122.31250000013	53.7708333336476	0.0312836851568132
1775	122.354166666798	53.7708333336476	0.0333736482038899
1776	122.395833333465	53.7708333336476	0.0335816973849757
1777	122.437500000133	53.7708333336476	0.0330625301575617
1778	122.4791666668	53.7708333336476	0.0314937678407479
1779	122.520833333468	53.7708333336476	0.031653960659788
1780	122.562500000135	53.7708333336476	0.0313622307028012
1781	122.604166666803	53.7708333336476	0.0312329018957201
1782	122.64583333347	53.7708333336476	0.0324800191669502
1783	122.687500000138	53.7708333336476	0.0333388097283732
1784	122.729166666805	53.7708333336476	0.0337910225876583
1785	122.770833333473	53.7708333336476	0.0337635895884021
1786	122.81250000014	53.7708333336476	0.0333238170151399
1787	122.854166666808	53.7708333336476	0.0334097192050972
1788	122.937500000143	53.7708333336476	0.0308372197677356
1789	122.979166666811	53.7708333336476	0.0312311101571905
1790	123.020833333478	53.7708333336476	0.0307636353422511
1791	123.062500000146	53.7708333336476	0.0312321675865277
1792	123.104166666813	53.7708333336476	0.0315899941897373
1793	123.145833333481	53.7708333336476	0.0312747570468333
1794	123.187500000148	53.7708333336476	0.0325484131303714
1795	123.229166666816	53.7708333336476	0.0333174708877537
1796	123.312500000151	53.7708333336476	0.0340813760772906
1797	123.354166666818	53.7708333336476	0.0340941915853062
1798	123.395833333486	53.7708333336476	0.0345930151127585
1799	123.437500000153	53.7708333336476	0.0340976616696782
1800	123.479166666821	53.7708333336476	0.0329779313333425
1801	123.520833333488	53.7708333336476	0.0320056523880929
1802	123.562500000156	53.7708333336476	0.0317180776686355
1803	123.604166666823	53.7708333336476	0.0333333808219643
1804	123.645833333491	53.7708333336476	0.0317905426435322
1805	123.687500000158	53.7708333336476	0.0318425425997369
1806	123.729166666826	53.7708333336476	0.0332875702743863
1807	123.770833333494	53.7708333336476	0.0336633524176542
1808	123.812500000161	53.7708333336476	0.0344041270166314
1809	123.854166666829	53.7708333336476	0.0333451099550472
1810	123.895833333496	53.7708333336476	0.0318215860706152
1811	123.937500000164	53.7708333336476	0.032085958440144
1812	123.979166666831	53.7708333336476	0.0322269280188126
1813	124.062500000166	53.7708333336476	0.0319631675592966
1814	124.104166666834	53.7708333336476	0.0313615231328752
1815	124.145833333501	53.7708333336476	0.0296819009525671
1816	124.229166666836	53.7708333336476	0.0270911572988213
1817	124.270833333504	53.7708333336476	0.0291242565333896
1818	124.312500000171	53.7708333336476	0.0293565793898853
1819	124.354166666839	53.7708333336476	0.0300177903555446
1820	124.395833333506	53.7708333336476	0.0300012154648084
1821	124.479166666841	53.7708333336476	0.0311536370445575
1822	124.520833333509	53.7708333336476	0.031004857184089
1823	124.562500000177	53.7708333336476	0.0309714205352898
1824	124.604166666844	53.7708333336476	0.0308161996358374
1825	124.645833333512	53.7708333336476	0.0309470853883973
1826	124.687500000179	53.7708333336476	0.0295193128976944
1827	124.729166666847	53.7708333336476	0.0309138585034035
1828	124.770833333514	53.7708333336476	0.0313719769904517
1829	124.812500000182	53.7708333336476	0.0318672987642364
1830	124.854166666849	53.7708333336476	0.0317643621476498
1831	124.895833333517	53.7708333336476	0.0310375411538523
1832	124.937500000184	53.7708333336476	0.03176321086214
1833	124.979166666852	53.7708333336476	0.0325973664919632
1834	125.020833333519	53.7708333336476	0.0318253477355739
1835	125.062500000187	53.7708333336476	0.0310418677767643
1836	125.104166666854	53.7708333336476	0.0310310693015323
1837	125.145833333522	53.7708333336476	0.0313882046817121
1838	125.187500000189	53.7708333336476	0.0332318328465993
1839	125.229166666857	53.7708333336476	0.0335963912281236
1840	125.395833333527	53.7708333336476	0.0347867197591393
1841	125.437500000195	53.7708333336476	0.0347758507937944
1842	125.479166666862	53.7708333336476	0.0347948243614506
1843	125.52083333353	53.7708333336476	0.0338480291270859
1844	125.562500000197	53.7708333336476	0.0336562264777611
1845	125.604166666865	53.7708333336476	0.0347025990434495
1846	125.645833333532	53.7708333336476	0.0348998754002487
1847	125.6875000002	53.7708333336476	0.034903452321399
1848	125.729166666867	53.7708333336476	0.0349304484831141
1849	125.770833333535	53.7708333336476	0.0348419266717806
1850	125.812500000202	53.7708333336476	0.0351830504834075
1851	125.85416666687	53.7708333336476	0.0371403504835193
1852	125.895833333537	53.7708333336476	0.037078868100227
1853	125.937500000205	53.7708333336476	0.0354758724822835
1854	125.979166666872	53.7708333336476	0.0348964689627577
1855	126.02083333354	53.7708333336476	0.0348397664899242
1856	126.062500000207	53.7708333336476	0.0352204529085706
1857	126.104166666875	53.7708333336476	0.035371439477506
1858	126.145833333543	53.7708333336476	0.036017192410256
1859	126.18750000021	53.7708333336476	0.0372920705561097
1860	126.229166666878	53.7708333336476	0.0370003321265156
1861	126.270833333545	53.7708333336476	0.0370603437121408
1862	126.312500000213	53.7708333336476	0.0370469314527554
1863	126.395833333548	53.7708333336476	0.0373038967277375
1864	126.437500000215	53.7708333336476	0.0369865988010167
1865	126.479166666883	53.7708333336476	0.0374056325827291
1866	126.52083333355	53.7708333336476	0.0361741352495417
1867	126.562500000218	53.7708333336476	0.0369544436619444
1868	119.979166666749	53.7291666669801	0.0272553805297629
1869	120.020833333416	53.7291666669801	0.0270442730355234
1870	120.062500000084	53.7291666669801	0.0273144976834201
1871	120.104166666751	53.7291666669801	0.0273554467527537
1872	120.145833333419	53.7291666669801	0.0269385409234814
1873	120.187500000086	53.7291666669801	0.0272173675675072
1874	120.229166666754	53.7291666669801	0.0266222733611131
1875	120.270833333421	53.7291666669801	0.0263696768679438
1876	120.312500000089	53.7291666669801	0.0269985590341905
1877	120.354166666756	53.7291666669801	0.0286791568743255
1878	120.395833333424	53.7291666669801	0.0266412017858378
1879	120.437500000091	53.7291666669801	0.0270610359405598
1880	120.479166666759	53.7291666669801	0.0284948383253575
1881	120.520833333427	53.7291666669801	0.0284222303626138
1882	120.562500000094	53.7291666669801	0.0289018651490386
1883	120.604166666762	53.7291666669801	0.0266236030432366
1884	120.645833333429	53.7291666669801	0.0263007883734889
1885	120.687500000097	53.7291666669801	0.0269305662662661
1886	120.729166666764	53.7291666669801	0.0272352055158091
1887	120.770833333432	53.7291666669801	0.026800162533793
1888	120.812500000099	53.7291666669801	0.0284698142647879
1889	120.854166666767	53.7291666669801	0.0288036184968631
1890	120.937500000102	53.7291666669801	0.0286592553171754
1891	120.979166666769	53.7291666669801	0.0291065117724255
1892	121.020833333437	53.7291666669801	0.0307696006621864
1893	121.104166666772	53.7291666669801	0.0307495298536284
1894	121.145833333439	53.7291666669801	0.0312694088934287
1895	121.187500000107	53.7291666669801	0.0312715999867824
1896	121.270833333442	53.7291666669801	0.0316124836017744
1897	121.31250000011	53.7291666669801	0.0323640838735424
1898	121.354166666777	53.7291666669801	0.0316004236981453
1899	121.395833333445	53.7291666669801	0.0328418380276925
1900	121.437500000112	53.7291666669801	0.0332707875658148
1901	121.47916666678	53.7291666669801	0.0332333364340782
1902	121.520833333447	53.7291666669801	0.0332120634045516
1903	121.562500000115	53.7291666669801	0.0316433133096581
1904	121.604166666782	53.7291666669801	0.0314942544522461
1905	121.64583333345	53.7291666669801	0.0328564584465771
1906	121.687500000117	53.7291666669801	0.033246381568042
1907	121.729166666785	53.7291666669801	0.0337676816150889
1908	121.770833333452	53.7291666669801	0.0337725387186814
1909	121.81250000012	53.7291666669801	0.0325778886238212
1910	121.854166666787	53.7291666669801	0.0312202038608976
1911	121.895833333455	53.7291666669801	0.029595627096928
1912	121.937500000122	53.7291666669801	0.0294666020442519
1913	121.97916666679	53.7291666669801	0.0309540742175706
1914	122.020833333457	53.7291666669801	0.0325841850293532
1915	122.062500000125	53.7291666669801	0.0338822491593462
1916	122.104166666793	53.7291666669801	0.0339010528369578
1917	122.14583333346	53.7291666669801	0.0344830299995138
1918	122.229166666795	53.7291666669801	0.0331320021047838
1919	122.270833333463	53.7291666669801	0.0315096897978683
1920	122.31250000013	53.7291666669801	0.0312705752041056
1921	122.354166666798	53.7291666669801	0.0326708736066161
1922	122.395833333465	53.7291666669801	0.033518138411009
1923	122.437500000133	53.7291666669801	0.0330137144662544
1924	122.4791666668	53.7291666669801	0.033064905937276
1925	122.520833333468	53.7291666669801	0.0326642104068839
1926	122.562500000135	53.7291666669801	0.0334290195912055
1927	122.64583333347	53.7291666669801	0.0312952078764061
1928	122.687500000138	53.7291666669801	0.0326353439153822
1929	122.729166666805	53.7291666669801	0.0333595159233359
1930	122.770833333473	53.7291666669801	0.0345361557364397
1931	122.81250000014	53.7291666669801	0.0336747803026017
1932	122.854166666808	53.7291666669801	0.03340368692393
1933	122.895833333476	53.7291666669801	0.0324403747610606
1934	122.979166666811	53.7291666669801	0.0324969649744711
1935	123.020833333478	53.7291666669801	0.0309641430264603
1936	123.062500000146	53.7291666669801	0.0314304585282999
1937	123.104166666813	53.7291666669801	0.0322419020259053
1938	123.145833333481	53.7291666669801	0.0329540899398788
1939	123.187500000148	53.7291666669801	0.0333540900985162
1940	123.229166666816	53.7291666669801	0.0337144790767025
1941	123.270833333483	53.7291666669801	0.0345489187021494
1942	123.312500000151	53.7291666669801	0.034715081589525
1943	123.354166666818	53.7291666669801	0.0344239861783871
1944	123.395833333486	53.7291666669801	0.0349103575398689
1945	123.437500000153	53.7291666669801	0.0345081288422022
1946	123.479166666821	53.7291666669801	0.0328159034500704
1947	123.520833333488	53.7291666669801	0.0329099813053697
1948	123.562500000156	53.7291666669801	0.0332993512726201
1949	123.604166666823	53.7291666669801	0.0337987268288993
1950	123.645833333491	53.7291666669801	0.0330054907209316
1951	123.687500000158	53.7291666669801	0.0317708637601808
1952	123.729166666826	53.7291666669801	0.0328877427724005
1953	123.770833333494	53.7291666669801	0.034118516943457
1954	123.812500000161	53.7291666669801	0.0343662252639558
1955	123.854166666829	53.7291666669801	0.034455240878716
1956	123.937500000164	53.7291666669801	0.0335866561679954
1957	123.979166666831	53.7291666669801	0.0339178790553237
1958	124.020833333499	53.7291666669801	0.0321017709247256
1959	124.062500000166	53.7291666669801	0.0312678071668983
1960	124.145833333501	53.7291666669801	0.0283941382459635
1961	124.187500000169	53.7291666669801	0.0290443128925735
1962	124.229166666836	53.7291666669801	0.0289148592485113
1963	124.270833333504	53.7291666669801	0.0289215013411142
1964	124.312500000171	53.7291666669801	0.0293211849987486
1965	124.354166666839	53.7291666669801	0.0299594491732321
1966	124.437500000174	53.7291666669801	0.0312371384179678
1967	124.479166666841	53.7291666669801	0.031310846528824
1968	124.520833333509	53.7291666669801	0.0311455797275197
1969	124.562500000177	53.7291666669801	0.0308892828682041
1970	124.604166666844	53.7291666669801	0.030365443277649
1971	124.645833333512	53.7291666669801	0.03076333988678
1972	124.687500000179	53.7291666669801	0.0316309873073865
1973	124.729166666847	53.7291666669801	0.0314069912290636
1974	124.770833333514	53.7291666669801	0.0317663553228049
1975	124.812500000182	53.7291666669801	0.0330640936283578
1976	124.854166666849	53.7291666669801	0.0307956598018607
1977	124.895833333517	53.7291666669801	0.0302947247864592
1978	124.937500000184	53.7291666669801	0.0317669789021501
1979	125.020833333519	53.7291666669801	0.0308184786941965
1980	125.062500000187	53.7291666669801	0.0310394156942196
1981	125.104166666854	53.7291666669801	0.0320706560477157
1982	125.187500000189	53.7291666669801	0.0332204156896108
1983	125.229166666857	53.7291666669801	0.0335464658470459
1984	125.270833333524	53.7291666669801	0.0338216204202711
1985	125.312500000192	53.7291666669801	0.0338922287084398
1986	125.35416666686	53.7291666669801	0.0338979819132372
1987	125.395833333527	53.7291666669801	0.0344847787649943
1988	125.437500000195	53.7291666669801	0.0347626840663938
1989	125.479166666862	53.7291666669801	0.0347670792516192
1990	125.52083333353	53.7291666669801	0.0345284191496724
1991	125.562500000197	53.7291666669801	0.0338269747197866
1992	125.645833333532	53.7291666669801	0.0346949761364744
1993	125.6875000002	53.7291666669801	0.0348624133952359
1994	125.729166666867	53.7291666669801	0.0352667010397103
1995	125.770833333535	53.7291666669801	0.0355954211311161
1996	125.812500000202	53.7291666669801	0.0359141796722956
1997	125.85416666687	53.7291666669801	0.0371415461106079
1998	125.895833333537	53.7291666669801	0.03708698389293
1999	125.937500000205	53.7291666669801	0.0374315134441069
[truncated: 58,001 more rows]
