# Supplementary material for: Genomic insights into local adaptation and future climate-induced vulnerability of a keystone forest tree in East Asia
Source: Nat Commun. 2022 Nov 1;13:6541. doi: 10.1038/s41467-022-34206-8 (PMC9626627; doi:10.1038/s41467-022-34206-8)
Supplement: Supplementary file 8 — Source Data [file 41467_2022_34206_MOESM8_ESM.zip › Source data/supplementary_figures/local&forward&reverse/future_CanESM5_370_2080_reverseOffsetGF_19bio.csv]

x1	y1	local	reverseOffset	predDist	bearing	x2	y2
123.479166666667	54.6458333333333	0.0480483773110453	0.0169427887255414	1080523.72989369	159.43566527409	128.3125	45.4375
123.520833333333	54.6458333333333	0.0476379142949148	0.0153909256321616	1079582.55057069	159.602044534731	128.3125	45.4375
123.5625	54.6458333333333	0.0476106945301969	0.0149587293577154	1078648.69817514	159.768684322594	128.3125	45.4375
123.604166666667	54.6458333333333	0.0477493449344825	0.0143803795075397	1077722.19204643	159.935583271543	128.3125	45.4375
123.645833333333	54.6458333333333	0.0480653429757152	0.0137628353728841	1076803.05143789	160.102739996477	128.3125	45.4375
123.6875	54.6458333333333	0.0477929998719026	0.0127279651549464	1075891.29551504	160.270153093325	128.3125	45.4375
123.729166666667	54.6458333333333	0.0466057609455917	0.0105217487875845	1094174.64164768	158.754391886685	128.770833333333	45.3541666666667
123.770833333333	54.6458333333333	0.0467057024326107	0.0105308021884914	1093203.51791598	158.918497562123	128.770833333333	45.3541666666667
123.8125	54.6458333333333	0.0470583909817748	0.00967352563017362	1092239.58851406	159.082864733315	128.770833333333	45.3541666666667
123.854166666667	54.6458333333333	0.0462250377221725	0.0119386611517818	1091282.87280824	159.247492141727	128.770833333333	45.3541666666667
123.895833333333	54.6458333333333	0.0479208284612831	0.0129830116344313	1071443.95062177	161.111013686186	128.3125	45.4375
123.9375	54.6458333333333	0.0475331345005521	0.0126745750079754	1070576.9001601	161.279934467058	128.3125	45.4375
123.979166666667	54.6458333333333	0.0473871993703773	0.0134659992152044	1069717.36594263	161.449101260506	128.3125	45.4375
124.020833333333	54.6458333333333	0.0479620726588067	0.0147776600147453	1068865.3663716	161.618512510912	128.3125	45.4375
124.0625	54.6458333333333	0.0475794115729522	0.0151256425248012	1068020.91974615	161.788166643782	128.3125	45.4375
124.104166666667	54.6458333333333	0.0475357029011226	0.0146951877254936	1067184.04426067	161.95806206577	128.3125	45.4375
124.145833333333	54.6458333333333	0.0476965643345584	0.0149871212692153	1066354.75800305	162.128197164714	128.3125	45.4375
124.1875	54.6458333333333	0.0476291618523263	0.0143190497131039	1065533.07895303	162.29857030966	128.3125	45.4375
123.395833333333	54.6041666666667	0.0479505056264327	0.0146154454861734	1078096.12226805	159.016615771614	128.3125	45.4375
123.4375	54.6041666666667	0.0477309487301018	0.0154363777144724	1077135.5589093	159.183051990952	128.3125	45.4375
123.479166666667	54.6041666666667	0.0478687339888808	0.0143855319621102	1076182.31246527	159.349754848657	128.3125	45.4375
123.520833333333	54.6041666666667	0.0458087174956089	0.0119133151185909	1094840.29573213	157.847557865142	128.770833333333	45.3541666666667
123.5625	54.6041666666667	0.046234545082908	0.0118352821924297	1093828.54332795	158.010886420873	128.770833333333	45.3541666666667
123.604166666667	54.6041666666667	0.0456591279290385	0.0123960099083272	1092823.9140714	158.174485893626	128.770833333333	45.3541666666667
123.645833333333	54.6041666666667	0.0475836970292246	0.0128290979989528	1072442.88976451	160.019205630546	128.3125	45.4375
123.6875	54.6041666666667	0.0474613506657673	0.0125768693560098	1071526.52259573	160.187221236448	128.3125	45.4375
123.729166666667	54.6041666666667	0.0478502295162308	0.0121137859510325	1070617.58961714	160.355495167872	128.3125	45.4375
123.770833333333	54.6041666666667	0.0479742975048533	0.0130427617772537	1069716.11006403	160.524025971627	128.3125	45.4375
123.8125	54.6041666666667	0.0477232596605085	0.012324636370924	1068822.10307833	160.692812175169	128.3125	45.4375
123.854166666667	54.6041666666667	0.0477434991163104	0.0142733176164802	1067935.58770689	160.861852286612	128.3125	45.4375
123.895833333333	54.6041666666667	0.0478926709395341	0.0137595877109332	1067056.58289976	161.031144794734	128.3125	45.4375
123.9375	54.6041666666667	0.0478392396633826	0.0129499915468335	1066185.10750843	161.200688168986	128.3125	45.4375
123.979166666667	54.6041666666667	0.0462546752185521	0.0127490462128501	1084106.06499485	159.658872666239	128.770833333333	45.3541666666667
124.020833333333	54.6041666666667	0.0460597670559041	0.0127690674137846	1083173.75396604	159.825113702305	128.770833333333	45.3541666666667
124.0625	54.6041666666667	0.046217268083308	0.0122085437169987	1082248.78174347	159.99161172378	128.770833333333	45.3541666666667
124.104166666667	54.6041666666667	0.0464071508935232	0.0120381696278261	1081331.16744964	160.158365352066	128.770833333333	45.3541666666667
124.145833333333	54.6041666666667	0.0458817260863398	0.0126485015605453	1080420.93011941	160.325373189842	128.770833333333	45.3541666666667
124.1875	54.6041666666667	0.047215671636901	0.0120614102894231	1061115.41571984	162.223128462217	128.3125	45.4375
123.0625	54.5625	0.047945378405587	0.0130894193666436	1081751.94613778	157.602539742067	128.3125	45.4375
123.104166666667	54.5625	0.0480486277264445	0.0139296897161382	1201934.24069792	154.472300392662	129.604166666667	44.6041666666667
123.145833333333	54.5625	0.0478250614774314	0.0132481911383719	1079712.27839862	157.932448821376	128.3125	45.4375
123.1875	54.5625	0.0480514101342333	0.016423112900017	1078703.23968265	158.097822455119	128.3125	45.4375
123.229166666667	54.5625	0.0480797613340002	0.014206783704051	1077701.42515926	158.263473879872	128.3125	45.4375
123.270833333333	54.5625	0.047871312070604	0.0127585143416734	1076706.85530748	158.429401867443	128.3125	45.4375
123.3125	54.5625	0.0474043744084066	0.0107964017144539	1075719.55053341	158.595605170077	128.3125	45.4375
123.354166666667	54.5625	0.0478361602582993	0.0119305392494017	1074739.53116851	158.762082520423	128.3125	45.4375
123.395833333333	54.5625	0.0461637489557342	0.0115044338885552	1093638.80759283	157.266590576577	128.770833333333	45.3541666666667
123.4375	54.5625	0.0458350527476246	0.0109298283427508	1092600.74115427	157.429640590234	128.770833333333	45.3541666666667
123.479166666667	54.5625	0.0471325595897192	0.010843495165038	1071843.38768751	159.263145889746	128.3125	45.4375
123.520833333333	54.5625	0.0474673803900655	0.0122168184286563	1070892.7117206	159.430706364624	128.3125	45.4375
123.5625	54.5625	0.04753469999406	0.011789292996037	1069949.42164005	159.598534255658	128.3125	45.4375
123.604166666667	54.5625	0.047151296458073	0.0122954310263454	1069013.53729314	159.766628177439	128.3125	45.4375
123.645833333333	54.5625	0.0477056242342456	0.0125297052239697	1068085.07844035	159.934986724825	128.3125	45.4375
123.6875	54.5625	0.0475846556710803	0.0123069091909507	1067164.06475359	160.103608472933	128.3125	45.4375
123.729166666667	54.5625	0.0470444289082275	0.0118980383526172	1066250.51581448	160.272491977137	128.3125	45.4375
123.770833333333	54.5625	0.0477752724557239	0.0128362886014987	1065344.45111259	160.441635773063	128.3125	45.4375
123.8125	54.5625	0.0478928563949967	0.0136508448562251	1064445.89004362	160.611038376591	128.3125	45.4375
123.854166666667	54.5625	0.0477336081207324	0.0123267688007702	1063554.85190772	160.780698283858	128.3125	45.4375
123.895833333333	54.5625	0.0474100765935583	0.0115879878648925	1062671.35590763	160.950613971269	128.3125	45.4375
123.9375	54.5625	0.0476853981149597	0.0131267286270729	1061795.42114698	161.120783895503	128.3125	45.4375
123.979166666667	54.5625	0.0478870482240829	0.0130070190197143	1060927.06662849	161.291206493529	128.3125	45.4375
124.020833333333	54.5625	0.0458810442856779	0.012065586107997	1078821.34626005	159.74097268458	128.770833333333	45.3541666666667
124.0625	54.5625	0.0467586614313994	0.00991959899908737	1077891.72647108	159.908063135451	128.770833333333	45.3541666666667
124.104166666667	54.5625	0.0461768376071393	0.00983295131312241	921929.848874355	147.765651940391	130.604166666667	47.3541666666667
124.145833333333	54.5625	0.0466397786815693	0.00994048368286795	1076054.66948458	160.243019523271	128.770833333333	45.3541666666667
124.1875	54.5625	0.0467312301193431	0.00952594003256372	1075147.27076452	160.410882625653	128.770833333333	45.3541666666667
124.229166666667	54.5625	0.0467011006777499	0.0104585008725808	1074247.31739361	160.579000412136	128.770833333333	45.3541666666667
122.895833333333	54.5208333333333	0.0479008622480349	0.0132889670056446	1081650.86076691	156.850825539957	128.3125	45.4375
122.9375	54.5208333333333	0.0481235541840794	0.0142193027902703	1202467.95501008	153.784142279475	129.604166666667	44.6041666666667
122.979166666667	54.5208333333333	0.0478165509877688	0.0119834908900839	1079543.70669058	157.179569474635	128.3125	45.4375
123.020833333333	54.5208333333333	0.0471589010118144	0.0107552901087767	1078500.83961277	157.344372882907	128.3125	45.4375
123.0625	54.5208333333333	0.0472342171432001	0.0113006945840195	1077465.14063503	157.509462410963	128.3125	45.4375
123.104166666667	54.5208333333333	0.0478766218150232	0.0147375744306879	1076436.63077221	157.674836903517	128.3125	45.4375
123.145833333333	54.5208333333333	0.0480999956202127	0.0162390740470923	1004586.60241842	164.219741756655	126.645833333333	45.7708333333333
123.1875	54.5208333333333	0.0477448887495477	0.0153761217642145	1074401.26211866	158.006436062014	128.3125	45.4375
123.229166666667	54.5208333333333	0.0459929102177129	0.0102992874001478	1093605.8697635	156.521701482234	128.770833333333	45.3541666666667
123.270833333333	54.5208333333333	0.0457344628416922	0.00995099122054546	1092534.44951972	156.684159103975	128.770833333333	45.3541666666667
123.3125	54.5208333333333	0.0466842016393252	0.00961891356767838	1091470.06097028	156.846902364706	128.770833333333	45.3541666666667
123.354166666667	54.5208333333333	0.047553203455431	0.0113535347596983	1070417.71129768	158.673000919321	128.3125	45.4375
123.395833333333	54.5208333333333	0.046990499156862	0.0106756808451916	1089362.46259509	157.173241577144	128.770833333333	45.3541666666667
123.4375	54.5208333333333	0.0472689267650118	0.0105562091071612	1088319.29444302	157.336835368443	128.770833333333	45.3541666666667
123.479166666667	54.5208333333333	0.0476975194700015	0.014517331178689	1067506.98555343	159.17583029186	128.3125	45.4375
123.520833333333	54.5208333333333	0.0477023823232683	0.01252925039361	1066551.50726351	159.343986516801	128.3125	45.4375
123.5625	54.5208333333333	0.0474116459815026	0.0122769110704402	1065603.44450925	159.512413684088	128.3125	45.4375
123.604166666667	54.5208333333333	0.0473820079314916	0.0122421252497884	1064662.81739766	159.681110398735	128.3125	45.4375
123.645833333333	54.5208333333333	0.0478407535074581	0.0134651424707022	1063729.64594862	159.85007524563	128.3125	45.4375
123.6875	54.5208333333333	0.0476659076461629	0.0134297070849216	1062803.95009308	160.019306789519	128.3125	45.4375
123.729166666667	54.5208333333333	0.0479265414714116	0.0142361150674343	1061885.74967131	160.188803575003	128.3125	45.4375
123.770833333333	54.5208333333333	0.0476827111462356	0.014890778362621	1060975.06443106	160.358564126536	128.3125	45.4375
123.8125	54.5208333333333	0.0474335237357597	0.0158794951431887	1060071.91402579	160.528586948418	128.3125	45.4375
123.854166666667	54.5208333333333	0.0478784684364507	0.014906059133865	1059176.31801285	160.698870524803	128.3125	45.4375
123.895833333333	54.5208333333333	0.0475820998353449	0.0145345348167882	1058288.29585169	160.869413319705	128.3125	45.4375
123.9375	54.5208333333333	0.0475318212068834	0.0155485359532548	1057407.86690204	161.040213777001	128.3125	45.4375
123.979166666667	54.5208333333333	0.0475284366706368	0.0136167260788547	1056535.05042211	161.21127032045	128.3125	45.4375
124.020833333333	54.5208333333333	0.0470963511280771	0.0120075964651121	1055669.8655668	161.382581353704	128.3125	45.4375
124.0625	54.5208333333333	0.047016192090746	0.0121394383346017	1054812.33138583	161.554145260331	128.3125	45.4375
124.104166666667	54.5208333333333	0.0474440702546653	0.01258986836577	1053962.466822	161.725960403833	128.3125	45.4375
124.145833333333	54.5208333333333	0.0475897339727766	0.0135372886578906	1053120.29070933	161.898025127672	128.3125	45.4375
124.1875	54.5208333333333	0.047837392550891	0.0130996222349505	1052285.82177124	162.070337755303	128.3125	45.4375
124.229166666667	54.5208333333333	0.0478095308058635	0.0129083006068062	1051459.07861877	162.242896590202	128.3125	45.4375
124.270833333333	54.5208333333333	0.04760852644541	0.0126665044831691	1050640.07974876	162.415699915906	128.3125	45.4375
124.3125	54.5208333333333	0.0474136517906256	0.0128012901080468	1049828.84354201	162.588745996046	128.3125	45.4375
122.8125	54.4791666666667	0.047118188807943	0.0103465119530176	1079533.83745946	156.426115176278	128.3125	45.4375
122.854166666667	54.4791666666667	0.0472592934234038	0.00970800448437737	1078457.23036411	156.590303861217	128.3125	45.4375
122.895833333333	54.4791666666667	0.0471482348682212	0.0103966061949702	1077387.73220978	156.754786771455	128.3125	45.4375
122.9375	54.4791666666667	0.048062842456336	0.0133734226628313	1198308.68271207	153.687335986796	129.604166666667	44.6041666666667
122.979166666667	54.4791666666667	0.0477791891481184	0.0134384046718126	1197114.61540789	153.835775174022	129.604166666667	44.6041666666667
123.020833333333	54.4791666666667	0.0475988534091294	0.0122302934636962	1195926.83392008	153.984477210521	129.604166666667	44.6041666666667
123.0625	54.4791666666667	0.0471670573851211	0.0115160671493683	1073181.25863304	157.41563876545	128.3125	45.4375
123.104166666667	54.4791666666667	0.0475132051878604	0.0157756194909415	1072147.62687166	157.581576202121	128.3125	45.4375
123.145833333333	54.4791666666667	0.047953869531832	0.0165395996172113	1000124.0973306	164.14807833306	126.645833333333	45.7708333333333
123.1875	54.4791666666667	0.048011848964563	0.0148113293188157	1070102.09603043	157.914312209645	128.3125	45.4375
123.229166666667	54.4791666666667	0.0476839064909808	0.0123261455793442	1069090.23917303	158.081108359255	128.3125	45.4375
123.270833333333	54.4791666666667	0.0473673729805709	0.0104963278869061	1088276.64797537	156.588453567809	128.770833333333	45.3541666666667
123.3125	54.4791666666667	0.0459281160918222	0.0104280241679896	1087207.04368818	156.751732575381	128.770833333333	45.3541666666667
123.354166666667	54.4791666666667	0.0457552144441121	0.0104400241756225	1086144.51745486	156.915299756738	128.770833333333	45.3541666666667
123.395833333333	54.4791666666667	0.0459041007489102	0.0105228598506715	1085089.09040027	157.079154037527	128.770833333333	45.3541666666667
123.4375	54.4791666666667	0.047306784934186	0.011101818953461	1064140.87848854	158.919320313552	128.3125	45.4375
123.479166666667	54.4791666666667	0.0478513703288657	0.0130547603918085	1063173.13652721	159.087799830593	128.3125	45.4375
123.520833333333	54.4791666666667	0.0478791452254771	0.0138246918288388	1062212.81940684	159.256555255964	128.3125	45.4375
123.5625	54.4791666666667	0.0475915326144475	0.0138703202163715	1061259.94758374	159.425585205674	128.3125	45.4375
123.604166666667	54.4791666666667	0.0476087159514369	0.0124023164281326	1060314.54142862	159.594888275209	128.3125	45.4375
123.645833333333	54.4791666666667	0.0478006258214018	0.0124372795886465	1059376.62122471	159.764463039525	128.3125	45.4375
123.6875	54.4791666666667	0.0478582677207332	0.0129423986966933	1058446.207166	159.93430805303	128.3125	45.4375
123.729166666667	54.4791666666667	0.0480504331908891	0.0137238731800295	1057523.31935538	160.104421849574	128.3125	45.4375
123.770833333333	54.4791666666667	0.0476938428681072	0.0138891455435545	1056607.9778028	160.274802942451	128.3125	45.4375
123.8125	54.4791666666667	0.0478939259779583	0.0162656032751017	1055700.20242348	160.445449824388	128.3125	45.4375
123.854166666667	54.4791666666667	0.0473862737206167	0.0158014277997367	1054800.01303602	160.61636096755	128.3125	45.4375
123.895833333333	54.4791666666667	0.0478920680143672	0.017078407648962	1053907.4293606	160.787534823544	128.3125	45.4375
123.9375	54.4791666666667	0.0475378110925875	0.0146685491757218	1053022.47101709	160.958969823426	128.3125	45.4375
123.979166666667	54.4791666666667	0.0474950114342806	0.0135030635223362	1052145.15752328	161.13066437771	128.3125	45.4375
124.020833333333	54.4791666666667	0.0471519416263338	0.0127037319816731	1051275.50829295	161.302616876386	128.3125	45.4375
124.0625	54.4791666666667	0.047464080847576	0.0136233398035317	1050413.54263407	161.474825688932	128.3125	45.4375
124.104166666667	54.4791666666667	0.0471532110493175	0.0128161383326487	1049559.27974694	161.647289164339	128.3125	45.4375
124.145833333333	54.4791666666667	0.0474597685052249	0.0124312762651153	1048712.73872233	161.820005631137	128.3125	45.4375
124.1875	54.4791666666667	0.0479642103314519	0.0132190026032936	1047873.93853965	161.992973397416	128.3125	45.4375
124.229166666667	54.4791666666667	0.0475211808679626	0.011698913391777	1047042.89806508	162.166190750866	128.3125	45.4375
124.270833333333	54.4791666666667	0.0465258787390912	0.0104717860160977	1064601.74056941	160.584303758293	128.770833333333	45.3541666666667
124.3125	54.4791666666667	0.0470012805621446	0.00970990065837238	1063707.70157447	160.754162809606	128.770833333333	45.3541666666667
124.354166666667	54.4791666666667	0.0462785462190405	0.0101419824289138	1062821.22775505	160.924278832117	128.770833333333	45.3541666666667
124.395833333333	54.4791666666667	0.0462105361536585	0.0108546699457843	1061942.33833357	161.094650278053	128.770833333333	45.3541666666667
122.8125	54.4375	0.0471380295778496	0.0105470473900771	1002416.53324551	144.685439625724	130.395833333333	46.8125
122.854166666667	54.4375	0.0482295505480238	0.0152467910986136	1293945.47365193	171.780281839232	125.104166666667	42.8958333333333
122.895833333333	54.4375	0.047638622982983	0.0133744784481507	1195358.60635241	153.441268156081	129.604166666667	44.6041666666667
122.9375	54.4375	0.0477328768424472	0.0134660396983533	1194152.9250668	153.589852207847	129.604166666667	44.6041666666667
122.979166666667	54.4375	0.0483243918101926	0.0148580166975649	998696.281930185	163.348615025603	126.645833333333	45.7708333333333
123.020833333333	54.4375	0.04765985144806	0.0133998090806653	1191760.43706662	153.887818861456	129.604166666667	44.6041666666667
123.0625	54.4375	0.0476429410310618	0.0143527757150672	997163.280984884	163.71168989636	126.645833333333	45.7708333333333
123.104166666667	54.4375	0.0476296010392525	0.0147992590911017	1067861.54342902	157.487563638493	128.3125	45.4375
123.145833333333	54.4375	0.0475732971731136	0.0129341994614526	1066830.01634311	157.654358078461	128.3125	45.4375
123.1875	54.4375	0.0476524112245014	0.0125479298302022	1065805.77503765	157.821442468642	128.3125	45.4375
123.229166666667	54.4375	0.0469798622804978	0.0111005820574027	1064788.84085797	157.988815582435	128.3125	45.4375
123.270833333333	54.4375	0.0459678808208034	0.00990132948327726	1060128.86778358	157.160271487853	128.520833333333	45.5208333333333
123.3125	54.4375	0.0465071413358839	0.00826904281401907	928210.266616849	145.224827578082	130.3125	47.3541666666667
123.354166666667	54.4375	0.0476698731289986	0.0140713170583165	1302362.3582295	167.709085696409	126.729166666667	42.9375
123.395833333333	54.4375	0.0468559208060675	0.0101318514666817	1080818.72587379	156.984319724231	128.770833333333	45.3541666666667
123.4375	54.4375	0.0469906582112564	0.0101281975385926	1079765.24309728	157.149009227757	128.770833333333	45.3541666666667
123.479166666667	54.4375	0.0473141523814471	0.0120514185570347	1058841.87155313	158.999046160594	128.3125	45.4375
123.520833333333	54.4375	0.0476179788745624	0.013096227210245	1057876.67870892	159.168404252748	128.3125	45.4375
123.5625	54.4375	0.047628829407176	0.0151077495269651	1056918.96103516	159.338040508052	128.3125	45.4375
123.604166666667	54.4375	0.0474764990787514	0.0131060181447854	1055968.73917026	159.507953512521	128.3125	45.4375
123.645833333333	54.4375	0.0474491158152376	0.0132097837731395	1055026.03366488	159.678141831223	128.3125	45.4375
123.6875	54.4375	0.0477618982949976	0.0133099432344769	1054090.86498005	159.848604008262	128.3125	45.4375
123.729166666667	54.4375	0.0474973950225076	0.0150289739720063	1053163.25348537	160.019338566771	128.3125	45.4375
123.770833333333	54.4375	0.0475011426021084	0.0154038365272661	1052243.21945707	160.190344008898	128.3125	45.4375
123.8125	54.4375	0.0478131225538639	0.0164483067963973	1051330.78307621	160.361618815808	128.3125	45.4375
123.854166666667	54.4375	0.047347255996976	0.017297605079111	1050425.96442673	160.533161447678	128.3125	45.4375
123.895833333333	54.4375	0.047410684924162	0.0171447076883967	1049528.78349363	160.7049703437	128.3125	45.4375
123.9375	54.4375	0.0475097437358822	0.0155741255939223	1048639.26016109	160.877043922087	128.3125	45.4375
123.979166666667	54.4375	0.0474883728500108	0.0148950999764307	1047757.41421055	161.049380580084	128.3125	45.4375
124.020833333333	54.4375	0.0475235030700263	0.0137608438606874	1046883.26531883	161.221978693976	128.3125	45.4375
124.0625	54.4375	0.04730076031831	0.0148609615977356	1046016.83305627	161.394836619109	128.3125	45.4375
124.104166666667	54.4375	0.0476379931994752	0.012628342173709	1045158.13688485	161.567952689907	128.3125	45.4375
124.145833333333	54.4375	0.0478386182918928	0.0131768216532171	1044307.19615623	161.741325219894	128.3125	45.4375
124.1875	54.4375	0.047524804216206	0.0133702663303591	1043464.03010995	161.914952501725	128.3125	45.4375
124.229166666667	54.4375	0.0476215239594177	0.0121529841354628	1042628.65787149	162.088832807212	128.3125	45.4375
124.270833333333	54.4375	0.0477583184404972	0.0141775746347087	1274318.23422163	170.440699186735	126.854166666667	43.1041666666667
124.3125	54.4375	0.0456955337870541	0.0114211226682507	1059329.93870349	160.672239605617	128.770833333333	45.3541666666667
124.354166666667	54.4375	0.046473628696992	0.00947068924448023	1058438.92743281	160.842983027055	128.770833333333	45.3541666666667
124.395833333333	54.4375	0.0460897608730557	0.0102516871885587	1057555.53257638	161.013985310981	128.770833333333	45.3541666666667
124.4375	54.4375	0.0458678482042666	0.0104473788064405	1056679.77351221	161.185244876567	128.770833333333	45.3541666666667
124.479166666667	54.4375	0.0457658594783956	0.0116474397957608	1055811.66951458	161.356760122738	128.770833333333	45.3541666666667
122.270833333333	54.3958333333333	0.0475392814093882	0.0118147673793124	1085814.31843281	154.10884455428	128.3125	45.4375
122.3125	54.3958333333333	0.0472204130155578	0.00940876630443118	1017912.12017079	142.653402316678	130.395833333333	46.8125
122.354166666667	54.3958333333333	0.0473186713612068	0.0103579507712797	1016273.25610175	142.80757513329	130.395833333333	46.8125
122.395833333333	54.3958333333333	0.0476748489867465	0.0136203593581966	1082299.95636203	154.593583428253	128.3125	45.4375
122.4375	54.3958333333333	0.0478719704298159	0.0126267416705458	1204943.87408403	151.721693415689	129.604166666667	44.6041666666667
122.479166666667	54.3958333333333	0.0472565927737029	0.00873233722520286	1011391.63534969	143.272758348776	130.395833333333	46.8125
122.520833333333	54.3958333333333	0.0472904647704332	0.00945517110849097	1202391.75448324	152.013959660388	129.604166666667	44.6041666666667
122.854166666667	54.3958333333333	0.047655001709306	0.0134675605092728	1192429.12589708	153.1939670668	129.604166666667	44.6041666666667
122.895833333333	54.3958333333333	0.0481921998514798	0.013888773389914	995827.928335665	162.90912144399	126.645833333333	45.7708333333333
122.9375	54.3958333333333	0.0478464157926551	0.0146497314871032	995036.668476467	163.090756110155	126.645833333333	45.7708333333333
122.979166666667	54.3958333333333	0.0478142724734544	0.0148329389692455	994253.623035693	163.272652308133	126.645833333333	45.7708333333333
123.020833333333	54.3958333333333	0.0481709017883011	0.0151146334142074	993478.811682345	163.454807917841	126.645833333333	45.7708333333333
123.0625	54.3958333333333	0.0487133886169493	0.0149012117662567	992712.253939493	163.637220795233	126.645833333333	45.7708333333333
123.104166666667	54.3958333333333	0.0471878849449894	0.0128470266542068	1185219.70168252	154.090346592541	129.604166666667	44.6041666666667
123.145833333333	54.3958333333333	0.0474253447882623	0.0123398209266877	1184040.35258668	154.240680964466	129.604166666667	44.6041666666667
123.1875	54.3958333333333	0.0469268180586118	0.0102012159410179	1182867.40448424	154.391281595301	129.604166666667	44.6041666666667
123.229166666667	54.3958333333333	0.0472586429099346	0.00996159285174597	983243.733886467	146.148443556892	130.395833333333	46.8125
123.270833333333	54.3958333333333	0.0472830575350719	0.00894113884610357	981739.405250343	146.312480235833	130.395833333333	46.8125
123.3125	54.3958333333333	0.0467579433847615	0.0106964755214504	1179387.1602223	154.844674353376	129.604166666667	44.6041666666667
123.354166666667	54.3958333333333	0.0472599165461984	0.011498444241565	1178240.01002297	154.996333260325	129.604166666667	44.6041666666667
123.395833333333	54.3958333333333	0.0476214500694829	0.0130759421410566	1056475.86516272	158.570483497778	128.3125	45.4375
123.4375	54.3958333333333	0.0470136467035465	0.0118595614874398	1055490.81207496	158.739879834349	128.3125	45.4375
123.479166666667	54.3958333333333	0.0469604337893158	0.011746397680462	1054513.22206467	158.909560813493	128.3125	45.4375
123.520833333333	54.3958333333333	0.0475119590463011	0.0133140223919863	1053543.11621247	159.079525054496	128.3125	45.4375
123.5625	54.3958333333333	0.0474622825278324	0.014130666406545	1052580.51551467	159.249771155315	128.3125	45.4375
123.604166666667	54.3958333333333	0.0476507271133232	0.0160638980899449	1051625.44088149	159.420297692553	128.3125	45.4375
123.645833333333	54.3958333333333	0.0472791017819103	0.0135498771575785	1050677.91313507	159.591103221444	128.3125	45.4375
123.6875	54.3958333333333	0.047457780790125	0.013561315437478	1049737.95300765	159.762186275833	128.3125	45.4375
123.729166666667	54.3958333333333	0.0474033342882726	0.0149662463793892	1048805.58113965	159.933545368164	128.3125	45.4375
123.770833333333	54.3958333333333	0.0474361629540894	0.0163193034608515	1047880.81807773	160.105178989469	128.3125	45.4375
123.8125	54.3958333333333	0.0481967327240441	0.0178227120132331	1046963.68427293	160.277085609362	128.3125	45.4375
123.854166666667	54.3958333333333	0.0480082884803071	0.0178707534554809	1046054.20007873	160.449263676039	128.3125	45.4375
123.895833333333	54.3958333333333	0.0477543413212849	0.0173825699506584	1045152.38574914	160.621711616273	128.3125	45.4375
123.9375	54.3958333333333	0.0474859913137617	0.0171052435516501	1044258.26143678	160.794427835422	128.3125	45.4375
123.979166666667	54.3958333333333	0.0478276115668725	0.0166577769883318	1043371.84719097	160.967410717435	128.3125	45.4375
124.020833333333	54.3958333333333	0.0476044579661281	0.0144923818852911	1042493.16295579	161.140658624863	128.3125	45.4375
124.0625	54.3958333333333	0.0474551619133303	0.0151778210341289	1041622.22856818	161.314169898874	128.3125	45.4375
124.104166666667	54.3958333333333	0.0476760979966376	0.0124758325826007	1040759.06375596	161.487942859269	128.3125	45.4375
124.145833333333	54.3958333333333	0.0475918574228951	0.0135044934815551	1039903.68813597	161.661975804509	128.3125	45.4375
124.1875	54.3958333333333	0.0475561901548291	0.0142880119066557	1039056.12121208	161.836267011735	128.3125	45.4375
124.229166666667	54.3958333333333	0.0476552204515861	0.0125120131225449	1038216.38237331	162.0108147368	128.3125	45.4375
124.270833333333	54.3958333333333	0.0469490954961666	0.0111898884812775	1037384.49089184	162.185617214302	128.3125	45.4375
124.3125	54.3958333333333	0.0461499514368215	0.0103439960571077	1031827.6463331	161.351800881832	128.520833333333	45.5208333333333
124.354166666667	54.3958333333333	0.0465838911396671	0.00825152152316327	890613.055864648	149.797885806675	130.270833333333	47.3125
124.395833333333	54.3958333333333	0.0463632680345174	0.00877573852351953	886437.769600633	149.668079609565	130.3125	47.3541666666667
124.4375	54.3958333333333	0.0471741080021139	0.0103863587580685	1034135.77978686	162.887338598862	128.3125	45.4375
124.479166666667	54.3958333333333	0.0469056787972681	0.0114170334367397	1033343.40995172	163.063387616367	128.3125	45.4375
124.520833333333	54.3958333333333	0.0477696234108803	0.012887026483317	1032559.00054616	163.239680349863	128.3125	45.4375
122.020833333333	54.3541666666667	0.0469910945289812	0.0102786469626691	1088891.35739022	153.038732622828	128.3125	45.4375
122.0625	54.3541666666667	0.0473949413705204	0.0113691877582421	1212695.07122044	150.313312898989	129.604166666667	44.6041666666667
122.104166666667	54.3541666666667	0.0470228065991689	0.0108033051898375	1211356.33638199	150.457167555791	129.604166666667	44.6041666666667
122.145833333333	54.3541666666667	0.0471751706087072	0.0108228659165152	1210023.52479835	150.601303499369	129.604166666667	44.6041666666667
122.1875	54.3541666666667	0.0472984165674241	0.0109412723006926	1208696.65647652	150.745720408085	129.604166666667	44.6041666666667
122.229166666667	54.3541666666667	0.0473833804815927	0.0125277745560868	1082834.63699082	153.841154279468	128.3125	45.4375
122.270833333333	54.3541666666667	0.0476445396262949	0.0141467002594625	1081643.73535817	154.002599986713	128.3125	45.4375
122.3125	54.3541666666667	0.0476381799213202	0.0137107657920519	1080459.70162478	154.164364372403	128.3125	45.4375
122.354166666667	54.3541666666667	0.0475795290700659	0.0132646439281783	1079282.55876419	154.326446634189	128.3125	45.4375
122.395833333333	54.3541666666667	0.0477263799849409	0.0143479760663539	1078112.32971585	154.488845949833	128.3125	45.4375
122.4375	54.3541666666667	0.0476000822800635	0.0145838671923954	1200861.37506698	151.618102519421	129.604166666667	44.6041666666667
122.479166666667	54.3541666666667	0.0477092192574741	0.0135925797116263	1199576.66948527	151.76447610992	129.604166666667	44.6041666666667
122.520833333333	54.3541666666667	0.0476330007955852	0.0133530137384224	1198298.06706696	151.911127632063	129.604166666667	44.6041666666667
122.5625	54.3541666666667	0.0475495214022253	0.0130502573060982	1197025.58776498	152.058056647855	129.604166666667	44.6041666666667
122.604166666667	54.3541666666667	0.0476980304562358	0.0140387396418376	1072365.69194431	155.305568153122	128.3125	45.4375
122.645833333333	54.3541666666667	0.0473569765597664	0.0127555925321184	1071237.42537987	155.469851398952	128.3125	45.4375
122.895833333333	54.3541666666667	0.0473657662347255	0.0116383028549649	1187068.57566481	153.243421546499	129.604166666667	44.6041666666667
122.9375	54.3541666666667	0.0474057886244359	0.0127037713347915	1185852.10007086	153.392826067827	129.604166666667	44.6041666666667
122.979166666667	54.3541666666667	0.0473735790105485	0.012718942929298	1184641.94632122	153.542502956106	129.604166666667	44.6041666666667
123.020833333333	54.3541666666667	0.0476679011573371	0.0138547047614076	989033.721839939	163.378911642464	126.645833333333	45.7708333333333
123.0625	54.3541666666667	0.048542382069856	0.0150727571094366	988262.963714376	163.562078776516	126.645833333333	45.7708333333333
123.104166666667	54.3541666666667	0.0483724269091726	0.0145418454787569	987500.518049288	163.745504748915	126.645833333333	45.7708333333333
123.145833333333	54.3541666666667	0.0475558835780509	0.0132465517898153	1179864.94476228	154.143922185463	129.604166666667	44.6041666666667
123.1875	54.3541666666667	0.0470438125089591	0.0111209189958261	1178686.69626195	154.294951788825	129.604166666667	44.6041666666667
123.229166666667	54.3541666666667	0.0471268165427494	0.01201553675048	1177514.88783462	154.446250011114	129.604166666667	44.6041666666667
123.270833333333	54.3541666666667	0.04727020557833	0.0123607882897619	1055174.7839638	157.970798612653	128.3125	45.4375
123.3125	54.3541666666667	0.047229031927567	0.0123854028214552	1054162.37193068	158.139923693341	128.3125	45.4375
123.354166666667	54.3541666666667	0.0479198499184657	0.014776619470821	983101.487254242	164.851370400034	126.645833333333	45.7708333333333
123.395833333333	54.3541666666667	0.047673740726062	0.0125961735162166	1052159.85364404	158.479049889363	128.3125	45.4375
123.4375	54.3541666666667	0.0476044886380786	0.013159832852226	1051169.79050954	158.649048334801	128.3125	45.4375
123.479166666667	54.3541666666667	0.0475252586940074	0.0131411646644642	1050187.21999383	158.819335195791	128.3125	45.4375
123.520833333333	54.3541666666667	0.0473163335770066	0.0138264396537172	1049212.16345387	158.989909083131	128.3125	45.4375
123.5625	54.3541666666667	0.047646278344539	0.0154930771220357	1048244.6421622	159.160768585863	128.3125	45.4375
123.604166666667	54.3541666666667	0.0479972002843154	0.0168409409236644	979006.484179914	165.965975107792	126.645833333333	45.7708333333333
123.645833333333	54.3541666666667	0.0477914102800158	0.016866058203491	1046332.28998002	159.503338684744	128.3125	45.4375
123.6875	54.3541666666667	0.0478505970216716	0.0168761531782195	1045387.50119495	159.675046349984	128.3125	45.4375
123.729166666667	54.3541666666667	0.047912676490209	0.0169146832497124	1044450.3318652	159.847033768764	128.3125	45.4375
123.770833333333	54.3541666666667	0.0478078697238787	0.0162486194072734	1043520.80281209	160.019299421029	128.3125	45.4375
123.8125	54.3541666666667	0.0470766659583252	0.0153318821717129	1042598.93476088	160.191841764867	128.3125	45.4375
123.854166666667	54.3541666666667	0.0474013057033033	0.0164346546685029	1041684.74833881	160.3646592365	128.3125	45.4375
123.895833333333	54.3541666666667	0.0481662358071773	0.0180344003168428	1040778.26407316	160.537750250285	128.3125	45.4375
123.9375	54.3541666666667	0.0480936794749374	0.0179016390145773	1039879.50238927	160.711113198716	128.3125	45.4375
123.979166666667	54.3541666666667	0.0473854400140756	0.0165298498390445	1038988.48360862	160.884746452427	128.3125	45.4375
124.020833333333	54.3541666666667	0.04711603321101	0.0153064511438376	1038105.22794682	161.058648360206	128.3125	45.4375
124.0625	54.3541666666667	0.0472449071590273	0.0160195818386482	1037229.75551166	161.232817249005	128.3125	45.4375
124.104166666667	54.3541666666667	0.0475700410515284	0.0157794825018015	1036362.08630118	161.407251423954	128.3125	45.4375
124.145833333333	54.3541666666667	0.0475713409565379	0.0154082071980649	1035502.24020163	161.581949168388	128.3125	45.4375
124.1875	54.3541666666667	0.0474887885145927	0.0131637372473059	1034650.23698557	161.756908743865	128.3125	45.4375
124.229166666667	54.3541666666667	0.0474959467784309	0.0126393925471962	1033806.09630985	161.932128390199	128.3125	45.4375
124.270833333333	54.3541666666667	0.0471343122817415	0.0117006177379386	1032969.83771365	162.107606325489	128.3125	45.4375
124.3125	54.3541666666667	0.0468409125789605	0.0118232585495255	1264722.40536133	170.525140722096	126.854166666667	43.1041666666667
124.354166666667	54.3541666666667	0.0462642183252711	0.0129780252831564	1264280.0274843	170.678515444641	126.854166666667	43.1041666666667
124.395833333333	54.3541666666667	0.0467218665718861	0.00919665886756651	885242.521250128	149.83230661869	130.270833333333	47.3125
124.4375	54.3541666666667	0.0461646089965709	0.0103406073983151	883884.897436792	150.017043640476	130.270833333333	47.3125
124.479166666667	54.3541666666667	0.0471201595392835	0.0113192974073375	1145451.15840448	159.106221054501	129.604166666667	44.6041666666667
124.520833333333	54.3541666666667	0.0479864280968078	0.0140143674543328	1028118.88867899	163.16579549265	128.3125	45.4375
121.479166666667	54.3125	0.0470825774560017	0.00816758004304652	993604.846852089	138.002112924343	130.270833333333	47.3125
121.520833333333	54.3125	0.045738675551804	0.00967932437856515	969206.02568661	135.817104590145	130.520833333333	47.6875
121.5625	54.3125	0.0462766499441691	0.00944075199062984	995805.511496966	138.757211729656	130.229166666667	47.2291666666667
121.604166666667	54.3125	0.0470627405555517	0.00837580327805482	988185.121583968	138.451644447151	130.270833333333	47.3125
121.645833333333	54.3125	0.0463808669583491	0.0100841329346905	986389.17419938	138.602462184325	130.270833333333	47.3125
121.6875	54.3125	0.0462592016049421	0.00954446577353737	984598.590166265	138.75376890207	130.270833333333	47.3125
121.729166666667	54.3125	0.0466043840929651	0.00831615185412988	982813.399374277	138.905565801028	130.270833333333	47.3125
121.770833333333	54.3125	0.0470157540944223	0.0101662478229558	1115138.61455674	150.451237358106	128.770833333333	45.3541666666667
121.8125	54.3125	0.0470440192587908	0.0117760474557518	1091014.09779628	152.132070018835	128.3125	45.4375
121.854166666667	54.3125	0.0473253226188735	0.0120732095502852	1089749.81855025	152.290746736232	128.3125	45.4375
121.895833333333	54.3125	0.0470826674659575	0.0103780423201971	1088492.19512617	152.449752945794	128.3125	45.4375
121.9375	54.3125	0.0460830889304276	0.0097171066980581	1109840.04130247	151.069138848061	128.770833333333	45.3541666666667
121.979166666667	54.3125	0.0470243809508856	0.00745761895453276	970125.719342533	139.518950916573	130.3125	47.3541666666667
122.020833333333	54.3125	0.0471631129172169	0.00773275380430519	968368.006127052	139.673926046342	130.3125	47.3541666666667
122.0625	54.3125	0.0468170182604337	0.008804191724715	966615.893993846	139.829403709881	130.3125	47.3541666666667
122.104166666667	54.3125	0.0458343377698383	0.0095807393193057	964869.414019026	139.985385030188	130.3125	47.3541666666667
122.145833333333	54.3125	0.0467645169208407	0.0105670267464219	1205984.93550879	150.494434841241	129.604166666667	44.6041666666667
122.1875	54.3125	0.0470573144549665	0.00983791519077904	1079877.16492556	153.571969063442	128.3125	45.4375
122.229166666667	54.3125	0.0469259834738451	0.00982984698439225	1078673.63205468	153.733587858965	128.3125	45.4375
122.270833333333	54.3125	0.0470316246046749	0.0103150794884806	1077476.96565845	153.895530016205	128.3125	45.4375
122.3125	54.3125	0.0475842468054326	0.00941305579599632	1200690.44126299	151.075234241748	129.604166666667	44.6041666666667
122.354166666667	54.3125	0.0470141822696231	0.00988660300376249	1075104.32536719	154.220381276751	128.3125	45.4375
122.395833333333	54.3125	0.0471533714524504	0.0108240428344022	1198079.34432118	151.36733061385	129.604166666667	44.6041666666667
122.4375	54.3125	0.0474561036479179	0.01362159548763	1072759.42987927	154.546516365075	128.3125	45.4375
122.479166666667	54.3125	0.0478253733780021	0.0149724828910394	995416.132291342	160.936150771575	126.645833333333	45.7708333333333
122.520833333333	54.3125	0.0476675621188154	0.0138973543307374	1070442.4644613	154.873928475914	128.3125	45.4375
122.5625	54.3125	0.0477136460385203	0.0147529660053376	1069294.51325762	155.038111198404	128.3125	45.4375
122.604166666667	54.3125	0.0475342535258972	0.0149415081090181	992795.28381898	161.477977946185	126.645833333333	45.7708333333333
122.645833333333	54.3125	0.0471345744776633	0.0139101278197654	1067019.78895834	155.367425363801	128.3125	45.4375
122.6875	54.3125	0.0472645826345284	0.0129037721443214	1065893.06176976	155.532554898722	128.3125	45.4375
122.729166666667	54.3125	0.0472756063997482	0.0124213513493484	1064773.45508244	155.697998094872	128.3125	45.4375
122.770833333333	54.3125	0.0470998556382562	0.0118235690454637	1063660.99173105	155.863753945735	128.3125	45.4375
122.8125	54.3125	0.0474393298325243	0.0119186646334292	1062555.69449954	156.029821423633	128.3125	45.4375
122.854166666667	54.3125	0.0473673528667371	0.0127207366996279	1184157.27354155	152.993913125606	129.604166666667	44.6041666666667
122.895833333333	54.3125	0.0473069881327153	0.0125448404970515	1060366.68926733	156.36288704353	128.3125	45.4375
122.9375	54.3125	0.0473770991099825	0.0133470827341669	1059283.02656454	156.52988302365	128.3125	45.4375
122.979166666667	54.3125	0.0471868329290302	0.0136959324070752	1058206.62057375	156.697186306898	128.3125	45.4375
123.020833333333	54.3125	0.0472718781273966	0.0137777800966831	1179282.30146648	153.593729441935	129.604166666667	44.6041666666667
123.0625	54.3125	0.0475538513054528	0.0140870976464955	1178079.45890182	153.74437057898	129.604166666667	44.6041666666667
123.104166666667	54.3125	0.048066268163277	0.0147068020976358	983048.79088119	163.670444669312	126.645833333333	45.7708333333333
123.145833333333	54.3125	0.0486292611090141	0.0148668632533997	982290.520305305	163.854894760955	126.645833333333	45.7708333333333
123.1875	54.3125	0.0475601923432298	0.0141528041202669	1052934.22670551	157.538271799746	128.3125	45.4375
123.229166666667	54.3125	0.0474982463080597	0.0145937517813873	980799.17348935	164.224567070103	126.645833333333	45.7708333333333
123.270833333333	54.3125	0.0474822231177609	0.0149008876080552	980066.136054147	164.409784682854	126.645833333333	45.7708333333333
123.3125	54.3125	0.047737511384668	0.0155664944103725	979341.548201637	164.595253490275	126.645833333333	45.7708333333333
123.354166666667	54.3125	0.0476305323116452	0.0156771750866958	978625.428927256	164.780971128737	126.645833333333	45.7708333333333
123.395833333333	54.3125	0.047542344661587	0.0158600628601085	1047846.59845377	158.386860443985	128.3125	45.4375
123.4375	54.3125	0.0475858802047881	0.0159519477777745	1046851.48698684	158.557464391176	128.3125	45.4375
123.479166666667	54.3125	0.0474699848800293	0.0149868531583272	1045863.89778061	158.728360586708	128.3125	45.4375
123.520833333333	54.3125	0.0474996909675656	0.0150569266839527	1044883.85247264	158.899547632985	128.3125	45.4375
123.5625	54.3125	0.0476982117456479	0.0154503492367242	1043911.37261584	159.071024110221	128.3125	45.4375
123.604166666667	54.3125	0.0473067964583553	0.0151885110212838	1042946.47967654	159.242788576405	128.3125	45.4375
123.645833333333	54.3125	0.048143471920269	0.0172440588882031	973851.274206062	166.087758252094	126.645833333333	45.7708333333333
123.6875	54.3125	0.0481833579484722	0.0170101659614187	973203.566899889	166.275378559792	126.645833333333	45.7708333333333
123.729166666667	54.3125	0.0482892137520203	0.0174645150532779	972564.49135457	166.463225348376	126.645833333333	45.7708333333333
123.770833333333	54.3125	0.0480223338563833	0.017465203615685	971934.064797063	166.651296017416	126.645833333333	45.7708333333333
123.8125	54.3125	0.047846972254563	0.0170135626560996	1038236.56375453	160.105878712992	128.3125	45.4375
123.854166666667	54.3125	0.0480299191006526	0.0178397600485193	1037317.63801568	160.279339583647	128.3125	45.4375
123.895833333333	54.3125	0.0481109070323826	0.0178509338828778	970094.848475411	167.216824961575	126.645833333333	45.7708333333333
123.9375	54.3125	0.0478027003806417	0.0167213649364842	1035503.01101486	160.627091517776	128.3125	45.4375
123.979166666667	54.3125	0.0473863617604696	0.0161317515528406	1034607.35105326	160.801379318183	128.3125	45.4375
124.020833333333	54.3125	0.0475192079314112	0.015501113841541	1033719.48747505	160.975939461587	128.3125	45.4375
124.0625	54.3125	0.0477584639090473	0.016718551945218	1032839.44066326	161.150770260689	128.3125	45.4375
124.104166666667	54.3125	0.0478106427700617	0.0172926967228837	1031967.23089047	161.325870005904	128.3125	45.4375
124.145833333333	54.3125	0.0475275805530513	0.0145818966018825	1031102.87831678	161.501236965386	128.3125	45.4375
124.1875	54.3125	0.0478486276793419	0.0135584188881404	1030246.40298779	161.676869385044	128.3125	45.4375
124.229166666667	54.3125	0.047861289244002	0.0143036705549269	1029397.8248326	161.852765488574	128.3125	45.4375
124.270833333333	54.3125	0.0476134626954745	0.0137805917682905	1028557.16366178	162.028923477489	128.3125	45.4375
124.3125	54.3125	0.0472781385927086	0.0127283803949953	1027724.4391654	162.205341531149	128.3125	45.4375
124.354166666667	54.3125	0.0471899619067538	0.0130556728706226	1026899.67091095	162.382017806805	128.3125	45.4375
124.395833333333	54.3125	0.0476400164293935	0.0131087062733983	1026082.87834137	162.558950439642	128.3125	45.4375
124.4375	54.3125	0.0476144227880785	0.0138617812619444	1025274.08077305	162.73613754282	128.3125	45.4375
124.479166666667	54.3125	0.0474417475823479	0.0129718177143992	1024473.29739379	162.913577207531	128.3125	45.4375
124.520833333333	54.3125	0.047550794779344	0.0128487940944193	1023680.54726079	163.091267503053	128.3125	45.4375
124.5625	54.3125	0.0473068972888753	0.0145555441355689	1022895.84929868	163.269206476806	128.3125	45.4375
124.604166666667	54.3125	0.0472934459846632	0.0168792042072976	1138238.88461394	159.504020219506	129.604166666667	44.6041666666667
124.645833333333	54.3125	0.0471746867793753	0.0157151144476157	1021350.6849106	163.625822539795	128.3125	45.4375
121.354166666667	54.2708333333333	0.0459226092158094	0.0116466192468467	1124855.1056907	148.808940349067	128.770833333333	45.3541666666667
121.395833333333	54.2708333333333	0.0457312532310776	0.01074994738478	1123452.31520061	148.959987498687	128.770833333333	45.3541666666667
121.4375	54.2708333333333	0.0458655476168351	0.0104283600626088	1122055.66310546	149.111370421758	128.770833333333	45.3541666666667
121.479166666667	54.2708333333333	0.0458721131048925	0.00961535316146627	1120665.17279165	149.263088894384	128.770833333333	45.3541666666667
121.520833333333	54.2708333333333	0.0460882852641094	0.0092885255655952	1119280.86765781	149.415142676652	128.770833333333	45.3541666666667
121.5625	54.2708333333333	0.0457140811193777	0.0103914833430204	1117902.77111359	149.567531512487	128.770833333333	45.3541666666667
121.604166666667	54.2708333333333	0.0458639094698402	0.00907080543025626	1116530.90657838	149.720255129513	128.770833333333	45.3541666666667
121.645833333333	54.2708333333333	0.0456973185936387	0.00987048317063338	1115165.29748013	149.87331323892	128.770833333333	45.3541666666667
121.6875	54.2708333333333	0.0468135025603688	0.0107204545563452	1090766.85142271	151.543501556687	128.3125	45.4375
121.729166666667	54.2708333333333	0.0470213763481325	0.00962888984991981	1089476.68191711	151.701633532911	128.3125	45.4375
121.770833333333	54.2708333333333	0.046877094248846	0.00990815807997266	1088193.11601646	151.860100591771	128.3125	45.4375
121.8125	54.2708333333333	0.0472888583250644	0.0107752450932339	1086916.17751676	152.018902193005	128.3125	45.4375
121.854166666667	54.2708333333333	0.0473448224714718	0.0124883526326003	1085645.89020234	152.178037777338	128.3125	45.4375
121.895833333333	54.2708333333333	0.0469072360068964	0.0105739006588473	1084382.27784427	152.337506766354	128.3125	45.4375
121.9375	54.2708333333333	0.0461497916041978	0.00938405308838558	968374.098061284	139.187147448485	130.3125	47.3541666666667
121.979166666667	54.2708333333333	0.0476626718636754	0.00932055308867339	1207363.71048103	149.80918403147	129.604166666667	44.6041666666667
122.020833333333	54.2708333333333	0.0472251503390163	0.0097707967260175	1206001.55849669	149.95316776322	129.604166666667	44.6041666666667
122.0625	54.2708333333333	0.0469684068598636	0.010323261904606	1204645.31735471	150.097439316116	129.604166666667	44.6041666666667
122.104166666667	54.2708333333333	0.0470605031247568	0.0104515192445301	1203295.00746083	150.241998406756	129.604166666667	44.6041666666667
122.145833333333	54.2708333333333	0.046978169697052	0.0105585269498417	1201950.64922257	150.386844739003	129.604166666667	44.6041666666667
122.1875	54.2708333333333	0.0467818336439332	0.010618415389204	1200612.2630482	150.531978003889	129.604166666667	44.6041666666667
122.229166666667	54.2708333333333	0.0473390256085994	0.0117654011207638	1199279.86934575	150.677397879522	129.604166666667	44.6041666666667
122.270833333333	54.2708333333333	0.0465807403546264	0.0104621027572584	1073314.05334593	153.787625802566	128.3125	45.4375
122.3125	54.2708333333333	0.0472154426951998	0.011394663928632	1072118.493937	153.950392724927	128.3125	45.4375
122.354166666667	54.2708333333333	0.0469020548052851	0.0116161813743401	1195318.84712527	151.115373756247	129.604166666667	44.6041666666667
122.395833333333	54.2708333333333	0.0474357328967942	0.0127273031017248	1194010.6273502	151.26193659432	129.604166666667	44.6041666666667
122.4375	54.2708333333333	0.0477477397198535	0.0141884114182214	1068573.52032615	154.440644660556	128.3125	45.4375
122.479166666667	54.2708333333333	0.0477373290004815	0.0146478444053015	991033.712789254	160.849280433426	126.645833333333	45.7708333333333
122.520833333333	54.2708333333333	0.048125175079991	0.0149753213720157	990147.242104639	161.030313900628	126.645833333333	45.7708333333333
122.5625	54.2708333333333	0.0479720226232956	0.0151800767652943	989268.88918922	161.211640989571	126.645833333333	45.7708333333333
122.604166666667	54.2708333333333	0.047101753537485	0.014757866294501	1063945.07417579	155.098834752743	128.3125	45.4375
122.645833333333	54.2708333333333	0.0472665108196539	0.0139920426942184	1062805.65132692	155.264183562414	128.3125	45.4375
122.6875	54.2708333333333	0.0474270408575679	0.0137587882967456	1061673.35044264	155.429850989562	128.3125	45.4375
122.729166666667	54.2708333333333	0.0471415883416749	0.0130776980473069	1060548.19468774	155.595836048299	128.3125	45.4375
122.770833333333	54.2708333333333	0.0472493701195718	0.0121813940500974	1059430.20717856	155.762137731285	128.3125	45.4375
122.8125	54.2708333333333	0.0474339013527999	0.0124394403552074	1058319.41098112	155.928755009627	128.3125	45.4375
122.854166666667	54.2708333333333	0.047131874669845	0.014991586555338	983349.541104724	162.488986721571	126.645833333333	45.7708333333333
122.895833333333	54.2708333333333	0.0475794952214509	0.0153692506939627	982536.908430478	162.672591159143	126.645833333333	45.7708333333333
122.9375	54.2708333333333	0.0472046099764408	0.015066481905077	1055030.40012694	156.430489802959	128.3125	45.4375
122.979166666667	54.2708333333333	0.0476207558179572	0.0145790270926624	1053948.59876689	156.59835874001	128.3125	45.4375
123.020833333333	54.2708333333333	0.0472816857292488	0.0126232264445889	1175130.06425077	153.494305898417	129.604166666667	44.6041666666667
123.0625	54.2708333333333	0.0477018348706704	0.0149193495267156	1173921.79593143	153.64536970249	129.604166666667	44.6041666666667
123.104166666667	54.2708333333333	0.0484398544371979	0.0155392209671637	978598.810763235	163.594699577618	126.645833333333	45.7708333333333
123.145833333333	54.2708333333333	0.0485575390975986	0.0161919425212252	977836.347130473	163.779923008725	126.645833333333	45.7708333333333
123.1875	54.2708333333333	0.0482813757342388	0.0156097173837407	977082.31566914	163.965408403511	126.645833333333	45.7708333333333
123.229166666667	54.2708333333333	0.0485990911119467	0.0158096050644506	976336.736151865	164.151153446007	126.645833333333	45.7708333333333
123.270833333333	54.2708333333333	0.0485241589694726	0.0159932705696877	975599.628189561	164.337155795029	126.645833333333	45.7708333333333
123.3125	54.2708333333333	0.0486483396417235	0.0161152636708745	974871.011229112	164.52341308429	126.645833333333	45.7708333333333
123.354166666667	54.2708333333333	0.0481754592617338	0.0157523543906374	974150.904551059	164.709922922509	126.645833333333	45.7708333333333
123.395833333333	54.2708333333333	0.0485377344359749	0.0159784202082965	973439.327267287	164.896682893531	126.645833333333	45.7708333333333
123.4375	54.2708333333333	0.0475151906682975	0.015158376306857	1042535.93486909	158.465119139528	128.3125	45.4375
123.479166666667	54.2708333333333	0.0477207243586844	0.0144885635303946	1041543.28838281	158.636628135992	128.3125	45.4375
123.520833333333	54.2708333333333	0.0472497983821497	0.0152917136300969	1040558.21582105	158.808431868593	128.3125	45.4375
123.5625	54.2708333333333	0.048057602276728	0.0163739179290437	970678.688281534	165.646174918998	126.645833333333	45.7708333333333
123.604166666667	54.2708333333333	0.0479416183735624	0.0163607826375919	970010.038584331	165.834148450038	126.645833333333	45.7708333333333
123.645833333333	54.2708333333333	0.0475247642712346	0.0159429353353631	1037648.65962287	159.32559708458	128.3125	45.4375
123.6875	54.2708333333333	0.047909026985762	0.0167539214874772	968698.678245063	166.210798288001	126.645833333333	45.7708333333333
123.729166666667	54.2708333333333	0.0485297686110688	0.0174212244430481	968056.003151252	166.399469398165	126.645833333333	45.7708333333333
123.770833333333	54.2708333333333	0.0480379744521443	0.0181477035082354	967422.021493342	166.588367798558	126.645833333333	45.7708333333333
123.8125	54.2708333333333	0.0483467201396743	0.0174235254891737	966796.750571929	166.777490831981	126.645833333333	45.7708333333333
123.854166666667	54.2708333333333	0.0480869339867128	0.0173348597627603	966180.207494256	166.966835818021	126.645833333333	45.7708333333333
123.895833333333	54.2708333333333	0.047029717965532	0.0150704733237257	1032036.96300283	160.367685389394	128.3125	45.4375
123.9375	54.2708333333333	0.0476130376652985	0.0145728130324041	1031128.81576992	160.542354166556	128.3125	45.4375
123.979166666667	54.2708333333333	0.0472618479995583	0.0149655844600173	1030228.47756925	160.717300715896	128.3125	45.4375
124.020833333333	54.2708333333333	0.0475181522315573	0.0162365936457914	1029335.96917267	160.892523358606	128.3125	45.4375
124.0625	54.2708333333333	0.0481364389467453	0.0179487781602563	1028451.31124291	161.068020393105	128.3125	45.4375
124.104166666667	54.2708333333333	0.047856569738697	0.0171367022474652	1027574.52433157	161.243790095055	128.3125	45.4375
124.145833333333	54.2708333333333	0.0472104793921483	0.0143970088356529	1026705.62887703	161.419830717376	128.3125	45.4375
124.1875	54.2708333333333	0.0476513618542181	0.0152197122068193	1025844.64520243	161.596140490267	128.3125	45.4375
124.229166666667	54.2708333333333	0.0472739704204708	0.0162305097551536	1024991.5935136	161.772717621232	128.3125	45.4375
124.270833333333	54.2708333333333	0.0472144403833484	0.0156497402554465	1024146.49389697	161.949560295112	128.3125	45.4375
124.3125	54.2708333333333	0.0473675655409692	0.0153471134533399	1023309.36631759	162.126666674114	128.3125	45.4375
124.354166666667	54.2708333333333	0.0473658780705745	0.0145659300729306	1022480.230617	162.304034897853	128.3125	45.4375
124.395833333333	54.2708333333333	0.0478676287753394	0.0140711447128341	1021659.10651121	162.481663083389	128.3125	45.4375
124.4375	54.2708333333333	0.0474947447310659	0.0148241498741715	1020846.01358863	162.659549325277	128.3125	45.4375
124.479166666667	54.2708333333333	0.0474421817700408	0.0141730261288503	1020040.97130806	162.837691695617	128.3125	45.4375
124.520833333333	54.2708333333333	0.0472962393609417	0.0142250842188951	1019243.99899656	163.016088244106	128.3125	45.4375
124.5625	54.2708333333333	0.0472362691828585	0.0139937816695435	1018455.11584746	163.194736998099	128.3125	45.4375
124.604166666667	54.2708333333333	0.0473621673586597	0.015927317329707	1017674.3409183	163.373635962671	128.3125	45.4375
124.645833333333	54.2708333333333	0.0481567334833901	0.0170863371805863	956145.446166017	170.602833583618	126.645833333333	45.7708333333333
124.6875	54.2708333333333	0.047459997045145	0.0159213168968652	1132001.82994652	159.745089821591	129.604166666667	44.6041666666667
124.729166666667	54.2708333333333	0.0471648499097232	0.0151107176813384	1131065.64628803	159.906580065386	129.604166666667	44.6041666666667
121.1875	54.2291666666667	0.0472755467959003	0.0141100262654371	1102754.5477768	149.551767421504	128.3125	45.4375
121.229166666667	54.2291666666667	0.046699788194418	0.0118087528335745	1101380.69068377	149.706244577183	128.3125	45.4375
121.270833333333	54.2291666666667	0.0469223562141952	0.0107555179126189	1100013.16644238	149.861065700341	128.3125	45.4375
121.3125	54.2291666666667	0.0470482317580519	0.0117571790874006	1098651.99912776	150.016230478737	128.3125	45.4375
121.354166666667	54.2291666666667	0.0467647461294191	0.011841868468215	1097297.21282177	150.171738582522	128.3125	45.4375
121.395833333333	54.2291666666667	0.046932756310033	0.0110924240822918	1095948.83161162	150.327589664089	128.3125	45.4375
121.4375	54.2291666666667	0.0466515685169228	0.0115942986559711	1094606.87958855	150.48378335793	128.3125	45.4375
121.479166666667	54.2291666666667	0.0459812041083297	0.0100954752763696	1116681.27819775	149.142715005448	128.770833333333	45.3541666666667
121.520833333333	54.2291666666667	0.0471366693465505	0.0102241644552254	1115290.67735125	149.295153936622	128.770833333333	45.3541666666667
121.5625	54.2291666666667	0.0470436459921672	0.0105491222389841	1090619.83958452	150.954416186448	128.3125	45.4375
121.604166666667	54.2291666666667	0.0470121463584832	0.0103997821822462	1089303.84525279	151.111976311213	128.3125	45.4375
121.645833333333	54.2291666666667	0.0470231492966175	0.0121641212734441	1087994.40057491	151.269876947146	128.3125	45.4375
121.6875	54.2291666666667	0.0469418968721917	0.0115119579397492	1086691.52963635	151.428117618321	128.3125	45.4375
121.729166666667	54.2291666666667	0.0467713678519218	0.0105511463402978	1085395.25651649	151.586697829914	128.3125	45.4375
121.770833333333	54.2291666666667	0.047155764144071	0.011452945839878	1084105.60528712	151.745617068072	128.3125	45.4375
121.8125	54.2291666666667	0.0475742851747442	0.0130125605850755	1082822.60001102	151.904874799774	128.3125	45.4375
121.854166666667	54.2291666666667	0.0475604415858821	0.0134300766814444	1207496.54022968	149.268215608115	129.604166666667	44.6041666666667
121.895833333333	54.2291666666667	0.0470888217778269	0.0105768187909467	1206110.87310221	149.411672251148	129.604166666667	44.6041666666667
121.9375	54.2291666666667	0.0475420176268838	0.012192473669942	1079013.70036125	152.384673335555	128.3125	45.4375
121.979166666667	54.2291666666667	0.0476095341774941	0.0120918789060028	1203357.14769365	149.699460064811	129.604166666667	44.6041666666667
122.020833333333	54.2291666666667	0.0473531695657031	0.00861519813310204	1203357.14769365	149.699460064811	129.645833333333	44.6041666666667
122.0625	54.2291666666667	0.0472820146792571	0.0100715623929372	1200627.03806453	149.988412263982	129.604166666667	44.6041666666667
122.104166666667	54.2291666666667	0.0474340508409373	0.0122597185810737	1074029.66841971	153.029107879879	128.3125	45.4375
122.145833333333	54.2291666666667	0.047403342211431	0.0129373668271492	1072800.69542723	153.191052026991	128.3125	45.4375
122.1875	54.2291666666667	0.0474750113114336	0.0134857476199769	1071578.58428678	153.353328986055	128.3125	45.4375
122.229166666667	54.2291666666667	0.047705547098176	0.0139386035405004	1070363.35888369	153.515938025174	128.3125	45.4375
122.270833333333	54.2291666666667	0.047434234506846	0.0136522059215682	1069155.04307655	153.678878391884	128.3125	45.4375
122.3125	54.2291666666667	0.0473874554072392	0.0136981213111537	1067953.66069556	153.842149313029	128.3125	45.4375
122.354166666667	54.2291666666667	0.0477280361263162	0.0141113283683038	1066759.23554074	154.005749994648	128.3125	45.4375
122.395833333333	54.2291666666667	0.0472699332869263	0.0127665359876549	1065571.79138028	154.169679621862	128.3125	45.4375
122.4375	54.2291666666667	0.0473791179851341	0.012196133113927	1064391.35194877	154.333937358762	128.3125	45.4375
122.479166666667	54.2291666666667	0.0475277942122605	0.0147545140716207	1063217.94094549	154.498522348298	128.3125	45.4375
122.520833333333	54.2291666666667	0.0474628994662047	0.014978589253887	985762.364700432	160.943387576404	126.645833333333	45.7708333333333
122.5625	54.2291666666667	0.0484591736405015	0.0156579126822082	984879.242518651	161.125436957727	126.645833333333	45.7708333333333
122.604166666667	54.2291666666667	0.0485095847439358	0.0154837204912083	984004.296558589	161.307782231203	126.645833333333	45.7708333333333
122.645833333333	54.2291666666667	0.0471040713328872	0.0145298457784821	983137.548923331	161.490421424144	126.645833333333	45.7708333333333
122.6875	54.2291666666667	0.0472433489415398	0.012618444844354	1180920.60877688	152.192416147047	129.604166666667	44.6041666666667
122.729166666667	54.2291666666667	0.0471841851419445	0.0137920206792304	1056326.39417784	155.492853905839	128.3125	45.4375
122.770833333333	54.2291666666667	0.047026901196498	0.0118226332426926	1055202.84240979	155.659703868661	128.3125	45.4375
122.8125	54.2291666666667	0.0470434415109809	0.0109788773866678	1177145.95945736	152.640953542922	129.604166666667	44.6041666666667
122.854166666667	54.2291666666667	0.0473486888272063	0.0133926364100142	1052977.41178202	155.994361610719	128.3125	45.4375
122.895833333333	54.2291666666667	0.0480728891294357	0.0148980597142803	978110.449058925	162.592315056477	126.645833333333	45.7708333333333
122.9375	54.2291666666667	0.0481078297130682	0.0159690907354947	977301.697384665	162.776954209698	126.645833333333	45.7708333333333
122.979166666667	54.2291666666667	0.0475235602905094	0.0151938395050077	976501.315987949	162.961870541879	126.645833333333	45.7708333333333
123.020833333333	54.2291666666667	0.0480626840791725	0.0151750361615717	975709.325717708	163.147061841323	126.645833333333	45.7708333333333
123.0625	54.2291666666667	0.0485912732947049	0.01641122202511	974925.747271482	163.332525870073	126.645833333333	45.7708333333333
123.104166666667	54.2291666666667	0.0481272186104274	0.0164583832544552	974150.60119302	163.51826036399	126.645833333333	45.7708333333333
123.145833333333	54.2291666666667	0.048611299713515	0.0166687039452805	973383.907869874	163.704263032842	126.645833333333	45.7708333333333
123.1875	54.2291666666667	0.0488784689872559	0.0169262131976708	972625.687531021	163.890531560387	126.645833333333	45.7708333333333
123.229166666667	54.2291666666667	0.0489019306524832	0.0170407802429012	971875.960244464	164.077063604478	126.645833333333	45.7708333333333
123.270833333333	54.2291666666667	0.0494137055948821	0.0170033089643891	971134.745914854	164.263856797155	126.645833333333	45.7708333333333
123.3125	54.2291666666667	0.0485016805838802	0.0160604046989187	970402.064281126	164.450908744762	126.645833333333	45.7708333333333
123.354166666667	54.2291666666667	0.0490130066931486	0.0159141569981856	969677.934914112	164.63821702805	126.645833333333	45.7708333333333
123.395833333333	54.2291666666667	0.0478257247778857	0.0150073392016021	968962.377214193	164.825779202304	126.645833333333	45.7708333333333
123.4375	54.2291666666667	0.0486071595239533	0.0152193373029999	968255.410408944	165.013592797464	126.645833333333	45.7708333333333
123.479166666667	54.2291666666667	0.0478889231909304	0.0152676428174552	967557.053550786	165.201655318251	126.645833333333	45.7708333333333
123.520833333333	54.2291666666667	0.0483960884302535	0.0160031869424494	966867.325514655	165.389964244311	126.645833333333	45.7708333333333
123.5625	54.2291666666667	0.0482972804379776	0.0171357025548777	966186.244995677	165.578517030349	126.645833333333	45.7708333333333
123.604166666667	54.2291666666667	0.0481209787111979	0.0176359434269963	965513.83050685	165.767311106279	126.645833333333	45.7708333333333
123.645833333333	54.2291666666667	0.0480901265425247	0.0177440887078686	964850.10037674	165.956343877381	126.645833333333	45.7708333333333
123.6875	54.2291666666667	0.0481970607162522	0.0184877237763967	964195.072747194	166.145612724452	126.645833333333	45.7708333333333
123.729166666667	54.2291666666667	0.0490941830505034	0.018872570510575	963548.765571059	166.335115003976	126.645833333333	45.7708333333333
123.770833333333	54.2291666666667	0.0481882914335366	0.0184031550928031	962911.196609905	166.524848048292	126.645833333333	45.7708333333333
123.8125	54.2291666666667	0.0482787303688409	0.0179369498299348	962282.383431786	166.714809165774	126.645833333333	45.7708333333333
123.854166666667	54.2291666666667	0.047751059417263	0.0174065512421099	1028590.55921915	160.106519795808	128.3125	45.4375
123.895833333333	54.2291666666667	0.0478936950663129	0.0171307234582033	1027669.84181977	160.281564456086	128.3125	45.4375
123.9375	54.2291666666667	0.0477340406139867	0.0163097808483592	1026756.94558015	160.456892384736	128.3125	45.4375
123.979166666667	54.2291666666667	0.0472393040009589	0.016165489212714	1025851.89166462	160.632501912394	128.3125	45.4375
124.020833333333	54.2291666666667	0.0474645054117669	0.0170350495848452	1024954.70112987	160.808391346431	128.3125	45.4375
124.0625	54.2291666666667	0.048335892217123	0.018851394973456	1024065.39492287	160.984558970963	128.3125	45.4375
124.104166666667	54.2291666666667	0.0475293718403694	0.0175607977878704	1023183.99387878	161.161003046858	128.3125	45.4375
124.145833333333	54.2291666666667	0.0472893625651293	0.0162445837021986	1022310.51871881	161.337721811758	128.3125	45.4375
124.1875	54.2291666666667	0.0472721682003314	0.016176064740493	1021444.99004819	161.514713480093	128.3125	45.4375
124.229166666667	54.2291666666667	0.0473717422242314	0.0170546752349005	1020587.42835402	161.691976243108	128.3125	45.4375
124.270833333333	54.2291666666667	0.0475021262469992	0.0163546094327925	1019737.8540032	161.869508268889	128.3125	45.4375
124.3125	54.2291666666667	0.0475720737772229	0.0150540006207384	1018896.2872403	162.047307702399	128.3125	45.4375
124.354166666667	54.2291666666667	0.0475226591489895	0.0139091576274063	1018062.74818551	162.225372665509	128.3125	45.4375
124.395833333333	54.2291666666667	0.0473399457805957	0.0142329772932777	1017237.25683245	162.403701257044	128.3125	45.4375
124.4375	54.2291666666667	0.0472985640567559	0.0159190595643859	1016419.83304619	162.582291552824	128.3125	45.4375
124.479166666667	54.2291666666667	0.0474048909702571	0.0152081083809402	1015610.49656106	162.761141605716	128.3125	45.4375
124.520833333333	54.2291666666667	0.0476649911404169	0.0162125456022966	1014809.26697856	162.940249445686	128.3125	45.4375
124.5625	54.2291666666667	0.0473241722789489	0.0150381267925268	1014016.16376533	163.11961307986	128.3125	45.4375
124.604166666667	54.2291666666667	0.0473464092372351	0.0150070140764199	1129554.85807344	159.341018113387	129.604166666667	44.6041666666667
124.645833333333	54.2291666666667	0.0481965411379434	0.0170038948771128	951570.082480388	170.557578037083	126.645833333333	45.7708333333333
124.6875	54.2291666666667	0.0483181279182617	0.0172355575597334	951128.833151331	170.751666653109	126.645833333333	45.7708333333333
124.729166666667	54.2291666666667	0.0473747504501564	0.0163868789890712	1126711.15071252	159.826402268455	129.604166666667	44.6041666666667
124.770833333333	54.2291666666667	0.0472993515066584	0.0166484934288153	1125777.66130962	159.988683591969	129.604166666667	44.6041666666667
124.8125	54.2291666666667	0.0486545863350843	0.0179832634316132	949859.668878591	171.334899090816	126.645833333333	45.7708333333333
124.854166666667	54.2291666666667	0.0482985353005764	0.0179972336351513	949454.849668588	171.529621435972	126.645833333333	45.7708333333333
120.1875	54.1875	0.0459756208296855	0.011019823107565	944272.620206899	126.946885190856	130.4375	48.6041666666667
120.229166666667	54.1875	0.0459574016439603	0.0109722920752833	942100.682065418	127.079419848609	130.4375	48.6041666666667
120.270833333333	54.1875	0.0457985304869727	0.00948254415976758	951896.954698984	126.882117895502	130.604166666667	48.5625
120.3125	54.1875	0.0455095907897683	0.00954419817681774	949723.153403559	127.013701147092	130.604166666667	48.5625
120.354166666667	54.1875	0.0463863508671894	0.0109977288793847	935607.783173386	127.48024541303	130.4375	48.6041666666667
120.979166666667	54.1875	0.0460838488450392	0.0115068625649212	1129943.46135313	147.214368765984	128.770833333333	45.3541666666667
121.020833333333	54.1875	0.0453411966080022	0.0121889860203145	1128473.53966992	147.363069286951	128.770833333333	45.3541666666667
121.0625	54.1875	0.0469394981628251	0.0120611844652448	1102937.22827121	148.967881281895	128.3125	45.4375
121.104166666667	54.1875	0.0471288582888494	0.0144815265469078	1101538.13147502	149.121715277386	128.3125	45.4375
121.145833333333	54.1875	0.0471557495018491	0.0165432887652323	1100145.3096852	149.275897922102	128.3125	45.4375
121.1875	54.1875	0.047328288361485	0.0149605168024744	1098758.78719969	149.43042896723	128.3125	45.4375
121.229166666667	54.1875	0.0469483406014045	0.0131878132918363	1097378.5883285	149.585308146568	128.3125	45.4375
121.270833333333	54.1875	0.0468930388028718	0.0113778300282122	1096004.7373924	149.740535176366	128.3125	45.4375
121.3125	54.1875	0.0468794165622871	0.0109729500414246	1094637.25872155	149.89610975518	128.3125	45.4375
121.354166666667	54.1875	0.0471065408154912	0.0130952242885219	1093276.17665415	150.052031563716	128.3125	45.4375
121.395833333333	54.1875	0.0475029531680207	0.0140106651788974	1091921.51553508	150.20830026468	128.3125	45.4375
121.4375	54.1875	0.0464010142779912	0.010988350744176	1090573.29971453	150.364915502628	128.3125	45.4375
121.479166666667	54.1875	0.0470376567143982	0.0109912520731933	1089231.55354653	150.521876903817	128.3125	45.4375
121.520833333333	54.1875	0.0466645816921539	0.011345324921799	1087896.3013876	150.679184076056	128.3125	45.4375
121.5625	54.1875	0.0465008490749627	0.0113466911240919	1086567.56759527	150.836836608559	128.3125	45.4375
121.604166666667	54.1875	0.0465846002740093	0.0113230282324339	1085245.37652665	150.994834071799	128.3125	45.4375
121.645833333333	54.1875	0.0470284268926118	0.0118921196165825	1083929.75253692	151.153176017359	128.3125	45.4375
121.6875	54.1875	0.0468749799299362	0.0102558222409909	1082620.7199779	151.311861977792	128.3125	45.4375
121.729166666667	54.1875	0.0453915216521128	0.00983594135276904	1104414.85391637	149.943554993379	128.770833333333	45.3541666666667
121.770833333333	54.1875	0.0461269537426679	0.00953767337478579	1103055.70093319	150.098430424923	128.770833333333	45.3541666666667
121.8125	54.1875	0.046924729399933	0.0109875057225142	1078733.41432071	151.789978985381	128.3125	45.4375
121.854166666667	54.1875	0.0477471624719008	0.0140821396697224	1077450.99088195	151.950035945208	128.3125	45.4375
121.895833333333	54.1875	0.0479326446776273	0.01514006772964	995668.735714505	158.151322647487	126.645833333333	45.7708333333333
121.9375	54.1875	0.0478536032754397	0.0147879551834705	1200734.94201171	149.444615805325	129.604166666667	44.6041666666667
121.979166666667	54.1875	0.0469523072490238	0.0112282290681011	1073644.09626378	152.43225278938	128.3125	45.4375
122.020833333333	54.1875	0.0461798496287354	0.00906830313301276	957802.557368772	139.139409332531	130.3125	47.3541666666667
122.0625	54.1875	0.0458656392305953	0.00970461436927452	956025.861217815	139.295592583672	130.3125	47.3541666666667
122.104166666667	54.1875	0.0465140128781288	0.0104157919836418	1069898.2749973	152.917525670819	128.3125	45.4375
122.145833333333	54.1875	0.0472230642631224	0.0122770530330956	1068663.35289108	153.079959359298	128.3125	45.4375
122.1875	54.1875	0.0475049709837219	0.0144052545358693	1067435.31361037	153.242729917918	128.3125	45.4375
122.229166666667	54.1875	0.0475450203573988	0.0139650787773096	1066214.1813205	153.405836619256	128.3125	45.4375
122.270833333333	54.1875	0.047837517350354	0.0144168896239497	1064999.98016094	153.569278714977	128.3125	45.4375
122.3125	54.1875	0.0475260038881369	0.0150950991445287	1063792.7342436	153.733055435713	128.3125	45.4375
122.354166666667	54.1875	0.0475039707286641	0.0154443076228142	1062592.4676511	153.897165990939	128.3125	45.4375
122.395833333333	54.1875	0.0472400611428629	0.0137750070800639	1061399.20443503	154.061609568859	128.3125	45.4375
122.4375	54.1875	0.0472024707981394	0.0118251156673377	1184572.0714175	151.196573164618	129.604166666667	44.6041666666667
122.479166666667	54.1875	0.0472311274546822	0.0121878192907523	1059033.78417262	154.391492438534	128.3125	45.4375
122.520833333333	54.1875	0.0471471257454855	0.0135178075426009	1057861.6750583	154.556929999296	128.3125	45.4375
122.5625	54.1875	0.0476120727164309	0.0146527421717038	980491.893851227	161.038458729833	126.645833333333	45.7708333333333
122.604166666667	54.1875	0.0477381021298823	0.0143744634724733	979612.175162829	161.221535502254	126.645833333333	45.7708333333333
122.645833333333	54.1875	0.0476866764286689	0.0147203823593436	978740.691838631	161.404910448909	126.645833333333	45.7708333333333
122.6875	54.1875	0.048066940426221	0.0149301349741104	977877.466169142	161.588581551846	126.645833333333	45.7708333333333
122.729166666667	54.1875	0.0474274238695557	0.0139419201755596	977022.520311819	161.772546765814	126.645833333333	45.7708333333333
122.770833333333	54.1875	0.0467622608863953	0.0101243865473031	1174286.30896331	152.387824510464	129.604166666667	44.6041666666667
122.8125	54.1875	0.0470880971842745	0.0090301369195946	1173028.77696137	152.538027337736	129.604166666667	44.6041666666667
122.854166666667	54.1875	0.0475779187311879	0.0115352494097261	1171777.57814517	152.688516611637	129.604166666667	44.6041666666667
122.895833333333	54.1875	0.0472402009439034	0.0133328289070341	1047635.01379546	156.060583252147	128.3125	45.4375
122.9375	54.1875	0.0479024405913288	0.0148861661593355	972872.754094261	162.696711011108	126.645833333333	45.7708333333333
122.979166666667	54.1875	0.0475700697869922	0.0148294409314912	972067.944654873	162.882396417194	126.645833333333	45.7708333333333
123.020833333333	54.1875	0.0481172678961071	0.0146603765869981	971271.56619726	163.068360856723	126.645833333333	45.7708333333333
123.0625	54.1875	0.0480935749551781	0.014787769982615	970483.639725716	163.254602067738	126.645833333333	45.7708333333333
123.104166666667	54.1875	0.0485104237657083	0.0160614832678659	969704.186089316	163.441117761491	126.645833333333	45.7708333333333
123.145833333333	54.1875	0.0484189218104826	0.0150913519042194	968933.225979458	163.627905622526	126.645833333333	45.7708333333333
123.1875	54.1875	0.0484612030512569	0.0153403094895535	968170.779927426	163.814963308767	126.645833333333	45.7708333333333
123.229166666667	54.1875	0.0485998546555877	0.0152121586775812	967416.868301945	164.002288451617	126.645833333333	45.7708333333333
123.270833333333	54.1875	0.0490668088349164	0.0164226497054966	966671.51130673	164.18987865606	126.645833333333	45.7708333333333
123.3125	54.1875	0.0493636775756125	0.016860755822584	965934.728978077	164.377731500766	126.645833333333	45.7708333333333
123.354166666667	54.1875	0.0493850665712535	0.0172471487677087	965206.541182421	164.565844538203	126.645833333333	45.7708333333333
123.395833333333	54.1875	0.0493395155936489	0.017267437216193	964486.967613927	164.754215294763	126.645833333333	45.7708333333333
123.4375	54.1875	0.0490088945366562	0.0161238921682957	963776.02779208	164.942841270881	126.645833333333	45.7708333333333
123.479166666667	54.1875	0.0483845216579721	0.0160190612408223	963073.741059288	165.131719941166	126.645833333333	45.7708333333333
123.520833333333	54.1875	0.0484103746997414	0.0170455905676937	962380.126578478	165.320848754544	126.645833333333	45.7708333333333
123.5625	54.1875	0.0487569763736806	0.0176747582919356	961695.203330733	165.510225134394	126.645833333333	45.7708333333333
123.604166666667	54.1875	0.0481977232405314	0.0183328263791567	961018.990112908	165.6998464787	126.645833333333	45.7708333333333
123.645833333333	54.1875	0.0481882860951409	0.0184438474826611	960351.505535272	165.889710160207	126.645833333333	45.7708333333333
123.6875	54.1875	0.0491849211339704	0.018978462894805	959692.768019167	166.079813526578	126.645833333333	45.7708333333333
123.729166666667	54.1875	0.0491077704708844	0.0186631301074529	959042.795794662	166.270153900565	126.645833333333	45.7708333333333
123.770833333333	54.1875	0.0485231783504837	0.0182567011640213	958401.60689824	166.46072858018	126.645833333333	45.7708333333333
123.8125	54.1875	0.0480855972625406	0.0177102768320541	957769.219170479	166.65153483887	126.645833333333	45.7708333333333
123.854166666667	54.1875	0.0480239381911542	0.0186644484568434	1024230.65075592	160.019001902236	128.3125	45.4375
123.895833333333	54.1875	0.0478607977908257	0.0177483164052002	956530.91759002	167.033831065584	126.645833333333	45.7708333333333
123.9375	54.1875	0.0473872045072609	0.0162294681972147	1022387.42984991	160.370697275245	128.3125	45.4375
123.979166666667	54.1875	0.047773773664521	0.017119569517298	1021477.62232038	160.54697403765	128.3125	45.4375
124.020833333333	54.1875	0.0478923558980875	0.0183993126942141	1020575.71190409	160.723534583299	128.3125	45.4375
124.0625	54.1875	0.0481668393559538	0.0189089350747831	1019681.71983687	160.900377181982	128.3125	45.4375
124.104166666667	54.1875	0.0479560811179056	0.018398228569418	1018795.66724204	161.077500079747	128.3125	45.4375
124.145833333333	54.1875	0.0480860869255017	0.0178900698406435	1017917.57512829	161.254901498915	128.3125	45.4375
124.1875	54.1875	0.047554210582822	0.0168047417474108	1017047.46438758	161.432579638093	128.3125	45.4375
124.229166666667	54.1875	0.0472950534202528	0.0170424076618594	1016185.35579295	161.6105326722	128.3125	45.4375
124.270833333333	54.1875	0.0476098903970016	0.0170348691657259	1015331.26999636	161.788758752495	128.3125	45.4375
124.3125	54.1875	0.0472537586658626	0.0165786254590821	1014485.22752663	161.967256006604	128.3125	45.4375
124.354166666667	54.1875	0.0469718534839335	0.0160884980455597	1013647.2487872	162.146022538556	128.3125	45.4375
124.395833333333	54.1875	0.0471046208820832	0.0151378612604355	1012817.35405404	162.325056428826	128.3125	45.4375
124.4375	54.1875	0.0476021808987627	0.0146222190447546	1011995.56347347	162.504355734375	128.3125	45.4375
124.479166666667	54.1875	0.0475401376431409	0.015717055233363	1011181.89706006	162.683918488699	128.3125	45.4375
124.520833333333	54.1875	0.0477024535473931	0.0168072800408588	948381.499176578	169.927915885451	126.645833333333	45.7708333333333
124.5625	54.1875	0.0477605697312247	0.0164124767375982	947910.346501222	170.122397552584	126.645833333333	45.7708333333333
124.604166666667	54.1875	0.0478950748246832	0.0167787701123821	947448.293794542	170.317054608527	126.645833333333	45.7708333333333
124.645833333333	54.1875	0.0487043028501886	0.0174274917037646	946995.354520818	170.51188388209	126.645833333333	45.7708333333333
124.6875	54.1875	0.0488676477919651	0.0182736541279473	946551.541904212	170.706882182626	126.645833333333	45.7708333333333
124.729166666667	54.1875	0.0483820195224773	0.0182706933035816	946116.868926921	170.902046300331	126.645833333333	45.7708333333333
124.770833333333	54.1875	0.0483699252470913	0.0183470376291863	945691.348327346	171.097373006558	126.645833333333	45.7708333333333
124.8125	54.1875	0.0492419781980326	0.018643473823942	945274.992598307	171.292859054128	126.645833333333	45.7708333333333
124.854166666667	54.1875	0.0493540116437762	0.0188207577476738	944867.81398528	171.488501177653	126.645833333333	45.7708333333333
124.895833333333	54.1875	0.0494259726660184	0.0188193494823136	944469.824484653	171.684296093862	126.645833333333	45.7708333333333
124.9375	54.1875	0.0493816713892127	0.0179397723663783	944081.035842035	171.880240501928	126.645833333333	45.7708333333333
120.145833333333	54.1458333333333	0.0457229418902673	0.0100440522979771	955689.848831151	126.268642600857	130.604166666667	48.5625
120.1875	54.1458333333333	0.0454695842147691	0.00925429517578871	953496.43972682	126.398517173009	130.604166666667	48.5625
120.229166666667	54.1458333333333	0.04603452564784	0.00910794728287215	951306.700314297	126.528913446275	130.604166666667	48.5625
120.270833333333	54.1458333333333	0.0447387283804066	0.00981954239502354	949120.656708053	126.659834152685	130.604166666667	48.5625
120.3125	54.1458333333333	0.0452570671986768	0.0101807579140604	946938.33521775	126.791282032944	130.604166666667	48.5625
120.354166666667	54.1458333333333	0.0456907623776505	0.0100469310416435	944759.762349462	126.923259836284	130.604166666667	48.5625
120.395833333333	54.1458333333333	0.0466345287618972	0.0111089689918068	930627.700473279	127.390365765122	130.4375	48.6041666666667
120.4375	54.1458333333333	0.0461731898865581	0.0113199672287319	928466.368200898	127.52548338792	130.4375	48.6041666666667
120.479166666667	54.1458333333333	0.0462471900173667	0.0107162755917086	938246.803509186	127.322400401812	130.604166666667	48.5625
120.520833333333	54.1458333333333	0.0456809648852003	0.0121018191580018	1142674.82612082	145.471422400713	128.770833333333	45.3541666666667
120.5625	54.1458333333333	0.0461810299857109	0.0126006285219836	1116313.64405165	147.021334925839	128.3125	45.4375
120.9375	54.1458333333333	0.0468639756022201	0.0141203919971219	1103219.79424638	148.383913378843	128.3125	45.4375
120.979166666667	54.1458333333333	0.0473320454339205	0.0147426412131578	1101795.5523036	148.537079212301	128.3125	45.4375
121.020833333333	54.1458333333333	0.0470943018051707	0.01435082667999	1100377.52603037	148.690598196944	128.3125	45.4375
121.0625	54.1458333333333	0.0467039502639473	0.0138503172519985	1098965.73992982	148.844470147782	128.3125	45.4375
121.104166666667	54.1458333333333	0.0471824616004824	0.0145419764452236	1097560.21852249	148.998694862682	128.3125	45.4375
121.145833333333	54.1458333333333	0.0468762977299246	0.0162665744469502	1096160.986345	149.153272122212	128.3125	45.4375
121.1875	54.1458333333333	0.0473449451867031	0.014377902502921	1094768.06794877	149.308201689479	128.3125	45.4375
121.229166666667	54.1458333333333	0.0469042791410186	0.0139090914413028	1093381.48789868	149.46348330997	128.3125	45.4375
121.270833333333	54.1458333333333	0.046837058281555	0.013605198069622	1092001.27077177	149.6191167114	128.3125	45.4375
121.3125	54.1458333333333	0.0469962556979452	0.0132014507515564	1090627.44115584	149.775101603548	128.3125	45.4375
121.354166666667	54.1458333333333	0.0467465271635956	0.0134508734537063	1089260.02364812	149.931437678104	128.3125	45.4375
121.395833333333	54.1458333333333	0.046936106587645	0.0160304505947391	1087899.04285385	150.088124608513	128.3125	45.4375
121.4375	54.1458333333333	0.0469365130189079	0.0131765489679615	1086544.52338489	150.24516204982	128.3125	45.4375
121.479166666667	54.1458333333333	0.0470024250172772	0.013696195942659	1085196.4898583	150.402549638515	128.3125	45.4375
121.520833333333	54.1458333333333	0.0471469804865904	0.0138588465852604	1083854.96689491	150.560286992382	128.3125	45.4375
121.5625	54.1458333333333	0.0474726277589234	0.0136342521925749	1082519.97911785	150.718373710343	128.3125	45.4375
121.604166666667	54.1458333333333	0.046789487798982	0.011575066554975	1081191.55115109	150.876809372311	128.3125	45.4375
121.645833333333	54.1458333333333	0.0465650286772045	0.00958870391086928	1079869.70761793	151.035593539037	128.3125	45.4375
121.6875	54.1458333333333	0.0455978508996741	0.00965726665017923	1101774.89128256	149.668875311886	128.770833333333	45.3541666666667
121.729166666667	54.1458333333333	0.0458506206499524	0.00977512166373829	1100403.08225242	149.823814525164	128.770833333333	45.3541666666667
121.770833333333	54.1458333333333	0.0471954226107579	0.00914926953381026	1090407.47757552	152.220284098228	128.229166666667	45.2708333333333
121.8125	54.1458333333333	0.0465809255414889	0.0105895443418423	1085986.42091794	153.433921844227	127.979166666667	45.2291666666667
121.854166666667	54.1458333333333	0.0473749464655399	0.0117975945853834	1073360.11803576	151.834725210325	128.3125	45.4375
121.895833333333	54.1458333333333	0.0473793589736335	0.0118414131735778	1072078.29796574	151.99559008968	128.3125	45.4375
121.9375	54.1458333333333	0.0480594216193117	0.0148128698543202	990351.805815566	158.231096304997	126.645833333333	45.7708333333333
121.979166666667	54.1458333333333	0.0474221559670241	0.013268469598769	1195357.63938948	149.477796423314	129.604166666667	44.6041666666667
122.020833333333	54.1458333333333	0.0470587224374302	0.0106529004699134	1193977.7914587	149.622822228056	129.604166666667	44.6041666666667
122.0625	54.1458333333333	0.0472985303625219	0.0121258173414247	1192603.89528026	149.768145001602	129.604166666667	44.6041666666667
122.104166666667	54.1458333333333	0.0474036717270679	0.0123308384037716	1065771.03838711	152.80507543919	128.3125	45.4375
122.145833333333	54.1458333333333	0.0475650990172974	0.0139428953744698	1189874.04225313	150.059680396256	129.604166666667	44.6041666666667
122.1875	54.1458333333333	0.0478942139223279	0.0157927633513785	984436.133289606	159.310311316574	126.645833333333	45.7708333333333
122.229166666667	54.1458333333333	0.0484278263227435	0.0161617261555004	983478.186495007	159.49131506562	126.645833333333	45.7708333333333
122.270833333333	54.1458333333333	0.0473209593825336	0.0148458557153068	1060848.91057549	153.458817585821	128.3125	45.4375
122.3125	54.1458333333333	0.0473632531903843	0.0148555141657	1059635.7601978	153.623101891242	128.3125	45.4375
122.354166666667	54.1458333333333	0.0480969836259465	0.0156557289119055	980652.821597999	160.036236590584	126.645833333333	45.7708333333333
122.395833333333	54.1458333333333	0.0474883989126459	0.0143981139026224	1057230.48800883	153.952683592305	128.3125	45.4375
122.4375	54.1458333333333	0.0466629937108947	0.0109509661789716	1056038.41484278	154.117979349435	128.3125	45.4375
122.479166666667	54.1458333333333	0.0467196298058311	0.0110956171705512	1054853.41600406	154.283610582247	128.3125	45.4375
122.520833333333	54.1458333333333	0.0469424353869335	0.0113118643309106	1177889.8657605	151.386211099114	129.604166666667	44.6041666666667
122.5625	54.1458333333333	0.0471296894309684	0.0128806737337757	1176589.03049244	151.535073252515	129.604166666667	44.6041666666667
122.604166666667	54.1458333333333	0.0471799418284074	0.0128788620665861	1175294.42025128	151.684227915771	129.604166666667	44.6041666666667
122.645833333333	54.1458333333333	0.0475802710355691	0.0146487625113039	974346.082537974	161.318625418819	126.645833333333	45.7708333333333
122.6875	54.1458333333333	0.0480555527564785	0.0145653929977939	973478.118447058	161.50304170592	126.645833333333	45.7708333333333
122.729166666667	54.1458333333333	0.04853000190203	0.0147923143422783	972618.472042999	161.687756396117	126.645833333333	45.7708333333333
122.770833333333	54.1458333333333	0.0483043485170284	0.0149200487463864	971767.165668389	161.872767397059	126.645833333333	45.7708333333333
122.8125	54.1458333333333	0.0480970866166766	0.0145093248277557	970924.221526803	162.058072588549	126.645833333333	45.7708333333333
122.854166666667	54.1458333333333	0.0480961007114809	0.0146431169923511	970089.66168027	162.243669822586	126.645833333333	45.7708333333333
122.895833333333	54.1458333333333	0.0481625248804733	0.0149603142560915	969263.508046754	162.429556923417	126.645833333333	45.7708333333333
122.9375	54.1458333333333	0.0477920479775726	0.0146766739748524	968445.782397641	162.615731687591	126.645833333333	45.7708333333333
122.979166666667	54.1458333333333	0.0474180511468972	0.0147533716421862	967636.506355206	162.802191884018	126.645833333333	45.7708333333333
123.020833333333	54.1458333333333	0.0474193995861124	0.0147506575343532	966835.701390103	162.988935254041	126.645833333333	45.7708333333333
123.0625	54.1458333333333	0.0480756884045456	0.0150878233380985	966043.388818854	163.175959511498	126.645833333333	45.7708333333333
123.104166666667	54.1458333333333	0.0488334205651131	0.0157717757381307	965259.589801329	163.363262342812	126.645833333333	45.7708333333333
123.145833333333	54.1458333333333	0.048589652304076	0.0153880065800237	964484.325338236	163.550841407067	126.645833333333	45.7708333333333
123.1875	54.1458333333333	0.0483178953940483	0.0152478458327581	963717.616268628	163.7386943361	126.645833333333	45.7708333333333
123.229166666667	54.1458333333333	0.0488015420651352	0.0155000987584191	962959.483267391	163.926818734597	126.645833333333	45.7708333333333
123.270833333333	54.1458333333333	0.0486086930677056	0.0159575234633674	962209.946842752	164.115212180198	126.645833333333	45.7708333333333
123.3125	54.1458333333333	0.0494839794148821	0.0173755986108852	961469.027333796	164.303872223598	126.645833333333	45.7708333333333
123.354166666667	54.1458333333333	0.0501526173755284	0.0181176163660515	960736.744907979	164.492796388666	126.645833333333	45.7708333333333
123.395833333333	54.1458333333333	0.0500374702960319	0.0178592313601011	960013.119558659	164.681982172565	126.645833333333	45.7708333333333
123.4375	54.1458333333333	0.0493777994214566	0.0179217943117093	959298.171102619	164.871427045874	126.645833333333	45.7708333333333
123.479166666667	54.1458333333333	0.0487435340009424	0.0173461060882517	958591.919177621	165.061128452724	126.645833333333	45.7708333333333
123.520833333333	54.1458333333333	0.049306694666772	0.0180307192267795	957894.383239949	165.251083810936	126.645833333333	45.7708333333333
123.5625	54.1458333333333	0.0497355695619221	0.0185836726505362	957205.582561974	165.441290512161	126.645833333333	45.7708333333333
123.604166666667	54.1458333333333	0.0491549364565946	0.0185068889341479	956525.536229726	165.631745922036	126.645833333333	45.7708333333333
123.645833333333	54.1458333333333	0.0496393381400028	0.0190768514061564	955854.263140467	165.822447380338	126.645833333333	45.7708333333333
123.6875	54.1458333333333	0.049828537558946	0.0183614928114253	955191.782000304	166.013392201145	126.645833333333	45.7708333333333
123.729166666667	54.1458333333333	0.0491763611337271	0.0191122030221693	954538.111321776	166.204577673008	126.645833333333	45.7708333333333
123.770833333333	54.1458333333333	0.049305025491061	0.018256289258884	953893.269421488	166.396001059126	126.645833333333	45.7708333333333
123.8125	54.1458333333333	0.0491840644023916	0.0190363801261582	953257.274417735	166.587659597524	126.645833333333	45.7708333333333
123.854166666667	54.1458333333333	0.0491735926265306	0.0191411256644638	952630.14422816	166.779550501243	126.645833333333	45.7708333333333
123.895833333333	54.1458333333333	0.0484458331726928	0.0186173202813926	952011.896567405	166.971670958534	126.645833333333	45.7708333333333
123.9375	54.1458333333333	0.0478051742923865	0.0179404418117831	951402.548944801	167.164018133056	126.645833333333	45.7708333333333
123.979166666667	54.1458333333333	0.0479872482766197	0.0187331849501969	950802.118662056	167.356589164082	126.645833333333	45.7708333333333
124.020833333333	54.1458333333333	0.0480434223737025	0.0187379776080517	950210.62281097	167.549381166712	126.645833333333	45.7708333333333
124.0625	54.1458333333333	0.0481772920718823	0.0184582082726054	1015300.31458945	160.815466074327	128.3125	45.4375
124.104166666667	54.1458333333333	0.0484037950986272	0.0184492970157205	1014409.5725962	160.99327227256	128.3125	45.4375
124.145833333333	54.1458333333333	0.0478325075276351	0.0179675758507728	1013526.82585062	161.171360889617	128.3125	45.4375
124.1875	54.1458333333333	0.0474259821066978	0.0175173003177967	1012652.0955361	161.349730108236	128.3125	45.4375
124.229166666667	54.1458333333333	0.0472372216009178	0.0166679214163093	1011785.40271635	161.52837808695	128.3125	45.4375
124.270833333333	54.1458333333333	0.0475514964958156	0.0166828304655734	1010926.76833319	161.707302960115	128.3125	45.4375
124.3125	54.1458333333333	0.0471324456244919	0.0165409785018986	1010076.21320437	161.886502837937	128.3125	45.4375
124.354166666667	54.1458333333333	0.0471896928117057	0.016602639624498	1009233.75802139	162.065975806507	128.3125	45.4375
124.395833333333	54.1458333333333	0.0470996665598096	0.0158330880904697	1008399.42334726	162.24571992784	128.3125	45.4375
124.4375	54.1458333333333	0.0472372017859967	0.0159534221822369	1007573.22961437	162.425733239915	128.3125	45.4375
124.479166666667	54.1458333333333	0.0472135293043469	0.0160047409320401	1006755.19712226	162.606013756726	128.3125	45.4375
124.520833333333	54.1458333333333	0.0474709461967893	0.0171409704664784	1005945.34603544	162.786559468332	128.3125	45.4375
124.5625	54.1458333333333	0.0487760450634115	0.0178604066544983	943341.590957162	170.074430415978	126.645833333333	45.7708333333333
124.604166666667	54.1458333333333	0.0487715139077144	0.0178678969863844	942876.848958818	170.270000125818	126.645833333333	45.7708333333333
124.645833333333	54.1458333333333	0.049230624881125	0.0183925213954594	942421.271084293	170.465744795574	126.645833333333	45.7708333333333
124.6875	54.1458333333333	0.0493994093235268	0.0185395590208018	941974.870772175	170.661661187308	126.645833333333	45.7708333333333
124.729166666667	54.1458333333333	0.0493339749905934	0.0186006387175077	941537.661215496	170.857746043419	126.645833333333	45.7708333333333
124.770833333333	54.1458333333333	0.0493812159176308	0.0184636044300221	941109.655359857	171.053996086972	126.645833333333	45.7708333333333
124.8125	54.1458333333333	0.049321356502234	0.0186092027242574	940690.865901597	171.250408022007	126.645833333333	45.7708333333333
124.854166666667	54.1458333333333	0.0492339977108309	0.0186479472121655	940281.305285969	171.446978533878	126.645833333333	45.7708333333333
124.895833333333	54.1458333333333	0.0499403879852704	0.0191662470527871	939880.985705371	171.643704289579	126.645833333333	45.7708333333333
124.9375	54.1458333333333	0.0494203982230742	0.01825654339409	939489.91909759	171.840581938085	126.645833333333	45.7708333333333
124.979166666667	54.1458333333333	0.0494738975236501	0.0176383025085867	939108.117144087	172.037608110693	126.645833333333	45.7708333333333
125.020833333333	54.1458333333333	0.0493952858413147	0.0175781077264272	938735.591268305	172.234779421374	126.645833333333	45.7708333333333
125.0625	54.1458333333333	0.049342937890522	0.017908599395859	938372.352634027	172.432092467122	126.645833333333	45.7708333333333
125.104166666667	54.1458333333333	0.0490219175172892	0.0174030421649513	938018.412143745	172.629543828315	126.645833333333	45.7708333333333
125.145833333333	54.1458333333333	0.0482963318712927	0.0171239032651124	937673.780437078	172.827130069075	126.645833333333	45.7708333333333
125.1875	54.1458333333333	0.0482874386976697	0.0168889816663842	937338.467889219	173.024847737638	126.645833333333	45.7708333333333
120.145833333333	54.1041666666667	0.0453114904097061	0.00972922431626336	952953.534166603	126.045501929194	130.604166666667	48.5625
120.1875	54.1041666666667	0.0460781295710759	0.0108941575968284	950751.649057104	126.175224545829	130.604166666667	48.5625
120.229166666667	54.1041666666667	0.0458565089480617	0.00990226484224946	948553.413650036	126.305471731539	130.604166666667	48.5625
120.270833333333	54.1041666666667	0.044555404480279	0.010654607517015	946358.854095876	126.436246266281	130.604166666667	48.5625
120.3125	54.1041666666667	0.0464704395952278	0.0106887785597997	944167.996742618	126.567550939254	130.604166666667	48.5625
120.354166666667	54.1041666666667	0.0457743892071341	0.0120426604510153	929992.588586646	127.02999138928	130.4375	48.6041666666667
120.395833333333	54.1041666666667	0.0465039138426583	0.0119152520820372	927818.69426375	127.164427816382	130.4375	48.6041666666667
120.4375	54.1041666666667	0.046210842722986	0.0121810459706191	925648.671132685	127.2994170728	130.4375	48.6041666666667
120.479166666667	54.1041666666667	0.0457526013250059	0.0123400045337493	1140409.82363717	145.195415445391	128.770833333333	45.3541666666667
120.520833333333	54.1041666666667	0.0462857743286614	0.013118285742048	1138857.00139326	145.340581550511	128.770833333333	45.3541666666667
120.5625	54.1041666666667	0.0466314386802781	0.014254557602498	1112425.94803547	146.892636656328	128.3125	45.4375
120.604166666667	54.1041666666667	0.0467328599454709	0.0142285957633903	1110940.25027241	147.042963250282	128.3125	45.4375
120.645833333333	54.1041666666667	0.0465406372943525	0.0130696635145574	1109460.559799	147.193647693069	128.3125	45.4375
120.6875	54.1041666666667	0.045870277945809	0.0121374451267638	1132702.81861968	145.924755782713	128.770833333333	45.3541666666667
120.729166666667	54.1041666666667	0.0455276815361988	0.0128879945426502	1131178.66838705	146.071677393926	128.770833333333	45.3541666666667
120.9375	54.1041666666667	0.0463699777417564	0.0126959309837277	1099272.9946628	148.25845459037	128.3125	45.4375
120.979166666667	54.1041666666667	0.0469225243032733	0.0135465125834903	1097842.24791655	148.4119996347	128.3125	45.4375
121.020833333333	54.1041666666667	0.0470075540961999	0.0146074238133927	1096417.7301975	148.565901733894	128.3125	45.4375
121.0625	54.1041666666667	0.0469838239074012	0.0161474233327372	1094999.46626035	148.720160715986	128.3125	45.4375
121.104166666667	54.1041666666667	0.0468990370813732	0.0164680803364653	1093587.4808787	148.874776391652	128.3125	45.4375
121.145833333333	54.1041666666667	0.0469478814102213	0.0168650413431373	1092181.79884367	149.029748554049	128.3125	45.4375
121.1875	54.1041666666667	0.046994952735657	0.0152201891294228	1090782.44496268	149.185076978651	128.3125	45.4375
121.229166666667	54.1041666666667	0.0469418107838396	0.014502275025695	1089389.44405804	149.340761423084	128.3125	45.4375
121.270833333333	54.1041666666667	0.0471046802766577	0.0166530886876911	1088002.82096565	149.496801626966	128.3125	45.4375
121.3125	54.1041666666667	0.0472027658029599	0.015840128969674	1086622.60053358	149.653197311745	128.3125	45.4375
121.354166666667	54.1041666666667	0.0468507215246515	0.0160861484261155	1085248.80762076	149.809948180535	128.3125	45.4375
121.395833333333	54.1041666666667	0.0477332456982367	0.0177906193872557	1083881.4670955	149.967053917957	128.3125	45.4375
121.4375	54.1041666666667	0.0468045637512999	0.0162253891929738	1082520.60383412	150.124514189983	128.3125	45.4375
121.479166666667	54.1041666666667	0.0468583402276383	0.0157211721966742	1081166.2427195	150.282328643768	128.3125	45.4375
121.520833333333	54.1041666666667	0.047702247342102	0.0149436462292694	1079818.40863961	150.440496907504	128.3125	45.4375
121.5625	54.1041666666667	0.0475077844562781	0.0142488043241043	1078477.12648607	150.59901859025	128.3125	45.4375
121.604166666667	54.1041666666667	0.047155079878308	0.0141682244481866	1077142.42115264	150.757893281787	128.3125	45.4375
121.645833333333	54.1041666666667	0.0471549912596091	0.0140181503340126	1075814.31753371	150.917120552455	128.3125	45.4375
121.6875	54.1041666666667	0.0473850766543271	0.0146080119105055	1074492.8405228	151.076699953003	128.3125	45.4375
121.729166666667	54.1041666666667	0.047496832283288	0.0144214928015244	1073178.015011	151.236631014433	128.3125	45.4375
121.770833333333	54.1041666666667	0.0472835059112112	0.013822240467929	1071869.86588542	151.396913247854	128.3125	45.4375
121.8125	54.1041666666667	0.0472714936534879	0.0128548493065849	1070568.41802762	151.557546144323	128.3125	45.4375
121.854166666667	54.1041666666667	0.0470255374496055	0.0127146026355915	1195557.80624693	148.931524657183	129.604166666667	44.6041666666667
121.895833333333	54.1041666666667	0.0472106398906643	0.0122099038719351	1194154.22367815	149.075996937134	129.604166666667	44.6041666666667
121.9375	54.1041666666667	0.0476213820511097	0.0137723831105281	1192756.54272556	149.220769985721	129.604166666667	44.6041666666667
121.979166666667	54.1041666666667	0.0487925463746275	0.0144443820231854	985035.023655789	158.311678766313	126.645833333333	45.7708333333333
122.020833333333	54.1041666666667	0.0471187021227423	0.0118449805663789	1189978.97048526	149.511217519965	129.604166666667	44.6041666666667
122.0625	54.1041666666667	0.0476137153030899	0.0136973654798045	1188599.12162622	149.656891538385	129.604166666667	44.6041666666667
122.104166666667	54.1041666666667	0.0475845699001158	0.0147761168580429	982049.232475278	158.852850372474	126.645833333333	45.7708333333333
122.145833333333	54.1041666666667	0.0485895456246119	0.0157549544923432	981069.986365376	159.033901829093	126.645833333333	45.7708333333333
122.1875	54.1041666666667	0.0480185928317548	0.0151171065011988	980098.78974891	159.215280916289	126.645833333333	45.7708333333333
122.229166666667	54.1041666666667	0.0485604631893053	0.0158110392805016	979135.666881918	159.396985893326	126.645833333333	45.7708333333333
122.270833333333	54.1041666666667	0.0470272955677169	0.0147535532566663	1056701.88097382	153.347485699968	128.3125	45.4375
122.3125	54.1041666666667	0.0480977013495812	0.0155867438924901	977233.738883888	159.761366411329	126.645833333333	45.7708333333333
122.354166666667	54.1041666666667	0.0483882364520185	0.0160633157511221	976294.981720739	159.944038328092	126.645833333333	45.7708333333333
122.395833333333	54.1041666666667	0.0472940205721549	0.0135506565788713	1053065.68765848	153.842892340496	128.3125	45.4375
122.4375	54.1041666666667	0.0472273019301772	0.012706216481082	1176452.42142502	150.981415340926	129.604166666667	44.6041666666667
122.479166666667	54.1041666666667	0.0475707216270628	0.013904143918682	1175133.39296055	151.130074045779	129.604166666667	44.6041666666667
122.520833333333	54.1041666666667	0.0471443804507557	0.0128268832776599	1173820.56334447	151.279029295472	129.604166666667	44.6041666666667
122.5625	54.1041666666667	0.0470597331402875	0.0124289537740365	1172513.95380339	151.428280683459	129.604166666667	44.6041666666667
122.604166666667	54.1041666666667	0.0471554416671491	0.0134037368868617	1171213.58555735	151.577827788681	129.604166666667	44.6041666666667
122.645833333333	54.1041666666667	0.0472970551494849	0.013272128099039	1169919.47981871	151.72767017547	129.604166666667	44.6041666666667
122.6875	54.1041666666667	0.0471763860895746	0.0129025042602313	1168631.65779096	151.877807393452	129.604166666667	44.6041666666667
122.729166666667	54.1041666666667	0.0479188223318937	0.0146146387042196	968216.620715956	161.602192402283	126.645833333333	45.7708333333333
122.770833333333	54.1041666666667	0.0488353324290175	0.0151050169731719	967360.61182495	161.787962538477	126.645833333333	45.7708333333333
122.8125	54.1041666666667	0.0494223331062481	0.0155692986717625	966513.003895249	161.974031193329	126.645833333333	45.7708333333333
122.854166666667	54.1041666666667	0.0493706854103113	0.0156614445048407	965673.819312988	162.16039619764	126.645833333333	45.7708333333333
122.895833333333	54.1041666666667	0.0482751775178344	0.0150480536453526	964843.08031909	162.347055353821	126.645833333333	45.7708333333333
122.9375	54.1041666666667	0.0478753861137678	0.0147078109453718	964020.809006697	162.534006435942	126.645833333333	45.7708333333333
122.979166666667	54.1041666666667	0.0482392645415039	0.014959038482608	963207.027318586	162.721247189798	126.645833333333	45.7708333333333
123.020833333333	54.1041666666667	0.0480363559975673	0.0149499432884669	962401.757044596	162.908775332965	126.645833333333	45.7708333333333
123.0625	54.1041666666667	0.0487925654074579	0.01566803709927	961605.019819057	163.096588554882	126.645833333333	45.7708333333333
123.104166666667	54.1041666666667	0.0489554585075028	0.0164939255759714	960816.837118217	163.284684516918	126.645833333333	45.7708333333333
123.145833333333	54.1041666666667	0.04920647668388	0.0162283918984662	960037.230257673	163.473060852466	126.645833333333	45.7708333333333
123.1875	54.1041666666667	0.0492067629453431	0.0162192323732696	959266.220389814	163.661715167022	126.645833333333	45.7708333333333
123.229166666667	54.1041666666667	0.0486801100920147	0.0158962884967678	958503.828501258	163.850645038289	126.645833333333	45.7708333333333
123.270833333333	54.1041666666667	0.0493857997085762	0.0169204998241919	957750.075410297	164.039848016275	126.645833333333	45.7708333333333
123.3125	54.1041666666667	0.0495377867623241	0.0176495819338971	957004.981764353	164.229321623402	126.645833333333	45.7708333333333
123.354166666667	54.1041666666667	0.0498607097443753	0.0176357987609731	956268.56803744	164.419063354618	126.645833333333	45.7708333333333
123.395833333333	54.1041666666667	0.0505900485361657	0.019066721145263	955540.854527622	164.609070677521	126.645833333333	45.7708333333333
123.4375	54.1041666666667	0.0500018204275769	0.0187056288371948	954821.861354494	164.799341032484	126.645833333333	45.7708333333333
123.479166666667	54.1041666666667	0.0494264476961403	0.0179123427278009	954111.608456665	164.989871832788	126.645833333333	45.7708333333333
123.520833333333	54.1041666666667	0.0496776121444855	0.0189139321242894	953410.115589242	165.180660464762	126.645833333333	45.7708333333333
123.5625	54.1041666666667	0.0498567211640136	0.0189549033014151	952717.402321344	165.371704287926	126.645833333333	45.7708333333333
123.604166666667	54.1041666666667	0.049624613225644	0.0188986502242812	952033.488033602	165.563000635147	126.645833333333	45.7708333333333
123.645833333333	54.1041666666667	0.0496413999141872	0.0190029997201506	951358.391915692	165.754546812797	126.645833333333	45.7708333333333
123.6875	54.1041666666667	0.0490238923056728	0.0184153777329275	950692.132963862	165.946340100912	126.645833333333	45.7708333333333
123.729166666667	54.1041666666667	0.0482411737911908	0.0172865054274206	950034.729978488	166.13837775337	126.645833333333	45.7708333333333
123.770833333333	54.1041666666667	0.0480035320579654	0.0180297606048862	949386.201561628	166.330656998067	126.645833333333	45.7708333333333
123.8125	54.1041666666667	0.047901287516712	0.0183754587056789	948746.566114601	166.523175037095	126.645833333333	45.7708333333333
123.854166666667	54.1041666666667	0.0480127437272251	0.0186066848966404	948115.841835577	166.715929046941	126.645833333333	45.7708333333333
123.895833333333	54.1041666666667	0.047715590869976	0.0184433288860318	1014582.95511917	160.018740144963	128.3125	45.4375
123.9375	54.1041666666667	0.0476407986801756	0.0183253794177671	1013655.58183673	160.196070786043	128.3125	45.4375
123.979166666667	54.1041666666667	0.0478291468182764	0.0180636690751778	1012736.15165943	160.373694894777	128.3125	45.4375
124.020833333333	54.1041666666667	0.0472310243541885	0.0148811711802117	1011824.68652647	160.551610737055	128.3125	45.4375
124.0625	54.1041666666667	0.047431484419967	0.0136377266601786	1010921.20826552	160.729816553984	128.3125	45.4375
124.104166666667	54.1041666666667	0.0473782473483334	0.0146740249342542	1010025.73859047	160.908310561899	128.3125	45.4375
124.145833333333	54.1041666666667	0.0470591831083789	0.0149165235232876	1009138.29909922	161.087090952374	128.3125	45.4375
124.1875	54.1041666666667	0.0474676156117299	0.0134854628954998	1008258.91127144	161.266155892232	128.3125	45.4375
124.229166666667	54.1041666666667	0.0471068927272617	0.0137682804090744	1007387.59646631	161.445503523565	128.3125	45.4375
124.270833333333	54.1041666666667	0.0473462192956318	0.0148927337431628	1006524.37592033	161.625131963758	128.3125	45.4375
124.3125	54.1041666666667	0.0473912849762838	0.0139808771329131	1005669.27074504	161.805039305518	128.3125	45.4375
124.354166666667	54.1041666666667	0.0471037967626456	0.0157963010960392	1004822.30192482	161.985223616903	128.3125	45.4375
124.395833333333	54.1041666666667	0.0470390774263949	0.0149060345592233	1003983.4903146	162.165682941362	128.3125	45.4375
124.4375	54.1041666666667	0.0472374362178665	0.0159642190541828	1003152.85663766	162.346415297775	128.3125	45.4375
124.479166666667	54.1041666666667	0.0472183866585927	0.0166733313203775	1002330.42148338	162.527418680501	128.3125	45.4375
124.520833333333	54.1041666666667	0.0478589754884837	0.0175028536760995	1001516.20530501	162.708691059427	128.3125	45.4375
124.5625	54.1041666666667	0.0482374009602597	0.0178920151126812	938773.539752509	170.025995028851	126.645833333333	45.7708333333333
124.604166666667	54.1041666666667	0.0485536319657162	0.0181674007169346	938306.082816271	170.222485802509	126.645833333333	45.7708333333333
124.645833333333	54.1041666666667	0.0494092954116292	0.0183969851516533	937847.841137737	170.419154333522	126.645833333333	45.7708333333333
124.6875	54.1041666666667	0.0493144392620943	0.0184689482520558	937398.828374253	170.615997335805	126.645833333333	45.7708333333333
124.729166666667	54.1041666666667	0.0495400192642566	0.0184507765416949	936959.057933962	170.813011503093	126.645833333333	45.7708333333333
124.770833333333	54.1041666666667	0.0492916163435549	0.0184567597898446	936528.542973871	171.010193509271	126.645833333333	45.7708333333333
124.8125	54.1041666666667	0.0499807559603064	0.0191369349403159	936107.29639797	171.207540008703	126.645833333333	45.7708333333333
124.854166666667	54.1041666666667	0.0496610317608844	0.0188278251027642	935695.330855369	171.405047636564	126.645833333333	45.7708333333333
124.895833333333	54.1041666666667	0.0496390232655945	0.0186454795918093	935292.658738473	171.602713009185	126.645833333333	45.7708333333333
124.9375	54.1041666666667	0.0495140681281282	0.0186474839307846	934899.29218118	171.800532724397	126.645833333333	45.7708333333333
124.979166666667	54.1041666666667	0.0495904054577979	0.0183825970145094	934515.243057125	171.998503361884	126.645833333333	45.7708333333333
125.020833333333	54.1041666666667	0.0498470312423938	0.0179711089946507	934140.522977938	172.196621483537	126.645833333333	45.7708333333333
125.0625	54.1041666666667	0.0493785856028145	0.0173363004178951	933775.143291553	172.394883633818	126.645833333333	45.7708333333333
125.104166666667	54.1041666666667	0.0494557567981148	0.017600477400232	933419.115080546	172.593286340128	126.645833333333	45.7708333333333
125.145833333333	54.1041666666667	0.0495198176067044	0.018099543035299	933072.449160497	172.791826113174	126.645833333333	45.7708333333333
125.1875	54.1041666666667	0.0497118106012161	0.0182771279574673	932735.156078403	172.990499447353	126.645833333333	45.7708333333333
125.229166666667	54.1041666666667	0.0497344465352078	0.0177840065453326	932407.246111115	173.189302821123	126.645833333333	45.7708333333333
125.270833333333	54.1041666666667	0.0496686790795169	0.0173495837439945	932088.729263819	173.388232697402	126.645833333333	45.7708333333333
125.3125	54.1041666666667	0.0496823244840002	0.0169395566142527	931779.615268542	173.587285523947	126.645833333333	45.7708333333333
125.354166666667	54.1041666666667	0.0497788369382876	0.0165335608740284	931479.913582716	173.786457733755	126.645833333333	45.7708333333333
125.395833333333	54.1041666666667	0.0493196457072056	0.0159651238948679	931189.633387754	173.985745745461	126.645833333333	45.7708333333333
125.4375	54.1041666666667	0.04919734222486	0.015205169648876	930908.783587686	174.185145963743	126.645833333333	45.7708333333333
125.479166666667	54.1041666666667	0.0480077029588662	0.0138883378867022	930637.372807821	174.384654779728	126.645833333333	45.7708333333333
125.520833333333	54.1041666666667	0.0485513041390747	0.0136467952746953	930375.409393447	174.584268571403	126.645833333333	45.7708333333333
120.104166666667	54.0625	0.0457078283171998	0.0117914868192765	952445.863031856	125.692038071717	130.604166666667	48.5625
120.145833333333	54.0625	0.0459382377285126	0.0116782461299822	938176.615263544	126.139577433153	130.4375	48.6041666666667
120.1875	54.0625	0.0455242318959387	0.0131677797589748	1147678.98939984	144.055059391239	128.770833333333	45.3541666666667
120.229166666667	54.0625	0.0461374629841185	0.0113479232213945	945814.763896467	126.080729278027	130.604166666667	48.5625
120.270833333333	54.0625	0.0464730636562028	0.010673563161672	943611.673679293	126.21134971626	130.604166666667	48.5625
120.3125	54.0625	0.0457467141222122	0.0124973523799231	929393.313693022	126.669078034228	130.4375	48.6041666666667
120.354166666667	54.0625	0.0459527413812159	0.0137358332328093	927206.908375288	126.80282139385	130.4375	48.6041666666667
120.395833333333	54.0625	0.0460558051690646	0.0131374871420827	925024.326024945	126.937117904504	130.4375	48.6041666666667
120.4375	54.0625	0.04577104982176	0.013041508216748	922845.594478717	127.071970516284	130.4375	48.6041666666667
120.479166666667	54.0625	0.0458708784849079	0.0120770132077574	1136604.78142921	145.063394211315	128.770833333333	45.3541666666667
120.520833333333	54.0625	0.0456255203461058	0.0124075766085938	1135045.24657757	145.208857324161	128.770833333333	45.3541666666667
120.5625	54.0625	0.046326244173482	0.0120254840252889	1108543.98921996	146.76303256239	128.3125	45.4375
120.604166666667	54.0625	0.0467309640965958	0.0136484634419822	1107051.63938416	146.913703526951	128.3125	45.4375
120.645833333333	54.0625	0.0469140149963085	0.0140650644404008	1105565.3078627	147.064736159563	128.3125	45.4375
120.6875	54.0625	0.0467030828736907	0.0135221366119959	1104085.01942463	147.216130452225	128.3125	45.4375
120.729166666667	54.0625	0.0469168136250341	0.0144097980744957	1102610.79887038	147.367886380902	128.3125	45.4375
120.770833333333	54.0625	0.0472869586799373	0.0157308866848425	1101142.67103065	147.520003905346	128.3125	45.4375
120.8125	54.0625	0.0469772485847781	0.0137004860948246	1099680.66076521	147.672482968934	128.3125	45.4375
120.854166666667	54.0625	0.0453400892153208	0.0121692011986935	1122776.01082985	146.385331695974	128.770833333333	45.3541666666667
120.895833333333	54.0625	0.0460132936305118	0.0110148982063355	1121268.59793231	146.53398879628	128.770833333333	45.3541666666667
120.9375	54.0625	0.0454690625268005	0.0117470835567569	1119767.09710791	146.683001192989	128.770833333333	45.3541666666667
120.979166666667	54.0625	0.0451105585872642	0.0116906812179854	1118271.53263859	146.832368914341	128.770833333333	45.3541666666667
121.020833333333	54.0625	0.0465355513001198	0.0126195540845782	1092463.24502826	148.440298224121	128.3125	45.4375
121.0625	54.0625	0.0466952702008105	0.0135976349501806	1091038.46374001	148.594944394717	128.3125	45.4375
121.104166666667	54.0625	0.0466654358569502	0.0138932201870118	1089619.97475657	148.749951235138	128.3125	45.4375
121.145833333333	54.0625	0.0472465606501523	0.015050443870006	1088207.80312609	148.905318551592	128.3125	45.4375
121.1875	54.0625	0.0467992102841917	0.0162725238133248	1086801.97391447	149.061046132378	128.3125	45.4375
121.229166666667	54.0625	0.0470472234986016	0.0173198922023079	1085402.51220403	149.21713374772	128.3125	45.4375
121.270833333333	54.0625	0.0471624906352132	0.0175744523310322	1084009.44309212	149.373581149598	128.3125	45.4375
121.3125	54.0625	0.0470876495665464	0.0170118237866381	1082622.79168976	149.53038807158	128.3125	45.4375
121.354166666667	54.0625	0.0471569376472011	0.0175177058209605	1081242.58312026	149.687554228658	128.3125	45.4375
121.395833333333	54.0625	0.0471191288227143	0.0168399015582696	1079868.84251773	149.845079317083	128.3125	45.4375
121.4375	54.0625	0.0468891842966301	0.0160721486404628	1078501.59502573	150.002963014199	128.3125	45.4375
121.479166666667	54.0625	0.0473957942045232	0.015077077120667	1077140.86579577	150.161204978277	128.3125	45.4375
121.520833333333	54.0625	0.0474578033908327	0.014499270251097	1075786.67998584	150.319804848357	128.3125	45.4375
121.5625	54.0625	0.0474319123535593	0.0150710874626801	1074439.06275894	150.47876224408	128.3125	45.4375
121.604166666667	54.0625	0.0476782652898593	0.01609055169424	1073098.03928158	150.638076765532	128.3125	45.4375
121.645833333333	54.0625	0.047276507849995	0.0153681543036933	1071763.63472221	150.797747993081	128.3125	45.4375
121.6875	54.0625	0.0479037211469871	0.0164105273241495	1070435.87424974	150.957775487216	128.3125	45.4375
121.729166666667	54.0625	0.0486195588640941	0.0168151083463159	986945.644957074	157.135072378482	126.645833333333	45.7708333333333
121.770833333333	54.0625	0.048276529364654	0.0161551709358983	985889.484437387	157.313755599032	126.645833333333	45.7708333333333
121.8125	54.0625	0.0486544608007972	0.0161839026396674	984841.181543658	157.492785568073	126.645833333333	45.7708333333333
121.854166666667	54.0625	0.0484705735782961	0.0156810447782437	983800.761721634	157.672160793064	126.645833333333	45.7708333333333
121.895833333333	54.0625	0.0489007428668046	0.0156775575018039	982768.250332707	157.851879752837	126.645833333333	45.7708333333333
121.9375	54.0625	0.0487470799661813	0.0157120715640975	981743.672651436	158.031940897519	126.645833333333	45.7708333333333
121.979166666667	54.0625	0.0493964649533357	0.015295963283042	980727.053863035	158.212342648465	126.645833333333	45.7708333333333
122.020833333333	54.0625	0.0476209227565013	0.0136194200084632	1185984.77636037	149.398856931166	129.604166666667	44.6041666666667
122.0625	54.0625	0.047707060043261	0.0139833379307347	1184598.94061727	149.544882573625	129.604166666667	44.6041666666667
122.104166666667	54.0625	0.0487784638363278	0.0158123818389428	977725.201314375	158.755575319454	126.645833333333	45.7708333333333
122.145833333333	54.0625	0.0488311769268624	0.0157835616032747	976740.668074799	158.937323131293	126.645833333333	45.7708333333333
122.1875	54.0625	0.0475620299748926	0.0147995338827218	975764.218225897	159.1194032224	126.645833333333	45.7708333333333
122.229166666667	54.0625	0.0484612800719707	0.0150481106333227	974795.876363788	159.301813840259	126.645833333333	45.7708333333333
122.270833333333	54.0625	0.0487621294164864	0.0161715395808223	973835.666977464	159.484553203217	126.645833333333	45.7708333333333
122.3125	54.0625	0.0482572825125645	0.0155350853816364	972883.614446228	159.66761950045	126.645833333333	45.7708333333333
122.354166666667	54.0625	0.0481125939486499	0.0149691982403866	971939.743037098	159.851010891937	126.645833333333	45.7708333333333
122.395833333333	54.0625	0.0475357458221952	0.0149692147774461	971004.076902214	160.034725508441	126.645833333333	45.7708333333333
122.4375	54.0625	0.0480971213779601	0.0148663742613713	970076.640076249	160.218761451488	126.645833333333	45.7708333333333
122.479166666667	54.0625	0.0479559750590583	0.0147594161660404	969157.456473797	160.403116793358	126.645833333333	45.7708333333333
122.520833333333	54.0625	0.0475446377738822	0.0147019040008902	1169755.47293981	151.171098576405	129.604166666667	44.6041666666667
122.5625	54.0625	0.0481065053509148	0.0149924299216135	967343.943981744	160.772777816434	126.645833333333	45.7708333333333
122.604166666667	54.0625	0.0485782586847759	0.0154418688977693	966449.662297423	160.958079495949	126.645833333333	45.7708333333333
122.645833333333	54.0625	0.0484137278042414	0.0152478581136926	965563.728241928	161.143692570922	126.645833333333	45.7708333333333
122.6875	54.0625	0.0482773104541429	0.0146972969966682	964686.165090215	161.329614967431	126.645833333333	45.7708333333333
122.729166666667	54.0625	0.0482029813214146	0.0147141404310695	963816.995981429	161.515844582357	126.645833333333	45.7708333333333
122.770833333333	54.0625	0.0483271072045983	0.0146456341998876	962956.243916281	161.702379283416	126.645833333333	45.7708333333333
122.8125	54.0625	0.0491074009331946	0.0151443715922148	962103.931754404	161.889216909188	126.645833333333	45.7708333333333
122.854166666667	54.0625	0.050008563993552	0.0155978010352486	961260.082211725	162.07635526916	126.645833333333	45.7708333333333
122.895833333333	54.0625	0.0489610258210316	0.0150295153173759	960424.717857819	162.263792143773	126.645833333333	45.7708333333333
122.9375	54.0625	0.0488703350207369	0.0151592066806562	959597.861113285	162.451525284472	126.645833333333	45.7708333333333
122.979166666667	54.0625	0.048075393360784	0.0147240983858426	958779.534247101	162.639552413764	126.645833333333	45.7708333333333
123.020833333333	54.0625	0.0485877643021342	0.0150004940760165	957969.759373989	162.827871225285	126.645833333333	45.7708333333333
123.0625	54.0625	0.0483345380190367	0.0152801016116288	957168.558451789	163.016479383866	126.645833333333	45.7708333333333
123.104166666667	54.0625	0.048964644177689	0.016336195719854	956375.953278825	163.205374525614	126.645833333333	45.7708333333333
123.145833333333	54.0625	0.0495620729767637	0.0165581909913812	955591.965491276	163.394554257992	126.645833333333	45.7708333333333
123.1875	54.0625	0.0496201676432331	0.0168669692612551	954816.616560559	163.584016159907	126.645833333333	45.7708333333333
123.229166666667	54.0625	0.04951649031001	0.0165514500563477	954049.927790703	163.773757781812	126.645833333333	45.7708333333333
123.270833333333	54.0625	0.0495451934317252	0.0171842665071496	953291.920315741	163.963776645798	126.645833333333	45.7708333333333
123.3125	54.0625	0.049734474880349	0.017568877743731	952542.615097101	164.15407024571	126.645833333333	45.7708333333333
123.354166666667	54.0625	0.0498853912868961	0.0177502659472023	951802.032921001	164.344636047258	126.645833333333	45.7708333333333
123.395833333333	54.0625	0.0506348863046473	0.0183109568975779	951070.19439586	164.535471488138	126.645833333333	45.7708333333333
123.4375	54.0625	0.0504985189202356	0.0186297149286859	950347.119949709	164.726573978162	126.645833333333	45.7708333333333
123.479166666667	54.0625	0.0493664501000931	0.0168945013448632	949632.829827611	164.917940899387	126.645833333333	45.7708333333333
123.520833333333	54.0625	0.0487684667020854	0.017143603068525	948927.344089096	165.109569606262	126.645833333333	45.7708333333333
123.5625	54.0625	0.0488712187551278	0.0173415417520021	948230.682605598	165.30145742577	126.645833333333	45.7708333333333
123.604166666667	54.0625	0.0483066135941089	0.0171849836697502	947542.86505791	165.493601657581	126.645833333333	45.7708333333333
123.645833333333	54.0625	0.0485788150391494	0.0175949870545149	946863.910933644	165.685999574218	126.645833333333	45.7708333333333
123.6875	54.0625	0.0480954111350979	0.0167645112751827	946193.839524705	165.878648421216	126.645833333333	45.7708333333333
123.729166666667	54.0625	0.0474800603005313	0.0158049591854829	1014034.01761079	159.220596971886	128.3125	45.4375
123.770833333333	54.0625	0.0481678032222852	0.0169519889115521	944880.421026846	166.264687754569	126.645833333333	45.7708333333333
123.8125	54.0625	0.0480579134984118	0.0170062561166429	1012113.9835812	159.574500294322	128.3125	45.4375
123.854166666667	54.0625	0.048296126838235	0.0174472435760196	943602.759890315	166.651697088993	126.645833333333	45.7708333333333
123.895833333333	54.0625	0.0480079344404004	0.0170955627281433	1010225.58792973	159.929614189229	128.3125	45.4375
123.9375	54.0625	0.0480187897514262	0.0166600627579796	1009293.31084347	160.107620905484	128.3125	45.4375
123.979166666667	54.0625	0.0469548945645647	0.0154119142247524	1008369.0107565	160.285925179214	128.3125	45.4375
124.020833333333	54.0625	0.0476082235927257	0.0149286760242191	1007452.70991178	160.464525262492	128.3125	45.4375
124.0625	54.0625	0.0474608999724297	0.0130902498394542	1006544.43044019	160.643419382082	128.3125	45.4375
124.104166666667	54.0625	0.0476103694181999	0.0121474677067833	1005644.19435817	160.822605739439	128.3125	45.4375
124.145833333333	54.0625	0.047033139653911	0.0114005965771974	1004752.02356552	161.002082510723	128.3125	45.4375
124.1875	54.0625	0.0472412455988637	0.0109340369945245	1003867.93984308	161.181847846802	128.3125	45.4375
124.229166666667	54.0625	0.047097247152957	0.0127078928865859	1002991.96485044	161.361899873279	128.3125	45.4375
124.270833333333	54.0625	0.0470412252121543	0.0126122679758066	1002124.12012368	161.542236690506	128.3125	45.4375
124.3125	54.0625	0.0470170600785521	0.011710916764875	1001264.42707309	161.722856373612	128.3125	45.4375
124.354166666667	54.0625	0.0472024995653095	0.0148358624036696	1000412.90698084	161.903756972534	128.3125	45.4375
124.395833333333	54.0625	0.0471072238446541	0.015130919301209	999569.580998732	162.084936512054	128.3125	45.4375
124.4375	54.0625	0.0473010665500587	0.0143486809244155	998734.47014589	162.266392991837	128.3125	45.4375
124.479166666667	54.0625	0.0472502530059067	0.0148511845198596	997907.59530648	162.448124386478	128.3125	45.4375
124.520833333333	54.0625	0.047517928762393	0.0158388709880233	997088.977227418	162.630128645551	128.3125	45.4375
124.5625	54.0625	0.0474884530205805	0.0168587707789802	996278.636516087	162.812403693665	128.3125	45.4375
124.604166666667	54.0625	0.0474814122907168	0.0168779668989938	995476.59363805	162.994947430522	128.3125	45.4375
124.645833333333	54.0625	0.0483185717750092	0.0170044891246938	933275.073822102	170.372105928097	126.645833333333	45.7708333333333
124.6875	54.0625	0.0483109659010499	0.0171067335557954	932823.423496977	170.569884174885	126.645833333333	45.7708333333333
124.729166666667	54.0625	0.048824329954538	0.0171630063795002	932381.067520134	170.767836342038	126.645833333333	45.7708333333333
124.770833333333	54.0625	0.0485640686724344	0.0177574320274108	931948.019264297	170.965959053359	126.645833333333	45.7708333333333
124.8125	54.0625	0.0491292707461681	0.0182606137427422	931524.29184535	171.16424891261	126.645833333333	45.7708333333333
124.854166666667	54.0625	0.0499617328628837	0.018568932683733	931109.898120431	171.362702503856	126.645833333333	45.7708333333333
124.895833333333	54.0625	0.0500712271293019	0.0188569109916196	930704.850686051	171.561316391812	126.645833333333	45.7708333333333
124.9375	54.0625	0.0497972927558014	0.0185401027834892	930309.161876254	171.760087122201	126.645833333333	45.7708333333333
124.979166666667	54.0625	0.0498379751818855	0.0181955410827378	929922.8437608	171.95901122211	126.645833333333	45.7708333333333
125.020833333333	54.0625	0.0500769071338708	0.017945535430163	929545.908143387	172.158085200359	126.645833333333	45.7708333333333
125.0625	54.0625	0.0495978892904244	0.0175320777882912	929178.366559912	172.357305547869	126.645833333333	45.7708333333333
125.104166666667	54.0625	0.0496149755240602	0.017627428272283	928820.230276754	172.55666873804	126.645833333333	45.7708333333333
125.145833333333	54.0625	0.0502237168914206	0.0184656734272375	928471.510289106	172.756171227129	126.645833333333	45.7708333333333
125.1875	54.0625	0.0503060251721409	0.0181633892160011	928132.217319336	172.955809454642	126.645833333333	45.7708333333333
125.229166666667	54.0625	0.0500354981813676	0.0177993858776394	927802.361815384	173.155579843716	126.645833333333	45.7708333333333
125.270833333333	54.0625	0.0496560644270197	0.0173185176727675	927481.953949194	173.355478801523	126.645833333333	45.7708333333333
125.3125	54.0625	0.0501801819100208	0.0173538613634732	927171.003615198	173.555502719669	126.645833333333	45.7708333333333
125.354166666667	54.0625	0.0504329050781416	0.0171911676786374	926869.520428815	173.755647974593	126.645833333333	45.7708333333333
125.395833333333	54.0625	0.0501094553580841	0.0168961648140562	926577.513725007	173.955910927986	126.645833333333	45.7708333333333
125.4375	54.0625	0.0495659178559723	0.0165961179799317	926294.992556872	174.156287927198	126.645833333333	45.7708333333333
125.479166666667	54.0625	0.0495558017409514	0.0165592191656981	926021.965694264	174.35677530566	126.645833333333	45.7708333333333
125.520833333333	54.0625	0.0492428217927275	0.0160520133322938	925758.441622467	174.557369383306	126.645833333333	45.7708333333333
125.5625	54.0625	0.0486658924329583	0.0158796892547995	925504.428540905	174.758066466999	126.645833333333	45.7708333333333
125.604166666667	54.0625	0.0490277193320602	0.0158439336584966	925259.934361889	174.958862850961	126.645833333333	45.7708333333333
120.104166666667	54.0208333333333	0.0449979174847357	0.0137864815606796	1147155.14555754	143.634722274432	128.770833333333	45.3541666666667
120.145833333333	54.0208333333333	0.045955546953039	0.013156564769863	1079001.21423586	142.543965171808	128.604166666667	45.9791666666667
120.1875	54.0208333333333	0.0458386451599454	0.0133335359011069	1077343.17378886	142.691903413168	128.604166666667	45.9791666666667
120.229166666667	54.0208333333333	0.0458015100458265	0.0133310249798259	1075690.74958302	142.840246274789	128.604166666667	45.9791666666667
120.270833333333	54.0208333333333	0.0457047684815227	0.0135554945457607	1074043.96805915	142.988994243906	128.604166666667	45.9791666666667
120.3125	54.0208333333333	0.0455886337685713	0.0135848711587941	926631.104309681	126.440690749439	130.4375	48.6041666666667
120.354166666667	54.0208333333333	0.0456478521995894	0.0134698659131317	1070767.43917491	143.287707382315	128.604166666667	45.9791666666667
120.395833333333	54.0208333333333	0.0458706514954152	0.0111492544573492	922244.728342712	126.708430838942	130.4375	48.6041666666667
120.4375	54.0208333333333	0.0458695420536765	0.0117408454881314	1134377.86879817	144.785081346199	128.770833333333	45.3541666666667
120.479166666667	54.0208333333333	0.0460028305230316	0.0114314561409548	1132805.90610126	144.930482894974	128.770833333333	45.3541666666667
120.520833333333	54.0208333333333	0.0451545107712567	0.0098422976845678	927687.256195495	126.779247182749	130.604166666667	48.5625
120.5625	54.0208333333333	0.0462010176329207	0.0107835089496364	1129679.04256519	145.222359522175	128.770833333333	45.3541666666667
120.604166666667	54.0208333333333	0.0464592652506428	0.0125681421558131	1103168.78745405	146.78352942438	128.3125	45.4375
120.645833333333	54.0208333333333	0.0473170322637658	0.0142167268253499	1101675.77640518	146.934909918974	128.3125	45.4375
120.6875	54.0208333333333	0.047205771180121	0.0157738095985436	1100188.81956473	147.086655950503	128.3125	45.4375
120.729166666667	54.0208333333333	0.0473313843263753	0.0146888930919837	1098707.9419766	147.238767510446	128.3125	45.4375
120.770833333333	54.0208333333333	0.0473324756275236	0.0172674288942126	1097233.16871656	147.391244573898	128.3125	45.4375
120.8125	54.0208333333333	0.0468073970748364	0.0136221881905791	1095764.52489108	147.54408709939	128.3125	45.4375
120.854166666667	54.0208333333333	0.0455512361583671	0.0116492258278274	1118916.71041878	146.255216523603	128.770833333333	45.3541666666667
120.895833333333	54.0208333333333	0.0454338408933443	0.012519627910693	1117402.63033947	146.404202633232	128.770833333333	45.3541666666667
120.9375	54.0208333333333	0.0466401503956213	0.0133251909474536	1091395.62152249	148.004806781316	128.3125	45.4375
120.979166666667	54.0208333333333	0.0466502762753699	0.0130525995668376	1089951.74707229	148.159110402913	128.3125	45.4375
121.020833333333	54.0208333333333	0.0466819765478312	0.0130121235548002	1088514.12800734	148.313779024646	128.3125	45.4375
121.0625	54.0208333333333	0.0465480722897413	0.0123059892548894	1087082.7895927	148.468812501993	128.3125	45.4375
121.104166666667	54.0208333333333	0.0465904472455231	0.0129377681932685	1085657.75711536	148.624210672648	128.3125	45.4375
121.145833333333	54.0208333333333	0.0467508518556487	0.0134916476927845	1084239.05588296	148.779973356344	128.3125	45.4375
121.1875	54.0208333333333	0.047136968539115	0.0144147080048316	1082826.71122245	148.936100354678	128.3125	45.4375
121.229166666667	54.0208333333333	0.047117342030952	0.0164146979225036	1081420.74847871	149.09259145094	128.3125	45.4375
121.270833333333	54.0208333333333	0.0468882714351127	0.0169454452604768	1080021.19301319	149.24944640994	128.3125	45.4375
121.3125	54.0208333333333	0.0470833591536891	0.0155303567903185	1078628.0702025	149.406664977839	128.3125	45.4375
121.354166666667	54.0208333333333	0.0465564753903456	0.0130399923091728	1077241.40543704	149.564246881972	128.3125	45.4375
121.395833333333	54.0208333333333	0.0468729080678495	0.0132020975747753	1075861.22411948	149.722191830681	128.3125	45.4375
121.4375	54.0208333333333	0.0470863278482114	0.0132287698768334	1074487.55166342	149.880499513147	128.3125	45.4375
121.479166666667	54.0208333333333	0.0468859021405396	0.013078914568367	1073120.41349181	150.039169599215	128.3125	45.4375
121.520833333333	54.0208333333333	0.0471201299262422	0.0133166546584772	1071759.83503556	150.198201739231	128.3125	45.4375
121.5625	54.0208333333333	0.0473423083521379	0.0145427159158138	1070405.84173199	150.357595563875	128.3125	45.4375
121.604166666667	54.0208333333333	0.0472212300510908	0.0156858541416481	1069058.45902328	150.517350683988	128.3125	45.4375
121.645833333333	54.0208333333333	0.0473872687821193	0.0153737887178803	1067717.712355	150.677466690416	128.3125	45.4375
121.6875	54.0208333333333	0.0484115363234548	0.0164581041403847	983743.605704078	156.851851462847	126.645833333333	45.7708333333333
121.729166666667	54.0208333333333	0.0485696279480859	0.0167324634823803	982673.961052299	157.030839315191	126.645833333333	45.7708333333333
121.770833333333	54.0208333333333	0.0495322874911884	0.0174834374850472	981612.1790644	157.210180191144	126.645833333333	45.7708333333333
121.8125	54.0208333333333	0.0491227667701651	0.0172908104988228	980558.2856136	157.389872621081	126.645833333333	45.7708333333333
121.854166666667	54.0208333333333	0.0497132937884057	0.01678021715385	979512.306491468	157.569915106248	126.645833333333	45.7708333333333
121.895833333333	54.0208333333333	0.0494194324681029	0.0163177980430554	978474.267405399	157.750306118677	126.645833333333	45.7708333333333
121.9375	54.0208333333333	0.0499536210999597	0.016611201168551	977444.193976077	157.931044101104	126.645833333333	45.7708333333333
121.979166666667	54.0208333333333	0.0494394236072664	0.0160749485626192	976422.111734934	158.112127466896	126.645833333333	45.7708333333333
122.020833333333	54.0208333333333	0.0484847079017681	0.0149736861743088	975408.046121581	158.29355459998	126.645833333333	45.7708333333333
122.0625	54.0208333333333	0.0485917046953479	0.0158308011273463	974402.022481246	158.475323854774	126.645833333333	45.7708333333333
122.104166666667	54.0208333333333	0.049320601792757	0.0164977972610397	973404.06606219	158.657433556127	126.645833333333	45.7708333333333
122.145833333333	54.0208333333333	0.0496438786023619	0.0167953185559174	972414.202013104	158.839881999264	126.645833333333	45.7708333333333
122.1875	54.0208333333333	0.0487936273662484	0.0159937543846685	971432.45538052	159.02266744973	126.645833333333	45.7708333333333
122.229166666667	54.0208333333333	0.0495220140436257	0.0168969044513297	970458.851106195	159.20578814335	126.645833333333	45.7708333333333
122.270833333333	54.0208333333333	0.0496159376766183	0.017025302329971	969493.414024478	159.389242286181	126.645833333333	45.7708333333333
122.3125	54.0208333333333	0.0487210791349772	0.0158916158770778	968536.168859694	159.573028054481	126.645833333333	45.7708333333333
122.354166666667	54.0208333333333	0.0483725323096059	0.0152508446712486	967587.1402235	159.757143594674	126.645833333333	45.7708333333333
122.395833333333	54.0208333333333	0.048459402073309	0.0158590869807163	966646.35261223	159.94158702333	126.645833333333	45.7708333333333
122.4375	54.0208333333333	0.0487529143327527	0.0157698993733243	965713.830404256	160.126356427137	126.645833333333	45.7708333333333
122.479166666667	54.0208333333333	0.0483927690979053	0.0156710678753518	964789.597857318	160.311449862895	126.645833333333	45.7708333333333
122.520833333333	54.0208333333333	0.0482814531516398	0.0151794499571693	963873.679105855	160.496865357502	126.645833333333	45.7708333333333
122.5625	54.0208333333333	0.0483917082020743	0.0155986382255696	962966.098158342	160.682600907952	126.645833333333	45.7708333333333
122.604166666667	54.0208333333333	0.0483766429822752	0.0153201444592648	962066.878894609	160.868654481336	126.645833333333	45.7708333333333
122.645833333333	54.0208333333333	0.0494050340731011	0.0158338567034944	961176.045063151	161.055024014853	126.645833333333	45.7708333333333
122.6875	54.0208333333333	0.0485891335312807	0.0151772133776127	960293.620278458	161.241707415823	126.645833333333	45.7708333333333
122.729166666667	54.0208333333333	0.0480623887105883	0.0150999417578728	959419.628018313	161.428702561705	126.645833333333	45.7708333333333
122.770833333333	54.0208333333333	0.048577835975905	0.0151269647088008	958554.091621105	161.616007300126	126.645833333333	45.7708333333333
122.8125	54.0208333333333	0.049163956855001	0.0158559411088348	957697.034283137	161.803619448912	126.645833333333	45.7708333333333
122.854166666667	54.0208333333333	0.0500121416616174	0.0165576348016039	956848.479055931	161.991536796123	126.645833333333	45.7708333333333
122.895833333333	54.0208333333333	0.049237298235932	0.0153545375330017	956008.448843522	162.179757100102	126.645833333333	45.7708333333333
122.9375	54.0208333333333	0.0490373040793989	0.0149427118570167	955176.966399782	162.368278089523	126.645833333333	45.7708333333333
122.979166666667	54.0208333333333	0.0481756338481677	0.0145918564130455	954354.054325702	162.557097463445	126.645833333333	45.7708333333333
123.020833333333	54.0208333333333	0.047682582650103	0.0144992001499826	953539.735066707	162.746212891383	126.645833333333	45.7708333333333
123.0625	54.0208333333333	0.0485794322801322	0.0153720907169872	952734.030909966	162.935622013366	126.645833333333	45.7708333333333
123.104166666667	54.0208333333333	0.0489242341033456	0.0158607330561686	951936.963981696	163.125322440022	126.645833333333	45.7708333333333
123.145833333333	54.0208333333333	0.048808348846544	0.0158350558842141	951148.556244472	163.315311752655	126.645833333333	45.7708333333333
123.1875	54.0208333333333	0.0492584528363037	0.0164941054109363	950368.829494545	163.505587503336	126.645833333333	45.7708333333333
123.229166666667	54.0208333333333	0.049286622943078	0.0166986485239248	949597.805359166	163.696147214997	126.645833333333	45.7708333333333
123.270833333333	54.0208333333333	0.0489075419927004	0.0158259045518551	948835.505293896	163.886988381531	126.645833333333	45.7708333333333
123.3125	54.0208333333333	0.0491752727965046	0.0160101035323508	948081.95057996	164.078108467904	126.645833333333	45.7708333333333
123.354166666667	54.0208333333333	0.0494217050525565	0.0162565917864922	947337.162321557	164.269504910267	126.645833333333	45.7708333333333
123.395833333333	54.0208333333333	0.0500274501650891	0.0178421019915647	946601.161443221	164.461175116077	126.645833333333	45.7708333333333
123.4375	54.0208333333333	0.0499278785271442	0.0170931188290222	945873.968687168	164.653116464227	126.645833333333	45.7708333333333
123.479166666667	54.0208333333333	0.0480641791529516	0.0151427470397365	945155.604610656	164.845326305179	126.645833333333	45.7708333333333
123.520833333333	54.0208333333333	0.0481535967137859	0.0153127633327024	944446.089583343	165.037801961109	126.645833333333	45.7708333333333
123.5625	54.0208333333333	0.0481934502926145	0.0156062777798781	943745.443784685	165.230540726048	126.645833333333	45.7708333333333
123.604166666667	54.0208333333333	0.0477492634321676	0.0156438187460551	943053.687201312	165.423539866045	126.645833333333	45.7708333333333
123.645833333333	54.0208333333333	0.0481728826556282	0.0167396700417805	942370.839624424	165.616796619325	126.645833333333	45.7708333333333
123.6875	54.0208333333333	0.0483578729297582	0.0168698561176568	941696.920647216	165.810308196458	126.645833333333	45.7708333333333
123.729166666667	54.0208333333333	0.048183305657343	0.0166017885599106	941031.949662297	166.004071780532	126.645833333333	45.7708333333333
123.770833333333	54.0208333333333	0.0479420337306417	0.0163543852795471	940375.94585912	166.19808452734	126.645833333333	45.7708333333333
123.8125	54.0208333333333	0.0482948939721532	0.0169144804641022	939728.928221448	166.392343565566	126.645833333333	45.7708333333333
123.854166666667	54.0208333333333	0.0483615935391481	0.0171471800305202	939090.915524814	166.58684599698	126.645833333333	45.7708333333333
123.895833333333	54.0208333333333	0.048927072500345	0.017840851360529	938461.926334	166.781588896643	126.645833333333	45.7708333333333
123.9375	54.0208333333333	0.0484811278791962	0.0170750342231332	937841.979000543	166.976569313113	126.645833333333	45.7708333333333
123.979166666667	54.0208333333333	0.0482473385120995	0.0166866626069062	937231.091660247	167.171784268664	126.645833333333	45.7708333333333
124.020833333333	54.0208333333333	0.0484980675353741	0.0171063725290533	936629.282230716	167.367230759509	126.645833333333	45.7708333333333
124.0625	54.0208333333333	0.0485529913146181	0.0170201698644025	936036.56840891	167.562905756029	126.645833333333	45.7708333333333
124.104166666667	54.0208333333333	0.0480125673375153	0.0163723660471394	935452.967668712	167.758806203007	126.645833333333	45.7708333333333
124.145833333333	54.0208333333333	0.0477947916675247	0.016646065458014	1000368.0284287	160.916326240462	128.3125	45.4375
124.1875	54.0208333333333	0.0478197801573548	0.0169685375450283	999479.209981986	161.096796680904	128.3125	45.4375
124.229166666667	54.0208333333333	0.0477669983448867	0.0169685679062963	998598.536151512	161.277557879565	128.3125	45.4375
124.270833333333	54.0208333333333	0.0472666407377178	0.0157580862474103	997726.028777962	161.458607919706	128.3125	45.4375
124.3125	54.0208333333333	0.0471313204090748	0.0155105037692559	996861.709575364	161.63994485881	128.3125	45.4375
124.354166666667	54.0208333333333	0.04709830756535	0.0134029254940425	996005.600128749	161.821566728609	128.3125	45.4375
124.395833333333	54.0208333333333	0.0469609916045415	0.0116052116499454	995157.721891801	162.003471535117	128.3125	45.4375
124.4375	54.0208333333333	0.0465001346759132	0.0106469133804779	994318.096184536	162.185657258676	128.3125	45.4375
124.479166666667	54.0208333333333	0.0465895712430917	0.00985842569356979	993486.744190953	162.36812185399	128.3125	45.4375
124.520833333333	54.0208333333333	0.0469446126380312	0.0109899048544049	992663.686956691	162.550863250183	128.3125	45.4375
124.5625	54.0208333333333	0.0472108739882052	0.0131130505559157	991848.945386703	162.733879350846	128.3125	45.4375
124.604166666667	54.0208333333333	0.047207939699812	0.0143073125761916	991042.540242913	162.9171680341	128.3125	45.4375
124.645833333333	54.0208333333333	0.0471971877136128	0.0157136660844142	990244.49214188	163.100727152663	128.3125	45.4375
124.6875	54.0208333333333	0.0475427735484888	0.0162631403277122	989454.821552471	163.28455453391	128.3125	45.4375
124.729166666667	54.0208333333333	0.047079568170873	0.0162044327483903	988673.548793536	163.468647979959	128.3125	45.4375
124.770833333333	54.0208333333333	0.0483198660167751	0.0176270336460591	927368.092484502	170.921286378401	126.645833333333	45.7708333333333
124.8125	54.0208333333333	0.0494061064257041	0.0183175927943214	926941.860153699	171.120528513481	126.645833333333	45.7708333333333
124.854166666667	54.0208333333333	0.0497088546246497	0.0186447346780986	926525.014653823	171.319937037386	126.645833333333	45.7708333333333
124.895833333333	54.0208333333333	0.0501476813243054	0.0187142823058561	926117.568789699	171.519508462245	126.645833333333	45.7708333333333
124.9375	54.0208333333333	0.0500073118501638	0.0182223045155266	925719.535099643	171.719239280684	126.645833333333	45.7708333333333
124.979166666667	54.0208333333333	0.0498800163702599	0.0180915446428651	925330.925853596	171.919125966193	126.645833333333	45.7708333333333
125.020833333333	54.0208333333333	0.0503615298697037	0.0178072419744438	924951.753051306	172.119164973501	126.645833333333	45.7708333333333
125.0625	54.0208333333333	0.0501357042668209	0.0178023706190764	924582.028420526	172.319352738958	126.645833333333	45.7708333333333
125.104166666667	54.0208333333333	0.0502320608206706	0.0178599426655351	924221.763415269	172.519685680916	126.645833333333	45.7708333333333
125.145833333333	54.0208333333333	0.0506450331121867	0.0180709436054939	923870.969214073	172.720160200123	126.645833333333	45.7708333333333
125.1875	54.0208333333333	0.0502693093109609	0.0178892345454021	923529.65671834	172.920772680118	126.645833333333	45.7708333333333
125.229166666667	54.0208333333333	0.050218731562429	0.0177137359123993	923197.836550669	173.121519487629	126.645833333333	45.7708333333333
125.270833333333	54.0208333333333	0.0501373449108796	0.017367069422445	922875.519053259	173.322396972986	126.645833333333	45.7708333333333
125.3125	54.0208333333333	0.0501889037828876	0.0174879322515113	922562.714286344	173.523401470523	126.645833333333	45.7708333333333
125.354166666667	54.0208333333333	0.0504259415972469	0.0178553126359677	922259.43202665	173.724529299	126.645833333333	45.7708333333333
125.395833333333	54.0208333333333	0.0506293509335008	0.0172050840776258	921965.681765918	173.925776762023	126.645833333333	45.7708333333333
125.4375	54.0208333333333	0.050328950908654	0.017064439331044	921681.472709448	174.127140148463	126.645833333333	45.7708333333333
125.479166666667	54.0208333333333	0.0500792455746269	0.0168696228093166	921406.81377469	174.328615732893	126.645833333333	45.7708333333333
125.520833333333	54.0208333333333	0.0498320909086773	0.0166446619587935	921141.713589874	174.530199776018	126.645833333333	45.7708333333333
125.5625	54.0208333333333	0.0492163135343106	0.0162817573180081	920886.18049269	174.731888525113	126.645833333333	45.7708333333333
125.604166666667	54.0208333333333	0.0494780408238171	0.0161771570648773	920640.222528996	174.933678214464	126.645833333333	45.7708333333333
125.645833333333	54.0208333333333	0.0499229280020751	0.0175520431775789	920403.847451583	175.13556506582	126.645833333333	45.7708333333333
125.6875	54.0208333333333	0.050034836581287	0.015703157724217	1358697.85759383	-173.962112145752	123.979166666667	41.8541666666667
125.729166666667	54.0208333333333	0.0495239580505785	0.0133887921831932	919959.875494252	175.539615081521	126.645833333333	45.7708333333333
125.770833333333	54.0208333333333	0.0495183521206251	0.0156401491220697	1359286.25825913	-173.669209249104	123.979166666667	41.8541666666667
120.104166666667	53.9791666666667	0.0449784119141538	0.0140390893531556	1143423.88654933	143.498414660249	128.770833333333	45.3541666666667
120.145833333333	53.9791666666667	0.0456376970215243	0.0129088647349768	1075323.37096019	142.395117150784	128.604166666667	45.9791666666667
120.1875	53.9791666666667	0.0455706384778921	0.013199440816119	1073658.04148145	142.543323048363	128.604166666667	45.9791666666667
120.229166666667	53.9791666666667	0.0450880190693367	0.0143614135399214	1071998.3329407	142.691937600965	128.604166666667	45.9791666666667
120.270833333333	53.9791666666667	0.0450667236696887	0.0140939009293491	1070344.27200682	142.840961320427	128.604166666667	45.9791666666667
120.3125	53.9791666666667	0.0457651899845566	0.0124264157835628	1068695.88542197	142.990394704305	128.604166666667	45.9791666666667
120.354166666667	53.9791666666667	0.0462529027700095	0.0112204523010163	1133766.48924972	144.360677232422	128.770833333333	45.3541666666667
120.395833333333	53.9791666666667	0.046917219720018	0.0106051090307014	1065416.24262906	143.290492382795	128.604166666667	45.9791666666667
120.4375	53.9791666666667	0.046059004425002	0.0112938410963308	1130592.01475684	144.650980650773	128.770833333333	45.3541666666667
120.479166666667	53.9791666666667	0.0461724291664662	0.0115805992889705	1129013.2595242	144.796673983027	128.770833333333	45.3541666666667
120.520833333333	53.9791666666667	0.0457496170500223	0.0122324435905384	1127440.19132457	144.942728692249	128.770833333333	45.3541666666667
120.5625	53.9791666666667	0.0458573394758833	0.0121432445876692	1125872.83448515	145.089144982769	128.770833333333	45.3541666666667
120.604166666667	53.9791666666667	0.0452791699545754	0.0123040067661908	1124311.2133795	145.235923045226	128.770833333333	45.3541666666667
120.645833333333	53.9791666666667	0.0469984354595599	0.014109714757794	1097792.02583875	146.804160620205	128.3125	45.4375
120.6875	53.9791666666667	0.0469748016933892	0.0166631212155018	1096298.36175205	146.956258061169	128.3125	45.4375
120.729166666667	53.9791666666667	0.0469479246161104	0.0176791035297046	1094810.78814482	147.108724966265	128.3125	45.4375
120.770833333333	53.9791666666667	0.0470349360240925	0.0163336470710495	1093329.33034001	147.261561326416	128.3125	45.4375
120.8125	53.9791666666667	0.0467717298078679	0.0135177499360153	1091854.013693	147.414767115801	128.3125	45.4375
120.854166666667	53.9791666666667	0.0464105331937231	0.0121758576882614	1090384.86359033	147.568342291676	128.3125	45.4375
120.895833333333	53.9791666666667	0.0468673287156483	0.0117323913974417	1088921.90544855	147.72228679419	128.3125	45.4375
120.9375	53.9791666666667	0.0471304604559237	0.0143408334853043	1087465.16471291	147.87660054621	128.3125	45.4375
120.979166666667	53.9791666666667	0.046699462420311	0.0133180257956558	1086014.66685616	148.031283453134	128.3125	45.4375
121.020833333333	53.9791666666667	0.0470536939249492	0.0152142915704342	1084570.43737719	148.186335402718	128.3125	45.4375
121.0625	53.9791666666667	0.0466119257031404	0.0131682990374211	1083132.50179983	148.341756264891	128.3125	45.4375
121.104166666667	53.9791666666667	0.0470281517384588	0.014994970548056	1081700.88567148	148.49754589158	128.3125	45.4375
121.145833333333	53.9791666666667	0.0469032654699999	0.0166190503170913	1080275.61456177	148.653704116527	128.3125	45.4375
121.1875	53.9791666666667	0.0470537778284862	0.0165486522999349	1078856.71406122	148.810230755114	128.3125	45.4375
121.229166666667	53.9791666666667	0.0477606409812236	0.0177164498076463	1077444.20977988	148.967125604181	128.3125	45.4375
121.270833333333	53.9791666666667	0.0471999160766917	0.0154183812414621	1076038.12734592	149.124388441854	128.3125	45.4375
121.3125	53.9791666666667	0.0467312737653597	0.0127334620946054	1074638.49240424	149.282019027363	128.3125	45.4375
121.354166666667	53.9791666666667	0.0468786069738311	0.012688590177751	1073245.33061502	149.440017100865	128.3125	45.4375
121.395833333333	53.9791666666667	0.0463737386632039	0.0117488401903961	1071858.66765229	149.598382383275	128.3125	45.4375
121.4375	53.9791666666667	0.0464045534437063	0.0111574813453568	1070478.52920244	149.757114576082	128.3125	45.4375
121.479166666667	53.9791666666667	0.0469996641959769	0.0132544907336643	1069104.9409628	149.916213361181	128.3125	45.4375
121.520833333333	53.9791666666667	0.0476183957728982	0.015351240163537	1067737.92864004	150.075678400697	128.3125	45.4375
121.5625	53.9791666666667	0.0480001696678565	0.0166417958275519	1066377.51794874	150.235509336812	128.3125	45.4375
121.604166666667	53.9791666666667	0.0481236134076162	0.016530471240718	981655.213871711	156.387840421766	126.645833333333	45.7708333333333
121.645833333333	53.9791666666667	0.0471109127868691	0.0138806178069889	1063676.60434886	150.556267366827	128.3125	45.4375
121.6875	53.9791666666667	0.0482968716366149	0.0161911337397221	979480.955590673	156.746049313476	126.645833333333	45.7708333333333
121.729166666667	53.9791666666667	0.0487630910704489	0.0168698479463271	978405.613758793	156.925693505709	126.645833333333	45.7708333333333
121.770833333333	53.9791666666667	0.0485256831864164	0.0168536229549991	977338.165228733	157.105695611547	126.645833333333	45.7708333333333
121.8125	53.9791666666667	0.0485728001026049	0.0163518507574711	976278.63622464	157.286054155996	126.645833333333	45.7708333333333
121.854166666667	53.9791666666667	0.0491980235972862	0.0160610702538618	975227.052889272	157.466767634337	126.645833333333	45.7708333333333
121.895833333333	53.9791666666667	0.050245030915584	0.0167620145240096	974183.441281426	157.647834512043	126.645833333333	45.7708333333333
121.9375	53.9791666666667	0.051109055188269	0.0178176098131344	973147.827373357	157.829253224684	126.645833333333	45.7708333333333
121.979166666667	53.9791666666667	0.0511436619392208	0.0175008123885464	972120.237048182	158.011022177854	126.645833333333	45.7708333333333
122.020833333333	53.9791666666667	0.0499068702190344	0.0166455097246726	971100.696097262	158.193139747091	126.645833333333	45.7708333333333
122.0625	53.9791666666667	0.0487917781074199	0.016212615215947	970089.230217586	158.375604277807	126.645833333333	45.7708333333333
122.104166666667	53.9791666666667	0.0493170863931772	0.0168407960647585	969085.86500914	158.55841408522	126.645833333333	45.7708333333333
122.145833333333	53.9791666666667	0.0496300041285668	0.0172615390736436	968090.625972245	158.741567454295	126.645833333333	45.7708333333333
122.1875	53.9791666666667	0.0488064986672768	0.0164988829329651	967103.538504923	158.925062639687	126.645833333333	45.7708333333333
122.229166666667	53.9791666666667	0.0488661434163451	0.0163964699133578	966124.627900219	159.108897865689	126.645833333333	45.7708333333333
122.270833333333	53.9791666666667	0.0495478945571078	0.0171505903231109	965153.91934352	159.293071326189	126.645833333333	45.7708333333333
122.3125	53.9791666666667	0.0492823819091198	0.0162923836273332	964191.43790988	159.477581184625	126.645833333333	45.7708333333333
122.354166666667	53.9791666666667	0.0487990595010992	0.0158507426170675	963237.208561321	159.662425573956	126.645833333333	45.7708333333333
122.395833333333	53.9791666666667	0.0493563196530424	0.0163881502545113	962291.256144128	159.847602596628	126.645833333333	45.7708333333333
122.4375	53.9791666666667	0.0482726046016504	0.0159863252032561	961353.605386143	160.033110324552	126.645833333333	45.7708333333333
122.479166666667	53.9791666666667	0.0487844176785493	0.016220523713219	960424.280894048	160.218946799086	126.645833333333	45.7708333333333
122.520833333333	53.9791666666667	0.0482160296836831	0.0151621122155336	959503.307150633	160.405110031022	126.645833333333	45.7708333333333
122.5625	53.9791666666667	0.0485426763678333	0.0151852857838641	958590.708512077	160.59159800058	126.645833333333	45.7708333333333
122.604166666667	53.9791666666667	0.0486427853228338	0.0152977128470104	957686.509205208	160.778408657406	126.645833333333	45.7708333333333
122.645833333333	53.9791666666667	0.0492774492182764	0.016272865895019	956790.733324754	160.965539920581	126.645833333333	45.7708333333333
122.6875	53.9791666666667	0.0493955689404485	0.0154726588076085	955903.404830616	161.152989678625	126.645833333333	45.7708333333333
122.729166666667	53.9791666666667	0.0494379386201522	0.0158408700332334	955024.547545104	161.340755789522	126.645833333333	45.7708333333333
122.770833333333	53.9791666666667	0.0489038138203525	0.0159761256567107	954154.185150188	161.528836080739	126.645833333333	45.7708333333333
122.8125	53.9791666666667	0.0493549965725428	0.0156166752213738	953292.341184752	161.717228349256	126.645833333333	45.7708333333333
122.854166666667	53.9791666666667	0.0494590165643967	0.0158131029432712	952439.039041832	161.905930361602	126.645833333333	45.7708333333333
122.895833333333	53.9791666666667	0.0490128950663038	0.0153063358170738	951594.301965853	162.094939853899	126.645833333333	45.7708333333333
122.9375	53.9791666666667	0.048628296612906	0.0152393093954154	950758.153049884	162.28425453191	126.645833333333	45.7708333333333
122.979166666667	53.9791666666667	0.0478787469845987	0.014753660708932	949930.615232872	162.47387207109	126.645833333333	45.7708333333333
123.020833333333	53.9791666666667	0.0483385725455907	0.0147759072923943	949111.711296884	162.663790116654	126.645833333333	45.7708333333333
123.0625	53.9791666666667	0.0483207772914171	0.0154904440917892	948301.463864353	162.854006283638	126.645833333333	45.7708333333333
123.104166666667	53.9791666666667	0.0484962302520388	0.0155456592998854	947499.895395328	163.04451815698	126.645833333333	45.7708333333333
123.145833333333	53.9791666666667	0.0482133441364005	0.0152878596149669	946707.028184716	163.235323291598	126.645833333333	45.7708333333333
123.1875	53.9791666666667	0.0483728752376302	0.0151514603313691	945922.884359537	163.426419212476	126.645833333333	45.7708333333333
123.229166666667	53.9791666666667	0.0487279388227971	0.0155965408821951	945147.485876185	163.617803414763	126.645833333333	45.7708333333333
123.270833333333	53.9791666666667	0.0493936423686822	0.0159298785913933	944380.854517678	163.809473363871	126.645833333333	45.7708333333333
123.3125	53.9791666666667	0.0497659288164867	0.0166820630467941	943623.011890939	164.001426495584	126.645833333333	45.7708333333333
123.354166666667	53.9791666666667	0.0502521633773229	0.0167974665325386	942873.979424054	164.193660216174	126.645833333333	45.7708333333333
123.395833333333	53.9791666666667	0.0491931140812551	0.0156014714815904	942133.778363563	164.386171902519	126.645833333333	45.7708333333333
123.4375	53.9791666666667	0.0483042099906072	0.0154065727708579	941402.42977174	164.578958902238	126.645833333333	45.7708333333333
123.479166666667	53.9791666666667	0.0481229929350633	0.0151665121048029	940679.954523891	164.772018533821	126.645833333333	45.7708333333333
123.520833333333	53.9791666666667	0.048151934120183	0.0155764655156767	939966.373305656	164.965348086773	126.645833333333	45.7708333333333
123.5625	53.9791666666667	0.0478313871720754	0.0155026832080195	939261.706610332	165.158944821765	126.645833333333	45.7708333333333
123.604166666667	53.9791666666667	0.0476024497015714	0.015736484894888	1008337.19156453	158.502136399023	128.3125	45.4375
123.645833333333	53.9791666666667	0.048229014157949	0.0166254266222704	937879.197783792	165.546928737324	126.645833333333	45.7708333333333
123.6875	53.9791666666667	0.0481559167857617	0.016871326932244	937201.395653392	165.741310296499	126.645833333333	45.7708333333333
123.729166666667	53.9791666666667	0.0486637653585886	0.0171421763794538	936532.588042244	165.935947795279	126.645833333333	45.7708333333333
123.770833333333	53.9791666666667	0.0487385403244305	0.0170261543347594	935872.794441994	166.130838352648	126.645833333333	45.7708333333333
123.8125	53.9791666666667	0.048636683753741	0.0176115914327151	935222.034136078	166.325979059794	126.645833333333	45.7708333333333
123.854166666667	53.9791666666667	0.0496764580421523	0.0181491869784421	934580.326197111	166.521366980317	126.645833333333	45.7708333333333
123.895833333333	53.9791666666667	0.0503327629411269	0.0189583651878518	933947.689484314	166.716999150426	126.645833333333	45.7708333333333
123.9375	53.9791666666667	0.0499688011876214	0.0180751335864639	933324.142640947	166.912872579157	126.645833333333	45.7708333333333
123.979166666667	53.9791666666667	0.0495186443169437	0.0177906967339083	932709.704091763	167.108984248591	126.645833333333	45.7708333333333
124.020833333333	53.9791666666667	0.0484370112531834	0.0172298555152289	932104.392040476	167.305331114081	126.645833333333	45.7708333333333
124.0625	53.9791666666667	0.0481419447930817	0.0174577696391093	931508.224467252	167.501910104484	126.645833333333	45.7708333333333
124.104166666667	53.9791666666667	0.0489900020354331	0.0176434071526818	930921.219126222	167.698718122404	126.645833333333	45.7708333333333
124.145833333333	53.9791666666667	0.0477966032341013	0.0180593169080259	930343.393542999	167.895752044439	126.645833333333	45.7708333333333
124.1875	53.9791666666667	0.0477641442618851	0.0186366880079415	929774.76501224	168.093008721432	126.645833333333	45.7708333333333
124.229166666667	53.9791666666667	0.0482282383930933	0.0178842779697274	929215.350595217	168.290484978738	126.645833333333	45.7708333333333
124.270833333333	53.9791666666667	0.0479857435625712	0.0172662103342341	928665.167117403	168.48817761649	126.645833333333	45.7708333333333
124.3125	53.9791666666667	0.0471075210232999	0.0157965189740463	992461.146110779	161.55629542715	128.3125	45.4375
124.354166666667	53.9791666666667	0.0474602928886448	0.0163010665359697	991600.408773334	161.73864358986	128.3125	45.4375
124.395833333333	53.9791666666667	0.0471477648473066	0.0147123263349291	990747.939944841	161.92127875539	128.3125	45.4375
124.4375	53.9791666666667	0.0474170915963788	0.013385846627094	989903.761251341	162.104198884646	128.3125	45.4375
124.479166666667	53.9791666666667	0.0471003245180383	0.012450369326864	989067.89418181	162.287401912325	128.3125	45.4375
124.520833333333	53.9791666666667	0.0472106197942926	0.0134122640553159	1105549.19843555	158.507629971671	129.604166666667	44.6041666666667
124.5625	53.9791666666667	0.0472665180607214	0.0150270236847241	1104551.28534569	158.671966927328	129.604166666667	44.6041666666667
124.604166666667	53.9791666666667	0.0472075024711135	0.0161890615006512	1103560.68201442	158.836570544786	129.604166666667	44.6041666666667
124.645833333333	53.9791666666667	0.047318456894168	0.0169621292256016	985807.966991624	163.023000786695	128.3125	45.4375
124.6875	53.9791666666667	0.0478142077065788	0.0174646833755111	923674.562312518	170.476283484831	126.645833333333	45.7708333333333
124.729166666667	53.9791666666667	0.0484734188881916	0.0178505050039581	923226.959875714	170.676138191579	126.645833333333	45.7708333333333
124.770833333333	53.9791666666667	0.0481913710977173	0.0175040888867112	922788.771050179	170.876169019913	126.645833333333	45.7708333333333
124.8125	53.9791666666667	0.0482580930829027	0.0179819943149783	922360.009388733	171.07637246955	126.645833333333	45.7708333333333
124.854166666667	53.9791666666667	0.0492326676626557	0.0179283856182453	921940.688177502	171.27674501944	126.645833333333	45.7708333333333
124.895833333333	53.9791666666667	0.0499900300245081	0.0186576754250048	921530.82043393	171.477283128133	126.645833333333	45.7708333333333
124.9375	53.9791666666667	0.0496767869829402	0.018106714973388	921130.418904837	171.677983234148	126.645833333333	45.7708333333333
124.979166666667	53.9791666666667	0.0498262362387144	0.0177801525648058	920739.496064508	171.878841756351	126.645833333333	45.7708333333333
125.020833333333	53.9791666666667	0.0494659989195402	0.0172192773287289	920358.06411281	172.079855094343	126.645833333333	45.7708333333333
125.0625	53.9791666666667	0.0497404171829956	0.0174418657022529	919986.134973359	172.281019628844	126.645833333333	45.7708333333333
125.104166666667	53.9791666666667	0.0499655392607846	0.0173081992488234	919623.720291713	172.482331722089	126.645833333333	45.7708333333333
125.145833333333	53.9791666666667	0.0501789333763599	0.0174745931902156	919270.831433599	172.683787718231	126.645833333333	45.7708333333333
125.1875	53.9791666666667	0.0508047391870912	0.0178080780831786	918927.479483195	172.885383943743	126.645833333333	45.7708333333333
125.229166666667	53.9791666666667	0.0506386256454704	0.0176090103505802	918593.675241432	173.087116707833	126.645833333333	45.7708333333333
125.270833333333	53.9791666666667	0.050761857773169	0.0177591939431599	918269.429224339	173.288982302857	126.645833333333	45.7708333333333
125.3125	53.9791666666667	0.0511418774245746	0.0179365536183273	917954.751661442	173.490977004742	126.645833333333	45.7708333333333
125.354166666667	53.9791666666667	0.050824205239445	0.0179080536963158	917649.652494179	173.693097073411	126.645833333333	45.7708333333333
125.395833333333	53.9791666666667	0.0506030827589836	0.0171441358002681	917354.141374379	173.895338753219	126.645833333333	45.7708333333333
125.4375	53.9791666666667	0.0504363427211214	0.0169339185981457	917068.22766276	174.097698273381	126.645833333333	45.7708333333333
125.479166666667	53.9791666666667	0.0500566688575348	0.0164546154055377	916791.920427497	174.300171848419	126.645833333333	45.7708333333333
125.520833333333	53.9791666666667	0.0494656012328945	0.0159606149552687	916525.228442799	174.502755678608	126.645833333333	45.7708333333333
125.5625	53.9791666666667	0.0491731392244733	0.0158086605078858	916268.160187554	174.705445950418	126.645833333333	45.7708333333333
125.604166666667	53.9791666666667	0.0500408274690706	0.0160521417348076	916020.72384401	174.908238836976	126.645833333333	45.7708333333333
125.645833333333	53.9791666666667	0.0499836973000129	0.0158946881896909	915782.927296492	175.11113049852	126.645833333333	45.7708333333333
125.6875	53.9791666666667	0.0504222060383997	0.0156704909854201	915554.778130176	175.314117082863	126.645833333333	45.7708333333333
125.729166666667	53.9791666666667	0.0510478497192621	0.0166441360697943	1354377.95992344	-173.794816693808	123.979166666667	41.8541666666667
125.770833333333	53.9791666666667	0.0495068184747407	0.0140330536975628	915127.450779014	175.72035955186	126.645833333333	45.7708333333333
125.8125	53.9791666666667	0.0494509017507872	0.0140219092000092	914928.286258298	175.923607674219	126.645833333333	45.7708333333333
125.854166666667	53.9791666666667	0.0500037032296951	0.0141043784905597	914738.796444894	176.126935195736	126.645833333333	45.7708333333333
125.895833333333	53.9791666666667	0.0510221292776279	0.0142926582282183	914558.987411315	176.330338209152	126.645833333333	45.7708333333333
120.0625	53.9375	0.0468284751088634	0.0141317420764294	1115546.29752211	144.577369982474	128.3125	45.4375
120.104166666667	53.9375	0.0448227628090642	0.0141807719483324	1139699.23813027	143.361211368833	128.770833333333	45.3541666666667
120.145833333333	53.9375	0.0455375244963682	0.0130834973180773	1138068.97458102	143.504285092674	128.770833333333	45.3541666666667
120.1875	53.9375	0.0451859524052149	0.013878436215619	1136444.21115459	143.647721571914	128.770833333333	45.3541666666667
120.229166666667	53.9375	0.0446220820292017	0.0137372677356512	1134824.97198045	143.791521132865	128.770833333333	45.3541666666667
120.270833333333	53.9375	0.0455902517321479	0.0121215915545221	1133211.28124295	143.935684089408	128.770833333333	45.3541666666667
120.3125	53.9375	0.0458067565718107	0.0112113932636554	1131603.16318059	144.080210742827	128.770833333333	45.3541666666667
120.354166666667	53.9375	0.0455182683774228	0.0115245905732975	1130000.64208512	144.225101381635	128.770833333333	45.3541666666667
120.395833333333	53.9375	0.0451409015383104	0.0126962482781446	1128403.74230081	144.37035628141	128.770833333333	45.3541666666667
120.4375	53.9375	0.046545149719234	0.0129507078405903	1101506.80027521	145.91583769141	128.3125	45.4375
120.479166666667	53.9375	0.0467757106601992	0.0135759792740566	1099976.26437503	146.066419637734	128.3125	45.4375
120.520833333333	53.9375	0.0453401830895913	0.0130331003682225	1123647.01502668	144.808309104605	128.770833333333	45.3541666666667
120.5625	53.9375	0.0449656503568276	0.0133473666819362	1122072.8449493	144.955023539216	128.770833333333	45.3541666666667
120.604166666667	53.9375	0.0463429614499194	0.0129924025830181	1095420.60376795	146.520404776241	128.3125	45.4375
120.645833333333	53.9375	0.0470718599546051	0.01414954565011	1093914.11734234	146.672479832433	128.3125	45.4375
120.6875	53.9375	0.0471865281533035	0.0146372502756863	1092413.70694097	146.824928308169	128.3125	45.4375
120.729166666667	53.9375	0.0473415758956361	0.0170368788704522	1090919.39810078	146.977750227447	128.3125	45.4375
120.770833333333	53.9375	0.0472405401851262	0.0171175938380887	1089431.21639405	147.130945597525	128.3125	45.4375
120.8125	53.9375	0.0468043927398496	0.0141452933996246	1087949.18742718	147.284514408733	128.3125	45.4375
120.854166666667	53.9375	0.0465798738215212	0.01371389150248	1086473.33683948	147.438456634291	128.3125	45.4375
120.895833333333	53.9375	0.0466637440377112	0.0139746524111071	1085003.69030193	147.592772230119	128.3125	45.4375
120.9375	53.9375	0.0471670243155058	0.0153713495110044	1083540.27351596	147.747461134656	128.3125	45.4375
120.979166666667	53.9375	0.0470634256123818	0.0141321231055248	1082083.11221216	147.902523268675	128.3125	45.4375
121.020833333333	53.9375	0.0469243251684534	0.0159331475256683	1080632.23214895	148.057958535094	128.3125	45.4375
121.0625	53.9375	0.0471310168932462	0.015336230634284	1079187.65911137	148.213766818794	128.3125	45.4375
121.104166666667	53.9375	0.0468819749310058	0.0166910501112924	1077749.41890966	148.369947986434	128.3125	45.4375
121.145833333333	53.9375	0.0469548611032063	0.0170739492144425	1076317.53737795	148.526501886268	128.3125	45.4375
121.1875	53.9375	0.0470315526310543	0.0169811790695028	1074892.04037292	148.68342834796	128.3125	45.4375
121.229166666667	53.9375	0.0472040189192305	0.0164479543378735	1073472.95377236	148.840727182398	128.3125	45.4375
121.270833333333	53.9375	0.046968601957816	0.0142284845437376	1072060.30347382	148.998398181518	128.3125	45.4375
121.3125	53.9375	0.0461255500202068	0.0115875507171987	1070654.11539315	149.156441118114	128.3125	45.4375
121.354166666667	53.9375	0.0462809963104224	0.0115605187318094	1069254.41546308	149.314855745661	128.3125	45.4375
121.395833333333	53.9375	0.0467437613782982	0.0129993009339574	1067861.22963174	149.473641798134	128.3125	45.4375
121.4375	53.9375	0.0467492651866682	0.0133450690775857	1066474.58386121	149.632798989823	128.3125	45.4375
121.479166666667	53.9375	0.0468341627904872	0.0138414771876773	1065094.50412599	149.792327015157	128.3125	45.4375
121.520833333333	53.9375	0.047207513549307	0.0136630447925253	1063721.01641148	149.952225548525	128.3125	45.4375
121.5625	53.9375	0.0474699142372457	0.0158982807351304	1062354.14671247	150.112494244098	128.3125	45.4375
121.604166666667	53.9375	0.0488171108465833	0.0170116689039624	977407.565739388	156.279806013187	126.645833333333	45.7708333333333
121.645833333333	53.9375	0.0476463690470674	0.0146818879827498	1059640.36537759	150.434140636373	128.3125	45.4375
121.6875	53.9375	0.0487622373209833	0.0168477852126903	975221.731134267	156.639319653376	126.645833333333	45.7708333333333
121.729166666667	53.9375	0.0488131202109539	0.0168251892661734	974140.646490511	156.819623684007	126.645833333333	45.7708333333333
121.770833333333	53.9375	0.0481896947532439	0.0164410081136831	973067.485856539	157.000290598559	126.645833333333	45.7708333333333
121.8125	53.9375	0.0488381006720849	0.0160342420054989	972002.27581284	157.181318916946	126.645833333333	45.7708333333333
121.854166666667	53.9375	0.0483081775988795	0.0156239561518102	970945.042858821	157.362707128754	126.645833333333	45.7708333333333
121.895833333333	53.9375	0.0498678988408283	0.0167917129594986	969895.813410172	157.544453693146	126.645833333333	45.7708333333333
121.9375	53.9375	0.0511193121157839	0.0178878825073056	968854.613796251	157.726557038768	126.645833333333	45.7708333333333
121.979166666667	53.9375	0.051233721850371	0.0180688295504727	967821.470257423	157.909015563668	126.645833333333	45.7708333333333
122.020833333333	53.9375	0.0499538431279012	0.0171669984492384	966796.408942396	158.091827635207	126.645833333333	45.7708333333333
122.0625	53.9375	0.049636709927718	0.0168927289513629	965779.455905557	158.274991589992	126.645833333333	45.7708333333333
122.104166666667	53.9375	0.0492411104803033	0.0167620371560879	964770.637104276	158.458505733795	126.645833333333	45.7708333333333
122.145833333333	53.9375	0.0498171681907829	0.0172264533935115	963769.978396205	158.642368341495	126.645833333333	45.7708333333333
122.1875	53.9375	0.0488098762360866	0.016071715977116	962777.50553658	158.826577657011	126.645833333333	45.7708333333333
122.229166666667	53.9375	0.0488223382785539	0.0161475061846286	961793.244175489	159.011131893251	126.645833333333	45.7708333333333
122.270833333333	53.9375	0.0496867117050509	0.0169750749074332	960817.219855139	159.196029232058	126.645833333333	45.7708333333333
122.3125	53.9375	0.0496866700263144	0.0167251163155558	959849.458007123	159.381267824168	126.645833333333	45.7708333333333
122.354166666667	53.9375	0.0487254205469433	0.0160201728383923	958889.983949665	159.566845789169	126.645833333333	45.7708333333333
122.395833333333	53.9375	0.0492676313848703	0.0163228762445182	957938.822884855	159.752761215468	126.645833333333	45.7708333333333
122.4375	53.9375	0.0492912368901257	0.0162271698691334	956995.999895893	159.939012160265	126.645833333333	45.7708333333333
122.479166666667	53.9375	0.0487658257684049	0.0159201683240398	956061.539944304	160.125596649528	126.645833333333	45.7708333333333
122.520833333333	53.9375	0.0483178204619963	0.014883037546428	955135.467867155	160.312512677978	126.645833333333	45.7708333333333
122.5625	53.9375	0.0481343703448474	0.0145438191483336	954217.808374272	160.499758209082	126.645833333333	45.7708333333333
122.604166666667	53.9375	0.0480753701631648	0.0149656274797219	953308.58604544	160.687331175042	126.645833333333	45.7708333333333
122.645833333333	53.9375	0.0488753408337549	0.0156658418460017	952407.825327605	160.875229476804	126.645833333333	45.7708333333333
122.6875	53.9375	0.0495998714634994	0.0160170654017791	951515.550532065	161.063450984062	126.645833333333	45.7708333333333
122.729166666667	53.9375	0.0493833690388327	0.0156760335513228	950631.785831664	161.251993535274	126.645833333333	45.7708333333333
122.770833333333	53.9375	0.049752946188674	0.0159211994018745	949756.555257978	161.440854937683	126.645833333333	45.7708333333333
122.8125	53.9375	0.0496950382546126	0.0159845134894474	948889.882698496	161.630032967342	126.645833333333	45.7708333333333
122.854166666667	53.9375	0.0484584226146493	0.0144017214540224	948031.791893809	161.819525369149	126.645833333333	45.7708333333333
122.895833333333	53.9375	0.0475686841805948	0.0137728954471763	947182.306434779	162.009329856889	126.645833333333	45.7708333333333
122.9375	53.9375	0.0482639801002988	0.0141790967932498	946341.449759725	162.199444113276	126.645833333333	45.7708333333333
122.979166666667	53.9375	0.0478657916912118	0.0145841379658256	945509.245151609	162.389865790008	126.645833333333	45.7708333333333
123.020833333333	53.9375	0.0478572371003977	0.0144297479671685	944685.715735196	162.580592507831	126.645833333333	45.7708333333333
123.0625	53.9375	0.0478173770042366	0.0146934115850772	943870.884474251	162.771621856599	126.645833333333	45.7708333333333
123.104166666667	53.9375	0.0479830142577291	0.0147284973757289	943064.774168716	162.962951395351	126.645833333333	45.7708333333333
123.145833333333	53.9375	0.0482538320007612	0.014451117619394	942267.407451892	163.154578652392	126.645833333333	45.7708333333333
123.1875	53.9375	0.048477015225835	0.0146468114351988	941478.806787625	163.346501125377	126.645833333333	45.7708333333333
123.229166666667	53.9375	0.0492508204173093	0.0155069560090503	940698.994467506	163.538716281407	126.645833333333	45.7708333333333
123.270833333333	53.9375	0.049389071964096	0.0161546783772626	939927.992608056	163.731221557129	126.645833333333	45.7708333333333
123.3125	53.9375	0.0508076406554027	0.0174520718583355	939165.823147934	163.924014358846	126.645833333333	45.7708333333333
123.354166666667	53.9375	0.0498240396789305	0.0157677762984966	938412.507845145	164.117092062629	126.645833333333	45.7708333333333
123.395833333333	53.9375	0.0482011830430255	0.0143689349673437	937668.068274245	164.31045201444	126.645833333333	45.7708333333333
123.4375	53.9375	0.0481196430904636	0.0146814438122151	936932.525823575	164.504091530264	126.645833333333	45.7708333333333
123.479166666667	53.9375	0.0491145666153772	0.0158809043960394	936205.901692481	164.698007896241	126.645833333333	45.7708333333333
123.520833333333	53.9375	0.0482201728687074	0.0154861057893659	935488.216888552	164.89219836881	126.645833333333	45.7708333333333
123.5625	53.9375	0.0480869496298926	0.0155886791551946	934779.492224879	165.086660174863	126.645833333333	45.7708333333333
123.604166666667	53.9375	0.0482377657165261	0.0152970392000676	934079.748317303	165.2813905119	126.645833333333	45.7708333333333
123.645833333333	53.9375	0.0470324414951421	0.014964834591901	1003020.45140548	158.583796950148	128.3125	45.4375
123.6875	53.9375	0.04817132004126	0.0162690870879176	932707.284231199	165.671645422969	126.645833333333	45.7708333333333
123.729166666667	53.9375	0.0481737961730952	0.0170896549259181	932034.604273612	165.867164246564	126.645833333333	45.7708333333333
123.770833333333	53.9375	0.0496769369133596	0.0181965325283849	931370.9855086	166.062940100641	126.645833333333	45.7708333333333
123.8125	53.9375	0.0503115700589591	0.0186067460957659	930716.447525075	166.258970038363	126.645833333333	45.7708333333333
123.854166666667	53.9375	0.0490669981339689	0.0174754071240995	930071.009698512	166.455251084601	126.645833333333	45.7708333333333
123.895833333333	53.9375	0.0481341275165188	0.0167002853542709	929434.691188313	166.651780236144	126.645833333333	45.7708333333333
123.9375	53.9375	0.0483320024313573	0.0163905196546137	928807.510935167	166.848554461912	126.645833333333	45.7708333333333
123.979166666667	53.9375	0.0482775996048542	0.0164167422077931	928189.487658447	167.045570703182	126.645833333333	45.7708333333333
124.020833333333	53.9375	0.0477958498590621	0.0165269897110397	994351.292222155	160.198661186984	128.3125	45.4375
124.0625	53.9375	0.0481977195722072	0.0174078851012162	926980.985789616	167.440316860494	126.645833333333	45.7708333333333
124.104166666667	53.9375	0.0480368632530256	0.0177074672692118	926390.543506399	167.638040522975	126.645833333333	45.7708333333333
124.145833333333	53.9375	0.0472352792985487	0.0169309963965651	991606.998562068	160.742532161619	128.3125	45.4375
124.1875	53.9375	0.0473243430195436	0.0166485461825751	990708.592353164	160.924427067586	128.3125	45.4375
124.229166666667	53.9375	0.0478253139574447	0.017527038566651	989818.403071058	161.106621079704	128.3125	45.4375
124.270833333333	53.9375	0.0477021967938043	0.0170164046316821	988936.453181084	161.289112246898	128.3125	45.4375
124.3125	53.9375	0.0477315993109908	0.0169916197909758	988062.765020235	161.471898591161	128.3125	45.4375
124.354166666667	53.9375	0.0471974879964542	0.0159667311057103	987197.360794719	161.654978107581	128.3125	45.4375
124.395833333333	53.9375	0.0472856153239586	0.0139805137971632	986340.262577512	161.838348764369	128.3125	45.4375
124.4375	53.9375	0.0473300489125751	0.0132654815160299	985491.492305922	162.022008502894	128.3125	45.4375
124.479166666667	53.9375	0.0472413674893614	0.0137231565429189	1102245.39822619	158.255487276861	129.604166666667	44.6041666666667
124.520833333333	53.9375	0.0474861366978066	0.015423436480682	1101235.29450968	158.4201100468	129.604166666667	44.6041666666667
124.5625	53.9375	0.0474120474054434	0.0168965425804784	1100232.50801105	158.585004100167	129.604166666667	44.6041666666667
124.604166666667	53.9375	0.0474670886272527	0.0170983137586247	1099237.05906344	158.750168199717	129.604166666667	44.6041666666667
124.645833333333	53.9375	0.0482654070854869	0.0174897220845323	919560.841770416	170.228145453136	126.645833333333	45.7708333333333
124.6875	53.9375	0.0482710809436166	0.0177769233450834	919101.12445311	170.428782413114	126.645833333333	45.7708333333333
124.729166666667	53.9375	0.0484501886945631	0.0179563578219891	918650.860361824	170.629601901678	126.645833333333	45.7708333333333
124.770833333333	53.9375	0.048420261712731	0.0177847977871546	918210.063543354	170.830600386756	126.645833333333	45.7708333333333
124.8125	53.9375	0.0492949694777084	0.0178921598383757	917778.747775784	171.03177431458	126.645833333333	45.7708333333333
124.854166666667	53.9375	0.0491828392357149	0.017820986137884	917356.926566415	171.233120110055	126.645833333333	45.7708333333333
124.895833333333	53.9375	0.0495950805294902	0.0179389097602726	916944.613149728	171.434634177134	126.645833333333	45.7708333333333
124.9375	53.9375	0.0495018604941027	0.0174930142644501	916541.820485389	171.636312899199	126.645833333333	45.7708333333333
124.979166666667	53.9375	0.0494807831022719	0.0176194464122432	916148.561256284	171.838152639444	126.645833333333	45.7708333333333
125.020833333333	53.9375	0.0500414940629621	0.0177052293524491	915764.847866586	172.040149741276	126.645833333333	45.7708333333333
125.0625	53.9375	0.0497712002274601	0.0175384101961459	915390.692439871	172.242300528705	126.645833333333	45.7708333333333
125.104166666667	53.9375	0.0500891865396381	0.017692930767862	915026.106817259	172.444601306755	126.645833333333	45.7708333333333
125.145833333333	53.9375	0.0507272767817106	0.0179044203789388	914671.102555601	172.647048361872	126.645833333333	45.7708333333333
125.1875	53.9375	0.0514643085855238	0.0181984439947141	914325.690925696	172.849637962341	126.645833333333	45.7708333333333
125.229166666667	53.9375	0.0510853613677809	0.0177831954740171	913989.882910565	173.052366358704	126.645833333333	45.7708333333333
125.270833333333	53.9375	0.0511134137882102	0.0171118101612851	913663.689203742	173.255229784193	126.645833333333	45.7708333333333
125.3125	53.9375	0.0505512341716841	0.0171435299526891	913347.120207623	173.458224455159	126.645833333333	45.7708333333333
125.354166666667	53.9375	0.0505221047255871	0.0168486343741426	913040.186031847	173.661346571508	126.645833333333	45.7708333333333
125.395833333333	53.9375	0.0510517405907618	0.0170477871373057	912742.896491724	173.864592317146	126.645833333333	45.7708333333333
125.4375	53.9375	0.0504438393551085	0.0163654700239838	912455.2611067	174.067957860426	126.645833333333	45.7708333333333
125.479166666667	53.9375	0.0494084503135007	0.0155030275864672	912177.289098875	174.271439354599	126.645833333333	45.7708333333333
125.520833333333	53.9375	0.0499964524434704	0.0162079044107577	911908.989391546	174.475032938274	126.645833333333	45.7708333333333
125.5625	53.9375	0.0504050885210917	0.0163686591673736	911650.370607815	174.678734735876	126.645833333333	45.7708333333333
125.604166666667	53.9375	0.050451451646697	0.0161647760602891	911401.441069229	174.882540858113	126.645833333333	45.7708333333333
125.645833333333	53.9375	0.0503855039686612	0.0158153709474433	911162.208794463	175.086447402449	126.645833333333	45.7708333333333
125.6875	53.9375	0.0519916883416266	0.0174134399395988	1349767.54677131	-173.773857711557	123.9375	41.8541666666667
125.729166666667	53.9375	0.0512303138637548	0.0147524818903224	910712.866589208	175.494546083887	126.645833333333	45.7708333333333
125.770833333333	53.9375	0.0505164530546408	0.014117013582172	910502.771170557	175.698730353975	126.645833333333	45.7708333333333
125.8125	53.9375	0.0509493988306583	0.0162209135738052	1350689.33994094	-173.33184044029	123.9375	41.8541666666667
125.854166666667	53.9375	0.051159268153742	0.0161798676230317	1351010.58078302	-173.184622901658	123.9375	41.8541666666667
125.895833333333	53.9375	0.0513683826516843	0.0147132248097529	909930.868261027	176.311775441826	126.645833333333	45.7708333333333
125.9375	53.9375	0.0525309973298216	0.0157300128908894	909759.715660606	176.516274657754	126.645833333333	45.7708333333333
125.979166666667	53.9375	0.0524551534135044	0.0155955173623063	909598.313427859	176.720842656364	126.645833333333	45.7708333333333
126.020833333333	53.9375	0.0521747544164484	0.0153510083866236	909446.666804224	176.925475437708	126.645833333333	45.7708333333333
120.0625	53.8958333333333	0.0455910624899599	0.0137942005481363	1102316.64463712	145.331046754486	128.0625	45.4375
120.104166666667	53.8958333333333	0.0464269008443635	0.0127840048808726	1100761.47363929	145.480828965756	128.0625	45.4375
120.145833333333	53.8958333333333	0.0452576964573745	0.0130164549320457	1099212.20997783	145.630987858118	128.0625	45.4375
120.1875	53.8958333333333	0.0458682068847198	0.01156357366051	1066309.94775696	142.243074776462	128.604166666667	45.9791666666667
120.229166666667	53.8958333333333	0.0458334347701551	0.0110397330493628	1131086.26562141	143.654209229924	128.770833333333	45.3541666666667
120.270833333333	53.8958333333333	0.0458012407798068	0.0105375846740263	1102894.53711205	143.789380994673	128.604166666667	45.5625
120.3125	53.8958333333333	0.0460399510440292	0.0108882193384352	1127850.66518621	143.943446089995	128.770833333333	45.3541666666667
120.354166666667	53.8958333333333	0.0461445823602627	0.0109785959412286	1126241.25804522	144.088615733734	128.770833333333	45.3541666666667
120.395833333333	53.8958333333333	0.0458629563396088	0.0116946598013274	1124637.47901321	144.234153249921	128.770833333333	45.3541666666667
120.4375	53.8958333333333	0.0450430740294949	0.0133935273735413	1088534.91686345	146.69265813404	128.0625	45.4375
120.479166666667	53.8958333333333	0.0469574437997629	0.0136723307908724	1096131.50668832	145.932436287046	128.3125	45.4375
120.520833333333	53.8958333333333	0.0468814433165144	0.0140077040737065	1094600.11818382	146.083726084916	128.3125	45.4375
120.5625	53.8958333333333	0.0468978681321656	0.0143555836800951	1093074.73926064	146.235393086106	128.3125	45.4375
120.604166666667	53.8958333333333	0.046747045853017	0.0138971710254174	1091555.39558703	146.387437381253	128.3125	45.4375
120.645833333333	53.8958333333333	0.0470315641041946	0.014847067093222	1090042.11287186	146.539859044647	128.3125	45.4375
120.6875	53.8958333333333	0.0472840072533815	0.0147408847669244	1088534.91686345	146.69265813404	128.3125	45.4375
120.729166666667	53.8958333333333	0.0473099325231951	0.0158426991584279	1087033.83334837	146.845834690457	128.3125	45.4375
120.770833333333	53.8958333333333	0.0469517194606307	0.0176804750276523	1085538.88815033	146.999388738005	128.3125	45.4375
120.8125	53.8958333333333	0.0470442665338702	0.0163493224847893	1084050.10712889	147.153320283682	128.3125	45.4375
120.854166666667	53.8958333333333	0.0468716735066846	0.0163471535070932	1082567.51617833	147.307629317186	128.3125	45.4375
120.895833333333	53.8958333333333	0.046989695506611	0.0167708531997523	1081091.14122633	147.462315810728	128.3125	45.4375
120.9375	53.8958333333333	0.0472461864168513	0.0179609954089995	1079621.00823277	147.617379718835	128.3125	45.4375
120.979166666667	53.8958333333333	0.0474005689552488	0.0182713975145553	1078157.1431884	147.772820978167	128.3125	45.4375
121.020833333333	53.8958333333333	0.0477188151250831	0.0182332060801786	1076699.57211359	147.928639507322	128.3125	45.4375
121.0625	53.8958333333333	0.0469939871014267	0.0170356406419407	1075248.32105697	148.084835206647	128.3125	45.4375
121.104166666667	53.8958333333333	0.0468182217653363	0.0159791121822749	1073803.41609411	148.241407958048	128.3125	45.4375
121.145833333333	53.8958333333333	0.0467323103279992	0.0139334637517994	1072364.88332619	148.398357624803	128.3125	45.4375
121.1875	53.8958333333333	0.0467892123649239	0.0143735320513747	1070932.74887855	148.555684051369	128.3125	45.4375
121.229166666667	53.8958333333333	0.0466083966499194	0.0131699529992391	1069507.03889938	148.713387063196	128.3125	45.4375
121.270833333333	53.8958333333333	0.0464516989331444	0.0109132795842959	1068087.77955824	148.871466466536	128.3125	45.4375
121.3125	53.8958333333333	0.0465469483959829	0.010355518549846	1066674.99704464	149.02992204826	128.3125	45.4375
121.354166666667	53.8958333333333	0.0468890810658122	0.0137713137817971	1065268.71756662	149.188753575665	128.3125	45.4375
121.395833333333	53.8958333333333	0.047363972568587	0.014578747452494	1063868.9673492	149.347960796291	128.3125	45.4375
121.4375	53.8958333333333	0.0480094405063369	0.0166018048381691	1062475.77263297	149.507543437733	128.3125	45.4375
121.479166666667	53.8958333333333	0.0473903693311278	0.0151524890189516	1061089.15967251	149.667501207456	128.3125	45.4375
121.520833333333	53.8958333333333	0.0479516269830089	0.0164151630445648	1059709.15473488	149.827833792614	128.3125	45.4375
121.5625	53.8958333333333	0.048360367734695	0.0175046973059737	974274.055836885	155.990970936305	126.645833333333	45.7708333333333
121.604166666667	53.8958333333333	0.0488978387208291	0.0176553354348883	973163.480324117	156.170825896316	126.645833333333	45.7708333333333
121.645833333333	53.8958333333333	0.0484702811527882	0.01659623616203	972060.778311664	156.351053062423	126.645833333333	45.7708333333333
121.6875	53.8958333333333	0.0492980072883492	0.0175015593207564	970965.976968218	156.531651041923	126.645833333333	45.7708333333333
121.729166666667	53.8958333333333	0.0490088756494827	0.0171520479143928	969879.103389649	156.712618411504	126.645833333333	45.7708333333333
121.770833333333	53.8958333333333	0.0493240168055746	0.016456180721729	968800.18459638	156.893953717121	126.645833333333	45.7708333333333
121.8125	53.8958333333333	0.049594947928617	0.0163511083836549	967729.247530747	157.075655473891	126.645833333333	45.7708333333333
121.854166666667	53.8958333333333	0.0498755674545267	0.0166111624243715	966666.319054348	157.257722165983	126.645833333333	45.7708333333333
121.895833333333	53.8958333333333	0.0494575585612126	0.0166506487443137	965611.42594535	157.440152246521	126.645833333333	45.7708333333333
121.9375	53.8958333333333	0.0496553900614707	0.0175080997138081	964564.594895837	157.62294413748	126.645833333333	45.7708333333333
121.979166666667	53.8958333333333	0.0499085219164685	0.0173894480458196	963525.852509079	157.806096229602	126.645833333333	45.7708333333333
122.020833333333	53.8958333333333	0.0505376951920711	0.0174311472110763	962495.225296827	157.989606882303	126.645833333333	45.7708333333333
122.0625	53.8958333333333	0.0499661805664482	0.0169209381690068	961472.739676592	158.173474423594	126.645833333333	45.7708333333333
122.104166666667	53.8958333333333	0.0497510112081764	0.0166117386788492	960458.421968897	158.357697150004	126.645833333333	45.7708333333333
122.145833333333	53.8958333333333	0.0493699392641609	0.0166728901729157	959452.298394519	158.54227332651	126.645833333333	45.7708333333333
122.1875	53.8958333333333	0.0493242903925412	0.0165594407069682	958454.395071733	158.727201186466	126.645833333333	45.7708333333333
122.229166666667	53.8958333333333	0.0496830436596526	0.0172248627006657	957464.73801353	158.912478931548	126.645833333333	45.7708333333333
122.270833333333	53.8958333333333	0.0497963111968351	0.0174604647751898	956483.353124823	159.098104731699	126.645833333333	45.7708333333333
122.3125	53.8958333333333	0.0492235815114675	0.0168631218632004	955510.266199661	159.284076725075	126.645833333333	45.7708333333333
122.354166666667	53.8958333333333	0.0498030048291149	0.0174184457940435	954545.502918411	159.470393018003	126.645833333333	45.7708333333333
122.395833333333	53.8958333333333	0.0494648449051903	0.0169686314541627	953589.08884494	159.657051684947	126.645833333333	45.7708333333333
122.4375	53.8958333333333	0.049426776974822	0.0162869625124558	952641.049423793	159.844050768472	126.645833333333	45.7708333333333
122.479166666667	53.8958333333333	0.0488223526488306	0.0150437157556053	951701.409977356	160.031388279217	126.645833333333	45.7708333333333
122.520833333333	53.8958333333333	0.0480100726982264	0.0143305658007957	950770.195703011	160.219062195881	126.645833333333	45.7708333333333
122.5625	53.8958333333333	0.0480970466173542	0.0141833230308419	949847.431670285	160.407070465201	126.645833333333	45.7708333333333
122.604166666667	53.8958333333333	0.0483178460854863	0.0144004241918779	948933.142818003	160.595411001951	126.645833333333	45.7708333333333
122.645833333333	53.8958333333333	0.0478357244702816	0.0143526256024146	948027.353951415	160.784081688937	126.645833333333	45.7708333333333
122.6875	53.8958333333333	0.0485084929038592	0.0144949225695461	947130.089739333	160.973080377003	126.645833333333	45.7708333333333
122.729166666667	53.8958333333333	0.0485509658313665	0.0142770675443714	946241.374711262	161.162404885043	126.645833333333	45.7708333333333
122.770833333333	53.8958333333333	0.05005826927807	0.0160024934580439	945361.233254514	161.352053000017	126.645833333333	45.7708333333333
122.8125	53.8958333333333	0.0499210783875327	0.0156994201280536	944489.689611341	161.542022476976	126.645833333333	45.7708333333333
122.854166666667	53.8958333333333	0.0490579389122883	0.0143226087505577	943626.767876046	161.732311039095	126.645833333333	45.7708333333333
122.895833333333	53.8958333333333	0.0484416105073772	0.0138641919281749	942772.491992097	161.922916377708	126.645833333333	45.7708333333333
122.9375	53.8958333333333	0.0479111899953393	0.0141726356265949	941926.885749248	162.113836152353	126.645833333333	45.7708333333333
122.979166666667	53.8958333333333	0.0481242499978123	0.0147316855168842	941089.972780647	162.305067990823	126.645833333333	45.7708333333333
123.020833333333	53.8958333333333	0.0478723905904202	0.0149035173093526	940261.776559953	162.496609489229	126.645833333333	45.7708333333333
123.0625	53.8958333333333	0.0488506179685022	0.0151972386050203	939442.320398448	162.688458212055	126.645833333333	45.7708333333333
123.104166666667	53.8958333333333	0.048502072510707	0.0148865509015251	938631.627442158	162.88061169224	126.645833333333	45.7708333333333
123.145833333333	53.8958333333333	0.0482196808015166	0.0147783512132038	937829.720668964	163.073067431251	126.645833333333	45.7708333333333
123.1875	53.8958333333333	0.0482312798805606	0.0147346274932969	937036.622885729	163.265822899171	126.645833333333	45.7708333333333
123.229166666667	53.8958333333333	0.0481632651691423	0.0145953958332249	936252.356725423	163.458875534792	126.645833333333	45.7708333333333
123.270833333333	53.8958333333333	0.0483621194484307	0.0152321677062065	935476.944644245	163.652222745717	126.645833333333	45.7708333333333
123.3125	53.8958333333333	0.0498116218342506	0.0164400288540116	934710.408918761	163.845861908466	126.645833333333	45.7708333333333
123.354166666667	53.8958333333333	0.0506125770143034	0.0169663558885044	933952.771643051	164.039790368589	126.645833333333	45.7708333333333
123.395833333333	53.8958333333333	0.0501295000172614	0.0161558493579002	933204.054725841	164.234005440793	126.645833333333	45.7708333333333
123.4375	53.8958333333333	0.0494224018568288	0.0159221516838595	932464.279887671	164.428504409068	126.645833333333	45.7708333333333
123.479166666667	53.8958333333333	0.0496556288234598	0.0168390005580065	931733.46865805	164.623284526824	126.645833333333	45.7708333333333
123.520833333333	53.8958333333333	0.0496365212775209	0.0169211982849223	931011.642372622	164.818343017038	126.645833333333	45.7708333333333
123.5625	53.8958333333333	0.0497017769352938	0.0163111907877419	930298.822170355	165.013677072402	126.645833333333	45.7708333333333
123.604166666667	53.8958333333333	0.0480942771506474	0.0151022834840408	929595.028990733	165.209283855485	126.645833333333	45.7708333333333
123.645833333333	53.8958333333333	0.0480520953394262	0.0153545484606119	928900.283570949	165.405160498898	126.645833333333	45.7708333333333
123.6875	53.8958333333333	0.0485620725752112	0.0169410542080676	928214.606443124	165.60130410547	126.645833333333	45.7708333333333
123.729166666667	53.8958333333333	0.0490917581897993	0.0177414763389572	927538.017931539	165.797711748427	126.645833333333	45.7708333333333
123.770833333333	53.8958333333333	0.0496365979762996	0.0184454109538981	926870.538149865	165.994380471582	126.645833333333	45.7708333333333
123.8125	53.8958333333333	0.0504446911432718	0.0192410824270413	926212.186998427	166.191307289534	126.645833333333	45.7708333333333
123.854166666667	53.8958333333333	0.0499483283389121	0.0180868053552167	925562.984161473	166.388489187868	126.645833333333	45.7708333333333
123.895833333333	53.8958333333333	0.0491705283987665	0.0172616309511777	924922.949104452	166.58592312337	126.645833333333	45.7708333333333
123.9375	53.8958333333333	0.0491932882405823	0.0173167787851274	924292.101071328	166.783606024245	126.645833333333	45.7708333333333
123.979166666667	53.8958333333333	0.0481491258255128	0.0160841700474284	923670.459081895	166.981534790343	126.645833333333	45.7708333333333
124.020833333333	53.8958333333333	0.047269735186937	0.0150936632543679	989989.095611418	160.108471545299	128.3125	45.4375
124.0625	53.8958333333333	0.0472271741059623	0.0160213018387286	989061.213351541	160.29016417677	128.3125	45.4375
124.104166666667	53.8958333333333	0.0469453190355238	0.0158722258284919	988141.515335516	160.472165936954	128.3125	45.4375
124.145833333333	53.8958333333333	0.0471877000501837	0.0149871794599867	987230.024721503	160.654474940221	128.3125	45.4375
124.1875	53.8958333333333	0.0469435550861182	0.0158091247437768	986326.764545955	160.837089273375	128.3125	45.4375
124.229166666667	53.8958333333333	0.0474777615832791	0.0164262915645048	985431.757721131	161.020006995658	128.3125	45.4375
124.270833333333	53.8958333333333	0.0473846746194058	0.0159192967044106	984545.027032605	161.203226138765	128.3125	45.4375
124.3125	53.8958333333333	0.0472404498720031	0.014810649114921	983666.59513678	161.386744706861	128.3125	45.4375
124.354166666667	53.8958333333333	0.0473449021649767	0.0146655984717328	982796.484558396	161.570560676604	128.3125	45.4375
124.395833333333	53.8958333333333	0.047415631067958	0.0144635641712474	981934.717688027	161.754671997173	128.3125	45.4375
124.4375	53.8958333333333	0.0474556429948921	0.0149504048837689	981081.316779595	161.939076590303	128.3125	45.4375
124.479166666667	53.8958333333333	0.0473452098520289	0.0159351719193521	980236.303947864	162.123772350326	128.3125	45.4375
124.520833333333	53.8958333333333	0.0478114234162067	0.0165925987155935	916435.093001836	169.575521853292	126.645833333333	45.7708333333333
124.5625	53.8958333333333	0.0481432313140557	0.0171482506707235	915944.200963868	169.7765519418	126.645833333333	45.7708333333333
124.604166666667	53.8958333333333	0.0481711746302102	0.0177886053880455	915462.771607582	169.977778167697	126.645833333333	45.7708333333333
124.645833333333	53.8958333333333	0.0482433342715669	0.0175916663908787	914990.820019189	170.17919701405	126.645833333333	45.7708333333333
124.6875	53.8958333333333	0.0482680646143703	0.0180633135629527	914528.361018652	170.38080494055	126.645833333333	45.7708333333333
124.729166666667	53.8958333333333	0.0488650297834667	0.0185653078079121	914075.409157475	170.582598383876	126.645833333333	45.7708333333333
124.770833333333	53.8958333333333	0.0494030001541618	0.0182213484742796	913631.978716495	170.784573758051	126.645833333333	45.7708333333333
124.8125	53.8958333333333	0.0490828308506491	0.0176916667230187	913198.083703736	170.986727454819	126.645833333333	45.7708333333333
124.854166666667	53.8958333333333	0.0488953393186636	0.0173946098048689	912773.737852282	171.189055844019	126.645833333333	45.7708333333333
124.895833333333	53.8958333333333	0.0492857580642535	0.0176602316934903	912358.954618177	171.391555273968	126.645833333333	45.7708333333333
124.9375	53.8958333333333	0.0500978270295485	0.0180018558959981	911953.747178384	171.594222071853	126.645833333333	45.7708333333333
124.979166666667	53.8958333333333	0.0502812667386419	0.0179870418196421	911558.128428758	171.797052544127	126.645833333333	45.7708333333333
125.020833333333	53.8958333333333	0.0507029283829674	0.0183175627620179	911172.110982067	172.000042976912	126.645833333333	45.7708333333333
125.0625	53.8958333333333	0.0505970215400258	0.0179704284299841	910795.707166049	172.203189636405	126.645833333333	45.7708333333333
125.104166666667	53.8958333333333	0.0506809620222861	0.0176379022214734	910428.929021509	172.406488769296	126.645833333333	45.7708333333333
125.145833333333	53.8958333333333	0.0506755417498379	0.0173888992909588	910071.788300451	172.609936603189	126.645833333333	45.7708333333333
125.1875	53.8958333333333	0.050702060483144	0.0171664891256247	909724.296464248	172.813529347025	126.645833333333	45.7708333333333
125.229166666667	53.8958333333333	0.0510318656830732	0.0172190783447283	909386.464681862	173.017263191518	126.645833333333	45.7708333333333
125.270833333333	53.8958333333333	0.050927879047114	0.0171511175590177	909058.303828094	173.221134309593	126.645833333333	45.7708333333333
125.3125	53.8958333333333	0.0514057310987033	0.0174307316047027	908739.824481889	173.425138856826	126.645833333333	45.7708333333333
125.354166666667	53.8958333333333	0.0518594494064337	0.0174768873040915	908431.036924661	173.629272971896	126.645833333333	45.7708333333333
125.395833333333	53.8958333333333	0.0525825891113258	0.0177689662198803	908131.951138688	173.833532777039	126.645833333333	45.7708333333333
125.4375	53.8958333333333	0.0521318223953319	0.0160118208446145	907842.576805531	174.037914378506	126.645833333333	45.7708333333333
125.479166666667	53.8958333333333	0.0513075847599699	0.0152274249882826	907562.923304504	174.242413867026	126.645833333333	45.7708333333333
125.520833333333	53.8958333333333	0.0514485507129474	0.0174195654922411	1344021.35402711	-174.344888954262	123.9375	41.8541666666667
125.5625	53.8958333333333	0.0519108716718069	0.0179308431006123	1344021.35402711	-174.344888954262	123.979166666667	41.8541666666667
125.604166666667	53.8958333333333	0.0527044826036771	0.0171577295266598	1344575.27439507	-174.048710144569	123.9375	41.8541666666667
125.645833333333	53.8958333333333	0.0521473658251485	0.0168306013031416	1344862.7952372	-173.900703602711	123.9375	41.8541666666667
125.6875	53.8958333333333	0.0526630643555823	0.0172063250819793	1345157.35042338	-173.752754094918	123.9375	41.8541666666667
125.729166666667	53.8958333333333	0.0529621646134605	0.017078347002349	1345458.93524692	-173.6048629608	123.9375	41.8541666666667
125.770833333333	53.8958333333333	0.0516416157236222	0.0148562179508348	905878.255821584	175.676879705221	126.645833333333	45.7708333333333
125.8125	53.8958333333333	0.0515169751040893	0.0149417809481353	905676.669893755	175.882179851005	126.645833333333	45.7708333333333
125.854166666667	53.8958333333333	0.0517372927713664	0.0152366343481256	905484.87538061	176.087562080919	126.645833333333	45.7708333333333
125.895833333333	53.8958333333333	0.0522583164745335	0.0157516090345706	905302.878564849	176.293022357035	126.645833333333	45.7708333333333
125.9375	53.8958333333333	0.0522005234490043	0.0153130281136296	905130.685413132	176.498556631297	126.645833333333	45.7708333333333
125.979166666667	53.8958333333333	0.0523655774961473	0.0156927371735159	904968.301575124	176.704160846042	126.645833333333	45.7708333333333
126.020833333333	53.8958333333333	0.0529295217850038	0.0164863488368292	904815.732382571	176.909830934516	126.645833333333	45.7708333333333
126.0625	53.8958333333333	0.0528999926238642	0.0164872234913027	904672.982848446	177.115562821391	126.645833333333	45.7708333333333
126.104166666667	53.8958333333333	0.0528880535629997	0.0163767650230787	904540.057666134	177.321352423288	126.645833333333	45.7708333333333
126.145833333333	53.8958333333333	0.0525090890078009	0.0160084736607196	904416.961208665	177.527195649304	126.645833333333	45.7708333333333
120.020833333333	53.8541666666667	0.0453956319300562	0.0127842917031127	1100073.53002609	145.045100477354	128.0625	45.4375
120.0625	53.8541666666667	0.0453869884823714	0.0122175707354928	1067726.20373411	141.645656546265	128.604166666667	45.9791666666667
120.104166666667	53.8541666666667	0.0456834721129805	0.0121442900854808	1066027.59386871	141.793814319719	128.604166666667	45.9791666666667
120.145833333333	53.8541666666667	0.04569515115973	0.0115388183012901	1064334.56317107	141.942391849795	128.604166666667	45.9791666666667
120.1875	53.8541666666667	0.0459487985002589	0.0116151974867583	1062647.13883809	142.091389754101	128.604166666667	45.9791666666667
120.229166666667	53.8541666666667	0.0458340336146308	0.0112247282902141	1060965.34814852	142.240808636253	128.604166666667	45.9791666666667
120.270833333333	53.8541666666667	0.0450448984988176	0.012683450139336	1125726.66990118	143.660688892508	128.770833333333	45.3541666666667
120.3125	53.8541666666667	0.0454447404894827	0.0127184620735401	1124104.73081464	143.805765213841	128.770833333333	45.3541666666667
120.354166666667	53.8541666666667	0.0452970462923658	0.0133132250301455	1122488.40168532	143.951212739958	128.770833333333	45.3541666666667
120.395833333333	53.8541666666667	0.0462098687711675	0.0128275856139433	1095387.33539057	145.495402041175	128.3125	45.4375
120.4375	53.8541666666667	0.0463888296465071	0.0129200132680794	1093837.11998913	145.64626388055	128.3125	45.4375
120.479166666667	53.8541666666667	0.0467997256902591	0.0135507599734834	1092292.87225441	145.797506653804	128.3125	45.4375
120.520833333333	53.8541666666667	0.0469884546687852	0.0137860387487998	1090754.61801265	145.949130502065	128.3125	45.4375
120.5625	53.8541666666667	0.0470354289079519	0.014376737790566	1089222.38313473	146.10113555034	128.3125	45.4375
120.604166666667	53.8541666666667	0.0473645472481291	0.0155270643145358	1087696.19353512	146.253521907321	128.3125	45.4375
120.645833333333	53.8541666666667	0.0468831512507634	0.0161024394133775	1086176.07517072	146.406289665192	128.3125	45.4375
120.6875	53.8541666666667	0.0468335503661338	0.016102960508598	1084662.05403971	146.559438899433	128.3125	45.4375
120.729166666667	53.8541666666667	0.0468369994155564	0.017132358282332	1083154.15618038	146.712969668624	128.3125	45.4375
120.770833333333	53.8541666666667	0.0470274550738303	0.0178523509140119	1081652.40766993	146.86688201425	128.3125	45.4375
120.8125	53.8541666666667	0.0473486938354696	0.0175736083783216	1080156.8346233	147.021175960506	128.3125	45.4375
120.854166666667	53.8541666666667	0.0477377365565199	0.0182749509602579	1078667.4631919	147.175851514099	128.3125	45.4375
120.895833333333	53.8541666666667	0.0474661962472753	0.0178834738409318	1077184.31956236	147.330908664057	128.3125	45.4375
120.9375	53.8541666666667	0.0469465082586119	0.0149769218879044	1075707.42995529	147.486347381528	128.3125	45.4375
120.979166666667	53.8541666666667	0.0469001709829234	0.0147961717774114	1074236.82062398	147.642167619586	128.3125	45.4375
121.020833333333	53.8541666666667	0.0471683406145149	0.0146032107692754	1072772.51785308	147.798369313037	128.3125	45.4375
121.0625	53.8541666666667	0.0464928584468153	0.0124589797417905	1071314.54795728	147.954952378224	128.3125	45.4375
121.104166666667	53.8541666666667	0.0464144764262015	0.0128239581265153	1069862.93727997	148.111916712828	128.3125	45.4375
121.145833333333	53.8541666666667	0.0463268471790684	0.0115464384691644	1068417.71219183	148.269262195676	128.3125	45.4375
121.1875	53.8541666666667	0.0462795679400236	0.0115184408041038	1066978.89908952	148.426988686546	128.3125	45.4375
121.229166666667	53.8541666666667	0.0466003968348878	0.0129876932389659	1065546.52439419	148.585096025972	128.3125	45.4375
121.270833333333	53.8541666666667	0.0465166500839293	0.0132503581300166	1064120.6145501	148.743584035052	128.3125	45.4375
121.3125	53.8541666666667	0.0462395233175312	0.0118907001183316	1062701.19602314	148.902452515251	128.3125	45.4375
121.354166666667	53.8541666666667	0.0466930863170585	0.0125253485711593	1061288.29529939	149.061701248211	128.3125	45.4375
121.395833333333	53.8541666666667	0.0474883128861249	0.0155237673496443	1059881.9388836	149.221329995557	128.3125	45.4375
121.4375	53.8541666666667	0.0485114544218577	0.0179516155099839	1058482.15329772	149.381338498707	128.3125	45.4375
121.479166666667	53.8541666666667	0.047967877624424	0.016571179641598	1057088.96507931	149.541726478678	128.3125	45.4375
121.520833333333	53.8541666666667	0.0473993616381808	0.0152965772775294	1055702.40078004	149.7024936359	128.3125	45.4375
121.5625	53.8541666666667	0.0476518228474648	0.015759077018251	1054322.48696409	149.863639650021	128.3125	45.4375
121.604166666667	53.8541666666667	0.0490785716167033	0.0174647456420664	968923.003993569	156.060888458044	126.645833333333	45.7708333333333
121.645833333333	53.8541666666667	0.0497969873282812	0.0175651381780314	967814.405846018	156.241772182989	126.645833333333	45.7708333333333
121.6875	53.8541666666667	0.0499106009457331	0.0175092594818886	966713.738474423	156.423031863856	126.645833333333	45.7708333333333
121.729166666667	53.8541666666667	0.049591418606975	0.0176693862942383	965621.029341181	156.604666074088	126.645833333333	45.7708333333333
121.770833333333	53.8541666666667	0.049535063804027	0.0178327154461623	964536.30583372	156.786673355777	126.645833333333	45.7708333333333
121.8125	53.8541666666667	0.0504711956353022	0.0178605095503177	963459.595261822	156.969052219553	126.645833333333	45.7708333333333
121.854166666667	53.8541666666667	0.0493431790245969	0.0165720921970936	962390.924854906	157.151801144466	126.645833333333	45.7708333333333
121.895833333333	53.8541666666667	0.0489704449254857	0.0161762279147745	961330.321759302	157.334918577882	126.645833333333	45.7708333333333
121.9375	53.8541666666667	0.0484183407971421	0.0160063945489342	960277.813035525	157.518402935377	126.645833333333	45.7708333333333
121.979166666667	53.8541666666667	0.0494707469046685	0.0166962025055742	959233.425655509	157.702252600642	126.645833333333	45.7708333333333
122.020833333333	53.8541666666667	0.0498600937138082	0.0168716534638201	958197.186499842	157.886465925391	126.645833333333	45.7708333333333
122.0625	53.8541666666667	0.0510720697555569	0.0173616950978068	957169.122354984	158.071041229268	126.645833333333	45.7708333333333
122.104166666667	53.8541666666667	0.0501423545988129	0.0170278939750221	956149.259910476	158.255976799772	126.645833333333	45.7708333333333
122.145833333333	53.8541666666667	0.0494813258443169	0.0170698394454699	955137.625756115	158.441270892175	126.645833333333	45.7708333333333
122.1875	53.8541666666667	0.0488012658558699	0.0160838461253076	954134.246379147	158.626921729453	126.645833333333	45.7708333333333
122.229166666667	53.8541666666667	0.0487581136187614	0.0163825021551462	953139.148161429	158.81292750222	126.645833333333	45.7708333333333
122.270833333333	53.8541666666667	0.0497970493566105	0.0174768681222734	952152.357376578	158.999286368669	126.645833333333	45.7708333333333
122.3125	53.8541666666667	0.0495519273471452	0.0171617507100355	951173.900187116	159.185996454515	126.645833333333	45.7708333333333
122.354166666667	53.8541666666667	0.0500482400802866	0.0174128866832609	950203.80264161	159.373055852947	126.645833333333	45.7708333333333
122.395833333333	53.8541666666667	0.0500861805281849	0.0174067550055367	949242.090671777	159.560462624591	126.645833333333	45.7708333333333
122.4375	53.8541666666667	0.0502873827380909	0.0172009667997459	948288.790089616	159.748214797465	126.645833333333	45.7708333333333
122.479166666667	53.8541666666667	0.0501084107697667	0.0159741410339141	947343.9265845	159.936310366956	126.645833333333	45.7708333333333
122.520833333333	53.8541666666667	0.0497400156409233	0.0153105443981824	946407.525720278	160.12474729579	126.645833333333	45.7708333333333
122.5625	53.8541666666667	0.0487628078651359	0.0149750794397771	945479.612932356	160.31352351402	126.645833333333	45.7708333333333
122.604166666667	53.8541666666667	0.0485131544109974	0.0148774587606463	944560.213524791	160.50263691901	126.645833333333	45.7708333333333
122.645833333333	53.8541666666667	0.0490900396376207	0.0150361289065579	943649.352667347	160.69208537543	126.645833333333	45.7708333333333
122.6875	53.8541666666667	0.0497920993624645	0.0157484283528313	942747.055392586	160.881866715262	126.645833333333	45.7708333333333
122.729166666667	53.8541666666667	0.0499535473682262	0.0159250616925517	941853.346592913	161.071978737802	126.645833333333	45.7708333333333
122.770833333333	53.8541666666667	0.0499245024591284	0.0169013613644802	940968.251017646	161.26241920968	126.645833333333	45.7708333333333
122.8125	53.8541666666667	0.049845660968422	0.0161359238515938	940091.793270068	161.453185864877	126.645833333333	45.7708333333333
122.854166666667	53.8541666666667	0.0497170051573573	0.0151370840993176	939223.997804481	161.644276404758	126.645833333333	45.7708333333333
122.895833333333	53.8541666666667	0.0491230030969285	0.0150750184602281	938364.888923256	161.835688498101	126.645833333333	45.7708333333333
122.9375	53.8541666666667	0.0485339647411073	0.0148458379818722	937514.49077388	162.027419781147	126.645833333333	45.7708333333333
122.979166666667	53.8541666666667	0.0479974962859174	0.014679473272865	936672.827346004	162.21946785764	126.645833333333	45.7708333333333
123.020833333333	53.8541666666667	0.0490666778489968	0.0151894891785272	935839.92246849	162.411830298893	126.645833333333	45.7708333333333
123.0625	53.8541666666667	0.049401786617411	0.0152834861475108	935015.799806461	162.604504643841	126.645833333333	45.7708333333333
123.104166666667	53.8541666666667	0.049694217862279	0.0152268093422636	934200.482858344	162.797488399121	126.645833333333	45.7708333333333
123.145833333333	53.8541666666667	0.0498735983978937	0.0157679674842464	933393.994952922	162.990779039144	126.645833333333	45.7708333333333
123.1875	53.8541666666667	0.0498051486158561	0.0158645535733377	932596.359246393	163.184374006181	126.645833333333	45.7708333333333
123.229166666667	53.8541666666667	0.0488834985040441	0.0152326712831842	931807.598719418	163.378270710456	126.645833333333	45.7708333333333
123.270833333333	53.8541666666667	0.0495218268285533	0.015682254240761	931027.736174184	163.572466530248	126.645833333333	45.7708333333333
123.3125	53.8541666666667	0.0497373974913724	0.0163123862068076	930256.794231474	163.766958811992	126.645833333333	45.7708333333333
123.354166666667	53.8541666666667	0.0505902746337521	0.0178925404192522	929494.795327731	163.961744870403	126.645833333333	45.7708333333333
123.395833333333	53.8541666666667	0.0516897024377772	0.0184713829519266	928741.761712136	164.156821988589	126.645833333333	45.7708333333333
123.4375	53.8541666666667	0.0507151813058856	0.0169782937778495	927997.715443699	164.352187418186	126.645833333333	45.7708333333333
123.479166666667	53.8541666666667	0.050563175258636	0.0169533637132597	927262.678388345	164.547838379495	126.645833333333	45.7708333333333
123.520833333333	53.8541666666667	0.0493969441002568	0.0167461022640482	926536.672216017	164.743772061627	126.645833333333	45.7708333333333
123.5625	53.8541666666667	0.0485500983592788	0.0155328251770443	925819.718397787	164.939985622654	126.645833333333	45.7708333333333
123.604166666667	53.8541666666667	0.0480433242876853	0.0154033085342311	925111.838202982	165.13647618977	126.645833333333	45.7708333333333
123.645833333333	53.8541666666667	0.0480656398390927	0.0152505742879221	924413.052696303	165.333240859463	126.645833333333	45.7708333333333
123.6875	53.8541666666667	0.0484607159691058	0.0162667563384044	923723.382734988	165.530276697684	126.645833333333	45.7708333333333
123.729166666667	53.8541666666667	0.0492641288249353	0.0170724510551007	923042.848965953	165.727580740037	126.645833333333	45.7708333333333
123.770833333333	53.8541666666667	0.049093266945933	0.0176929046392905	922371.471822975	165.925149991966	126.645833333333	45.7708333333333
123.8125	53.8541666666667	0.050490681819112	0.018499145706861	921709.271523867	166.122981428955	126.645833333333	45.7708333333333
123.854166666667	53.8541666666667	0.0498291699512941	0.0176182902608752	921056.26806769	166.321071996739	126.645833333333	45.7708333333333
123.895833333333	53.8541666666667	0.0491251662858918	0.0160731885301013	920412.48123196	166.519418611513	126.645833333333	45.7708333333333
123.9375	53.8541666666667	0.0483408647612951	0.0155818634062807	919777.930569887	166.718018160156	126.645833333333	45.7708333333333
123.979166666667	53.8541666666667	0.0482022813172322	0.0158655508656727	919152.63540763	166.916867500464	126.645833333333	45.7708333333333
124.020833333333	53.8541666666667	0.0479927052748448	0.0160216361691882	918536.614841558	167.115963461385	126.645833333333	45.7708333333333
124.0625	53.8541666666667	0.0478316735863937	0.0164578480279424	984696.539517552	160.199884899395	128.3125	45.4375
124.104166666667	53.8541666666667	0.0474713326909298	0.0160374032364785	983771.874621969	160.382602162306	128.3125	45.4375
124.145833333333	53.8541666666667	0.0473489693708465	0.0149145128700146	982855.453077677	160.565631058627	128.3125	45.4375
124.1875	53.8541666666667	0.0471628283135506	0.0145581804348046	981947.298248243	160.748969659115	128.3125	45.4375
124.229166666667	53.8541666666667	0.0472487620415842	0.0144806416614115	981047.433372338	160.932616006356	128.3125	45.4375
124.270833333333	53.8541666666667	0.0476356726441674	0.0142931400043347	980155.88156118	161.116568114779	128.3125	45.4375
124.3125	53.8541666666667	0.0473301596915359	0.0149072911133718	979272.665796009	161.300823970671	128.3125	45.4375
124.354166666667	53.8541666666667	0.0475288127898771	0.0158095846623891	913944.549384485	168.717219646923	126.645833333333	45.7708333333333
124.395833333333	53.8541666666667	0.0483250768874416	0.0163268384660305	913412.820281777	168.918387864055	126.645833333333	45.7708333333333
124.4375	53.8541666666667	0.0484013973145054	0.0164122848625969	912890.543515343	169.119769462583	126.645833333333	45.7708333333333
124.479166666667	53.8541666666667	0.0480810009478438	0.0169161881890098	912377.735479951	169.321360972048	126.645833333333	45.7708333333333
124.520833333333	53.8541666666667	0.0480959617705672	0.0173161551288882	911874.412309585	169.523158896601	126.645833333333	45.7708333333333
124.5625	53.8541666666667	0.0483357432305549	0.0174829346591818	911380.589875041	169.725159715336	126.645833333333	45.7708333333333
124.604166666667	53.8541666666667	0.0489785038511732	0.0177019026857762	910896.283781543	169.927359882633	126.645833333333	45.7708333333333
124.645833333333	53.8541666666667	0.049404164745018	0.0179861607418992	910421.509366391	170.129755828512	126.645833333333	45.7708333333333
124.6875	53.8541666666667	0.0494636381249538	0.0177213868392624	909956.281696647	170.332343958991	126.645833333333	45.7708333333333
124.729166666667	53.8541666666667	0.0493794174947077	0.0178812500921055	909500.615566846	170.535120656449	126.645833333333	45.7708333333333
124.770833333333	53.8541666666667	0.0487847837707834	0.0174635482715195	909054.525496745	170.738082279999	126.645833333333	45.7708333333333
124.8125	53.8541666666667	0.049093674419525	0.0177736366909509	908618.025729105	170.941225165871	126.645833333333	45.7708333333333
124.854166666667	53.8541666666667	0.0498438358367571	0.0183556834262326	908191.130227509	171.144545627791	126.645833333333	45.7708333333333
124.895833333333	53.8541666666667	0.0497691459528455	0.0182200323715128	907773.852674213	171.348039957381	126.645833333333	45.7708333333333
124.9375	53.8541666666667	0.0497473310081143	0.0178787833127645	907366.206468033	171.551704424555	126.645833333333	45.7708333333333
124.979166666667	53.8541666666667	0.050072955892514	0.0179984128658492	906968.204722279	171.755535277924	126.645833333333	45.7708333333333
125.020833333333	53.8541666666667	0.0501693904202285	0.0173883863338855	906579.860262707	171.959528745212	126.645833333333	45.7708333333333
125.0625	53.8541666666667	0.049611732688161	0.0169786334899357	906201.185625536	172.163681033674	126.645833333333	45.7708333333333
125.104166666667	53.8541666666667	0.0501800004508849	0.0171949415464607	905832.193055475	172.367988330518	126.645833333333	45.7708333333333
125.145833333333	53.8541666666667	0.0507208552938036	0.0175328864873408	905472.894503817	172.57244680334	126.645833333333	45.7708333333333
125.1875	53.8541666666667	0.0505752584441517	0.0171283268630824	905123.301626557	172.777052600562	126.645833333333	45.7708333333333
125.229166666667	53.8541666666667	0.0505263803233836	0.0168143261878333	904783.425782555	172.981801851872	126.645833333333	45.7708333333333
125.270833333333	53.8541666666667	0.0502714411534826	0.0168666680979405	904453.278031745	173.186690668677	126.645833333333	45.7708333333333
125.3125	53.8541666666667	0.0508247208012596	0.0168875805190666	904132.86913338	173.391715144554	126.645833333333	45.7708333333333
125.354166666667	53.8541666666667	0.051894762603146	0.0171765277442205	903822.209544331	173.596871355716	126.645833333333	45.7708333333333
125.395833333333	53.8541666666667	0.0523631981322238	0.0168022457473355	903521.309417414	173.802155361473	126.645833333333	45.7708333333333
125.4375	53.8541666666667	0.0529520973218548	0.0164822325121394	903230.178599776	174.007563204705	126.645833333333	45.7708333333333
125.479166666667	53.8541666666667	0.0528583878811365	0.0164728903146397	902948.826631326	174.213090912341	126.645833333333	45.7708333333333
125.520833333333	53.8541666666667	0.0533581870703677	0.0167161718367985	902677.262743195	174.418734495837	126.645833333333	45.7708333333333
125.5625	53.8541666666667	0.0528605303921089	0.016226532610826	902415.495856261	174.624489951665	126.645833333333	45.7708333333333
125.604166666667	53.8541666666667	0.0533503104170721	0.0175759016058094	1339962.74291514	-174.028454278504	123.9375	41.8541666666667
125.645833333333	53.8541666666667	0.0528457692373582	0.0176136236050567	1340251.52549936	-173.879950468027	123.9375	41.8541666666667
125.6875	53.8541666666667	0.0533778685460437	0.0178203585437355	1340547.37279553	-173.731504359402	123.9375	41.8541666666667
125.729166666667	53.8541666666667	0.0529866996022013	0.0175297909018648	1340850.28004033	-173.583117307523	123.9375	41.8541666666667
125.770833333333	53.8541666666667	0.0517252188848572	0.015130547494089	901253.906775709	175.65480420568	126.645833333333	45.7708333333333
125.8125	53.8541666666667	0.051419615539663	0.0149411050876327	901051.091685371	175.861146044757	126.645833333333	45.7708333333333
125.854166666667	53.8541666666667	0.0525118205686797	0.0158628828749568	900858.127240747	176.067571353742	126.645833333333	45.7708333333333
125.895833333333	53.8541666666667	0.0523028929178428	0.0157961201325071	900675.019833057	176.27407602729	126.645833333333	45.7708333333333
125.9375	53.8541666666667	0.0517907278330176	0.0147818250452283	900501.775532101	176.480655949649	126.645833333333	45.7708333333333
125.979166666667	53.8541666666667	0.0518750117342551	0.0151339714017005	900338.400085261	176.687306995185	126.645833333333	45.7708333333333
126.020833333333	53.8541666666667	0.0522781004335792	0.015573854945431	900184.898916561	176.894025028919	126.645833333333	45.7708333333333
126.0625	53.8541666666667	0.0530865515566414	0.0164050117944831	900041.277125789	177.100805907051	126.645833333333	45.7708333333333
126.104166666667	53.8541666666667	0.0528142630853377	0.0167325430449804	899907.539487646	177.307645477506	126.645833333333	45.7708333333333
126.145833333333	53.8541666666667	0.0529317710423998	0.0163255313827648	899783.690450971	177.51453958047	126.645833333333	45.7708333333333
126.1875	53.8541666666667	0.0523454437100418	0.0159240447510669	899669.734138008	177.721484048931	126.645833333333	45.7708333333333
126.229166666667	53.8541666666667	0.052352193305004	0.0159431494382777	899565.674343728	177.928474709224	126.645833333333	45.7708333333333
126.270833333333	53.8541666666667	0.0528195512123617	0.0158397652122851	899471.514535205	178.13550738158	126.645833333333	45.7708333333333
126.3125	53.8541666666667	0.0530713640364936	0.0161661965030902	899387.257851042	178.34257788067	126.645833333333	45.7708333333333
120.020833333333	53.8125	0.0453152116082107	0.0123758654706512	1096275.74304096	144.907609223059	128.0625	45.4375
120.0625	53.8125	0.046561104272841	0.0122174460186051	1104237.88816048	144.1631988361	128.3125	45.4375
120.104166666667	53.8125	0.0453142609664449	0.0130059530812471	1093131.8155987	145.208060560932	128.0625	45.4375
120.145833333333	53.8125	0.0451825970674284	0.0130493643267073	1091568.72610887	145.358862977305	128.0625	45.4375
120.1875	53.8125	0.0467450137308393	0.0128462649335976	1090011.58738879	145.510050153155	128.0625	45.4375
120.229166666667	53.8125	0.0453038411556313	0.0134539868729242	1088460.42546133	145.66162226458	128.0625	45.4375
120.270833333333	53.8125	0.0471751878462275	0.0139779954859135	1096275.74304096	144.907609223059	128.3125	45.4375
120.3125	53.8125	0.0464611695248198	0.0129640404954228	1085376.13631302	145.965921917995	128.0625	45.4375
120.354166666667	53.8125	0.0469726494173782	0.0145944127294344	1093131.8155987	145.208060560932	128.3125	45.4375
120.395833333333	53.8125	0.0469125491765446	0.0135376515601236	1091568.72610887	145.358862977305	128.3125	45.4375
120.4375	53.8125	0.0469559205582899	0.0145769851582723	1090011.58738879	145.510050153155	128.3125	45.4375
120.479166666667	53.8125	0.0471421296172777	0.015341454906653	1088460.42546133	145.66162226458	128.3125	45.4375
120.520833333333	53.8125	0.0470104842759356	0.014359392406222	1086915.26639703	145.813579471607	128.3125	45.4375
120.5625	53.8125	0.047022157460462	0.0140812984042884	1085376.13631302	145.965921917995	128.3125	45.4375
120.604166666667	53.8125	0.0468345543944728	0.0145107355438959	1083843.06137187	146.118649731031	128.3125	45.4375
120.645833333333	53.8125	0.0469576717303629	0.0158043580460682	1082316.06778048	146.271763021333	128.3125	45.4375
120.6875	53.8125	0.0470743224576624	0.016057965692742	1080795.18178891	146.425261882647	128.3125	45.4375
120.729166666667	53.8125	0.0471448166215845	0.0175008124565231	1079280.42968923	146.579146391651	128.3125	45.4375
120.770833333333	53.8125	0.0471191400207861	0.0173526018526313	1077771.83781427	146.733416607752	128.3125	45.4375
120.8125	53.8125	0.0471576914490538	0.0154660616835002	1076269.43253646	146.888072572882	128.3125	45.4375
120.854166666667	53.8125	0.0469803101339826	0.0150404876674806	1074773.24026654	147.043114311301	128.3125	45.4375
120.895833333333	53.8125	0.0470024759075369	0.0175369678895954	1073283.28745236	147.198541829396	128.3125	45.4375
120.9375	53.8125	0.0478689782448884	0.0185730363606224	1071799.60057756	147.354355115478	128.3125	45.4375
120.979166666667	53.8125	0.0468913288776441	0.0153021669024807	1061591.47029184	148.455844751067	128.0625	45.4375
121.020833333333	53.8125	0.0473485195088452	0.0152573325536037	1068851.13075185	147.667138853261	128.3125	45.4375
121.0625	53.8125	0.0469768529058907	0.0141327599587581	1067386.40093546	147.824109189396	128.3125	45.4375
121.104166666667	53.8125	0.0469850202348049	0.0140680083790797	1065928.04332477	147.981465061985	128.3125	45.4375
121.145833333333	53.8125	0.0467096053590004	0.0139365747903095	1064476.08456256	148.139206365948	128.3125	45.4375
121.1875	53.8125	0.0470704253193637	0.0139574095712132	1063030.55131933	148.297332976923	128.3125	45.4375
121.229166666667	53.8125	0.0473736971984828	0.0159260443509096	1061591.47029184	148.455844751067	128.3125	45.4375
121.270833333333	53.8125	0.0469911992968083	0.0161293031559545	1060158.86820171	148.614741524861	128.3125	45.4375
121.3125	53.8125	0.0471341752018901	0.0159992656884125	1058732.77179394	148.774023114903	128.3125	45.4375
121.354166666667	53.8125	0.0476586873102247	0.0157162130652685	1057313.20783545	148.933689317715	128.3125	45.4375
121.395833333333	53.8125	0.0477671378897101	0.0157499165407938	1055900.20311352	149.093739909542	128.3125	45.4375
121.4375	53.8125	0.0486500640754931	0.0170875754143285	969223.400138097	155.227646744441	126.645833333333	45.7708333333333
121.479166666667	53.8125	0.0489190825152365	0.0176469456653552	968077.294628162	155.407651971572	126.645833333333	45.7708333333333
121.520833333333	53.8125	0.0484913316033839	0.0164984904296697	966939.038024015	155.588043781953	126.645833333333	45.7708333333333
121.5625	53.8125	0.0482566946525911	0.015774049637985	1050314.31296508	149.737780971209	128.3125	45.4375
121.604166666667	53.8125	0.0483070922720166	0.0157408433593154	964686.183890168	155.949981909568	126.645833333333	45.7708333333333
121.645833333333	53.8125	0.0484373573785864	0.0164053810923855	963571.642377224	156.131525526618	126.645833333333	45.7708333333333
121.6875	53.8125	0.0493725373226162	0.0169486093186101	962465.061798231	156.313450326269	126.645833333333	45.7708333333333
121.729166666667	53.8125	0.0503176698718941	0.0193398251327525	961366.469987701	156.49575487907	126.645833333333	45.7708333333333
121.770833333333	53.8125	0.0503786720958901	0.0192668199200329	960275.894705712	156.678437723593	126.645833333333	45.7708333333333
121.8125	53.8125	0.0500337418947587	0.0177908823101578	959193.363635173	156.861497366303	126.645833333333	45.7708333333333
121.854166666667	53.8125	0.0491254391529683	0.0167232869051179	958118.904379056	157.044932281446	126.645833333333	45.7708333333333
121.895833333333	53.8125	0.0494270673919286	0.0165976130856773	957052.544457617	157.22874091093	126.645833333333	45.7708333333333
121.9375	53.8125	0.0488376079338131	0.0162397497372414	955994.311305618	157.412921664218	126.645833333333	45.7708333333333
121.979166666667	53.8125	0.0496170928014768	0.0172145535740567	954944.232269507	157.597472918224	126.645833333333	45.7708333333333
122.020833333333	53.8125	0.0499039469406992	0.0173573990192388	953902.334604596	157.782393017214	126.645833333333	45.7708333333333
122.0625	53.8125	0.0495926464218971	0.0169439805208528	952868.645472226	157.967680272712	126.645833333333	45.7708333333333
122.104166666667	53.8125	0.0498623464108378	0.0177587726106659	951843.191936919	158.153332963412	126.645833333333	45.7708333333333
122.145833333333	53.8125	0.0509499940309003	0.0181726103219175	950826.000963494	158.339349335099	126.645833333333	45.7708333333333
122.1875	53.8125	0.0496689917762348	0.01620286661407	949817.099414207	158.525727600567	126.645833333333	45.7708333333333
122.229166666667	53.8125	0.0489224175314818	0.0155336965416753	948816.514045849	158.712465939549	126.645833333333	45.7708333333333
122.270833333333	53.8125	0.0492714205614889	0.0161833628835189	947824.271506837	158.899562498658	126.645833333333	45.7708333333333
122.3125	53.8125	0.049670117800846	0.0169194407154661	946840.398334307	159.087015391316	126.645833333333	45.7708333333333
122.354166666667	53.8125	0.0495193303276125	0.0176342741552265	945864.920951183	159.274822697713	126.645833333333	45.7708333333333
122.395833333333	53.8125	0.0503878242152195	0.0185567816196477	944897.865663229	159.46298246475	126.645833333333	45.7708333333333
122.4375	53.8125	0.0498209048301987	0.017293478106878	943939.258656111	159.651492706003	126.645833333333	45.7708333333333
122.479166666667	53.8125	0.0488465680034104	0.0149652494458357	942989.125992443	159.840351401688	126.645833333333	45.7708333333333
122.520833333333	53.8125	0.0478313493187565	0.0139887295653762	942047.493608799	160.029556498631	126.645833333333	45.7708333333333
122.5625	53.8125	0.0482552996137075	0.0148604488167013	941114.387312764	160.219105910244	126.645833333333	45.7708333333333
122.604166666667	53.8125	0.0489861116073423	0.0152430248655079	940189.832779936	160.408997516515	126.645833333333	45.7708333333333
122.645833333333	53.8125	0.0484562026721184	0.0150589816094072	939273.855550933	160.599229163994	126.645833333333	45.7708333333333
122.6875	53.8125	0.0494585334457021	0.0155691615234138	938366.481028413	160.789798665795	126.645833333333	45.7708333333333
122.729166666667	53.8125	0.0495236746044584	0.0168364177055388	937467.734474058	160.980703801595	126.645833333333	45.7708333333333
122.770833333333	53.8125	0.0505071755229908	0.0176314711374652	936577.641005571	161.171942317652	126.645833333333	45.7708333333333
122.8125	53.8125	0.0497282764812614	0.0169481809525289	935696.225593671	161.363511926818	126.645833333333	45.7708333333333
122.854166666667	53.8125	0.0495228582399665	0.016343027202277	934823.513059074	161.555410308567	126.645833333333	45.7708333333333
122.895833333333	53.8125	0.0494448709680856	0.0158131604981002	933959.528069471	161.747635109028	126.645833333333	45.7708333333333
122.9375	53.8125	0.0484792068272033	0.0152252023906645	933104.295136518	161.940183941023	126.645833333333	45.7708333333333
122.979166666667	53.8125	0.0482266058351526	0.0150412993720409	932257.838612811	162.133054384113	126.645833333333	45.7708333333333
123.020833333333	53.8125	0.048503350883497	0.0149924892994993	931420.18268886	162.326243984655	126.645833333333	45.7708333333333
123.0625	53.8125	0.0490678982408718	0.0149214703601851	930591.351390077	162.519750255862	126.645833333333	45.7708333333333
123.104166666667	53.8125	0.0484576875995295	0.0147107016486871	929771.368573748	162.713570677871	126.645833333333	45.7708333333333
123.145833333333	53.8125	0.0494248181538859	0.0156576877165686	928960.257926011	162.90770269782	126.645833333333	45.7708333333333
123.1875	53.8125	0.0497493950939327	0.0169840780633985	928158.042958849	163.102143729933	126.645833333333	45.7708333333333
123.229166666667	53.8125	0.0496675766796903	0.0170127984868329	927364.747007072	163.296891155609	126.645833333333	45.7708333333333
123.270833333333	53.8125	0.04989761968133	0.0169530316171213	926580.393225297	163.491942323524	126.645833333333	45.7708333333333
123.3125	53.8125	0.0496083219802103	0.0165023552177192	925805.004584959	163.687294549736	126.645833333333	45.7708333333333
123.354166666667	53.8125	0.0506451762969144	0.0176840939801565	925038.6038713	163.882945117797	126.645833333333	45.7708333333333
123.395833333333	53.8125	0.0515660161844461	0.0189779118256548	924281.213680379	164.078891278883	126.645833333333	45.7708333333333
123.4375	53.8125	0.0506817636709467	0.0177786142563341	923532.856416083	164.275130251913	126.645833333333	45.7708333333333
123.479166666667	53.8125	0.0496345337075792	0.0163470602485201	922793.554287153	164.471659223698	126.645833333333	45.7708333333333
123.520833333333	53.8125	0.0489664530593666	0.0159039401320315	922063.329304207	164.66847534908	126.645833333333	45.7708333333333
123.5625	53.8125	0.0485214467321293	0.0160241602231797	921342.203276785	164.865575751086	126.645833333333	45.7708333333333
123.604166666667	53.8125	0.0487676597618672	0.0164905075919337	920630.197810397	165.062957521092	126.645833333333	45.7708333333333
123.645833333333	53.8125	0.0488061580017083	0.0161283244069569	919927.334303582	165.260617718993	126.645833333333	45.7708333333333
123.6875	53.8125	0.0478382048330925	0.0159709349170424	919233.633944983	165.458553373376	126.645833333333	45.7708333333333
123.729166666667	53.8125	0.0491018318697647	0.0170511146290933	918549.117710434	165.656761481712	126.645833333333	45.7708333333333
123.770833333333	53.8125	0.0496202468818175	0.0172020196883121	917873.806360055	165.855239010546	126.645833333333	45.7708333333333
123.8125	53.8125	0.0509623495397534	0.0185506969852873	917207.720435369	166.053982895696	126.645833333333	45.7708333333333
123.854166666667	53.8125	0.0501961034070186	0.017250733279871	916550.880256436	166.25299004247	126.645833333333	45.7708333333333
123.895833333333	53.8125	0.0491219152396749	0.0155570842502892	915903.305918985	166.452257325876	126.645833333333	45.7708333333333
123.9375	53.8125	0.0481725826405286	0.0151531863456041	915265.017291595	166.651781590854	126.645833333333	45.7708333333333
123.979166666667	53.8125	0.0477795455400937	0.0160306101284142	914636.034012865	166.851559652504	126.645833333333	45.7708333333333
124.020833333333	53.8125	0.0487251640436072	0.016919057032727	914016.375488611	167.051588296334	126.645833333333	45.7708333333333
124.0625	53.8125	0.0485234332786005	0.0172176986060275	913406.060889095	167.251864278506	126.645833333333	45.7708333333333
124.104166666667	53.8125	0.0485502783090041	0.0170976985213699	912805.109146261	167.452384326092	126.645833333333	45.7708333333333
124.145833333333	53.8125	0.0482126635906843	0.0163553499880896	912213.538950993	167.653145137346	126.645833333333	45.7708333333333
124.1875	53.8125	0.0472273533921189	0.0147337724117922	977570.224753161	160.660058151074	128.3125	45.4375
124.229166666667	53.8125	0.0474947203343311	0.0138161219671328	976665.460836468	160.844438072341	128.3125	45.4375
124.270833333333	53.8125	0.0473497985788074	0.01448090777053	975769.047097127	161.029128171284	128.3125	45.4375
124.3125	53.8125	0.0473409217188824	0.0147209329781678	974881.006846733	161.21412641627	128.3125	45.4375
124.354166666667	53.8125	0.0474958712065974	0.0159730458624348	974001.363263487	161.399430746915	128.3125	45.4375
124.395833333333	53.8125	0.0480597619534434	0.0168154333569934	908862.145915305	168.862577583211	126.645833333333	45.7708333333333
124.4375	53.8125	0.0477465799948295	0.0170856658353025	908336.749084721	169.064928929715	126.645833333333	45.7708333333333
124.479166666667	53.8125	0.0480683817891902	0.0174131095306214	907820.874329921	169.267493622858	126.645833333333	45.7708333333333
124.520833333333	53.8125	0.0482359929513728	0.0176017614695928	907314.538053026	169.47026811477	126.645833333333	45.7708333333333
124.5625	53.8125	0.0484748266332906	0.0174649353604254	906817.756389089	169.673248831849	126.645833333333	45.7708333333333
124.604166666667	53.8125	0.0492410003652681	0.017902855791357	906330.545203648	169.876432175119	126.645833333333	45.7708333333333
124.645833333333	53.8125	0.0483095590135108	0.0171475533536721	905852.920090308	170.079814520581	126.645833333333	45.7708333333333
124.6875	53.8125	0.0482571879227584	0.0166843272710413	905384.896368369	170.283392219586	126.645833333333	45.7708333333333
124.729166666667	53.8125	0.0478207036314668	0.0168112791549498	904926.489080471	170.487161599205	126.645833333333	45.7708333333333
124.770833333333	53.8125	0.0479315035168379	0.0171106717885001	904477.712990282	170.691118962612	126.645833333333	45.7708333333333
124.8125	53.8125	0.049066686380898	0.0174593452874133	904038.58258022	170.895260589471	126.645833333333	45.7708333333333
124.854166666667	53.8125	0.0496467989655156	0.0177957243715644	903609.112049211	171.099582736331	126.645833333333	45.7708333333333
124.895833333333	53.8125	0.049854331053937	0.0173430307442867	903189.315310476	171.304081637033	126.645833333333	45.7708333333333
124.9375	53.8125	0.0494490309877495	0.0173634434902752	902779.20598937	171.50875350311	126.645833333333	45.7708333333333
124.979166666667	53.8125	0.0501501440100326	0.0177480406630924	902378.797421249	171.713594524214	126.645833333333	45.7708333333333
125.020833333333	53.8125	0.049632383138757	0.0171629558330876	901988.10264937	171.918600868529	126.645833333333	45.7708333333333
125.0625	53.8125	0.0498153921041904	0.016865513375713	901607.134422848	172.123768683209	126.645833333333	45.7708333333333
125.104166666667	53.8125	0.0498457608699166	0.0163089696987544	901235.90519464	172.329094094808	126.645833333333	45.7708333333333
125.145833333333	53.8125	0.0504711232673961	0.0164818795699092	900874.427119569	172.534573209723	126.645833333333	45.7708333333333
125.1875	53.8125	0.0506368250534813	0.0165165668358853	900522.712052401	172.740202114648	126.645833333333	45.7708333333333
125.229166666667	53.8125	0.0505671847524781	0.0167227658027844	900180.771545954	172.945976877021	126.645833333333	45.7708333333333
125.270833333333	53.8125	0.0510851176077602	0.0171249164808878	899848.616849252	173.151893545492	126.645833333333	45.7708333333333
125.3125	53.8125	0.0516494284256179	0.0172114571639474	899526.258905733	173.357948150385	126.645833333333	45.7708333333333
125.354166666667	53.8125	0.0516109661644346	0.0165431560545074	899213.708351481	173.564136704174	126.645833333333	45.7708333333333
125.395833333333	53.8125	0.0520390765487292	0.0160145249332016	898910.975513523	173.770455201959	126.645833333333	45.7708333333333
125.4375	53.8125	0.0525273899368461	0.0162376644195169	898618.070408164	173.976899621952	126.645833333333	45.7708333333333
125.479166666667	53.8125	0.0530648105858995	0.0165199380176814	898335.002739366	174.183465925964	126.645833333333	45.7708333333333
125.520833333333	53.8125	0.0528144493184579	0.0155432513951957	898061.781897173	174.390150059901	126.645833333333	45.7708333333333
125.5625	53.8125	0.0526343448649261	0.0169760921782394	1335067.46194835	-174.157119025786	123.9375	41.8541666666667
125.604166666667	53.8125	0.0523095377789981	0.0165589039294846	1335350.41482337	-174.008057553947	123.9375	41.8541666666667
125.645833333333	53.8125	0.0523042915697093	0.0159797987853401	897301.289490316	175.010868672277	126.645833333333	45.7708333333333
125.6875	53.8125	0.0526016623764468	0.0159641635472186	897067.543524397	175.217983284468	126.645833333333	45.7708333333333
125.729166666667	53.8125	0.0528807371960573	0.0163044053740563	896843.686574953	175.425195235198	126.645833333333	45.7708333333333
125.770833333333	53.8125	0.0533057507623976	0.0165572222912637	896629.726118236	175.632500385605	126.645833333333	45.7708333333333
125.8125	53.8125	0.0533686833457631	0.0166978128213771	896425.669306951	175.839894584519	126.645833333333	45.7708333333333
125.854166666667	53.8125	0.0531024025081948	0.0165560628088137	896231.522969068	176.047373668992	126.645833333333	45.7708333333333
125.895833333333	53.8125	0.0528047529900684	0.0156353845133133	896047.293606701	176.254933464836	126.645833333333	45.7708333333333
125.9375	53.8125	0.052349034261593	0.0149439475387397	895872.987395037	176.462569787159	126.645833333333	45.7708333333333
125.979166666667	53.8125	0.0523998051139016	0.0150679861990768	895708.610181318	176.670278440908	126.645833333333	45.7708333333333
126.020833333333	53.8125	0.0528514806711113	0.0158566891261353	895554.167483865	176.878055221416	126.645833333333	45.7708333333333
126.0625	53.8125	0.0538528279990974	0.0175257039212323	1338930.40491614	-172.372444112824	123.9375	41.8541666666667
126.104166666667	53.8125	0.0533109521799056	0.0166297166459591	895275.106061055	177.293796299262	126.645833333333	45.7708333333333
126.145833333333	53.8125	0.0529823784562179	0.016860325542106	895150.496719811	177.501752144147	126.645833333333	45.7708333333333
126.1875	53.8125	0.0533232924923151	0.0165829496295275	895035.840661506	177.709759211996	126.645833333333	45.7708333333333
126.229166666667	53.8125	0.0528093465930219	0.0161306269151114	894931.141747256	177.917813258357	126.645833333333	45.7708333333333
126.270833333333	53.8125	0.0527625304181723	0.0161595508027111	894836.403504587	178.125910032502	126.645833333333	45.7708333333333
126.3125	53.8125	0.0532604797604777	0.016668740086397	894751.62912685	178.334045277983	126.645833333333	45.7708333333333
126.354166666667	53.8125	0.0537177551457659	0.0185182562686045	1341652.67528051	-171.336015148084	123.9375	41.8541666666667
126.395833333333	53.8125	0.0532718364518852	0.0173593086319547	894611.983065554	178.750414131989	126.645833333333	45.7708333333333
126.4375	53.8125	0.0534318689732639	0.0173569207858544	894557.116093299	178.958639204147	126.645833333333	45.7708333333333
126.479166666667	53.8125	0.0530985420269533	0.0165732856990422	894512.222407797	179.166885676045	126.645833333333	45.7708333333333
126.520833333333	53.8125	0.0531996465855705	0.0161810334145164	894477.303524642	179.375149271183	126.645833333333	45.7708333333333
120.020833333333	53.7708333333333	0.046645849266314	0.0120523521760686	1092484.40271402	144.769159004408	128.0625	45.4375
120.0625	53.7708333333333	0.0470213391802712	0.0133748463516636	1090902.50189821	144.91950498982	128.0625	45.4375
120.104166666667	53.7708333333333	0.0471044301565232	0.0130773026045778	1089326.50817869	145.070239319454	128.0625	45.4375
120.145833333333	53.7708333333333	0.0470068809999064	0.0134172281729273	1097265.28689144	144.320448605505	128.3125	45.4375
120.1875	53.7708333333333	0.0468729732452065	0.0138699511666676	1086192.34673868	145.372873905643	128.0625	45.4375
120.229166666667	53.7708333333333	0.0470668356839793	0.0140092740801071	1094072.18451433	144.619201120101	128.3125	45.4375
120.270833333333	53.7708333333333	0.047322711440349	0.0149614718995995	1092484.40271402	144.769159004408	128.3125	45.4375
120.3125	53.7708333333333	0.0470253908165139	0.013668969989775	1090902.50189821	144.91950498982	128.3125	45.4375
120.354166666667	53.7708333333333	0.0473856031967025	0.0155701599629207	1089326.50817869	145.070239319454	128.3125	45.4375
120.395833333333	53.7708333333333	0.0468953921228888	0.0144765406981705	1087756.44772006	145.221362220827	128.3125	45.4375
120.4375	53.7708333333333	0.0473431114360471	0.015190258959729	1086192.34673868	145.372873905643	128.3125	45.4375
120.479166666667	53.7708333333333	0.047078895319728	0.0164011563684122	1084634.23150163	145.524774569595	128.3125	45.4375
120.520833333333	53.7708333333333	0.0471793167013381	0.016481840972954	1083082.1283256	145.677064392163	128.3125	45.4375
120.5625	53.7708333333333	0.0467797984220366	0.0163828147382635	1081536.0635758	145.829743536406	128.3125	45.4375
120.604166666667	53.7708333333333	0.0468835003138547	0.016279397642832	1079996.06366485	145.982812148758	128.3125	45.4375
120.645833333333	53.7708333333333	0.0469453326333656	0.0170052834779168	1078462.15505161	146.136270358823	128.3125	45.4375
120.6875	53.7708333333333	0.0469053429423598	0.0162154413217002	1076934.36424005	146.290118279171	128.3125	45.4375
120.729166666667	53.7708333333333	0.0469667539070903	0.0145427861927515	1075412.71777803	146.444356005131	128.3125	45.4375
120.770833333333	53.7708333333333	0.0470465154057661	0.015608196070139	1073897.24225614	146.598983614584	128.3125	45.4375
120.8125	53.7708333333333	0.0469478337768542	0.0166460524329702	1072387.96430644	146.754001167759	128.3125	45.4375
120.854166666667	53.7708333333333	0.0476354763959796	0.0191557725077085	1070884.91060123	146.909408707024	128.3125	45.4375
120.895833333333	53.7708333333333	0.0477133175997069	0.019063352548298	1069388.10785178	147.065206256683	128.3125	45.4375
120.9375	53.7708333333333	0.0480440446035543	0.0193239003029335	1067897.58280707	147.221393822764	128.3125	45.4375
120.979166666667	53.7708333333333	0.0478634112019546	0.0183489608154185	1066413.36225244	147.377971392819	128.3125	45.4375
121.020833333333	53.7708333333333	0.0476293244745184	0.0179606146799274	1064935.4730083	147.534938935711	128.3125	45.4375
121.0625	53.7708333333333	0.0475389096526367	0.0171912533081909	1063463.94192875	147.692296401412	128.3125	45.4375
121.104166666667	53.7708333333333	0.0468073230634679	0.016438114969287	1061998.79590023	147.850043720792	128.3125	45.4375
121.145833333333	53.7708333333333	0.0473151833008735	0.0173810692519539	1060540.06184015	148.00818080542	128.3125	45.4375
121.1875	53.7708333333333	0.04743590300265	0.0175569552491332	1059087.76669541	148.166707547348	128.3125	45.4375
121.229166666667	53.7708333333333	0.0485561447669371	0.0184125953404719	1057641.93744105	148.325623818914	128.3125	45.4375
121.270833333333	53.7708333333333	0.0474984581526294	0.016595460443177	1056202.60107874	148.484929472531	128.3125	45.4375
121.3125	53.7708333333333	0.0485289186657386	0.0182427486917633	1054769.78463532	148.644624340485	128.3125	45.4375
121.354166666667	53.7708333333333	0.0492062197199553	0.0183176786578677	967342.489054638	154.753045761031	126.645833333333	45.7708333333333
121.395833333333	53.7708333333333	0.0492139699456884	0.0176775885130913	966174.605850485	154.932905367711	126.645833333333	45.7708333333333
121.4375	53.7708333333333	0.0483219403307054	0.0169781569790964	965014.543115564	155.113159384	126.645833333333	45.7708333333333
121.479166666667	53.7708333333333	0.0495644714713394	0.0184172494926582	963862.329447711	155.293806570661	126.645833333333	45.7708333333333
121.520833333333	53.7708333333333	0.0493852036696843	0.0175745369834687	962717.993387264	155.474845656714	126.645833333333	45.7708333333333
121.5625	53.7708333333333	0.0491389040380773	0.0166478031465089	961581.563414398	155.656275339281	126.645833333333	45.7708333333333
121.604166666667	53.7708333333333	0.0483767244725774	0.0166164265773608	960453.067946421	155.838094283427	126.645833333333	45.7708333333333
121.645833333333	53.7708333333333	0.0494000844254772	0.0183061140733352	959332.535335047	156.020301122016	126.645833333333	45.7708333333333
121.6875	53.7708333333333	0.0500388759673031	0.0189963916858728	958219.993863678	156.202894455563	126.645833333333	45.7708333333333
121.729166666667	53.7708333333333	0.0504553643588122	0.0196460967612502	957115.471744627	156.385872852096	126.645833333333	45.7708333333333
121.770833333333	53.7708333333333	0.0509433701433491	0.0197732013854176	956018.997116349	156.569234847019	126.645833333333	45.7708333333333
121.8125	53.7708333333333	0.0499555239408384	0.018173443464275	954930.598040656	156.75297894298	126.645833333333	45.7708333333333
121.854166666667	53.7708333333333	0.0498437794687258	0.0173682296010098	953850.302499891	156.93710360975	126.645833333333	45.7708333333333
121.895833333333	53.7708333333333	0.0493966912770173	0.0166546029287527	952778.138394105	157.121607284096	126.645833333333	45.7708333333333
121.9375	53.7708333333333	0.0490370924706909	0.0161018185835299	951714.133538212	157.306488369671	126.645833333333	45.7708333333333
121.979166666667	53.7708333333333	0.0497128308213807	0.0165014886312673	950658.315659124	157.491745236898	126.645833333333	45.7708333333333
122.020833333333	53.7708333333333	0.0500407443876454	0.0175393121033524	949610.712392866	157.677376222873	126.645833333333	45.7708333333333
122.0625	53.7708333333333	0.0504542884699591	0.0180192510777801	948571.351281692	157.863379631257	126.645833333333	45.7708333333333
122.104166666667	53.7708333333333	0.050167998220207	0.0180087116508313	947540.25977117	158.049753732185	126.645833333333	45.7708333333333
122.145833333333	53.7708333333333	0.0511883501458353	0.0186783707377702	946517.465207253	158.236496762181	126.645833333333	45.7708333333333
122.1875	53.7708333333333	0.0490253510538478	0.0157387972806391	945502.994833345	158.423606924071	126.645833333333	45.7708333333333
122.229166666667	53.7708333333333	0.048701971391051	0.0161081019615308	944496.87578735	158.611082386907	126.645833333333	45.7708333333333
122.270833333333	53.7708333333333	0.0482001829880822	0.0160207317743118	943499.135098703	158.798921285898	126.645833333333	45.7708333333333
122.3125	53.7708333333333	0.0487041663307761	0.0164472850281046	942509.799685393	158.987121722344	126.645833333333	45.7708333333333
122.354166666667	53.7708333333333	0.0499283328916691	0.0178518048737518	941528.896350977	159.175681763577	126.645833333333	45.7708333333333
122.395833333333	53.7708333333333	0.0504301501197288	0.0184560967895467	940556.451781573	159.36459944291	126.645833333333	45.7708333333333
122.4375	53.7708333333333	0.0494818111315049	0.0168463648103184	939592.492542855	159.55387275959	126.645833333333	45.7708333333333
122.479166666667	53.7708333333333	0.0488702716733571	0.0163464335204879	938637.045077028	159.743499678756	126.645833333333	45.7708333333333
122.520833333333	53.7708333333333	0.0487671560431091	0.0160279335027155	937690.135699794	159.933478131412	126.645833333333	45.7708333333333
122.5625	53.7708333333333	0.0489282058401917	0.0159611039031689	936751.790597321	160.123806014394	126.645833333333	45.7708333333333
122.604166666667	53.7708333333333	0.0488179950156012	0.0154495647587766	935822.035823186	160.314481190355	126.645833333333	45.7708333333333
122.645833333333	53.7708333333333	0.0494940107322604	0.016799684245424	934900.897295321	160.50550148775	126.645833333333	45.7708333333333
122.6875	53.7708333333333	0.0497092581013309	0.016980076584906	933988.400792956	160.696864700828	126.645833333333	45.7708333333333
122.729166666667	53.7708333333333	0.0498525901254291	0.0172300152301986	933084.571953547	160.888568589638	126.645833333333	45.7708333333333
122.770833333333	53.7708333333333	0.0509613001011271	0.0183643690394349	932189.436269697	161.080610880031	126.645833333333	45.7708333333333
122.8125	53.7708333333333	0.0499537823628593	0.0177505161508042	931303.019086089	161.272989263681	126.645833333333	45.7708333333333
122.854166666667	53.7708333333333	0.0493582354319535	0.0165423331130156	930425.345596391	161.465701398099	126.645833333333	45.7708333333333
122.895833333333	53.7708333333333	0.0489084426590033	0.0155806929170852	929556.440840174	161.658744906675	126.645833333333	45.7708333333333
122.9375	53.7708333333333	0.049014869818942	0.015611227696885	928696.329699828	161.852117378701	126.645833333333	45.7708333333333
122.979166666667	53.7708333333333	0.0484215501726726	0.0154164268769272	927845.036897466	162.045816369426	126.645833333333	45.7708333333333
123.020833333333	53.7708333333333	0.0484557003952078	0.0155824493801766	927002.586991829	162.239839400101	126.645833333333	45.7708333333333
123.0625	53.7708333333333	0.0480989299284316	0.0161789330041506	926169.004375203	162.434183958044	126.645833333333	45.7708333333333
123.104166666667	53.7708333333333	0.0485947181112203	0.0161925911685778	925344.313270321	162.628847496702	126.645833333333	45.7708333333333
123.145833333333	53.7708333333333	0.0488165887805037	0.0163807671218686	924528.537727271	162.82382743573	126.645833333333	45.7708333333333
123.1875	53.7708333333333	0.0494466293663655	0.0167372761884875	923721.701620411	163.019121161069	126.645833333333	45.7708333333333
123.229166666667	53.7708333333333	0.0502849838822827	0.0175698623202719	922923.828645285	163.214726025041	126.645833333333	45.7708333333333
123.270833333333	53.7708333333333	0.0512935214430349	0.0178319744553412	922134.942315531	163.410639346443	126.645833333333	45.7708333333333
123.3125	53.7708333333333	0.0505008875263903	0.0176163804715683	921355.065959815	163.606858410658	126.645833333333	45.7708333333333
123.354166666667	53.7708333333333	0.0506149198577662	0.0177550770779381	920584.222718751	163.803380469762	126.645833333333	45.7708333333333
123.395833333333	53.7708333333333	0.0514174249904323	0.0185849939242937	919822.435541836	164.000202742654	126.645833333333	45.7708333333333
123.4375	53.7708333333333	0.0504715617473227	0.0172505898494241	919069.72718439	164.197322415182	126.645833333333	45.7708333333333
123.479166666667	53.7708333333333	0.0496962290424848	0.0162778782245631	918326.120204504	164.394736640278	126.645833333333	45.7708333333333
123.520833333333	53.7708333333333	0.0488114074949029	0.0159040457111606	917591.636959997	164.592442538113	126.645833333333	45.7708333333333
123.5625	53.7708333333333	0.0493280637836805	0.0165991830316407	916866.29960538	164.790437196244	126.645833333333	45.7708333333333
123.604166666667	53.7708333333333	0.049564243851719	0.0168540765320959	916150.130088839	164.988717669779	126.645833333333	45.7708333333333
123.645833333333	53.7708333333333	0.0492998822319691	0.0160859852823072	915443.15014921	165.18728098155	126.645833333333	45.7708333333333
123.6875	53.7708333333333	0.0487352807396759	0.016466101442879	914745.381312989	165.38612412229	126.645833333333	45.7708333333333
123.729166666667	53.7708333333333	0.0494991130422238	0.0172250111824257	914056.844891339	165.585244050821	126.645833333333	45.7708333333333
123.770833333333	53.7708333333333	0.049864550498023	0.017638887936245	913377.561977117	165.78463769425	126.645833333333	45.7708333333333
123.8125	53.7708333333333	0.0510321798914373	0.0189692118569577	912707.553441917	165.984301948173	126.645833333333	45.7708333333333
123.854166666667	53.7708333333333	0.0495051206829986	0.0165075813745288	912046.839933123	166.184233676889	126.645833333333	45.7708333333333
123.895833333333	53.7708333333333	0.0482739386724552	0.0156425702718821	911395.441870981	166.384429713618	126.645833333333	45.7708333333333
123.9375	53.7708333333333	0.0490407789751429	0.0162529480439352	910753.379445693	166.584886860732	126.645833333333	45.7708333333333
123.979166666667	53.7708333333333	0.0494128220865612	0.0171413537723711	910120.672614522	166.785601889991	126.645833333333	45.7708333333333
124.020833333333	53.7708333333333	0.0495344986664526	0.0179116106576955	909497.341098917	166.986571542791	126.645833333333	45.7708333333333
124.0625	53.7708333333333	0.0488877721051894	0.0172003928905829	908883.404381666	167.187792530415	126.645833333333	45.7708333333333
124.104166666667	53.7708333333333	0.0481988950160732	0.016145524638961	908278.88170406	167.389261534298	126.645833333333	45.7708333333333
124.145833333333	53.7708333333333	0.0471857478786741	0.0147633223484583	974113.644029196	160.385542723263	128.3125	45.4375
124.1875	53.7708333333333	0.0474920911665887	0.0136293757190722	973195.575898975	160.57034450976	128.3125	45.4375
124.229166666667	53.7708333333333	0.0468938184910664	0.0124899780915703	972285.871463508	160.755462988298	128.3125	45.4375
124.270833333333	53.7708333333333	0.0475690677081978	0.014367083714271	971384.554501956	160.9408961387	128.3125	45.4375
124.3125	53.7708333333333	0.0472493467205048	0.0152748410049966	970491.648661905	161.126641911379	128.3125	45.4375
124.354166666667	53.7708333333333	0.0480402463650488	0.0160281935551402	904850.486851409	168.603094368324	126.645833333333	45.7708333333333
124.395833333333	53.7708333333333	0.0483028224763554	0.0161668002652021	904312.380337533	168.806204117773	126.645833333333	45.7708333333333
124.4375	53.7708333333333	0.0483423700908641	0.0163229574828273	903783.832767529	169.00953429459	126.645833333333	45.7708333333333
124.479166666667	53.7708333333333	0.0481506731107351	0.0168444154180179	903264.861085672	169.213081324731	126.645833333333	45.7708333333333
124.520833333333	53.7708333333333	0.0480680062032348	0.0170708239079388	902755.481967765	169.416841607374	126.645833333333	45.7708333333333
124.5625	53.7708333333333	0.0483290949500732	0.0172265375685893	902255.7118186	169.620811515275	126.645833333333	45.7708333333333
124.604166666667	53.7708333333333	0.0489215861329089	0.0172930193942688	901765.566769441	169.824987395124	126.645833333333	45.7708333333333
124.645833333333	53.7708333333333	0.0480860492801364	0.0170302190823035	901285.062675544	170.029365567916	126.645833333333	45.7708333333333
124.6875	53.7708333333333	0.0480545039130294	0.0172031551364226	900814.215113721	170.23394232932	126.645833333333	45.7708333333333
124.729166666667	53.7708333333333	0.0481542122948521	0.0173680886906608	900353.039379911	170.438713950069	126.645833333333	45.7708333333333
[truncated: 63,938 more rows]
