# Supplementary material for: Genomic insights into local adaptation and future climate-induced vulnerability of a keystone forest tree in East Asia
Source: Nat Commun. 2022 Nov 1;13:6541. doi: 10.1038/s41467-022-34206-8 (PMC9626627; doi:10.1038/s41467-022-34206-8)
Supplement: Supplementary file 8 — Source Data [file 41467_2022_34206_MOESM8_ESM.zip › Source data/supplementary_figures/local&forward&reverse/future_GISS-E2-1-G_ssp126_2080local_GF_offset.csv]

	lon	lat	ssp126_2061-2080_offset
1	123.479166666821	54.6458333336662	0.0283838745515756
2	123.520833333488	54.6458333336662	0.0262189571195964
3	123.562500000156	54.6458333336662	0.0266545442947798
4	123.604166666823	54.6458333336662	0.0270367539755664
5	123.645833333491	54.6458333336662	0.0270279884697472
6	123.729166666826	54.6458333336662	0.0260803226277229
7	123.770833333494	54.6458333336662	0.0258093939435848
8	123.812500000161	54.6458333336662	0.0261114482124128
9	123.854166666829	54.6458333336662	0.0278318028209764
10	123.895833333496	54.6458333336662	0.027893331215679
11	123.937500000164	54.6458333336662	0.0281249592638909
12	123.979166666831	54.6458333336662	0.0275164079308243
13	124.020833333499	54.6458333336662	0.0264773106813352
14	124.062500000166	54.6458333336662	0.0267905502406768
15	124.104166666834	54.6458333336662	0.0271888393655023
16	124.145833333501	54.6458333336662	0.0268476227276433
17	124.187500000169	54.6458333336662	0.0269850275757441
18	123.395833333486	54.6041666669987	0.0261690254222681
19	123.437500000153	54.6041666669987	0.0267586893299653
20	123.479166666821	54.6041666669987	0.0264715542890343
21	123.520833333488	54.6041666669987	0.0268994394238909
22	123.562500000156	54.6041666669987	0.0268185218572814
23	123.604166666823	54.6041666669987	0.0273518257131634
24	123.645833333491	54.6041666669987	0.0272683088361196
25	123.687500000158	54.6041666669987	0.0275095867512595
26	123.729166666826	54.6041666669987	0.0273338382109886
27	123.770833333494	54.6041666669987	0.0270972377485615
28	123.812500000161	54.6041666669987	0.0279100070607566
29	123.854166666829	54.6041666669987	0.0270964931231246
30	123.895833333496	54.6041666669987	0.0271223070594188
31	123.937500000164	54.6041666669987	0.0274159232478028
32	123.979166666831	54.6041666669987	0.0269987341306286
33	124.020833333499	54.6041666669987	0.0270831246450343
34	124.062500000166	54.6041666669987	0.0270319387035473
35	124.104166666834	54.6041666669987	0.0274689691879313
36	124.145833333501	54.6041666669987	0.0270336326369099
37	124.187500000169	54.6041666669987	0.0265574527579327
38	123.062500000146	54.5625000003311	0.0263076666015232
39	123.145833333481	54.5625000003311	0.0260159288158093
40	123.187500000148	54.5625000003311	0.0283230330065951
41	123.229166666816	54.5625000003311	0.0262523888284258
42	123.270833333483	54.5625000003311	0.026593250714829
43	123.312500000151	54.5625000003311	0.0274864961843293
44	123.354166666818	54.5625000003311	0.0269146816578492
45	123.395833333486	54.5625000003311	0.0269575047911314
46	123.437500000153	54.5625000003311	0.0273139543998607
47	123.479166666821	54.5625000003311	0.0276628031856868
48	123.520833333488	54.5625000003311	0.0266860751336633
49	123.562500000156	54.5625000003311	0.027049748023424
50	123.604166666823	54.5625000003311	0.0273772263830035
51	123.645833333491	54.5625000003311	0.0269758346186338
52	123.687500000158	54.5625000003311	0.0269388453320531
53	123.729166666826	54.5625000003311	0.0272581799581437
54	123.770833333494	54.5625000003311	0.0271259321595362
55	123.812500000161	54.5625000003311	0.0265655254890423
56	123.854166666829	54.5625000003311	0.0268311175655564
57	123.895833333496	54.5625000003311	0.0281269092611271
58	123.937500000164	54.5625000003311	0.0270993499390513
59	123.979166666831	54.5625000003311	0.0267308020058998
60	124.020833333499	54.5625000003311	0.0267930395210306
61	124.062500000166	54.5625000003311	0.0258430667841804
62	124.104166666834	54.5625000003311	0.0256312591941502
63	124.145833333501	54.5625000003311	0.0257719460364565
64	124.187500000169	54.5625000003311	0.0245100850230905
65	122.895833333476	54.5208333336636	0.0263147782755282
66	122.937500000143	54.5208333336636	0.0262028592251253
67	122.979166666811	54.5208333336636	0.0264207800175611
68	123.020833333478	54.5208333336636	0.0273636995334594
69	123.062500000146	54.5208333336636	0.0262959748243851
70	123.104166666813	54.5208333336636	0.026084956578247
71	123.145833333481	54.5208333336636	0.0277728405660007
72	123.229166666816	54.5208333336636	0.0270399567463172
73	123.270833333483	54.5208333336636	0.0264717984201243
74	123.312500000151	54.5208333336636	0.0254533463916911
75	123.354166666818	54.5208333336636	0.0269236053976485
76	123.395833333486	54.5208333336636	0.0278408189757109
77	123.437500000153	54.5208333336636	0.0278622536585817
78	123.479166666821	54.5208333336636	0.0268375188926301
79	123.520833333488	54.5208333336636	0.0261955599270173
80	123.562500000156	54.5208333336636	0.0266240722026183
81	123.604166666823	54.5208333336636	0.0265806720999215
82	123.645833333491	54.5208333336636	0.0265591256826484
83	123.687500000158	54.5208333336636	0.0263420940391959
84	123.729166666826	54.5208333336636	0.0262516410974157
85	123.770833333494	54.5208333336636	0.026586743817569
86	123.812500000161	54.5208333336636	0.0281756245222689
87	123.854166666829	54.5208333336636	0.0259813444238237
88	123.937500000164	54.5208333336636	0.0283976020668676
89	123.979166666831	54.5208333336636	0.0263918131838868
90	124.020833333499	54.5208333336636	0.0262531988054271
91	124.104166666834	54.5208333336636	0.0271185700529145
92	124.145833333501	54.5208333336636	0.02694950340194
93	124.187500000169	54.5208333336636	0.027155807457043
94	124.229166666836	54.5208333336636	0.0272400910111221
95	124.270833333504	54.5208333336636	0.0273483378008937
96	124.312500000171	54.5208333336636	0.0270362954395098
97	122.81250000014	54.479166666996	0.0273246219618629
98	122.854166666808	54.479166666996	0.0265597235323004
99	122.895833333476	54.479166666996	0.0274030637395669
100	122.937500000143	54.479166666996	0.0257729059268679
101	123.020833333478	54.479166666996	0.0262999318429705
102	123.062500000146	54.479166666996	0.026242168495525
103	123.104166666813	54.479166666996	0.0280416607923422
104	123.187500000148	54.479166666996	0.0278962227375018
105	123.229166666816	54.479166666996	0.0264317971080207
106	123.270833333483	54.479166666996	0.0268365835054712
107	123.312500000151	54.479166666996	0.0269039979158872
108	123.354166666818	54.479166666996	0.0262275478471995
109	123.395833333486	54.479166666996	0.0269450432300342
110	123.437500000153	54.479166666996	0.0264217412811818
111	123.479166666821	54.479166666996	0.0263592979050604
112	123.520833333488	54.479166666996	0.0264940576507957
113	123.562500000156	54.479166666996	0.026127024095787
114	123.604166666823	54.479166666996	0.0270428405401145
115	123.645833333491	54.479166666996	0.0264612296872481
116	123.687500000158	54.479166666996	0.0266951193809512
117	123.729166666826	54.479166666996	0.0261761121409708
118	123.770833333494	54.479166666996	0.0262885111292931
119	123.812500000161	54.479166666996	0.0284928052363302
120	123.854166666829	54.479166666996	0.0281584914177565
121	123.937500000164	54.479166666996	0.0259606446484518
122	123.979166666831	54.479166666996	0.0260572151268462
123	124.020833333499	54.479166666996	0.0262135184443787
124	124.062500000166	54.479166666996	0.0263853414084539
125	124.104166666834	54.479166666996	0.0263354323021996
126	124.145833333501	54.479166666996	0.0270201633436039
127	124.187500000169	54.479166666996	0.0269032674119991
128	124.229166666836	54.479166666996	0.0282112479561386
129	124.270833333504	54.479166666996	0.0260096984356812
130	124.312500000171	54.479166666996	0.0243638327144058
131	124.354166666839	54.479166666996	0.0253138146312547
132	124.395833333506	54.479166666996	0.025025230160565
133	122.81250000014	54.4375000003285	0.0273186623815344
134	122.854166666808	54.4375000003285	0.0262934669661604
135	122.895833333476	54.4375000003285	0.0259632143586568
136	122.937500000143	54.4375000003285	0.0254557523327141
137	122.979166666811	54.4375000003285	0.0286041554714417
138	123.020833333478	54.4375000003285	0.0263223866670998
139	123.062500000146	54.4375000003285	0.0283568972225836
140	123.104166666813	54.4375000003285	0.0281933544038412
141	123.145833333481	54.4375000003285	0.0262756455105654
142	123.187500000148	54.4375000003285	0.0260685813498338
143	123.229166666816	54.4375000003285	0.0259666544184334
144	123.270833333483	54.4375000003285	0.0267512367923836
145	123.312500000151	54.4375000003285	0.0251575776787544
146	123.354166666818	54.4375000003285	0.0269009866719297
147	123.395833333486	54.4375000003285	0.0278580449345816
148	123.437500000153	54.4375000003285	0.0279350970460295
149	123.479166666821	54.4375000003285	0.0260402286470033
150	123.520833333488	54.4375000003285	0.0261704084435676
151	123.562500000156	54.4375000003285	0.0280580110290546
152	123.604166666823	54.4375000003285	0.0257943655851348
153	123.645833333491	54.4375000003285	0.0259039929356658
154	123.687500000158	54.4375000003285	0.0263114221134599
155	123.729166666826	54.4375000003285	0.0276157837448643
156	123.770833333494	54.4375000003285	0.0283887691392788
157	123.812500000161	54.4375000003285	0.0282704151818278
158	123.854166666829	54.4375000003285	0.0285774326990497
159	123.895833333496	54.4375000003285	0.0283464084894219
160	123.937500000164	54.4375000003285	0.0256735013338384
161	123.979166666831	54.4375000003285	0.0264310290289684
162	124.020833333499	54.4375000003285	0.0259274525128052
163	124.062500000166	54.4375000003285	0.0261834445417741
164	124.104166666834	54.4375000003285	0.0267626899357187
165	124.145833333501	54.4375000003285	0.0265360219794186
166	124.187500000169	54.4375000003285	0.0261434699217526
167	124.229166666836	54.4375000003285	0.0268528055420237
168	124.270833333504	54.4375000003285	0.0267218987234847
169	124.312500000171	54.4375000003285	0.0260187035526788
170	124.354166666839	54.4375000003285	0.0247750558721623
171	124.395833333506	54.4375000003285	0.0267313139168314
172	124.437500000174	54.4375000003285	0.0266319063386535
173	124.479166666841	54.4375000003285	0.026514444281598
174	122.270833333463	54.3958333336609	0.0260864573631296
175	122.31250000013	54.3958333336609	0.0266727241733111
176	122.395833333465	54.3958333336609	0.0254134381303495
177	122.437500000133	54.3958333336609	0.0260185803436953
178	122.4791666668	54.3958333336609	0.0264536932562598
179	122.520833333468	54.3958333336609	0.0264944110433645
180	122.854166666808	54.3958333336609	0.0259446714874629
181	122.895833333476	54.3958333336609	0.0279711987177829
182	122.937500000143	54.3958333336609	0.0281616527432136
183	122.979166666811	54.3958333336609	0.028627866681014
184	123.020833333478	54.3958333336609	0.0287924909514906
185	123.062500000146	54.3958333336609	0.0288274204823492
186	123.145833333481	54.3958333336609	0.0255392619577454
187	123.187500000148	54.3958333336609	0.0263759375475556
188	123.229166666816	54.3958333336609	0.0268883938643731
189	123.270833333483	54.3958333336609	0.0260197906855569
190	123.312500000151	54.3958333336609	0.0262846172205066
191	123.354166666818	54.3958333336609	0.0257141661225207
192	123.395833333486	54.3958333336609	0.025959432975883
193	123.437500000153	54.3958333336609	0.0260357747836163
194	123.520833333488	54.3958333336609	0.0259848159918232
195	123.562500000156	54.3958333336609	0.0279873573759069
196	123.604166666823	54.3958333336609	0.0288789489606927
197	123.645833333491	54.3958333336609	0.0256831702896406
198	123.687500000158	54.3958333336609	0.0259720584941639
199	123.729166666826	54.3958333336609	0.0278528378195967
200	123.770833333494	54.3958333336609	0.0284601064678272
201	123.812500000161	54.3958333336609	0.0284681607287644
202	123.854166666829	54.3958333336609	0.0292699802505221
203	123.895833333496	54.3958333336609	0.0283352947686255
204	123.937500000164	54.3958333336609	0.0285571154133351
205	123.979166666831	54.3958333336609	0.0280481111847978
206	124.020833333499	54.3958333336609	0.0265919811986453
207	124.270833333504	54.3958333336609	0.0269922480266554
208	124.312500000171	54.3958333336609	0.0264555643455411
209	124.354166666839	54.3958333336609	0.0237130494089537
210	124.395833333506	54.3958333336609	0.0253549126748109
211	124.437500000174	54.3958333336609	0.0273254893247679
212	124.479166666841	54.3958333336609	0.0261502047616821
213	124.520833333509	54.3958333336609	0.0259879343756038
214	122.020833333457	54.3541666669934	0.0270775407397807
215	122.062500000125	54.3541666669934	0.0259655601877987
216	122.14583333346	54.3541666669934	0.0266226735772645
217	122.187500000128	54.3541666669934	0.0261553672540797
218	122.270833333463	54.3541666669934	0.0255051021547416
219	122.31250000013	54.3541666669934	0.0251566162565784
220	122.437500000133	54.3541666669934	0.0278142057112654
221	122.4791666668	54.3541666669934	0.0255197467908705
222	122.562500000135	54.3541666669934	0.0255498447297079
223	122.604166666803	54.3541666669934	0.0256869775130723
224	122.64583333347	54.3541666669934	0.0255950022270501
225	122.895833333476	54.3541666669934	0.0262302517887824
226	122.937500000143	54.3541666669934	0.025669847703516
227	122.979166666811	54.3541666669934	0.025450756260808
228	123.020833333478	54.3541666669934	0.0273706270100023
229	123.062500000146	54.3541666669934	0.0288808030351703
230	123.104166666813	54.3541666669934	0.0290399378183789
231	123.145833333481	54.3541666669934	0.0275560839909
232	123.187500000148	54.3541666669934	0.0257206924788401
233	123.229166666816	54.3541666669934	0.0260406120364783
234	123.270833333483	54.3541666669934	0.0262167227555839
235	123.354166666818	54.3541666669934	0.028632006705226
236	123.395833333486	54.3541666669934	0.0260558875242906
237	123.479166666821	54.3541666669934	0.025935600285591
238	123.520833333488	54.3541666669934	0.0257680188231856
239	123.562500000156	54.3541666669934	0.0276362799823318
240	123.687500000158	54.3541666669934	0.0286936955784666
241	123.729166666826	54.3541666669934	0.0287366495750718
242	123.770833333494	54.3541666669934	0.028266453559321
243	123.854166666829	54.3541666669934	0.0283451239914412
244	123.895833333496	54.3541666669934	0.0292045844672746
245	123.937500000164	54.3541666669934	0.028689480352441
246	123.979166666831	54.3541666669934	0.0283329357638835
247	124.020833333499	54.3541666669934	0.0275506359640762
248	124.062500000166	54.3541666669934	0.0283971483061955
249	124.104166666834	54.3541666669934	0.0276651168292849
250	124.145833333501	54.3541666669934	0.0282089244218624
251	124.187500000169	54.3541666669934	0.0261020590960179
252	124.270833333504	54.3541666669934	0.0262188123429546
253	124.312500000171	54.3541666669934	0.0266272776171029
254	124.354166666839	54.3541666669934	0.0269610099166672
255	124.395833333506	54.3541666669934	0.0248037286119097
256	124.437500000174	54.3541666669934	0.0262651997297604
257	124.479166666841	54.3541666669934	0.026745492367541
258	124.520833333509	54.3541666669934	0.0258853097221086
259	121.47916666678	54.3125000003258	0.024257183142632
260	121.520833333447	54.3125000003258	0.0243787772110901
261	121.562500000115	54.3125000003258	0.0237964052407365
262	121.604166666782	54.3125000003258	0.0233728727071033
263	121.64583333345	54.3125000003258	0.0237934640811506
264	121.687500000117	54.3125000003258	0.0239022845574139
265	121.729166666785	54.3125000003258	0.024051464572383
266	121.770833333452	54.3125000003258	0.0260871197183958
267	121.81250000012	54.3125000003258	0.0258625228081305
268	121.895833333455	54.3125000003258	0.0267196672132604
269	121.937500000122	54.3125000003258	0.0258139434650747
270	121.97916666679	54.3125000003258	0.0243165953820933
271	122.062500000125	54.3125000003258	0.024968020765848
272	122.104166666793	54.3125000003258	0.0259448476591601
273	122.14583333346	54.3125000003258	0.0259367678037574
274	122.187500000128	54.3125000003258	0.0269793216355354
275	122.229166666795	54.3125000003258	0.0266229252230006
276	122.270833333463	54.3125000003258	0.0262813683927186
277	122.354166666798	54.3125000003258	0.02626807414958
278	122.395833333465	54.3125000003258	0.0252631528138318
279	122.437500000133	54.3125000003258	0.0258139155741379
280	122.4791666668	54.3125000003258	0.0281155424655872
281	122.520833333468	54.3125000003258	0.0256218280144273
282	122.562500000135	54.3125000003258	0.0274213020146361
283	122.604166666803	54.3125000003258	0.027847238961644
284	122.64583333347	54.3125000003258	0.0258025934735666
285	122.687500000138	54.3125000003258	0.0260473744273599
286	122.729166666805	54.3125000003258	0.0260698245485051
287	122.770833333473	54.3125000003258	0.0254726001803172
288	122.81250000014	54.3125000003258	0.0262014779461922
289	122.854166666808	54.3125000003258	0.0258993688798645
290	122.895833333476	54.3125000003258	0.0262055373766142
291	122.937500000143	54.3125000003258	0.0254012197569847
292	122.979166666811	54.3125000003258	0.0258632436755402
293	123.020833333478	54.3125000003258	0.0274799160358472
294	123.104166666813	54.3125000003258	0.0285866651878697
295	123.145833333481	54.3125000003258	0.0302140039033552
296	123.187500000148	54.3125000003258	0.0279864095769766
297	123.229166666816	54.3125000003258	0.0280360950811322
298	123.312500000151	54.3125000003258	0.028570470175395
299	123.354166666818	54.3125000003258	0.0283230258389239
300	123.395833333486	54.3125000003258	0.0283640934186989
301	123.437500000153	54.3125000003258	0.0283906875684019
302	123.479166666821	54.3125000003258	0.0280810696484732
303	123.520833333488	54.3125000003258	0.0280932275689506
304	123.645833333491	54.3125000003258	0.0291092294871709
305	123.729166666826	54.3125000003258	0.0292961545838314
306	123.770833333494	54.3125000003258	0.0291908313641252
307	123.812500000161	54.3125000003258	0.0285797824034432
308	123.854166666829	54.3125000003258	0.0290796336617353
309	123.937500000164	54.3125000003258	0.028963899676073
310	123.979166666831	54.3125000003258	0.028417377542732
311	124.020833333499	54.3125000003258	0.0276021109743003
312	124.062500000166	54.3125000003258	0.0284060917157552
313	124.104166666834	54.3125000003258	0.0283913271594871
314	124.145833333501	54.3125000003258	0.0277761728575599
315	124.187500000169	54.3125000003258	0.0257675812995224
316	124.229166666836	54.3125000003258	0.0258652212225749
317	124.270833333504	54.3125000003258	0.0261728840937402
318	124.312500000171	54.3125000003258	0.0262272902401351
319	124.354166666839	54.3125000003258	0.025947465996867
320	124.395833333506	54.3125000003258	0.0265232052192809
321	124.437500000174	54.3125000003258	0.0262169982361686
322	124.562500000177	54.3125000003258	0.0261322650100572
323	124.604166666844	54.3125000003258	0.0277958259921305
324	124.645833333512	54.3125000003258	0.027896141562896
325	121.354166666777	54.2708333336582	0.025368656953249
326	121.395833333445	54.2708333336582	0.0242493702802179
327	121.437500000112	54.2708333336582	0.0236540264020528
328	121.47916666678	54.2708333336582	0.0240618446368748
329	121.520833333447	54.2708333336582	0.024494239512612
330	121.562500000115	54.2708333336582	0.023992268875234
331	121.64583333345	54.2708333336582	0.0243467768300825
332	121.687500000117	54.2708333336582	0.0264621938565825
333	121.729166666785	54.2708333336582	0.0264514957879811
334	121.81250000012	54.2708333336582	0.0267430530479772
335	121.854166666787	54.2708333336582	0.0259302734624449
336	121.895833333455	54.2708333336582	0.0261431360042575
337	121.937500000122	54.2708333336582	0.0255500397617496
338	121.97916666679	54.2708333336582	0.0271766480405557
339	122.020833333457	54.2708333336582	0.027372868782007
340	122.062500000125	54.2708333336582	0.0265478180090905
341	122.104166666793	54.2708333336582	0.0268247009321524
342	122.14583333346	54.2708333336582	0.0264339305689784
343	122.187500000128	54.2708333336582	0.0263791306428741
344	122.229166666795	54.2708333336582	0.0254558787462755
345	122.270833333463	54.2708333336582	0.0262243942570933
346	122.31250000013	54.2708333336582	0.025506957613591
347	122.354166666798	54.2708333336582	0.0253158768786357
348	122.395833333465	54.2708333336582	0.0255261497670276
349	122.437500000133	54.2708333336582	0.027530496574647
350	122.4791666668	54.2708333336582	0.0283811106150625
351	122.520833333468	54.2708333336582	0.0282983416057599
352	122.562500000135	54.2708333336582	0.0279932602402356
353	122.604166666803	54.2708333336582	0.0276305713273151
354	122.64583333347	54.2708333336582	0.0257759822915899
355	122.687500000138	54.2708333336582	0.0253152013485844
356	122.729166666805	54.2708333336582	0.0257570563490361
357	122.770833333473	54.2708333336582	0.0257888192145945
358	122.81250000014	54.2708333336582	0.0259979173379081
359	122.854166666808	54.2708333336582	0.0276488326002123
360	122.895833333476	54.2708333336582	0.0273970956065721
361	122.937500000143	54.2708333336582	0.0277757136137937
362	122.979166666811	54.2708333336582	0.0273008590650843
363	123.020833333478	54.2708333336582	0.0256564172024877
364	123.062500000146	54.2708333336582	0.0279927171237191
365	123.104166666813	54.2708333336582	0.0283106220056983
366	123.145833333481	54.2708333336582	0.0305417994134828
367	123.187500000148	54.2708333336582	0.0301445361924846
368	123.229166666816	54.2708333336582	0.02888767835173
369	123.270833333483	54.2708333336582	0.0293191058175636
370	123.312500000151	54.2708333336582	0.0291446739250994
371	123.354166666818	54.2708333336582	0.0283342255733019
372	123.395833333486	54.2708333336582	0.0291203081787595
373	123.437500000153	54.2708333336582	0.027888031114676
374	123.479166666821	54.2708333336582	0.0276729138667539
375	123.520833333488	54.2708333336582	0.0279874334803071
376	123.562500000156	54.2708333336582	0.0288689558326745
377	123.604166666823	54.2708333336582	0.0287402460636758
378	123.645833333491	54.2708333336582	0.0282979216517619
379	123.687500000158	54.2708333336582	0.0287890928397062
380	123.729166666826	54.2708333336582	0.0291226297196398
381	123.770833333494	54.2708333336582	0.0304128025659413
382	123.812500000161	54.2708333336582	0.0291021839665507
383	123.854166666829	54.2708333336582	0.0292298302229498
384	123.895833333496	54.2708333336582	0.0276984484927289
385	123.937500000164	54.2708333336582	0.0278142698954785
386	123.979166666831	54.2708333336582	0.0276435893256172
387	124.020833333499	54.2708333336582	0.0282156083563777
388	124.062500000166	54.2708333336582	0.0285320327650131
389	124.104166666834	54.2708333336582	0.0285653490284954
390	124.145833333501	54.2708333336582	0.0262752607775689
391	124.229166666836	54.2708333336582	0.028035012640348
392	124.270833333504	54.2708333336582	0.0275325146079413
393	124.312500000171	54.2708333336582	0.0276534411621225
394	124.354166666839	54.2708333336582	0.0262358977233612
395	124.395833333506	54.2708333336582	0.0265763909046205
396	124.437500000174	54.2708333336582	0.0260494580179764
397	124.479166666841	54.2708333336582	0.026305577819948
398	124.520833333509	54.2708333336582	0.026131161006358
399	124.562500000177	54.2708333336582	0.0260580845534512
400	124.604166666844	54.2708333336582	0.0280650472785657
401	124.645833333512	54.2708333336582	0.0285720036824224
402	124.687500000179	54.2708333336582	0.0277699530909862
403	124.729166666847	54.2708333336582	0.0277664647086325
404	121.187500000107	54.2291666669907	0.0254073110165045
405	121.229166666774	54.2291666669907	0.0255015993469638
406	121.270833333442	54.2291666669907	0.0252982385140744
407	121.31250000011	54.2291666669907	0.0266142024600148
408	121.354166666777	54.2291666669907	0.0265135881455009
409	121.395833333445	54.2291666669907	0.0255063094906572
410	121.437500000112	54.2291666669907	0.0260017186421707
411	121.47916666678	54.2291666669907	0.0255546833126015
412	121.520833333447	54.2291666669907	0.0254330821124852
413	121.562500000115	54.2291666669907	0.0256214997949874
414	121.604166666782	54.2291666669907	0.0253710422610238
415	121.64583333345	54.2291666669907	0.0258531930839827
416	121.687500000117	54.2291666669907	0.0255588655463864
417	121.770833333452	54.2291666669907	0.0255795142391876
418	121.81250000012	54.2291666669907	0.0255142075720514
419	121.895833333455	54.2291666669907	0.0264161523677431
420	121.937500000122	54.2291666669907	0.0256937903290312
421	121.97916666679	54.2291666669907	0.025933312006016
422	122.020833333457	54.2291666669907	0.0259994250969134
423	122.062500000125	54.2291666669907	0.0269612767144147
424	122.187500000128	54.2291666669907	0.0255533399884875
425	122.229166666795	54.2291666669907	0.0252274810156138
426	122.270833333463	54.2291666669907	0.0253511558473967
427	122.31250000013	54.2291666669907	0.0253019604504441
428	122.354166666798	54.2291666669907	0.0260063525024392
429	122.395833333465	54.2291666669907	0.0255560569472012
430	122.437500000133	54.2291666669907	0.0259643521016413
431	122.4791666668	54.2291666669907	0.0280923323579553
432	122.520833333468	54.2291666669907	0.0276321505473209
433	122.562500000135	54.2291666669907	0.0284215225423319
434	122.604166666803	54.2291666669907	0.0284135316086786
435	122.64583333347	54.2291666669907	0.0276133518078739
436	122.687500000138	54.2291666669907	0.0258573608905149
437	122.729166666805	54.2291666669907	0.0258557585359626
438	122.770833333473	54.2291666669907	0.0261598062861308
439	122.81250000014	54.2291666669907	0.0250956497387283
440	122.854166666808	54.2291666669907	0.0253321537288496
441	122.895833333476	54.2291666669907	0.0286264283532415
442	122.937500000143	54.2291666669907	0.0282320838912218
443	122.979166666811	54.2291666669907	0.0274240437958488
444	123.020833333478	54.2291666669907	0.0277921706895386
445	123.062500000146	54.2291666669907	0.0301319352171565
446	123.104166666813	54.2291666669907	0.0300858134675735
447	123.145833333481	54.2291666669907	0.0300883185724396
448	123.187500000148	54.2291666669907	0.0299655748036176
449	123.229166666816	54.2291666669907	0.0300217130992315
450	123.270833333483	54.2291666669907	0.030400723165041
451	123.312500000151	54.2291666669907	0.0304996782365874
452	123.354166666818	54.2291666669907	0.0309111601617254
453	123.395833333486	54.2291666669907	0.0283147572736118
454	123.437500000153	54.2291666669907	0.0287536200722011
455	123.479166666821	54.2291666669907	0.0281284388078052
456	123.520833333488	54.2291666669907	0.0293225432032471
457	123.645833333491	54.2291666669907	0.0304511071171445
458	123.687500000158	54.2291666669907	0.0298655871684291
459	123.729166666826	54.2291666669907	0.0310158464849728
460	123.770833333494	54.2291666669907	0.0304071802312392
461	123.812500000161	54.2291666669907	0.0292896998183732
462	123.854166666829	54.2291666669907	0.028729743946579
463	123.895833333496	54.2291666669907	0.0288494954517717
464	123.937500000164	54.2291666669907	0.0282457296241553
465	123.979166666831	54.2291666669907	0.027566132436615
466	124.020833333499	54.2291666669907	0.0281869885331747
467	124.062500000166	54.2291666669907	0.0295545882962817
468	124.104166666834	54.2291666669907	0.0287089323432713
469	124.145833333501	54.2291666669907	0.0280467234357421
470	124.187500000169	54.2291666669907	0.028368372146664
471	124.229166666836	54.2291666669907	0.0283506535116933
472	124.270833333504	54.2291666669907	0.0282648035049501
473	124.312500000171	54.2291666669907	0.0258238457235537
474	124.354166666839	54.2291666669907	0.0260451379271495
475	124.395833333506	54.2291666669907	0.0261805881081603
476	124.437500000174	54.2291666669907	0.0278904834507275
477	124.479166666841	54.2291666669907	0.0280634936800263
478	124.520833333509	54.2291666669907	0.0277320906799395
479	124.562500000177	54.2291666669907	0.0279957513220985
480	124.604166666844	54.2291666669907	0.0277412449368631
481	124.687500000179	54.2291666669907	0.0291721970227144
482	124.729166666847	54.2291666669907	0.0281093259664974
483	124.770833333514	54.2291666669907	0.0278638937793657
484	124.812500000182	54.2291666669907	0.0293525208178754
485	124.854166666849	54.2291666669907	0.0283076904412195
486	120.187500000086	54.1875000003231	0.0231931590684101
487	120.229166666754	54.1875000003231	0.0231969816512213
488	120.270833333421	54.1875000003231	0.0238238089555576
489	120.354166666756	54.1875000003231	0.0235481477980435
490	120.979166666769	54.1875000003231	0.0234486415775024
491	121.020833333437	54.1875000003231	0.024084382222528
492	121.062500000104	54.1875000003231	0.0248858152240113
493	121.104166666772	54.1875000003231	0.025584625180487
494	121.145833333439	54.1875000003231	0.0252476055852078
495	121.187500000107	54.1875000003231	0.0259423693778505
496	121.229166666774	54.1875000003231	0.0255960130572056
497	121.270833333442	54.1875000003231	0.0264964758017455
498	121.31250000011	54.1875000003231	0.0259126346629249
499	121.354166666777	54.1875000003231	0.0261082470076696
500	121.395833333445	54.1875000003231	0.0255599152416039
501	121.437500000112	54.1875000003231	0.026093067836474
502	121.47916666678	54.1875000003231	0.0265620341873978
503	121.520833333447	54.1875000003231	0.0256721377687493
504	121.562500000115	54.1875000003231	0.0257747320312804
505	121.604166666782	54.1875000003231	0.0256054459157277
506	121.64583333345	54.1875000003231	0.0251043700432548
507	121.687500000117	54.1875000003231	0.0270618601711679
508	121.729166666785	54.1875000003231	0.0259478787907774
509	121.770833333452	54.1875000003231	0.0243542566568284
510	121.81250000012	54.1875000003231	0.0258660344801841
511	121.854166666787	54.1875000003231	0.0259772016748295
512	121.937500000122	54.1875000003231	0.0279476753552959
513	122.020833333457	54.1875000003231	0.0243426186019974
514	122.062500000125	54.1875000003231	0.0259904724824809
515	122.104166666793	54.1875000003231	0.0263099978803039
516	122.14583333346	54.1875000003231	0.0262755379368142
517	122.187500000128	54.1875000003231	0.0276878237366328
518	122.229166666795	54.1875000003231	0.0251537000860427
519	122.270833333463	54.1875000003231	0.024974813439889
520	122.31250000013	54.1875000003231	0.0270266109348846
521	122.354166666798	54.1875000003231	0.0274828049493748
522	122.395833333465	54.1875000003231	0.0256449412451684
523	122.437500000133	54.1875000003231	0.0260366096644228
524	122.520833333468	54.1875000003231	0.0257859811189003
525	122.562500000135	54.1875000003231	0.0278176594651251
526	122.604166666803	54.1875000003231	0.0279742009215718
527	122.64583333347	54.1875000003231	0.028291087249438
528	122.687500000138	54.1875000003231	0.0286947524268979
529	122.729166666805	54.1875000003231	0.0277469131302005
530	122.770833333473	54.1875000003231	0.0255167060089812
531	122.81250000014	54.1875000003231	0.0259615094988509
532	122.854166666808	54.1875000003231	0.0254954958740083
533	122.937500000143	54.1875000003231	0.0285001824909486
534	122.979166666811	54.1875000003231	0.0278103585553864
535	123.020833333478	54.1875000003231	0.0286181482126182
536	123.062500000146	54.1875000003231	0.0285227859761246
537	123.145833333481	54.1875000003231	0.0283336531292607
538	123.187500000148	54.1875000003231	0.0292985651606516
539	123.229166666816	54.1875000003231	0.028894787478361
540	123.270833333483	54.1875000003231	0.0306931041347613
541	123.312500000151	54.1875000003231	0.0310109465916253
542	123.354166666818	54.1875000003231	0.0309951239583037
543	123.395833333486	54.1875000003231	0.0311011645426138
544	123.437500000153	54.1875000003231	0.0309906007066993
545	123.479166666821	54.1875000003231	0.0287914428197877
546	123.562500000156	54.1875000003231	0.0299906849699489
547	123.604166666823	54.1875000003231	0.0303566104591879
548	123.645833333491	54.1875000003231	0.0303443013276468
549	123.687500000158	54.1875000003231	0.0308938663761811
550	123.729166666826	54.1875000003231	0.030962978119827
551	123.770833333494	54.1875000003231	0.030440992867313
552	123.812500000161	54.1875000003231	0.0291849183764774
553	123.854166666829	54.1875000003231	0.028967232052034
554	123.895833333496	54.1875000003231	0.029549065403269
555	123.937500000164	54.1875000003231	0.0283895138516367
556	123.979166666831	54.1875000003231	0.0289137923115864
557	124.020833333499	54.1875000003231	0.0295558823601615
558	124.062500000166	54.1875000003231	0.0294882913149606
559	124.104166666834	54.1875000003231	0.0286700685801237
560	124.145833333501	54.1875000003231	0.028675164220487
561	124.229166666836	54.1875000003231	0.0282193383872125
562	124.270833333504	54.1875000003231	0.0285502774422833
563	124.312500000171	54.1875000003231	0.0280067987859024
564	124.354166666839	54.1875000003231	0.0282446114424563
565	124.395833333506	54.1875000003231	0.027382501030585
566	124.437500000174	54.1875000003231	0.0279138830777787
567	124.479166666841	54.1875000003231	0.0281982400040347
568	124.520833333509	54.1875000003231	0.0286690178496322
569	124.562500000177	54.1875000003231	0.0283946150391731
570	124.604166666844	54.1875000003231	0.0283863037792531
571	124.645833333512	54.1875000003231	0.0290457407664324
572	124.687500000179	54.1875000003231	0.0298596907686067
573	124.729166666847	54.1875000003231	0.0293662502696121
574	124.770833333514	54.1875000003231	0.0293432731039299
575	124.812500000182	54.1875000003231	0.0302963441952725
576	124.854166666849	54.1875000003231	0.0304582171227995
577	124.937500000184	54.1875000003231	0.0301977182840811
578	120.145833333419	54.1458333336556	0.0233382741009828
579	120.187500000086	54.1458333336556	0.024087167600601
580	120.229166666754	54.1458333336556	0.0245577528171412
581	120.312500000089	54.1458333336556	0.0247548363163965
582	120.354166666756	54.1458333336556	0.0239221629208654
583	120.395833333424	54.1458333336556	0.0231268715950279
584	120.437500000091	54.1458333336556	0.0236919061921508
585	120.479166666759	54.1458333336556	0.0227671909710523
586	120.520833333427	54.1458333336556	0.0235146216503678
587	120.562500000094	54.1458333336556	0.0254590743723503
588	120.937500000102	54.1458333336556	0.0259331393699795
589	120.979166666769	54.1458333336556	0.0255585974173772
590	121.062500000104	54.1458333336556	0.0255607048805458
591	121.104166666772	54.1458333336556	0.0262309505430402
592	121.145833333439	54.1458333336556	0.025488420711497
593	121.187500000107	54.1458333336556	0.0257132145042363
594	121.270833333442	54.1458333336556	0.0253583646276221
595	121.31250000011	54.1458333336556	0.0255085823711446
596	121.354166666777	54.1458333336556	0.0255188100940525
597	121.395833333445	54.1458333336556	0.0272011710918602
598	121.437500000112	54.1458333336556	0.025397981708215
599	121.47916666678	54.1458333336556	0.0256144191344053
600	121.520833333447	54.1458333336556	0.0252045950568681
601	121.562500000115	54.1458333336556	0.0255463571766755
602	121.604166666782	54.1458333336556	0.0252188214697235
603	121.64583333345	54.1458333336556	0.0255315444746884
604	121.687500000117	54.1458333336556	0.0253480332592183
605	121.729166666785	54.1458333336556	0.0239335425856219
606	121.770833333452	54.1458333336556	0.0253158448614015
607	121.81250000012	54.1458333336556	0.0259699705403141
608	121.854166666787	54.1458333336556	0.025860542720821
609	121.895833333455	54.1458333336556	0.0260112944797906
610	121.937500000122	54.1458333336556	0.0278711272443612
611	121.97916666679	54.1458333336556	0.0259471930717632
612	122.020833333457	54.1458333336556	0.0262413222482333
613	122.062500000125	54.1458333336556	0.0260416977040692
614	122.104166666793	54.1458333336556	0.0260121893091298
615	122.14583333346	54.1458333336556	0.0275619698089001
616	122.187500000128	54.1458333336556	0.0286723133665071
617	122.229166666795	54.1458333336556	0.0286572750111734
618	122.270833333463	54.1458333336556	0.0278942312842299
619	122.31250000013	54.1458333336556	0.0279018957372509
620	122.354166666798	54.1458333336556	0.0283320578624337
621	122.395833333465	54.1458333336556	0.0279932700583673
622	122.437500000133	54.1458333336556	0.0263165225528397
623	122.4791666668	54.1458333336556	0.0253346861927359
624	122.520833333468	54.1458333336556	0.0252326903940464
625	122.562500000135	54.1458333336556	0.0251356077032854
626	122.604166666803	54.1458333336556	0.0252070488207066
627	122.64583333347	54.1458333336556	0.0284835310008349
628	122.687500000138	54.1458333336556	0.0287037983496071
629	122.729166666805	54.1458333336556	0.0302963085824649
630	122.770833333473	54.1458333336556	0.0299113174116785
631	122.81250000014	54.1458333336556	0.0279979032764619
632	122.854166666808	54.1458333336556	0.0285209131759932
633	122.937500000143	54.1458333336556	0.0282598416660925
634	123.020833333478	54.1458333336556	0.028193783464061
635	123.062500000146	54.1458333336556	0.0286731797176607
636	123.104166666813	54.1458333336556	0.0297687314360249
637	123.145833333481	54.1458333336556	0.0287879826020813
638	123.187500000148	54.1458333336556	0.030253717313059
639	123.229166666816	54.1458333336556	0.0305838787399427
640	123.270833333483	54.1458333336556	0.0305371076325007
641	123.354166666818	54.1458333336556	0.0327096990986533
642	123.395833333486	54.1458333336556	0.0313693487000507
643	123.437500000153	54.1458333336556	0.030976259991092
644	123.479166666821	54.1458333336556	0.030353203962344
645	123.520833333488	54.1458333336556	0.0305872686696026
646	123.562500000156	54.1458333336556	0.0313391326520203
647	123.604166666823	54.1458333336556	0.0305583317375351
648	123.645833333491	54.1458333336556	0.0312922408771971
649	123.687500000158	54.1458333336556	0.0313194450103186
650	123.729166666826	54.1458333336556	0.0314211605531427
651	123.770833333494	54.1458333336556	0.0313174275886797
652	123.812500000161	54.1458333336556	0.0314094912594555
653	123.854166666829	54.1458333336556	0.0314400887221109
654	123.895833333496	54.1458333336556	0.0303358554551482
655	123.937500000164	54.1458333336556	0.0294000873498926
656	123.979166666831	54.1458333336556	0.0303689736134138
657	124.020833333499	54.1458333336556	0.0307809188491704
658	124.062500000166	54.1458333336556	0.0299307250069171
659	124.104166666834	54.1458333336556	0.029613521018835
660	124.145833333501	54.1458333336556	0.0290369084247799
661	124.187500000169	54.1458333336556	0.0285721116995796
662	124.229166666836	54.1458333336556	0.028515734707941
663	124.270833333504	54.1458333336556	0.0285528066659395
664	124.312500000171	54.1458333336556	0.0279660631399654
665	124.395833333506	54.1458333336556	0.0281613133621171
666	124.437500000174	54.1458333336556	0.0281807600495343
667	124.479166666841	54.1458333336556	0.0279443975541708
668	124.520833333509	54.1458333336556	0.028199232778742
669	124.562500000177	54.1458333336556	0.0306239420540945
670	124.604166666844	54.1458333336556	0.0302825540181681
671	124.645833333512	54.1458333336556	0.0303098167795552
672	124.687500000179	54.1458333336556	0.0303720668877136
673	124.729166666847	54.1458333336556	0.0303524109457455
674	124.770833333514	54.1458333336556	0.0305624785622669
675	124.812500000182	54.1458333336556	0.0304479420728263
676	124.854166666849	54.1458333336556	0.0304205734207935
677	124.895833333517	54.1458333336556	0.0313500551324274
678	124.937500000184	54.1458333336556	0.0309947496189958
679	124.979166666852	54.1458333336556	0.0309885190011575
680	125.020833333519	54.1458333336556	0.029985148719908
681	125.062500000187	54.1458333336556	0.0302129034396673
682	125.145833333522	54.1458333336556	0.0298213088098794
683	125.187500000189	54.1458333336556	0.0298265151320301
684	120.145833333419	54.104166666988	0.0242249327029951
685	120.229166666754	54.104166666988	0.024257498799945
686	120.270833333421	54.104166666988	0.0254627094354615
687	120.354166666756	54.104166666988	0.023335016831053
688	120.395833333424	54.104166666988	0.0236662941251712
689	120.437500000091	54.104166666988	0.0233395348297218
690	120.479166666759	54.104166666988	0.0237603322497258
691	120.520833333427	54.104166666988	0.025625045312461
692	120.562500000094	54.104166666988	0.0265788615619779
693	120.604166666762	54.104166666988	0.0266466367576473
694	120.645833333429	54.104166666988	0.0256688691714876
695	120.729166666764	54.104166666988	0.0243078858865597
696	120.937500000102	54.104166666988	0.025689997416905
697	120.979166666769	54.104166666988	0.0259085394517912
698	121.020833333437	54.104166666988	0.0253764119242916
699	121.062500000104	54.104166666988	0.0251595372302442
700	121.104166666772	54.104166666988	0.0258472123040028
701	121.145833333439	54.104166666988	0.0253650800981726
702	121.187500000107	54.104166666988	0.0257296278115935
703	121.229166666774	54.104166666988	0.0258214905288388
704	121.270833333442	54.104166666988	0.0251350835803647
705	121.31250000011	54.104166666988	0.0252126444235363
706	121.354166666777	54.104166666988	0.0254709692470837
707	121.395833333445	54.104166666988	0.0279427639764542
708	121.437500000112	54.104166666988	0.0271186400253893
709	121.47916666678	54.104166666988	0.0271364178420797
710	121.520833333447	54.104166666988	0.0258517284651111
711	121.562500000115	54.104166666988	0.0250395767035074
712	121.604166666782	54.104166666988	0.0249487788073615
713	121.64583333345	54.104166666988	0.0249116181321229
714	121.687500000117	54.104166666988	0.0253946167321471
715	121.729166666785	54.104166666988	0.025605447629163
716	121.770833333452	54.104166666988	0.0250895889854451
717	121.81250000012	54.104166666988	0.0254440909836635
718	121.854166666787	54.104166666988	0.025921064745999
719	121.895833333455	54.104166666988	0.0252630452846141
720	121.937500000122	54.104166666988	0.0272440779645081
721	121.97916666679	54.104166666988	0.0303416082294846
722	122.062500000125	54.104166666988	0.0273724492688109
723	122.104166666793	54.104166666988	0.0284011453548715
724	122.14583333346	54.104166666988	0.0290366262882331
725	122.187500000128	54.104166666988	0.0280128088478177
726	122.229166666795	54.104166666988	0.0289947012031883
727	122.270833333463	54.104166666988	0.0279733354436676
728	122.31250000013	54.104166666988	0.0286140088797725
729	122.354166666798	54.104166666988	0.0301953845290173
730	122.395833333465	54.104166666988	0.0259247379514125
731	122.437500000133	54.104166666988	0.0250981660136806
732	122.520833333468	54.104166666988	0.0258189003051594
733	122.562500000135	54.104166666988	0.0258159246587841
734	122.604166666803	54.104166666988	0.0278312718785883
735	122.64583333347	54.104166666988	0.0272764856396539
736	122.687500000138	54.104166666988	0.0274753774683505
737	122.729166666805	54.104166666988	0.0285676372870547
738	122.770833333473	54.104166666988	0.0302307696332685
739	122.81250000014	54.104166666988	0.0304460776162685
740	122.854166666808	54.104166666988	0.0307419453133756
741	122.895833333476	54.104166666988	0.0298768195626518
742	122.937500000143	54.104166666988	0.0286233034683452
743	122.979166666811	54.104166666988	0.0298533823559187
744	123.020833333478	54.104166666988	0.0298718309468785
745	123.062500000146	54.104166666988	0.0301389648050227
746	123.104166666813	54.104166666988	0.0300618988838778
747	123.145833333481	54.104166666988	0.0307327434110002
748	123.187500000148	54.104166666988	0.0307749586669524
749	123.229166666816	54.104166666988	0.0301314894880849
750	123.270833333483	54.104166666988	0.0306735462168459
751	123.312500000151	54.104166666988	0.0309504776976364
752	123.354166666818	54.104166666988	0.03279316088652
753	123.437500000153	54.104166666988	0.0326751091193291
754	123.520833333488	54.104166666988	0.0318086130855488
755	123.562500000156	54.104166666988	0.0317970381610063
756	123.604166666823	54.104166666988	0.031326653658023
757	123.645833333491	54.104166666988	0.031310492088027
758	123.687500000158	54.104166666988	0.0307060329160196
759	123.729166666826	54.104166666988	0.0305060622604114
760	123.770833333494	54.104166666988	0.0304478046069177
761	123.812500000161	54.104166666988	0.0304467520797272
762	123.854166666829	54.104166666988	0.0304056122637574
763	123.895833333496	54.104166666988	0.0304528082389446
764	123.937500000164	54.104166666988	0.030427794356004
765	123.979166666831	54.104166666988	0.0292041682210868
766	124.020833333499	54.104166666988	0.0279929846669543
767	124.062500000166	54.104166666988	0.0278650907809221
768	124.104166666834	54.104166666988	0.0275312411724744
769	124.145833333501	54.104166666988	0.0279478309072676
770	124.187500000169	54.104166666988	0.0263505315280118
771	124.229166666836	54.104166666988	0.0260778021779564
772	124.270833333504	54.104166666988	0.0273632121495608
773	124.312500000171	54.104166666988	0.0263168182410502
774	124.354166666839	54.104166666988	0.0279442510183468
775	124.395833333506	54.104166666988	0.0280848844375487
776	124.437500000174	54.104166666988	0.0280604705200155
777	124.479166666841	54.104166666988	0.0278980812791866
778	124.520833333509	54.104166666988	0.027890015949619
779	124.645833333512	54.104166666988	0.0302151224274981
780	124.687500000179	54.104166666988	0.0308763674258401
781	124.729166666847	54.104166666988	0.0313426549382455
782	124.770833333514	54.104166666988	0.0313981649418244
783	124.812500000182	54.104166666988	0.0309335325774748
784	124.854166666849	54.104166666988	0.0312731808565004
785	124.895833333517	54.104166666988	0.0312811143619585
786	124.979166666852	54.104166666988	0.0309382716230084
787	125.020833333519	54.104166666988	0.0313590106944834
788	125.062500000187	54.104166666988	0.0308493974859081
789	125.104166666854	54.104166666988	0.0308263756972122
790	125.145833333522	54.104166666988	0.0308702180546148
791	125.187500000189	54.104166666988	0.0313022046467524
792	125.229166666857	54.104166666988	0.0313116014347233
793	125.270833333524	54.104166666988	0.0312756908193245
794	125.312500000192	54.104166666988	0.0308086466041404
795	125.35416666686	54.104166666988	0.0313101966964146
796	125.395833333527	54.104166666988	0.0308312857805517
797	125.437500000195	54.104166666988	0.0301267166340878
798	125.52083333353	54.104166666988	0.028842155448957
799	120.104166666751	54.0625000003205	0.0232118934339455
800	120.145833333419	54.0625000003205	0.0235327105277564
801	120.187500000086	54.0625000003205	0.0236212835567623
802	120.229166666754	54.0625000003205	0.0235174839212818
803	120.270833333421	54.0625000003205	0.0245839276292584
804	120.312500000089	54.0625000003205	0.0236553896030347
805	120.354166666756	54.0625000003205	0.0237633566275113
806	120.395833333424	54.0625000003205	0.0234514032195839
807	120.437500000091	54.0625000003205	0.0231068773047721
808	120.479166666759	54.0625000003205	0.0239658160064762
809	120.520833333427	54.0625000003205	0.0238933627543761
810	120.562500000094	54.0625000003205	0.0254032038823827
811	120.604166666762	54.0625000003205	0.0259995401340813
812	120.645833333429	54.0625000003205	0.0257956459478084
813	120.687500000097	54.0625000003205	0.0252077277354723
814	120.729166666764	54.0625000003205	0.025936035758275
815	120.770833333432	54.0625000003205	0.0256168289141009
816	120.812500000099	54.0625000003205	0.0253420984053303
817	120.854166666767	54.0625000003205	0.0255657561953169
818	120.895833333434	54.0625000003205	0.0232929857620646
819	120.937500000102	54.0625000003205	0.0232028078228466
820	120.979166666769	54.0625000003205	0.0241878666406439
821	121.020833333437	54.0625000003205	0.0254807499653731
822	121.062500000104	54.0625000003205	0.0256804581632488
823	121.104166666772	54.0625000003205	0.0254399818425867
824	121.145833333439	54.0625000003205	0.0257144310437266
825	121.187500000107	54.0625000003205	0.0255213135647897
826	121.229166666774	54.0625000003205	0.0269099276418513
827	121.270833333442	54.0625000003205	0.0272619846680358
828	121.31250000011	54.0625000003205	0.0268149839845369
829	121.354166666777	54.0625000003205	0.0272350975361325
830	121.395833333445	54.0625000003205	0.0271640884821447
831	121.437500000112	54.0625000003205	0.0272207629123167
832	121.47916666678	54.0625000003205	0.025145487578347
833	121.520833333447	54.0625000003205	0.0249630085730626
834	121.604166666782	54.0625000003205	0.0277060503319166
835	121.64583333345	54.0625000003205	0.0274900254383703
836	121.687500000117	54.0625000003205	0.0279235358302715
837	121.729166666785	54.0625000003205	0.028809686376225
838	121.770833333452	54.0625000003205	0.028926359476082
839	121.81250000012	54.0625000003205	0.0286339022801268
840	121.854166666787	54.0625000003205	0.0287910679549683
841	121.895833333455	54.0625000003205	0.0303192732823936
842	121.97916666679	54.0625000003205	0.031161080250775
843	122.020833333457	54.0625000003205	0.027493073867207
844	122.062500000125	54.0625000003205	0.0278711296723436
845	122.104166666793	54.0625000003205	0.0306549976954664
846	122.14583333346	54.0625000003205	0.0306703486345537
847	122.187500000128	54.0625000003205	0.0285828472807849
848	122.229166666795	54.0625000003205	0.0290650410413115
849	122.270833333463	54.0625000003205	0.0305117924349429
850	122.31250000013	54.0625000003205	0.0289404298820921
851	122.354166666798	54.0625000003205	0.0281981612629325
852	122.395833333465	54.0625000003205	0.0286219104433047
853	122.437500000133	54.0625000003205	0.0286598293757051
854	122.4791666668	54.0625000003205	0.0287886938526666
855	122.520833333468	54.0625000003205	0.0282790201313813
856	122.562500000135	54.0625000003205	0.028566015232337
857	122.604166666803	54.0625000003205	0.0302787980487778
858	122.64583333347	54.0625000003205	0.0298792007809943
859	122.729166666805	54.0625000003205	0.029021369158292
860	122.770833333473	54.0625000003205	0.0298862348291835
861	122.81250000014	54.0625000003205	0.0305668781887717
862	122.854166666808	54.0625000003205	0.031211520878891
863	122.895833333476	54.0625000003205	0.030422302287739
864	122.937500000143	54.0625000003205	0.0297855974257825
865	122.979166666811	54.0625000003205	0.0299096431259387
866	123.020833333478	54.0625000003205	0.0298743230192955
867	123.062500000146	54.0625000003205	0.0297761755577079
868	123.104166666813	54.0625000003205	0.0300614732548886
869	123.145833333481	54.0625000003205	0.0307373136667034
870	123.187500000148	54.0625000003205	0.0320948428923251
871	123.229166666816	54.0625000003205	0.0311721512019242
872	123.270833333483	54.0625000003205	0.0324164704993397
873	123.395833333486	54.0625000003205	0.0330729460808706
874	123.437500000153	54.0625000003205	0.0330699442928268
875	123.479166666821	54.0625000003205	0.0310276933380186
876	123.520833333488	54.0625000003205	0.0304000135645594
877	123.562500000156	54.0625000003205	0.0310734277895778
878	123.604166666823	54.0625000003205	0.0304367862622894
879	123.645833333491	54.0625000003205	0.0309701534919756
880	123.687500000158	54.0625000003205	0.0294213343866534
881	123.729166666826	54.0625000003205	0.0284633514654983
882	123.770833333494	54.0625000003205	0.0292107645921962
883	123.812500000161	54.0625000003205	0.0291332988082175
884	123.854166666829	54.0625000003205	0.0293091052315753
885	123.895833333496	54.0625000003205	0.0291257172171392
886	123.937500000164	54.0625000003205	0.0284518294269352
887	123.979166666831	54.0625000003205	0.0283512254724008
888	124.020833333499	54.0625000003205	0.0283645018348564
889	124.062500000166	54.0625000003205	0.0261274901616907
890	124.104166666834	54.0625000003205	0.0256331887948456
891	124.229166666836	54.0625000003205	0.0259882345662322
892	124.270833333504	54.0625000003205	0.0259611983206978
893	124.312500000171	54.0625000003205	0.0264389432069934
894	124.354166666839	54.0625000003205	0.0258493683037428
895	124.395833333506	54.0625000003205	0.0276560330954577
896	124.437500000174	54.0625000003205	0.0260421100678829
897	124.479166666841	54.0625000003205	0.025438174027474
898	124.520833333509	54.0625000003205	0.0281983139543931
899	124.562500000177	54.0625000003205	0.0282460612477841
900	124.604166666844	54.0625000003205	0.0283760867614986
901	124.645833333512	54.0625000003205	0.0282145637220352
902	124.687500000179	54.0625000003205	0.0293450683482844
903	124.729166666847	54.0625000003205	0.0289653414317123
904	124.770833333514	54.0625000003205	0.029390231309823
905	124.812500000182	54.0625000003205	0.0307381384826748
906	124.854166666849	54.0625000003205	0.0316405117593606
907	124.895833333517	54.0625000003205	0.0317442318668772
908	124.937500000184	54.0625000003205	0.0317049761775631
909	124.979166666852	54.0625000003205	0.0326444184867804
910	125.020833333519	54.0625000003205	0.0314027061102113
911	125.104166666854	54.0625000003205	0.0313556152936841
912	125.145833333522	54.0625000003205	0.0326585159496209
913	125.187500000189	54.0625000003205	0.0326840091531936
914	125.229166666857	54.0625000003205	0.0313090487786606
915	125.270833333524	54.0625000003205	0.0312721376803966
916	125.312500000192	54.0625000003205	0.0325846132662441
917	125.35416666686	54.0625000003205	0.0329671246591413
918	125.395833333527	54.0625000003205	0.0316154391867516
919	125.437500000195	54.0625000003205	0.0313085219145172
920	125.479166666862	54.0625000003205	0.0308915270597709
921	125.52083333353	54.0625000003205	0.030431052447888
922	125.562500000197	54.0625000003205	0.0299155250520918
923	125.604166666865	54.0625000003205	0.0299025333900576
924	120.145833333419	54.0208333336529	0.0235821668273966
925	120.187500000086	54.0208333336529	0.0236739561434788
926	120.229166666754	54.0208333336529	0.0235690794645196
927	120.270833333421	54.0208333336529	0.0234600336412477
928	120.312500000089	54.0208333336529	0.0233307030167773
929	120.354166666756	54.0208333336529	0.0232301203907036
930	120.395833333424	54.0208333336529	0.0232601982166293
931	120.437500000091	54.0208333336529	0.0226840903348713
932	120.479166666759	54.0208333336529	0.0228925141130574
933	120.520833333427	54.0208333336529	0.0237907917784008
934	120.562500000094	54.0208333336529	0.0236721980207592
935	120.604166666762	54.0208333336529	0.0249511344761096
936	120.645833333429	54.0208333336529	0.025685587301581
937	120.687500000097	54.0208333336529	0.0258140422611936
938	120.729166666764	54.0208333336529	0.0258046981147222
939	120.770833333432	54.0208333336529	0.0255978817917437
940	120.812500000099	54.0208333336529	0.0256914267438061
941	120.854166666767	54.0208333336529	0.0240622808704386
942	120.895833333434	54.0208333336529	0.023632063036213
943	120.937500000102	54.0208333336529	0.0258990498189899
944	121.020833333437	54.0208333336529	0.0260263067457759
945	121.062500000104	54.0208333336529	0.0256660880895426
946	121.104166666772	54.0208333336529	0.0260068983403339
947	121.145833333439	54.0208333336529	0.0254696219054931
948	121.187500000107	54.0208333336529	0.0260782516951089
949	121.229166666774	54.0208333336529	0.0273947954118821
950	121.270833333442	54.0208333336529	0.0278758833793419
951	121.354166666777	54.0208333336529	0.025331753336836
952	121.395833333445	54.0208333336529	0.0255789224842477
953	121.437500000112	54.0208333336529	0.0258701008405773
954	121.47916666678	54.0208333336529	0.0259324931553383
955	121.520833333447	54.0208333336529	0.0255760001489322
956	121.562500000115	54.0208333336529	0.025555736601737
957	121.604166666782	54.0208333336529	0.0280162192924777
958	121.64583333345	54.0208333336529	0.0274606293877623
959	121.687500000117	54.0208333336529	0.0285421520902648
960	121.729166666785	54.0208333336529	0.0301444300299807
961	121.770833333452	54.0208333336529	0.030354718367004
962	121.81250000012	54.0208333336529	0.0303665065212128
963	121.854166666787	54.0208333336529	0.0311177114234402
964	121.895833333455	54.0208333336529	0.0309800450834089
965	121.937500000122	54.0208333336529	0.0311850179408211
966	121.97916666679	54.0208333336529	0.0309166404741081
967	122.062500000125	54.0208333336529	0.0302720692618389
968	122.104166666793	54.0208333336529	0.0309428148618827
969	122.14583333346	54.0208333336529	0.0306692379613502
970	122.187500000128	54.0208333336529	0.0304450587386188
971	122.229166666795	54.0208333336529	0.0307944296173558
972	122.270833333463	54.0208333336529	0.0310764734111784
973	122.31250000013	54.0208333336529	0.030708314896159
974	122.354166666798	54.0208333336529	0.0302742777029208
975	122.395833333465	54.0208333336529	0.0302795885451676
976	122.437500000133	54.0208333336529	0.0289297508991748
977	122.4791666668	54.0208333336529	0.0299143951443519
978	122.520833333468	54.0208333336529	0.0290686930854675
979	122.562500000135	54.0208333336529	0.0302493369631784
980	122.604166666803	54.0208333336529	0.0298683254974726
981	122.64583333347	54.0208333336529	0.03083724726233
982	122.687500000138	54.0208333336529	0.0302842993494864
983	122.729166666805	54.0208333336529	0.0299270096320073
984	122.770833333473	54.0208333336529	0.0297818602748139
985	122.854166666808	54.0208333336529	0.0324749622715025
986	122.895833333476	54.0208333336529	0.0317461535741131
987	122.937500000143	54.0208333336529	0.030444303241779
988	122.979166666811	54.0208333336529	0.0298625491685984
989	123.020833333478	54.0208333336529	0.0294786029497361
990	123.062500000146	54.0208333336529	0.0297557188401054
991	123.104166666813	54.0208333336529	0.0304716427596929
992	123.145833333481	54.0208333336529	0.0301074847587436
993	123.187500000148	54.0208333336529	0.0307591376164782
994	123.229166666816	54.0208333336529	0.0307206351077192
995	123.312500000151	54.0208333336529	0.0307544554495912
996	123.354166666818	54.0208333336529	0.0309925631808289
997	123.437500000153	54.0208333336529	0.032329931902616
998	123.479166666821	54.0208333336529	0.0301225228891049
999	123.520833333488	54.0208333336529	0.0292125502123075
1000	123.562500000156	54.0208333336529	0.0292011919304885
1001	123.604166666823	54.0208333336529	0.0281409503271157
1002	123.645833333491	54.0208333336529	0.0288320638037915
1003	123.687500000158	54.0208333336529	0.0305719945659225
1004	123.729166666826	54.0208333336529	0.0294571284894542
1005	123.770833333494	54.0208333336529	0.0287779182589519
1006	123.812500000161	54.0208333336529	0.0293570746946783
1007	123.854166666829	54.0208333336529	0.029600588581309
1008	123.937500000164	54.0208333336529	0.0309275654073833
1009	123.979166666831	54.0208333336529	0.0308986672034223
1010	124.020833333499	54.0208333336529	0.030900924553492
1011	124.062500000166	54.0208333336529	0.0305339221216347
1012	124.104166666834	54.0208333336529	0.0284470684085715
1013	124.145833333501	54.0208333336529	0.0285163946553933
1014	124.187500000169	54.0208333336529	0.0287251536106782
1015	124.229166666836	54.0208333336529	0.0285711095130429
1016	124.270833333504	54.0208333336529	0.0279109662118085
1017	124.312500000171	54.0208333336529	0.0276727139603371
1018	124.354166666839	54.0208333336529	0.0262919638554681
1019	124.395833333506	54.0208333336529	0.0261722733625744
1020	124.437500000174	54.0208333336529	0.0261150391110047
1021	124.479166666841	54.0208333336529	0.0263773758998344
1022	124.562500000177	54.0208333336529	0.0258096751043399
1023	124.604166666844	54.0208333336529	0.0259394734790204
1024	124.645833333512	54.0208333336529	0.0279319061929052
1025	124.687500000179	54.0208333336529	0.0278513648323556
1026	124.729166666847	54.0208333336529	0.0279964934346141
1027	124.770833333514	54.0208333336529	0.0293632026226031
1028	124.812500000182	54.0208333336529	0.0302780360142748
1029	124.895833333517	54.0208333336529	0.0317249180483709
1030	124.937500000184	54.0208333336529	0.0316707594250235
1031	124.979166666852	54.0208333336529	0.0314008798288765
1032	125.020833333519	54.0208333336529	0.0317144066955719
1033	125.062500000187	54.0208333336529	0.03264319809765
1034	125.104166666854	54.0208333336529	0.0326619634567928
1035	125.145833333522	54.0208333336529	0.0326565058749211
1036	125.229166666857	54.0208333336529	0.0326469349867571
1037	125.35416666686	54.0208333336529	0.0330196666509441
1038	125.395833333527	54.0208333336529	0.0325906828041481
1039	125.437500000195	54.0208333336529	0.033005309298281
1040	125.479166666862	54.0208333336529	0.0325301093826803
1041	125.52083333353	54.0208333336529	0.0312896454759749
1042	125.562500000197	54.0208333336529	0.030873637644587
1043	125.645833333532	54.0208333336529	0.0315161048639337
1044	125.729166666867	54.0208333336529	0.0301942260566429
1045	120.104166666751	53.9791666669854	0.0242936832010816
1046	120.145833333419	53.9791666669854	0.0228321331684267
1047	120.187500000086	53.9791666669854	0.0236407813339728
1048	120.229166666754	53.9791666669854	0.0242528420310734
1049	120.270833333421	53.9791666669854	0.0244114148654758
1050	120.354166666756	53.9791666669854	0.0235406321128218
1051	120.479166666759	53.9791666669854	0.0232351931196781
1052	120.520833333427	53.9791666669854	0.0244146544813775
1053	120.562500000094	53.9791666669854	0.0240133444712335
1054	120.604166666762	53.9791666669854	0.0237854675293286
1055	120.645833333429	53.9791666669854	0.0261103441851763
1056	120.687500000097	53.9791666669854	0.0251711002992088
1057	120.729166666764	53.9791666669854	0.0272883701239835
1058	120.770833333432	53.9791666669854	0.0252528362654101
1059	120.812500000099	53.9791666669854	0.0258336940686607
1060	120.895833333434	53.9791666669854	0.0254886199022795
1061	120.937500000102	53.9791666669854	0.0258665881700407
1062	120.979166666769	53.9791666669854	0.0256979090293323
1063	121.020833333437	53.9791666669854	0.0255174546512722
1064	121.062500000104	53.9791666669854	0.0255266424606826
1065	121.104166666772	53.9791666669854	0.0256761946123929
1066	121.145833333439	53.9791666669854	0.027197390497798
1067	121.187500000107	53.9791666669854	0.0271123900582806
1068	121.270833333442	53.9791666669854	0.0257063369993121
1069	121.31250000011	53.9791666669854	0.0255286081744242
1070	121.354166666777	53.9791666669854	0.0251235186915353
1071	121.395833333445	53.9791666669854	0.0255170800409811
1072	121.437500000112	53.9791666669854	0.0261930517169441
1073	121.47916666678	53.9791666669854	0.025668279118191
1074	121.520833333447	53.9791666669854	0.0273359583452202
1075	121.562500000115	53.9791666669854	0.027982278189408
1076	121.604166666782	53.9791666669854	0.0283099307937553
1077	121.64583333345	53.9791666669854	0.0255136218225232
1078	121.729166666785	53.9791666669854	0.0301768122606053
1079	121.770833333452	53.9791666669854	0.0301758163018835
1080	121.81250000012	53.9791666669854	0.0289163389916463
1081	121.854166666787	53.9791666669854	0.030057525061965
1082	121.895833333455	53.9791666669854	0.0320409540467706
1083	121.97916666679	53.9791666669854	0.0327969465354043
1084	122.020833333457	53.9791666669854	0.0308141804077366
1085	122.062500000125	53.9791666669854	0.030238288592976
1086	122.14583333346	53.9791666669854	0.0310835619662126
1087	122.187500000128	53.9791666669854	0.0304960890452014
1088	122.229166666795	53.9791666669854	0.0301435970710753
1089	122.270833333463	53.9791666669854	0.0306223502027911
1090	122.31250000013	53.9791666669854	0.0300919397704847
1091	122.354166666798	53.9791666669854	0.0307139588220457
1092	122.395833333465	53.9791666669854	0.0308290378100902
1093	122.437500000133	53.9791666669854	0.030188624858332
1094	122.4791666668	53.9791666669854	0.0302020446523079
1095	122.562500000135	53.9791666669854	0.0288147062575881
1096	122.604166666803	53.9791666669854	0.0303081932535604
1097	122.64583333347	53.9791666669854	0.0308037742280068
1098	122.687500000138	53.9791666669854	0.0308501918687287
1099	122.729166666805	53.9791666669854	0.030851032508017
1100	122.81250000014	53.9791666669854	0.0307864050855754
1101	122.854166666808	53.9791666669854	0.0307488594429104
1102	122.895833333476	53.9791666669854	0.0304706508932816
1103	122.937500000143	53.9791666669854	0.0298608529821104
1104	122.979166666811	53.9791666669854	0.028609746401234
1105	123.020833333478	53.9791666669854	0.0300459305289853
1106	123.062500000146	53.9791666669854	0.0298630311073829
1107	123.104166666813	53.9791666669854	0.0297825345689508
1108	123.145833333481	53.9791666669854	0.0297501748932161
1109	123.229166666816	53.9791666669854	0.030117684833768
1110	123.270833333483	53.9791666669854	0.0306575141559247
1111	123.312500000151	53.9791666669854	0.0323534490368268
1112	123.354166666818	53.9791666669854	0.0327529751877173
1113	123.395833333486	53.9791666669854	0.0306720223106741
1114	123.437500000153	53.9791666669854	0.028847108765721
1115	123.479166666821	53.9791666669854	0.0289976957490385
1116	123.520833333488	53.9791666669854	0.0300791454808907
1117	123.562500000156	53.9791666669854	0.0285292055528547
1118	123.604166666823	53.9791666669854	0.0284767749423197
1119	123.687500000158	53.9791666669854	0.0308117670882287
1120	123.729166666826	53.9791666669854	0.0311329275591093
1121	123.770833333494	53.9791666669854	0.030452907890561
1122	123.812500000161	53.9791666669854	0.0304007978232888
1123	123.854166666829	53.9791666669854	0.0317052832845221
1124	123.895833333496	53.9791666669854	0.0329238111171136
1125	123.937500000164	53.9791666669854	0.0330082686016352
1126	123.979166666831	53.9791666669854	0.0312331800717003
1127	124.020833333499	53.9791666669854	0.0308927290735246
1128	124.062500000166	53.9791666669854	0.0294112546437581
1129	124.104166666834	53.9791666669854	0.0303591446592029
1130	124.145833333501	53.9791666669854	0.0303895446671164
1131	124.187500000169	53.9791666669854	0.0307587427724247
1132	124.229166666836	53.9791666669854	0.0294249425203369
1133	124.270833333504	53.9791666669854	0.0290598194552651
1134	124.312500000171	53.9791666669854	0.0282766095071016
1135	124.354166666839	53.9791666669854	0.0279375860157236
1136	124.395833333506	53.9791666669854	0.0274777429911644
1137	124.437500000174	53.9791666669854	0.0257169436529485
1138	124.520833333509	53.9791666669854	0.0258562189772898
1139	124.562500000177	53.9791666669854	0.0279577468102349
1140	124.604166666844	53.9791666669854	0.0277318808660892
1141	124.645833333512	53.9791666669854	0.0279703965123023
1142	124.687500000179	53.9791666669854	0.0283223362806664
1143	124.729166666847	53.9791666669854	0.0291092145625027
1144	124.770833333514	53.9791666669854	0.0294193804011022
1145	124.812500000182	53.9791666669854	0.030431529091699
1146	124.854166666849	53.9791666669854	0.0305156430700767
1147	124.895833333517	53.9791666669854	0.0316718395733709
1148	124.937500000184	53.9791666669854	0.0317095451256768
1149	124.979166666852	53.9791666669854	0.0312804629693788
1150	125.020833333519	53.9791666669854	0.0308691776355322
1151	125.062500000187	53.9791666669854	0.030823506738421
1152	125.104166666854	53.9791666669854	0.031261620314026
1153	125.187500000189	53.9791666669854	0.0331072957249983
1154	125.229166666857	53.9791666669854	0.0330871852632478
1155	125.312500000192	53.9791666669854	0.0329686872398176
1156	125.35416666686	53.9791666669854	0.0334004433428655
1157	125.395833333527	53.9791666669854	0.032963286821706
1158	125.437500000195	53.9791666669854	0.032903690049391
1159	125.479166666862	53.9791666669854	0.0312049529699619
1160	125.562500000197	53.9791666669854	0.0307681851222635
1161	125.604166666865	53.9791666669854	0.0321490564755942
1162	125.645833333532	53.9791666669854	0.0323169776385803
1163	125.6875000002	53.9791666669854	0.0327550044210807
1164	125.729166666867	53.9791666669854	0.0330515194521029
1165	125.770833333535	53.9791666669854	0.0311949253677355
1166	125.812500000202	53.9791666669854	0.0316150683427746
1167	125.85416666687	53.9791666669854	0.0328627418738624
1168	125.895833333537	53.9791666669854	0.0330860439037213
1169	120.062500000084	53.9375000003178	0.0261384352676554
1170	120.104166666751	53.9375000003178	0.024184274507354
1171	120.145833333419	53.9375000003178	0.024346969143912
1172	120.187500000086	53.9375000003178	0.0244625237547836
1173	120.229166666754	53.9375000003178	0.026171635731932
1174	120.270833333421	53.9375000003178	0.0246250509079076
1175	120.312500000089	53.9375000003178	0.0230590143266759
1176	120.354166666756	53.9375000003178	0.0233256606602138
1177	120.395833333424	53.9375000003178	0.0242052275549789
1178	120.437500000091	53.9375000003178	0.0258620678646519
1179	120.479166666759	53.9375000003178	0.0266514373936786
1180	120.520833333427	53.9375000003178	0.0258590016926657
1181	120.562500000094	53.9375000003178	0.0256611827674009
1182	120.645833333429	53.9375000003178	0.025977280293255
1183	120.687500000097	53.9375000003178	0.0258940323210225
1184	120.729166666764	53.9375000003178	0.0251510499959352
1185	120.770833333432	53.9375000003178	0.0253152635329429
1186	120.812500000099	53.9375000003178	0.0252962474911259
1187	120.854166666767	53.9375000003178	0.0258968962089129
1188	120.895833333434	53.9375000003178	0.025983464253107
1189	120.937500000102	53.9375000003178	0.0249869123597979
1190	120.979166666769	53.9375000003178	0.0257607888226483
1191	121.020833333437	53.9375000003178	0.0274996713782446
1192	121.062500000104	53.9375000003178	0.0252247732950863
1193	121.104166666772	53.9375000003178	0.0274453198905198
1194	121.145833333439	53.9375000003178	0.0269748239482906
1195	121.187500000107	53.9375000003178	0.0271432050873393
1196	121.229166666774	53.9375000003178	0.027633096807525
1197	121.270833333442	53.9375000003178	0.025428526687081
1198	121.31250000011	53.9375000003178	0.0259086157410641
1199	121.354166666777	53.9375000003178	0.0260632109874092
1200	121.395833333445	53.9375000003178	0.0257445802256428
1201	121.437500000112	53.9375000003178	0.0250649357381122
1202	121.520833333447	53.9375000003178	0.0252651191260544
1203	121.604166666782	53.9375000003178	0.0301565309954948
1204	121.64583333345	53.9375000003178	0.0269773384273219
1205	121.687500000117	53.9375000003178	0.0301533184404092
1206	121.729166666785	53.9375000003178	0.0301221275701778
1207	121.770833333452	53.9375000003178	0.0297569487278608
1208	121.81250000012	53.9375000003178	0.0306675994513531
1209	121.854166666787	53.9375000003178	0.029046166352067
1210	121.895833333455	53.9375000003178	0.0307113538792953
1211	121.937500000122	53.9375000003178	0.0327277091075912
1212	121.97916666679	53.9375000003178	0.0331381341663135
1213	122.020833333457	53.9375000003178	0.0319947462624775
1214	122.062500000125	53.9375000003178	0.0310951445996423
1215	122.104166666793	53.9375000003178	0.0307318348649883
1216	122.14583333346	53.9375000003178	0.0320049413965101
1217	122.187500000128	53.9375000003178	0.0301662433205035
1218	122.229166666795	53.9375000003178	0.0301729510350392
1219	122.270833333463	53.9375000003178	0.0307390696771225
1220	122.31250000013	53.9375000003178	0.0306802751035033
1221	122.354166666798	53.9375000003178	0.0301410214912738
1222	122.395833333465	53.9375000003178	0.0307452969913307
1223	122.437500000133	53.9375000003178	0.0311981940075829
1224	122.4791666668	53.9375000003178	0.0302238027035712
1225	122.520833333468	53.9375000003178	0.0290544135853946
1226	122.562500000135	53.9375000003178	0.0279156861932698
1227	122.604166666803	53.9375000003178	0.0285526958876674
1228	122.64583333347	53.9375000003178	0.0301880790385348
1229	122.687500000138	53.9375000003178	0.0308042331542933
1230	122.729166666805	53.9375000003178	0.0311793265986469
1231	122.770833333473	53.9375000003178	0.0312114050506463
1232	122.81250000014	53.9375000003178	0.0321507313704981
1233	122.895833333476	53.9375000003178	0.02810431451724
1234	122.937500000143	53.9375000003178	0.0289002716952939
1235	122.979166666811	53.9375000003178	0.0284741471261282
1236	123.020833333478	53.9375000003178	0.0286073319727886
1237	123.062500000146	53.9375000003178	0.0286033488361738
1238	123.104166666813	53.9375000003178	0.0298214506776421
1239	123.145833333481	53.9375000003178	0.0290775580723303
1240	123.187500000148	53.9375000003178	0.0297335986816869
1241	123.229166666816	53.9375000003178	0.0308118706299413
1242	123.312500000151	53.9375000003178	0.0331494423614488
1243	123.354166666818	53.9375000003178	0.0323928255408405
1244	123.395833333486	53.9375000003178	0.029393729169997
1245	123.437500000153	53.9375000003178	0.0289468377462013
1246	123.479166666821	53.9375000003178	0.0307107521465543
1247	123.520833333488	53.9375000003178	0.0292346789610898
1248	123.562500000156	53.9375000003178	0.0305275447230138
1249	123.604166666823	53.9375000003178	0.0289215133571437
1250	123.645833333491	53.9375000003178	0.028711918770391
1251	123.687500000158	53.9375000003178	0.0289820973001555
1252	123.729166666826	53.9375000003178	0.0308962204910314
1253	123.770833333494	53.9375000003178	0.0317846866812051
1254	123.812500000161	53.9375000003178	0.0330346068746981
1255	123.854166666829	53.9375000003178	0.0310215665506095
1256	123.895833333496	53.9375000003178	0.0308367176551633
1257	123.937500000164	53.9375000003178	0.0304881811238182
1258	123.979166666831	53.9375000003178	0.0286695977475252
1259	124.020833333499	53.9375000003178	0.0285440259135858
1260	124.062500000166	53.9375000003178	0.0296570055785148
1261	124.104166666834	53.9375000003178	0.0294054329682266
1262	124.145833333501	53.9375000003178	0.0287520287705915
1263	124.187500000169	53.9375000003178	0.0286474957687827
1264	124.229166666836	53.9375000003178	0.028999630098747
1265	124.270833333504	53.9375000003178	0.0285016705163035
1266	124.312500000171	53.9375000003178	0.0287447505307561
1267	124.354166666839	53.9375000003178	0.0280482355366238
1268	124.395833333506	53.9375000003178	0.0279501460184217
1269	124.437500000174	53.9375000003178	0.0257663218033044
1270	124.479166666841	53.9375000003178	0.0258262847602442
1271	124.520833333509	53.9375000003178	0.0275791441681985
1272	124.562500000177	53.9375000003178	0.0281009935787222
1273	124.604166666844	53.9375000003178	0.0283047912111862
1274	124.645833333512	53.9375000003178	0.0286769449817864
1275	124.687500000179	53.9375000003178	0.0295314501955889
1276	124.729166666847	53.9375000003178	0.0304697499241678
1277	124.770833333514	53.9375000003178	0.0303709619896762
1278	124.812500000182	53.9375000003178	0.0300989743239363
1279	124.854166666849	53.9375000003178	0.030000913580799
1280	124.937500000184	53.9375000003178	0.0308928504240214
1281	125.020833333519	53.9375000003178	0.0309027913535812
1282	125.062500000187	53.9375000003178	0.0313534242924244
1283	125.104166666854	53.9375000003178	0.0327068797341969
1284	125.145833333522	53.9375000003178	0.0336443068399316
1285	125.187500000189	53.9375000003178	0.0339441131637763
1286	125.229166666857	53.9375000003178	0.0333892172900462
1287	125.270833333524	53.9375000003178	0.0333756392668848
1288	125.312500000192	53.9375000003178	0.0329621485743161
1289	125.35416666686	53.9375000003178	0.0330071069598636
1290	125.395833333527	53.9375000003178	0.0334764747631798
1291	125.437500000195	53.9375000003178	0.0330268255318717
1292	125.479166666862	53.9375000003178	0.0312386179759652
1293	125.52083333353	53.9375000003178	0.0323690904210813
1294	125.562500000197	53.9375000003178	0.0329932611211001
1295	125.604166666865	53.9375000003178	0.0326436129069871
1296	125.645833333532	53.9375000003178	0.0330803140240268
1297	125.6875000002	53.9375000003178	0.0339467997059409
1298	125.729166666867	53.9375000003178	0.0331639475302677
1299	125.770833333535	53.9375000003178	0.0328230053152873
1300	125.812500000202	53.9375000003178	0.033281650061493
1301	125.85416666687	53.9375000003178	0.0330814746230538
1302	125.895833333537	53.9375000003178	0.0329359412643901
1303	125.937500000205	53.9375000003178	0.0335824349129083
1304	125.979166666872	53.9375000003178	0.0340153400889309
1305	126.02083333354	53.9375000003178	0.0335313679279865
1306	120.062500000084	53.8958333336503	0.0258009655953804
1307	120.104166666751	53.8958333336503	0.025396508028938
1308	120.145833333419	53.8958333336503	0.0259452419283867
1309	120.187500000086	53.8958333336503	0.0237168998207878
1310	120.229166666754	53.8958333336503	0.0229541543031767
1311	120.270833333421	53.8958333336503	0.0236179442647818
1312	120.312500000089	53.8958333336503	0.0234171173677906
1313	120.354166666756	53.8958333336503	0.0232821570509361
1314	120.395833333424	53.8958333336503	0.0236268056687453
1315	120.437500000091	53.8958333336503	0.0260401984744288
1316	120.479166666759	53.8958333336503	0.0266691605417946
1317	120.520833333427	53.8958333336503	0.0263763353027261
1318	120.562500000094	53.8958333336503	0.0256914767985776
1319	120.604166666762	53.8958333336503	0.0261737841627949
1320	120.687500000097	53.8958333336503	0.0254590976970588
1321	120.729166666764	53.8958333336503	0.0261448093391172
1322	120.812500000099	53.8958333336503	0.0256875231221977
1323	120.854166666767	53.8958333336503	0.0254948273923469
1324	120.895833333434	53.8958333336503	0.0273020677404245
1325	120.979166666769	53.8958333336503	0.0278386790562281
1326	121.020833333437	53.8958333336503	0.0283438710968948
1327	121.104166666772	53.8958333336503	0.0274991980075681
1328	121.145833333439	53.8958333336503	0.0260577897649885
1329	121.187500000107	53.8958333336503	0.0258574020132154
1330	121.229166666774	53.8958333336503	0.025496902533148
1331	121.270833333442	53.8958333336503	0.0263939438448593
1332	121.31250000011	53.8958333336503	0.0258590049516679
1333	121.354166666777	53.8958333336503	0.0253676404308016
1334	121.395833333445	53.8958333336503	0.0249215207545105
1335	121.437500000112	53.8958333336503	0.027939731658538
1336	121.47916666678	53.8958333336503	0.0277932426038105
1337	121.520833333447	53.8958333336503	0.0279966212451175
1338	121.562500000115	53.8958333336503	0.0297944333472066
1339	121.604166666782	53.8958333336503	0.0304601027003887
1340	121.64583333345	53.8958333336503	0.0301739428737817
1341	121.687500000117	53.8958333336503	0.0307845571837712
1342	121.729166666785	53.8958333336503	0.0300932467427909
1343	121.770833333452	53.8958333336503	0.0306793965934568
1344	121.81250000012	53.8958333336503	0.0311730548603485
1345	121.854166666787	53.8958333336503	0.0311698363370982
1346	121.895833333455	53.8958333336503	0.0308328085133651
1347	121.937500000122	53.8958333336503	0.0310688436859501
1348	121.97916666679	53.8958333336503	0.0323696856556398
1349	122.020833333457	53.8958333336503	0.0327421836835044
1350	122.062500000125	53.8958333336503	0.0324235922413418
1351	122.104166666793	53.8958333336503	0.0311224488167379
1352	122.14583333346	53.8958333336503	0.0311539833328986
1353	122.187500000128	53.8958333336503	0.0311758325472541
1354	122.229166666795	53.8958333336503	0.0320514796663758
1355	122.270833333463	53.8958333336503	0.0324461301937342
1356	122.31250000013	53.8958333336503	0.0307172375568047
1357	122.354166666798	53.8958333336503	0.0323974165438444
1358	122.395833333465	53.8958333336503	0.0324295760193758
1359	122.437500000133	53.8958333336503	0.0311333947644447
1360	122.4791666668	53.8958333336503	0.0302867057944018
1361	122.520833333468	53.8958333336503	0.0285836825114012
1362	122.562500000135	53.8958333336503	0.0291773984991761
1363	122.64583333347	53.8958333336503	0.0290071663945931
1364	122.729166666805	53.8958333336503	0.0298527646229678
1365	122.770833333473	53.8958333336503	0.0324972590234443
1366	122.81250000014	53.8958333336503	0.0325275276047772
1367	122.937500000143	53.8958333336503	0.030287163989258
1368	122.979166666811	53.8958333336503	0.029003213770174
1369	123.020833333478	53.8958333336503	0.0298716279294076
1370	123.062500000146	53.8958333336503	0.0307433911304752
1371	123.104166666813	53.8958333336503	0.0297861631539676
1372	123.145833333481	53.8958333336503	0.0302268303066731
1373	123.187500000148	53.8958333336503	0.030229371491524
1374	123.229166666816	53.8958333336503	0.0301739795795002
1375	123.270833333483	53.8958333336503	0.029696850316004
1376	123.312500000151	53.8958333336503	0.0323528206157888
1377	123.354166666818	53.8958333336503	0.0334842016868298
1378	123.395833333486	53.8958333336503	0.0327888800438462
1379	123.437500000153	53.8958333336503	0.0307242380046942
1380	123.479166666821	53.8958333336503	0.0327033919933099
1381	123.520833333488	53.8958333336503	0.032688282382406
1382	123.562500000156	53.8958333336503	0.0310174794637904
1383	123.604166666823	53.8958333336503	0.0301331186868397
1384	123.645833333491	53.8958333336503	0.0288359421708079
1385	123.687500000158	53.8958333336503	0.0305372855201929
1386	123.729166666826	53.8958333336503	0.0310321469487548
1387	123.770833333494	53.8958333336503	0.0326633650564582
1388	123.812500000161	53.8958333336503	0.0330165079929777
1389	123.854166666829	53.8958333336503	0.0316784969189477
1390	123.895833333496	53.8958333336503	0.0313391751479571
1391	123.937500000164	53.8958333336503	0.0309838720109584
1392	123.979166666831	53.8958333336503	0.029549777570981
1393	124.020833333499	53.8958333336503	0.0280720908181005
1394	124.062500000166	53.8958333336503	0.0280128488443789
1395	124.104166666834	53.8958333336503	0.028239427047703
1396	124.145833333501	53.8958333336503	0.027868258797452
1397	124.187500000169	53.8958333336503	0.0281421713614218
1398	124.229166666836	53.8958333336503	0.0281785787758675
1399	124.270833333504	53.8958333336503	0.0282533329875016
1400	124.312500000171	53.8958333336503	0.0280166493955021
1401	124.354166666839	53.8958333336503	0.0281082710870723
1402	124.395833333506	53.8958333336503	0.0281650275682494
1403	124.437500000174	53.8958333336503	0.0277638288055795
1404	124.479166666841	53.8958333336503	0.0280830206084185
1405	124.520833333509	53.8958333336503	0.0285820178974535
1406	124.604166666844	53.8958333336503	0.0295665185117129
1407	124.687500000179	53.8958333336503	0.029393252402166
1408	124.729166666847	53.8958333336503	0.0303073435076659
1409	124.770833333514	53.8958333336503	0.0300962912868213
1410	124.812500000182	53.8958333336503	0.0303668466108364
1411	124.854166666849	53.8958333336503	0.0305102169275038
1412	124.895833333517	53.8958333336503	0.0308665744493465
1413	124.937500000184	53.8958333336503	0.0313237280239349
1414	124.979166666852	53.8958333336503	0.0313488356886329
1415	125.020833333519	53.8958333336503	0.0330228753674131
1416	125.062500000187	53.8958333336503	0.0330133882078521
1417	125.104166666854	53.8958333336503	0.0334022546280873
1418	125.145833333522	53.8958333336503	0.0328988140678677
1419	125.187500000189	53.8958333336503	0.0329506987891823
1420	125.229166666857	53.8958333336503	0.033514294015003
1421	125.270833333524	53.8958333336503	0.0334577170846956
1422	125.312500000192	53.8958333336503	0.0337554432497513
1423	125.35416666686	53.8958333336503	0.0344585599531996
1424	125.437500000195	53.8958333336503	0.0345729279403454
1425	125.479166666862	53.8958333336503	0.0335590919142955
1426	125.52083333353	53.8958333336503	0.0333218110682717
1427	125.562500000197	53.8958333336503	0.0339681067567154
1428	125.604166666865	53.8958333336503	0.0342824155227735
1429	125.645833333532	53.8958333336503	0.0339234675651962
1430	125.6875000002	53.8958333336503	0.0341677201943124
1431	125.729166666867	53.8958333336503	0.0345402710611797
1432	125.770833333535	53.8958333336503	0.0333849367276007
1433	125.812500000202	53.8958333336503	0.0338094259386717
1434	125.85416666687	53.8958333336503	0.033658351412545
1435	125.895833333537	53.8958333336503	0.0337014765279562
1436	125.937500000205	53.8958333336503	0.0336046873913171
1437	125.979166666872	53.8958333336503	0.0339450449456108
1438	126.02083333354	53.8958333336503	0.0348717850815382
1439	126.062500000207	53.8958333336503	0.0347700571577943
1440	126.104166666875	53.8958333336503	0.0343472738019987
1441	126.145833333543	53.8958333336503	0.0333642289648146
1442	120.020833333416	53.8541666669827	0.0247548953944508
1443	120.062500000084	53.8541666669827	0.0233469067847633
1444	120.104166666751	53.8541666669827	0.0243881811621908
1445	120.187500000086	53.8541666669827	0.0235034836482807
1446	120.229166666754	53.8541666669827	0.0229881591188908
1447	120.270833333421	53.8541666669827	0.0240194975277789
1448	120.312500000089	53.8541666669827	0.0257902315980364
1449	120.354166666756	53.8541666669827	0.0244390476111486
1450	120.395833333424	53.8541666669827	0.0254925274183135
1451	120.437500000091	53.8541666669827	0.0253105560675943
1452	120.479166666759	53.8541666669827	0.0255650422812177
1453	120.562500000094	53.8541666669827	0.0255986989903604
1454	120.645833333429	53.8541666669827	0.0252573146183697
1455	120.729166666764	53.8541666669827	0.0254257987524235
1456	120.770833333432	53.8541666669827	0.0282568966624147
1457	120.812500000099	53.8541666669827	0.0273728679169099
1458	120.854166666767	53.8541666669827	0.0283979418680342
1459	120.895833333434	53.8541666669827	0.0281289965846247
1460	120.937500000102	53.8541666669827	0.0260316165291264
1461	120.979166666769	53.8541666669827	0.0255785858224253
1462	121.020833333437	53.8541666669827	0.0260438578742085
1463	121.062500000104	53.8541666669827	0.026397780967417
1464	121.104166666772	53.8541666669827	0.0261608353899677
1465	121.145833333439	53.8541666669827	0.026049732424767
1466	121.187500000107	53.8541666669827	0.0260149123272527
1467	121.229166666774	53.8541666669827	0.0255207852686097
1468	121.270833333442	53.8541666669827	0.0251506072255282
1469	121.31250000011	53.8541666669827	0.0252733033654929
1470	121.354166666777	53.8541666669827	0.0251262738198494
1471	121.437500000112	53.8541666669827	0.0288431077382254
1472	121.47916666678	53.8541666669827	0.0281530031755645
1473	121.520833333447	53.8541666669827	0.0276839491029522
1474	121.562500000115	53.8541666669827	0.0281812444167031
1475	121.604166666782	53.8541666669827	0.0305340648726023
1476	121.64583333345	53.8541666669827	0.0310878133951167
1477	121.687500000117	53.8541666669827	0.0310700411550302
1478	121.729166666785	53.8541666669827	0.0307083434686504
1479	121.770833333452	53.8541666669827	0.0319535217280379
1480	121.81250000012	53.8541666669827	0.0323682094275426
1481	121.854166666787	53.8541666669827	0.0311130656603564
1482	121.895833333455	53.8541666669827	0.0306924473537154
1483	121.937500000122	53.8541666669827	0.0298306878863233
1484	121.97916666679	53.8541666669827	0.0307000345900911
1485	122.020833333457	53.8541666669827	0.0310848739680621
1486	122.062500000125	53.8541666669827	0.0327516777229523
1487	122.104166666793	53.8541666669827	0.0323805222301903
1488	122.14583333346	53.8541666669827	0.0324396541449652
1489	122.187500000128	53.8541666669827	0.0306828718071082
1490	122.229166666795	53.8541666669827	0.0301940555517261
1491	122.270833333463	53.8541666669827	0.0320008389766844
1492	122.31250000013	53.8541666669827	0.0307099337404548
1493	122.395833333465	53.8541666669827	0.0323624310417925
1494	122.437500000133	53.8541666669827	0.032758558065947
1495	122.4791666668	53.8541666669827	0.032519213451682
1496	122.520833333468	53.8541666669827	0.0312477545036284
1497	122.604166666803	53.8541666669827	0.0297597888490959
1498	122.687500000138	53.8541666669827	0.0312139433956395
1499	122.729166666805	53.8541666669827	0.0325542954063165
1500	122.81250000014	53.8541666669827	0.0324243157925086
1501	122.854166666808	53.8541666669827	0.0308301214842343
1502	122.895833333476	53.8541666669827	0.0307491561522922
1503	122.937500000143	53.8541666669827	0.0297841186452286
1504	122.979166666811	53.8541666669827	0.029939709615699
1505	123.020833333478	53.8541666669827	0.0304263265758307
1506	123.062500000146	53.8541666669827	0.0307367823305774
1507	123.104166666813	53.8541666669827	0.0324824924486843
1508	123.145833333481	53.8541666669827	0.0324871554852982
1509	123.187500000148	53.8541666669827	0.0324040368673609
1510	123.229166666816	53.8541666669827	0.0307175856754021
1511	123.270833333483	53.8541666669827	0.0314368990792007
1512	123.312500000151	53.8541666669827	0.0323642219531916
1513	123.354166666818	53.8541666669827	0.0335291505380892
1514	123.395833333486	53.8541666669827	0.0340376354328128
1515	123.437500000153	53.8541666669827	0.0335754588556228
1516	123.479166666821	53.8541666669827	0.0331177821162989
1517	123.520833333488	53.8541666669827	0.030939564889745
1518	123.604166666823	53.8541666669827	0.0301353893365083
1519	123.645833333491	53.8541666669827	0.0290522191776361
1520	123.687500000158	53.8541666669827	0.0304103053277171
1521	123.729166666826	53.8541666669827	0.031055904050364
1522	123.770833333494	53.8541666669827	0.0310108791509043
1523	123.812500000161	53.8541666669827	0.0334349579507029
1524	123.854166666829	53.8541666669827	0.0330219487528385
1525	123.937500000164	53.8541666669827	0.0297096660788611
1526	123.979166666831	53.8541666669827	0.0287459687989646
1527	124.020833333499	53.8541666669827	0.028912362888427
1528	124.062500000166	53.8541666669827	0.0288767608310308
1529	124.104166666834	53.8541666669827	0.0283799464672572
1530	124.145833333501	53.8541666669827	0.0277469034858186
1531	124.187500000169	53.8541666669827	0.0279443203373479
1532	124.229166666836	53.8541666669827	0.0280401494817445
1533	124.270833333504	53.8541666669827	0.0272320642345753
1534	124.312500000171	53.8541666669827	0.027983210953135
1535	124.354166666839	53.8541666669827	0.0286967698765986
1536	124.395833333506	53.8541666669827	0.0291516219808043
1537	124.437500000174	53.8541666669827	0.0283525790193706
1538	124.520833333509	53.8541666669827	0.028944301071347
1539	124.562500000177	53.8541666669827	0.0308096554922948
1540	124.604166666844	53.8541666669827	0.0301801435958165
1541	124.645833333512	53.8541666669827	0.0310432793574689
1542	124.687500000179	53.8541666669827	0.0309882328438263
1543	124.729166666847	53.8541666669827	0.0303318929158914
1544	124.812500000182	53.8541666669827	0.0300415865783261
1545	124.895833333517	53.8541666669827	0.0313559534115049
1546	124.979166666852	53.8541666669827	0.0326666661312334
1547	125.020833333519	53.8541666669827	0.0327002487294053
1548	125.062500000187	53.8541666669827	0.0322764844375334
1549	125.104166666854	53.8541666669827	0.0326273760529578
1550	125.145833333522	53.8541666669827	0.032617783151215
1551	125.187500000189	53.8541666669827	0.0331599848468778
1552	125.229166666857	53.8541666669827	0.0325354560348504
1553	125.270833333524	53.8541666669827	0.0329428201847132
1554	125.312500000192	53.8541666669827	0.0334779332344075
1555	125.35416666686	53.8541666669827	0.0336554153053788
1556	125.395833333527	53.8541666669827	0.0343615218695854
1557	125.479166666862	53.8541666669827	0.0349799697002897
1558	125.52083333353	53.8541666669827	0.0349725457759351
1559	125.562500000197	53.8541666669827	0.0349574800008015
1560	125.604166666865	53.8541666669827	0.0351203679557654
1561	125.645833333532	53.8541666669827	0.0347083491201465
1562	125.6875000002	53.8541666669827	0.0346050574765697
1563	125.770833333535	53.8541666669827	0.0336900022085985
1564	125.812500000202	53.8541666669827	0.0333246254819007
1565	125.85416666687	53.8541666669827	0.0338705461247396
1566	125.895833333537	53.8541666669827	0.0338464796354598
1567	125.937500000205	53.8541666669827	0.033542990614716
1568	125.979166666872	53.8541666669827	0.0335345661504116
1569	126.02083333354	53.8541666669827	0.0344508298530458
1570	126.062500000207	53.8541666669827	0.0348607670813059
1571	126.104166666875	53.8541666669827	0.0350046806248041
1572	126.145833333543	53.8541666669827	0.0347375904229073
1573	126.18750000021	53.8541666669827	0.0338999145304661
1574	126.229166666878	53.8541666669827	0.0338514271234243
1575	126.270833333545	53.8541666669827	0.0343818512394843
1576	120.020833333416	53.8125000003152	0.0259776051346568
1577	120.062500000084	53.8125000003152	0.0256218311485844
1578	120.104166666751	53.8125000003152	0.0260822816118631
1579	120.187500000086	53.8125000003152	0.0260593696866128
1580	120.270833333421	53.8125000003152	0.0265764873271927
1581	120.312500000089	53.8125000003152	0.0259100382940347
1582	120.354166666756	53.8125000003152	0.0263363140087477
1583	120.395833333424	53.8125000003152	0.0267372520102924
1584	120.437500000091	53.8125000003152	0.0259075802855691
1585	120.479166666759	53.8125000003152	0.0256899473333149
1586	120.520833333427	53.8125000003152	0.0262122164238534
1587	120.562500000094	53.8125000003152	0.0260583579700349
1588	120.604166666762	53.8125000003152	0.025487307106181
1589	120.645833333429	53.8125000003152	0.0257736503102692
1590	120.687500000097	53.8125000003152	0.025732060837718
1591	120.729166666764	53.8125000003152	0.0279562003347315
1592	120.770833333432	53.8125000003152	0.0278390311234495
1593	120.812500000099	53.8125000003152	0.0255979471444145
1594	120.854166666767	53.8125000003152	0.0261186125805585
1595	120.895833333434	53.8125000003152	0.028589722169912
1596	120.937500000102	53.8125000003152	0.0285339899883815
1597	120.979166666769	53.8125000003152	0.0275380330202995
1598	121.020833333437	53.8125000003152	0.0252302237537385
1599	121.062500000104	53.8125000003152	0.0259243845863064
1600	121.104166666772	53.8125000003152	0.0260877262536298
1601	121.187500000107	53.8125000003152	0.0256401572247813
1602	121.229166666774	53.8125000003152	0.0254280372602725
1603	121.354166666777	53.8125000003152	0.0280407252154516
1604	121.395833333445	53.8125000003152	0.0279448115640508
1605	121.437500000112	53.8125000003152	0.0288722669117514
1606	121.47916666678	53.8125000003152	0.0301206379509535
1607	121.520833333447	53.8125000003152	0.029016861159065
1608	121.562500000115	53.8125000003152	0.0279720494735833
1609	121.604166666782	53.8125000003152	0.0288879121304354
1610	121.64583333345	53.8125000003152	0.0302516670978776
1611	121.687500000117	53.8125000003152	0.0311446075275335
1612	121.729166666785	53.8125000003152	0.0327396470870153
1613	121.770833333452	53.8125000003152	0.0327469806435022
1614	121.81250000012	53.8125000003152	0.0323565960803852
1615	121.854166666787	53.8125000003152	0.0305313968953195
1616	121.895833333455	53.8125000003152	0.0311318955415218
1617	121.937500000122	53.8125000003152	0.0301924562319865
1618	122.020833333457	53.8125000003152	0.0323585980168354
1619	122.062500000125	53.8125000003152	0.0311191049995845
1620	122.104166666793	53.8125000003152	0.0323976092254176
1621	122.187500000128	53.8125000003152	0.0321056303982261
1622	122.229166666795	53.8125000003152	0.0301476796750089
1623	122.270833333463	53.8125000003152	0.0308557333685377
1624	122.31250000013	53.8125000003152	0.0310937601877206
1625	122.354166666798	53.8125000003152	0.0320155167520622
1626	122.395833333465	53.8125000003152	0.0331853472380909
1627	122.437500000133	53.8125000003152	0.0324112226294447
1628	122.4791666668	53.8125000003152	0.0297841339403423
1629	122.520833333468	53.8125000003152	0.028010183842684
1630	122.562500000135	53.8125000003152	0.0288170447869981
1631	122.604166666803	53.8125000003152	0.0308612540772989
1632	122.64583333347	53.8125000003152	0.0297712256444302
1633	122.687500000138	53.8125000003152	0.0306612028644057
1634	122.729166666805	53.8125000003152	0.0323905586047675
1635	122.770833333473	53.8125000003152	0.0332204046721101
1636	122.81250000014	53.8125000003152	0.0324100328359182
1637	122.895833333476	53.8125000003152	0.0306848880399889
1638	122.937500000143	53.8125000003152	0.0297339646123654
1639	122.979166666811	53.8125000003152	0.0298173779915382
1640	123.020833333478	53.8125000003152	0.0297668219214072
1641	123.062500000146	53.8125000003152	0.029788657305574
1642	123.104166666813	53.8125000003152	0.029765786689512
1643	123.145833333481	53.8125000003152	0.0305794451083234
1644	123.187500000148	53.8125000003152	0.0323426584938373
1645	123.229166666816	53.8125000003152	0.0327070508738195
1646	123.270833333483	53.8125000003152	0.0327163839220228
1647	123.312500000151	53.8125000003152	0.0327294951233498
1648	123.354166666818	53.8125000003152	0.0334869663422276
1649	123.395833333486	53.8125000003152	0.0340271768169184
1650	123.437500000153	53.8125000003152	0.0330836929650601
1651	123.479166666821	53.8125000003152	0.0323325442602646
1652	123.520833333488	53.8125000003152	0.0306335489808862
1653	123.562500000156	53.8125000003152	0.0304058698959444
1654	123.604166666823	53.8125000003152	0.0303803022629516
1655	123.645833333491	53.8125000003152	0.0304627802175692
1656	123.687500000158	53.8125000003152	0.0305247147314891
1657	123.729166666826	53.8125000003152	0.0308129674199887
1658	123.770833333494	53.8125000003152	0.0310471015009604
1659	123.812500000161	53.8125000003152	0.0339695434890599
1660	123.854166666829	53.8125000003152	0.0330383250699368
1661	123.895833333496	53.8125000003152	0.0313955841249756
1662	123.937500000164	53.8125000003152	0.0295915763155951
1663	123.979166666831	53.8125000003152	0.0304766510327209
1664	124.020833333499	53.8125000003152	0.0307800071357988
1665	124.062500000166	53.8125000003152	0.0307671837429775
1666	124.104166666834	53.8125000003152	0.0307619221357987
1667	124.145833333501	53.8125000003152	0.0286186547837239
1668	124.187500000169	53.8125000003152	0.0278612592509905
1669	124.229166666836	53.8125000003152	0.0285259600991255
1670	124.270833333504	53.8125000003152	0.0280593523135029
1671	124.312500000171	53.8125000003152	0.0280637192919393
1672	124.354166666839	53.8125000003152	0.0281814618357599
1673	124.395833333506	53.8125000003152	0.0282916799474821
1674	124.437500000174	53.8125000003152	0.0293432086814288
1675	124.479166666841	53.8125000003152	0.0288038525879202
1676	124.520833333509	53.8125000003152	0.0306849970352556
1677	124.562500000177	53.8125000003152	0.0301526570709236
1678	124.604166666844	53.8125000003152	0.0305031590927537
1679	124.645833333512	53.8125000003152	0.0303154743681519
1680	124.687500000179	53.8125000003152	0.0293546158806148
1681	124.729166666847	53.8125000003152	0.0286496887804446
1682	124.770833333514	53.8125000003152	0.0291066534912478
1683	124.812500000182	53.8125000003152	0.0303008088250452
1684	124.895833333517	53.8125000003152	0.0312350798978775
1685	124.937500000184	53.8125000003152	0.0307907778805748
1686	124.979166666852	53.8125000003152	0.0322464386409423
1687	125.020833333519	53.8125000003152	0.0312828314483014
1688	125.104166666854	53.8125000003152	0.0312455059228912
1689	125.145833333522	53.8125000003152	0.0330014409060656
1690	125.187500000189	53.8125000003152	0.0331357827919845
1691	125.229166666857	53.8125000003152	0.0326964610050673
1692	125.270833333524	53.8125000003152	0.0334958471080371
1693	125.312500000192	53.8125000003152	0.0337909124247834
1694	125.35416666686	53.8125000003152	0.0338354147393704
1695	125.395833333527	53.8125000003152	0.0344642557889937
1696	125.437500000195	53.8125000003152	0.034341501452709
1697	125.479166666862	53.8125000003152	0.0348755694021307
1698	125.52083333353	53.8125000003152	0.0344828717940524
1699	125.562500000197	53.8125000003152	0.0344460877280899
1700	125.604166666865	53.8125000003152	0.0339457997181172
1701	125.645833333532	53.8125000003152	0.0343551869995758
1702	125.6875000002	53.8125000003152	0.0343994630046939
1703	125.729166666867	53.8125000003152	0.0348860898732326
1704	125.770833333535	53.8125000003152	0.0351251312483188
1705	125.812500000202	53.8125000003152	0.0351417468793208
1706	125.85416666687	53.8125000003152	0.0351748438796174
1707	125.895833333537	53.8125000003152	0.0348036701257265
1708	125.937500000205	53.8125000003152	0.0340251742423755
1709	125.979166666872	53.8125000003152	0.0339649987468891
1710	126.02083333354	53.8125000003152	0.0344158014352182
1711	126.062500000207	53.8125000003152	0.0348519133459895
1712	126.104166666875	53.8125000003152	0.0346965889965675
1713	126.145833333543	53.8125000003152	0.0353689119975879
1714	126.18750000021	53.8125000003152	0.0349869867504811
1715	126.229166666878	53.8125000003152	0.0346849396870943
1716	126.270833333545	53.8125000003152	0.0342976708345485
1717	126.312500000213	53.8125000003152	0.0345954665849835
1718	126.35416666688	53.8125000003152	0.0353692120064541
1719	126.395833333548	53.8125000003152	0.0357523990901218
1720	126.437500000215	53.8125000003152	0.0357506833000384
1721	126.479166666883	53.8125000003152	0.0349885737717129
1722	126.52083333355	53.8125000003152	0.0350081319609455
1723	120.020833333416	53.7708333336476	0.0259611251542682
1724	120.062500000084	53.7708333336476	0.0265600835208865
1725	120.145833333419	53.7708333336476	0.0271597140604812
1726	120.187500000086	53.7708333336476	0.0262413668841522
1727	120.229166666754	53.7708333336476	0.0265926390872067
1728	120.270833333421	53.7708333336476	0.0256199685281508
1729	120.312500000089	53.7708333336476	0.026643507510915
1730	120.354166666756	53.7708333336476	0.0260948983838559
1731	120.395833333424	53.7708333336476	0.0258197005506645
1732	120.479166666759	53.7708333336476	0.0259604110812943
1733	120.520833333427	53.7708333336476	0.0260722266253533
1734	120.562500000094	53.7708333336476	0.0255036041702472
1735	120.604166666762	53.7708333336476	0.0255819814181429
1736	120.645833333429	53.7708333336476	0.0256321765543186
1737	120.687500000097	53.7708333336476	0.0254246765346308
1738	120.729166666764	53.7708333336476	0.0259364373584284
1739	120.770833333432	53.7708333336476	0.0256856931484122
1740	120.812500000099	53.7708333336476	0.0251913073968305
1741	120.854166666767	53.7708333336476	0.028303225934374
1742	120.895833333434	53.7708333336476	0.0283315753267283
1743	120.937500000102	53.7708333336476	0.0287718328494399
1744	120.979166666769	53.7708333336476	0.0285591056152666
1745	121.020833333437	53.7708333336476	0.0285621401447695
1746	121.104166666772	53.7708333336476	0.0270660761482781
1747	121.145833333439	53.7708333336476	0.0281775607475325
1748	121.187500000107	53.7708333336476	0.0279657947999965
1749	121.229166666774	53.7708333336476	0.0292571376538173
1750	121.270833333442	53.7708333336476	0.0282609612822226
1751	121.31250000011	53.7708333336476	0.0302834269407149
1752	121.354166666777	53.7708333336476	0.0309008936047112
1753	121.395833333445	53.7708333336476	0.0307506748897611
1754	121.437500000112	53.7708333336476	0.0301342572298653
1755	121.520833333447	53.7708333336476	0.0311389648142203
1756	121.562500000115	53.7708333336476	0.0301279057507681
1757	121.604166666782	53.7708333336476	0.030181828109775
1758	121.64583333345	53.7708333336476	0.0307137343143035
1759	121.687500000117	53.7708333336476	0.0323236068762671
1760	121.729166666785	53.7708333336476	0.0331069303842879
1761	121.770833333452	53.7708333336476	0.033089616727412
1762	121.81250000012	53.7708333336476	0.0323552164043429
1763	121.854166666787	53.7708333336476	0.0310844282058397
1764	121.895833333455	53.7708333336476	0.0311497801140385
1765	121.937500000122	53.7708333336476	0.0311789575104291
1766	121.97916666679	53.7708333336476	0.0311391509184065
1767	122.020833333457	53.7708333336476	0.0323544346537013
1768	122.062500000125	53.7708333336476	0.032726750059733
1769	122.104166666793	53.7708333336476	0.0323891742839151
1770	122.14583333346	53.7708333336476	0.0335230273192769
1771	122.187500000128	53.7708333336476	0.0303462137213654
1772	122.229166666795	53.7708333336476	0.0302116382425527
1773	122.270833333463	53.7708333336476	0.0306699635563811
1774	122.31250000013	53.7708333336476	0.0305576489307504
1775	122.354166666798	53.7708333336476	0.0319969182039389
1776	122.395833333465	53.7708333336476	0.0327774076266257
1777	122.437500000133	53.7708333336476	0.0320999034011926
1778	122.4791666668	53.7708333336476	0.0308151158198505
1779	122.520833333468	53.7708333336476	0.0300611704758718
1780	122.562500000135	53.7708333336476	0.0306856048324631
1781	122.604166666803	53.7708333336476	0.0301144382098974
1782	122.64583333347	53.7708333336476	0.0320361543392847
1783	122.687500000138	53.7708333336476	0.0324049141584515
1784	122.729166666805	53.7708333336476	0.0328142992968458
1785	122.770833333473	53.7708333336476	0.0331838626383224
1786	122.81250000014	53.7708333336476	0.0327495300335003
1787	122.854166666808	53.7708333336476	0.031976023166168
1788	122.937500000143	53.7708333336476	0.0303518791175889
1789	122.979166666811	53.7708333336476	0.0296452361814736
1790	123.020833333478	53.7708333336476	0.0301305702649505
1791	123.062500000146	53.7708333336476	0.0301628919818391
1792	123.104166666813	53.7708333336476	0.0300837894123803
1793	123.145833333481	53.7708333336476	0.0311140876672049
1794	123.187500000148	53.7708333336476	0.0310294101122663
1795	123.229166666816	53.7708333336476	0.0326587678585409
1796	123.312500000151	53.7708333336476	0.033004814460448
1797	123.354166666818	53.7708333336476	0.0334929497650501
1798	123.395833333486	53.7708333336476	0.0340379895204498
1799	123.437500000153	53.7708333336476	0.0334489533117172
1800	123.479166666821	53.7708333336476	0.0323405306762102
1801	123.520833333488	53.7708333336476	0.0310253649284394
1802	123.562500000156	53.7708333336476	0.0310598216571879
1803	123.604166666823	53.7708333336476	0.0327343624102579
1804	123.645833333491	53.7708333336476	0.031446026340941
1805	123.687500000158	53.7708333336476	0.0302733792362416
1806	123.729166666826	53.7708333336476	0.0327243198457837
1807	123.770833333494	53.7708333336476	0.0331369278556099
1808	123.812500000161	53.7708333336476	0.0338154912199917
1809	123.854166666829	53.7708333336476	0.0327073081698129
1810	123.895833333496	53.7708333336476	0.0304012985986795
1811	123.937500000164	53.7708333336476	0.030759066142865
1812	123.979166666831	53.7708333336476	0.0313910926800007
1813	124.062500000166	53.7708333336476	0.0306788876860298
1814	124.104166666834	53.7708333336476	0.0295695923472936
1815	124.145833333501	53.7708333336476	0.0284107628644434
1816	124.229166666836	53.7708333336476	0.0260007770713265
1817	124.270833333504	53.7708333336476	0.0282531620969278
1818	124.312500000171	53.7708333336476	0.028051905414641
1819	124.354166666839	53.7708333336476	0.0283535173401171
1820	124.395833333506	53.7708333336476	0.0290758283452618
1821	124.479166666841	53.7708333336476	0.0303314493151871
1822	124.520833333509	53.7708333336476	0.0292942202335476
1823	124.562500000177	53.7708333336476	0.0302767827751504
1824	124.604166666844	53.7708333336476	0.0302337458478123
1825	124.645833333512	53.7708333336476	0.0295093627758374
1826	124.687500000179	53.7708333336476	0.0290334868641669
1827	124.729166666847	53.7708333336476	0.0294880580687334
1828	124.770833333514	53.7708333336476	0.0299671358893263
1829	124.812500000182	53.7708333336476	0.0312813974550131
1830	124.854166666849	53.7708333336476	0.030876080598149
1831	124.895833333517	53.7708333336476	0.0301189934906421
1832	124.937500000184	53.7708333336476	0.0312459824679555
1833	124.979166666852	53.7708333336476	0.0312667952250991
1834	125.020833333519	53.7708333336476	0.0309253312694608
1835	125.062500000187	53.7708333336476	0.0304529790532291
1836	125.104166666854	53.7708333336476	0.0309057311407114
1837	125.145833333522	53.7708333336476	0.030872986127612
1838	125.187500000189	53.7708333336476	0.0315728791064764
1839	125.229166666857	53.7708333336476	0.0327527996854735
1840	125.395833333527	53.7708333336476	0.0344374007877578
1841	125.437500000195	53.7708333336476	0.034335130112949
1842	125.479166666862	53.7708333336476	0.0344615026784559
1843	125.52083333353	53.7708333336476	0.0333591577783915
1844	125.562500000197	53.7708333336476	0.0338134071764428
1845	125.604166666865	53.7708333336476	0.0338855343785032
1846	125.645833333532	53.7708333336476	0.0344604837695603
1847	125.6875000002	53.7708333336476	0.0344610025708662
1848	125.729166666867	53.7708333336476	0.0344479038797047
1849	125.770833333535	53.7708333336476	0.0348305084696612
1850	125.812500000202	53.7708333336476	0.0347352249811226
1851	125.85416666687	53.7708333336476	0.0354765744924963
1852	125.895833333537	53.7708333336476	0.0362539008636507
1853	125.937500000205	53.7708333336476	0.0350270131601108
1854	125.979166666872	53.7708333336476	0.0344099501875075
1855	126.02083333354	53.7708333336476	0.0343862179068864
1856	126.062500000207	53.7708333336476	0.0343581762447769
1857	126.104166666875	53.7708333336476	0.0347369898012138
1858	126.145833333543	53.7708333336476	0.0354649187512809
1859	126.18750000021	53.7708333336476	0.0352819573514545
1860	126.229166666878	53.7708333336476	0.0362070432155856
1861	126.270833333545	53.7708333336476	0.0366266730302974
1862	126.312500000213	53.7708333336476	0.0362299819213775
1863	126.395833333548	53.7708333336476	0.0364223693734785
1864	126.437500000215	53.7708333336476	0.0364799895241779
1865	126.479166666883	53.7708333336476	0.0357878607751885
1866	126.52083333355	53.7708333336476	0.0353373486186742
1867	126.562500000218	53.7708333336476	0.0364578954521187
1868	119.979166666749	53.7291666669801	0.0259142462986315
1869	120.020833333416	53.7291666669801	0.0266672647790069
1870	120.062500000084	53.7291666669801	0.0264029453171048
1871	120.104166666751	53.7291666669801	0.0264382882563882
1872	120.145833333419	53.7291666669801	0.0265901022777379
1873	120.187500000086	53.7291666669801	0.0259501796231059
1874	120.229166666754	53.7291666669801	0.0262633953157615
1875	120.270833333421	53.7291666669801	0.0259575445977376
1876	120.312500000089	53.7291666669801	0.0266283067140346
1877	120.354166666756	53.7291666669801	0.0255338043314331
1878	120.395833333424	53.7291666669801	0.0262862879533976
1879	120.437500000091	53.7291666669801	0.0259760924711149
1880	120.479166666759	53.7291666669801	0.0253530724175073
1881	120.520833333427	53.7291666669801	0.0256239720750404
1882	120.562500000094	53.7291666669801	0.0258686469108742
1883	120.604166666762	53.7291666669801	0.0254612069610098
1884	120.645833333429	53.7291666669801	0.0259533410220263
1885	120.687500000097	53.7291666669801	0.0260133182239744
1886	120.729166666764	53.7291666669801	0.0257339663915799
1887	120.770833333432	53.7291666669801	0.0255570428717211
1888	120.812500000099	53.7291666669801	0.0272144049179561
1889	120.854166666767	53.7291666669801	0.0280647445581104
1890	120.937500000102	53.7291666669801	0.0255013356535823
1891	120.979166666769	53.7291666669801	0.0281004575192332
1892	121.020833333437	53.7291666669801	0.0296999300218012
1893	121.104166666772	53.7291666669801	0.0301244028833894
1894	121.145833333439	53.7291666669801	0.0296562561425871
1895	121.187500000107	53.7291666669801	0.0300468358553059
1896	121.270833333442	53.7291666669801	0.0305909828465554
1897	121.31250000011	53.7291666669801	0.0309299925821764
1898	121.354166666777	53.7291666669801	0.0304192099753142
1899	121.395833333445	53.7291666669801	0.0309971714437908
1900	121.437500000112	53.7291666669801	0.032656434369657
1901	121.47916666678	53.7291666669801	0.0326849955107298
1902	121.520833333447	53.7291666669801	0.0322768543682546
1903	121.562500000115	53.7291666669801	0.0300987539233765
1904	121.604166666782	53.7291666669801	0.0310433238131734
1905	121.64583333345	53.7291666669801	0.0309967407419802
1906	121.687500000117	53.7291666669801	0.0327240558585358
1907	121.729166666785	53.7291666669801	0.0335848005389238
1908	121.770833333452	53.7291666669801	0.032354962102132
1909	121.81250000012	53.7291666669801	0.0311525121680684
1910	121.854166666787	53.7291666669801	0.0302496201870899
1911	121.895833333455	53.7291666669801	0.0291377820109842
1912	121.937500000122	53.7291666669801	0.028584563555092
1913	121.97916666679	53.7291666669801	0.0289863765216479
1914	122.020833333457	53.7291666669801	0.030732929982284
1915	122.062500000125	53.7291666669801	0.0331958374201519
1916	122.104166666793	53.7291666669801	0.0332431698676988
1917	122.14583333346	53.7291666669801	0.0339229444513771
1918	122.229166666795	53.7291666669801	0.0320947128453336
1919	122.270833333463	53.7291666669801	0.0308685239743776
1920	122.31250000013	53.7291666669801	0.0307367854777665
1921	122.354166666798	53.7291666669801	0.0307627321723662
1922	122.395833333465	53.7291666669801	0.0327796299369521
1923	122.437500000133	53.7291666669801	0.0320545361772954
1924	122.4791666668	53.7291666669801	0.0324497147351205
1925	122.520833333468	53.7291666669801	0.0310963332932858
1926	122.562500000135	53.7291666669801	0.03245551253155
1927	122.64583333347	53.7291666669801	0.0306653658101005
1928	122.687500000138	53.7291666669801	0.0311199448398051
1929	122.729166666805	53.7291666669801	0.0324218767846373
1930	122.770833333473	53.7291666669801	0.0336760616898713
1931	122.81250000014	53.7291666669801	0.0335710464820289
1932	122.854166666808	53.7291666669801	0.0323292025810726
1933	122.895833333476	53.7291666669801	0.0310518235507995
1934	122.979166666811	53.7291666669801	0.0310822605034002
1935	123.020833333478	53.7291666669801	0.0308117729197917
1936	123.062500000146	53.7291666669801	0.0308189165984563
1937	123.104166666813	53.7291666669801	0.030703462785934
1938	123.145833333481	53.7291666669801	0.0323768527409051
1939	123.187500000148	53.7291666669801	0.0326704138200408
1940	123.229166666816	53.7291666669801	0.0331085490727027
1941	123.270833333483	53.7291666669801	0.0335531671123825
1942	123.312500000151	53.7291666669801	0.0341226668627468
1943	123.354166666818	53.7291666669801	0.0338908836852443
1944	123.395833333486	53.7291666669801	0.0344201700132379
1945	123.437500000153	53.7291666669801	0.033463093335313
1946	123.479166666821	53.7291666669801	0.0322949493900444
1947	123.520833333488	53.7291666669801	0.0314115326714245
1948	123.562500000156	53.7291666669801	0.0323863301331848
1949	123.604166666823	53.7291666669801	0.0331097579270595
1950	123.645833333491	53.7291666669801	0.0313974415052078
1951	123.687500000158	53.7291666669801	0.0315065111624782
1952	123.729166666826	53.7291666669801	0.0314002984342427
1953	123.770833333494	53.7291666669801	0.0334574787290044
1954	123.812500000161	53.7291666669801	0.0338198689786209
1955	123.854166666829	53.7291666669801	0.0337725235565264
1956	123.937500000164	53.7291666669801	0.0329689296955623
1957	123.979166666831	53.7291666669801	0.0334706629824211
1958	124.020833333499	53.7291666669801	0.0313182402067061
1959	124.062500000166	53.7291666669801	0.0291763318792148
1960	124.145833333501	53.7291666669801	0.0259768621433977
1961	124.187500000169	53.7291666669801	0.027460466178259
1962	124.229166666836	53.7291666669801	0.0273627550359943
1963	124.270833333504	53.7291666669801	0.0280592940131606
1964	124.312500000171	53.7291666669801	0.0286478288016788
1965	124.354166666839	53.7291666669801	0.0287271363925555
1966	124.437500000174	53.7291666669801	0.0308818150654146
1967	124.479166666841	53.7291666669801	0.0296368254064985
1968	124.520833333509	53.7291666669801	0.0304830410747239
1969	124.562500000177	53.7291666669801	0.0301267421888211
1970	124.604166666844	53.7291666669801	0.0297639708748802
1971	124.645833333512	53.7291666669801	0.030339326712086
1972	124.687500000179	53.7291666669801	0.0301834367232139
1973	124.729166666847	53.7291666669801	0.0310699290341744
1974	124.770833333514	53.7291666669801	0.0313776635152961
1975	124.812500000182	53.7291666669801	0.0326000528753404
1976	124.854166666849	53.7291666669801	0.0303534162909706
1977	124.895833333517	53.7291666669801	0.0297457503982992
1978	124.937500000184	53.7291666669801	0.0308969452951974
1979	125.020833333519	53.7291666669801	0.0303443991220412
1980	125.062500000187	53.7291666669801	0.0300497009198736
1981	125.104166666854	53.7291666669801	0.0318012070192475
1982	125.187500000189	53.7291666669801	0.0328732277791946
1983	125.229166666857	53.7291666669801	0.0331228015073389
1984	125.270833333524	53.7291666669801	0.0333306718027745
1985	125.312500000192	53.7291666669801	0.033452877394107
1986	125.35416666686	53.7291666669801	0.033422297315796
1987	125.395833333527	53.7291666669801	0.0336678783067072
1988	125.437500000195	53.7291666669801	0.0344735330038907
1989	125.479166666862	53.7291666669801	0.03433774555423
1990	125.52083333353	53.7291666669801	0.0337074135130723
1991	125.562500000197	53.7291666669801	0.0335619622993849
1992	125.645833333532	53.7291666669801	0.0344452055317086
1993	125.6875000002	53.7291666669801	0.0344046307018747
1994	125.729166666867	53.7291666669801	0.0348187587361132
1995	125.770833333535	53.7291666669801	0.0351424241117804
1996	125.812500000202	53.7291666669801	0.03510113046418
1997	125.85416666687	53.7291666669801	0.0358734199499329
1998	125.895833333537	53.7291666669801	0.0362005462634941
1999	125.937500000205	53.7291666669801	0.0370415952105755
[truncated: 58,001 more rows]
