# Supplementary material for: Genomic insights into local adaptation and future climate-induced vulnerability of a keystone forest tree in East Asia
Source: Nat Commun. 2022 Nov 1;13:6541. doi: 10.1038/s41467-022-34206-8 (PMC9626627; doi:10.1038/s41467-022-34206-8)
Supplement: Supplementary file 8 — Source Data [file 41467_2022_34206_MOESM8_ESM.zip › Source data/supplementary_figures/local&forward&reverse/future_GISS-E2-1-G_245_2100_reverseOffsetGF_19bio.csv]

x1	y1	local	reverseOffset	predDist	bearing	x2	y2
123.479166666667	54.6458333333333	0.0270702819379641	0.0111159752754522	797469.885556052	140.500682478347	130.395833333333	48.8958333333333
123.520833333333	54.6458333333333	0.0248112519433021	0.00941345799662241	794730.071455191	139.024485807902	130.645833333333	49.0208333333333
123.5625	54.6458333333333	0.0245817582591067	0.00996656238475921	472767.429873346	138.047514433632	128.104166666667	51.3958333333333
123.604166666667	54.6458333333333	0.0245039441260224	0.00971001537006836	470974.058640684	138.324480521701	128.104166666667	51.3958333333333
123.645833333333	54.6458333333333	0.0250926779610645	0.00968873813344184	469190.434204685	138.603430067596	128.104166666667	51.3958333333333
123.6875	54.6458333333333	0.0253081711610107	0.00994609778398088	467416.668750915	138.884374783989	128.104166666667	51.3958333333333
123.729166666667	54.6458333333333	0.0237216261437019	0.00805608298574558	770809.763235897	139.147053222244	130.645833333333	49.1875
123.770833333333	54.6458333333333	0.0239522749854286	0.00809492991227243	771099.949550241	139.71599464737	130.604166666667	49.1458333333333
123.8125	54.6458333333333	0.0248148167705735	0.0081782197351482	769364.083156064	139.902085377129	130.604166666667	49.1458333333333
123.854166666667	54.6458333333333	0.0261010997220686	0.0103247440541392	493156.691626468	150.701290773693	127.270833333333	50.7291666666667
123.895833333333	54.6458333333333	0.0254234232306841	0.0100211614806846	458699.728246263	140.319424123131	128.104166666667	51.3958333333333
123.9375	54.6458333333333	0.0254935247667284	0.00992572933334781	490549.24806439	151.316328220398	127.270833333333	50.7291666666667
123.979166666667	54.6458333333333	0.0251847823354346	0.00984261619245634	455286.011884374	140.907800339099	128.104166666667	51.3958333333333
124.020833333333	54.6458333333333	0.024705071699917	0.00995564329621756	453595.285907294	141.20510675873	128.104166666667	51.3958333333333
124.0625	54.6458333333333	0.0241594988612121	0.0101260818269984	451915.476702488	141.504505329525	128.104166666667	51.3958333333333
124.104166666667	54.6458333333333	0.0246973640466864	0.0101982526115455	450246.707028032	141.806005689002	128.104166666667	51.3958333333333
124.145833333333	54.6458333333333	0.0242781475419213	0.0102398073827656	448589.100653754	142.109617203991	128.104166666667	51.3958333333333
124.1875	54.6458333333333	0.0243544841049515	0.00974685509824428	446942.782349386	142.415348958118	128.104166666667	51.3958333333333
123.395833333333	54.6041666666667	0.0270254456151407	0.0108598782015906	386709.661772316	144.499750228194	126.645833333333	51.7291666666667
123.4375	54.6041666666667	0.0266054831562178	0.0108423908686733	794793.570509127	138.446979100294	130.645833333333	49.0208333333333
123.479166666667	54.6041666666667	0.0242237421782581	0.0089736464835133	472973.72477093	137.120588166789	128.104166666667	51.3958333333333
123.520833333333	54.6041666666667	0.0252249807080607	0.00982723061167923	471146.230765663	137.394130414866	128.104166666667	51.3958333333333
123.5625	54.6041666666667	0.0259319731238385	0.00996377087708547	778382.400705886	138.954853966356	130.5625	49.1041666666667
123.604166666667	54.6041666666667	0.0258168262541346	0.00995328677236585	467519.842779759	137.947210493343	128.104166666667	51.3958333333333
123.645833333333	54.6041666666667	0.0252964112523798	0.00989261796954837	465721.172731458	138.226773579074	128.104166666667	51.3958333333333
123.6875	54.6041666666667	0.0252192375266139	0.00969620262236947	463932.336490719	138.508368632564	128.104166666667	51.3958333333333
123.729166666667	54.6041666666667	0.0251641431360571	0.00957414125805229	462153.448855408	138.79200791652	128.104166666667	51.3958333333333
123.770833333333	54.6041666666667	0.0249824051528235	0.00999596386200866	460384.625751906	139.077703529551	128.104166666667	51.3958333333333
123.8125	54.6041666666667	0.0251209017812172	0.0097044329775504	458625.984231722	139.365467395668	128.104166666667	51.3958333333333
123.854166666667	54.6041666666667	0.0244069396135773	0.00989101598142461	456877.642467323	139.65531125351	128.104166666667	51.3958333333333
123.895833333333	54.6041666666667	0.0246216490395195	0.0100061075052954	455139.719747197	139.947246645283	128.104166666667	51.3958333333333
123.9375	54.6041666666667	0.0252788683565509	0.00994797794287835	453412.336470126	140.241284905413	128.104166666667	51.3958333333333
123.979166666667	54.6041666666667	0.0257249490442842	0.0100942510701282	485188.580349663	151.366372742339	127.270833333333	50.7291666666667
124.020833333333	54.6041666666667	0.0255221992645503	0.0100675321051802	483904.726126927	151.679668912888	127.270833333333	50.7291666666667
124.0625	54.6041666666667	0.0258575465268893	0.0101115093240473	482633.865466816	151.994534821406	127.270833333333	50.7291666666667
124.104166666667	54.6041666666667	0.0247281885825607	0.00870993534655273	481376.101707943	152.310966743507	127.270833333333	50.7291666666667
124.145833333333	54.6041666666667	0.0253658337433385	0.0100268097082931	480131.538200076	152.628960573272	127.270833333333	50.7291666666667
124.1875	54.6041666666667	0.0250191752903881	0.00994775586570294	443276.245497855	142.050280260955	128.104166666667	51.3958333333333
123.0625	54.5625	0.0244033103262566	0.00853781924173245	828085.979174441	137.453477699195	130.6875	48.8125
123.104166666667	54.5625	0.0268243694990215	0.010220497185424	803979.801815531	141.005532108947	129.979166666667	48.7291666666667
123.145833333333	54.5625	0.0240817692517515	0.00847765240677605	824452.716767784	137.795978403285	130.6875	48.8125
123.1875	54.5625	0.0282561444449718	0.00851197459944277	802601.979713244	138.811638648276	130.395833333333	48.8958333333333
123.229166666667	54.5625	0.0246486772971409	0.00855742657539728	389373.49025535	142.678944767461	126.645833333333	51.7291666666667
123.270833333333	54.5625	0.0240154954956844	0.00926090179668328	478936.571337134	135.396111723065	128.104166666667	51.3958333333333
123.3125	54.5625	0.0249454470020478	0.00969954921731538	477048.311929428	135.660181089093	128.104166666667	51.3958333333333
123.354166666667	54.5625	0.0245572603247528	0.00954461242787953	475168.970239278	135.926211142765	128.104166666667	51.3958333333333
123.395833333333	54.5625	0.0253381921161189	0.0101328580629883	473298.653134909	136.194215794396	128.104166666667	51.3958333333333
123.4375	54.5625	0.0260321762596096	0.0101879604841006	471437.468660653	136.464208872443	128.104166666667	51.3958333333333
123.479166666667	54.5625	0.0249426381845182	0.00953454203337503	469585.526039467	136.736204115023	128.104166666667	51.3958333333333
123.520833333333	54.5625	0.0247759208345901	0.00928593972270105	467742.935674923	137.010215161147	128.104166666667	51.3958333333333
123.5625	54.5625	0.0248818865921128	0.00956503041764444	465909.809152653	137.286255541671	128.104166666667	51.3958333333333
123.604166666667	54.5625	0.0250946119668187	0.00970006560426444	464086.259241188	137.564338669971	128.104166666667	51.3958333333333
123.645833333333	54.5625	0.0248067634231684	0.00957004186322923	462272.399892181	137.844477832319	128.104166666667	51.3958333333333
123.6875	54.5625	0.0249726161972197	0.00978379461834031	460468.346239996	138.126686177971	128.104166666667	51.3958333333333
123.729166666667	54.5625	0.0251456436226341	0.00990805004547827	458674.214600632	138.410976708966	128.104166666667	51.3958333333333
123.770833333333	54.5625	0.0244986929788527	0.00962388247312133	456890.122469921	138.697362269618	128.104166666667	51.3958333333333
123.8125	54.5625	0.0239605880081684	0.00936955356637919	455116.18852103	138.985855535712	128.104166666667	51.3958333333333
123.854166666667	54.5625	0.0249162025876828	0.00992787171328493	453352.532601185	139.276469003399	128.104166666667	51.3958333333333
123.895833333333	54.5625	0.025245476857094	0.0101619782331155	483753.597975059	150.476555107283	127.270833333333	50.7291666666667
123.9375	54.5625	0.0245744596401645	0.00992648708556729	449856.540082639	139.864105561222	128.104166666667	51.3958333333333
123.979166666667	54.5625	0.0248494496086596	0.00982447529684529	448124.449008023	140.161152641269	128.104166666667	51.3958333333333
124.020833333333	54.5625	0.0253421979973877	0.0100610709229843	446403.126998268	140.460367878384	128.104166666667	51.3958333333333
124.0625	54.5625	0.0245909809269439	0.00828239341976077	628374.530213894	155.802571663668	127.604166666667	49.3541666666667
124.104166666667	54.5625	0.0215246621002198	0.00406443429928896	525673.108497068	156.638745145425	127.020833333333	50.1875
124.145833333333	54.5625	0.0244200843673503	0.00818720256826354	748492.838460556	140.97774325209	130.604166666667	49.1458333333333
124.1875	54.5625	0.0233839410942097	0.00692912346728667	709387.653437797	151.666043904211	128.770833333333	48.8541666666667
124.229166666667	54.5625	0.023754223172194	0.00813024786052897	745112.935366697	141.366363042997	130.604166666667	49.1458333333333
122.895833333333	54.5208333333333	0.024685075703835	0.00877700513586925	399309.978282292	139.547804834868	126.645833333333	51.7291666666667
122.9375	54.5208333333333	0.0271051813465638	0.00995219110386152	848902.410120763	138.196611176031	130.604166666667	48.5625
122.979166666667	54.5208333333333	0.0244604080832316	0.00971081521593113	489208.236589347	133.208745970244	128.104166666667	51.3958333333333
123.020833333333	54.5208333333333	0.0247880204495777	0.00973367778864547	377607.80573738	139.217400037522	126.604166666667	51.8958333333333
123.0625	54.5208333333333	0.0246134025117143	0.00984102990299501	485291.377181105	133.712231464266	128.104166666667	51.3958333333333
123.104166666667	54.5208333333333	0.0270130823770436	0.00994897399011202	802698.919480924	138.238700726377	130.395833333333	48.8958333333333
123.145833333333	54.5208333333333	0.0281196133070826	0.00846959216008931	800905.017446892	138.415888313723	130.395833333333	48.8958333333333
123.1875	54.5208333333333	0.0271508561574701	0.0091680439727331	799117.369179998	138.593795313397	130.395833333333	48.8958333333333
123.229166666667	54.5208333333333	0.0255952843072436	0.0101570320226285	684210.322088169	148.951874285696	128.0625	49.1458333333333
123.270833333333	54.5208333333333	0.0256980901444359	0.0103361403908614	658067.262312652	149.854793354547	127.8125	49.3125
123.3125	54.5208333333333	0.0246883148218326	0.00875833248266303	686953.550598809	149.355154388994	128.104166666667	49.1041666666667
123.354166666667	54.5208333333333	0.0248420288809997	0.00979301976833485	471847.741681487	135.535175389672	128.104166666667	51.3958333333333
123.395833333333	54.5208333333333	0.0250553484048562	0.00990798625940401	469962.307831611	135.80350664821	128.104166666667	51.3958333333333
123.4375	54.5208333333333	0.0252657447133618	0.00993707447710489	829486.250361116	140.093709997375	130.645833333333	48.5625
123.479166666667	54.5208333333333	0.0258668654406147	0.0100608568352244	807254.679121394	140.072085810752	130.520833333333	48.7291666666667
123.520833333333	54.5208333333333	0.0244694792337632	0.00963401882351288	464361.010348787	136.62068769664	128.104166666667	51.3958333333333
123.5625	54.5208333333333	0.0247833128058319	0.00945601448009178	462512.618072139	136.897191689887	128.104166666667	51.3958333333333
123.604166666667	54.5208333333333	0.0247263366987889	0.0094542590781413	460673.768410692	137.175774527252	128.104166666667	51.3958333333333
123.645833333333	54.5208333333333	0.023855769224337	0.00935870714864874	458844.576716901	137.456450249337	128.104166666667	51.3958333333333
123.6875	54.5208333333333	0.0243347410270177	0.0085256909895169	797883.10409117	139.876926009702	130.6875	48.8125
123.729166666667	54.5208333333333	0.0268844935546755	0.0107154992563804	775394.396096226	139.273230005292	130.645833333333	49.0208333333333
123.770833333333	54.5208333333333	0.0268560335249245	0.0106900837304123	774771.237540415	141.16127189364	130.395833333333	48.8958333333333
123.8125	54.5208333333333	0.027382318413431	0.00962937003303876	773082.640763995	141.350230803878	130.395833333333	48.8958333333333
123.854166666667	54.5208333333333	0.0264572090763627	0.010778456766424	770143.039804444	139.829489022395	130.645833333333	49.0208333333333
123.895833333333	54.5208333333333	0.0266788646102312	0.0107765358818394	768405.953247746	140.016441452249	130.645833333333	49.0208333333333
123.9375	54.5208333333333	0.0267919110787197	0.0105650847119087	768058.814415534	141.921631211765	130.395833333333	48.8958333333333
123.979166666667	54.5208333333333	0.0242443379463271	0.00954583259169033	785874.3487081	141.163798369098	130.6875	48.8125
124.020833333333	54.5208333333333	0.0250823161697061	0.0100635230863377	783054.138918901	142.100033178421	130.5625	48.7708333333333
124.0625	54.5208333333333	0.0250105763476017	0.0100512410225147	781400.252640196	142.289326781617	130.5625	48.7708333333333
124.104166666667	54.5208333333333	0.0248708035289802	0.0100852847551283	780829.404568777	141.726240261123	130.6875	48.8125
124.145833333333	54.5208333333333	0.0243803735814955	0.00995034658772131	779161.63975546	141.915190545694	130.6875	48.8125
124.1875	54.5208333333333	0.0249127841425222	0.0102687526570236	435998.683682094	141.301792147372	128.104166666667	51.3958333333333
124.229166666667	54.5208333333333	0.0251176846913588	0.0103349632916702	469415.975758156	152.761277465605	127.270833333333	50.7291666666667
124.270833333333	54.5208333333333	0.0252413594598387	0.0102769817593645	468187.903549165	153.088297575487	127.270833333333	50.7291666666667
124.3125	54.5208333333333	0.0247297812664365	0.0102998225103875	466973.597379919	153.4169405846	127.270833333333	50.7291666666667
122.8125	54.4791666666667	0.024740222016681	0.00985278493692415	383160.459556731	137.069614004706	126.604166666667	51.8958333333333
122.854166666667	54.4791666666667	0.0253720309281719	0.0104091815439514	854762.68451911	138.18692340195	130.5625	48.4791666666667
122.895833333333	54.4791666666667	0.0247890833399477	0.00998728973691635	687359.802209601	147.623719501465	127.9375	49.1458333333333
122.9375	54.4791666666667	0.0266663625268061	0.0101399116159949	636535.058984856	147.307597627176	127.6875	49.5625
122.979166666667	54.4791666666667	0.0267493668106245	0.00979582360441363	801965.59660938	140.041681962031	129.979166666667	48.7291666666667
123.020833333333	54.4791666666667	0.0241711161890176	0.00946254935067987	633636.403200504	147.785286247161	127.6875	49.5625
123.0625	54.4791666666667	0.0242678968464936	0.00981324218632173	482097.91710453	133.314558782034	128.104166666667	51.3958333333333
123.104166666667	54.4791666666667	0.0280245620268783	0.00819958866751471	799245.181475597	138.018416047216	130.395833333333	48.8958333333333
123.145833333333	54.4791666666667	0.027926514110693	0.00885227361871073	797441.715278896	138.195865964726	130.395833333333	48.8958333333333
123.1875	54.4791666666667	0.0268937779137402	0.0101539306925499	795644.4971988	138.374043513808	130.395833333333	48.8958333333333
123.229166666667	54.4791666666667	0.0242492360920644	0.00917934240168846	474304.100774358	134.344945210749	128.104166666667	51.3958333333333
123.270833333333	54.4791666666667	0.0254810652050777	0.0102725040681333	775151.461126411	136.981806822715	130.520833333333	49.1458333333333
123.3125	54.4791666666667	0.0252895277159513	0.00995927668028768	835321.093028903	140.074368336684	130.5625	48.4791666666667
123.354166666667	54.4791666666667	0.0251933136958649	0.00999701987066673	833590.880055003	140.249866460319	130.5625	48.4791666666667
123.395833333333	54.4791666666667	0.0253601057245426	0.0100475784463652	831867.039468074	140.426024176844	130.5625	48.4791666666667
123.4375	54.4791666666667	0.0244894390329611	0.00956978499888272	464756.568341786	135.677896398668	128.104166666667	51.3958333333333
123.479166666667	54.4791666666667	0.0238828701599407	0.00930642056702551	462874.108284178	135.950636092807	128.104166666667	51.3958333333333
123.520833333333	54.4791666666667	0.0245958074935297	0.00907647128992368	801386.797487979	138.941682951283	130.6875	48.8125
123.5625	54.4791666666667	0.0245986108894389	0.00895797967999227	799615.990854025	139.120794144467	130.6875	48.8125
123.604166666667	54.4791666666667	0.0244231399320577	0.0096964760682576	457282.841539094	136.781426930141	128.104166666667	51.3958333333333
123.645833333333	54.4791666666667	0.0247381993429483	0.00979708907984211	455438.175265563	137.062597565046	128.104166666667	51.3958333333333
123.6875	54.4791666666667	0.0243518176750491	0.00990123580895189	794342.123000683	139.662455205636	130.6875	48.8125
123.729166666667	54.4791666666667	0.0248627916622601	0.00916744704481725	792597.162171292	139.844458484393	130.6875	48.8125
123.770833333333	54.4791666666667	0.0246517660514478	0.00910834338241364	770118.558696032	139.234684925952	130.645833333333	49.0208333333333
123.8125	54.4791666666667	0.0273002959459547	0.00985734183091684	769465.814954464	141.13558527377	130.395833333333	48.8958333333333
123.854166666667	54.4791666666667	0.0273248557532387	0.00980776749709619	767774.576847125	141.325711386272	130.395833333333	48.8958333333333
123.895833333333	54.4791666666667	0.0278369010898165	0.00939865829250016	766090.34977716	141.516601826822	130.395833333333	48.8958333333333
123.9375	54.4791666666667	0.0265236951641751	0.0108953472567498	763117.784527665	139.982345159391	130.645833333333	49.0208333333333
123.979166666667	54.4791666666667	0.0238932209621817	0.00978816306416852	441041.678824407	139.39037950991	128.104166666667	51.3958333333333
124.020833333333	54.4791666666667	0.0242701375536487	0.0100477764006252	439289.077992491	139.691364364603	128.104166666667	51.3958333333333
124.0625	54.4791666666667	0.0238681120794396	0.00986468759926579	778877.730107487	141.32686987147	130.6875	48.8125
124.104166666667	54.4791666666667	0.0245641844452424	0.0101311995714705	777193.504095714	141.515498318667	130.6875	48.8125
124.145833333333	54.4791666666667	0.0251247916797309	0.0104564732292578	775516.252059906	141.704872199922	130.6875	48.8125
124.1875	54.4791666666667	0.0247551267141756	0.0104636563183677	773846.019896773	141.894993241089	130.6875	48.8125
124.229166666667	54.4791666666667	0.0253065715512055	0.0103189543819949	465297.045269675	152.500341891117	127.270833333333	50.7291666666667
124.270833333333	54.4791666666667	0.0238979427066257	0.00834607156766904	736190.318109301	141.115086447261	130.604166666667	49.1458333333333
124.3125	54.4791666666667	0.0221412620885837	0.00582313665684086	774430.788970556	142.463051082437	130.729166666667	48.7708333333333
124.354166666667	54.4791666666667	0.0242021545174308	0.00827997392862514	732813.86794067	141.510365495043	130.604166666667	49.1458333333333
124.395833333333	54.4791666666667	0.0235576610887887	0.00798982964312545	728957.357125629	141.308528911841	130.645833333333	49.1875
122.8125	54.4375	0.0250406722653027	0.0101423398298903	686376.907512562	146.969796595479	127.9375	49.1458333333333
122.854166666667	54.4375	0.0245676922067409	0.00876903476802857	779474.105876908	138.857682608198	129.854166666667	48.9375
122.895833333333	54.4375	0.026742613361752	0.00999227488216687	801917.03180121	139.467738805515	129.979166666667	48.7291666666667
122.9375	54.4375	0.0266776385035398	0.00973925722621399	842010.191586007	137.778330656192	130.604166666667	48.5625
122.979166666667	54.4375	0.0286467279277839	0.00857070883080225	801279.724128848	137.267494826779	130.395833333333	48.8958333333333
123.020833333333	54.4375	0.0268332875882312	0.00994182380085356	838388.444199524	138.118337676528	130.604166666667	48.5625
123.0625	54.4375	0.0276083530593144	0.00836788975691039	797622.731061193	137.619247661994	130.395833333333	48.8958333333333
123.104166666667	54.4375	0.0281458537601398	0.00840226631564247	834790.680085019	138.460997282248	130.604166666667	48.5625
123.145833333333	54.4375	0.0239815882374367	0.00820610210949793	814198.962907832	137.141830000137	130.6875	48.8125
123.1875	54.4375	0.0241037668762457	0.00852087495524797	380095.165401538	141.051105445438	126.645833333333	51.7291666666667
123.229166666667	54.4375	0.0240692407459134	0.00987714333283645	471073.859446392	133.942255496421	128.104166666667	51.3958333333333
123.270833333333	54.4375	0.025040924834533	0.00991183778443686	833515.232245359	139.695341774262	130.5625	48.4791666666667
123.3125	54.4375	0.0240034749182388	0.00812064341258453	670792.726560767	150.345097354374	127.854166666667	49.1041666666667
123.354166666667	54.4375	0.0255093988409522	0.00984814119377629	805443.883595896	139.109292392949	130.520833333333	48.7291666666667
123.395833333333	54.4375	0.0250575002828106	0.0098276382538943	824144.465189217	139.50505480408	130.645833333333	48.5625
123.4375	54.4375	0.0251744892944958	0.00981115020428552	822391.9678214	139.681429970975	130.645833333333	48.5625
123.479166666667	54.4375	0.0241849562201918	0.00974230918445931	459551.836321597	135.549282020799	128.104166666667	51.3958333333333
123.520833333333	54.4375	0.0242980068312763	0.00854920543023047	797895.290606039	138.724071958866	130.6875	48.8125
123.5625	54.4375	0.0273799661997994	0.00956121196814174	776210.047869461	139.791849320567	130.395833333333	48.8958333333333
123.604166666667	54.4375	0.024588127172587	0.00896207773127299	794341.000416826	139.083606674826	130.6875	48.8125
123.645833333333	54.4375	0.0265061902634781	0.010711173261967	771379.149967739	142.82441118045	129.979166666667	48.7291666666667
123.6875	54.4375	0.0244598250724723	0.00914436867889027	790812.454603419	139.446063282094	130.6875	48.8125
123.729166666667	54.4375	0.0267507202709969	0.0103295512255617	769282.633342928	140.540157503532	130.395833333333	48.8958333333333
123.770833333333	54.4375	0.026755750232053	0.0105318331170706	767567.841924511	140.729149637265	130.395833333333	48.8958333333333
123.8125	54.4375	0.0274728436814406	0.0100277598389639	765859.968482927	140.918911978737	130.395833333333	48.8958333333333
123.854166666667	54.4375	0.0276547393535031	0.00967069749800855	764159.059963018	141.109446549434	130.395833333333	48.8958333333333
123.895833333333	54.4375	0.0274985740642884	0.00949421098621798	762465.163534949	141.300755332195	130.395833333333	48.8958333333333
123.9375	54.4375	0.026398227744063	0.0104320700745475	760778.326592414	141.492840270181	130.395833333333	48.8958333333333
123.979166666667	54.4375	0.0264138028138659	0.0105413091811459	757828.423660185	139.947674890814	130.645833333333	49.0208333333333
124.020833333333	54.4375	0.0239433609917219	0.00882984527953858	776962.785043964	140.925454040748	130.6875	48.8125
124.0625	54.4375	0.0264962004594771	0.0109214810805742	754362.730564055	140.328512977379	130.645833333333	49.0208333333333
124.104166666667	54.4375	0.024521691234354	0.0101161050960318	773568.294914862	141.302774745481	130.6875	48.8125
124.145833333333	54.4375	0.0241415751934229	0.0101822607251516	771881.490208415	141.492566702306	130.6875	48.8125
124.1875	54.4375	0.0240200787524156	0.00989341654165301	770201.707515866	141.683115496583	130.6875	48.8125
124.229166666667	54.4375	0.0246513959226252	0.0101084276168944	768528.993432029	141.874422904803	130.6875	48.8125
124.270833333333	54.4375	0.0259968505665861	0.0103516177065499	768126.388233725	143.212153183385	130.520833333333	48.7291666666667
124.3125	54.4375	0.0254928766182466	0.0101003498323081	787123.113466328	143.545263015301	130.645833333333	48.5625
124.354166666667	54.4375	0.0235552458907229	0.00817012348790665	787123.113466331	143.545263015301	130.6875	48.5625
124.395833333333	54.4375	0.0240142459039827	0.00889999097652591	773680.530133762	143.200416373536	130.6875	48.6875
124.4375	54.4375	0.0239394478443695	0.00900426688631035	772064.691182062	143.394217546231	130.6875	48.6875
124.479166666667	54.4375	0.0250176683337545	0.0103417746191733	780755.935883455	144.3165103479	130.645833333333	48.5625
122.270833333333	54.3958333333333	0.023807221653265	0.00976523132759945	419063.769861392	133.282364016089	126.6875	51.7291666666667
122.3125	54.3958333333333	0.0249222492668873	0.0100443090262076	872001.239559117	135.63526607949	130.5625	48.4791666666667
122.354166666667	54.3958333333333	0.0246083428660292	0.0097878896385526	866615.49312479	135.096771245639	130.645833333333	48.5625
122.395833333333	54.3958333333333	0.0266264900837592	0.00976148065684825	862805.366929948	135.41770234255	130.604166666667	48.5625
122.4375	54.3958333333333	0.0245810188973987	0.0084816103776476	647169.41904825	144.051472403212	127.6875	49.5625
122.479166666667	54.3958333333333	0.0248046761596185	0.00991627796511018	864475.566623491	136.281122830439	130.5625	48.4791666666667
122.520833333333	54.3958333333333	0.0244515328969501	0.00984481537547973	859016.920213853	135.741177774841	130.645833333333	48.5625
122.854166666667	54.3958333333333	0.0270927572366919	0.00888545256064682	842245.132295724	137.228808647207	130.604166666667	48.5625
122.895833333333	54.3958333333333	0.0280853724972159	0.00836187954577016	840410.256831776	137.397378579288	130.604166666667	48.5625
122.9375	54.3958333333333	0.0276649540937579	0.00869447125541836	838581.253703056	137.56661231253	130.604166666667	48.5625
122.979166666667	54.3958333333333	0.0277509233737319	0.00869857627540189	836758.16201489	137.736512053563	130.604166666667	48.5625
123.020833333333	54.3958333333333	0.0285163318936596	0.00856549276695951	796037.922306634	137.218409842691	130.395833333333	48.8958333333333
123.0625	54.3958333333333	0.0288421972176771	0.00890699515387447	794202.822821049	137.394881307492	130.395833333333	48.8958333333333
123.104166666667	54.3958333333333	0.0265425065991481	0.00961516108129684	789646.656276927	140.162895971417	129.979166666667	48.7291666666667
123.145833333333	54.3958333333333	0.026416625631606	0.0100150307825583	621469.190027029	148.064139395016	127.6875	49.5625
123.1875	54.3958333333333	0.0241960018359431	0.00972290166963518	378223.309188146	140.257656737549	126.6875	51.7291666666667
123.229166666667	54.3958333333333	0.0244742734708531	0.00970722220629916	827732.758770909	138.596076764442	130.645833333333	48.5625
123.270833333333	54.3958333333333	0.0247098541641692	0.00976845539111558	762705.261740684	141.277007831236	129.770833333333	48.8541666666667
123.3125	54.3958333333333	0.0243193823085254	0.00975509344682588	824165.370041854	138.944639731053	130.645833333333	48.5625
123.354166666667	54.3958333333333	0.0238515372455735	0.00987297931088206	833512.123057095	139.140518422425	130.729166666667	48.4791666666667
123.395833333333	54.3958333333333	0.0244161080415343	0.00885285798853429	827950.797129472	139.130477644321	130.729166666667	48.5208333333333
123.4375	54.3958333333333	0.0238219323031168	0.00947963614397991	824738.053239033	140.017791090487	130.604166666667	48.4791666666667
123.479166666667	54.3958333333333	0.0238360339640588	0.00950475277073956	456252.504703644	135.142100731962	128.104166666667	51.3958333333333
123.520833333333	54.3958333333333	0.0267901187905096	0.0102133447606958	772650.66246539	142.038867992283	129.979166666667	48.7291666666667
123.5625	54.3958333333333	0.0269169469498163	0.0100739257780281	811877.982736928	140.186226426126	130.604166666667	48.5625
123.604166666667	54.3958333333333	0.0275555777749925	0.00888666431389597	770922.009270871	139.757193427122	130.395833333333	48.8958333333333
123.645833333333	54.3958333333333	0.0265405554260136	0.0103178972628653	767688.715692335	142.616259422851	129.979166666667	48.7291666666667
123.6875	54.3958333333333	0.0244577286561449	0.00864570501757592	787294.250500934	139.227730685044	130.6875	48.8125
123.729166666667	54.3958333333333	0.0267027641838726	0.0105222029380962	765707.393724584	140.320659139509	130.395833333333	48.8958333333333
123.770833333333	54.3958333333333	0.02758249435378	0.00933188008825737	763982.86644985	140.510033794915	130.395833333333	48.8958333333333
123.8125	54.3958333333333	0.0280649672660473	0.0101976685826256	762265.256589037	140.700188451838	130.395833333333	48.8958333333333
123.854166666667	54.3958333333333	0.0284179437842808	0.00991202241016615	760554.611571557	140.89112523015	130.395833333333	48.8958333333333
123.895833333333	54.3958333333333	0.0277892012014523	0.00989043954092429	758850.979060011	141.082846211157	130.395833333333	48.8958333333333
123.9375	54.3958333333333	0.0278149073354597	0.00989043936825875	757154.406948438	141.275353436539	130.395833333333	48.8958333333333
123.979166666667	54.3958333333333	0.0278956662940497	0.00947165856895688	755464.943360458	141.468648907277	130.395833333333	48.8958333333333
124.020833333333	54.3958333333333	0.0263346238645966	0.0108837429182755	752537.880213392	139.912418487004	130.645833333333	49.0208333333333
124.0625	54.3958333333333	0.0265743917697017	0.0104992704356618	751168.624677597	140.688580662675	130.5625	48.9791666666667
124.104166666667	54.3958333333333	0.024551928963414	0.0102245523848829	769953.927475575	141.088047523248	130.6875	48.8125
124.145833333333	54.3958333333333	0.0243043707418258	0.00871923370749085	768257.504452386	141.278251785495	130.6875	48.8125
124.1875	54.3958333333333	0.0262981465624632	0.0109661168417086	788956.230396579	143.331234519621	130.5625	48.5208333333333
124.229166666667	54.3958333333333	0.0241277023274766	0.00992324751162412	764885.776131115	141.660962045175	130.6875	48.8125
124.270833333333	54.3958333333333	0.0245233971967959	0.00970015679842468	785016.753390432	143.153215611676	130.645833333333	48.5625
124.3125	54.3958333333333	0.0254416932605402	0.0101427318473243	788107.340323689	144.081529839011	130.5625	48.4791666666667
124.354166666667	54.3958333333333	0.023926423743242	0.00825283933263584	779458.727575778	143.165351969929	130.6875	48.6041666666667
124.395833333333	54.3958333333333	0.0231761185660881	0.00853237083185399	781785.406798489	143.536958537873	130.6875	48.5625
124.4375	54.3958333333333	0.0245576803381166	0.00997931619299073	778583.325498332	143.923597677148	130.645833333333	48.5625
124.479166666667	54.3958333333333	0.0242495444199855	0.00996901173744321	776993.373839483	144.118006184602	130.645833333333	48.5625
124.520833333333	54.3958333333333	0.0238325562174185	0.00991609150025311	780966.532346454	144.293770868453	130.6875	48.5208333333333
122.020833333333	54.3541666666667	0.0245863742041407	0.00987562870502939	878860.993584266	133.62139379587	130.645833333333	48.5625
122.0625	54.3541666666667	0.0243006978616384	0.00998870449357583	876902.385303579	133.77663579571	130.645833333333	48.5625
122.104166666667	54.3541666666667	0.0242294387366458	0.0099317328527166	874948.865475621	133.932497489323	130.645833333333	48.5625
122.145833333333	54.3541666666667	0.0243642274130707	0.00970030360131558	873000.468898393	134.088981411446	130.645833333333	48.5625
122.1875	54.3541666666667	0.0242097121842864	0.00992127818626863	871057.230588132	134.246090090014	130.645833333333	48.5625
122.229166666667	54.3541666666667	0.0242547360170532	0.00869644900628907	863011.729030237	135.9065857333	130.354166666667	48.4791666666667
122.270833333333	54.3541666666667	0.0267162166806752	0.00977049790675245	865258.818702619	134.721189831993	130.604166666667	48.5625
122.3125	54.3541666666667	0.0268266868479033	0.0100088129810186	863336.567999676	134.880822663406	130.604166666667	48.5625
122.354166666667	54.3541666666667	0.0243410686272841	0.00852555936700703	646637.042356804	143.356146948499	127.6875	49.5625
122.395833333333	54.3541666666667	0.0282720537623192	0.008637956754312	859508.112827284	135.202002636666	130.604166666667	48.5625
122.4375	54.3541666666667	0.0279254635983619	0.0084759845067804	857601.981242963	135.363554722728	130.604166666667	48.5625
122.479166666667	54.3541666666667	0.0267413953689262	0.00984808784878129	855701.295950507	135.525751487052	130.604166666667	48.5625
122.520833333333	54.3541666666667	0.026498861318739	0.00980604107776059	853806.093943471	135.688595374705	130.604166666667	48.5625
122.5625	54.3541666666667	0.0243518127213645	0.00870885677246626	638661.056506627	144.498263622078	127.6875	49.5625
122.604166666667	54.3541666666667	0.0273418885620456	0.00921895543722675	850032.2888629	136.016234240828	130.604166666667	48.5625
122.645833333333	54.3541666666667	0.0263489072020742	0.010195385329432	635532.458951431	144.962490345582	127.6875	49.5625
122.895833333333	54.3541666666667	0.0239126957760154	0.00821945245324937	626365.464484038	146.380650813238	127.6875	49.5625
122.9375	54.3541666666667	0.0265256382403333	0.0100656599029876	624870.248681489	146.620740737407	127.6875	49.5625
122.979166666667	54.3541666666667	0.0267145274184089	0.00973164780709273	791350.468387681	139.39805979476	129.979166666667	48.7291666666667
123.020833333333	54.3541666666667	0.028194689995442	0.00836217299909894	831505.132840991	137.694069883189	130.604166666667	48.5625
123.0625	54.3541666666667	0.0297213046286549	0.00916150010762634	790795.286188739	137.168574337505	130.395833333333	48.8958333333333
123.104166666667	54.3541666666667	0.0285021087751463	0.00877575717498335	827870.252042921	138.037695453684	130.604166666667	48.5625
123.145833333333	54.3541666666667	0.0268634596633239	0.00873957969457491	826061.888422905	138.210530228721	130.604166666667	48.5625
123.1875	54.3541666666667	0.0238338176715876	0.00838537918816817	616100.873281665	148.083740566441	127.6875	49.5625
123.229166666667	54.3541666666667	0.023746617345689	0.00840028764171965	614673.60864373	148.331321499592	127.6875	49.5625
123.270833333333	54.3541666666667	0.0238904747555715	0.00831369504857341	817706.070895195	140.167301265381	130.354166666667	48.4791666666667
123.3125	54.3541666666667	0.0238090140287268	0.00834873343914445	826462.843097995	139.281720394979	130.604166666667	48.4791666666667
123.354166666667	54.3541666666667	0.0279168191150958	0.00835904377133042	817112.464844556	139.085010754015	130.604166666667	48.5625
123.395833333333	54.3541666666667	0.0244483381979639	0.0088779992800678	803548.418437908	141.070408313532	130.229166666667	48.5208333333333
123.4375	54.3541666666667	0.0242368776573087	0.00882856161846385	801849.507239107	141.254095120349	130.229166666667	48.5208333333333
123.479166666667	54.3541666666667	0.0244800634734506	0.00887100562268428	792753.438761851	138.103868483166	130.6875	48.8125
123.520833333333	54.3541666666667	0.0266841614365325	0.00993764855259527	810066.278191765	139.797089118603	130.604166666667	48.5625
123.5625	54.3541666666667	0.0277098325981699	0.00863559437907581	769149.10125029	139.347952669926	130.395833333333	48.8958333333333
123.604166666667	54.3541666666667	0.0281797944725712	0.00936411276790626	767387.582700313	139.534566485276	130.395833333333	48.8958333333333
123.645833333333	54.3541666666667	0.02781553004304	0.00909794696010218	765632.791125211	139.721960947927	130.395833333333	48.8958333333333
123.6875	54.3541666666667	0.0278738688100475	0.00912598626466483	763884.773459712	139.910138422297	130.395833333333	48.8958333333333
123.729166666667	54.3541666666667	0.0278343697922647	0.00925058006481259	762143.57688579	140.09910123857	130.395833333333	48.8958333333333
123.770833333333	54.3541666666667	0.027872073675099	0.00908240020745792	760409.248831279	140.288851691666	130.395833333333	48.8958333333333
123.8125	54.3541666666667	0.028107265257814	0.00953744482292357	758681.836968435	140.47939204019	130.395833333333	48.8958333333333
123.854166666667	54.3541666666667	0.0275377312493592	0.00953126851701726	756961.389212384	140.670724505374	130.395833333333	48.8958333333333
123.895833333333	54.3541666666667	0.0283496615465792	0.00984055895334574	755247.953719488	140.862851270006	130.395833333333	48.8958333333333
123.9375	54.3541666666667	0.0284919557089462	0.00973250130501828	753541.578885655	141.055774477335	130.395833333333	48.8958333333333
123.979166666667	54.3541666666667	0.0275028023020668	0.00933185817027025	751842.313344524	141.249496229978	130.395833333333	48.8958333333333
124.020833333333	54.3541666666667	0.0262313921993808	0.0103801933155074	750150.205965573	141.444018588802	130.395833333333	48.8958333333333
124.0625	54.3541666666667	0.0269750718395646	0.00997980157195011	748465.305852148	141.639343571795	130.395833333333	48.8958333333333
124.104166666667	54.3541666666667	0.026535208564782	0.0108759924430822	745864.935914992	140.658083456661	130.5625	48.9791666666667
124.145833333333	54.3541666666667	0.026367313023388	0.0106629619065379	784589.041299802	142.568492791324	130.604166666667	48.5625
124.1875	54.3541666666667	0.0241619789711742	0.00877142227084609	762945.36471863	141.253292040033	130.6875	48.8125
124.229166666667	54.3541666666667	0.0239918211113836	0.00966888032141041	761253.354036556	141.445457572819	130.6875	48.8125
124.270833333333	54.3541666666667	0.0244924858199639	0.010084263175048	781310.157371706	142.950280685535	130.645833333333	48.5625
124.3125	54.3541666666667	0.0265659833130884	0.0105989994861817	755169.759340131	145.530333036057	130.104166666667	48.6041666666667
124.354166666667	54.3541666666667	0.0261556814195746	0.0104304532131721	757456.451060116	143.188527067755	130.520833333333	48.7291666666667
124.395833333333	54.3541666666667	0.0235956777869318	0.00832302123619858	774123.384765724	143.154165386494	130.6875	48.6041666666667
124.4375	54.3541666666667	0.0252611400468046	0.0100061573875556	779598.908047013	144.465774910887	130.5625	48.4791666666667
124.479166666667	54.3541666666667	0.0243307269190506	0.00973196536466215	773240.301866904	143.917569170539	130.645833333333	48.5625
124.520833333333	54.3541666666667	0.024453065306881	0.00915247110856956	777205.074290326	144.095213042837	130.6875	48.5208333333333
121.479166666667	54.3125	0.0221725661311487	0.00488377245550279	655477.352254134	140.003573462489	127.3125	49.6458333333333
121.520833333333	54.3125	0.0224258926142985	0.00374670394425841	561650.176514615	137.221583766117	126.895833333333	50.4791666666667
121.5625	54.3125	0.0216966759109358	0.00344782878586007	589158.002275701	138.962683345482	126.979166666667	50.1875
121.604166666667	54.3125	0.0212813828554167	0.00476745132303858	650283.700940938	140.652725506854	127.3125	49.6458333333333
121.645833333333	54.3125	0.0231718485312001	0.00791897932123324	892126.398261082	131.68781900513	130.6875	48.6041666666667
121.6875	54.3125	0.0233271566133803	0.00794643574521894	890103.61641761	131.837037974883	130.6875	48.6041666666667
121.729166666667	54.3125	0.0224787048126144	0.00702806517908004	888085.554927274	131.986860143974	130.6875	48.6041666666667
121.770833333333	54.3125	0.0245712022722256	0.00968899725344856	887578.631782571	132.484219936162	130.645833333333	48.5625
121.8125	54.3125	0.0239335419683976	0.00988593354820553	885581.188536273	132.63583356046	130.645833333333	48.5625
121.854166666667	54.3125	0.0239917771788767	0.00952250411061221	888698.463080247	133.327792311734	130.604166666667	48.4791666666667
121.895833333333	54.3125	0.0244430858514411	0.0099398644533556	881600.946526752	132.940891880501	130.645833333333	48.5625
121.9375	54.3125	0.025288711929822	0.010125159333701	882802.923675729	133.789627643751	130.5625	48.4791666666667
121.979166666667	54.3125	0.0235687319897437	0.00714472652365616	700975.756313033	142.016427962295	127.895833333333	49.1875
122.020833333333	54.3125	0.0234130609146271	0.00714272418104233	699310.692778112	142.224729809844	127.895833333333	49.1875
122.0625	54.3125	0.0238329517488165	0.00800930480932497	875667.703130284	133.403096470943	130.6875	48.5625
122.104166666667	54.3125	0.0254180703468549	0.0100035042305273	875013.378541204	134.414001981257	130.5625	48.4791666666667
122.145833333333	54.3125	0.0240617148498542	0.00986632148711064	869779.828646502	133.870904444084	130.645833333333	48.5625
122.1875	54.3125	0.0243890127009173	0.00980856958578579	867827.448615974	134.028097796384	130.645833333333	48.5625
122.229166666667	54.3125	0.0243015841400503	0.0104633185456535	414768.20643325	132.06054948156	126.6875	51.7291666666667
122.270833333333	54.3125	0.0243137765970956	0.0100268075735407	412759.382458284	132.346298386074	126.6875	51.7291666666667
122.3125	54.3125	0.0250211777076847	0.0101787806843126	862001.539166496	134.503486208796	130.645833333333	48.5625
122.354166666667	54.3125	0.0242772780517832	0.0100210672118041	860070.099210451	134.663227051476	130.645833333333	48.5625
122.395833333333	54.3125	0.0238224159895722	0.00968460136668282	641298.11423995	143.337306025179	127.6875	49.5625
122.4375	54.3125	0.026695226229136	0.00999777572384703	854307.877724746	135.146319521646	130.604166666667	48.5625
122.479166666667	54.3125	0.0277982976679952	0.00897449813390021	852397.959333526	135.308648793199	130.604166666667	48.5625
122.520833333333	54.3125	0.0273269340577783	0.00936131405761635	850493.513879451	135.471631496711	130.604166666667	48.5625
122.5625	54.3125	0.0278253196656036	0.00824224150677356	848594.578832093	135.635270140266	130.604166666667	48.5625
122.604166666667	54.3125	0.0277766423051568	0.00871946008300402	846701.191886841	135.799567220083	130.604166666667	48.5625
122.645833333333	54.3125	0.0270546865905135	0.008866238304794	844813.390964973	135.964525219952	130.604166666667	48.5625
122.6875	54.3125	0.0239269659380411	0.00841092050768107	850360.403955606	135.992051564743	130.6875	48.5208333333333
122.729166666667	54.3125	0.024158167433923	0.00864127719212928	848421.763251535	136.678822422375	130.604166666667	48.4791666666667
122.770833333333	54.3125	0.0240537639910928	0.00965398710873489	835540.447770937	137.859072127259	130.354166666667	48.4791666666667
122.8125	54.3125	0.0237414567056733	0.00960982548977921	844733.596618125	136.488457673282	130.6875	48.5208333333333
122.854166666667	54.3125	0.0244744902485819	0.00892939307228414	842869.370666471	136.655247875076	130.6875	48.5208333333333
122.895833333333	54.3125	0.0239343439753536	0.00840515728148231	841010.897118799	136.822702772195	130.6875	48.5208333333333
122.9375	54.3125	0.0267944487097842	0.00976215258938723	831758.425988462	137.137942738578	130.604166666667	48.5625
122.979166666667	54.3125	0.0271334698781161	0.00882116678935966	829916.705519138	137.308275829572	130.604166666667	48.5625
123.020833333333	54.3125	0.0278960132416625	0.00802867996856763	828080.922521884	137.479291537327	130.604166666667	48.5625
123.0625	54.3125	0.0278501158677057	0.00801105957345594	826251.117171901	137.650992188095	130.604166666667	48.5625
123.104166666667	54.3125	0.027664145471994	0.0086764362617491	824427.329868316	137.823380088826	130.604166666667	48.5625
123.145833333333	54.3125	0.0294815404138036	0.00931746140466035	822609.601233726	137.996457526484	130.604166666667	48.5625
123.1875	54.3125	0.0280754337708317	0.00827586130476509	820797.972113696	138.170226767347	130.604166666667	48.5625
123.229166666667	54.3125	0.0277043208809247	0.00858388376677896	818992.483576204	138.344690056304	130.604166666667	48.5625
123.270833333333	54.3125	0.0277696740214188	0.00852761226141014	817193.176911018	138.519849616133	130.604166666667	48.5625
123.3125	54.3125	0.0280446447397364	0.00892201871598433	815400.093629049	138.695707646775	130.604166666667	48.5625
123.354166666667	54.3125	0.027640411951207	0.00884098756891425	813613.275461624	138.872266324595	130.604166666667	48.5625
123.395833333333	54.3125	0.0276928025440007	0.00898441871215363	811832.764359702	139.049527801636	130.604166666667	48.5625
123.4375	54.3125	0.0277398053112277	0.00894527138444962	770990.287840637	138.566820755825	130.395833333333	48.8958333333333
123.479166666667	54.3125	0.028065396165904	0.00854521445917599	808290.83224937	139.406167635346	130.604166666667	48.5625
123.520833333333	54.3125	0.0280893067000728	0.00854832926509734	806529.496233298	139.585550167585	130.604166666667	48.5625
123.5625	54.3125	0.0277713983743197	0.00863127467342327	804774.637265442	139.76564384861	130.604166666667	48.5625
123.604166666667	54.3125	0.0278104859304295	0.00839488230701599	763864.930353135	139.30987929097	130.395833333333	48.8958333333333
123.645833333333	54.3125	0.0285511779874988	0.00913443608304099	762100.281500833	139.497613195661	130.395833333333	48.8958333333333
123.6875	54.3125	0.0285912675412839	0.00960544979504077	760342.403249052	139.686139793373	130.395833333333	48.8958333333333
123.729166666667	54.3125	0.0284553829382247	0.00936799623942865	758591.343242065	139.875461518067	130.395833333333	48.8958333333333
123.770833333333	54.3125	0.0294137394156875	0.00939082245296226	756847.149378069	140.065580768671	130.395833333333	48.8958333333333
123.8125	54.3125	0.0278480248306836	0.00920923652939695	755109.869807798	140.256499908013	130.395833333333	48.8958333333333
123.854166666667	54.3125	0.0284343497499143	0.00941414325153104	753379.552933033	140.448221261729	130.395833333333	48.8958333333333
123.895833333333	54.3125	0.028970644374753	0.00990256671850282	751656.247405027	140.640747117166	130.395833333333	48.8958333333333
123.9375	54.3125	0.0278362053914131	0.00951495530843744	749940.002122872	140.834079722269	130.395833333333	48.8958333333333
123.979166666667	54.3125	0.0275350969805003	0.00931851090223371	748230.866231742	141.028221284447	130.395833333333	48.8958333333333
124.020833333333	54.3125	0.0271276602851413	0.00950495957001781	746528.889121049	141.223173969439	130.395833333333	48.8958333333333
124.0625	54.3125	0.0277436772273758	0.00937364024387102	744834.120422536	141.418939900148	130.395833333333	48.8958333333333
124.104166666667	54.3125	0.027842928619647	0.00951647767765851	743146.610008241	141.615521155476	130.395833333333	48.8958333333333
124.145833333333	54.3125	0.0262706039855641	0.0111097890870545	740207.872487367	140.033678829804	130.645833333333	49.0208333333333
124.1875	54.3125	0.0245685144632035	0.00970951943268233	759333.641646752	141.035300686585	130.6875	48.8125
124.229166666667	54.3125	0.0266382246487546	0.0112090794291613	736738.209701572	140.42334954169	130.645833333333	49.0208333333333
124.270833333333	54.3125	0.0246483046618861	0.00924372569399297	755937.24316433	141.421262517102	130.6875	48.8125
124.3125	54.3125	0.0237388645006624	0.009765351547002	754249.774162429	141.615431312567	130.6875	48.8125
124.354166666667	54.3125	0.02378641891611	0.00953472646782258	752569.523619069	141.81039462829	130.6875	48.8125
124.395833333333	54.3125	0.0240408660524289	0.0100664701782329	750896.540541231	142.006154359639	130.6875	48.8125
124.4375	54.3125	0.0240990655683523	0.00856330603778335	749230.874159469	142.202712356849	130.6875	48.8125
124.479166666667	54.3125	0.0239782315483395	0.00974947166016396	775054.83694206	143.699742023823	130.6875	48.5208333333333
124.520833333333	54.3125	0.0241171714658523	0.00919067076918819	773453.113982315	143.894722944477	130.6875	48.5208333333333
124.5625	54.3125	0.0262599229455208	0.0108646992335144	767121.393453398	144.682043359191	130.5625	48.5208333333333
124.604166666667	54.3125	0.0277800727010722	0.0100830361305059	763137.716222002	144.504435302887	130.604166666667	48.5625
124.645833333333	54.3125	0.0272425112528723	0.0102467946755521	761566.964423146	144.70362728726	130.604166666667	48.5625
121.354166666667	54.2708333333333	0.0247583597666262	0.0098944765858017	562458.629308178	132.067151169295	127.270833333333	50.7291666666667
121.395833333333	54.2708333333333	0.0238583197096861	0.00888488852037405	503422.958322468	130.739874637327	126.854166666667	51.1875
121.4375	54.2708333333333	0.0238346640185383	0.00900941436574805	892414.286542097	130.329389567708	130.6875	48.6875
121.479166666667	54.2708333333333	0.0229218753795943	0.0082335082224032	683332.93771508	140.070895607249	127.520833333333	49.3958333333333
121.520833333333	54.2708333333333	0.0236879115482671	0.00796955612941084	895171.865380579	131.022019114621	130.6875	48.6041666666667
121.5625	54.2708333333333	0.0236812907751585	0.0089268916643597	679863.488085627	140.488242108395	127.520833333333	49.3958333333333
121.604166666667	54.2708333333333	0.023674111652781	0.00818482996587605	894556.967898029	131.514989015438	130.6875	48.5625
121.645833333333	54.2708333333333	0.0239883154147809	0.00879670331571297	676424.691522833	140.909511083487	127.520833333333	49.3958333333333
121.6875	54.2708333333333	0.0245047520434047	0.00982929944776666	888480.233868911	131.962624049592	130.645833333333	48.5625
121.729166666667	54.2708333333333	0.0248183474903941	0.0101551453298726	886464.123181558	132.113045079446	130.645833333333	48.5625
121.770833333333	54.2708333333333	0.0247075007529935	0.00951510681298238	884452.801270779	132.264075298199	130.645833333333	48.5625
121.8125	54.2708333333333	0.0243610238488413	0.00970308282448202	882446.301538091	132.415717410921	130.645833333333	48.5625
121.854166666667	54.2708333333333	0.0246247777034991	0.00857974224073679	659483.858606902	140.212757913704	127.6875	49.5625
121.895833333333	54.2708333333333	0.0242394689234294	0.00980316482193723	878447.903326296	132.720848126396	130.645833333333	48.5625
121.9375	54.2708333333333	0.0253679255462984	0.0100308595129259	879599.746274677	133.572929146191	130.5625	48.4791666666667
121.979166666667	54.2708333333333	0.0247224099987283	0.00967222311181615	874469.200220855	133.028458812217	130.645833333333	48.5625
122.020833333333	54.2708333333333	0.0249002569241277	0.00971028944390221	872487.320213025	133.183200874514	130.645833333333	48.5625
122.0625	54.2708333333333	0.0244853473250874	0.00970921068317143	870510.467488543	133.338570997701	130.645833333333	48.5625
122.104166666667	54.2708333333333	0.0243371889638668	0.00973078451224072	868538.677020221	133.494571861803	130.645833333333	48.5625
122.145833333333	54.2708333333333	0.0244907718439951	0.00968925833514485	866571.984007712	133.651206141557	130.645833333333	48.5625
122.1875	54.2708333333333	0.0243146350567776	0.00970584149609544	864610.423878047	133.808476505953	130.645833333333	48.5625
122.229166666667	54.2708333333333	0.0239936099040561	0.0097302659329136	862654.03228612	133.966385617769	130.645833333333	48.5625
122.270833333333	54.2708333333333	0.024192104911952	0.00970462065352289	860702.845115145	134.124936133098	130.645833333333	48.5625
122.3125	54.2708333333333	0.0240606119379687	0.00959174738260603	858756.8984771	134.284130700867	130.645833333333	48.5625
122.354166666667	54.2708333333333	0.0237400997822792	0.00955701733457378	856816.228713124	134.443971962344	130.645833333333	48.5625
122.395833333333	54.2708333333333	0.0265384730464311	0.0103832917702878	637583.721373075	143.089278050715	127.6875	49.5625
122.4375	54.2708333333333	0.0279735339866688	0.00842374038324578	851026.247522029	134.92740219618	130.604166666667	48.5625
122.479166666667	54.2708333333333	0.027729403901847	0.00876029317893422	849107.053261338	135.089856474184	130.604166666667	48.5625
122.520833333333	54.2708333333333	0.0282888260993399	0.00868613015443149	847193.321029765	135.252970519424	130.604166666667	48.5625
122.5625	54.2708333333333	0.0273611232623086	0.00862985674330118	845285.088550108	135.416746916324	130.604166666667	48.5625
122.604166666667	54.2708333333333	0.0273729758264715	0.0083564027086232	843382.393776246	135.58118823793	130.604166666667	48.5625
122.645833333333	54.2708333333333	0.0270962458927732	0.00884114466793197	841485.274893249	135.746297045338	130.604166666667	48.5625
122.6875	54.2708333333333	0.0264824192869461	0.00972719483810277	839593.770317494	135.912075887111	130.604166666667	48.5625
122.729166666667	54.2708333333333	0.02442646413138	0.00861870555522436	845140.162815466	135.940344156775	130.6875	48.5208333333333
122.770833333333	54.2708333333333	0.0239240568065452	0.00867009276813524	832107.219879973	137.646023531121	130.354166666667	48.4791666666667
122.8125	54.2708333333333	0.0244436955073112	0.00892885957231955	830281.40112869	137.817533908125	130.354166666667	48.4791666666667
122.854166666667	54.2708333333333	0.0278625020752694	0.00898812453498349	832084.671511616	136.581942097052	130.604166666667	48.5625
122.895833333333	54.2708333333333	0.0277232025938482	0.00872076749568726	830221.822814512	136.751108858457	130.604166666667	48.5625
122.9375	54.2708333333333	0.0275341892090468	0.00870609948237054	828364.82378023	136.920960648558	130.604166666667	48.5625
122.979166666667	54.2708333333333	0.027796957589499	0.00801710135253666	826513.714443385	137.091499911034	130.604166666667	48.5625
123.020833333333	54.2708333333333	0.0242988520077795	0.00849177264441881	833916.522333777	136.944182779901	130.729166666667	48.5208333333333
123.0625	54.2708333333333	0.0278516041038709	0.00831567739240676	822829.326152825	137.434650539361	130.604166666667	48.5625
123.104166666667	54.2708333333333	0.0296961580773577	0.00915658500283661	820996.128419772	137.607266702052	130.604166666667	48.5625
123.145833333333	54.2708333333333	0.0294190749222606	0.00955673162857711	780307.5788464	137.066590942477	130.395833333333	48.8958333333333
123.1875	54.2708333333333	0.0293356031141679	0.00953088658988867	817347.9305515	137.954592570463	130.604166666667	48.5625
123.229166666667	54.2708333333333	0.0296326804318747	0.00911427759747368	815533.013012447	138.129306953138	130.604166666667	48.5625
123.270833333333	54.2708333333333	0.0298802599625718	0.00942113461216105	774788.680788431	137.607157139538	130.395833333333	48.8958333333333
123.3125	54.2708333333333	0.0296089227941744	0.00939230294623772	772961.67884675	137.788898501885	130.395833333333	48.8958333333333
123.354166666667	54.2708333333333	0.0285193203871869	0.00916387112858823	810125.486339949	138.657683499271	130.604166666667	48.5625
123.395833333333	54.2708333333333	0.0286921476021381	0.00963570828519567	769326.894877389	138.154727047552	130.395833333333	48.8958333333333
123.4375	54.2708333333333	0.0276523521840165	0.00870461670947226	806551.911685596	139.013484902678	130.604166666667	48.5625
123.479166666667	54.2708333333333	0.0273737566824825	0.00918128856454798	804774.684932557	139.192457349768	130.604166666667	48.5625
123.520833333333	54.2708333333333	0.0273940693897508	0.00865935568308121	803003.889145775	139.372147181932	130.604166666667	48.5625
123.5625	54.2708333333333	0.0283857447122681	0.00865198210927655	762135.503224688	138.895844345612	130.395833333333	48.8958333333333
123.604166666667	54.2708333333333	0.028275070422807	0.00884078117553071	760354.215301991	139.083110241791	130.395833333333	48.8958333333333
123.645833333333	54.2708333333333	0.0279381064623384	0.00919750243951303	758579.646134008	139.271176027369	130.395833333333	48.8958333333333
123.6875	54.2708333333333	0.028289262882906	0.00874382968091496	756811.843564105	139.460044276743	130.395833333333	48.8958333333333
123.729166666667	54.2708333333333	0.0294849008111919	0.00960918423014037	755050.855699051	139.649717530632	130.395833333333	48.8958333333333
123.770833333333	54.2708333333333	0.0294906907652493	0.0101468492566316	753296.730907763	139.840198295005	130.395833333333	48.8958333333333
123.8125	54.2708333333333	0.0288539488587769	0.0104419637973235	751549.517819992	140.031489039975	130.395833333333	48.8958333333333
123.854166666667	54.2708333333333	0.029493949197126	0.00991726234330791	749809.2653249	140.223592198693	130.395833333333	48.8958333333333
123.895833333333	54.2708333333333	0.0276397622984537	0.00891431883682609	787363.323748528	141.021980193606	130.604166666667	48.5625
123.9375	54.2708333333333	0.0270437569581949	0.0104033417704215	785659.250661835	141.208956250453	130.604166666667	48.5625
123.979166666667	54.2708333333333	0.0267485956242111	0.0104310973183789	744630.76414624	140.804799910636	130.395833333333	48.8958333333333
124.020833333333	54.2708333333333	0.028134021103694	0.00931079544764471	742918.848047157	141.000176276846	130.395833333333	48.8958333333333
124.0625	54.2708333333333	0.0279677807490599	0.00999490479449877	741214.140821924	141.196376628153	130.395833333333	48.8958333333333
124.104166666667	54.2708333333333	0.0277896395656188	0.0097936000381854	739516.692881409	141.393403151743	130.395833333333	48.8958333333333
124.145833333333	54.2708333333333	0.0265510830440796	0.0109311198238926	736659.253663291	139.803005560186	130.645833333333	49.0208333333333
124.1875	54.2708333333333	0.026411922637122	0.0110109341300509	734910.755875143	139.997806070986	130.645833333333	49.0208333333333
124.229166666667	54.2708333333333	0.0272188122762729	0.00993696754375687	734468.412567905	141.989460943212	130.395833333333	48.8958333333333
124.270833333333	54.2708333333333	0.0262282377582019	0.0104261892721965	732800.510780748	142.189813105969	130.395833333333	48.8958333333333
124.3125	54.2708333333333	0.0263425186155195	0.0102338934660115	770639.429899591	142.925207931407	130.604166666667	48.5625
124.354166666667	54.2708333333333	0.0263845984193763	0.0105069276384989	771321.869769901	143.496781960831	130.5625	48.5208333333333
124.395833333333	54.2708333333333	0.0242690265354822	0.00916812302634939	747246.920458892	141.788251942742	130.6875	48.8125
124.4375	54.2708333333333	0.0264255970823762	0.0107901164600531	765763.183645951	143.510803207257	130.604166666667	48.5625
124.479166666667	54.2708333333333	0.0263979675961408	0.0108927757182023	764152.661503341	143.70751542226	130.604166666667	48.5625
124.520833333333	54.2708333333333	0.0262703913347027	0.0109459222904113	762549.665694845	143.904986671283	130.604166666667	48.5625
124.5625	54.2708333333333	0.0261805706992789	0.0111456370750193	760954.244306641	144.103218163889	130.604166666667	48.5625
124.604166666667	54.2708333333333	0.0276257173168363	0.00930294163470215	759366.445599744	144.302211058887	130.604166666667	48.5625
124.645833333333	54.2708333333333	0.0278258322221737	0.00998273698612801	757786.318006999	144.501966463264	130.604166666667	48.5625
124.6875	54.2708333333333	0.0277167928155411	0.00963231624171171	756213.910129997	144.702485431121	130.604166666667	48.5625
124.729166666667	54.2708333333333	0.026746963752467	0.0100847065257867	754649.270735886	144.903768962594	130.604166666667	48.5625
121.1875	54.2291666666667	0.0238923641464899	0.00997811179337657	562562.806407774	121.269220052832	128.104166666667	51.3958333333333
121.229166666667	54.2291666666667	0.024502517322417	0.00972966392555214	565477.548500363	131.066294911677	127.270833333333	50.7291666666667
121.270833333333	54.2291666666667	0.0248321265111135	0.0101297360186585	563432.193045933	131.281214824193	127.270833333333	50.7291666666667
121.3125	54.2291666666667	0.0241081112261056	0.00982040187650495	561393.584874235	131.497576660566	127.270833333333	50.7291666666667
121.354166666667	54.2291666666667	0.0240266872895016	0.00961551015048427	559361.798441147	131.715391346323	127.270833333333	50.7291666666667
121.395833333333	54.2291666666667	0.0246085774774427	0.00973811029036279	557336.909034788	131.934669823777	127.270833333333	50.7291666666667
121.4375	54.2291666666667	0.0237636394491169	0.00973473912301848	548707.840540612	122.356066978836	128.104166666667	51.3958333333333
121.479166666667	54.2291666666667	0.0250312543344072	0.0101268766048325	700166.408823659	140.093225603367	127.645833333333	49.2291666666667
121.520833333333	54.2291666666667	0.0248409260006474	0.0102099215110243	893533.54472305	131.145251541014	130.645833333333	48.5625
121.5625	54.2291666666667	0.0249071098194935	0.00991620236232506	891489.612013291	131.293254158049	130.645833333333	48.5625
121.604166666667	54.2291666666667	0.025049172659627	0.0103644322792048	889450.320764225	131.441859849419	130.645833333333	48.5625
121.645833333333	54.2291666666667	0.0240727030842097	0.00999788721349102	868815.449827518	130.223703884675	130.6875	48.8125
121.6875	54.2291666666667	0.0238293115192608	0.0101003944126772	535022.267583479	123.493689749543	128.104166666667	51.3958333333333
121.729166666667	54.2291666666667	0.0243976568968221	0.00979428692282442	883360.623541441	131.891323124006	130.645833333333	48.5625
121.770833333333	54.2291666666667	0.0239655261034533	0.0096387184685352	881340.227016125	132.042368864357	130.645833333333	48.5625
121.8125	54.2291666666667	0.0269071344196339	0.0100923746423282	657678.853632905	139.740077686996	127.6875	49.5625
121.854166666667	54.2291666666667	0.0262969484585328	0.00995855606195408	655926.664687378	139.954422304895	127.6875	49.5625
121.895833333333	54.2291666666667	0.0243496607101038	0.00982182618042656	875308.01497479	132.499218841683	130.645833333333	48.5625
121.9375	54.2291666666667	0.0239490211928679	0.00878144225497807	878828.552864982	132.696622538958	130.6875	48.5208333333333
121.979166666667	54.2291666666667	0.0245545172386407	0.00840736575437374	650717.157913122	140.603811236453	127.6875	49.5625
122.020833333333	54.2291666666667	0.0245983890181071	0.00976427024234525	869319.985998228	132.961696058337	130.645833333333	48.5625
122.0625	54.2291666666667	0.0245665691744426	0.00966585796380107	867333.956214688	133.117118512518	130.645833333333	48.5625
122.104166666667	54.2291666666667	0.0241741292384113	0.00881040134992783	858835.855612628	134.775185887919	130.354166666667	48.4791666666667
122.145833333333	54.2291666666667	0.0240461546934868	0.00878622545039453	868546.910450623	133.97964494292	130.604166666667	48.4791666666667
122.1875	54.2291666666667	0.0243007009938479	0.0090018922529949	866935.940026442	133.626965280121	130.6875	48.5208333333333
122.229166666667	54.2291666666667	0.0265569855933565	0.0100480035091667	857480.244001404	133.903829835665	130.604166666667	48.5625
122.270833333333	54.2291666666667	0.0266356435846622	0.0100685695455505	855525.039927431	134.063111058612	130.604166666667	48.5625
122.3125	54.2291666666667	0.0265923445071752	0.0100364108575683	853575.100074203	134.22304495411	130.604166666667	48.5625
122.354166666667	54.2291666666667	0.0273136363176014	0.00916383738608343	851630.461237611	134.383634230497	130.604166666667	48.5625
122.395833333333	54.2291666666667	0.0266036887260412	0.0104278217878889	633881.4826348	142.83834490145	127.6875	49.5625
122.4375	54.2291666666667	0.0237587673236771	0.00857287411004655	632244.39435034	143.067795518496	127.6875	49.5625
122.479166666667	54.2291666666667	0.0277861999184675	0.00869990503868495	845828.722312013	134.869361303273	130.604166666667	48.5625
122.520833333333	54.2291666666667	0.02741360124253	0.00879049237969614	843905.660203921	135.032599016059	130.604166666667	48.5625
122.5625	54.2291666666667	0.0284180764419419	0.00904465062945816	841988.086622093	135.196505518807	130.604166666667	48.5625
122.604166666667	54.2291666666667	0.0284650323451358	0.00896705616910907	840076.039776604	135.361083462976	130.604166666667	48.5625
122.645833333333	54.2291666666667	0.0274114509336419	0.00869471893330715	838169.558114107	135.526335488588	130.604166666667	48.5625
122.6875	54.2291666666667	0.0244567854999345	0.00851880819898766	843713.286010417	135.556991094187	130.6875	48.5208333333333
122.729166666667	54.2291666666667	0.0275098804083761	0.00909207612138972	834373.445308553	135.858872283464	130.604166666667	48.5625
122.770833333333	54.2291666666667	0.0239602573528949	0.00837506632082685	828685.682526168	137.431209037561	130.354166666667	48.4791666666667
122.8125	54.2291666666667	0.0235701019453856	0.00952765210550232	843579.287562743	136.081841697449	130.729166666667	48.4791666666667
122.854166666667	54.2291666666667	0.0268448448314406	0.00883620977042939	828721.989756799	136.362798362956	130.604166666667	48.5625
122.895833333333	54.2291666666667	0.0283270948703978	0.00895991811715368	826849.719835399	136.532149601358	130.604166666667	48.5625
122.9375	54.2291666666667	0.027718385676039	0.0091456877800526	824983.290855943	136.70219303016	130.604166666667	48.5625
122.979166666667	54.2291666666667	0.0277600871342497	0.00878432270386429	823122.743159924	136.872931175749	130.604166666667	48.5625
123.020833333333	54.2291666666667	0.0277506764181738	0.00906264137902598	821268.117325298	137.044366547378	130.604166666667	48.5625
123.0625	54.2291666666667	0.0294958357201576	0.00939597061229535	780648.517479935	136.477829326627	130.395833333333	48.8958333333333
123.104166666667	54.2291666666667	0.0293023920783745	0.00995109695243697	778780.355322194	136.655913872263	130.395833333333	48.8958333333333
123.145833333333	54.2291666666667	0.029375151474691	0.0100021628139742	776918.348697816	136.834773630989	130.395833333333	48.8958333333333
123.1875	54.2291666666667	0.0296686469307051	0.0101237642806582	775062.542580479	137.01441160633	130.395833333333	48.8958333333333
123.229166666667	54.2291666666667	0.0296096939758663	0.00987485542928471	773212.982223669	137.19483078048	130.395833333333	48.8958333333333
123.270833333333	54.2291666666667	0.0299994512228739	0.0103182551821041	771369.713160392	137.37603411339	130.395833333333	48.8958333333333
123.3125	54.2291666666667	0.0297994823123226	0.0098945473612535	769532.781202827	137.558024541838	130.395833333333	48.8958333333333
123.354166666667	54.2291666666667	0.0297855031383181	0.0100747777962815	806649.244816664	138.4412445605	130.604166666667	48.5625
123.395833333333	54.2291666666667	0.0279734543965797	0.00906814937324501	804849.780603799	138.619064707204	130.604166666667	48.5625
123.4375	54.2291666666667	0.0287497064924682	0.00908083432337459	803056.656960573	138.797606073485	130.604166666667	48.5625
123.479166666667	54.2291666666667	0.0285123246460114	0.00850119284682365	801269.917039099	138.976870932301	130.604166666667	48.5625
123.520833333333	54.2291666666667	0.0298026428397214	0.00927126035582309	760444.800910927	138.479884162233	130.395833333333	48.8958333333333
123.5625	54.2291666666667	0.0296369145714846	0.00942796613689472	758646.869215952	138.666657417802	130.395833333333	48.8958333333333
123.604166666667	54.2291666666667	0.0291047591596613	0.00956346359611191	756855.603085036	138.854237596304	130.395833333333	48.8958333333333
123.645833333333	54.2291666666667	0.0295178947952373	0.0101134310594595	755071.050542812	139.042627413837	130.395833333333	48.8958333333333
123.6875	54.2291666666667	0.0294820371777004	0.0101576816619379	753293.259886756	139.231829554258	130.395833333333	48.8958333333333
123.729166666667	54.2291666666667	0.0303273437197771	0.0110134606072336	751522.279686083	139.421846668093	130.395833333333	48.8958333333333
123.770833333333	54.2291666666667	0.0295724424440524	0.0102043352377315	749758.158780564	139.612681371435	130.395833333333	48.8958333333333
123.8125	54.2291666666667	0.02846818837343	0.0094351103595893	748000.946279285	139.804336244821	130.395833333333	48.8958333333333
123.854166666667	54.2291666666667	0.028577165613308	0.00973210038150289	746250.691559295	139.996813832093	130.395833333333	48.8958333333333
123.895833333333	54.2291666666667	0.0287434083666916	0.00949713909654964	744507.444264153	140.190116639249	130.395833333333	48.8958333333333
123.9375	54.2291666666667	0.0278123532179748	0.00905038750815569	742771.254302426	140.38424713327	130.395833333333	48.8958333333333
123.979166666667	54.2291666666667	0.0278468314991381	0.00907475937626349	741042.171846058	140.579207740937	130.395833333333	48.8958333333333
124.020833333333	54.2291666666667	0.0277032357838039	0.00962529049177977	739320.24732865	140.775000847629	130.395833333333	48.8958333333333
124.0625	54.2291666666667	0.0299378998373337	0.0103947351597594	737605.531443664	140.971628796106	130.395833333333	48.8958333333333
124.104166666667	54.2291666666667	0.0280127165370895	0.00995218860772684	735898.075142508	141.169093885277	130.395833333333	48.8958333333333
124.145833333333	54.2291666666667	0.0278935784173163	0.00930271198164974	734197.92963252	141.367398368952	130.395833333333	48.8958333333333
124.1875	54.2291666666667	0.0270012740967111	0.00996163940695772	732505.146374875	141.566544454578	130.395833333333	48.8958333333333
124.229166666667	54.2291666666667	0.0277765982303	0.00984403865691333	730819.77708236	141.76653430196	130.395833333333	48.8958333333333
124.270833333333	54.2291666666667	0.0276592269868662	0.00912562648375707	729141.873717052	141.96737002197	130.395833333333	48.8958333333333
124.3125	54.2291666666667	0.0262872064278362	0.010969162190211	766944.15488961	142.717341613734	130.604166666667	48.5625
124.354166666667	54.2291666666667	0.0245726364120559	0.00909551130614036	745300.965317115	141.371545659829	130.6875	48.8125
124.395833333333	54.2291666666667	0.0266390390236007	0.0107754942864065	763666.911194806	143.107965528574	130.604166666667	48.5625
124.4375	54.2291666666667	0.0278745143072154	0.00917353313835181	762039.42105221	143.304426918642	130.604166666667	48.5625
124.479166666667	54.2291666666667	0.0269040630746394	0.0096158056515741	760419.416358705	143.50165647386	130.604166666667	48.5625
124.520833333333	54.2291666666667	0.027754905518181	0.00968643186656558	758806.945584571	143.699655540831	130.604166666667	48.5625
124.5625	54.2291666666667	0.0269013401732796	0.0100550658555377	757202.057385455	143.898425416121	130.604166666667	48.5625
124.604166666667	54.2291666666667	0.026721733844301	0.0100061566991166	755604.800599479	144.09796734517	130.604166666667	48.5625
124.645833333333	54.2291666666667	0.0280657251958275	0.0104211323966097	754015.22424425	144.298282521196	130.604166666667	48.5625
124.6875	54.2291666666667	0.0280339409352771	0.0104432751470286	752433.37751378	144.499372084099	130.604166666667	48.5625
124.729166666667	54.2291666666667	0.0276717197582222	0.0102215185721013	750859.309775314	144.701237119345	130.604166666667	48.5625
124.770833333333	54.2291666666667	0.0276020694746316	0.0102038415745011	749293.070566033	144.903878656849	130.604166666667	48.5625
124.8125	54.2291666666667	0.0296371714045315	0.0109960505564823	747734.709589685	145.107297669856	130.604166666667	48.5625
124.854166666667	54.2291666666667	0.0276998525050992	0.0104641337908227	746184.276713107	145.3114950738	130.604166666667	48.5625
120.1875	54.1875	0.0212958146056748	0.005662138584581	574822.716790791	123.273117728636	127.0625	51.1458333333333
120.229166666667	54.1875	0.0210360350883028	0.0052405982757222	583626.323368146	124.339454660844	127.104166666667	51.0208333333333
120.270833333333	54.1875	0.0213557247050491	0.0036500749507901	292078.122800652	120.072748109593	124.020833333333	52.8125
120.3125	54.1875	0.0211155761093035	0.00358644667061574	289727.844899413	120.376032109121	124.020833333333	52.8125
120.354166666667	54.1875	0.0213624542738742	0.00550323849086648	565764.794811285	124.012252560217	127.0625	51.1458333333333
120.979166666667	54.1875	0.0237673033168412	0.00791826350635845	518618.949464151	127.675650604368	126.854166666667	51.1875
121.020833333333	54.1875	0.0236605988318529	0.00853592386817516	572832.002310153	129.658610345845	127.270833333333	50.7291666666667
121.0625	54.1875	0.0249442142710675	0.00976199173691745	570741.104059565	129.866264185684	127.270833333333	50.7291666666667
121.104166666667	54.1875	0.0243054406164069	0.00922347236314196	874710.127526974	127.187943405757	130.645833333333	49.0208333333333
121.145833333333	54.1875	0.0270682819876917	0.00997371432466969	871510.736796853	127.829196585875	130.5625	48.9791666666667
121.1875	54.1875	0.0238900359705295	0.00901431874644607	870384.385511557	127.470788654774	130.645833333333	49.0208333333333
121.229166666667	54.1875	0.0240062189914472	0.00969589535952567	557836.797420939	121.041614473405	128.104166666667	51.3958333333333
121.270833333333	54.1875	0.0242640994219021	0.00996006983496654	672487.156169788	139.337683166967	127.3125	49.4375
121.3125	54.1875	0.0248340449913402	0.00978357974517483	558331.3642457	131.142022269783	127.270833333333	50.7291666666667
121.354166666667	54.1875	0.0240916275158295	0.00906003532979932	550865.090723866	121.580179311555	128.104166666667	51.3958333333333
121.395833333333	54.1875	0.0233866224033397	0.00871292129093857	859642.37417697	128.188846939003	130.645833333333	49.0208333333333
121.4375	54.1875	0.0239733741680683	0.00986081229504973	546239.764160325	121.946131811691	128.104166666667	51.3958333333333
121.479166666667	54.1875	0.0241705794994936	0.00982192714715927	550192.77588207	132.021767128038	127.270833333333	50.7291666666667
121.520833333333	54.1875	0.0237271436931931	0.0099469888303161	541632.965013097	122.317750995883	128.104166666667	51.3958333333333
121.5625	54.1875	0.0237829848700814	0.00994875289587646	539336.663615436	122.505723690648	128.104166666667	51.3958333333333
121.604166666667	54.1875	0.0236452092389127	0.00989713677294709	537045.176349701	122.695159091102	128.104166666667	51.3958333333333
121.645833333333	54.1875	0.024219070147089	0.008835584659695	867704.917501599	133.092889212877	130.229166666667	48.5208333333333
121.6875	54.1875	0.0245462913523515	0.00989071056429685	882304.814130098	131.517603596234	130.645833333333	48.5625
121.729166666667	54.1875	0.0252074879358539	0.00998642810652943	686227.226148523	141.091249183409	127.645833333333	49.2291666666667
121.770833333333	54.1875	0.0239885135046491	0.00877678621002448	684522.709458414	141.301560366514	127.645833333333	49.2291666666667
121.8125	54.1875	0.0240573628345361	0.00992742467606879	876216.337299552	131.970765957958	130.645833333333	48.5625
121.854166666667	54.1875	0.0275569194042066	0.00938980830157279	872181.423047716	132.275993652323	130.604166666667	48.5625
121.895833333333	54.1875	0.0277934468894264	0.00904975684616469	870171.289564381	132.429551848731	130.604166666667	48.5625
121.9375	54.1875	0.0278959300051263	0.0086746711547595	868166.084630873	132.583743390186	130.604166666667	48.5625
121.979166666667	54.1875	0.0239359950457465	0.00957953048400974	868166.084630877	132.583743390186	130.645833333333	48.5625
122.020833333333	54.1875	0.023893418741459	0.00898867254397024	868166.084630877	132.583743390186	130.6875	48.5625
122.0625	54.1875	0.0238031190479941	0.00881597120976127	672813.094587006	142.80090192687	127.645833333333	49.2291666666667
122.104166666667	54.1875	0.0241696554490069	0.00977052195739971	862180.39113697	133.050146376065	130.645833333333	48.5625
122.145833333333	54.1875	0.0241374363097054	0.00885861451177391	842323.117257999	135.172296497024	130.1875	48.5208333333333
122.1875	54.1875	0.0270558164873281	0.00966617256302305	856240.324510197	133.522351157603	130.604166666667	48.5625
122.229166666667	54.1875	0.0274719771932768	0.00970138511481364	854270.609348977	133.681055163952	130.604166666667	48.5625
122.270833333333	54.1875	0.027285911908492	0.00929781685033125	852306.108412682	133.840415045759	130.604166666667	48.5625
122.3125	54.1875	0.027407677060795	0.00885558305436212	850346.858480116	134.000433595059	130.604166666667	48.5625
122.354166666667	54.1875	0.0277778952084438	0.00922533914162169	848392.896569567	134.16111359685	130.604166666667	48.5625
122.395833333333	54.1875	0.0273508059244027	0.00939205505550414	846444.259939257	134.322457828577	130.604166666667	48.5625
122.4375	54.1875	0.0237763996116765	0.00832742703316924	628543.284221867	142.814592564301	127.6875	49.5625
122.479166666667	54.1875	0.023624201610416	0.00842891871181088	626903.681826806	143.045839707059	127.6875	49.5625
122.520833333333	54.1875	0.0270022112988657	0.00898815058321856	840630.677920202	134.810503553216	130.604166666667	48.5625
122.5625	54.1875	0.0277494970818873	0.00868786889235042	838703.719806637	134.974532309166	130.604166666667	48.5625
122.604166666667	54.1875	0.0283536228251777	0.00865166972025994	836782.276877723	135.139239049956	130.604166666667	48.5625
122.645833333333	54.1875	0.0283723243111386	0.00859665485538406	834866.387839304	135.304626496163	130.604166666667	48.5625
122.6875	54.1875	0.0285442069803271	0.00900351697020529	832956.091639488	135.470697356868	130.604166666667	48.5625
122.729166666667	54.1875	0.0275054444122418	0.00848000314313284	831051.427468826	135.637454329044	130.604166666667	48.5625
122.770833333333	54.1875	0.0235800095220854	0.00837360672032229	615676.61693271	144.696144939654	127.6875	49.5625
122.8125	54.1875	0.0238416660016258	0.00991747396713203	829152.434760434	135.804900096943	130.645833333333	48.5625
122.854166666667	54.1875	0.0240795027257327	0.00830937528343229	832805.251675615	136.001994383748	130.6875	48.5208333333333
122.895833333333	54.1875	0.0267493902376822	0.00855505837787386	823489.883380587	136.311396813358	130.604166666667	48.5625
122.9375	54.1875	0.0285245772714185	0.00898957143734646	821613.975706639	136.481624329949	130.604166666667	48.5625
122.979166666667	54.1875	0.0273396225715427	0.00874609056164972	819743.940301196	136.652553850263	130.604166666667	48.5625
123.020833333333	54.1875	0.0276781452312719	0.00937859175584976	817879.818053387	136.824187968605	130.604166666667	48.5625
123.0625	54.1875	0.0282996110761503	0.00909626752716908	816021.650094684	136.996529261915	130.604166666667	48.5625
123.104166666667	54.1875	0.0294783611909398	0.00946625117649017	814169.477798666	137.169580289056	130.604166666667	48.5625
123.145833333333	54.1875	0.028373557696494	0.00942207912443222	812323.342780747	137.343343590094	130.604166666667	48.5625
123.1875	54.1875	0.0297536311049742	0.00960689436126369	810483.28689786	137.517821685564	130.604166666667	48.5625
123.229166666667	54.1875	0.0298837943295627	0.00910436498839291	769816.741965381	136.961418828285	130.395833333333	48.8958333333333
123.270833333333	54.1875	0.0299564729337635	0.0101066581708978	767963.494827805	137.142853543009	130.395833333333	48.8958333333333
123.3125	54.1875	0.0302597242479402	0.0104105967410762	766116.575572336	137.325084303466	130.395833333333	48.8958333333333
123.354166666667	54.1875	0.0298869636678582	0.0101221993550051	764276.030678329	137.508114130933	130.395833333333	48.8958333333333
123.395833333333	54.1875	0.0299157157384145	0.0101923483510548	762441.906911272	137.691946022169	130.395833333333	48.8958333333333
123.4375	54.1875	0.0297170964993171	0.00983161600868192	760614.251322333	137.876582948424	130.395833333333	48.8958333333333
123.479166666667	54.1875	0.0296878454250332	0.00893751097075974	758793.111247804	138.062027854422	130.395833333333	48.8958333333333
123.520833333333	54.1875	0.0297159667549613	0.00958972043928654	756978.534308482	138.248283657343	130.395833333333	48.8958333333333
123.5625	54.1875	0.0295536519501201	0.0100744031507884	755170.568408982	138.435353245774	130.395833333333	48.8958333333333
123.604166666667	54.1875	0.0295736088759376	0.010297836352254	753369.261736971	138.623239478646	130.395833333333	48.8958333333333
123.645833333333	54.1875	0.0295647173998262	0.0102979672529834	751574.662762302	138.811945184162	130.395833333333	48.8958333333333
123.6875	54.1875	0.030308358352135	0.0110257999592782	749786.820236101	139.001473158699	130.395833333333	48.8958333333333
123.729166666667	54.1875	0.0302975391861153	0.01106914954844	748005.783189745	139.191826165692	130.395833333333	48.8958333333333
123.770833333333	54.1875	0.0298701454131514	0.0106185826098756	746231.600933757	139.383006934514	130.395833333333	48.8958333333333
123.8125	54.1875	0.0294876247460438	0.00967080633005479	744464.323056638	139.575018159323	130.395833333333	48.8958333333333
123.854166666667	54.1875	0.029293863157837	0.00993357130826276	742703.999423587	139.767862497898	130.395833333333	48.8958333333333
123.895833333333	54.1875	0.0292831068578147	0.0097135183902334	740950.680175122	139.961542570467	130.395833333333	48.8958333333333
123.9375	54.1875	0.0275118193427392	0.00901267487781531	739204.415725648	140.156060958499	130.395833333333	48.8958333333333
123.979166666667	54.1875	0.0278184360427851	0.00936483508707656	737465.256761899	140.3514202035	130.395833333333	48.8958333333333
124.020833333333	54.1875	0.0299095429635032	0.0104277722117989	735733.25424128	140.547622805777	130.395833333333	48.8958333333333
124.0625	54.1875	0.0297826093215965	0.0104895109309014	734008.45939014	140.74467122319	130.395833333333	48.8958333333333
124.104166666667	54.1875	0.0285187142156045	0.00973854634959346	732290.923701925	140.942567869894	130.395833333333	48.8958333333333
124.145833333333	54.1875	0.0279081723981983	0.00990679588159339	730580.698935218	141.14131511505	130.395833333333	48.8958333333333
124.1875	54.1875	0.0276322764451515	0.00931992772788256	728877.837111712	141.340915281535	130.395833333333	48.8958333333333
124.229166666667	54.1875	0.0277475933896238	0.00971355222585535	727182.390514041	141.541370644626	130.395833333333	48.8958333333333
124.270833333333	54.1875	0.0275707621100895	0.00945441319557278	725494.411683519	141.742683430674	130.395833333333	48.8958333333333
124.3125	54.1875	0.0278499886206279	0.00945447772085275	723813.953417769	141.944855815752	130.395833333333	48.8958333333333
124.354166666667	54.1875	0.0269498048242762	0.0100227164092352	722141.068768249	142.147889924302	130.395833333333	48.8958333333333
124.395833333333	54.1875	0.0262694892381226	0.0104306248239937	759962.766188416	142.899059339295	130.604166666667	48.5625
124.4375	54.1875	0.0262892688588058	0.0108186850409292	758325.715918915	143.096023100929	130.604166666667	48.5625
124.479166666667	54.1875	0.0268108566142545	0.00997329315933628	756696.157544617	143.293765550135	130.604166666667	48.5625
124.520833333333	54.1875	0.027651169768333	0.00985541098013939	755074.140101484	143.492288123901	130.604166666667	48.5625
124.5625	54.1875	0.0277055831461894	0.0101986172657318	753459.71281868	143.691592208866	130.604166666667	48.5625
124.604166666667	54.1875	0.0277288392525896	0.0102176167378946	751852.925115708	143.8916791402	130.604166666667	48.5625
124.645833333333	54.1875	0.0288994699898853	0.0106580291590368	750253.826599422	144.092550200478	130.604166666667	48.5625
124.6875	54.1875	0.0298369876671426	0.0112466802885344	738382.433560645	144.926407096996	130.4375	48.6041666666667
124.729166666667	54.1875	0.0296073785583864	0.011331574123355	736823.433072494	145.13256395966	130.4375	48.6041666666667
124.770833333333	54.1875	0.0297115293479345	0.0111789013116178	745503.164984607	144.699880167845	130.604166666667	48.5625
124.8125	54.1875	0.0298136098941353	0.0113616983965382	733729.620483143	145.547284111468	130.4375	48.6041666666667
124.854166666667	54.1875	0.0300254499288939	0.0116195821100931	732194.911595261	145.755849133326	130.4375	48.6041666666667
124.895833333333	54.1875	0.0301157199568119	0.0115062884749716	730668.403388561	145.965218500182	130.4375	48.6041666666667
124.9375	54.1875	0.0301048349948923	0.011162772151087	729150.147865211	146.175392915364	130.4375	48.6041666666667
120.145833333333	54.1458333333333	0.02097289906949	0.00369642566109836	296936.915843533	118.409290232995	124.020833333333	52.8125
120.1875	54.1458333333333	0.0221606744978188	0.00321929171534931	294545.280914501	118.695003645252	124.020833333333	52.8125
120.229166666667	54.1458333333333	0.022678138832262	0.00333599574180621	292160.215351243	118.985113595857	124.020833333333	52.8125
120.270833333333	54.1458333333333	0.0227560080588772	0.00347299200875874	455356.719295921	130.19087082803	125.270833333333	51.3958333333333
120.3125	54.1458333333333	0.0225670536521184	0.00322858564769688	451212.63813206	130.704214013102	125.229166666667	51.3958333333333
120.354166666667	54.1458333333333	0.0216782141117154	0.00357110670084166	285046.089970577	119.882794583789	124.020833333333	52.8125
120.395833333333	54.1458333333333	0.0216712961413322	0.0054561834235963	572029.248065093	124.706778837032	127.104166666667	51.0208333333333
120.4375	54.1458333333333	0.0213494808630937	0.00568989705898162	582485.157310322	125.034478580709	127.229166666667	50.9375
120.479166666667	54.1458333333333	0.0213274376816627	0.00506240235906113	563854.532721219	124.17555119603	127.145833333333	51.1041666666667
120.520833333333	54.1458333333333	0.0237955423210582	0.00828112916947849	539992.062842413	124.985041968642	126.854166666667	51.1875
120.5625	54.1458333333333	0.025416114313321	0.0101741766140311	593421.301991465	127.109408855661	127.270833333333	50.7291666666667
120.9375	54.1458333333333	0.024227774030677	0.0101898314317659	574109.519597491	128.889993066247	127.270833333333	50.7291666666667
120.979166666667	54.1458333333333	0.0241025080278668	0.00996110354757687	569591.258628343	119.597422841615	128.104166666667	51.3958333333333
121.020833333333	54.1458333333333	0.024409195978521	0.00934833072789548	876274.687904631	126.666611089	130.645833333333	49.0208333333333
121.0625	54.1458333333333	0.0242999152784656	0.00950569381666592	874092.676443528	126.806332237254	130.645833333333	49.0208333333333
121.104166666667	54.1458333333333	0.0240878390295962	0.00952691464911662	871914.651682808	126.946668788254	130.645833333333	49.0208333333333
121.145833333333	54.1458333333333	0.027564142971175	0.00953387908571591	868673.981994736	127.589082328992	130.5625	48.9791666666667
121.1875	54.1458333333333	0.0239092353590144	0.00968742533101058	455423.713650718	124.716351789615	126.604166666667	51.6875
121.229166666667	54.1458333333333	0.0241300117411078	0.00909624477106239	865404.805506584	127.371405806027	130.645833333333	49.0208333333333
121.270833333333	54.1458333333333	0.0238398481348932	0.0096971195780247	553118.765991525	120.809958444977	128.104166666667	51.3958333333333
121.3125	54.1458333333333	0.0241627115635958	0.00902949215295645	550782.436263396	120.988511681322	128.104166666667	51.3958333333333
121.354166666667	54.1458333333333	0.0239686590051316	0.00969399014023205	548450.492068152	121.168442184776	128.104166666667	51.3958333333333
121.395833333333	54.1458333333333	0.0275325496692949	0.00875604004381191	854013.468750475	129.479711739824	130.395833333333	48.8958333333333
121.4375	54.1458333333333	0.0239805661722837	0.00861454223208318	873376.041076296	129.020798127193	130.6875	48.8125
121.479166666667	54.1458333333333	0.024233254566208	0.00893549617104176	852496.973068241	128.237970344376	130.645833333333	49.0208333333333
121.520833333333	54.1458333333333	0.024244292541099	0.00846579712484107	850360.543523825	128.384654689752	130.645833333333	49.0208333333333
121.5625	54.1458333333333	0.0243433278852086	0.00837624449999611	435543.239610018	126.860469732625	126.604166666667	51.6875
121.604166666667	54.1458333333333	0.0236006212830101	0.00980510417906356	534554.174442888	122.277799982717	128.104166666667	51.3958333333333
121.645833333333	54.1458333333333	0.0241885020980541	0.00965350452323951	881285.528063271	131.142943738261	130.645833333333	48.5625
121.6875	54.1458333333333	0.0249944146131774	0.0102496093199263	879237.436686651	131.292750716293	130.645833333333	48.5625
121.729166666667	54.1458333333333	0.0237960647843043	0.00866901317742447	682624.496780669	140.847691894414	127.645833333333	49.2291666666667
121.770833333333	54.1458333333333	0.0250152049411612	0.00977247460136288	875155.410454777	131.594231267516	130.645833333333	48.5625
121.8125	54.1458333333333	0.0238962462191364	0.00989243722574229	873121.543116769	131.745910660836	130.645833333333	48.5625
121.854166666667	54.1458333333333	0.0241038112073711	0.00885670231394664	648853.155156465	139.429270817587	127.6875	49.5625
121.895833333333	54.1458333333333	0.0240356416788183	0.00880529055575732	850699.838948651	133.976203814661	130.1875	48.5208333333333
121.9375	54.1458333333333	0.0280425781897976	0.00881681319411626	865034.510963884	132.358956891907	130.604166666667	48.5625
121.979166666667	54.1458333333333	0.0272390579314765	0.0092476934084485	863025.035738996	132.513815145016	130.604166666667	48.5625
122.020833333333	54.1458333333333	0.0244290847925196	0.0098963440354184	863025.035738996	132.513815145016	130.645833333333	48.5625
122.0625	54.1458333333333	0.024039477206665	0.00848935649728976	867048.934254605	132.204740221283	130.770833333333	48.5625
122.104166666667	54.1458333333333	0.0237771970615201	0.0087094940792525	852328.006886414	134.335210375732	130.354166666667	48.4791666666667
122.145833333333	54.1458333333333	0.0280264018897787	0.00868621249726651	855037.325078808	133.13972194803	130.604166666667	48.5625
122.1875	54.1458333333333	0.0278355586956256	0.00936780647050157	853053.124476221	133.297831556407	130.604166666667	48.5625
122.229166666667	54.1458333333333	0.0283119955053725	0.00913607366592606	851074.08734649	133.456600096622	130.604166666667	48.5625
122.270833333333	54.1458333333333	0.0276605710944288	0.0091613742200087	849100.250438781	133.616030444116	130.604166666667	48.5625
122.3125	54.1458333333333	0.0277043608305771	0.00913535720653502	847131.650746237	133.776125468412	130.604166666667	48.5625
122.354166666667	54.1458333333333	0.0277120501734819	0.00916230365527843	845168.325506534	133.936888032608	130.604166666667	48.5625
122.395833333333	54.1458333333333	0.0279426150131679	0.00877717473878845	843210.312202402	134.098320992844	130.604166666667	48.5625
122.4375	54.1458333333333	0.0237608138420857	0.00856738472183261	624854.660695144	142.558392011851	127.6875	49.5625
122.479166666667	54.1458333333333	0.0240119699231607	0.00858780770106599	623203.725003959	142.790324839705	127.6875	49.5625
122.520833333333	54.1458333333333	0.0242004833367962	0.00849939559001377	850383.191018343	134.496463440878	130.729166666667	48.4791666666667
122.5625	54.1458333333333	0.0270723418444539	0.0089374724950188	835432.136600873	134.75081364333	130.604166666667	48.5625
122.604166666667	54.1458333333333	0.0271340795480816	0.0088587229153277	833501.253826241	134.915641144393	130.604166666667	48.5625
122.645833333333	54.1458333333333	0.0279300309165614	0.00897345966068515	831575.913055709	135.081156001548	130.604166666667	48.5625
122.6875	54.1458333333333	0.0294338110168816	0.00894865215075422	829656.153499597	135.247361006647	130.604166666667	48.5625
122.729166666667	54.1458333333333	0.0296930986869444	0.00933293921304393	827742.014616317	135.41425893999	130.604166666667	48.5625
122.770833333333	54.1458333333333	0.0293773735485438	0.00883195343837927	825833.536112573	135.581852569707	130.604166666667	48.5625
122.8125	54.1458333333333	0.0278273105237547	0.00871826777179505	823930.757943544	135.750144651116	130.604166666667	48.5625
122.854166666667	54.1458333333333	0.0285871509036196	0.00873138293696001	822033.720313001	135.919137926074	130.604166666667	48.5625
122.895833333333	54.1458333333333	0.0295444353674449	0.00898238235441202	820142.463673373	136.088835122323	130.604166666667	48.5625
122.9375	54.1458333333333	0.0282856674532994	0.00840408578045533	818257.028725803	136.25923895281	130.604166666667	48.5625
122.979166666667	54.1458333333333	0.0282985923033086	0.00834792502925392	816377.456420129	136.430352115005	130.604166666667	48.5625
123.020833333333	54.1458333333333	0.0277578211502543	0.00860277163590699	814503.787954813	136.602177290208	130.604166666667	48.5625
123.0625	54.1458333333333	0.02849391197357	0.00884469183148232	812636.064776853	136.774717142837	130.604166666667	48.5625
123.104166666667	54.1458333333333	0.0298505145757642	0.00988228578045166	772060.765422565	136.185766397031	130.395833333333	48.8958333333333
123.145833333333	54.1458333333333	0.0293296316425573	0.0088772028607189	808918.621312633	137.121951449304	130.604166666667	48.5625
123.1875	54.1458333333333	0.0295747032342227	0.00901133639134197	807068.985161329	137.296651141025	130.604166666667	48.5625
123.229166666667	54.1458333333333	0.0298172080071232	0.0097162071752309	766433.477235123	136.725938771248	130.395833333333	48.8958333333333
123.270833333333	54.1458333333333	0.0297903634923307	0.00974436364996651	764570.195615973	136.907595785126	130.395833333333	48.8958333333333
123.3125	54.1458333333333	0.0301535217954632	0.0104106896908758	762713.231925142	137.090057854266	130.395833333333	48.8958333333333
123.354166666667	54.1458333333333	0.0308198921071657	0.0113242174155563	760862.63302846	137.273328111285	130.395833333333	48.8958333333333
123.395833333333	54.1458333333333	0.0305416627825419	0.0108196871564645	759018.446085898	137.457409664887	130.395833333333	48.8958333333333
123.4375	54.1458333333333	0.0302897873787368	0.0105464077798687	757180.718551198	137.642305598851	130.395833333333	48.8958333333333
123.479166666667	54.1458333333333	0.029510665428712	0.0100691814713696	755349.498171416	137.828018971002	130.395833333333	48.8958333333333
123.520833333333	54.1458333333333	0.0299013081279568	0.010527622131423	753524.83298637	138.014552812168	130.395833333333	48.8958333333333
123.5625	54.1458333333333	0.0302660875261609	0.0109551149190756	751706.771328062	138.201910125111	130.395833333333	48.8958333333333
123.604166666667	54.1458333333333	0.0299074400709589	0.010529476321617	749895.361819974	138.39009388345	130.395833333333	48.8958333333333
123.645833333333	54.1458333333333	0.0302469836291575	0.0109008831188761	748090.6533763	138.57910703056	130.395833333333	48.8958333333333
123.6875	54.1458333333333	0.0306163688057036	0.0110499575553053	774523.033500089	139.997404658099	130.4375	48.6041666666667
123.729166666667	54.1458333333333	0.0302927941700992	0.0112684135250997	744501.53678741	138.95963310664	130.395833333333	48.8958333333333
123.770833333333	54.1458333333333	0.0303487287447387	0.0108038974737127	771036.224077199	140.3735563924	130.4375	48.6041666666667
123.8125	54.1458333333333	0.0302809246404056	0.0111688286896955	740939.818654999	139.343511252551	130.395833333333	48.8958333333333
123.854166666667	54.1458333333333	0.0302502732431505	0.0111002157502283	739169.3593574	139.536714356349	130.395833333333	48.8958333333333
123.895833333333	54.1458333333333	0.0298576950390857	0.0105414060401072	737405.900661021	139.730763810203	130.395833333333	48.8958333333333
123.9375	54.1458333333333	0.0293935629292336	0.0100989603819435	735649.49348652	139.925662313485	130.395833333333	48.8958333333333
123.979166666667	54.1458333333333	0.0293315220475176	0.0101356021559647	733900.189036032	140.121412525883	130.395833333333	48.8958333333333
124.020833333333	54.1458333333333	0.029384356223847	0.0107412927791837	732158.038791595	140.318017066141	130.395833333333	48.8958333333333
124.0625	54.1458333333333	0.0297632052386765	0.0109525512050823	730423.094513485	140.515478510779	130.395833333333	48.8958333333333
124.104166666667	54.1458333333333	0.0288015493381054	0.0108602914719582	728695.408238442	140.713799392795	130.395833333333	48.8958333333333
124.145833333333	54.1458333333333	0.0284415424456312	0.0105681755991875	726975.032277778	140.912982200358	130.395833333333	48.8958333333333
124.1875	54.1458333333333	0.0276151216869515	0.0101954669604186	725262.019215417	141.113029375474	130.395833333333	48.8958333333333
124.229166666667	54.1458333333333	0.0274951620252682	0.0101314139731849	723556.421905783	141.313943312636	130.395833333333	48.8958333333333
124.270833333333	54.1458333333333	0.0275378626236382	0.00987350917262278	721858.293471607	141.515726357464	130.395833333333	48.8958333333333
124.3125	54.1458333333333	0.0277290366940081	0.00958352235633585	720167.687301621	141.718380805317	130.395833333333	48.8958333333333
124.354166666667	54.1458333333333	0.0274502527115141	0.00931300424526667	718484.657048125	141.921908899902	130.395833333333	48.8958333333333
124.395833333333	54.1458333333333	0.0276929894319858	0.0092472082572457	756268.897435575	142.68810613272	130.604166666667	48.5625
124.4375	54.1458333333333	0.0269465872882777	0.00999821980952714	754622.216153307	142.885567437847	130.604166666667	48.5625
124.479166666667	54.1458333333333	0.0277618853227051	0.0095024325060759	752983.032617938	143.083818085387	130.604166666667	48.5625
124.520833333333	54.1458333333333	0.0276455610999454	0.0100983994418339	751351.396434804	143.282859605848	130.604166666667	48.5625
124.5625	54.1458333333333	0.029502797021798	0.0108607951082949	739345.210723789	144.104016592612	130.4375	48.6041666666667
124.604166666667	54.1458333333333	0.0296621274760851	0.0110532138775271	737752.745049469	144.308356381231	130.4375	48.6041666666667
124.645833333333	54.1458333333333	0.0297283963596186	0.0111871534425202	736168.181563647	144.513506492223	130.4375	48.6041666666667
124.6875	54.1458333333333	0.0300075145743605	0.0116185556473616	734591.571918395	144.719468100994	130.4375	48.6041666666667
124.729166666667	54.1458333333333	0.0296168590728103	0.0114053096496805	733022.96794865	144.92624232235	130.4375	48.6041666666667
124.770833333333	54.1458333333333	0.0300312082327465	0.0117698530753804	731462.421668537	145.13383020923	130.4375	48.6041666666667
124.8125	54.1458333333333	0.0300979840849328	0.0110708449593825	729909.985267576	145.342232751446	130.4375	48.6041666666667
124.854166666667	54.1458333333333	0.0299791141636558	0.0110378232666128	728365.711106763	145.551450874402	130.4375	48.6041666666667
124.895833333333	54.1458333333333	0.0303917721903727	0.0120517008652006	726829.651714536	145.761485437819	130.4375	48.6041666666667
124.9375	54.1458333333333	0.0300005437240382	0.0108722955038327	725301.85978264	145.97233723444	130.4375	48.6041666666667
124.979166666667	54.1458333333333	0.0301054532290868	0.0107465111789478	723782.388161851	146.184006988742	130.4375	48.6041666666667
125.020833333333	54.1458333333333	0.0301160361840706	0.0111558367712733	732378.77771306	145.733530421704	130.604166666667	48.5625
125.0625	54.1458333333333	0.0296124481812118	0.0105639984041086	730849.858572754	145.942967927021	130.604166666667	48.5625
125.104166666667	54.1458333333333	0.0292229501316954	0.0100585151168465	729329.200954754	146.153211878931	130.604166666667	48.5625
125.145833333333	54.1458333333333	0.0289661857614569	0.00991278586820557	727816.857136674	146.364262923361	130.604166666667	48.5625
125.1875	54.1458333333333	0.0293586753700855	0.009926763065971	726312.879543504	146.576121637427	130.604166666667	48.5625
120.145833333333	54.1041666666667	0.0216527915029328	0.00350017607918778	292492.616351828	120.023987588019	123.895833333333	52.7291666666667
120.1875	54.1041666666667	0.0215599890029726	0.00557783514338234	580717.516390574	123.40087892293	127.104166666667	51.0208333333333
120.229166666667	54.1041666666667	0.0218069934885605	0.00368418006262602	454477.164397691	129.489922684652	125.270833333333	51.3958333333333
120.270833333333	54.1041666666667	0.0227973293059509	0.00280084286010779	450285.815361252	129.998097774635	125.229166666667	51.3958333333333
120.3125	54.1041666666667	0.0209370850272957	0.00459524634505847	285149.635590006	118.768989184826	124.020833333333	52.8125
120.354166666667	54.1041666666667	0.0219805434511576	0.0066087243573084	584328.803019501	124.289891628393	127.229166666667	50.9375
120.395833333333	54.1041666666667	0.0217618056365134	0.00639037162566391	582079.476576431	124.474431889188	127.229166666667	50.9375
120.4375	54.1041666666667	0.0221503640796336	0.00656678824002826	579835.136553778	124.660272804846	127.229166666667	50.9375
120.479166666667	54.1041666666667	0.0239880528577144	0.0085871968384829	600793.597944401	125.292144084745	127.4375	50.7708333333333
120.520833333333	54.1041666666667	0.025331763610825	0.0105656840591629	592821.164282677	126.560793104297	127.270833333333	50.7291666666667
120.5625	54.1041666666667	0.0245217380254232	0.0102764073706464	590634.68037572	126.751649358074	127.270833333333	50.7291666666667
120.604166666667	54.1041666666667	0.024586123115549	0.0102358539204841	588453.64716775	126.943798220871	127.270833333333	50.7291666666667
120.645833333333	54.1041666666667	0.0255115628140721	0.0101520431189761	586278.126221665	127.137250841764	127.270833333333	50.7291666666667
120.6875	54.1041666666667	0.0238499359964426	0.0082835624176428	534455.96952182	126.145371141065	126.854166666667	51.1041666666667
120.729166666667	54.1041666666667	0.0244278585533703	0.0085720311873808	581943.871163432	127.528112289977	127.270833333333	50.7291666666667
120.9375	54.1041666666667	0.0246637689751775	0.00969676423857132	571209.155403439	128.528874785211	127.270833333333	50.7291666666667
120.979166666667	54.1041666666667	0.0240503782174023	0.0099642918152467	569080.041467303	128.733166664894	127.270833333333	50.7291666666667
121.020833333333	54.1041666666667	0.0243076727243006	0.00930495709887666	873513.057888595	126.424132575835	130.645833333333	49.0208333333333
121.0625	54.1041666666667	0.0269807463417946	0.0101076433937171	870194.269524004	127.063665669795	130.5625	48.9791666666667
121.104166666667	54.1041666666667	0.0266546056164924	0.0100859930290752	868021.443802229	127.205217552498	130.5625	48.9791666666667
121.145833333333	54.1041666666667	0.0276542804691459	0.00947826261967109	863817.18641742	128.357064169998	130.395833333333	48.8958333333333
121.1875	54.1041666666667	0.0244023149328394	0.0091075944062658	864772.625369766	126.986044527101	130.645833333333	49.0208333333333
121.229166666667	54.1041666666667	0.0241883128258417	0.0092322358030792	862597.57965283	127.128088078744	130.645833333333	49.0208333333333
121.270833333333	54.1041666666667	0.0274815760019607	0.0095339354251954	859371.262189604	127.777723690071	130.5625	48.9791666666667
121.3125	54.1041666666667	0.0271697869646156	0.00988479756847585	857219.156271431	127.922442615194	130.5625	48.9791666666667
121.354166666667	54.1041666666667	0.0274130286032787	0.00914250534297754	855071.290714554	128.067805629931	130.5625	48.9791666666667
121.395833333333	54.1041666666667	0.0276063847293875	0.010108030804682	851072.212414793	129.240156457442	130.395833333333	48.8958333333333
121.4375	54.1041666666667	0.0272346852596689	0.00920981393089305	848963.560001626	129.389618690424	130.395833333333	48.8958333333333
121.479166666667	54.1041666666667	0.027423808427579	0.00917014754145889	884440.524629561	130.47089924371	130.604166666667	48.5625
121.520833333333	54.1041666666667	0.0271608748859385	0.00963687175196324	882369.425254583	130.618826535414	130.604166666667	48.5625
121.5625	54.1041666666667	0.026907904516823	0.00919613311308373	880302.916525434	130.767371029233	130.604166666667	48.5625
121.604166666667	54.1041666666667	0.0266261338572524	0.00920217438205802	878241.031521121	130.91653570126	130.604166666667	48.5625
121.645833333333	54.1041666666667	0.0277862554516673	0.00818640937270768	876183.803556047	131.066323529218	130.604166666667	48.5625
121.6875	54.1041666666667	0.0277697747060309	0.00845273076015262	874131.266181035	131.2167374921	130.604166666667	48.5625
121.729166666667	54.1041666666667	0.0279179275695147	0.00853552007060981	872083.453184309	131.367780569796	130.604166666667	48.5625
121.770833333333	54.1041666666667	0.0270557901652357	0.00923648062648247	870040.398592463	131.519455742718	130.604166666667	48.5625
121.8125	54.1041666666667	0.0267174808149396	0.0102042617129866	868002.136671421	131.671765991412	130.604166666667	48.5625
121.854166666667	54.1041666666667	0.0264788672652419	0.0102217859419085	645337.286247483	139.162384469639	127.6875	49.5625
121.895833333333	54.1041666666667	0.0267478508474486	0.0101142006642109	643558.936889098	139.379140666058	127.6875	49.5625
121.9375	54.1041666666667	0.0281187370370476	0.00938495187815714	861916.45320174	132.132536991183	130.604166666667	48.5625
121.979166666667	54.1041666666667	0.0298169975193448	0.0097705966306314	1019717.10479687	149.703049580477	128.604166666667	45.9791666666667
122.020833333333	54.1041666666667	0.0265656934788504	0.010081189721193	638271.229741347	140.036066209733	127.6875	49.5625
122.0625	54.1041666666667	0.0281468358887668	0.00913446503117199	855875.160509978	132.599130900189	130.604166666667	48.5625
122.104166666667	54.1041666666667	0.0278890299533491	0.00924811286193771	853871.427024708	132.755970060071	130.604166666667	48.5625
122.145833333333	54.1041666666667	0.0299451702951984	0.00990987947759768	851872.769060969	132.913468095285	130.604166666667	48.5625
122.1875	54.1041666666667	0.0277613768157784	0.00924324934462106	849879.22307803	133.071627968575	130.604166666667	48.5625
122.229166666667	54.1041666666667	0.0298525375447704	0.00987771170277391	847890.825782806	133.23045263841	130.604166666667	48.5625
122.270833333333	54.1041666666667	0.0273830783435667	0.00893250531940666	845907.614130542	133.389945058494	130.604166666667	48.5625
122.3125	54.1041666666667	0.0282658042491483	0.00881749782762097	843929.625325494	133.550108177254	130.604166666667	48.5625
122.354166666667	54.1041666666667	0.0295169592638606	0.00988707402507086	841956.896821554	133.710944937326	130.604166666667	48.5625
122.395833333333	54.1041666666667	0.0267662141190994	0.00911073518751948	839989.466322841	133.872458275024	130.604166666667	48.5625
122.4375	54.1041666666667	0.0270995054941493	0.00871952743828605	838027.371784292	134.034651119802	130.604166666667	48.5625
122.479166666667	54.1041666666667	0.0279867798929465	0.00854390994336676	836070.651412186	134.1975263937	130.604166666667	48.5625
122.520833333333	54.1041666666667	0.0266246395161688	0.00872387602110557	834119.343664645	134.361087010785	130.604166666667	48.5625
122.5625	54.1041666666667	0.0266346430032093	0.00859800176868574	832173.487252116	134.525335876575	130.604166666667	48.5625
122.604166666667	54.1041666666667	0.0275449618252498	0.00832575910613162	830233.121137791	134.690275887457	130.604166666667	48.5625
122.645833333333	54.1041666666667	0.0277072971262329	0.00836184385666251	828298.284538005	134.855909930087	130.604166666667	48.5625
122.6875	54.1041666666667	0.0274539191217212	0.00812073134794794	826369.0169226	135.022240880781	130.604166666667	48.5625
122.729166666667	54.1041666666667	0.0285828313745667	0.00883440630805545	824445.358015236	135.189271604898	130.604166666667	48.5625
122.770833333333	54.1041666666667	0.0297010988969289	0.00929563670143095	822527.34779367	135.357004956206	130.604166666667	48.5625
122.8125	54.1041666666667	0.0303487521325368	0.0101686303624056	820615.026489994	135.525443776237	130.604166666667	48.5625
122.854166666667	54.1041666666667	0.0303034468406389	0.0101082591165638	818708.434590833	135.69459089363	130.604166666667	48.5625
122.895833333333	54.1041666666667	0.0293676970642733	0.00869490478944242	816807.612837479	135.864449123465	130.604166666667	48.5625
122.9375	54.1041666666667	0.0292266134383032	0.0085954950821595	814912.602226013	136.035021266577	130.604166666667	48.5625
122.979166666667	54.1041666666667	0.0293532455767349	0.00868978613109607	813023.444007362	136.206310108869	130.604166666667	48.5625
123.020833333333	54.1041666666667	0.0292915919224041	0.0088825278570587	811140.179687292	136.378318420598	130.604166666667	48.5625
123.0625	54.1041666666667	0.0294789160482023	0.00946154753218132	809262.851026396	136.551048955664	130.604166666667	48.5625
123.104166666667	54.1041666666667	0.0298264323906431	0.00984168330418661	768720.852447342	135.947613318346	130.395833333333	48.8958333333333
123.145833333333	54.1041666666667	0.029857898723817	0.00993954897804287	766828.838906073	136.127060586534	130.395833333333	48.8958333333333
123.1875	54.1041666666667	0.0297689971520864	0.00980509299268698	764942.992660181	136.307312107133	130.395833333333	48.8958333333333
123.229166666667	54.1041666666667	0.0294238613272245	0.0095615781482222	763063.360051831	136.488371190662	130.395833333333	48.8958333333333
123.270833333333	54.1041666666667	0.0299316000389708	0.0103285212441084	761189.987725929	136.670241127356	130.395833333333	48.8958333333333
123.3125	54.1041666666667	0.0302085608169383	0.0107012214088588	759322.922630062	136.85292518619	130.395833333333	48.8958333333333
123.354166666667	54.1041666666667	0.0309385173227843	0.010868568054931	785270.504785871	138.300495446123	130.4375	48.6041666666667
123.395833333333	54.1041666666667	0.0312851457049669	0.0117997072495563	755607.903431124	137.220748633919	130.395833333333	48.8958333333333
123.4375	54.1041666666667	0.0307908996649486	0.0113261773491462	753760.044734846	137.40589444546	130.395833333333	48.8958333333333
123.479166666667	54.1041666666667	0.0305859997905282	0.0109903676272043	751918.684081533	137.591867222354	130.395833333333	48.8958333333333
123.520833333333	54.1041666666667	0.0309826912904917	0.0115017681106633	750083.869928411	137.778670112048	130.395833333333	48.8958333333333
123.5625	54.1041666666667	0.0310999144569523	0.0115975818250621	748255.651033397	137.966306234501	130.395833333333	48.8958333333333
123.604166666667	54.1041666666667	0.0305409865715293	0.0112660840510914	746434.076454486	138.154778681091	130.395833333333	48.8958333333333
123.645833333333	54.1041666666667	0.030554429789706	0.0111611143258654	744619.19554907	138.344090513489	130.395833333333	48.8958333333333
123.6875	54.1041666666667	0.0298576585450522	0.0105005572567052	742811.057973198	138.534244762518	130.395833333333	48.8958333333333
123.729166666667	54.1041666666667	0.0291718993624689	0.00989163129826368	741009.713680715	138.725244426997	130.395833333333	48.8958333333333
123.770833333333	54.1041666666667	0.029168247530614	0.010009054412828	739215.212922326	138.917092472567	130.395833333333	48.8958333333333
123.8125	54.1041666666667	0.0295003660199744	0.0102221706428592	737427.606244595	139.109791830485	130.395833333333	48.8958333333333
123.854166666667	54.1041666666667	0.0293393128607411	0.0102830034234466	735646.94448882	139.303345396419	130.395833333333	48.8958333333333
123.895833333333	54.1041666666667	0.0293969587711435	0.0102845276562633	733873.278789827	139.497756029207	130.395833333333	48.8958333333333
123.9375	54.1041666666667	0.0296104824637708	0.010354644189155	732106.660574681	139.69302654961	130.395833333333	48.8958333333333
123.979166666667	54.1041666666667	0.0293974873541612	0.0101633347098115	730347.141561286	139.889159739035	130.395833333333	48.8958333333333
124.020833333333	54.1041666666667	0.0269755880349599	0.0100455649425126	767822.369224465	140.729211388536	130.604166666667	48.5625
124.0625	54.1041666666667	0.0268692195906916	0.0109339830124778	772019.769674839	152.285266475024	128.854166666667	47.8541666666667
124.104166666667	54.1041666666667	0.0270341566349611	0.0101614159350037	770756.693207576	152.4975347137	128.854166666667	47.8541666666667
124.145833333333	54.1041666666667	0.0266980688787803	0.0100781415985149	762678.536484784	141.304064501902	130.604166666667	48.5625
124.1875	54.1041666666667	0.0264357420835028	0.0111946353432202	768257.493980204	152.923990734334	128.854166666667	47.8541666666667
124.229166666667	54.1041666666667	0.0263862979510359	0.0112761434980864	719015.615603499	139.251134766718	130.645833333333	49.0208333333333
124.270833333333	54.1041666666667	0.0269358091188378	0.0100341058375893	757599.125512401	141.886004072623	130.604166666667	48.5625
124.3125	54.1041666666667	0.0263197282707335	0.011331845322941	715471.819289336	139.648113930937	130.645833333333	49.0208333333333
124.354166666667	54.1041666666667	0.0266324839965257	0.0102628397185239	754249.292192352	142.277926282729	130.604166666667	48.5625
124.395833333333	54.1041666666667	0.0263530573153972	0.0112937489339341	752585.455669797	142.475081592669	130.604166666667	48.5625
124.4375	54.1041666666667	0.0275641723480801	0.00967095830802855	750929.072167939	142.673035355649	130.604166666667	48.5625
124.479166666667	54.1041666666667	0.0272634738926154	0.0100215822974684	749280.191652791	142.871789248619	130.604166666667	48.5625
124.520833333333	54.1041666666667	0.0277839320920427	0.0107539677310026	747638.86430262	143.071344898826	130.604166666667	48.5625
124.5625	54.1041666666667	0.0288647277358621	0.0110398597608502	735593.208060262	143.893160092597	130.4375	48.6041666666667
124.604166666667	54.1041666666667	0.029563077315182	0.0112519233656391	733991.030135332	144.098078156942	130.4375	48.6041666666667
124.645833333333	54.1041666666667	0.029690443029959	0.0111660864180234	732396.763930814	144.303818248438	130.4375	48.6041666666667
124.6875	54.1041666666667	0.0300827575149781	0.0118218770785545	730810.461743331	144.510381639407	130.4375	48.6041666666667
124.729166666667	54.1041666666667	0.0299625420487832	0.0118744505259319	729232.176061032	144.71776954104	130.4375	48.6041666666667
124.770833333333	54.1041666666667	0.030108174903427	0.0112417552271674	727661.959559907	144.925983102088	130.4375	48.6041666666667
124.8125	54.1041666666667	0.0304201186035321	0.0122226589184987	726099.865100013	145.135023407558	130.4375	48.6041666666667
124.854166666667	54.1041666666667	0.0302417449417179	0.0115050103255618	724545.945721548	145.344891477391	130.4375	48.6041666666667
124.895833333333	54.1041666666667	0.0301752195151703	0.0114511304826934	723000.254640815	145.555588265138	130.4375	48.6041666666667
124.9375	54.1041666666667	0.0301038846556431	0.0114181387891309	721462.845246088	145.767114656626	130.4375	48.6041666666667
124.979166666667	54.1041666666667	0.0302588250525854	0.0111524272686703	719933.771093322	145.979471468617	130.4375	48.6041666666667
125.020833333333	54.1041666666667	0.0303387746879047	0.0108470428417884	718413.085901749	146.192659447465	130.4375	48.6041666666667
125.0625	54.1041666666667	0.0300025239526853	0.0103578023000509	716900.84354937	146.406679267757	130.4375	48.6041666666667
125.104166666667	54.1041666666667	0.0300395818566134	0.0100223901929423	715397.098068294	146.621531530957	130.4375	48.6041666666667
125.145833333333	54.1041666666667	0.0303910713765272	0.011176611498519	713901.903639956	146.837216764046	130.4375	48.6041666666667
125.1875	54.1041666666667	0.0300495111104429	0.0111581297335263	722446.57912276	146.374390807296	130.604166666667	48.5625
125.229166666667	54.1041666666667	0.0304159672413088	0.011312786587683	681130.558404645	146.186098522019	130.395833333333	48.8958333333333
125.270833333333	54.1041666666667	0.0303147717807335	0.0112154746397501	719444.957389768	146.801972897826	130.604166666667	48.5625
125.3125	54.1041666666667	0.0299118048972553	0.0104489316991485	717956.933679118	147.016996128528	130.604166666667	48.5625
125.354166666667	54.1041666666667	0.0301470927562101	0.010685271607635	716477.506305067	147.232841339017	130.604166666667	48.5625
125.395833333333	54.1041666666667	0.0297579582744842	0.0100487247918484	715006.72910832	147.449508826418	130.604166666667	48.5625
125.4375	54.1041666666667	0.0294636160133276	0.00945426394977605	713544.656056397	147.666998810267	130.604166666667	48.5625
125.479166666667	54.1041666666667	0.0279263441095717	0.00880989448112943	712091.341238357	147.885311431173	130.604166666667	48.5625
125.520833333333	54.1041666666667	0.0276737940188964	0.00890021687607664	710646.8388594	148.104446749494	130.604166666667	48.5625
120.104166666667	54.0625	0.0215563656981998	0.00589786847657454	595398.779171113	122.836972981497	127.229166666667	50.9375
120.145833333333	54.0625	0.021813720097856	0.00596667494230979	593108.751746827	123.013272248696	127.229166666667	50.9375
120.1875	54.0625	0.0243876610752486	0.00852923004884431	607848.565907887	124.722497897379	127.270833333333	50.7291666666667
120.229166666667	54.0625	0.0218087466338462	0.0060358537362563	588542.52050675	123.369590379298	127.229166666667	50.9375
120.270833333333	54.0625	0.0218677221870059	0.00551829246536318	575892.121123672	123.199552606032	127.145833333333	51.0208333333333
120.3125	54.0625	0.0217524016769353	0.00673205185764662	583995.085986641	123.730947691313	127.229166666667	50.9375
120.354166666667	54.0625	0.0244504885227649	0.00881613996897906	598918.613768047	125.451331971966	127.270833333333	50.7291666666667
120.395833333333	54.0625	0.0226991211994032	0.00779525856840755	578177.380427346	123.018248252305	127.3125	51.0208333333333
120.4375	54.0625	0.0242666044980314	0.00852741210857616	594484.013810758	125.823185309705	127.270833333333	50.7291666666667
120.479166666667	54.0625	0.0239860534827652	0.00879757002390842	598126.08775514	124.930596054383	127.4375	50.7708333333333
120.520833333333	54.0625	0.023229575494443	0.00831014808618338	590070.282049687	126.20011414965	127.270833333333	50.7291666666667
120.5625	54.0625	0.0252427180775877	0.0102697625550101	693727.543598792	135.133023174095	127.3125	49.4375
120.604166666667	54.0625	0.0243434103358128	0.0107894342539041	691806.140698487	135.326319660276	127.3125	49.4375
120.645833333333	54.0625	0.0243194838594892	0.0106668279632465	689891.29969592	135.520598599567	127.3125	49.4375
120.6875	54.0625	0.0245229409084116	0.0101276998371195	581307.346133854	126.969559607263	127.270833333333	50.7291666666667
120.729166666667	54.0625	0.0244030500372356	0.0104120124838082	579130.415907874	127.165235260539	127.270833333333	50.7291666666667
120.770833333333	54.0625	0.0243918325983844	0.00999031542269308	884049.356629012	125.356831725493	130.645833333333	49.0208333333333
120.8125	54.0625	0.0244986313109376	0.0101378482603454	885573.766528656	137.00688961107	128.895833333333	47.9375
120.854166666667	54.0625	0.0256135852449857	0.0101264330627709	572633.774197769	127.760402717137	127.270833333333	50.7291666666667
120.895833333333	54.0625	0.0237325187932481	0.00795115146434138	576017.944236513	126.824044514698	127.4375	50.7708333333333
120.9375	54.0625	0.0240472256339558	0.00895845824614715	512431.577118461	126.227178200735	126.854166666667	51.1875
120.979166666667	54.0625	0.0238398217019796	0.00873523906765599	510233.787689636	126.441654826624	126.854166666667	51.1875
121.020833333333	54.0625	0.0245327501844568	0.0100001264820696	564053.736037036	128.573395985209	127.270833333333	50.7291666666667
121.0625	54.0625	0.0241170755372466	0.0104458538759286	506770.796588036	127.487323158743	126.8125	51.1458333333333
121.104166666667	54.0625	0.0244315149289644	0.00949055501177453	557911.29172648	119.28727672027	128.104166666667	51.3958333333333
121.145833333333	54.0625	0.0243723090243043	0.00931705467579791	864178.620582584	126.600070171303	130.645833333333	49.0208333333333
121.1875	54.0625	0.0274247488179836	0.0092121939124649	860873.214149336	127.2467810803	130.5625	48.9791666666667
121.229166666667	54.0625	0.027499445414835	0.00989219304286612	856662.469341855	128.408056287188	130.395833333333	48.8958333333333
121.270833333333	54.0625	0.0276624901804474	0.0100677365909871	854526.783231574	128.554796795763	130.395833333333	48.8958333333333
121.3125	54.0625	0.0272591793311851	0.00933965530603352	852395.461704166	128.702188650792	130.395833333333	48.8958333333333
121.354166666667	54.0625	0.0276249259567336	0.010089548897206	850268.538278432	128.850235406374	130.395833333333	48.8958333333333
121.395833333333	54.0625	0.0272492786553451	0.00952743370801256	850066.545272982	127.969669526308	130.5625	48.9791666666667
121.4375	54.0625	0.0276300072275101	0.00914577411868131	846028.021133414	129.148307876625	130.395833333333	48.8958333333333
121.479166666667	54.0625	0.0269754948630034	0.00943844318402994	881437.33925668	130.243028134332	130.604166666667	48.5625
121.520833333333	54.0625	0.0268351365019818	0.00960972198470541	879357.12677387	130.390913394291	130.604166666667	48.5625
121.5625	54.0625	0.027782811530903	0.00902567980092997	877281.486964294	130.539420547143	130.604166666667	48.5625
121.604166666667	54.0625	0.0282538382498418	0.00941586526348329	875210.453037563	130.688552637712	130.604166666667	48.5625
121.645833333333	54.0625	0.0274786587667951	0.00899122788450403	873144.058442691	130.838312713135	130.604166666667	48.5625
121.6875	54.0625	0.0285232908424789	0.00942585240207467	871082.336869186	130.988703822501	130.604166666667	48.5625
121.729166666667	54.0625	0.0299138780445082	0.00998599451964441	869025.322248093	131.139729016484	130.604166666667	48.5625
121.770833333333	54.0625	0.0296822297947863	0.00954623008858179	866973.048753026	131.291391346963	130.604166666667	48.5625
121.8125	54.0625	0.0296355005393169	0.00952512879381707	864925.550801198	131.443693866638	130.604166666667	48.5625
121.854166666667	54.0625	0.0298339749959416	0.00967616051690794	862882.863054415	131.596639628627	130.604166666667	48.5625
121.895833333333	54.0625	0.0298595534957349	0.00994240993570121	860845.020420048	131.750231686071	130.604166666667	48.5625
121.9375	54.0625	0.029931278790912	0.0100205509487987	858812.058052003	131.904473091706	130.604166666667	48.5625
121.979166666667	54.0625	0.030155356518656	0.0103117307011633	856784.011351657	132.059366897446	130.604166666667	48.5625
122.020833333333	54.0625	0.0279252945557694	0.00883878367287254	854760.915968756	132.214916153941	130.604166666667	48.5625
122.0625	54.0625	0.0281301850581575	0.00916412875238028	852742.807802325	132.371123910137	130.604166666667	48.5625
122.104166666667	54.0625	0.0299030680655099	0.0103387985532154	850729.723001535	132.527993212814	130.604166666667	48.5625
122.145833333333	54.0625	0.0298479104432983	0.0100439886209504	848721.697966525	132.685527106124	130.604166666667	48.5625
122.1875	54.0625	0.0278838563381023	0.00921060228731199	846718.76934924	132.843728631111	130.604166666667	48.5625
122.229166666667	54.0625	0.0297531445990283	0.00933169402379634	844720.974054214	133.002600825222	130.604166666667	48.5625
122.270833333333	54.0625	0.0298608638900261	0.0104088285277656	831256.147388833	133.602090924022	130.4375	48.6041666666667
122.3125	54.0625	0.0295437916328705	0.00932667919214623	840740.932316536	133.32236934963	130.604166666667	48.5625
122.354166666667	54.0625	0.0282607150199137	0.00874550925564909	838758.760952601	133.483271732302	130.604166666667	48.5625
122.395833333333	54.0625	0.0276836978376217	0.00909955197700474	836781.873069723	133.644856887797	130.604166666667	48.5625
122.4375	54.0625	0.029430725647906	0.00902828079249561	834810.306846217	133.807127827881	130.604166666667	48.5625
122.479166666667	54.0625	0.0286890761010298	0.0089261722784179	832844.100717101	133.970087557565	130.604166666667	48.5625
122.520833333333	54.0625	0.0278991954898582	0.00889555945803367	830883.293374676	134.133739074539	130.604166666667	48.5625
122.5625	54.0625	0.028578612303018	0.00903264658942111	828927.923769077	134.29808536859	130.604166666667	48.5625
122.604166666667	54.0625	0.0297550605425895	0.00933965069311496	826978.031108765	134.463129421015	130.604166666667	48.5625
122.645833333333	54.0625	0.0293926876242069	0.00891147803533855	825033.654860992	134.628874204017	130.604166666667	48.5625
122.6875	54.0625	0.0292941861650512	0.00838597099863235	823094.83475225	134.795322680089	130.604166666667	48.5625
122.729166666667	54.0625	0.0296310423634527	0.00871450904912565	821161.610768645	134.962477801392	130.604166666667	48.5625
122.770833333333	54.0625	0.0293074056959076	0.00882695230985161	819234.023156245	135.13034250911	130.604166666667	48.5625
122.8125	54.0625	0.0300580450149791	0.0097142336807982	817312.112421407	135.298919732803	130.604166666667	48.5625
122.854166666667	54.0625	0.0302097795225096	0.0101252863013835	815395.919331032	135.468212389738	130.604166666667	48.5625
122.895833333333	54.0625	0.0300480310647644	0.00960286283114371	813485.484912782	135.638223384217	130.604166666667	48.5625
122.9375	54.0625	0.0297525259243443	0.00915627118748903	811580.850455269	135.808955606886	130.604166666667	48.5625
122.979166666667	54.0625	0.0293042924155021	0.00906881605921962	809682.057508185	135.980411934028	130.604166666667	48.5625
123.020833333333	54.0625	0.0295547826230735	0.00946225965537365	807789.147882376	136.152595226854	130.604166666667	48.5625
123.0625	54.0625	0.0292053417900132	0.00921835240482416	805902.163649889	136.325508330768	130.604166666667	48.5625
123.104166666667	54.0625	0.0298205299768422	0.0100972320823662	765394.424943394	135.707382574174	130.395833333333	48.8958333333333
123.145833333333	54.0625	0.0299400812505924	0.00963919990585219	791007.677999651	137.176347293726	130.4375	48.6041666666667
123.1875	54.0625	0.0303285816124085	0.0100795222191286	789156.294511861	137.354660812576	130.4375	48.6041666666667
123.229166666667	54.0625	0.0303284392340331	0.0100490953853475	787311.169744211	137.533733690288	130.4375	48.6041666666667
123.270833333333	54.0625	0.0305553683544169	0.0104264716688306	785472.34840335	137.713568682166	130.4375	48.6041666666667
123.3125	54.0625	0.0304512882737155	0.0111316350274723	755945.822479335	136.613666221871	130.395833333333	48.8958333333333
123.354166666667	54.0625	0.0303727759432382	0.010840191113024	754074.942605356	136.797389257135	130.395833333333	48.8958333333333
123.395833333333	54.0625	0.0308925193279606	0.0112893317981714	752210.454078612	136.981942241375	130.395833333333	48.8958333333333
123.4375	54.0625	0.0308694607990367	0.0113034712267396	750352.40515197	137.167328492081	130.395833333333	48.8958333333333
123.479166666667	54.0625	0.0299186152389841	0.0100938356734668	748500.844388405	137.35355130208	130.395833333333	48.8958333333333
123.520833333333	54.0625	0.0299668977730609	0.010116520321957	746655.820660657	137.540613938454	130.395833333333	48.8958333333333
123.5625	54.0625	0.0298511452409386	0.0102746750458081	744817.383150819	137.728519641433	130.395833333333	48.8958333333333
123.604166666667	54.0625	0.0296064775949338	0.00969292768832308	742985.581349819	137.917271623279	130.395833333333	48.8958333333333
123.645833333333	54.0625	0.0298079868108546	0.0103645815608126	741160.465056844	138.106873067137	130.395833333333	48.8958333333333
123.6875	54.0625	0.0291444571694679	0.00915419616435387	739342.08437867	138.297327125876	130.395833333333	48.8958333333333
123.729166666667	54.0625	0.0278442277184487	0.00888672327697948	737530.489728917	138.488636920907	130.395833333333	48.8958333333333
123.770833333333	54.0625	0.0285882785897215	0.00912025507983794	735725.731827192	138.680805540983	130.395833333333	48.8958333333333
123.8125	54.0625	0.0289533653304493	0.00969552453179153	733927.861698172	138.873836040975	130.395833333333	48.8958333333333
123.854166666667	54.0625	0.0288267145010158	0.0097874737713836	732136.930670582	139.067731440631	130.395833333333	48.8958333333333
123.895833333333	54.0625	0.0289110790125318	0.00970804676842907	730352.990376066	139.26249472332	130.395833333333	48.8958333333333
123.9375	54.0625	0.0281996399240962	0.00976291407509593	728576.092747987	139.458128834743	130.395833333333	48.8958333333333
123.979166666667	54.0625	0.0274138398151178	0.00931360544608376	765976.079313448	140.319746081486	130.604166666667	48.5625
124.020833333333	54.0625	0.0278383552249743	0.00903037231176219	764237.587850405	140.510181839327	130.604166666667	48.5625
124.0625	54.0625	0.0261601054693656	0.0106987698323309	751148.717191844	142.649884428167	130.229166666667	48.5208333333333
124.104166666667	54.0625	0.0243879814990964	0.00962857886308982	313304.937920228	146.504842598254	126.604166666667	51.6875
124.145833333333	54.0625	0.0236470916906949	0.0101106246527777	758188.452634579	152.053160852798	128.895833333333	47.9375
124.1875	54.0625	0.0240544726656675	0.0102644366064816	557872.62078632	156.008841882325	127.3125	49.4375
124.229166666667	54.0625	0.024389156048282	0.00955500902762089	744588.642359637	143.44991800655	130.229166666667	48.5208333333333
124.270833333333	54.0625	0.0243558674009161	0.00954023178542541	742967.777633303	143.651941672271	130.229166666667	48.5208333333333
124.3125	54.0625	0.024019755492093	0.0103785418141628	554601.690894936	156.880922378331	127.3125	49.4375
124.354166666667	54.0625	0.0257811859549653	0.0110873252890751	710172.18982084	139.607686058714	130.645833333333	49.0208333333333
124.395833333333	54.0625	0.0261986924045665	0.0107397321667763	748912.594158259	142.259961154404	130.604166666667	48.5625
124.4375	54.0625	0.0266156224991764	0.0109977014871337	747246.436922058	142.458402024109	130.604166666667	48.5625
124.479166666667	54.0625	0.0264081069341425	0.0103531056183071	745587.787282691	142.657653944343	130.604166666667	48.5625
124.520833333333	54.0625	0.0268439273226926	0.0102660914544477	743936.695994749	142.857718642397	130.604166666667	48.5625
124.5625	54.0625	0.0272267812012556	0.0100528002575276	742293.214030873	143.058597794461	130.604166666667	48.5625
124.604166666667	54.0625	0.0277392842696476	0.0102727280265854	740657.392578969	143.260293024393	130.604166666667	48.5625
124.645833333333	54.0625	0.0276702055988936	0.0103090772879374	739029.283039306	143.46280590249	130.604166666667	48.5625
124.6875	54.0625	0.0296664728777227	0.0110832346184202	727039.254575881	144.29911988109	130.4375	48.6041666666667
124.729166666667	54.0625	0.0289138772454798	0.0109090190609905	735796.406341511	143.870290609059	130.604166666667	48.5625
124.770833333333	54.0625	0.0292347176002769	0.0111920522431763	723871.242391256	144.715952980765	130.4375	48.6041666666667
124.8125	54.0625	0.0299425661322367	0.0112854858454223	722299.409948834	144.92562745305	130.4375	48.6041666666667
124.854166666667	54.0625	0.0304783350211365	0.0118052601904447	720735.764844246	145.13614205316	130.4375	48.6041666666667
124.895833333333	54.0625	0.0306570996426213	0.0120377050404756	719180.360988243	145.347497832243	130.4375	48.6041666666667
124.9375	54.0625	0.0303104844534727	0.011577347927032	717633.25247249	145.559695772993	130.4375	48.6041666666667
124.979166666667	54.0625	0.0307010610438255	0.0117063016001526	716094.49356527	145.772736788266	130.4375	48.6041666666667
125.020833333333	54.0625	0.0303993159876596	0.0111701454029851	714564.138707079	145.986621719681	130.4375	48.6041666666667
125.0625	54.0625	0.0300941586091623	0.0106308395761306	713042.242506092	146.20135133622	130.4375	48.6041666666667
125.104166666667	54.0625	0.03013902628087	0.0105692723079821	711528.859733496	146.416926332821	130.4375	48.6041666666667
125.145833333333	54.0625	0.0304121825577343	0.0115719367455491	710024.045318681	146.633347328961	130.4375	48.6041666666667
125.1875	54.0625	0.0304735565772155	0.0114921464127599	708527.854344324	146.850614867236	130.4375	48.6041666666667
125.229166666667	54.0625	0.0304231591968926	0.011314211125064	707040.34204131	147.068729411942	130.4375	48.6041666666667
125.270833333333	54.0625	0.0303111817298091	0.0112129274454279	715568.633504917	146.599505987696	130.604166666667	48.5625
125.3125	54.0625	0.0303441565864717	0.0111532725558748	714071.065347472	146.81526614336	130.604166666667	48.5625
125.354166666667	54.0625	0.0307360367487721	0.0113989303642616	672741.727290389	146.64567038131	130.395833333333	48.8958333333333
125.395833333333	54.0625	0.0302330185602468	0.0109034375471155	711101.828213656	147.249291547054	130.604166666667	48.5625
125.4375	54.0625	0.029418435826996	0.009890708646124	709630.268569351	147.467557484327	130.604166666667	48.5625
125.479166666667	54.0625	0.0295163209777557	0.0101426865395929	708167.487981729	147.686659238781	130.604166666667	48.5625
125.520833333333	54.0625	0.0293894504299453	0.00957681680922812	706713.541439069	147.90659695406	130.604166666667	48.5625
125.5625	54.0625	0.0295114980050665	0.00961604453016002	705268.484048663	148.127370690922	130.604166666667	48.5625
125.604166666667	54.0625	0.0294309579365222	0.00942173312813214	703832.37103109	148.348980425849	130.604166666667	48.5625
120.104166666667	54.0208333333333	0.0235107150033805	0.00890763268970011	609737.146102191	124.006709792178	127.270833333333	50.7291666666667
120.145833333333	54.0208333333333	0.0243094757221326	0.00888675909797889	553297.431860212	122.615451239694	126.8125	51.1458333333333
120.1875	54.0208333333333	0.0244031054392211	0.00900628465017422	550999.521705669	122.801921203619	126.8125	51.1458333333333
120.229166666667	54.0208333333333	0.0243344053678882	0.00896142805950009	548706.44482463	122.989811548519	126.8125	51.1458333333333
120.270833333333	54.0208333333333	0.0242455370367802	0.0090247441348462	546418.262838644	123.179137113158	126.8125	51.1458333333333
120.3125	54.0208333333333	0.02411749047781	0.00905325763465372	544135.038269887	123.369912882338	126.8125	51.1458333333333
120.354166666667	54.0208333333333	0.0241560267271174	0.0088306291067809	541856.834554486	123.562153987018	126.8125	51.1458333333333
120.395833333333	54.0208333333333	0.0216102141228661	0.00592695149205115	553297.431860212	122.615451239694	127.0625	51.1458333333333
120.4375	54.0208333333333	0.0230921987770927	0.00744980574134445	542503.801869645	124.137576120808	126.854166666667	51.1041666666667
120.479166666667	54.0208333333333	0.0218457420990253	0.00598938010591361	572346.362449777	124.08744215805	127.229166666667	50.9375
120.520833333333	54.0208333333333	0.0214874354095204	0.00400089148179614	465568.346726728	129.773271762391	125.645833333333	51.2291666666667
120.5625	54.0208333333333	0.0209745779651303	0.00553816625367151	555158.782463676	124.305726030007	127.104166666667	51.0208333333333
120.604166666667	54.0208333333333	0.0244836735712824	0.0101644174562054	688515.829426539	135.056039858669	127.3125	49.4375
120.645833333333	54.0208333333333	0.0241769733598789	0.010698593380401	686589.9200184	135.250485898624	127.3125	49.4375
120.6875	54.0208333333333	0.0244927381676643	0.0105081609088982	885849.068598733	124.843352974247	130.645833333333	49.0208333333333
120.729166666667	54.0208333333333	0.0243199575120514	0.0108341867959418	682757.954641892	135.642379207906	127.3125	49.4375
120.770833333333	54.0208333333333	0.0279687725839356	0.0105956499543975	887759.700122855	137.324474966718	128.8125	47.8541666666667
120.8125	54.0208333333333	0.0241578831992971	0.010513146681307	678952.837910932	136.038307066603	127.3125	49.4375
120.854166666667	54.0208333333333	0.0235296574023752	0.00830885406075958	525417.916166078	126.339716009343	126.895833333333	51.0625
120.895833333333	54.0208333333333	0.0254893770365427	0.0100901388538061	675175.028786347	136.438308616853	127.3125	49.4375
120.9375	54.0208333333333	0.0240717616579961	0.0103846574150132	673296.509907395	136.639849137356	127.3125	49.4375
120.979166666667	54.0208333333333	0.0241484284289883	0.0102025673578011	563322.751880297	127.999157709012	127.270833333333	50.7291666666667
121.020833333333	54.0208333333333	0.0241746115121473	0.0101889808889007	561173.710605755	128.204157577754	127.270833333333	50.7291666666667
121.0625	54.0208333333333	0.0245596661521662	0.00981690373660419	559030.73377921	128.410603301997	127.270833333333	50.7291666666667
121.104166666667	54.0208333333333	0.0240914170965226	0.00991371569009241	556893.892127476	128.618507419633	127.270833333333	50.7291666666667
121.145833333333	54.0208333333333	0.0240544678476863	0.00990199063251822	553267.683298239	119.041247415255	128.104166666667	51.3958333333333
121.1875	54.0208333333333	0.0238760193282286	0.00916939169054454	859224.03567063	126.494991159963	130.645833333333	49.0208333333333
121.229166666667	54.0208333333333	0.0277477703953974	0.0095197321922531	855895.181588831	127.144887376654	130.5625	48.9791666666667
121.270833333333	54.0208333333333	0.0277106772677255	0.0101081155931241	851643.928048903	128.312255494195	130.395833333333	48.8958333333333
121.3125	54.0208333333333	0.0270266408503638	0.0097666588142458	851549.725595713	127.433076096066	130.5625	48.9791666666667
121.354166666667	54.0208333333333	0.0237568349554356	0.00975342878470519	541380.160804488	119.91149033396	128.104166666667	51.3958333333333
121.395833333333	54.0208333333333	0.0242214606654844	0.00911243287646267	539015.092790127	120.089694002274	128.104166666667	51.3958333333333
121.4375	54.0208333333333	0.0238777334607543	0.00855812792904923	846124.665276934	127.354838119935	130.645833333333	49.0208333333333
121.479166666667	54.0208333333333	0.023883482376856	0.00849031039733911	863270.878819425	131.572494805083	130.229166666667	48.5208333333333
121.520833333333	54.0208333333333	0.0236169888305923	0.00849861638403831	861230.23189254	131.726077747694	130.229166666667	48.5208333333333
121.5625	54.0208333333333	0.0268039810181934	0.00947794245356254	874274.149081725	130.309894732965	130.604166666667	48.5625
121.604166666667	54.0208333333333	0.0273776280057682	0.00913583237001803	872193.937194407	130.458985473672	130.604166666667	48.5625
121.645833333333	54.0208333333333	0.0275417632417843	0.00910143457837904	870118.346398268	130.608709017645	130.604166666667	48.5625
121.6875	54.0208333333333	0.0293701974026084	0.00951590021662789	868047.410517453	130.759068485063	130.604166666667	48.5625
121.729166666667	54.0208333333333	0.0297920863535669	0.0108191329128763	854308.251522926	131.313293292824	130.4375	48.6041666666667
121.770833333333	54.0208333333333	0.0299907263201234	0.0109846190830752	852259.425348115	131.467534566863	130.4375	48.6041666666667
121.8125	54.0208333333333	0.030105092782227	0.0109293684662042	850215.477959013	131.622438446394	130.4375	48.6041666666667
121.854166666667	54.0208333333333	0.0304417574094974	0.0110596664430525	848176.445291994	131.778008128053	130.4375	48.6041666666667
121.895833333333	54.0208333333333	0.0304117428553457	0.0108194901672134	857763.755947925	131.520514019411	130.604166666667	48.5625
121.9375	54.0208333333333	0.0304550065228964	0.011095740224626	855721.473700989	131.674754652876	130.604166666667	48.5625
121.979166666667	54.0208333333333	0.0305119659965756	0.0107391149928026	853684.090078226	131.829653093522	130.604166666667	48.5625
122.020833333333	54.0208333333333	0.0295587618751594	0.00921823071881332	851651.640899138	131.985212468791	130.604166666667	48.5625
122.0625	54.0208333333333	0.03007778869177	0.00998008184895248	849624.1622372	132.141435905131	130.604166666667	48.5625
122.104166666667	54.0208333333333	0.0303576541959128	0.0105668742214255	847601.690420796	132.298326527535	130.604166666667	48.5625
122.145833333333	54.0208333333333	0.0301303922627873	0.0105967207462208	834043.901911642	132.885906688351	130.4375	48.6041666666667
122.1875	54.0208333333333	0.0299386275082171	0.0102845626096119	843571.91391809	132.614121820442	130.604166666667	48.5625
122.229166666667	54.0208333333333	0.0300367235388214	0.0106710767525295	830052.371735855	133.20862326425	130.4375	48.6041666666667
122.270833333333	54.0208333333333	0.0303627687575288	0.0111536512006318	828064.520013334	133.371026472637	130.4375	48.6041666666667
122.3125	54.0208333333333	0.0298224160411744	0.0100828274250469	837565.723471438	133.092896643834	130.604166666667	48.5625
122.354166666667	54.0208333333333	0.0295871635252717	0.00956687120904701	835574.070010773	133.253855865862	130.604166666667	48.5625
122.395833333333	54.0208333333333	0.0295999113445362	0.00957960567254445	833587.684905071	133.415504067567	130.604166666667	48.5625
122.4375	54.0208333333333	0.0295211228032965	0.00928682619211148	831606.606552581	133.577844344549	130.604166666667	48.5625
122.479166666667	54.0208333333333	0.0296260364815805	0.00956240257999389	829630.873613688	133.740879786344	130.604166666667	48.5625
122.520833333333	54.0208333333333	0.0292180384567897	0.00877599610013323	827660.52501154	133.904613475848	130.604166666667	48.5625
122.5625	54.0208333333333	0.0296075713281856	0.00965206395192009	825695.599932693	134.06904848874	130.604166666667	48.5625
122.604166666667	54.0208333333333	0.029650427381605	0.00958792462910952	823736.13782767	134.234187892881	130.604166666667	48.5625
122.645833333333	54.0208333333333	0.0303286583388886	0.0102308023293372	821782.178411506	134.400034747709	130.604166666667	48.5625
122.6875	54.0208333333333	0.0297449584079801	0.00931435974744288	819833.761664261	134.566592103618	130.604166666667	48.5625
122.729166666667	54.0208333333333	0.0294487482573854	0.00888336320937547	817890.927831486	134.733863001328	130.604166666667	48.5625
122.770833333333	54.0208333333333	0.0296976047949462	0.00946692687577931	815953.717424635	134.901850471234	130.604166666667	48.5625
122.8125	54.0208333333333	0.0300426962120335	0.00956336541214903	802721.726831563	135.547186682343	130.4375	48.6041666666667
122.854166666667	54.0208333333333	0.0307620610288844	0.0104186906377087	800812.112217829	135.719686130008	130.4375	48.6041666666667
122.895833333333	54.0208333333333	0.029982535990801	0.00944188774207666	798908.396745218	135.892929822174	130.4375	48.6041666666667
122.9375	54.0208333333333	0.0299635873844819	0.00969308105696882	808261.929613	135.581026282237	130.604166666667	48.5625
122.979166666667	54.0208333333333	0.0292434066795565	0.00866065922009666	795118.835059558	136.24166195726	130.4375	48.6041666666667
123.020833333333	54.0208333333333	0.0292718061826006	0.00912496939818795	804450.849162698	135.924991539709	130.604166666667	48.5625
123.0625	54.0208333333333	0.029536818866395	0.00938175543670634	764000.040928997	135.286083541876	130.395833333333	48.8958333333333
123.104166666667	54.0208333333333	0.0297838487351186	0.00990157687384438	800663.426894254	136.271906537118	130.604166666667	48.5625
123.145833333333	54.0208333333333	0.0298605335211728	0.0100506303595088	798778.694367805	136.446477485058	130.604166666667	48.5625
123.1875	54.0208333333333	0.029765785485058	0.0100439244072488	758263.225715832	135.825457976902	130.395833333333	48.8958333333333
123.229166666667	54.0208333333333	0.030048167097638	0.0100377327419642	756363.268300432	136.006895508444	130.395833333333	48.8958333333333
123.270833333333	54.0208333333333	0.0297545508098925	0.00981444223193388	754469.546735423	136.18916195516	130.395833333333	48.8958333333333
123.3125	54.0208333333333	0.0297406556100446	0.00974540555792864	752582.10871274	136.372260821198	130.395833333333	48.8958333333333
123.354166666667	54.0208333333333	0.0303181216233579	0.0103551808973489	750701.002243336	136.556195589961	130.395833333333	48.8958333333333
123.395833333333	54.0208333333333	0.0306998615309329	0.0111172911460897	748826.275657156	136.740969723059	130.395833333333	48.8958333333333
123.4375	54.0208333333333	0.0302729081060104	0.0107344605673429	617708.813617898	142.012731657402	128.6875	49.5208333333333
123.479166666667	54.0208333333333	0.0293242741837692	0.00917955577511431	783922.074007972	137.870145326833	130.604166666667	48.5625
123.520833333333	54.0208333333333	0.0293716219831572	0.00871901050639866	782093.317238355	138.051533313717	130.604166666667	48.5625
123.5625	54.0208333333333	0.0291699829880004	0.00881827699806094	741392.14590127	137.488528308258	130.395833333333	48.8958333333333
123.604166666667	54.0208333333333	0.0278301645127999	0.00903991874795929	739550.054834578	137.67755034901	130.395833333333	48.8958333333333
123.645833333333	54.0208333333333	0.0294582607447243	0.00882491214823914	737714.640319159	137.867432005257	130.395833333333	48.8958333333333
123.6875	54.0208333333333	0.0297388893084165	0.00953716624937429	735885.952911002	138.058176555202	130.395833333333	48.8958333333333
123.729166666667	54.0208333333333	0.0296781488057157	0.00972231288071036	734064.043482146	138.249787246194	130.395833333333	48.8958333333333
123.770833333333	54.0208333333333	0.0289829650059201	0.00944065617042428	732248.96321993	138.442267293504	130.395833333333	48.8958333333333
123.8125	54.0208333333333	0.0288365059207831	0.00946185560400918	730440.763626169	138.635619879073	130.395833333333	48.8958333333333
123.854166666667	54.0208333333333	0.029876363679281	0.00975947138382112	728639.496516219	138.829848150251	130.395833333333	48.8958333333333
123.895833333333	54.0208333333333	0.0297528758872316	0.0106324560036798	726845.214017948	139.024955218505	130.395833333333	48.8958333333333
123.9375	54.0208333333333	0.0295033335638627	0.010153769278901	725057.968570628	139.220944158114	130.395833333333	48.8958333333333
123.979166666667	54.0208333333333	0.0296193464160447	0.0100149016265377	723277.812923711	139.417818004834	130.395833333333	48.8958333333333
124.020833333333	54.0208333333333	0.0292850856510275	0.0103520537862822	721504.800135493	139.615579754553	130.395833333333	48.8958333333333
124.0625	54.0208333333333	0.0293215585535664	0.0101537635578822	719738.983571706	139.814232361915	130.395833333333	48.8958333333333
124.104166666667	54.0208333333333	0.0282039578201547	0.00972606376485164	757188.548587936	140.673118477071	130.604166666667	48.5625
124.145833333333	54.0208333333333	0.0277629359777227	0.00925029413469637	716229.154108186	140.214221753558	130.395833333333	48.8958333333333
124.1875	54.0208333333333	0.0280967203294996	0.00971343711234625	714485.249462707	140.415564228285	130.395833333333	48.8958333333333
124.229166666667	54.0208333333333	0.0280846429073249	0.00975886417159404	712748.757546558	140.617808938653	130.395833333333	48.8958333333333
124.270833333333	54.0208333333333	0.0278943072569203	0.00926197394172435	750323.036551159	141.450866525237	130.604166666667	48.5625
124.3125	54.0208333333333	0.0264458305528514	0.00959817711577374	748624.804792202	141.647334043203	130.604166666667	48.5625
124.354166666667	54.0208333333333	0.0241525707059312	0.00909852982521849	735999.613063178	143.847449776044	130.229166666667	48.5208333333333
124.395833333333	54.0208333333333	0.0236355790042002	0.0101802061410291	725585.728897693	140.435034392898	130.6875	48.8125
124.4375	54.0208333333333	0.0241464650961754	0.0100843381969116	745250.468742818	142.042720006076	130.645833333333	48.5625
124.479166666667	54.0208333333333	0.0243732490414802	0.0100944153063903	743574.465963403	142.24164235777	130.645833333333	48.5625
124.520833333333	54.0208333333333	0.0240984375688404	0.0100532235839651	741905.974743107	142.441386813622	130.645833333333	48.5625
124.5625	54.0208333333333	0.0243281359762201	0.0094484452443219	745806.061899271	142.634502175087	130.6875	48.5208333333333
124.604166666667	54.0208333333333	0.0263886102867751	0.0112264464141742	736946.084909526	143.045570855808	130.604166666667	48.5625
124.645833333333	54.0208333333333	0.0279050737030808	0.00975085925136636	735308.155521135	143.248621516463	130.604166666667	48.5625
124.6875	54.0208333333333	0.0276297196963375	0.00974545087648195	733677.996602396	143.452502909396	130.604166666667	48.5625
124.729166666667	54.0208333333333	0.0274531662642262	0.00980796071307944	732055.660592784	143.65721659617	130.604166666667	48.5625
124.770833333333	54.0208333333333	0.0293488089760708	0.0111714397501453	720090.423452046	144.503711120501	130.4375	48.6041666666667
124.8125	54.0208333333333	0.0301025605218079	0.0118819347224717	718508.772568889	144.714015889822	130.4375	48.6041666666667
124.854166666667	54.0208333333333	0.0302273364803945	0.0122760008120851	716935.320674662	144.925173331689	130.4375	48.6041666666667
124.895833333333	54.0208333333333	0.0304501281295754	0.0124955504407522	715370.122381042	145.137184598734	130.4375	48.6041666666667
124.9375	54.0208333333333	0.0305426069649609	0.0123955331594097	713813.232489842	145.35005077443	130.4375	48.6041666666667
124.979166666667	54.0208333333333	0.0302796822292435	0.0109242206983505	712264.705988738	145.563772871659	130.4375	48.6041666666667
125.020833333333	54.0208333333333	0.0303499768561137	0.011168867896304	710724.59804684	145.778351831261	130.4375	48.6041666666667
125.0625	54.0208333333333	0.0303283351502623	0.0115246249540421	709192.964010159	145.993788520587	130.4375	48.6041666666667
125.104166666667	54.0208333333333	0.0305291771888934	0.0115485465585862	707669.859396926	146.210083732036	130.4375	48.6041666666667
125.145833333333	54.0208333333333	0.0307725207971542	0.0118668436553748	706155.339892761	146.427238181589	130.4375	48.6041666666667
125.1875	54.0208333333333	0.0305764340609008	0.0114785438599809	704649.461345739	146.645252507338	130.4375	48.6041666666667
125.229166666667	54.0208333333333	0.0303768817099605	0.0114298997311899	713217.182096893	146.179185382663	130.604166666667	48.5625
125.270833333333	54.0208333333333	0.0303145831974619	0.01052986696949	701663.851296957	147.083862941461	130.4375	48.6041666666667
125.3125	54.0208333333333	0.0303779482074809	0.011177766344229	710194.210438856	146.611327908786	130.604166666667	48.5625
125.354166666667	54.0208333333333	0.0308673095978041	0.0111446391051846	698713.479087111	147.525918525035	130.4375	48.6041666666667
125.395833333333	54.0208333333333	0.0307185463865394	0.0106993253388477	697251.648368264	147.748238973231	130.4375	48.6041666666667
125.4375	54.0208333333333	0.0307559361557563	0.0107381130033489	695798.796811424	147.971421407382	130.4375	48.6041666666667
125.479166666667	54.0208333333333	0.0301959150870853	0.0108625121909232	704252.305367599	147.485792635601	130.604166666667	48.5625
125.520833333333	54.0208333333333	0.029788849894132	0.0102221930048876	702788.827720987	147.706531762777	130.604166666667	48.5625
125.5625	54.0208333333333	0.0293481355775451	0.00972782516336892	701334.261145845	147.928120486901	130.604166666667	48.5625
125.604166666667	54.0208333333333	0.0298220227466409	0.010250825571762	990379.639276329	165.437886597226	128.770833333333	45.3541666666667
125.645833333333	54.0208333333333	0.0297040573762761	0.0100941422743839	989697.275414312	165.623409289063	128.770833333333	45.3541666666667
125.6875	54.0208333333333	0.029446770000885	0.00927814382653632	697024.588732291	148.59798441466	130.604166666667	48.5625
125.729166666667	54.0208333333333	0.0295154019494507	0.00893344547797776	983823.790706015	165.940340558512	128.770833333333	45.3958333333333
125.770833333333	54.0208333333333	0.0294749857702221	0.00920592863525534	694197.05935677	149.048807120671	130.604166666667	48.5625
120.104166666667	53.9791666666667	0.0242805657956679	0.0095077833822849	553126.845931789	122.025928462183	126.8125	51.1458333333333
120.145833333333	53.9791666666667	0.0244254674241699	0.00875111163333722	550811.534038966	122.210119744806	126.8125	51.1458333333333
120.1875	53.9791666666667	0.0243679205656843	0.00890366213215476	548500.924405884	122.395723585437	126.8125	51.1458333333333
120.229166666667	53.9791666666667	0.0243748302343215	0.00971258289618205	546195.077487219	122.58275498847	126.8125	51.1458333333333
120.270833333333	53.9791666666667	0.0243494258828266	0.00955226901755655	543894.054633858	122.771229112472	126.8125	51.1458333333333
120.3125	53.9791666666667	0.023916947359643	0.00859702111000435	546758.131653241	123.154643231755	126.854166666667	51.1041666666667
120.354166666667	53.9791666666667	0.0211220738308374	0.00535835906811326	553126.845931789	122.025928462183	127.0625	51.1458333333333
120.395833333333	53.9791666666667	0.02191679028143	0.0055382657774363	519848.886260416	123.540822063675	126.604166666667	51.2291666666667
120.4375	53.9791666666667	0.023946885066616	0.00847608370071633	696579.844579641	134.263231419766	127.3125	49.3958333333333
120.479166666667	53.9791666666667	0.0241047758701118	0.00861959578608875	694625.311967275	134.453734615382	127.3125	49.3958333333333
120.520833333333	53.9791666666667	0.0236851352291423	0.00866799678697114	529573.228399023	123.344298409359	126.854166666667	51.1875
120.5625	53.9791666666667	0.023373673669328	0.00843392900486376	538317.049356853	124.50606949279	126.895833333333	51.0625
120.604166666667	53.9791666666667	0.024497639235873	0.00878606573512876	685241.069726992	134.783167390237	127.3125	49.4375
120.645833333333	53.9791666666667	0.0243399295555634	0.0109541375720564	683304.029989308	134.977766019456	127.3125	49.4375
120.6875	53.9791666666667	0.0270517883987242	0.0112429479549045	888087.124991599	136.798029087952	128.8125	47.8541666666667
120.729166666667	53.9791666666667	0.0278357110420882	0.0113090250699105	886218.531501821	136.959765871448	128.8125	47.8541666666667
120.770833333333	53.9791666666667	0.0271101329420705	0.0108988291478886	884355.588684213	137.122115316804	128.8125	47.8541666666667
120.8125	53.9791666666667	0.0241291206077896	0.0105876652172655	675622.237879975	135.766314866708	127.3125	49.4375
120.854166666667	53.9791666666667	0.0249902626473484	0.0100396083203781	567001.145430732	127.021359931932	127.270833333333	50.7291666666667
120.895833333333	53.9791666666667	0.0251753868080078	0.0100145318136432	671821.966922845	136.166753186483	127.3125	49.4375
120.9375	53.9791666666667	0.0240929945184408	0.0101980969098749	873202.336679814	137.087080104633	128.895833333333	47.9375
120.979166666667	53.9791666666667	0.0240043479342661	0.0105904025765751	560479.431291062	127.626525583341	127.270833333333	50.7291666666667
121.020833333333	53.9791666666667	0.0246195938016535	0.0091706958200313	865323.942629304	125.687454058972	130.645833333333	49.0208333333333
121.0625	53.9791666666667	0.0239893533298709	0.0102442189636642	664305.024450937	136.980158447421	127.3125	49.4375
121.104166666667	53.9791666666667	0.0243530468908067	0.0101242566395221	865803.332916325	137.749142043118	128.895833333333	47.9375
121.145833333333	53.9791666666667	0.0273211419740872	0.010244646471396	867849.451009634	138.611156475835	128.8125	47.8541666666667
121.1875	53.9791666666667	0.027480015308922	0.00957218483192403	855290.93314393	126.755141628166	130.5625	48.9791666666667
121.229166666667	53.9791666666667	0.02818377239893	0.00968668216940922	850930.87799285	127.921584811173	130.395833333333	48.8958333333333
121.270833333333	53.9791666666667	0.027048766074555	0.00976026115740946	850918.657929261	127.041692524972	130.5625	48.9791666666667
121.3125	53.9791666666667	0.0238795346173773	0.00961632312705843	541464.155420295	119.309587674335	128.104166666667	51.3958333333333
121.354166666667	53.9791666666667	0.023779208321391	0.00899366043417904	539082.466470884	119.485252829876	128.104166666667	51.3958333333333
121.395833333333	53.9791666666667	0.0237296258205056	0.00944780537441114	536704.919358273	119.662327440775	128.104166666667	51.3958333333333
121.4375	53.9791666666667	0.0239921127109118	0.00994348347532093	534331.570173806	119.840827823246	128.104166666667	51.3958333333333
121.479166666667	53.9791666666667	0.0242777967468563	0.00898936343778014	860200.402222016	131.342804264651	130.229166666667	48.5208333333333
121.520833333333	53.9791666666667	0.0278400673210952	0.00913283956765389	873375.035293588	129.930378741994	130.604166666667	48.5625
121.5625	53.9791666666667	0.0284624749082245	0.00941655566044636	871281.048294727	130.078784767753	130.604166666667	48.5625
121.604166666667	53.9791666666667	0.0283771746020876	0.00948981722484211	869191.629902232	130.227825213799	130.604166666667	48.5625
121.645833333333	53.9791666666667	0.0279190500829949	0.00889520364586088	867106.813821997	130.377503268994	130.604166666667	48.5625
121.6875	53.9791666666667	0.0292748437766237	0.00942156019817509	865026.634008597	130.527822125597	130.604166666667	48.5625
121.729166666667	53.9791666666667	0.0298137767470174	0.0104659003433311	862951.124666475	130.678784978899	130.604166666667	48.5625
121.770833333333	53.9791666666667	0.0297850900779469	0.0106065688614052	849195.423894671	131.234453432368	130.4375	48.6041666666667
121.8125	53.9791666666667	0.0295089171133335	0.0103369731204292	858814.255470131	130.982655469657	130.604166666667	48.5625
121.854166666667	53.9791666666667	0.0302389978841957	0.0112383876918597	856752.965284557	131.135569509425	130.604166666667	48.5625
121.895833333333	53.9791666666667	0.0304188615767644	0.0110938264666547	843050.10616218	131.701144502668	130.4375	48.6041666666667
121.9375	53.9791666666667	0.0315488609020858	0.0123530124323838	841011.557658702	131.858059497488	130.4375	48.6041666666667
121.979166666667	53.9791666666667	0.0311542493784305	0.0119768337999492	838978.015787863	132.015655604492	130.4375	48.6041666666667
122.020833333333	53.9791666666667	0.0302852608056642	0.0106521852039428	848556.258644007	131.753825722613	130.604166666667	48.5625
122.0625	53.9791666666667	0.029927378317742	0.0103885548749454	846519.374793381	131.910055815288	130.604166666667	48.5625
122.104166666667	53.9791666666667	0.0300993783724924	0.0107850246744379	832907.802861715	132.49256333793	130.4375	48.6041666666667
122.145833333333	53.9791666666667	0.0303374681673878	0.0113318626720545	830894.661750112	132.652916623632	130.4375	48.6041666666667
122.1875	53.9791666666667	0.0298859514034397	0.010369696116068	840438.809013185	132.382795857863	130.604166666667	48.5625
122.229166666667	53.9791666666667	0.0298312775918309	0.0103346290621248	838422.105764551	132.541736465212	130.604166666667	48.5625
122.270833333333	53.9791666666667	0.0300380145834573	0.0108638295937896	824886.563214422	133.138174321494	130.4375	48.6041666666667
122.3125	53.9791666666667	0.03019163019415	0.0105724039441677	834404.152202903	132.861677753875	130.604166666667	48.5625
122.354166666667	53.9791666666667	0.0298700943250081	0.0100658462933957	832402.977788005	133.022684818833	130.604166666667	48.5625
122.395833333333	53.9791666666667	0.0302607141762119	0.0105923283573651	818926.268929662	133.62979714585	130.4375	48.6041666666667
122.4375	53.9791666666667	0.029562220068391	0.00972566800387458	828416.425429445	133.346787718167	130.604166666667	48.5625
122.479166666667	53.9791666666667	0.0298393030031641	0.00998031197829182	826431.124982512	133.509889909125	130.604166666667	48.5625
122.520833333333	53.9791666666667	0.0294766740357942	0.00904051146552151	824451.19380168	133.673696822517	130.604166666667	48.5625
122.5625	53.9791666666667	0.0297635403522959	0.00952514367910977	822476.671306457	133.838211621539	130.604166666667	48.5625
122.604166666667	53.9791666666667	0.0295911036901477	0.00947811274383124	820507.59718603	134.003437462281	130.604166666667	48.5625
122.645833333333	53.9791666666667	0.0302331039126604	0.0102632078066197	818544.011399871	134.169377493117	130.604166666667	48.5625
122.6875	53.9791666666667	0.0303477580309996	0.0103208268732859	816585.954178337	134.336034854079	130.604166666667	48.5625
122.729166666667	53.9791666666667	0.0303036547595859	0.0101028306740565	814633.466023214	134.503412676215	130.604166666667	48.5625
122.770833333333	53.9791666666667	0.0299051976141453	0.0098938973348182	812686.587708201	134.671514080942	130.604166666667	48.5625
122.8125	53.9791666666667	0.0298554707621733	0.0100756985335551	810745.360279403	134.840342179378	130.604166666667	48.5625
122.854166666667	53.9791666666667	0.0301676165491349	0.0100198950268839	770443.817860739	134.158173553523	130.395833333333	48.8958333333333
122.895833333333	53.9791666666667	0.0299855938115588	0.00955402306945689	806880.02362929	135.180190846273	130.604166666667	48.5625
122.9375	53.9791666666667	0.0295940321107348	0.00932860992545304	804955.997865699	135.351217579301	130.604166666667	48.5625
122.979166666667	53.9791666666667	0.029167089169228	0.00847579624083655	803037.789904397	135.522983333748	130.604166666667	48.5625
123.020833333333	53.9791666666667	0.0291134775758042	0.00854769598889342	801125.442158864	135.695491158789	130.604166666667	48.5625
123.0625	53.9791666666667	0.0292271705337467	0.0089669880105942	799218.99731682	135.868744089017	130.604166666667	48.5625
123.104166666667	53.9791666666667	0.0295531600543595	0.00973582788229803	797318.498340368	136.042745143688	130.604166666667	48.5625
123.145833333333	53.9791666666667	0.0291450171896936	0.0093405937957911	795423.988466069	136.217497325943	130.604166666667	48.5625
123.1875	53.9791666666667	0.0295160048624272	0.0097065226081014	793535.511204993	136.393003622012	130.604166666667	48.5625
123.229166666667	53.9791666666667	0.0298069820814933	0.00976430046861473	791653.110342693	136.569267000414	130.604166666667	48.5625
123.270833333333	53.9791666666667	0.03004895851932	0.00999978300831077	751129.670126433	135.945397728765	130.395833333333	48.8958333333333
123.3125	53.9791666666667	0.0304387886605677	0.0108250546889596	749231.961041288	136.128688788228	130.395833333333	48.8958333333333
123.354166666667	53.9791666666667	0.0307705086148533	0.0110782191454207	747340.570867033	136.312825098698	130.395833333333	48.8958333333333
123.395833333333	53.9791666666667	0.0296847829300839	0.00950552778006707	745455.548318178	136.497810245247	130.395833333333	48.8958333333333
123.4375	53.9791666666667	0.0294841528618162	0.00841403910428538	743576.942436808	136.683647790893	130.395833333333	48.8958333333333
123.479166666667	53.9791666666667	0.0296046047069332	0.0084768668897744	780488.796087759	137.642909795245	130.604166666667	48.5625
123.520833333333	53.9791666666667	0.0294647143814337	0.00902490157287847	778650.179038392	137.824554204627	130.604166666667	48.5625
123.5625	53.9791666666667	0.0285741536237393	0.00860373149506323	737980.12012999	137.246310098606	130.395833333333	48.8958333333333
123.604166666667	53.9791666666667	0.0276944547575445	0.0087781486448894	774992.300814518	138.190186067581	130.604166666667	48.5625
123.645833333333	53.9791666666667	0.0296321257001216	0.0091413965846235	734281.902429969	137.625744527381	130.395833333333	48.8958333333333
123.6875	53.9791666666667	0.0295739779175211	0.0099325931311168	732442.844762918	137.816769914968	130.395833333333	48.8958333333333
123.729166666667	53.9791666666667	0.0298142760966994	0.0103030702480285	730610.55621445	138.008671930342	130.395833333333	48.8958333333333
123.770833333333	53.9791666666667	0.0298789215105136	0.0100226564607387	728785.08843817	138.201453918757	130.395833333333	48.8958333333333
123.8125	53.9791666666667	0.029749064027433	0.0101345418046146	726966.493411751	138.395119192749	130.395833333333	48.8958333333333
123.854166666667	53.9791666666667	0.0305470927670308	0.0113237092373209	725154.823436097	138.589671030852	130.395833333333	48.8958333333333
123.895833333333	53.9791666666667	0.0308596060703882	0.0119642296857561	723350.131134416	138.78511267628	130.395833333333	48.8958333333333
123.9375	53.9791666666667	0.0307377037702795	0.0121247771032469	749791.503811105	140.249849474136	130.4375	48.6041666666667
123.979166666667	53.9791666666667	0.0301102239463583	0.0113485759162484	719761.891651115	139.178678177312	130.395833333333	48.8958333333333
124.020833333333	53.9791666666667	0.0292901659115465	0.0103164081252175	717978.451317735	139.376808330599	130.395833333333	48.8958333333333
124.0625	53.9791666666667	0.0295659326398596	0.0103186037433006	716202.202352248	139.575840883789	130.395833333333	48.8958333333333
124.104166666667	53.9791666666667	0.0298121175348709	0.00974031114653966	742856.718594015	141.030753349774	130.4375	48.6041666666667
124.145833333333	53.9791666666667	0.0288852940070317	0.00978408253292653	712671.495708942	139.976625330679	130.395833333333	48.8958333333333
124.1875	53.9791666666667	0.028950673294874	0.00995448829019676	710917.147407962	140.178383184133	130.395833333333	48.8958333333333
124.229166666667	53.9791666666667	0.0292852087867078	0.00994117813849743	709170.209225119	140.381055354036	130.395833333333	48.8958333333333
124.270833333333	53.9791666666667	0.0277764318659227	0.00996660580208715	707430.736625727	140.584644702924	130.395833333333	48.8958333333333
124.3125	53.9791666666667	0.0277471933802551	0.00930610665956152	744993.416796076	141.42702910885	130.604166666667	48.5625
124.354166666667	53.9791666666667	0.0275786429520076	0.00931331112990238	743292.621469095	141.624766466468	130.604166666667	48.5625
124.395833333333	53.9791666666667	0.0270532379988694	0.0092591633766078	741599.237881356	141.823333090423	130.604166666667	48.5625
124.4375	53.9791666666667	0.0242049550261241	0.00881440936303395	720270.390880113	140.401728728277	130.6875	48.8125
124.479166666667	53.9791666666667	0.0238167256571588	0.00882739430253116	745475.00502238	142.019428534954	130.6875	48.5208333333333
124.520833333333	53.9791666666667	0.0261142785193955	0.0101060736671726	736564.073130273	142.424028681912	130.604166666667	48.5625
124.5625	53.9791666666667	0.0268275798662242	0.00982266372987689	734900.853270446	142.625932243265	130.604166666667	48.5625
124.604166666667	53.9791666666667	0.0277208393065098	0.0095443973426897	724398.638927241	143.247506126314	130.479166666667	48.6041666666667
124.645833333333	53.9791666666667	0.0273019602967604	0.0101034434066415	731597.480096166	143.032257990377	130.604166666667	48.5625
124.6875	53.9791666666667	0.0277796673508133	0.0104901247116619	729957.432240576	143.236683679653	130.604166666667	48.5625
124.729166666667	53.9791666666667	0.0287776088500223	0.0110429873826727	728325.214221041	143.441953488133	130.604166666667	48.5625
124.770833333333	53.9791666666667	0.0295450075024339	0.0106614313108724	716319.658861478	144.289228433577	130.4375	48.6041666666667
124.8125	53.9791666666667	0.0296069577151307	0.0105408440339077	714728.108554751	144.50015934706	130.4375	48.6041666666667
124.854166666667	53.9791666666667	0.0300726847260513	0.0109581486003805	713144.768261822	144.71195566041	130.4375	48.6041666666667
124.895833333333	53.9791666666667	0.0304239759015851	0.0118413621880017	711569.693301635	144.924618631758	130.4375	48.6041666666667
124.9375	53.9791666666667	0.0302336557101817	0.0113957698704471	710002.93919281	145.138149449394	130.4375	48.6041666666667
124.979166666667	53.9791666666667	0.0304062545223963	0.0113708751213203	708444.561649361	145.352549230289	130.4375	48.6041666666667
125.020833333333	53.9791666666667	0.0303475268537754	0.0112128189066437	717123.426721072	144.902605007626	130.604166666667	48.5625
125.0625	53.9791666666667	0.0303629982250172	0.0112511421150441	715555.783622016	145.114680540101	130.604166666667	48.5625
125.104166666667	53.9791666666667	0.0303722036786128	0.011258913652699	713996.457493489	145.327612420165	130.604166666667	48.5625
125.145833333333	53.9791666666667	0.030478992399287	0.0116452246120406	712445.503451027	145.54140167215	130.604166666667	48.5625
125.1875	53.9791666666667	0.0307480723783027	0.011076168130095	700780.285512785	146.43761649579	130.4375	48.6041666666667
125.229166666667	53.9791666666667	0.0308552084218013	0.0111022809124986	699273.347724177	146.657249328982	130.4375	48.6041666666667
125.270833333333	53.9791666666667	0.0307526818998911	0.0116258374056141	668072.459143852	145.752381849612	130.395833333333	48.8958333333333
125.3125	53.9791666666667	0.0311224294972261	0.0118882501484054	666538.502628354	145.979656742021	130.395833333333	48.8958333333333
125.354166666667	53.9791666666667	0.0310035095418084	0.0112103818145516	694805.392812226	147.321397660897	130.4375	48.6041666666667
125.395833333333	53.9791666666667	0.0305764624137688	0.0113404306523903	663497.672784535	146.43711523811	130.395833333333	48.8958333333333
125.4375	53.9791666666667	0.0306375140075041	0.0111603666861716	701827.910450853	147.062003378132	130.604166666667	48.5625
125.479166666667	53.9791666666667	0.0301683089366263	0.0106498315421346	700345.938184716	147.282679518226	130.604166666667	48.5625
125.520833333333	53.9791666666667	0.0296728301119209	0.00998143936698734	698872.841689086	147.504218827111	130.604166666667	48.5625
125.5625	53.9791666666667	0.0293296315990371	0.00968039059026297	697408.67768477	147.72662154146	130.604166666667	48.5625
125.604166666667	53.9791666666667	0.0297363296316821	0.0100925517573056	695953.503023501	147.949887810974	130.604166666667	48.5625
125.645833333333	53.9791666666667	0.0302131064339409	0.0100171251428789	985205.465796205	165.556977783137	128.770833333333	45.3541666666667
125.6875	53.9791666666667	0.0304445934378443	0.00992453606154627	984527.947210634	165.743527148914	128.770833333333	45.3541666666667
125.729166666667	53.9791666666667	0.0305047028445545	0.00990952082554379	983859.060519241	165.930309411951	128.770833333333	45.3541666666667
125.770833333333	53.9791666666667	0.0292748128593742	0.00950262072294794	978662.87155788	166.062644411374	128.770833333333	45.3958333333333
125.8125	53.9791666666667	0.0292343539160699	0.00947748803465252	978008.7845716	166.250572344066	128.770833333333	45.3958333333333
125.854166666667	53.9791666666667	0.0296473430778363	0.00931864910264006	981904.369136593	166.492028271722	128.770833333333	45.3541666666667
125.895833333333	53.9791666666667	0.030821238305534	0.00934254014585009	981270.186424518	166.679716695909	128.770833333333	45.3541666666667
120.0625	53.9375	0.0254273020376001	0.0111375608717293	707880.822681978	132.066654752949	127.3125	49.4375
120.104166666667	53.9375	0.0241739119102846	0.00948150464821724	550681.474218554	121.617855595391	126.8125	51.1458333333333
120.145833333333	53.9375	0.0242246992315442	0.00882592530318614	602312.93788608	123.456391382357	127.270833333333	50.7291666666667
120.1875	53.9375	0.0260755847858994	0.0106720050503341	546030.232797552	121.985827467351	126.8125	51.1458333333333
120.229166666667	53.9375	0.0256302221809691	0.0104288061072951	597756.305072087	123.812359583466	127.270833333333	50.7291666666667
120.270833333333	53.9375	0.0237776182083061	0.00832644655735217	546539.544647478	122.558471087857	126.854166666667	51.1041666666667
120.3125	53.9375	0.0227446130190498	0.00750262974538081	699285.254699214	133.423926757938	127.3125	49.3958333333333
120.354166666667	53.9375	0.0237816857220396	0.00860041730518247	697300.911590769	133.611596075377	127.3125	49.3958333333333
120.395833333333	53.9375	0.0243490848101427	0.00904220219538806	691819.664837579	133.549137683224	127.3125	49.4375
120.4375	53.9375	0.0250655786590201	0.0104974183171372	689839.477711938	133.738844693295	127.3125	49.4375
120.479166666667	53.9375	0.0247930808486287	0.0107931598699761	687865.571066226	133.929546791977	127.3125	49.4375
120.520833333333	53.9375	0.0254354809823963	0.0104736287980972	685897.999771422	134.121249371214	127.3125	49.4375
120.5625	53.9375	0.0253954761031576	0.0107965425738321	683936.819150925	134.313957810582	127.3125	49.4375
120.604166666667	53.9375	0.0249197028577293	0.010497420541543	577493.790537952	125.476777025039	127.270833333333	50.7291666666667
120.645833333333	53.9375	0.0244588670222756	0.0108340745342026	680033.853496608	134.702413717574	127.3125	49.4375
120.6875	53.9375	0.0243502897476226	0.0110268126587428	678092.1813835	134.898171869458	127.3125	49.4375
120.729166666667	53.9375	0.0267570776240699	0.0111852893723343	882834.609603434	136.755659045795	128.8125	47.8541666666667
120.770833333333	53.9375	0.0277123465378844	0.0105195646852748	880962.689367087	136.918190702163	128.8125	47.8541666666667
120.8125	53.9375	0.0244575073361399	0.00960755272397029	873821.226138442	124.754454310584	130.645833333333	49.0208333333333
120.854166666667	53.9375	0.0243205366427601	0.00986779337167764	873563.672987608	136.552765254706	128.895833333333	47.9375
120.895833333333	53.9375	0.0241926828614336	0.00971127438436451	871684.713003475	136.71625152474	128.895833333333	47.9375
120.9375	53.9375	0.0274182145881901	0.010684280930316	873532.18139693	137.57454619743	128.8125	47.8541666666667
120.979166666667	53.9375	0.0241851447783473	0.00988782000888236	867943.915523576	137.045128004593	128.895833333333	47.9375
121.020833333333	53.9375	0.0275276511667009	0.00982751018514246	869851.75200721	137.906489725002	128.8125	47.8541666666667
121.0625	53.9375	0.0243528538609586	0.00973970770420541	860399.133546453	125.577537421323	130.645833333333	49.0208333333333
121.104166666667	53.9375	0.0275335484744672	0.00977490840794377	856930.844021716	126.223323401337	130.5625	48.9791666666667
121.145833333333	53.9375	0.0271091609909954	0.0102699046154781	864375.486803216	138.409157040704	128.8125	47.8541666666667
121.1875	53.9375	0.0275670794861297	0.0101988316854629	852523.812936217	126.506911946705	130.5625	48.9791666666667
121.229166666667	53.9375	0.02744735527499	0.0100437334043949	860754.675336287	138.747459252508	128.8125	47.8541666666667
121.270833333333	53.9375	0.0244352708648074	0.00873670123242662	440315.962289359	122.475898499015	126.645833333333	51.6875
121.3125	53.9375	0.0236117542018289	0.00985313244377148	540428.913388703	128.925345222036	127.270833333333	50.7291666666667
121.354166666667	53.9375	0.0237480408944577	0.00989413987824542	538303.324082802	129.141657182106	127.270833333333	50.7291666666667
121.395833333333	53.9375	0.0234914075446698	0.00884339190468734	861276.936224713	130.806317987481	130.229166666667	48.5208333333333
121.4375	53.9375	0.0262783906591735	0.0103220955625881	874625.45103784	129.402960647194	130.604166666667	48.5625
121.479166666667	53.9375	0.0269558513405148	0.0094425534516355	872513.251099662	129.5500340228	130.604166666667	48.5625
121.520833333333	53.9375	0.026850664920014	0.00957913017541879	870405.53342148	129.697740029238	130.604166666667	48.5625
121.5625	53.9375	0.0276999894981074	0.0097226736689571	868302.331329388	129.846081918297	130.604166666667	48.5625
121.604166666667	53.9375	0.0294095376062339	0.0100333950904348	866203.678399722	129.995062946622	130.604166666667	48.5625
121.645833333333	53.9375	0.0278863596520149	0.0091342713683406	864109.608460332	130.144686375372	130.604166666667	48.5625
121.6875	53.9375	0.0298087415827175	0.0105022623024541	850285.735866365	130.691962950097	130.4375	48.6041666666667
121.729166666667	53.9375	0.0297459740053092	0.0106587367830664	859935.354129036	130.445873499216	130.604166666667	48.5625
121.770833333333	53.9375	0.0295569348951645	0.0101194029340012	857855.238661813	130.597443735956	130.604166666667	48.5625
121.8125	53.9375	0.0299619025582177	0.0101172752959793	855779.844036695	130.74966945566	130.604166666667	48.5625
121.854166666667	53.9375	0.0296806221906837	0.00950061002932667	853709.2053579	130.902553936543	130.604166666667	48.5625
121.895833333333	53.9375	0.0301870314530105	0.0107361037187558	851643.357988537	131.056100459064	130.604166666667	48.5625
121.9375	53.9375	0.0315220323778938	0.0123750084928233	837923.972413384	131.623236104747	130.4375	48.6041666666667
121.979166666667	53.9375	0.0315098315701365	0.0124631401249725	835880.923915923	131.780832626001	130.4375	48.6041666666667
122.020833333333	53.9375	0.0306601943369239	0.0114877406315575	833842.901332987	131.939119338762	130.4375	48.6041666666667
122.0625	53.9375	0.0304666949486064	0.011002293082579	831809.94226928	132.098099600632	130.4375	48.6041666666667
122.104166666667	53.9375	0.0301175250846836	0.0107051002669013	829782.084602496	132.257776768042	130.4375	48.6041666666667
122.145833333333	53.9375	0.03052829458598	0.0111369934754939	827759.366484342	132.418154195732	130.4375	48.6041666666667
122.1875	53.9375	0.0299158226211993	0.0100998418681441	837319.608468709	132.149739115157	130.604166666667	48.5625
122.229166666667	53.9375	0.0302833891776919	0.0105589514153132	835293.396091269	132.30870019442	130.604166666667	48.5625
122.270833333333	53.9375	0.0304408299074795	0.0111614259689338	821722.435069858	132.903521551385	130.4375	48.6041666666667
122.3125	53.9375	0.0300139955456643	0.0107328888198208	819720.662178084	133.066733515065	130.4375	48.6041666666667
122.354166666667	53.9375	0.0298137835131517	0.0101753836426199	829245.639764267	132.789746110211	130.604166666667	48.5625
122.395833333333	53.9375	0.0301784402401068	0.0107072392987831	815733.159564532	133.39531174458	130.4375	48.6041666666667
122.4375	53.9375	0.029869940725811	0.0102733380343337	825239.919732517	133.113945028593	130.604166666667	48.5625
122.479166666667	53.9375	0.0298835086535709	0.0101324769544158	823245.011454677	133.277104783028	130.604166666667	48.5625
122.520833333333	53.9375	0.0295921874888857	0.0090938748361175	821255.456743011	133.440975746819	130.604166666667	48.5625
122.5625	53.9375	0.028798037864256	0.00887134313181323	819271.29524632	133.605561172319	130.604166666667	48.5625
122.604166666667	53.9375	0.0285444951589071	0.00885668166669942	817292.566888838	133.770864305521	130.604166666667	48.5625
122.645833333333	53.9375	0.0298927075433029	0.00981333718946892	815319.31187093	133.936888385443	130.604166666667	48.5625
122.6875	53.9375	0.0303181409914214	0.0101125945717871	813351.570669773	134.103636643501	130.604166666667	48.5625
122.729166666667	53.9375	0.0303075044152165	0.0103371928428043	811389.384039963	134.271112302857	130.604166666667	48.5625
122.770833333333	53.9375	0.0302705543863448	0.010195339473152	771174.445475123	133.563072375327	130.395833333333	48.8958333333333
122.8125	53.9375	0.0303179205579829	0.0104688594179533	769194.451139787	133.736585040225	130.395833333333	48.8958333333333
122.854166666667	53.9375	0.0296080775100639	0.00933429608074056	805536.563297987	134.777935782729	130.604166666667	48.5625
122.895833333333	53.9375	0.0286576750346623	0.00880092516576537	803597.008067691	134.948353090646	130.604166666667	48.5625
122.9375	53.9375	0.0293935115166743	0.008918493169985	801663.215362173	135.119513768451	130.604166666667	48.5625
122.979166666667	53.9375	0.0294925432284682	0.00846829146409899	799735.227611408	135.29142097552	130.604166666667	48.5625
123.020833333333	53.9375	0.0290925229458085	0.00860949133692059	797813.087526003	135.46407785808	130.604166666667	48.5625
123.0625	53.9375	0.0291582760814236	0.00858292072151334	795896.838097462	135.637487548456	130.604166666667	48.5625
123.104166666667	53.9375	0.0291486728128134	0.00890911415703653	793986.522598406	135.811653164294	130.604166666667	48.5625
123.145833333333	53.9375	0.029178405026386	0.00843594159469051	792082.184582742	135.986577807781	130.604166666667	48.5625
123.1875	53.9375	0.0294324748399994	0.00937133734592653	790183.86788579	136.162264564837	130.604166666667	48.5625
123.229166666667	53.9375	0.0297411658187166	0.00991812262982382	788291.616624338	136.338716504301	130.604166666667	48.5625
123.270833333333	53.9375	0.0304442133387884	0.0111628262954106	747803.597867354	135.699457192857	130.395833333333	48.8958333333333
123.3125	53.9375	0.0312771876781842	0.0117760472605217	615576.854811856	140.781928647324	128.6875	49.5208333333333
123.354166666667	53.9375	0.0305702165464305	0.0108751929181971	613850.96612991	141.012925201037	128.6875	49.5208333333333
123.395833333333	53.9375	0.02956054453244	0.00870327918945623	780784.158119433	137.052236818129	130.604166666667	48.5625
123.4375	53.9375	0.0294819490392883	0.00845933404781614	778922.905635932	137.232560045244	130.604166666667	48.5625
123.479166666667	53.9375	0.0304430347827873	0.010524813864797	738326.964150937	136.62540413106	130.395833333333	48.8958333333333
123.520833333333	53.9375	0.029385048149588	0.00884533450779223	775219.45488297	137.595558991698	130.604166666667	48.5625
123.5625	53.9375	0.0298238881109319	0.00933560469424071	734581.489335411	137.001842784199	130.395833333333	48.8958333333333
123.604166666667	53.9375	0.0295277744928091	0.00859723646438925	771541.718373661	137.961713973276	130.604166666667	48.5625
123.645833333333	53.9375	0.0276579098698535	0.0087458339053968	769712.609742152	138.145982150036	130.604166666667	48.5625
123.6875	53.9375	0.0298696988046458	0.00911888705616302	729012.94385824	137.573083953928	130.395833333333	48.8958333333333
123.729166666667	53.9375	0.0295922607428377	0.00964714033773442	727170.211956652	137.765267376862	130.395833333333	48.8958333333333
123.770833333333	53.9375	0.0308709564536101	0.011529610452794	725334.291601825	137.958341472978	130.395833333333	48.8958333333333
123.8125	53.9375	0.0311173980738972	0.0121085289838077	723505.235245706	138.152309689	130.395833333333	48.8958333333333
123.854166666667	53.9375	0.0301207954712654	0.011039478345997	721683.095673356	138.347175438295	130.395833333333	48.8958333333333
123.895833333333	53.9375	0.0298899507893477	0.0103685073662565	719867.926002124	138.542942099535	130.395833333333	48.8958333333333
123.9375	53.9375	0.0294243363464849	0.00985868317411262	718059.779680739	138.739613015328	130.395833333333	48.8958333333333
123.979166666667	53.9375	0.0280602195566115	0.00954368400272443	716258.710488285	138.937191490834	130.395833333333	48.8958333333333
124.020833333333	53.9375	0.0277681362062277	0.00917940032509582	714464.772533062	139.135680792353	130.395833333333	48.8958333333333
124.0625	53.9375	0.0288493452924097	0.00992989220255706	712678.020251373	139.33508414589	130.395833333333	48.8958333333333
124.104166666667	53.9375	0.0291872988555209	0.00902547509123371	739256.728994137	140.805717887607	130.4375	48.6041666666667
124.145833333333	53.9375	0.028131681849083	0.0100348024885589	709126.292085578	139.736645702796	130.395833333333	48.8958333333333
124.1875	53.9375	0.0280986519541265	0.00988088097187998	707361.42670138	139.938810143469	130.395833333333	48.8958333333333
124.229166666667	53.9375	0.028659378049669	0.0099905058691182	705603.967987276	140.141901107738	130.395833333333	48.8958333333333
124.270833333333	53.9375	0.0280015659435166	0.00974336555678891	703853.971997097	140.34592159781	130.395833333333	48.8958333333333
124.3125	53.9375	0.0276071486158671	0.00961051134402398	702111.495102882	140.550874566508	130.395833333333	48.8958333333333
124.354166666667	53.9375	0.0276149753167873	0.00923963669508383	739662.438295788	141.402750313749	130.604166666667	48.5625
124.395833333333	53.9375	0.0260416599276885	0.0103546139057961	740136.484857665	141.999438065602	130.5625	48.5208333333333
124.4375	53.9375	0.0241950978867253	0.00904744635469643	743520.91198892	141.601386979534	130.6875	48.5208333333333
124.479166666667	53.9375	0.0267267301141782	0.0102904821904451	734574.759365219	142.002354328003	130.604166666667	48.5625
124.520833333333	53.9375	0.0276344291801032	0.00902632940077635	732893.936404061	142.203912902904	130.604166666667	48.5625
124.5625	53.9375	0.0275734821151783	0.00964823735434327	731220.736158108	142.406320133364	130.604166666667	48.5625
124.604166666667	53.9375	0.0276506939364155	0.0102905165304261	729555.211616843	142.609577963136	130.604166666667	48.5625
124.645833333333	53.9375	0.0276746634826419	0.010610679734206	727897.416009282	142.813688281734	130.604166666667	48.5625
124.6875	53.9375	0.0288143570359798	0.0105220074443498	715786.608191031	143.651999363958	130.4375	48.6041666666667
124.729166666667	53.9375	0.0295813182403456	0.0106818625278447	714168.80342084	143.861799731143	130.4375	48.6041666666667
124.770833333333	53.9375	0.0296587836597777	0.0107732054719712	712559.107621704	144.072475468469	130.4375	48.6041666666667
124.8125	53.9375	0.0301095635239417	0.0117924238839911	710957.576394776	144.28402808011	130.4375	48.6041666666667
124.854166666667	53.9375	0.0301112415139161	0.0110189987484422	709364.265558848	144.496459002793	130.4375	48.6041666666667
124.895833333333	53.9375	0.0302267371044744	0.0112971694569967	707779.231146353	144.70976960429	130.4375	48.6041666666667
124.9375	53.9375	0.0302895418714905	0.011620935070419	706202.529399239	144.923961181882	130.4375	48.6041666666667
124.979166666667	53.9375	0.0303319426250488	0.0112638066387168	714919.756885398	144.477468180679	130.604166666667	48.5625
125.020833333333	53.9375	0.0304449636666668	0.0114911065278822	713333.954981041	144.689326293074	130.604166666667	48.5625
125.0625	53.9375	0.0305163535319721	0.0117562426477964	711756.426777948	144.902052500297	130.604166666667	48.5625
125.104166666667	53.9375	0.0306207215097384	0.0108489019268993	990352.52147586	163.07700719733	128.770833333333	45.3541666666667
125.145833333333	53.9375	0.030833458406441	0.0113290397200485	698445.993228173	146.00817398748	130.4375	48.6041666666667
125.1875	53.9375	0.0313357508067632	0.0125228773348491	696920.479730819	146.22767452229	130.4375	48.6041666666667
125.229166666667	53.9375	0.0311346623212366	0.0119649430557779	665797.290754628	145.300998705241	130.395833333333	48.8958333333333
125.270833333333	53.9375	0.0310893218158484	0.011847733434585	693895.706034499	146.669340128207	130.4375	48.6041666666667
125.3125	53.9375	0.0311065885655192	0.0118563082813376	692396.56150611	146.891506469109	130.4375	48.6041666666667
125.354166666667	53.9375	0.0307290767897855	0.0106973324008435	690906.322575562	147.114562539136	130.4375	48.6041666666667
125.395833333333	53.9375	0.0309470903737926	0.0116429340188888	659638.157129537	146.215211822113	130.395833333333	48.8958333333333
125.4375	53.9375	0.0303479041583916	0.0102827246462878	984250.902912566	164.556816786635	128.770833333333	45.3541666666667
125.479166666667	53.9375	0.0296945084814682	0.00998486064445581	983526.527608608	164.742947924297	128.770833333333	45.3541666666667
125.520833333333	53.9375	0.0300948622998929	0.0102401513621206	982810.734249779	164.929327840365	128.770833333333	45.3541666666667
125.5625	53.9375	0.0307058246924943	0.0103136844909402	982103.541822124	165.115954104491	128.770833333333	45.3541666666667
125.604166666667	53.9375	0.0301431915120756	0.010157662500436	981404.969137779	165.302824261921	128.770833333333	45.3541666666667
125.645833333333	53.9375	0.0304522153901155	0.00993361533589168	980715.034832706	165.489935833621	128.770833333333	45.3541666666667
125.6875	53.9375	0.0308070916209665	0.0102537651509609	980033.757364414	165.677286316421	128.770833333333	45.3541666666667
125.729166666667	53.9375	0.0303055858440289	0.00937176655532897	979361.155009707	165.86487318316	128.770833333333	45.3541666666667
125.770833333333	53.9375	0.030581179342552	0.00920261789323931	812001.771477691	153.208328182037	130.604166666667	47.3125
125.8125	53.9375	0.0305247914080541	0.00959401389976069	978042.047831251	166.240745840756	128.770833333333	45.3541666666667
125.854166666667	53.9375	0.0304275713704144	0.00974050387448863	977395.578637406	166.429026458712	128.770833333333	45.3541666666667
125.895833333333	53.9375	0.0307420901425479	0.00977299843265267	976757.855812518	166.617533115134	128.770833333333	45.3541666666667
125.9375	53.9375	0.0312669618588618	0.0102604189935716	976128.896696388	166.806263165269	128.770833333333	45.3541666666667
125.979166666667	53.9375	0.030777264677901	0.0098905465090886	975508.718434811	166.995213941357	128.770833333333	45.3541666666667
126.020833333333	53.9375	0.0309118384107934	0.00986855428438926	974897.337977411	167.184382752817	128.770833333333	45.3541666666667
120.0625	53.8958333333333	0.0257773874754647	0.0112464961714828	550609.421805165	121.025252321574	126.8125	51.1458333333333
120.104166666667	53.8958333333333	0.0255822999723862	0.0109868825961673	548264.371881782	121.206161873731	126.8125	51.1458333333333
120.145833333333	53.8958333333333	0.0255189111632655	0.0104651992906727	545923.820504915	121.388480902049	126.8125	51.1458333333333
120.1875	53.8958333333333	0.0240490664917831	0.00846859645903587	548705.519639756	121.777135094141	126.854166666667	51.1041666666667
120.229166666667	53.8958333333333	0.0218535860743708	0.00636079724808624	572212.954023231	120.006460590781	127.3125	51.1041666666667
120.270833333333	53.8958333333333	0.0217903244847463	0.00634935048364713	686641.282435004	133.460336636749	127.145833333333	49.4375
120.3125	53.8958333333333	0.0230544101611075	0.00745017587227874	696105.497227847	133.147794325705	127.3125	49.3958333333333
120.354166666667	53.8958333333333	0.0213788980442778	0.00623458206949093	511965.742301155	122.27083921981	126.5625	51.2708333333333
120.395833333333	53.8958333333333	0.0241065574541316	0.00849231816589155	692120.901476042	133.52423794194	127.3125	49.3958333333333
120.4375	53.8958333333333	0.0255643749376594	0.0105719807648831	686641.282435004	133.460336636749	127.3125	49.4375
120.479166666667	53.8958333333333	0.0249317531969116	0.0108198544291024	684656.212959145	133.651116173234	127.3125	49.4375
120.520833333333	53.8958333333333	0.0244063977921225	0.0108286352785656	682677.455814172	133.842907099175	127.3125	49.4375
120.5625	53.8958333333333	0.0242522075349495	0.0109447096162157	680705.066697953	134.03571497414	127.3125	49.4375
120.604166666667	53.8958333333333	0.0244846955046677	0.0109214373167665	678739.101773588	134.229545345717	127.3125	49.4375
120.645833333333	53.8958333333333	0.0243476014794493	0.0106812694429216	879726.858340332	135.535325056591	128.895833333333	47.9375
120.6875	53.8958333333333	0.0244993288848266	0.0105160930405699	877810.912790334	135.695815434733	128.895833333333	47.9375
120.729166666667	53.8958333333333	0.0248307344434772	0.0107988283701108	879566.147397743	136.042452837733	128.895833333333	47.8958333333333
120.770833333333	53.8958333333333	0.0277841600534111	0.0112019670412303	877581.131719302	136.712688236033	128.8125	47.8541666666667
120.8125	53.8958333333333	0.0276417783530379	0.0100613088402167	875705.86303638	136.876022997445	128.8125	47.8541666666667
120.854166666667	53.8958333333333	0.027822249800661	0.0101693646037224	873836.304609256	137.039986919854	128.8125	47.8541666666667
120.895833333333	53.8958333333333	0.0277931123507681	0.0104018103016735	871972.493768255	137.204582115537	128.8125	47.8541666666667
120.9375	53.8958333333333	0.0277088953280206	0.0107330731786061	863096.757600289	125.415222199491	130.5625	48.9791666666667
120.979166666667	53.8958333333333	0.0285521533175099	0.0104077005341355	858388.109060562	126.565274363739	130.395833333333	48.8958333333333
121.020833333333	53.8958333333333	0.0284590900088217	0.0109386764020514	866415.923112666	137.702176229663	128.8125	47.8541666666667
121.0625	53.8958333333333	0.0276044422534813	0.0105717867868873	864575.47998027	137.869317323521	128.8125	47.8541666666667
121.104166666667	53.8958333333333	0.0278309348657946	0.0100026540263067	862740.974128116	138.03710000885	128.8125	47.8541666666667
121.145833333333	53.8958333333333	0.0239782819527133	0.00956418900970225	444839.713720888	121.305082461606	126.645833333333	51.6875
121.1875	53.8958333333333	0.0238358122933191	0.00906996521867335	442502.062643983	121.522822110258	126.645833333333	51.6875
121.229166666667	53.8958333333333	0.0241852413246936	0.00944845773105805	437843.25611437	121.964728659464	126.604166666667	51.6875
121.270833333333	53.8958333333333	0.0239291877355827	0.00961871713125131	648205.004530348	137.474346731167	127.3125	49.4375
121.3125	53.8958333333333	0.0247295277491421	0.00977504679939515	537527.127720753	128.541684989585	127.270833333333	50.7291666666667
121.354166666667	53.8958333333333	0.0243201778085125	0.00863338824349824	842161.620250075	126.314747866773	130.645833333333	49.0208333333333
121.395833333333	53.8958333333333	0.026470800805061	0.00953736183534533	873814.762211982	129.022533455677	130.604166666667	48.5625
121.4375	53.8958333333333	0.0281961641002579	0.00940401547753284	871688.931666785	129.168890352644	130.604166666667	48.5625
121.479166666667	53.8958333333333	0.0275972195938388	0.0103585617255216	846504.024901183	139.576341090523	128.8125	47.8541666666667
121.520833333333	53.8958333333333	0.0285051362244112	0.00979884996304588	867450.590361375	129.463509075574	130.604166666667	48.5625
121.5625	53.8958333333333	0.0295036992211669	0.0104792856022741	865338.146219255	129.611777542485	130.604166666667	48.5625
121.604166666667	53.8958333333333	0.0300048877151133	0.0113542703670578	851447.211652969	130.150620834278	130.4375	48.6041666666667
121.645833333333	53.8958333333333	0.0298131352766064	0.0105101148495205	861126.879406067	129.910249332355	130.604166666667	48.5625
121.6875	53.8958333333333	0.0300009739509869	0.0111381746498332	847269.28278116	130.455575715691	130.4375	48.6041666666667
121.729166666667	53.8958333333333	0.0297978726043383	0.0106291611021473	819474.687618782	129.227754867315	130.395833333333	48.8958333333333
121.770833333333	53.8958333333333	0.030154766505608	0.0118677785485526	834228.411654652	140.810457242472	128.8125	47.8541666666667
121.8125	53.8958333333333	0.0303113984554311	0.0106494800189536	852759.791151764	130.515025864988	130.604166666667	48.5625
121.854166666667	53.8958333333333	0.0305428654480834	0.0110537267325262	838970.721574398	131.073576001809	130.4375	48.6041666666667
121.895833333333	53.8958333333333	0.0304035880943918	0.0106092062026043	836908.229256585	131.229781639663	130.4375	48.6041666666667
121.9375	53.8958333333333	0.0304866891811463	0.0112799343879708	834850.669632674	131.386676384069	130.4375	48.6041666666667
121.979166666667	53.8958333333333	0.0306321872810405	0.0118416494072208	832798.079932319	131.544263677519	130.4375	48.6041666666667
122.020833333333	53.8958333333333	0.0311444200155263	0.0118886452265627	830750.497661066	131.702546963168	130.4375	48.6041666666667
122.0625	53.8958333333333	0.0305674852706122	0.0112673074975964	828707.960601528	131.861529684333	130.4375	48.6041666666667
122.104166666667	53.8958333333333	0.0306091515919849	0.0107993178871642	838301.143184767	131.599075022415	130.604166666667	48.5625
122.145833333333	53.8958333333333	0.0303532407679299	0.0110689869734621	824638.174640105	132.181607204279	130.4375	48.6041666666667
122.1875	53.8958333333333	0.0301764383618684	0.0106944979703974	834214.467729082	131.914940020399	130.604166666667	48.5625
122.229166666667	53.8958333333333	0.0305124879693785	0.0113224824084261	820589.029892508	132.504523767745	130.4375	48.6041666666667
122.270833333333	53.8958333333333	0.0304558054513999	0.0115214068206068	818572.295405601	132.667055286065	130.4375	48.6041666666667
122.3125	53.8958333333333	0.0304271123157274	0.0111722125192546	816560.838705901	132.830306874157	130.4375	48.6041666666667
122.354166666667	53.8958333333333	0.0305224611606736	0.0115045907279383	814554.699545645	132.994281961658	130.4375	48.6041666666667
122.395833333333	53.8958333333333	0.0301487401113228	0.0111363897000435	812553.917962396	133.158983973971	130.4375	48.6041666666667
122.4375	53.8958333333333	0.0301412646523359	0.0106732921613792	810558.534279968	133.324416331655	130.4375	48.6041666666667
122.479166666667	53.8958333333333	0.0298935450471072	0.00989118606865818	820072.69142008	133.042511299082	130.604166666667	48.5625
122.520833333333	53.8958333333333	0.0287132931384383	0.00889460151211167	818073.472613732	133.206436911387	130.604166666667	48.5625
122.5625	53.8958333333333	0.0294587702666005	0.0087308962240838	816079.630910043	133.371083573126	130.604166666667	48.5625
122.604166666667	53.8958333333333	0.0293764332460707	0.00876354446211737	814091.206464485	133.536454621876	130.604166666667	48.5625
122.645833333333	53.8958333333333	0.0291726507017599	0.00877334045458745	812108.239714558	133.702553389019	130.604166666667	48.5625
122.6875	53.8958333333333	0.0292254862128201	0.00909582010853911	810130.771380556	133.869383199109	130.604166666667	48.5625
122.729166666667	53.8958333333333	0.0295781135493975	0.00958172525788952	808158.842466263	134.036947369221	130.604166666667	48.5625
122.770833333333	53.8958333333333	0.0307303414108383	0.0112198010834082	794794.72321038	134.674575987959	130.4375	48.6041666666667
122.8125	53.8958333333333	0.0304353001704763	0.0106675628251808	804231.76833338	134.374292016428	130.604166666667	48.5625
122.854166666667	53.8958333333333	0.0301058596604529	0.00999422324027172	583952.791706447	142.875508957395	127.729166666667	49.6041666666667
122.895833333333	53.8958333333333	0.0296068561247279	0.00914549381980193	800327.351040493	134.714613692134	130.604166666667	48.5625
122.9375	53.8958333333333	0.029309473621899	0.0087115299073524	798383.744248364	134.885899109547	130.604166666667	48.5625
122.979166666667	53.8958333333333	0.0294343243057441	0.00880590906275553	796445.92888662	135.057938594267	130.604166666667	48.5625
123.020833333333	53.8958333333333	0.0291598872182649	0.00897484723819523	794513.947959892	135.230735391655	130.604166666667	48.5625
123.0625	53.8958333333333	0.0298422128668812	0.00967247286585645	792587.844760463	135.40429273388	130.604166666667	48.5625
123.104166666667	53.8958333333333	0.0295376130602733	0.00922551797275271	790667.662868564	135.578613839144	130.604166666667	48.5625
123.145833333333	53.8958333333333	0.0291535636410941	0.00881132792239568	788753.446152631	135.753701910881	130.604166666667	48.5625
123.1875	53.8958333333333	0.0291728365096649	0.00866443695158823	786845.238769514	135.929560136945	130.604166666667	48.5625
123.229166666667	53.8958333333333	0.0294696670531551	0.00915179946559655	784943.085164628	136.106191688785	130.604166666667	48.5625
123.270833333333	53.8958333333333	0.0298301334031418	0.00959328132402345	744491.514384074	135.451320390803	130.395833333333	48.8958333333333
123.3125	53.8958333333333	0.0304665791635135	0.0108673896771767	742573.095323087	135.634963806469	130.395833333333	48.8958333333333
123.354166666667	53.8958333333333	0.031492410681344	0.0117857436658331	610253.135461375	140.739823127147	128.6875	49.5208333333333
123.395833333333	53.8958333333333	0.0309136562146341	0.011276560968947	608523.999401918	140.972618533446	128.6875	49.5208333333333
123.4375	53.8958333333333	0.0300110325982512	0.0101725390587106	775524.69960889	137.001059079106	130.604166666667	48.5625
123.479166666667	53.8958333333333	0.0306694844476025	0.0114344446165558	734962.827482043	136.37821675305	130.395833333333	48.8958333333333
123.520833333333	53.8958333333333	0.0306562805941961	0.0114389614066757	733076.362581494	136.566218858358	130.395833333333	48.8958333333333
123.5625	53.8958333333333	0.0302355409637067	0.0107058190485181	731196.439697669	136.755104052039	130.395833333333	48.8958333333333
123.604166666667	53.8958333333333	0.02944279805464	0.00902581642391757	768103.599088101	137.731189368902	130.604166666667	48.5625
123.645833333333	53.8958333333333	0.0287854262265254	0.00884044457046169	766264.491235458	137.91572437444	130.604166666667	48.5625
123.6875	53.8958333333333	0.0300372318436528	0.00985043546599985	725596.436883432	137.327095312013	130.395833333333	48.8958333333333
123.729166666667	53.8958333333333	0.0301356653574917	0.0104293796156169	723743.197528928	137.519549872067	130.395833333333	48.8958333333333
123.770833333333	53.8958333333333	0.0308299032720248	0.0115286407664622	721896.75964672	137.71290588667	130.395833333333	48.8958333333333
123.8125	53.8958333333333	0.0312197899366878	0.0121110579954697	720057.176161123	137.907166940379	130.395833333333	48.8958333333333
123.854166666667	53.8958333333333	0.0304790208176369	0.0113734606649299	718224.500339638	138.102336585114	130.395833333333	48.8958333333333
123.895833333333	53.8958333333333	0.0304446333136897	0.0108478712818591	716398.785792242	138.298418338785	130.395833333333	48.8958333333333
123.9375	53.8958333333333	0.0300656909381287	0.0102706016264646	714580.086470589	138.495415683903	130.395833333333	48.8958333333333
123.979166666667	53.8958333333333	0.0298904973980959	0.00974368056146955	712768.456667086	138.693332066163	130.395833333333	48.8958333333333
124.020833333333	53.8958333333333	0.0279251762212174	0.00892074291556678	750013.604645256	139.613191046122	130.604166666667	48.5625
124.0625	53.8958333333333	0.0277389561982754	0.00943831523605235	709166.624481703	139.091935532133	130.395833333333	48.8958333333333
124.104166666667	53.8958333333333	0.0274770334369205	0.00918997526021633	707376.532378698	139.292629310056	130.395833333333	48.8958333333333
124.145833333333	53.8958333333333	0.0270539411713481	0.00976542304963401	744720.911290755	140.193889459315	130.604166666667	48.5625
124.1875	53.8958333333333	0.0274036202665918	0.00903878050155244	703818.274371278	139.696817373099	130.395833333333	48.8958333333333
124.229166666667	53.8958333333333	0.0277711737851329	0.00953055230727422	741228.139860468	140.58521541832	130.604166666667	48.5625
124.270833333333	53.8958333333333	0.0275518216426157	0.00934914518463022	739492.615120247	140.782143961519	130.604166666667	48.5625
124.3125	53.8958333333333	0.0272502685303729	0.00980151654434361	737764.399984202	140.979919429108	130.604166666667	48.5625
124.354166666667	53.8958333333333	0.0269348414599257	0.00930914841535992	736043.546500851	141.178544176593	130.604166666667	48.5625
124.395833333333	53.8958333333333	0.0270114957048632	0.0092188592026475	734330.106982523	141.378020513184	130.604166666667	48.5625
124.4375	53.8958333333333	0.0277925308520814	0.00878910278492592	732624.134003183	141.578350700484	130.604166666667	48.5625
124.479166666667	53.8958333333333	0.0274969271594193	0.00934502071904877	730925.680396155	141.779536951163	130.604166666667	48.5625
124.520833333333	53.8958333333333	0.0278504704042276	0.00982962376130532	729234.799251705	141.981581427621	130.604166666667	48.5625
124.5625	53.8958333333333	0.0285679785802383	0.00999857784259994	727551.543914563	142.184486240628	130.604166666667	48.5625
124.604166666667	53.8958333333333	0.0292568387467436	0.00990810610484974	715336.482116098	143.013626205976	130.4375	48.6041666666667
124.645833333333	53.8958333333333	0.0287970296213753	0.0103392879172566	713692.530561389	143.222246321325	130.4375	48.6041666666667
124.6875	53.8958333333333	0.0295809673959162	0.0102686158375893	712056.584374176	143.431751237506	130.4375	48.6041666666667
124.729166666667	53.8958333333333	0.0297469982370994	0.0104009727104692	710428.69938802	143.642142704961	130.4375	48.6041666666667
124.770833333333	53.8958333333333	0.0300780499046739	0.0107697878973866	708808.931671778	143.853422409269	130.4375	48.6041666666667
124.8125	53.8958333333333	0.0302557531160754	0.0108923270203249	707197.337525912	144.065591969601	130.4375	48.6041666666667
124.854166666667	53.8958333333333	0.0301079939700258	0.0109024496314175	705593.973478645	144.278652937169	130.4375	48.6041666666667
124.895833333333	53.8958333333333	0.0298773270829777	0.0106381866997128	703998.896281967	144.492606793659	130.4375	48.6041666666667
124.9375	53.8958333333333	0.0304316556173919	0.0113526502406657	702412.162907539	144.707454949649	130.4375	48.6041666666667
124.979166666667	53.8958333333333	0.0304350626757207	0.0116838906226466	700833.830542424	144.923198743024	130.4375	48.6041666666667
125.020833333333	53.8958333333333	0.0307995179625838	0.0120488274421141	699263.956584673	145.139839437368	130.4375	48.6041666666667
125.0625	53.8958333333333	0.0307734179357036	0.0114478369823778	697702.598638792	145.357378220355	130.4375	48.6041666666667
125.104166666667	53.8958333333333	0.0307872565839388	0.0114088888445473	696149.814511047	145.575816202124	130.4375	48.6041666666667
125.145833333333	53.8958333333333	0.0307080085725459	0.0117752567039903	694605.662204604	145.795154413646	130.4375	48.6041666666667
125.1875	53.8958333333333	0.0308291871402969	0.0114247416312307	693070.199914553	146.015393805081	130.4375	48.6041666666667
125.229166666667	53.8958333333333	0.0310673255502103	0.0118129725847602	661989.678827802	145.073326280254	130.395833333333	48.8958333333333
125.270833333333	53.8958333333333	0.0312780830398678	0.0120368335547613	982780.846617963	163.740063786549	128.770833333333	45.3541666666667
125.3125	53.8958333333333	0.031307106715088	0.0120070171906578	982018.165507958	163.925950273968	128.770833333333	45.3541666666667
125.354166666667	53.8958333333333	0.0317003385523896	0.0113591900227277	981264.029673342	164.112098825228	128.770833333333	45.3541666666667
125.395833333333	53.8958333333333	0.031732187586788	0.0114895548127674	980518.459064389	164.298507082411	128.770833333333	45.3541666666667
125.4375	53.8958333333333	0.0312589526618404	0.0104554450074727	979781.47346499	164.485172662118	128.770833333333	45.3541666666667
125.479166666667	53.8958333333333	0.0307922548827041	0.0100789171382396	979053.092490279	164.672093155589	128.770833333333	45.3541666666667
125.520833333333	53.8958333333333	0.0305500116182215	0.0101023022038243	978333.335584272	164.859266128818	128.770833333333	45.3541666666667
125.5625	53.8958333333333	0.031275828833257	0.0106069867242262	977622.222017525	165.046689122675	128.770833333333	45.3541666666667
125.604166666667	53.8958333333333	0.0311712425379601	0.0103862459496728	976919.770884787	165.23435965304	128.770833333333	45.3541666666667
125.645833333333	53.8958333333333	0.0312290700987414	0.0103294625229996	976226.001102663	165.422275210935	128.770833333333	45.3541666666667
125.6875	53.8958333333333	0.0311306952973666	0.0104914568967482	975540.931407297	165.610433262666	128.770833333333	45.3541666666667
125.729166666667	53.8958333333333	0.030811913283518	0.0101916986408503	974864.580352063	165.798831249968	128.770833333333	45.3541666666667
125.770833333333	53.8958333333333	0.0312443522631252	0.00966992011618979	974196.966305253	165.987466590161	128.770833333333	45.3541666666667
125.8125	53.8958333333333	0.0310679572359334	0.00892967070877233	973538.107447797	166.176336676306	128.770833333333	45.3541666666667
125.854166666667	53.8958333333333	0.0308015867133441	0.0100246000234067	972888.021770981	166.365438877366	128.770833333333	45.3541666666667
125.895833333333	53.8958333333333	0.0307514233623636	0.0101098995566928	972246.727074182	166.554770538381	128.770833333333	45.3541666666667
125.9375	53.8958333333333	0.0311489096124529	0.0102059034682266	971614.240962625	166.744328980639	128.770833333333	45.3541666666667
125.979166666667	53.8958333333333	0.0311207372836781	0.0105027870539137	970990.580845137	166.934111501856	128.770833333333	45.3541666666667
126.020833333333	53.8958333333333	0.0317823109555079	0.0105791384428235	970375.763931927	167.124115376369	128.770833333333	45.3541666666667
126.0625	53.8958333333333	0.0317515512306466	0.0106376899747373	969769.807232383	167.31433785532	128.770833333333	45.3541666666667
126.104166666667	53.8958333333333	0.0317978570279722	0.010718527126426	969172.727552885	167.504776166859	128.770833333333	45.3541666666667
126.145833333333	53.8958333333333	0.031261366336188	0.0105400133351605	968584.541494617	167.695427516347	128.770833333333	45.3541666666667
120.020833333333	53.8541666666667	0.0262489064611392	0.0108364008505256	550595.438044704	120.432433926469	126.8125	51.1458333333333
120.0625	53.8541666666667	0.0244710410296494	0.00877471530386387	548233.492426106	120.610938526812	126.8125	51.1458333333333
120.104166666667	53.8541666666667	0.0238267728922635	0.00868043284068913	545875.913631672	120.790842191164	126.8125	51.1458333333333
120.145833333333	53.8541666666667	0.0240357961540573	0.00880843948348499	701028.508102458	132.127881504052	127.3125	49.3958333333333
120.1875	53.8541666666667	0.0227822735197149	0.00774643082702382	698997.957099789	132.311728522255	127.3125	49.3958333333333
120.229166666667	53.8541666666667	0.0233897867273794	0.00768987193500076	696973.344221298	132.496548707328	127.3125	49.3958333333333
120.270833333333	53.8541666666667	0.0258812272970996	0.0104422541535423	691506.479496876	132.425969926449	127.3125	49.4375
120.3125	53.8541666666667	0.0259423256713682	0.0107323636570322	689485.589446498	132.61277917867	127.3125	49.4375
120.354166666667	53.8541666666667	0.0245293582788225	0.00914879769829588	687470.768111269	132.800587702395	127.3125	49.4375
120.395833333333	53.8541666666667	0.0253999824767233	0.010573928363005	685462.069666689	132.989401267199	127.3125	49.4375
120.4375	53.8541666666667	0.0253340036407152	0.0106235413917673	683459.548757596	133.179225638184	127.3125	49.4375
120.479166666667	53.8541666666667	0.0248664021680108	0.010667932269408	681463.260500144	133.370066574644	127.3125	49.4375
120.520833333333	53.8541666666667	0.0246921280694197	0.0108027489946956	679473.260483704	133.56192982869	127.3125	49.4375
120.5625	53.8541666666667	0.0246579465037873	0.0106570440076195	880289.493312187	135.004944982105	128.895833333333	47.9375
120.604166666667	53.8541666666667	0.0247183336881455	0.0108882981427252	881989.561515309	135.351795498847	128.895833333333	47.8958333333333
120.645833333333	53.8541666666667	0.0272055412598152	0.011012597773926	879897.916772382	136.01885348854	128.8125	47.8541666666667
120.6875	53.8541666666667	0.0272372177489771	0.0111167265148041	877996.689908773	136.180471081504	128.8125	47.8541666666667
120.729166666667	53.8541666666667	0.0279153791534857	0.0108085481827912	876101.05427583	136.342717509398	128.8125	47.8541666666667
120.770833333333	53.8541666666667	0.0277179196717742	0.0113390427431225	874211.046854639	136.505594995543	128.8125	47.8541666666667
120.8125	53.8541666666667	0.0277196322238048	0.0107490231441795	872326.704835176	136.669105749746	128.8125	47.8541666666667
120.854166666667	53.8541666666667	0.0294899535540351	0.0105990659983463	862279.064315311	125.895035743013	130.395833333333	48.8958333333333
120.895833333333	53.8541666666667	0.0286378710495468	0.0109860588028546	868575.166804857	136.998035830789	128.8125	47.8541666666667
120.9375	53.8541666666667	0.0241029470727835	0.0100466435404068	863064.319718214	136.462084979308	128.895833333333	47.9375
120.979166666667	53.8541666666667	0.026954131929601	0.0113701926931856	864846.741875873	137.329525140235	128.8125	47.8541666666667
121.020833333333	53.8541666666667	0.0240856869435034	0.00985061800823939	859298.422545412	136.79297246844	128.895833333333	47.9375
121.0625	53.8541666666667	0.0244438949926653	0.0104000434858988	493001.428360649	125.352878202878	126.8125	51.1458333333333
121.104166666667	53.8541666666667	0.0242713677708688	0.00998265369345873	545507.939326329	127.09982261561	127.270833333333	50.7291666666667
121.145833333333	53.8541666666667	0.0251862686115976	0.0097297188024639	543324.065797801	127.307524648087	127.270833333333	50.7291666666667
121.1875	53.8541666666667	0.0251396484379532	0.00982977198991401	541146.238867778	127.516766574892	127.270833333333	50.7291666666667
121.229166666667	53.8541666666667	0.0239152809632606	0.0098776533028576	539639.576485536	117.672996256616	128.104166666667	51.3958333333333
121.270833333333	53.8541666666667	0.02404260114826	0.00907002208271195	537213.227795106	117.842207686502	128.104166666667	51.3958333333333
121.3125	53.8541666666667	0.0236564671377054	0.00987273044771919	534790.676427203	118.012801916179	128.104166666667	51.3958333333333
121.354166666667	53.8541666666667	0.0238029253548913	0.00950564484139707	428413.788448454	122.122623056482	126.604166666667	51.6875
121.395833333333	53.8541666666667	0.0277137154612284	0.00946185504026666	870902.207823008	128.786977915814	130.604166666667	48.5625
121.4375	53.8541666666667	0.0299571863443873	0.010401498587275	868767.171067661	128.933238318289	130.604166666667	48.5625
121.479166666667	53.8541666666667	0.0281602134868003	0.00923132023491138	866636.542330844	129.080137054995	130.604166666667	48.5625
121.520833333333	53.8541666666667	0.0275206900238963	0.00988630305696713	841196.740967135	139.547743075638	128.8125	47.8541666666667
121.5625	53.8541666666667	0.0277392222509668	0.010572784247212	839420.972097215	139.7230117527	128.8125	47.8541666666667
121.604166666667	53.8541666666667	0.0298631300720354	0.0108364739388872	822964.954206707	128.518265024999	130.395833333333	48.8958333333333
121.645833333333	53.8541666666667	0.0299515443218578	0.011243537666019	846363.505715844	130.064745633802	130.4375	48.6041666666667
121.6875	53.8541666666667	0.0302963047977764	0.0117367382209717	844267.461679407	130.217500040699	130.4375	48.6041666666667
121.729166666667	53.8541666666667	0.0302535615534211	0.0113404863477141	816549.700026016	128.977060664939	130.395833333333	48.8958333333333
121.770833333333	53.8541666666667	0.0304099008987737	0.0116263601479571	814420.504207426	129.131422020872	130.395833333333	48.8958333333333
121.8125	53.8541666666667	0.0310819685235204	0.0118964266831223	838007.856660213	130.679840095168	130.4375	48.6041666666667
121.854166666667	53.8541666666667	0.0302734406866662	0.0113850579575538	835930.951624375	130.835324114322	130.4375	48.6041666666667
121.895833333333	53.8541666666667	0.0299870360192626	0.0107885681994381	845580.146558445	130.584981522051	130.604166666667	48.5625
121.9375	53.8541666666667	0.0296550711364719	0.0103649742691913	843500.2599212	130.739126945456	130.604166666667	48.5625
121.979166666667	53.8541666666667	0.0301058357597922	0.0108998521219669	829729.642122536	131.305937498525	130.4375	48.6041666666667
122.020833333333	53.8541666666667	0.0304003760288671	0.0110255773701236	839354.997131229	131.049459364478	130.604166666667	48.5625
122.0625	53.8541666666667	0.0314492980017752	0.0122378191022656	825620.315093644	131.623182807408	130.4375	48.6041666666667
122.104166666667	53.8541666666667	0.03108052865918	0.0117236237393129	823573.229240115	131.782866968257	130.4375	48.6041666666667
122.145833333333	53.8541666666667	0.030256895476453	0.0111574244711419	821531.246430927	131.943263507961	130.4375	48.6041666666667
122.1875	53.8541666666667	0.0298899865798629	0.0101181793536974	831123.543853018	131.678387063943	130.604166666667	48.5625
122.229166666667	53.8541666666667	0.0298820067127016	0.0101872325601382	829078.205133204	131.837360552948	130.604166666667	48.5625
122.270833333333	53.8541666666667	0.0304397343943351	0.0114452188444184	789245.565129646	131.041207120407	130.395833333333	48.8958333333333
122.3125	53.8541666666667	0.0303498111212672	0.0111834989331969	787180.126078243	131.205268122694	130.395833333333	48.8958333333333
122.354166666667	53.8541666666667	0.0306638444962608	0.0114825229857756	785119.871207806	131.370104156418	130.395833333333	48.8958333333333
122.395833333333	53.8541666666667	0.0309938314194319	0.0119282477565425	783064.84210882	131.535719371358	130.395833333333	48.8958333333333
122.4375	53.8541666666667	0.0310148289770489	0.0116348492335441	807383.548314685	133.086282244231	130.4375	48.6041666666667
122.479166666667	53.8541666666667	0.0307266788340908	0.0111174874883144	805383.811247607	133.252504748907	130.4375	48.6041666666667
122.520833333333	53.8541666666667	0.0306365273894197	0.0106444409813391	814905.401980581	132.970067015314	130.604166666667	48.5625
122.5625	53.8541666666667	0.0301390519354634	0.00983216076218428	812901.839266042	133.134765288822	130.604166666667	48.5625
122.604166666667	53.8541666666667	0.030028530158214	0.00989900718699993	810903.677274177	133.300194639697	130.604166666667	48.5625
122.645833333333	53.8541666666667	0.0300575418803291	0.00965752672854843	808910.956675651	133.466358493414	130.604166666667	48.5625
122.6875	53.8541666666667	0.0307056896417732	0.0104726182324352	806923.71842996	133.633260269429	130.604166666667	48.5625
122.729166666667	53.8541666666667	0.030694688771762	0.0109020084161132	804942.003786229	133.800903380533	130.604166666667	48.5625
122.770833333333	53.8541666666667	0.0306411162660152	0.0110467000314919	764811.76684501	133.062004500911	130.395833333333	48.8958333333333
122.8125	53.8541666666667	0.0306727291763537	0.0110934616599034	789586.091134372	134.609364212374	130.4375	48.6041666666667
122.854166666667	53.8541666666667	0.0301560174706499	0.0100049791569916	799030.418317943	134.308314738146	130.604166666667	48.5625
122.895833333333	53.8541666666667	0.0302993997456543	0.010019107726247	797071.21639135	134.47895716048	130.604166666667	48.5625
122.9375	53.8541666666667	0.0296753441031354	0.00902698556166009	795117.748681732	134.650357857955	130.604166666667	48.5625
122.979166666667	53.8541666666667	0.0293301992814118	0.00894482756912607	793170.058190393	134.822520188813	130.604166666667	48.5625
123.020833333333	53.8541666666667	0.0300463818919488	0.00956945342197617	791228.18821267	134.995447499642	130.604166666667	48.5625
123.0625	53.8541666666667	0.030527790043618	0.010377763040971	789292.182338379	135.169143124598	130.604166666667	48.5625
123.104166666667	53.8541666666667	0.0305038578745191	0.0103981478208423	787362.084452217	135.343610384616	130.604166666667	48.5625
123.145833333333	53.8541666666667	0.0306443012673653	0.0107656817989125	747017.342036836	134.65476014056	130.395833333333	48.8958333333333
123.1875	53.8541666666667	0.0305750012105799	0.0107956439732505	745069.951964745	134.835966299842	130.395833333333	48.8958333333333
123.229166666667	53.8541666666667	0.0301053778772696	0.0100119424074701	743128.690561251	135.018034024729	130.395833333333	48.8958333333333
123.270833333333	53.8541666666667	0.0303030651819339	0.0105262254862056	741193.606613395	135.200967339874	130.395833333333	48.8958333333333
123.3125	53.8541666666667	0.0305016952845252	0.0108958316936446	739264.749261314	135.38477025395	130.395833333333	48.8958333333333
123.354166666667	53.8541666666667	0.031434820844493	0.0119575686150568	737342.167998719	135.569446758575	130.395833333333	48.8958333333333
123.395833333333	53.8541666666667	0.0317891121729061	0.0125819580778937	735425.912673332	135.755000827211	130.395833333333	48.8958333333333
123.4375	53.8541666666667	0.0311565967541866	0.0110808678743694	760984.600773195	137.287966581075	130.4375	48.6041666666667
123.479166666667	53.8541666666667	0.0312212782110058	0.0110859095342337	759128.009254808	137.472991276249	130.4375	48.6041666666667
123.520833333333	53.8541666666667	0.0300522973928505	0.0106023777642537	729715.606114838	136.316967855689	130.395833333333	48.8958333333333
123.5625	53.8541666666667	0.0296395921012012	0.00993846934472083	727825.160106703	136.506071512022	130.395833333333	48.8958333333333
123.604166666667	53.8541666666667	0.029696373992976	0.00921140029691576	764678.110493015	137.498592161325	130.604166666667	48.5625
123.645833333333	53.8541666666667	0.0294689599191035	0.00914022981787047	762828.944512823	137.683385327829	130.604166666667	48.5625
123.6875	53.8541666666667	0.0296916596277001	0.00980958413999816	760986.331958512	137.868994752822	130.604166666667	48.5625
123.729166666667	53.8541666666667	0.0302017213470636	0.0103914304678277	720329.702573091	137.27149559228	130.395833333333	48.8958333333333
123.770833333333	53.8541666666667	0.0301276326190826	0.0105920861566219	718472.682357946	137.46512297168	130.395833333333	48.8958333333333
123.8125	53.8541666666667	0.0311908179671992	0.0120637812548591	716622.506067823	137.659666391949	130.395833333333	48.8958333333333
123.854166666667	53.8541666666667	0.0306028855077436	0.0116252976105557	714779.227450623	137.855129547337	130.395833333333	48.8958333333333
123.895833333333	53.8541666666667	0.0298403291851118	0.0108284576382332	740929.907952171	139.369100723225	130.4375	48.6041666666667
123.9375	53.8541666666667	0.0296461631116141	0.0101671387174975	750071.004788577	138.999959629663	130.604166666667	48.5625
123.979166666667	53.8541666666667	0.0286345560120147	0.00925597815484334	748275.635444574	139.191365676555	130.604166666667	48.5625
124.020833333333	53.8541666666667	0.0277459409583132	0.00917061201517571	746487.21422269	139.383611265258	130.604166666667	48.5625
124.0625	53.8541666666667	0.0281234779389277	0.00957250258141202	705668.205293358	138.846368242163	130.395833333333	48.8958333333333
124.104166666667	53.8541666666667	0.0277251250092042	0.00921276888797215	703867.461125307	139.047425424745	130.395833333333	48.8958333333333
124.145833333333	53.8541666666667	0.0278633101512542	0.00856930171318706	741164.147089003	139.965412697924	130.604166666667	48.5625
124.1875	53.8541666666667	0.0272928769190576	0.00969165409067967	739404.02757495	140.161043678348	130.604166666667	48.5625
124.229166666667	53.8541666666667	0.0273602095540378	0.0096908585791871	737651.112207577	140.357527617269	130.604166666667	48.5625
124.270833333333	53.8541666666667	0.027191254788391	0.00916301177350957	735905.45303521	140.554867076309	130.604166666667	48.5625
124.3125	53.8541666666667	0.0278718321274823	0.00893114627645774	734167.102383371	140.753064573543	130.604166666667	48.5625
124.354166666667	53.8541666666667	0.0277957469140715	0.00928828892618795	732436.112852866	140.952122582191	130.604166666667	48.5625
124.395833333333	53.8541666666667	0.0276203123905903	0.00955697635918948	730712.537317782	141.152043529294	130.604166666667	48.5625
124.4375	53.8541666666667	0.0281403041107971	0.00994921757091242	728996.428923376	141.352829794366	130.604166666667	48.5625
124.479166666667	53.8541666666667	0.0283879562430702	0.00988753901787475	727287.841083852	141.554483708038	130.604166666667	48.5625
124.520833333333	53.8541666666667	0.0289426001821545	0.00975404071767719	725586.827480016	141.75700755068	130.604166666667	48.5625
124.5625	53.8541666666667	0.02949465409395	0.00976608114814472	713299.585321406	142.581641376461	130.4375	48.6041666666667
124.604166666667	53.8541666666667	0.03010129203577	0.010280283154133	711637.504026382	142.789925770227	130.4375	48.6041666666667
124.645833333333	53.8541666666667	0.0300865413809268	0.0103257823341228	709983.378048514	142.999105834739	130.4375	48.6041666666667
124.6875	53.8541666666667	0.0303573435918288	0.0108231105971194	708337.263656005	143.209183504252	130.4375	48.6041666666667
124.729166666667	53.8541666666667	0.0300315156803017	0.0114353053082521	706699.217366256	143.420160649353	130.4375	48.6041666666667
124.770833333333	53.8541666666667	0.02965618486401	0.0110960766030852	705069.29594233	143.632039075387	130.4375	48.6041666666667
124.8125	53.8541666666667	0.0300567203191882	0.0114426762492365	703447.55638929	143.844820520859	130.4375	48.6041666666667
124.854166666667	53.8541666666667	0.030266157170197	0.010994096347113	701834.055950384	144.058506655838	130.4375	48.6041666666667
124.895833333333	53.8541666666667	0.0300973643687967	0.0114782603995161	700228.852103075	144.273099080335	130.4375	48.6041666666667
124.9375	53.8541666666667	0.030394501943198	0.0116087712257697	698632.002554971	144.488599322671	130.4375	48.6041666666667
124.979166666667	53.8541666666667	0.0304700850131708	0.0110170130206839	697043.565239562	144.705008837834	130.4375	48.6041666666667
125.020833333333	53.8541666666667	0.0304755875058687	0.0108975183248755	695463.598311834	144.922329005818	130.4375	48.6041666666667
125.0625	53.8541666666667	0.030433083869411	0.0107650509426383	693892.160143736	145.140561129958	130.4375	48.6041666666667
125.104166666667	53.8541666666667	0.030845817331141	0.0116530634216156	692329.309319485	145.359706435243	130.4375	48.6041666666667
125.145833333333	53.8541666666667	0.0308244669823685	0.0115520183449289	690775.104630717	145.579766066632	130.4375	48.6041666666667
125.1875	53.8541666666667	0.0312656024121704	0.0114851561984265	979889.043722078	163.292091020214	128.770833333333	45.3541666666667
125.229166666667	53.8541666666667	0.0307631615076118	0.0110062721475474	979105.043385757	163.478218752068	128.770833333333	45.3541666666667
125.270833333333	53.8541666666667	0.0307420198006396	0.0110287146556589	978329.588566645	163.664617118531	128.770833333333	45.3541666666667
125.3125	53.8541666666667	0.030998041215014	0.0109752619446199	977562.699840736	163.851283787431	128.770833333333	45.3541666666667
125.354166666667	53.8541666666667	0.0316745776870806	0.011096370004174	976804.397620803	164.038216400307	128.770833333333	45.3541666666667
125.395833333333	53.8541666666667	0.0316015179971328	0.0107541079655783	976054.702153947	164.225412572512	128.770833333333	45.3541666666667
125.4375	53.8541666666667	0.032272684596077	0.0109846385027684	975313.633519191	164.412869893324	128.770833333333	45.3541666666667
125.479166666667	53.8541666666667	0.0336929133702	0.0102891724869201	974581.211625047	164.600585926054	128.770833333333	45.3541666666667
125.520833333333	53.8541666666667	0.0339446944731652	0.0103340276393991	973857.456207093	164.788558208171	128.770833333333	45.3541666666667
125.5625	53.8541666666667	0.0323079084068415	0.0107181411073452	973142.386825587	164.976784251419	128.770833333333	45.3541666666667
125.604166666667	53.8541666666667	0.0322458190893367	0.0107421622628379	972436.022863055	165.165261541955	128.770833333333	45.3541666666667
125.645833333333	53.8541666666667	0.0319293749079229	0.0105523917524218	971738.383521903	165.353987540483	128.770833333333	45.3541666666667
125.6875	53.8541666666667	0.0322636123203387	0.0110156429960164	971049.487822044	165.542959682394	128.770833333333	45.3541666666667
125.729166666667	53.8541666666667	0.0312143672928622	0.0105578698507984	970369.354598532	165.732175377917	128.770833333333	45.3541666666667
125.770833333333	53.8541666666667	0.0311692656692055	0.00967405896866439	969698.002499192	165.921632012273	128.770833333333	45.3541666666667
125.8125	53.8541666666667	0.0311923958812486	0.00968209790727999	969035.449982294	166.111326945834	128.770833333333	45.3541666666667
125.854166666667	53.8541666666667	0.0308255897028899	0.0100021308843094	968381.715314207	166.301257514288	128.770833333333	45.3541666666667
125.895833333333	53.8541666666667	0.0309375884158701	0.00979167165416815	967736.816567079	166.491421028814	128.770833333333	45.3541666666667
125.9375	53.8541666666667	0.0310479597147408	0.00990422526024391	967100.771616544	166.681814776256	128.770833333333	45.3541666666667
125.979166666667	53.8541666666667	0.0310919087583388	0.0100255161297766	966473.598139416	166.872436019309	128.770833333333	45.3541666666667
126.020833333333	53.8541666666667	0.0310603865585111	0.0102324241454824	965855.313611417	167.063281996709	128.770833333333	45.3541666666667
126.0625	53.8541666666667	0.033555214800516	0.00990190475511663	965245.935304924	167.254349923424	128.770833333333	45.3541666666667
126.104166666667	53.8541666666667	0.0332799464655604	0.0104760178860907	964645.480286714	167.445636990861	128.770833333333	45.3541666666667
126.145833333333	53.8541666666667	0.031800096763349	0.0103829958126625	964053.965415736	167.637140367069	128.770833333333	45.3541666666667
126.1875	53.8541666666667	0.0309889782827246	0.0104328157879467	963471.407340913	167.828857196955	128.770833333333	45.3541666666667
126.229166666667	53.8541666666667	0.0309894940508602	0.010430002394308	962897.822498935	168.020784602497	128.770833333333	45.3541666666667
126.270833333333	53.8541666666667	0.031424003997731	0.0097445302706748	962333.227112092	168.212919682977	128.770833333333	45.3541666666667
126.3125	53.8541666666667	0.0318423692650412	0.00981133847861746	961777.637186121	168.405259515203	128.770833333333	45.3541666666667
120.020833333333	53.8125	0.0258541920620688	0.0107127282236639	700702.530533244	131.042152075833	127.3125	49.4375
120.0625	53.8125	0.0254873921313262	0.0105447640335475	698635.334873658	131.223032306644	127.3125	49.4375
120.104166666667	53.8125	0.0257747111623893	0.0104992434772947	696573.864453385	131.404886343639	127.3125	49.4375
120.145833333333	53.8125	0.0256291216165667	0.0107946999645249	694518.170929544	131.587720124493	127.3125	49.4375
120.1875	53.8125	0.0252795978485459	0.0106987198827459	692468.306425025	131.771539591737	127.3125	49.4375
120.229166666667	53.8125	0.0254712352297333	0.0109962013647201	690424.323531034	131.956350691634	127.3125	49.4375
120.270833333333	53.8125	0.0247972519498712	0.0110185823268166	688386.275309591	132.14215937303	127.3125	49.4375
120.3125	53.8125	0.0250147251132582	0.0106018191617441	686354.215295978	132.32897158615	127.3125	49.4375
120.354166666667	53.8125	0.0246151083788035	0.0114374580778826	684328.197501124	132.516793281381	127.3125	49.4375
120.395833333333	53.8125	0.0249953838197227	0.0108687320900084	682308.276413918	132.705630407999	127.3125	49.4375
120.4375	53.8125	0.024395457616877	0.0111961337484415	680294.507003471	132.895488912868	127.3125	49.4375
120.479166666667	53.8125	0.0247208195217175	0.0112669794158027	880922.224271856	134.475028979224	128.895833333333	47.9375
120.520833333333	53.8125	0.0245795392728237	0.0112319665654401	676285.645503466	133.278293824672	127.3125	49.4375
120.5625	53.8125	0.0245209390178969	0.0109220037572126	674290.665772555	133.471252101009	127.3125	49.4375
120.604166666667	53.8125	0.0246725421021849	0.0107340086942458	875070.983333261	134.951561421399	128.895833333333	47.9375
120.645833333333	53.8125	0.0246872352766249	0.0106435774223344	876763.000910337	135.300635346121	128.895833333333	47.8958333333333
120.6875	53.8125	0.0247501322337893	0.0106391968565253	874835.229678838	135.461266432107	128.895833333333	47.8958333333333
120.729166666667	53.8125	0.027735810068101	0.0110129170612195	872751.684392638	136.133857269216	128.8125	47.8541666666667
120.770833333333	53.8125	0.0277319505868141	0.0108155194674788	870852.567466054	136.296898024944	128.8125	47.8541666666667
120.8125	53.8125	0.0270034455569346	0.0115790493871427	868959.107693561	136.460578316918	128.8125	47.8541666666667
120.854166666667	53.8125	0.024191500405338	0.010279142962466	867179.469468418	136.110170878246	128.895833333333	47.8958333333333
120.895833333333	53.8125	0.0278419723643669	0.0111535169367599	865189.310501515	136.789866558607	128.8125	47.8541666666667
120.9375	53.8125	0.0295905243022439	0.0115978278168079	863313.04906119	136.955478996689	128.8125	47.8541666666667
120.979166666667	53.8125	0.0275865655741163	0.010418775425574	861442.596733036	137.12173994662	128.8125	47.8541666666667
121.020833333333	53.8125	0.0273397070813803	0.0110078671485397	859577.992039627	137.288651613894	128.8125	47.8541666666667
121.0625	53.8125	0.0246295420386005	0.010739104427714	854040.506915657	136.748322642222	128.895833333333	47.9375
121.104166666667	53.8125	0.023958491401946	0.00996762622605494	852162.822478515	136.915592106358	128.895833333333	47.9375
121.145833333333	53.8125	0.0242650644787023	0.0092472565098977	847880.600153217	125.099467190558	130.645833333333	49.0208333333333
121.1875	53.8125	0.0239639326231648	0.00933644871952067	845637.030410236	125.239437319835	130.645833333333	49.0208333333333
121.229166666667	53.8125	0.0277851947423766	0.00948686055664762	876624.86173567	127.971583751095	130.604166666667	48.5625
121.270833333333	53.8125	0.0275415765722649	0.0100228466967028	848515.348226762	138.303908031228	128.8125	47.8541666666667
121.3125	53.8125	0.0274326251819242	0.0097812514897873	846692.773427075	138.475435009305	128.8125	47.8541666666667
121.354166666667	53.8125	0.0279449527720995	0.010222051446835	844876.362065761	138.647629702533	128.8125	47.8541666666667
121.395833333333	53.8125	0.0286087248259535	0.0103362646560765	843066.154563669	138.820494145451	128.8125	47.8541666666667
121.4375	53.8125	0.0299213077029558	0.0109561003461318	841262.19154963	138.994030350378	128.8125	47.8541666666667
121.479166666667	53.8125	0.0301683125455633	0.0113220788787973	839464.513859699	139.168240306735	128.8125	47.8541666666667
121.520833333333	53.8125	0.029668254697299	0.0101833859425562	837673.162536309	139.34312598036	128.8125	47.8541666666667
121.5625	53.8125	0.0285879628858898	0.0103076960742505	835888.178827424	139.518689312804	128.8125	47.8541666666667
121.604166666667	53.8125	0.0285111502341403	0.0102842800046311	834109.604185585	139.694932220636	128.8125	47.8541666666667
121.645833333333	53.8125	0.029530011820519	0.0108981319563841	832337.480266925	139.871856594717	128.8125	47.8541666666667
121.6875	53.8125	0.030106589366641	0.0117683143469023	830571.848930136	140.049464299486	128.8125	47.8541666666667
121.729166666667	53.8125	0.0313156992168363	0.0126944761864505	813640.564077277	128.724565659024	130.395833333333	48.8958333333333
121.770833333333	53.8125	0.0310163001711942	0.0126119483888101	837083.572950827	130.285151069317	130.4375	48.6041666666667
121.8125	53.8125	0.030834998660181	0.0128850969307459	834992.300268531	130.439895974668	130.4375	48.6041666666667
121.854166666667	53.8125	0.0301583861705192	0.011194120747989	832905.846544964	130.595334001164	130.4375	48.6041666666667
121.895833333333	53.8125	0.0304373982649986	0.0116929721681822	830824.24876306	130.751468756984	130.4375	48.6041666666667
121.9375	53.8125	0.0299204111078514	0.0103759781424178	840481.004295919	130.500980033616	130.604166666667	48.5625
121.979166666667	53.8125	0.0303351081249132	0.0112039594988725	826675.77037407	131.065842905704	130.4375	48.6041666666667
122.020833333333	53.8125	0.0306315993659811	0.0115040402143815	824608.965155004	131.224089529954	130.4375	48.6041666666667
122.0625	53.8125	0.0303089290262838	0.0111153902471361	822547.166656326	131.383047345255	130.4375	48.6041666666667
122.104166666667	53.8125	0.0304444525015863	0.0115837364260494	794560.899640024	130.139255452857	130.395833333333	48.8958333333333
122.145833333333	53.8125	0.0313357487863463	0.0125030491936554	792465.203292168	130.300189169699	130.395833333333	48.8958333333333
122.1875	53.8125	0.0303634486701186	0.0111898051206381	816392.197064727	131.864224144165	130.4375	48.6041666666667
122.229166666667	53.8125	0.0299775326782686	0.010233891724434	825992.040536061	131.599033796831	130.604166666667	48.5625
122.270833333333	53.8125	0.0301757757144538	0.0106194327044807	823942.152381514	131.758708283404	130.604166666667	48.5625
122.3125	53.8125	0.0307738844766075	0.0117512432191203	810283.688292904	132.351932018105	130.4375	48.6041666666667
122.354166666667	53.8125	0.0303238688585406	0.0111514698299304	782062.505656033	131.116412592227	130.395833333333	48.8958333333333
122.395833333333	53.8125	0.0309478826225793	0.0120520002599633	779997.410720988	131.281997990668	130.395833333333	48.8958333333333
122.4375	53.8125	0.0304405879480649	0.0114528621217719	777937.561463618	131.448373560743	130.395833333333	48.8958333333333
122.479166666667	53.8125	0.0299053237249273	0.0102279919367526	813770.074229807	132.567847028119	130.604166666667	48.5625
122.520833333333	53.8125	0.0278111618146183	0.00913235716511662	811751.407206534	132.731852800472	130.604166666667	48.5625
122.5625	53.8125	0.029573106192628	0.00902528896679594	809738.083101648	132.89659282341	130.604166666667	48.5625
122.604166666667	53.8125	0.0298871941279749	0.0099371171913477	807730.142520786	133.062070622745	130.604166666667	48.5625
122.645833333333	53.8125	0.0298919401899025	0.00985593173264358	805727.62636358	133.228289719771	130.604166666667	48.5625
122.6875	53.8125	0.0305347709254156	0.0107458984782862	803730.575824601	133.395253630622	130.604166666667	48.5625
122.729166666667	53.8125	0.030143128570543	0.0106955567160112	763669.104434377	132.635485550011	130.395833333333	48.8958333333333
122.770833333333	53.8125	0.0309792738128388	0.0112881136651931	761652.777520197	132.808336001555	130.395833333333	48.8958333333333
122.8125	53.8125	0.0305860749233855	0.0113575816689976	759642.090685473	132.982014988144	130.395833333333	48.8958333333333
122.854166666667	53.8125	0.0302402572865061	0.0107012534330816	757637.089489403	133.1565267608	130.395833333333	48.8958333333333
122.895833333333	53.8125	0.0304965115749074	0.0105613980914981	755637.819843457	133.33187556529	130.395833333333	48.8958333333333
122.9375	53.8125	0.0298881535098989	0.00968297988658241	791865.394845132	134.412874270834	130.604166666667	48.5625
122.979166666667	53.8125	0.0295375100866619	0.00933612759429332	789907.782031588	134.585149755084	130.604166666667	48.5625
123.020833333333	53.8125	0.0294702410925861	0.00930017460262718	787955.975108077	134.758197914473	130.604166666667	48.5625
123.0625	53.8125	0.029835772747939	0.00978983056269187	786010.017958477	134.9320221873	130.604166666667	48.5625
123.104166666667	53.8125	0.0298610656324192	0.0098763948382764	784069.954768556	135.106625999437	130.604166666667	48.5625
123.145833333333	53.8125	0.0304534025487359	0.0105531738359752	743765.180243923	134.401782939297	130.395833333333	48.8958333333333
123.1875	53.8125	0.0305031479878258	0.0109563092329978	741807.346802415	134.583109219836	130.395833333333	48.8958333333333
123.229166666667	53.8125	0.0308859667950833	0.01151663105581	739855.625019003	134.765306200971	130.395833333333	48.8958333333333
123.270833333333	53.8125	0.0308737931672671	0.0114907121561673	737910.064023712	134.948378039693	130.395833333333	48.8958333333333
123.3125	53.8125	0.0303685135882907	0.0110402613074508	735970.713308479	135.132328878108	130.395833333333	48.8958333333333
123.354166666667	53.8125	0.0314100309191514	0.0120442516273641	734037.62272778	135.317162842349	130.395833333333	48.8958333333333
123.395833333333	53.8125	0.0317903046290241	0.0127654047098571	732110.842499166	135.50288404146	130.395833333333	48.8958333333333
123.4375	53.8125	0.0310532851082976	0.011548744608452	730190.423203776	135.689496566258	130.395833333333	48.8958333333333
123.479166666667	53.8125	0.0302991206570466	0.0108512118805223	728276.415786725	135.877004488171	130.395833333333	48.8958333333333
123.520833333333	53.8125	0.0303219002523325	0.0102294294994404	726368.871557437	136.065411858052	130.395833333333	48.8958333333333
123.5625	53.8125	0.0300641646443071	0.0099220317025027	724467.842189914	136.254722704963	130.395833333333	48.8958333333333
123.604166666667	53.8125	0.0299326539082551	0.00975768173914913	722573.379722893	136.444941034938	130.395833333333	48.8958333333333
123.645833333333	53.8125	0.0303771155111282	0.0102091895493701	720685.536559932	136.636070829721	130.395833333333	48.8958333333333
123.6875	53.8125	0.0292688980162111	0.00894879860506996	718804.365469428	136.828116045476	130.395833333333	48.8958333333333
123.729166666667	53.8125	0.0302937684087416	0.0101603016035426	716929.919584516	137.021080611468	130.395833333333	48.8958333333333
123.770833333333	53.8125	0.0302646109957907	0.0102975791572913	715062.252402881	137.214968428729	130.395833333333	48.8958333333333
123.8125	53.8125	0.0314975445435565	0.0121036437883193	713201.417786506	137.409783368686	130.395833333333	48.8958333333333
123.854166666667	53.8125	0.0304972398217421	0.0113686588608682	711347.469961291	137.605529271765	130.395833333333	48.8958333333333
123.895833333333	53.8125	0.0303579373075417	0.0108685111994488	748389.590900762	138.576647249904	130.604166666667	48.5625
123.9375	53.8125	0.0295866147065941	0.00921926174072994	746577.152760862	138.767534347	130.604166666667	48.5625
123.979166666667	53.8125	0.029534515792637	0.00981203076937087	744771.606470212	138.959268459155	130.604166666667	48.5625
124.020833333333	53.8125	0.0298709792288641	0.0100244753316729	704001.643797702	138.397898158627	130.395833333333	48.8958333333333
124.0625	53.8125	0.0297752578934146	0.0100123268043148	702182.956015007	138.598355297859	130.395833333333	48.8958333333333
124.104166666667	53.8125	0.0298318623438184	0.00997893355034744	700371.487987413	138.799765710391	130.395833333333	48.8958333333333
124.145833333333	53.8125	0.0285102007909772	0.0091937892283515	698567.296469128	139.002132978385	130.395833333333	48.8958333333333
124.1875	53.8125	0.027759892484028	0.00874297036469943	735849.042111594	139.930745008036	130.604166666667	48.5625
124.229166666667	53.8125	0.0263696990486135	0.0100159734722626	734085.924638735	140.127621140887	130.604166666667	48.5625
124.270833333333	53.8125	0.0273892981936939	0.00958906434591408	732330.060983153	140.325363903603	130.604166666667	48.5625
124.3125	53.8125	0.0273105548513588	0.00948457977000508	730581.504014285	140.523975935448	130.604166666667	48.5625
124.354166666667	53.8125	0.0275138668478821	0.00930504589909714	728840.306886488	140.72345983103	130.604166666667	48.5625
124.395833333333	53.8125	0.0281315518427708	0.00998717465137997	727106.523037092	140.923818138945	130.604166666667	48.5625
124.4375	53.8125	0.0289940172740799	0.010096618030783	725380.206184371	141.125053360393	130.604166666667	48.5625
124.479166666667	53.8125	0.0290355239436929	0.0102948045968204	712990.234369966	141.940128654177	130.4375	48.6041666666667
124.520833333333	53.8125	0.0295321959396939	0.0107496033976855	711302.143330235	142.147143442828	130.4375	48.6041666666667
124.5625	53.8125	0.0297127276102196	0.00999061803842163	709621.899313962	142.355062447224	130.4375	48.6041666666667
124.604166666667	53.8125	0.029958241995367	0.0112125924477874	707949.558737464	142.563887849542	130.4375	48.6041666666667
124.645833333333	53.8125	0.0295444769956525	0.0106566603892365	706285.178283447	142.773621771203	130.4375	48.6041666666667
124.6875	53.8125	0.0290567989425217	0.0102455787234022	715182.15505131	142.351013613281	130.604166666667	48.5625
124.729166666667	53.8125	0.0283611309445084	0.0094518892666443	702980.525786297	143.195823344884	130.4375	48.6041666666667
124.770833333333	53.8125	0.0293287836774103	0.00947657902246871	701340.368410955	143.408294921554	130.4375	48.6041666666667
124.8125	53.8125	0.02977336939553	0.00985679508403618	699708.400486556	143.621682863599	130.4375	48.6041666666667
124.854166666667	53.8125	0.0304108353371681	0.0108532021516948	698084.679976786	143.835988964454	130.4375	48.6041666666667
124.895833333333	53.8125	0.0302960745759846	0.0110371404964391	706899.18016164	143.397180710218	130.604166666667	48.5625
124.9375	53.8125	0.0300080736087244	0.0105607442222408	705266.756255389	143.609114777643	130.604166666667	48.5625
124.979166666667	53.8125	0.0304219013308064	0.0106788514157971	693263.586222495	144.484433085848	130.4375	48.6041666666667
125.020833333333	53.8125	0.0303502958356242	0.0112697418482248	702026.535077829	144.035697967214	130.604166666667	48.5625
125.0625	53.8125	0.0299509833624732	0.00986649458391125	690091.834294065	144.921349587795	130.4375	48.6041666666667
125.104166666667	53.8125	0.0300706132672844	0.010824993769171	698819.533052896	144.465912099041	130.604166666667	48.5625
125.145833333333	53.8125	0.0308477934446888	0.0100413654281904	976245.046480875	163.027763316899	128.770833333333	45.3541666666667
125.1875	53.8125	0.0307351672021582	0.0108792919834187	975448.154301793	163.214392244407	128.770833333333	45.3541666666667
125.229166666667	53.8125	0.030723909583056	0.0109572404312221	974659.827482063	163.401298140766	128.770833333333	45.3541666666667
125.270833333333	53.8125	0.031079372164007	0.0111178807582105	973880.087065433	163.58847867503	128.770833333333	45.3541666666667
125.3125	53.8125	0.0313108163443063	0.0109767875381074	973108.953933327	163.775931489253	128.770833333333	45.3541666666667
125.354166666667	53.8125	0.0313452586950891	0.0105474665691742	972346.448802344	163.963654198584	128.770833333333	45.3541666666667
125.395833333333	53.8125	0.0316023730916677	0.0107458597201729	971592.592221771	164.151644391372	128.770833333333	45.3541666666667
125.4375	53.8125	0.0324628636981114	0.0112053805654571	970847.404571098	164.339899629271	128.770833333333	45.3541666666667
125.479166666667	53.8125	0.033648750481496	0.010527685902526	970110.906057539	164.528417447353	128.770833333333	45.3541666666667
125.520833333333	53.8125	0.0318001952399731	0.0103438969771148	969383.116713553	164.717195354232	128.770833333333	45.3541666666667
125.5625	53.8125	0.0313811496633708	0.00994559591122818	968664.056394392	164.906230832182	128.770833333333	45.3541666666667
125.604166666667	53.8125	0.0311837111118436	0.0101033713538575	967953.744775645	165.095521337279	128.770833333333	45.3541666666667
125.645833333333	53.8125	0.0312863776427743	0.0106111787090333	967252.201350783	165.285064299528	128.770833333333	45.3541666666667
125.6875	53.8125	0.0318982734175455	0.0105411740459179	966559.44542873	165.474857123015	128.770833333333	45.3541666666667
125.729166666667	53.8125	0.0336130034581063	0.0100126690969485	965875.496131446	165.664897186052	128.770833333333	45.3541666666667
125.770833333333	53.8125	0.0341854259242542	0.00999997461286831	965200.372391495	165.855181841337	128.770833333333	45.3541666666667
125.8125	53.8125	0.0335563637718512	0.00958551143840518	964534.092949658	166.04570841611	128.770833333333	45.3541666666667
125.854166666667	53.8125	0.033545812156732	0.00983569803469922	963876.676352541	166.236474212327	128.770833333333	45.3541666666667
125.895833333333	53.8125	0.0317831168221633	0.00976248120903117	963228.140950193	166.427476506831	128.770833333333	45.3541666666667
125.9375	53.8125	0.031186178158721	0.00966627750128868	962588.504893751	166.618712551534	128.770833333333	45.3541666666667
125.979166666667	53.8125	0.031256663654507	0.00966903050497573	961957.786133086	166.810179573599	128.770833333333	45.3541666666667
126.020833333333	53.8125	0.0319034531782783	0.00988552048537128	961336.002414472	167.001874775641	128.770833333333	45.3541666666667
126.0625	53.8125	0.0332870063701309	0.00942407880888433	960723.17127827	167.193795335915	128.770833333333	45.3541666666667
126.104166666667	53.8125	0.0334954677232547	0.009955807339989	960119.310056632	167.385938408528	128.770833333333	45.3541666666667
126.145833333333	53.8125	0.033413310834431	0.0103753005028674	959524.435871206	167.578301123648	128.770833333333	45.3541666666667
126.1875	53.8125	0.0334316026215285	0.00981432873673593	958938.565630876	167.770880587718	128.770833333333	45.3541666666667
126.229166666667	53.8125	0.031718421550339	0.0101060485402454	958361.716029523	167.963673883681	128.770833333333	45.3541666666667
126.270833333333	53.8125	0.0313756790358651	0.0099549982708533	957793.903543784	168.156678071209	128.770833333333	45.3541666666667
126.3125	53.8125	0.0330780017330403	0.00992632832366125	957235.144430844	168.349890186935	128.770833333333	45.3541666666667
126.354166666667	53.8125	0.0333450187231511	0.0116267884725077	956685.454726263	168.543307244697	128.770833333333	45.3541666666667
126.395833333333	53.8125	0.0333109159052639	0.0112448468147092	956144.850241788	168.73692623578	128.770833333333	45.3541666666667
126.4375	53.8125	0.0337364586585595	0.0103976767248097	955613.346563223	168.930744129175	128.770833333333	45.3541666666667
126.479166666667	53.8125	0.0329599391950213	0.00955321765047608	955090.959048299	169.124757871827	128.770833333333	45.3541666666667
126.520833333333	53.8125	0.0328649877949757	0.00934407982407833	954577.702824573	169.318964388912	128.770833333333	45.3541666666667
120.020833333333	53.7708333333333	0.025332493703413	0.0106928123963362	697666.18502509	130.756049496188	127.3125	49.4375
120.0625	53.7708333333333	0.0249476588545359	0.0112442748528632	695587.940412606	130.936858208772	127.3125	49.4375
120.104166666667	53.7708333333333	0.0252114944756632	0.011130112693712	693515.391870886	131.118649877102	127.3125	49.4375
120.145833333333	53.7708333333333	0.0248827319178779	0.0107718960594315	691448.591299516	131.301430609119	127.3125	49.4375
120.1875	53.7708333333333	0.0247427993458682	0.011571342737842	689387.591073625	131.485206519772	127.3125	49.4375
120.229166666667	53.7708333333333	0.0250744384967956	0.0113381691225115	687332.444046619	131.669983729904	127.3125	49.4375
120.270833333333	53.7708333333333	0.0247882090846551	0.0111540511000227	891145.762186466	133.669659937571	128.895833333333	47.8958333333333
120.3125	53.7708333333333	0.0249112105144965	0.0109295432345993	683239.923410414	132.042566554492	127.3125	49.4375
120.354166666667	53.7708333333333	0.0246623249274638	0.0113458211516416	887181.621112346	133.980466926322	128.895833333333	47.8958333333333
120.395833333333	53.7708333333333	0.0248605921021752	0.0109155706235938	881625.002500095	133.945657690033	128.895833333333	47.9375
120.4375	53.7708333333333	0.0247797143910259	0.011029245940448	879649.558463771	134.102700203483	128.895833333333	47.9375
120.479166666667	53.7708333333333	0.0246059401225276	0.0115482430279483	881274.462028295	134.451346743064	128.895833333333	47.8958333333333
120.520833333333	53.7708333333333	0.02467251389181	0.011481403567988	879315.965559504	134.609561902971	128.895833333333	47.8958333333333
120.5625	53.7708333333333	0.0267503187548237	0.0122870313059582	877102.911387712	135.277008725991	128.8125	47.8541666666667
120.604166666667	53.7708333333333	0.0267395966098511	0.0121427949781806	875172.422707318	135.437646365146	128.8125	47.8541666666667
120.645833333333	53.7708333333333	0.028019114864852	0.0108766296615454	873247.432840034	135.598920364673	128.8125	47.8541666666667
120.6875	53.7708333333333	0.0273323672918675	0.0111302482427568	871327.978848613	135.760833111807	128.8125	47.8541666666667
120.729166666667	53.7708333333333	0.0244216265215635	0.0104389219771371	865970.517301297	135.219830130802	128.895833333333	47.9375
120.770833333333	53.7708333333333	0.0244112563088304	0.0108910772628714	867678.371859354	135.572207093122	128.895833333333	47.8958333333333
120.8125	53.7708333333333	0.0270164865507233	0.0113435561940232	865603.206040151	136.250427533073	128.8125	47.8541666666667
120.854166666667	53.7708333333333	0.0285371010174458	0.012065297904633	863706.270557235	136.414918901708	128.8125	47.8541666666667
120.895833333333	53.7708333333333	0.0292329011739386	0.0118387900349132	861815.059546998	136.580060768415	128.8125	47.8541666666667
120.9375	53.7708333333333	0.0294368425009541	0.0120566846007797	859929.611385129	136.745855442293	128.8125	47.8541666666667
120.979166666667	53.7708333333333	0.0293074098674063	0.0113331167910645	858049.964665817	136.912305217448	128.8125	47.8541666666667
121.020833333333	53.7708333333333	0.0293345328210744	0.0114718199930605	856176.158201537	137.07941237241	128.8125	47.8541666666667
121.0625	53.7708333333333	0.0285867723802946	0.0112078407270765	854308.23102283	137.247179169534	128.8125	47.8541666666667
121.104166666667	53.7708333333333	0.0275664986230271	0.0102989893794911	852446.222378	137.415607854395	128.8125	47.8541666666667
121.145833333333	53.7708333333333	0.0277090356491967	0.0106266604919013	850590.171732786	137.58470065517	128.8125	47.8541666666667
121.1875	53.7708333333333	0.0282462119679425	0.0100905681838757	844776.318324538	125.728920877149	130.5625	48.9375
121.229166666667	53.7708333333333	0.029892731956988	0.0110171894984401	846896.103389052	137.924887426445	128.8125	47.8541666666667
121.270833333333	53.7708333333333	0.0282020799212829	0.0103801132881244	845058.16570558	138.095985760652	128.8125	47.8541666666667
121.3125	53.7708333333333	0.0298508329387656	0.0110026025159053	843226.346050836	138.267756936895	128.8125	47.8541666666667
121.354166666667	53.7708333333333	0.0300210678631268	0.0119471108626408	841400.684971165	138.440203086812	128.8125	47.8541666666667
121.395833333333	53.7708333333333	0.0301642866941143	0.0119441246113699	839581.223227371	138.613326320755	128.8125	47.8541666666667
121.4375	53.7708333333333	0.0298020618959866	0.0112378502979511	837768.001794062	138.787128727106	128.8125	47.8541666666667
121.479166666667	53.7708333333333	0.0302011232304274	0.0125028944363357	835961.061858918	138.961612371587	128.8125	47.8541666666667
121.520833333333	53.7708333333333	0.0300679210476598	0.0118629258795741	834160.444821913	139.136779296558	128.8125	47.8541666666667
121.5625	53.7708333333333	0.0298048995343386	0.0111943849163627	832366.192294498	139.312631520308	128.8125	47.8541666666667
121.604166666667	53.7708333333333	0.02982154754732	0.0112084756705473	830578.346098704	139.489171036331	128.8125	47.8541666666667
121.645833333333	53.7708333333333	0.030319290862654	0.0125043134358243	828796.948266195	139.666399812598	128.8125	47.8541666666667
121.6875	53.7708333333333	0.0307632523434701	0.0121715905864072	838308.341301917	129.736244604781	130.4375	48.6041666666667
121.729166666667	53.7708333333333	0.0310584271988436	0.0129245316577748	836198.02399254	129.889541813512	130.4375	48.6041666666667
121.770833333333	53.7708333333333	0.0313631372578318	0.0131720407298319	834092.431284745	130.043530194245	130.4375	48.6041666666667
121.8125	53.7708333333333	0.0309560061209163	0.0124344221177177	806454.76492549	128.779211884612	130.395833333333	48.8958333333333
121.854166666667	53.7708333333333	0.0302217823268671	0.0115036802817302	804315.39548516	128.934790063453	130.395833333333	48.8958333333333
121.895833333333	53.7708333333333	0.0306702807602452	0.0112718602589591	827804.367739348	130.509679236558	130.4375	48.6041666666667
121.9375	53.7708333333333	0.0302971184396813	0.0108069429720036	825718.041838875	130.666469197618	130.4375	48.6041666666667
121.979166666667	53.7708333333333	0.030570774638349	0.0111635221186232	823636.626178148	130.82396879948	130.4375	48.6041666666667
122.020833333333	53.7708333333333	0.0310651466128962	0.0118333245173236	821560.158752504	130.982181747875	130.4375	48.6041666666667
122.0625	53.7708333333333	0.0309505195681671	0.0120187701557737	793689.807862985	129.723876691164	130.395833333333	48.8958333333333
122.104166666667	53.7708333333333	0.0309236741851434	0.0120693647511822	791579.214955673	129.883963286416	130.395833333333	48.8958333333333
122.145833333333	53.7708333333333	0.0312947956015832	0.0127925056771409	654174.479338106	133.635699080715	128.6875	49.5208333333333
122.1875	53.7708333333333	0.0298416323270055	0.0112585160348409	806245.076516197	142.033940870685	128.8125	47.8541666666667
122.229166666667	53.7708333333333	0.0298693300837124	0.00999679287622664	822920.377054805	131.358920275836	130.604166666667	48.5625
122.270833333333	53.7708333333333	0.0295577158179984	0.00977704309022532	820860.818461665	131.518582127299	130.604166666667	48.5625
122.3125	53.7708333333333	0.0298550843000126	0.0106932138403588	818806.345993444	131.678963061366	130.604166666667	48.5625
122.354166666667	53.7708333333333	0.0304969856738436	0.0119168520863367	805131.212433521	132.274011209647	130.4375	48.6041666666667
122.395833333333	53.7708333333333	0.0309895662162941	0.0121019470828996	776945.494135645	131.026274985851	130.395833333333	48.8958333333333
122.4375	53.7708333333333	0.0305140312515555	0.0105576528620307	801076.207341437	132.604361940391	130.4375	48.6041666666667
122.479166666667	53.7708333333333	0.0302434690864521	0.0105949962340565	810640.102714331	132.327750248655	130.604166666667	48.5625
122.520833333333	53.7708333333333	0.0299444375092506	0.00994981294776635	808611.652457898	132.491781058052	130.604166666667	48.5625
122.5625	53.7708333333333	0.0301818550713153	0.0104523198240106	806588.527030781	132.656552726594	130.604166666667	48.5625
122.604166666667	53.7708333333333	0.0298417104542889	0.00981451385083452	804570.767257105	132.822068876751	130.604166666667	48.5625
122.645833333333	53.7708333333333	0.0301592298920119	0.0108271705597559	764605.493546537	132.036425849832	130.395833333333	48.8958333333333
122.6875	53.7708333333333	0.0306830031368564	0.0112152358114213	800551.509467907	133.15534909306	130.604166666667	48.5625
122.729166666667	53.7708333333333	0.0308615995573403	0.011627957550045	760535.562989574	132.379682268242	130.395833333333	48.8958333333333
122.770833333333	53.7708333333333	0.0315580281767814	0.0123322473178374	758508.935926577	132.552556341917	130.395833333333	48.8958333333333
122.8125	53.7708333333333	0.0308585051855966	0.0114501076478331	756487.928163449	132.726266829211	130.395833333333	48.8958333333333
122.854166666667	53.7708333333333	0.0304558749973173	0.0112899452311015	754472.585515188	132.900818104336	130.395833333333	48.8958333333333
122.895833333333	53.7708333333333	0.0297923513929886	0.00982901390341567	752462.954156728	133.076214537478	130.395833333333	48.8958333333333
122.9375	53.7708333333333	0.0297894295188792	0.00978584761038793	788626.850960188	134.173432613679	130.604166666667	48.5625
122.979166666667	53.7708333333333	0.0298175580762393	0.00972666382703241	748461.011816608	133.429560333217	130.395833333333	48.8958333333333
123.020833333333	53.7708333333333	0.0294330524684085	0.00934098195029071	784697.477556216	134.518970367385	130.604166666667	48.5625
123.0625	53.7708333333333	0.0294873230919681	0.00953312718506557	782741.5208582	134.692913382544	130.604166666667	48.5625
123.104166666667	53.7708333333333	0.0297853741814468	0.00919295336226865	769440.409887041	135.358244979843	130.4375	48.6041666666667
123.145833333333	53.7708333333333	0.030108941964562	0.0103114472754051	740527.734566079	134.146585454945	130.395833333333	48.8958333333333
123.1875	53.7708333333333	0.0302638384521258	0.0107549075257804	738559.405636633	134.3280198337	130.395833333333	48.8958333333333
123.229166666667	53.7708333333333	0.0307960902341073	0.0114521468000744	736597.170503572	134.510334078337	130.395833333333	48.8958333333333
123.270833333333	53.7708333333333	0.0315988237496291	0.0116465061844957	761767.792923025	136.078639458191	130.4375	48.6041666666667
123.3125	53.7708333333333	0.0310764294141371	0.0116334056287918	732691.179869991	134.877619320491	130.395833333333	48.8958333333333
123.354166666667	53.7708333333333	0.0311024490481934	0.0117252746063147	730747.524419056	135.062598860212	130.395833333333	48.8958333333333
123.395833333333	53.7708333333333	0.0317525866983047	0.0125212888215105	728810.162865102	135.248475348	130.395833333333	48.8958333333333
123.4375	53.7708333333333	0.0309419164596476	0.0115958127418728	596023.345682889	140.371196371185	128.6875	49.5208333333333
123.479166666667	53.7708333333333	0.0302374636702617	0.0108269478953138	724954.525644741	135.622936072031	130.395833333333	48.8958333333333
123.520833333333	53.7708333333333	0.0300378144493551	0.0100415746925405	723036.353010722	135.811528713502	130.395833333333	48.8958333333333
123.5625	53.7708333333333	0.030272012051754	0.0103425133082299	721124.680339306	136.001035111059	130.395833333333	48.8958333333333
123.604166666667	53.7708333333333	0.0302323210053544	0.0109024112298231	719219.560082545	136.191459414894	130.395833333333	48.8958333333333
123.645833333333	53.7708333333333	0.0306834347299663	0.0107888384614633	717321.045067301	136.382805751947	130.395833333333	48.8958333333333
123.6875	53.7708333333333	0.0303053594782673	0.0102052036237677	715429.188495401	136.575078224601	130.395833333333	48.8958333333333
123.729166666667	53.7708333333333	0.0305363098862239	0.010994058957042	713544.043943663	136.768280909341	130.395833333333	48.8958333333333
123.770833333333	53.7708333333333	0.0309305578130925	0.011417361896186	711665.665363851	136.962417855398	130.395833333333	48.8958333333333
123.8125	53.7708333333333	0.0317028343788214	0.0125300631018009	709794.107082541	137.157493083351	130.395833333333	48.8958333333333
123.854166666667	53.7708333333333	0.0300550960818185	0.0110688620647325	707929.423800872	137.353510583711	130.395833333333	48.8958333333333
123.895833333333	53.7708333333333	0.0300360962593327	0.0100028427031069	744918.456311001	138.341727778823	130.604166666667	48.5625
123.9375	53.7708333333333	0.0302248172194942	0.0106392081438997	743095.783145234	138.532923935571	130.604166666667	48.5625
123.979166666667	53.7708333333333	0.030051948640863	0.0106263252375611	702377.176575662	137.947256142799	130.395833333333	48.8958333333333
124.020833333333	53.7708333333333	0.0307385523090967	0.0110530274504471	700540.547781107	138.147081985375	130.395833333333	48.8958333333333
124.0625	53.7708333333333	0.0301211039986516	0.0102011050499981	698711.073094756	138.347869550319	130.395833333333	48.8958333333333
124.104166666667	53.7708333333333	0.0299183185385933	0.00953096258066192	696888.809454278	138.549622616389	130.395833333333	48.8958333333333
124.145833333333	53.7708333333333	0.0277079752278089	0.00857980457908891	734086.725399964	139.501825526086	130.604166666667	48.5625
124.1875	53.7708333333333	0.0263819393697755	0.00985954364624022	732306.138873849	139.698210760025	130.604166666667	48.5625
124.229166666667	53.7708333333333	0.0243413553597639	0.00876557555427469	718768.385157336	141.915511999734	130.229166666667	48.5208333333333
124.270833333333	53.7708333333333	0.0271701812425628	0.00907927335476886	728766.611594593	140.093609169839	130.604166666667	48.5625
124.3125	53.7708333333333	0.0275770993867668	0.00908075849551833	727007.777373203	140.292627917068	130.604166666667	48.5625
124.354166666667	53.7708333333333	0.0277783915072837	0.00965087055147952	725256.30094426	140.492530000323	130.604166666667	48.5625
124.395833333333	53.7708333333333	0.0287255509108158	0.0100056385078672	723512.236309577	140.693318093566	130.604166666667	48.5625
124.4375	53.7708333333333	0.0287271742535322	0.00988563287535652	721775.637761917	140.894994823546	130.604166666667	48.5625
124.479166666667	53.7708333333333	0.0289021089951279	0.010032354001041	720046.5598829	141.097562768367	130.604166666667	48.5625
124.520833333333	53.7708333333333	0.028928267455236	0.0100755993506085	718325.057540786	141.301024456039	130.604166666667	48.5625
124.5625	53.7708333333333	0.0296479744837992	0.00974170436723694	705955.498463543	142.126123069424	130.4375	48.6041666666667
124.604166666667	53.7708333333333	0.0300475873710702	0.0101390084198598	704272.818944631	142.33548288495	130.4375	48.6041666666667
124.645833333333	53.7708333333333	0.0291764691713882	0.00917371529362696	702598.103592044	142.545764233499	130.4375	48.6041666666667
124.6875	53.7708333333333	0.0285314451046143	0.0101502895824685	711515.910806236	142.12385735917	130.604166666667	48.5625
124.729166666667	53.7708333333333	0.029102554246419	0.00913911477685849	699272.796166895	142.969100218877	130.4375	48.6041666666667
[truncated: 63,938 more rows]
