# Supplementary material for: Genomic insights into local adaptation and future climate-induced vulnerability of a keystone forest tree in East Asia
Source: Nat Commun. 2022 Nov 1;13:6541. doi: 10.1038/s41467-022-34206-8 (PMC9626627; doi:10.1038/s41467-022-34206-8)
Supplement: Supplementary file 8 — Source Data [file 41467_2022_34206_MOESM8_ESM.zip › Source data/supplementary_figures/local&forward&reverse/future_GISS-E2-1-G_370_2080_forwardOffsetGF_19bio.csv]

x1	y1	local	forwardOffset	predDist	bearing	x2	y2
123.479166666667	54.6458333333333	0.0330767199829594	0.00395106866452975	415826.67302098	-64.5612964133524	117.4375	56.1041666666667
123.520833333333	54.6458333333333	0.0324107948681635	0.00437626854871028	395831.9574122	-62.7424403518499	117.854166666667	56.1458333333333
123.5625	54.6458333333333	0.0323923230162626	0.00456238663405891	398224.663911071	-62.8855795817728	117.854166666667	56.1458333333333
123.604166666667	54.6458333333333	0.0324226509434907	0.00488169450478006	369730.071252024	-61.0317010577084	118.395833333333	56.1458333333333
123.645833333333	54.6458333333333	0.0318521710293021	0.00538779048730844	420689.78096302	-64.8079995097282	117.520833333333	56.1041666666667
123.6875	54.6458333333333	0.0310780831082167	0.00590924927589653	432889.390757417	-65.3970839894887	117.354166666667	56.1041666666667
123.729166666667	54.6458333333333	0.0289133085852344	0.00684751926694857	365718.284863557	-67.0108787470613	118.354166666667	55.8125
123.770833333333	54.6458333333333	0.0291197069544288	0.00690028730786735	453565.286988005	-66.9234229865285	117.0625	56.0625
123.8125	54.6458333333333	0.0294672747748667	0.00680346711073603	456040.812321626	-67.0217706556832	117.0625	56.0625
123.854166666667	54.6458333333333	0.0280700671315034	0.00695345764564399	401384.28802015	-60.9066120476843	118.1875	56.2708333333333
123.895833333333	54.6458333333333	0.0306794678445	0.00586063746617884	445144.753238503	-65.9490985564296	117.354166666667	56.1041666666667
123.9375	54.6458333333333	0.0306810885195219	0.00620455890931662	447602.103995681	-66.0553069496106	117.354166666667	56.1041666666667
123.979166666667	54.6458333333333	0.0307229963293531	0.00569687635791197	450061.465560907	-66.1601678818212	117.354166666667	56.1041666666667
124.020833333333	54.6458333333333	0.0314016349344515	0.004984982086637	393442.349519564	-62.5973530631771	118.395833333333	56.1458333333333
124.0625	54.6458333333333	0.0320582134245363	0.00477220660541178	395831.9574122	-62.7424403518499	118.395833333333	56.1458333333333
124.104166666667	54.6458333333333	0.0313875928089551	0.0050896141478049	398224.663911068	-62.8855795817726	118.395833333333	56.1458333333333
124.145833333333	54.6458333333333	0.0321130240096236	0.0048009231431958	400620.412645782	-63.026803195799	118.395833333333	56.1458333333333
124.1875	54.6458333333333	0.0322683143919789	0.00471910645002251	403019.148510362	-63.1661429821764	118.395833333333	56.1458333333333
123.395833333333	54.6041666666667	0.0319132152451067	0.00432796246307366	381866.958078504	-61.8664552139358	117.979166666667	56.1041666666667
123.4375	54.6041666666667	0.0334480205050912	0.00393939105499815	393222.622087218	-61.8518338916561	117.854166666667	56.1458333333333
123.479166666667	54.6041666666667	0.0323871567773685	0.00465816150342696	364992.597889882	-59.8847556159724	118.395833333333	56.1458333333333
123.520833333333	54.6041666666667	0.0284920002424602	0.00628982760745275	396173.898014797	-62.7667641084986	117.854166666667	56.1041666666667
123.5625	54.6041666666667	0.0281160510807275	0.00662100150704071	387374.528083397	-59.1966430721063	118.1875	56.2708333333333
123.604166666667	54.6041666666667	0.0278677838736709	0.00690699131399728	450120.6882774	-67.4081138536463	116.9375	55.9791666666667
123.645833333333	54.6041666666667	0.0309629762661005	0.00562664273705608	432404.796072474	-64.7248924132828	117.354166666667	56.1041666666667
123.6875	54.6041666666667	0.0311369373335916	0.00576306516105513	434840.813684444	-64.8422706843468	117.354166666667	56.1041666666667
123.729166666667	54.6041666666667	0.0307856686517233	0.00582975714696345	437279.161302347	-64.9581496310884	117.354166666667	56.1041666666667
123.770833333333	54.6041666666667	0.0311606313404103	0.00559356613001845	453773.232107846	-68.1616886422423	117.020833333333	55.9375
123.8125	54.6041666666667	0.030618182285049	0.00613213850443106	413005.583435593	-63.7289062786841	117.854166666667	56.1041666666667
123.854166666667	54.6041666666667	0.0327618498777141	0.00502594053161007	386115.493142741	-61.3898918658645	118.395833333333	56.1458333333333
123.895833333333	54.6041666666667	0.0325383795083946	0.00505834223811284	437279.161302347	-64.9581496310884	117.520833333333	56.1041666666667
123.9375	54.6041666666667	0.0307201836669151	0.00569301030659894	449504.491209763	-65.5158625766876	117.354166666667	56.1041666666667
123.979166666667	54.6041666666667	0.0276692450896131	0.00661053350248898	472562.386555087	-68.2365473258954	116.9375	55.9791666666667
124.020833333333	54.6041666666667	0.0280550317155968	0.00650129012947108	475063.824423285	-68.3228585781141	116.9375	55.9791666666667
124.0625	54.6041666666667	0.0280428875058484	0.00696099438661528	415401.777032983	-61.0825683043904	118.1875	56.2708333333333
124.104166666667	54.6041666666667	0.0285075736095648	0.0071136578808869	417760.305601159	-61.2270162536985	118.1875	56.2708333333333
124.145833333333	54.6041666666667	0.0279782991413875	0.00649482671582205	482576.974867128	-68.575353909897	116.9375	55.9791666666667
124.1875	54.6041666666667	0.0275112810043219	0.0062354776305265	464244.00160772	-66.1402802789086	117.354166666667	56.1041666666667
123.0625	54.5625	0.0320820051863001	0.00472033073243599	443575.173080134	-54.6565334948287	117.145833333333	56.7291666666667
123.104166666667	54.5625	0.0332761884441011	0.00416033058688209	441585.285778945	-53.8014089418705	117.270833333333	56.7708333333333
123.145833333333	54.5625	0.0326533298344327	0.00451497148110659	447981.377613296	-54.9871649480836	117.145833333333	56.7291666666667
123.1875	54.5625	0.0328726753462038	0.00352925890359883	357992.110563001	-57.6660279392795	118.3125	56.1875
123.229166666667	54.5625	0.0327063689090634	0.0041960487575499	374050.02950855	-58.9777394273009	118.0625	56.1875
123.270833333333	54.5625	0.0322112796808458	0.00491154729367366	365027.187200612	-59.0776853024958	118.229166666667	56.1458333333333
123.3125	54.5625	0.0305052860951886	0.00609480651176157	369439.134725546	-58.6156754252656	118.229166666667	56.1875
123.354166666667	54.5625	0.0313243815309139	0.00529524585204458	369660.436500769	-59.4391090296013	118.229166666667	56.1458333333333
123.395833333333	54.5625	0.0284932535217518	0.00636762950084962	439553.450382077	-66.3491697777664	116.9375	55.9791666666667
123.4375	54.5625	0.0281078961406673	0.0065038118731438	378678.245863552	-59.3301343621613	118.1875	56.1875
123.479166666667	54.5625	0.0305035266610333	0.00621428392097657	395935.63104315	-62.0265178004039	117.854166666667	56.1041666666667
123.520833333333	54.5625	0.0313044970462531	0.00545431014158889	440596.404189166	-67.0288224846097	117.020833333333	55.9375
123.5625	54.5625	0.0304289241325612	0.00575014909866735	429558.113751992	-63.9280501562594	117.354166666667	56.1041666666667
123.604166666667	54.5625	0.0303257991584268	0.00595506181508229	403091.469449233	-62.4640081208293	117.854166666667	56.1041666666667
123.645833333333	54.5625	0.0310818852215501	0.00565574946986513	448049.592280348	-67.3307303726623	117.020833333333	55.9375
123.6875	54.5625	0.0309560143845129	0.00565071231898561	450537.608174707	-67.4287675915922	117.020833333333	55.9375
123.729166666667	54.5625	0.0302408025177127	0.00588087355505642	410275.293603949	-62.8844126753928	117.854166666667	56.1041666666667
123.770833333333	54.5625	0.0326767986998461	0.00508044158993315	455518.886587566	-67.621066186225	117.020833333333	55.9375
123.8125	54.5625	0.0321677209172312	0.00457547639149356	449911.220445518	-65.5380605449403	117.229166666667	56.0625
123.854166666667	54.5625	0.0308881509682398	0.00534361123270643	446565.993375098	-64.7572602638371	117.354166666667	56.1041666666667
123.895833333333	54.5625	0.0307843239576203	0.00622010069023974	449005.098044531	-64.8698409896504	117.354166666667	56.1041666666667
123.9375	54.5625	0.0325879095608001	0.00501828711796997	465501.619085216	-67.9911027406841	117.020833333333	55.9375
123.979166666667	54.5625	0.031759219953275	0.00516849210366932	468001.343480284	-68.0806870740666	117.020833333333	55.9375
124.020833333333	54.5625	0.0279329900409882	0.00635892950618831	476796.495469536	-67.8058663635202	116.9375	55.9791666666667
124.0625	54.5625	0.0294345676751999	0.00682252388145624	474544.896209328	-66.5527496845261	117.0625	56.0625
124.104166666667	54.5625	0.028214124889476	0.0072858241769614	475975.000652622	-66.0201925354312	117.104166666667	56.1041666666667
124.145833333333	54.5625	0.0291117294445543	0.00679140695317996	479494.010475496	-66.7410391944285	117.0625	56.0625
124.1875	54.5625	0.0298315910471907	0.00677270003848712	481971.172971075	-66.833469277638	117.0625	56.0625
124.229166666667	54.5625	0.0289536215445555	0.00688757151006192	399093.566425925	-67.2053670040678	118.354166666667	55.8125
122.895833333333	54.5208333333333	0.0324571720148901	0.00433667804448709	431964.624385294	-68.6003606502919	116.479166666667	55.7708333333333
122.9375	54.5208333333333	0.0333116209930183	0.00389010557230195	375138.421596367	-52.5059668828474	118.104166666667	56.4791666666667
122.979166666667	54.5208333333333	0.0323406497536233	0.00542467033259747	438249.417027506	-52.0993940886628	117.3125	56.8125
123.020833333333	54.5208333333333	0.0303393100196756	0.00634603089196997	379096.951530963	-53.7339474191541	118.0625	56.4375
123.0625	54.5208333333333	0.0314793397067836	0.00571648525365443	442517.89455089	-52.4603827448842	117.3125	56.8125
123.104166666667	54.5208333333333	0.0332239118209319	0.00392382928675618	444340.237166045	-53.3195503939365	117.270833333333	56.7708333333333
123.145833333333	54.5208333333333	0.0328473126490453	0.00355066010942237	448464.094908986	-54.3391858570643	117.1875	56.7291666666667
123.1875	54.5208333333333	0.0325600947598504	0.00365070517232774	422508.281484243	-52.2025997565301	117.729166666667	56.7291666666667
123.229166666667	54.5208333333333	0.0285255620505867	0.00674140851652118	369589.674384896	-57.8189629856503	118.1875	56.1875
123.270833333333	54.5208333333333	0.0282024765004067	0.00650138404793215	439324.074594707	-57.1137266830183	117.270833333333	56.5208333333333
123.3125	54.5208333333333	0.0290872853966988	0.0066226341463592	441591.801719114	-57.2696638753062	117.270833333333	56.5208333333333
123.354166666667	54.5208333333333	0.0305043238645703	0.00595752441982331	455218.913225047	-54.1645928990056	117.3125	56.7708333333333
123.395833333333	54.5208333333333	0.0282285542225498	0.00626622528956114	441434.503351711	-65.7985948471854	116.9375	55.9791666666667
123.4375	54.5208333333333	0.0285048939819023	0.00618105545565629	443896.520931187	-65.9072967199091	116.9375	55.9791666666667
123.479166666667	54.5208333333333	0.0322780434441949	0.00575486541548552	466211.064193213	-54.9659636310121	117.229166666667	56.7708333333333
123.520833333333	54.5208333333333	0.032312535377088	0.00517033479541797	442427.093613482	-66.4766717338553	117.020833333333	55.9375
123.5625	54.5208333333333	0.0313050106818898	0.00535306401709603	444901.962547079	-66.5812961000434	117.020833333333	55.9375
123.604166666667	54.5208333333333	0.0312266660259461	0.00527694825997221	447378.777026633	-66.684573141867	117.020833333333	55.9375
123.645833333333	54.5208333333333	0.0320929801703797	0.00459075359191433	442087.94235819	-64.5507472859144	117.229166666667	56.0625
123.6875	54.5208333333333	0.0324423798007695	0.00459269722540951	374166.203008218	-58.1911190536305	118.5625	56.1875
123.729166666667	54.5208333333333	0.0326280128081838	0.00416695614465503	404329.824297421	-60.3838677444752	118.0625	56.1875
123.770833333333	54.5208333333333	0.0330357470728743	0.00395423460214812	364048.215219705	-64.6021834343665	118.520833333333	55.8125
123.8125	54.5208333333333	0.0329811308307858	0.00334815849441409	441285.541935089	-63.8685968751963	117.4375	56.1041666666667
123.854166666667	54.5208333333333	0.0332651626814141	0.00399580987327776	368928.786367567	-64.8938200852415	118.520833333333	55.8125
123.895833333333	54.5208333333333	0.0325837333979712	0.00417939193174044	371373.407112734	-65.0364246008439	118.520833333333	55.8125
123.9375	54.5208333333333	0.0326465736016179	0.0036008022113351	448563.528647706	-64.2222646152682	117.4375	56.1041666666667
123.979166666667	54.5208333333333	0.0322804214072173	0.00466680410829862	461650.236412205	-65.434377532289	117.229166666667	56.0625
124.020833333333	54.5208333333333	0.028298127639391	0.00624431062751468	458300.510430546	-64.6737752936267	117.354166666667	56.1041666666667
124.0625	54.5208333333333	0.0282449934741097	0.00623902941815845	474743.174532633	-67.7374771500875	117.020833333333	55.9375
124.104166666667	54.5208333333333	0.0308290672972362	0.00565325250717274	477240.946918907	-67.8261277882964	117.020833333333	55.9375
124.145833333333	54.5208333333333	0.0324822546270528	0.00504307354964731	471481.883138485	-65.8443606342638	117.229166666667	56.0625
124.1875	54.5208333333333	0.0312142121155475	0.00550401713108531	482241.163817454	-68.0001405840383	117.020833333333	55.9375
124.229166666667	54.5208333333333	0.0306451896548917	0.00568429167973552	470521.402561296	-65.2078343641665	117.354166666667	56.1041666666667
124.270833333333	54.5208333333333	0.030428267349282	0.00578879296328516	472971.852438831	-65.3107996605303	117.354166666667	56.1041666666667
124.3125	54.5208333333333	0.0307490306608099	0.00558393799403884	489752.798429871	-68.2531806849407	117.020833333333	55.9375
122.8125	54.4791666666667	0.0302198944864736	0.00635120635472668	438183.233459683	-52.8202654164099	117.104166666667	56.7291666666667
122.854166666667	54.4791666666667	0.0280668328368949	0.00639087500080573	413688.053590638	-47.4042803133935	117.854166666667	56.8958333333333
122.895833333333	54.4791666666667	0.0302646373293151	0.00638290854272119	418165.810640044	-49.4841909988584	117.6875	56.8125
122.9375	54.4791666666667	0.0332384100710537	0.00423538972498458	436183.995253876	-68.1294077476045	116.479166666667	55.7708333333333
122.979166666667	54.4791666666667	0.0335594328469509	0.00417802435103198	440691.327632297	-52.3109046804999	117.270833333333	56.7708333333333
123.020833333333	54.4791666666667	0.0320318352238923	0.00517314300429273	428920.257376187	-53.4996633268426	117.395833333333	56.6458333333333
123.0625	54.4791666666667	0.0314713520354269	0.00572284792712357	445359.092679511	-51.9879992227459	117.3125	56.8125
123.104166666667	54.4791666666667	0.0327413619337897	0.00358597120389082	447486.5692001	-69.1751733322088	116.4375	55.7291666666667
123.145833333333	54.4791666666667	0.0326445686464859	0.00330924079826175	428405.692995166	-55.6251961182614	117.395833333333	56.5208333333333
123.1875	54.4791666666667	0.0327516517645901	0.00370906941434545	390850.607111408	-53.2112447204655	118.104166666667	56.4791666666667
123.229166666667	54.4791666666667	0.0321901487841219	0.00500302131598462	453911.838067355	-52.6920608408458	117.3125	56.8125
123.270833333333	54.4791666666667	0.0283265948601179	0.00639935453198301	436007.697401203	-64.910327187315	116.9375	55.9791666666667
123.3125	54.4791666666667	0.0283837755681289	0.0064461094384998	376631.486489876	-57.5921879541392	118.1875	56.1875
123.354166666667	54.4791666666667	0.0283268700041173	0.00652230271988509	378914.027651828	-57.7770000353663	118.1875	56.1875
123.395833333333	54.4791666666667	0.0284327041389704	0.00661671419876544	381201.183658865	-57.9593916088381	118.1875	56.1875
123.4375	54.4791666666667	0.0314151593361867	0.00561435593699254	439370.802693428	-65.7104923158968	117.020833333333	55.9375
123.479166666667	54.4791666666667	0.0322122351398854	0.00477069315637404	468903.042657277	-69.2996220935031	116.479166666667	55.7708333333333
123.520833333333	54.4791666666667	0.032785312830238	0.00436260889999837	395016.486581347	-59.0050212226361	118.0625	56.1875
123.5625	54.4791666666667	0.0325218187893704	0.0041839377003941	397333.710338555	-59.1715106297751	118.0625	56.1875
123.604166666667	54.4791666666667	0.0322274368197203	0.00519346638077116	449234.661336131	-66.1422151128289	117.020833333333	55.9375
123.645833333333	54.4791666666667	0.0314875090078569	0.00529678369992821	451705.726495298	-66.2467301438011	117.020833333333	55.9375
123.6875	54.4791666666667	0.0319842836055433	0.00508496280183982	454178.763549944	-66.3499212947457	117.020833333333	55.9375
123.729166666667	54.4791666666667	0.0321541104846859	0.00446610009357079	448961.025739488	-64.2454078019095	117.229166666667	56.0625
123.770833333333	54.4791666666667	0.0324287332541694	0.00416626137195117	448961.025739488	-64.2454078019095	117.270833333333	56.0625
123.8125	54.4791666666667	0.0327772090125219	0.00334188539229897	443347.828377813	-63.3313136151261	117.4375	56.1041666666667
123.854166666667	54.4791666666667	0.0329132554574147	0.00343608744210405	445762.641781	-63.4530539988449	117.4375	56.1041666666667
123.895833333333	54.4791666666667	0.0326027521821631	0.00325870792295172	356207.779186684	-65.7148011921845	118.729166666667	55.6875
123.9375	54.4791666666667	0.0332097312951139	0.00402776102814329	375791.545932613	-64.5358403018392	118.520833333333	55.8125
123.979166666667	54.4791666666667	0.032091197130655	0.00457124973804979	463597.613936607	-64.9139457754082	117.229166666667	56.0625
124.020833333333	54.4791666666667	0.0320220985757789	0.00509432983737195	466044.765018922	-65.0206535766215	117.229166666667	56.0625
124.0625	54.4791666666667	0.0320771775801774	0.0046257670327115	468494.027369675	-65.1260672941945	117.229166666667	56.0625
124.104166666667	54.4791666666667	0.0310362609274786	0.0053124831012396	479010.67068684	-67.3133339703791	117.020833333333	55.9375
124.145833333333	54.4791666666667	0.0307899789740459	0.00566185452217624	481503.367762166	-67.4032306239086	117.020833333333	55.9375
124.1875	54.4791666666667	0.0318637321757551	0.00539828747409906	483997.683120482	-67.4920247441279	117.020833333333	55.9375
124.229166666667	54.4791666666667	0.0284684515102893	0.00639790945182252	472485.013908618	-64.6981536758467	117.354166666667	56.1041666666667
124.270833333333	54.4791666666667	0.028769688775396	0.00709719105085884	490627.029983834	-66.0195955431348	117.0625	56.0625
124.3125	54.4791666666667	0.029340172735406	0.0069489658806899	493095.650535523	-66.113063258539	117.0625	56.0625
124.354166666667	54.4791666666667	0.0290592786055261	0.00693862225709577	495566.044676738	-66.2054288422823	117.0625	56.0625
124.395833333333	54.4791666666667	0.0284661809055414	0.00698468520079179	412665.074149844	-66.4658566785795	118.354166666667	55.8125
122.8125	54.4375	0.0306639399720809	0.00643041743258197	417125.463993101	-48.5868273650974	117.6875	56.8125
122.854166666667	54.4375	0.0338278367616459	0.00438132222825807	423099.924447589	-52.2626009880742	117.395833333333	56.6458333333333
122.895833333333	54.4375	0.0332821954168974	0.00398826712425185	378745.997261629	-51.1790952445963	118.104166666667	56.4791666666667
122.9375	54.4375	0.0332867168282408	0.00422539586299997	441419.018754098	-51.6550259170674	117.270833333333	56.7708333333333
122.979166666667	54.4375	0.0329597436173527	0.00327214977549981	445292.507241414	-52.6978413417168	117.1875	56.7291666666667
123.020833333333	54.4375	0.0329572643681156	0.00385238695153469	385094.270890985	-51.8338691638919	118.104166666667	56.4791666666667
123.0625	54.4375	0.0323379831194192	0.00334226273956257	449603.659933928	-53.0472881078887	117.1875	56.7291666666667
123.104166666667	54.4375	0.0324500099209327	0.00350859072758386	389357.886962082	-52.2575481042761	118.104166666667	56.4791666666667
123.145833333333	54.4375	0.0321424751362796	0.00446052291920002	456106.996002077	-53.5578150206233	117.145833333333	56.7291666666667
123.1875	54.4375	0.0316441608397356	0.00470973692781079	458284.25658302	-53.7244398545731	117.145833333333	56.7291666666667
123.229166666667	54.4375	0.0318904785069248	0.00533523430576767	460287.614476706	-54.5485438089672	117.104166666667	56.6875
123.270833333333	54.4375	0.0283110757599446	0.00666299451520182	376872.398104268	-56.8115232685155	118.1875	56.1875
123.3125	54.4375	0.0290282258271487	0.00656987398762837	436497.165018004	-62.9809266722515	117.0625	56.0625
123.354166666667	54.4375	0.0319323437227299	0.00584459570156094	465051.796197589	-53.5615084212966	117.229166666667	56.7708333333333
123.395833333333	54.4375	0.0307814849304338	0.00618042191312418	445317.478098682	-64.7116719629967	116.9375	55.9791666666667
123.4375	54.4375	0.0285989278595014	0.00622498827961197	447763.132861782	-64.8254106703129	116.9375	55.9791666666667
123.479166666667	54.4375	0.0319598231586864	0.00526910811896044	443753.511108043	-65.2750713708816	117.020833333333	55.9375
123.520833333333	54.4375	0.031858329565668	0.00468317398914525	473083.350747088	-68.8568292281989	116.479166666667	55.7708333333333
123.5625	54.4375	0.032441496050757	0.00371077028919212	476939.467620343	-69.5611740577276	116.4375	55.7291666666667
123.604166666667	54.4375	0.0321244758786111	0.00445867045836971	402040.132680888	-58.7680463271462	118.0625	56.1875
123.645833333333	54.4375	0.0331236892021175	0.00409238227154741	404353.923421591	-58.9326195444521	118.0625	56.1875
123.6875	54.4375	0.0323369754041271	0.00434500380955805	406671.696395306	-59.0951236580827	118.0625	56.1875
123.729166666667	54.4375	0.0330169088833024	0.00361559690486022	440645.027432572	-62.5463492960714	117.4375	56.1041666666667
123.770833333333	54.4375	0.0330279064442138	0.00353620288765424	443045.537588376	-62.673482268456	117.4375	56.1041666666667
123.8125	54.4375	0.0328744430532877	0.00342113115477869	445448.78478395	-62.7990597755033	117.4375	56.1041666666667
123.854166666667	54.4375	0.0323313527125747	0.00353302579703789	355690.663902279	-64.8895670184785	118.729166666667	55.6875
123.895833333333	54.4375	0.0320409552100818	0.00322862632834184	358140.244209789	-65.0391455226614	118.729166666667	55.6875
123.9375	54.4375	0.03264659713035	0.0036003310504904	452674.503962064	-63.166690452241	117.4375	56.1041666666667
123.979166666667	54.4375	0.0329914812917275	0.00387863357651813	380238.286798218	-64.0467367622937	118.520833333333	55.8125
124.020833333333	54.4375	0.0319207765575738	0.00438530785513808	468022.22990899	-64.506877857488	117.229166666667	56.0625
124.0625	54.4375	0.0326741956533255	0.00383298172347739	462344.490822134	-63.6364546161065	117.395833333333	56.1041666666667
124.104166666667	54.4375	0.0321598780042197	0.00523917597478366	480818.538323428	-66.8043628813434	117.020833333333	55.9375
124.145833333333	54.4375	0.0321910391861429	0.00498265910155276	475353.063593994	-64.8259875369706	117.229166666667	56.0625
124.1875	54.4375	0.0320682763582397	0.00472813334212519	477800.913509257	-64.929829612609	117.229166666667	56.0625
124.229166666667	54.4375	0.0308945757794567	0.00546120221343494	488281.32384932	-67.0776016913731	117.020833333333	55.9375
124.270833333333	54.4375	0.0284827944392484	0.00634658652082599	479358.040834495	-64.4061362501688	117.3125	56.1041666666667
124.3125	54.4375	0.0278346847385481	0.00652758770976877	402230.658634399	-65.2651574187917	118.479166666667	55.8125
124.354166666667	54.4375	0.0288401151448027	0.00659936858450057	497455.377335519	-65.7176132392455	117.0625	56.0625
124.395833333333	54.4375	0.0282911429322098	0.0066797526249284	411178.013518534	-65.028565850321	118.4375	55.8541666666667
124.4375	54.4375	0.0281987507929039	0.00688981831601806	409608.387831182	-65.6384667981376	118.479166666667	55.8125
124.479166666667	54.4375	0.0277199498920941	0.00654839411925546	509554.293619797	-67.2576822406219	116.9375	55.9791666666667
122.270833333333	54.3958333333333	0.0320013325389839	0.00489872787703096	400131.354066364	-65.1596407181573	116.479166666667	55.7708333333333
122.3125	54.3958333333333	0.0284721647281214	0.00671155938195919	329240.623163525	-51.0406061083988	118.1875	56.1875
122.354166666667	54.3958333333333	0.0310248565165648	0.00637804180300132	380620.919825893	-61.0358557514012	117.020833333333	55.9375
122.395833333333	54.3958333333333	0.0333862913178631	0.00410953955378449	357077.713106131	-47.7551279041147	118.104166666667	56.4791666666667
122.4375	54.3958333333333	0.0330794448819475	0.00444413866257594	409975.093055883	-65.6604741571388	116.479166666667	55.7708333333333
122.479166666667	54.3958333333333	0.0283497475875155	0.00674539133171248	337719.008355415	-52.0606074675951	118.1875	56.1875
122.520833333333	54.3958333333333	0.0317244692739018	0.00608771688445028	403654.012247189	-48.7908262367292	117.5625	56.6875
122.854166666667	54.3958333333333	0.0328539324801525	0.00383691565470735	379581.581614622	-50.4124592988038	118.104166666667	56.4791666666667
122.895833333333	54.3958333333333	0.0330419506170383	0.00347652859298323	381670.610105572	-50.6372681152938	118.104166666667	56.4791666666667
122.9375	54.3958333333333	0.0329781070497679	0.00335095008133388	445981.781281721	-52.048228165932	117.1875	56.7291666666667
122.979166666667	54.3958333333333	0.0329508510350932	0.00332721055666834	448118.40195057	-52.2268915358399	117.1875	56.7291666666667
123.020833333333	54.3958333333333	0.0331502967185582	0.00327759673005656	450260.164938143	-52.4036943607563	117.1875	56.7291666666667
123.0625	54.3958333333333	0.0331511713599739	0.00328408396177348	452406.996444351	-52.5786586836995	117.1875	56.7291666666667
123.104166666667	54.3958333333333	0.0330323945811661	0.00409440921765475	392214.013838587	-51.7224306412599	118.104166666667	56.4791666666667
123.145833333333	54.3958333333333	0.0329459361386856	0.00429726841089449	551357.320288886	-72.9769586121125	114.770833333333	55.5625
123.1875	54.3958333333333	0.0307647436415263	0.00581684779274841	457469.727465637	-51.5983620001666	117.3125	56.8125
123.229166666667	54.3958333333333	0.0305976058265181	0.00628309409768867	431071.574463492	-64.0213545570295	117.020833333333	55.9375
123.270833333333	54.3958333333333	0.0282125151545619	0.00643387063828436	440021.174060772	-63.8180826576959	116.9375	55.9791666666667
123.3125	54.3958333333333	0.0319529697842978	0.00578214383282359	463855.355242639	-52.1193147785311	117.3125	56.8125
123.354166666667	54.3958333333333	0.0316839967160245	0.00528658593130512	469755.651536316	-53.9147498062999	117.145833333333	56.7291666666667
123.395833333333	54.3958333333333	0.0330775827508628	0.0043676205669463	467237.347421369	-68.0713181753554	116.479166666667	55.7708333333333
123.4375	54.3958333333333	0.0319618751902358	0.00503131757398776	469748.667597939	-68.1605852167627	116.479166666667	55.7708333333333
123.479166666667	54.3958333333333	0.0322036036998722	0.00496615938383381	472261.546386945	-68.2487208699087	116.479166666667	55.7708333333333
123.520833333333	54.3958333333333	0.0332067784597163	0.00418362457844943	477390.15567251	-69.5798432460604	116.395833333333	55.6875
123.5625	54.3958333333333	0.0330342149581239	0.00387005188528562	402166.218449736	-58.0380923354225	118.0625	56.1875
123.604166666667	54.3958333333333	0.0326465949944437	0.00344362648888956	480745.590199335	-54.6954674064548	117.1875	56.7291666666667
123.645833333333	54.3958333333333	0.0333380364064194	0.0040263765009501	406766.734570854	-58.3737720938257	118.0625	56.1875
123.6875	54.3958333333333	0.03319452116818	0.00408943466052941	409073.186472799	-58.5384884697285	118.0625	56.1875
123.729166666667	54.3958333333333	0.0328204671762713	0.00357336221105487	442802.400418178	-62.0146423345671	117.4375	56.1041666666667
123.770833333333	54.3958333333333	0.0322953950629756	0.00319099792032743	445193.713815479	-62.1440322300252	117.4375	56.1041666666667
123.8125	54.3958333333333	0.0328380472561191	0.00364028345350384	468842.021385957	-66.3474409241227	116.9375	55.8958333333333
123.854166666667	54.3958333333333	0.0329506687829182	0.00347953909231489	471321.941926192	-66.4454032174917	116.9375	55.8958333333333
123.895833333333	54.3958333333333	0.0323177693225039	0.00334318018437317	360122.0115996	-64.3708424979066	118.729166666667	55.6875
123.9375	54.3958333333333	0.0320468586926746	0.00335176299055588	362563.623052573	-64.5218736744387	118.729166666667	55.6875
123.979166666667	54.3958333333333	0.0324252284059479	0.00320367893080312	457191.947205162	-62.7679460290594	117.4375	56.1041666666667
124.020833333333	54.3958333333333	0.0330899746018483	0.00400322005653287	467605.824536284	-63.8863203471834	117.270833333333	56.0625
124.0625	54.3958333333333	0.0327731217652172	0.00374079737003935	464422.639263143	-63.1246638747898	117.395833333333	56.1041666666667
124.104166666667	54.3958333333333	0.0312737519205413	0.00531282949779592	482664.12027957	-66.299251626172	117.020833333333	55.9375
124.145833333333	54.3958333333333	0.0318632986918453	0.0046291338036821	477344.359168399	-64.3230856107522	117.229166666667	56.0625
124.1875	54.3958333333333	0.0329927757356731	0.00411490558420456	471675.779786674	-63.468852252985	117.395833333333	56.1041666666667
124.229166666667	54.3958333333333	0.0319175283671048	0.00506143798904275	490106.343486943	-66.5791793596744	117.020833333333	55.9375
124.270833333333	54.3958333333333	0.0300480727098804	0.00582834143932691	492590.561985403	-66.6702632567302	117.020833333333	55.9375
124.3125	54.3958333333333	0.0280838507485768	0.00672180022907091	488681.326886398	-64.2261746571008	117.229166666667	56.1041666666667
124.354166666667	54.3958333333333	0.0287745699272345	0.00668160282567393	499380.553975767	-65.2335310374119	117.0625	56.0625
124.395833333333	54.3958333333333	0.0287089493125447	0.00689994836931327	492711.316063089	-63.8213313959581	117.270833333333	56.1458333333333
124.4375	54.3958333333333	0.0279016441369266	0.00620972465811302	488681.326886398	-64.2261746571008	117.354166666667	56.1041666666667
124.479166666667	54.3958333333333	0.0320452424453811	0.00540409792312568	505036.541229319	-67.1096990250208	117.020833333333	55.9375
124.520833333333	54.3958333333333	0.031701528090151	0.00487749779611365	510026.07695504	-67.2782930043398	116.979166666667	55.9375
122.020833333333	54.3541666666667	0.0304602559814996	0.00619103827853867	364169.068373975	-59.0262221655894	117.020833333333	55.9375
122.0625	54.3541666666667	0.031809458060928	0.00557167327134255	366494.08009148	-59.21019740262	117.020833333333	55.9375
122.104166666667	54.3541666666667	0.0321532487215159	0.00577411113438246	407527.80644692	-45.8724858700483	117.3125	56.8125
122.145833333333	54.3541666666667	0.0309416691066638	0.00601991561677815	371157.285760421	-59.5705796144483	117.020833333333	55.9375
122.1875	54.3541666666667	0.0321228031270522	0.00569473976382992	373495.313485222	-59.7470719059493	117.020833333333	55.9375
122.229166666667	54.3541666666667	0.0317088060965414	0.00486589325134637	399656.67468358	-64.4280400043131	116.479166666667	55.7708333333333
122.270833333333	54.3541666666667	0.0333779938742115	0.00412214946714932	354286.071941464	-46.4200432673208	118.104166666667	56.4791666666667
122.3125	54.3541666666667	0.0331223085796807	0.00392242797859122	356252.905180135	-46.6863245402594	118.104166666667	56.4791666666667
122.354166666667	54.3541666666667	0.033305482241436	0.00428425453949696	358228.324763839	-46.9494871861657	118.104166666667	56.4791666666667
122.395833333333	54.3541666666667	0.0327062572796676	0.00356291703297756	360212.18872577	-47.2095692584561	118.104166666667	56.4791666666667
122.4375	54.3541666666667	0.032746920369929	0.00386463746395638	423783.490401224	-49.272869053737	117.1875	56.7291666666667
122.479166666667	54.3541666666667	0.0330435030766921	0.00448564784710399	414366.219538419	-65.1973712809901	116.479166666667	55.7708333333333
122.520833333333	54.3541666666667	0.0330666847286294	0.00425084471451564	418761.350178961	-66.7573723082139	116.395833333333	55.6875
122.5625	54.3541666666667	0.0329155608342697	0.00446694423712283	421251.606059508	-66.8688113136095	116.395833333333	55.6875
122.604166666667	54.3541666666667	0.0326474249230327	0.00396741695438506	370253.378769161	-48.4650842534589	118.104166666667	56.4791666666667
122.645833333333	54.3541666666667	0.0328267183548494	0.00421627541850373	372285.065499599	-48.7074668085449	118.104166666667	56.4791666666667
122.895833333333	54.3541666666667	0.0321026745401307	0.00455377039788918	537242.397364628	-72.2050071254443	114.770833333333	55.5625
122.9375	54.3541666666667	0.033053132729136	0.00428812503174606	539822.253117724	-72.2588948510536	114.770833333333	55.5625
122.979166666667	54.3541666666667	0.0327801287217453	0.00417407855095979	388799.181930902	-50.5478897550664	118.104166666667	56.4791666666667
123.020833333333	54.3541666666667	0.0326833743795155	0.00355517112858714	390894.29309618	-50.7661302961497	118.104166666667	56.4791666666667
123.0625	54.3541666666667	0.0334884400696399	0.00346274101739047	455240.254237761	-52.1158398246807	117.1875	56.7291666666667
123.104166666667	54.3541666666667	0.0333245962472359	0.00336455776220358	457380.936025713	-52.2900979298239	117.1875	56.7291666666667
123.145833333333	54.3541666666667	0.0325032058274179	0.00373351731086085	397218.145345977	-51.4059021166179	118.104166666667	56.4791666666667
123.1875	54.3541666666667	0.0322813314332294	0.00479530689019206	555317.181731461	-72.5683658219276	114.770833333333	55.5625
123.229166666667	54.3541666666667	0.0329547472913134	0.00454459801885783	458987.934636956	-67.1678147090546	116.479166666667	55.7708333333333
123.270833333333	54.3541666666667	0.0319757152026536	0.00456591169569667	461485.630631338	-67.264334406512	116.479166666667	55.7708333333333
123.3125	54.3541666666667	0.0320724176876707	0.00449295986657155	463985.079211893	-67.3596307043367	116.479166666667	55.7708333333333
123.354166666667	54.3541666666667	0.0326588754918786	0.00358948580604371	407880.260541227	-52.424262199134	118.104166666667	56.4791666666667
123.395833333333	54.3541666666667	0.0319146961127054	0.00441465910167148	471443.841448632	-68.8109865460655	116.395833333333	55.6875
123.4375	54.3541666666667	0.0329388109530539	0.00434541468710265	471493.652885851	-67.6383656051254	116.479166666667	55.7708333333333
123.479166666667	54.3541666666667	0.0330609006060728	0.00438792556248491	473999.827143779	-67.7289529146377	116.479166666667	55.7708333333333
123.520833333333	54.3541666666667	0.0333084380747409	0.00399286417738561	402358.326830207	-57.3085092533028	118.0625	56.1875
123.5625	54.3541666666667	0.0323867689964769	0.00362421216354401	480257.2411843	-68.5260706810158	116.4375	55.7291666666667
123.604166666667	54.3541666666667	0.032734191698141	0.00365485633568968	421767.129117212	-60.8010858248066	117.6875	56.0625
123.645833333333	54.3541666666667	0.0327041665431897	0.00352080596557912	424133.636516549	-60.9455944559131	117.6875	56.0625
123.6875	54.3541666666667	0.0326396327500181	0.00348253371646107	426503.441540185	-61.0883085793646	117.6875	56.0625
123.729166666667	54.3541666666667	0.0325788334993133	0.00345502749878926	444997.580464426	-61.4881440113785	117.4375	56.1041666666667
123.770833333333	54.3541666666667	0.0325228287856255	0.00327991876178741	447379.583490955	-61.6197192491814	117.4375	56.1041666666667
123.8125	54.3541666666667	0.0323896033378942	0.00308497461166837	449764.525866713	-61.749718786075	117.4375	56.1041666666667
123.854166666667	54.3541666666667	0.0320458696540036	0.00313973466302292	452152.360233422	-61.878165654003	117.4375	56.1041666666667
123.895833333333	54.3541666666667	0.0328725567355665	0.00356311109718715	475668.96145856	-66.0306070492681	116.9375	55.8958333333333
123.9375	54.3541666666667	0.0325765870738369	0.0036607057882083	478145.357004836	-66.1284693441876	116.9375	55.8958333333333
123.979166666667	54.3541666666667	0.0321282579955459	0.00315796840611312	459332.755575311	-62.254414546896	117.4375	56.1041666666667
124.020833333333	54.3541666666667	0.0328582670766606	0.00356727107454125	461731.702680231	-62.3768730889378	117.4375	56.1041666666667
124.0625	54.3541666666667	0.0325535770744825	0.00354571251140378	464133.318570186	-62.4978882097828	117.4375	56.1041666666667
124.104166666667	54.3541666666667	0.032682000058097	0.00381276136910755	466537.561178071	-62.61748062801	117.4375	56.1041666666667
124.145833333333	54.3541666666667	0.0325853795719238	0.00355863673716756	468944.389249519	-62.7356707017623	117.4375	56.1041666666667
124.1875	54.3541666666667	0.0317906766928359	0.00460081733620342	481804.556974791	-63.9324783822188	117.229166666667	56.0625
124.229166666667	54.3541666666667	0.0319026120325392	0.00491886184072504	484239.170090222	-64.0392911477834	117.229166666667	56.0625
124.270833333333	54.3541666666667	0.0310277066118059	0.00531248061890687	494445.617284494	-66.1777335654887	117.020833333333	55.9375
124.3125	54.3541666666667	0.029199498560991	0.00665871098673891	490715.760112789	-63.7394651472832	117.229166666667	56.1041666666667
124.354166666667	54.3541666666667	0.0290293663860968	0.00658005715430357	488287.393992208	-63.6330362353768	117.3125	56.1041666666667
124.395833333333	54.3541666666667	0.0290801668448846	0.00667912814038429	503792.448221248	-64.8505703073457	117.0625	56.0625
124.4375	54.3541666666667	0.0279945363466714	0.00668342309135922	498014.008035779	-64.0515160325293	117.229166666667	56.1041666666667
124.479166666667	54.3541666666667	0.0298150206851127	0.00598369861084152	506858.546664533	-66.6277055536715	117.020833333333	55.9375
124.520833333333	54.3541666666667	0.0320877456683562	0.00459527718081817	347153.884775661	-89.3632161996372	119.1875	54.2708333333333
121.479166666667	54.3125	0.0272505371261853	0.00729957676746113	342091.320118665	-53.4970904040673	117.0625	56.0625
121.520833333333	54.3125	0.0263356795803056	0.00798911334234442	306821.224270639	-38.3044660485541	118.4375	56.4375
121.5625	54.3125	0.0272701280858105	0.00788679439704338	342473.605220472	-52.609213338311	117.1875	56.1041666666667
121.604166666667	54.3125	0.0294142494111713	0.0069790039015391	348660.162678581	-54.1910513275046	117.0625	56.0625
121.645833333333	54.3125	0.0287121131988959	0.00679615095172359	268501.029721028	-50.2105700226821	118.354166666667	55.8125
121.6875	54.3125	0.0288898914540309	0.00684579326578099	270589.849258731	-50.5441200836722	118.354166666667	55.8125
121.729166666667	54.3125	0.0288148312908994	0.00675190837997274	355285.507038465	-54.8573377321448	117.0625	56.0625
121.770833333333	54.3125	0.0281394846875406	0.00669583949912016	359606.078694262	-56.981749686759	116.9375	55.9791666666667
121.8125	54.3125	0.0319513603039739	0.00539686304918803	355088.386820701	-57.4322440547418	117.020833333333	55.9375
121.854166666667	54.3125	0.0321167353886921	0.00522864502187252	357376.33689456	-57.6323027075696	117.020833333333	55.9375
121.895833333333	54.3125	0.0312198735782462	0.00600528833325191	359669.321059217	-57.8295960063619	117.020833333333	55.9375
121.9375	54.3125	0.0286952897333286	0.0067637813717494	316853.90283617	-47.275337734007	118.1875	56.1875
121.979166666667	54.3125	0.0297024771220225	0.00673641847096565	368693.409650576	-56.1120302815105	117.0625	56.0625
122.020833333333	54.3125	0.0296757255206473	0.00672175164469138	370947.204522296	-56.3115763420097	117.0625	56.0625
122.0625	54.3125	0.0291972849313968	0.006656264057548	373206.203671844	-56.5085030654751	117.0625	56.0625
122.104166666667	54.3125	0.0287756109452016	0.00666617848870723	324897.366628706	-48.4385301970152	118.1875	56.1875
122.145833333333	54.3125	0.0319536529597177	0.00559707728709554	373527.691652875	-58.9578346519066	117.020833333333	55.9375
122.1875	54.3125	0.0302226335191319	0.00618672626455256	366566.11804989	-55.078633223428	117.354166666667	56.1041666666667
122.229166666667	54.3125	0.0310566950572743	0.00617153535273486	477388.672790816	-74.7175126535965	114.979166666667	55.2291666666667
122.270833333333	54.3125	0.0317211057648612	0.00589888806832127	380101.567348139	-57.8858618526111	117.104166666667	56.0208333333333
122.3125	54.3125	0.028615123805551	0.00667934618136812	333083.159682403	-49.5417108636689	118.229166666667	56.1875
122.354166666667	54.3125	0.0319546975300879	0.00575426772035969	505275.774048285	-70.940888597654	114.770833333333	55.5625
122.395833333333	54.3125	0.0316641309437071	0.00494418944762773	507839.447172886	-71.0068300485794	114.770833333333	55.5625
122.4375	54.3125	0.0330296246649204	0.00418633409368491	365355.682842513	-46.9312171812772	118.104166666667	56.4791666666667
122.479166666667	54.3125	0.0331085035984919	0.00400908494843187	428867.672790514	-49.0062582792877	117.1875	56.7291666666667
122.520833333333	54.3125	0.0330346122751027	0.00408655559691998	369334.222518372	-47.4378347158396	118.104166666667	56.4791666666667
122.5625	54.3125	0.0328073578089119	0.00414735916715284	371335.582543768	-47.686785922163	118.104166666667	56.4791666666667
122.604166666667	54.3125	0.0323372559620607	0.00360839221737097	435036.183298479	-49.6072577545871	117.1875	56.7291666666667
122.645833333333	54.3125	0.0327422236009324	0.00401723514830702	375361.834801529	-48.1761491639627	118.104166666667	56.4791666666667
122.6875	54.3125	0.032951519477046	0.00460635696057726	428614.385957859	-65.2278084852264	116.479166666667	55.7708333333333
122.729166666667	54.3125	0.0316562196436515	0.00476946267862787	431077.827495581	-65.3448621118424	116.479166666667	55.7708333333333
122.770833333333	54.3125	0.0319865398275523	0.00508143096859756	433543.565084131	-65.4603909146976	116.479166666667	55.7708333333333
122.8125	54.3125	0.0317626737950074	0.0050361851903485	436011.558899231	-65.5744193739487	116.479166666667	55.7708333333333
122.854166666667	54.3125	0.0327774819932487	0.00442733876431176	438481.769972213	-65.6869714811121	116.479166666667	55.7708333333333
122.895833333333	54.3125	0.0320152193510889	0.00453425309993395	440954.160168052	-65.7980707502209	116.479166666667	55.7708333333333
122.9375	54.3125	0.0331753895549414	0.00427882568072502	445524.73217013	-67.2553107381999	116.395833333333	55.6875
122.979166666667	54.3125	0.0327589078317583	0.00390275810088151	391762.648036375	-50.024772451273	118.104166666667	56.4791666666667
123.020833333333	54.3125	0.032316759447549	0.00377555615078224	393844.112128981	-50.2441573797299	118.104166666667	56.4791666666667
123.0625	54.3125	0.0326160455741701	0.00361425878443058	395932.178974601	-50.4610518602495	118.104166666667	56.4791666666667
123.104166666667	54.3125	0.0331175087971558	0.00346106034582619	460232.413659236	-51.8340895014529	117.1875	56.7291666666667
123.145833333333	54.3125	0.033005100236214	0.0036490960742182	462004.81716545	-52.6630981474002	117.145833333333	56.6875
123.1875	54.3125	0.0329618363701192	0.00353037327487467	402234.958739051	-51.0971058139862	118.104166666667	56.4791666666667
123.229166666667	54.3125	0.0327322063339517	0.0036461538627112	466651.347462282	-52.3494395025949	117.1875	56.7291666666667
123.270833333333	54.3125	0.032829167335021	0.00353762937174464	468800.866952876	-52.517767272063	117.1875	56.7291666666667
123.3125	54.3125	0.0327722758652526	0.00340489062891287	470955.210063915	-52.6844001857367	117.1875	56.7291666666667
123.354166666667	54.3125	0.0329704046526731	0.00342877561453455	473114.31013115	-52.8493576711226	117.1875	56.7291666666667
123.395833333333	54.3125	0.0324802602193006	0.00366043525944465	471928.527830397	-67.6586486640437	116.4375	55.7291666666667
123.4375	54.3125	0.0329674165108368	0.00376482336432801	477446.51976951	-53.1743229782868	117.1875	56.7291666666667
123.479166666667	54.3125	0.0327523612847933	0.00380436772433737	476948.285481728	-67.838533305133	116.4375	55.7291666666667
123.520833333333	54.3125	0.0327774775560847	0.00380006456891966	479460.556027272	-67.9267943949538	116.4375	55.7291666666667
123.5625	54.3125	0.032318727385203	0.00360499038464768	481974.386632002	-68.0139570996031	116.4375	55.7291666666667
123.604166666667	54.3125	0.032568971837373	0.0035063596304882	440130.990681284	-60.5560584710988	117.4375	56.1041666666667
123.645833333333	54.3125	0.0332252137814241	0.0036012225434977	426405.264846344	-60.4016136596771	117.6875	56.0625
123.6875	54.3125	0.0332568473953062	0.00351399727259754	465256.739870841	-65.0039697906231	116.9375	55.8958333333333
123.729166666667	54.3125	0.0330528132951863	0.00371211223789995	431127.91020297	-60.6897783849971	117.6875	56.0625
123.770833333333	54.3125	0.0327796485110959	0.00364712164866167	433494.207038056	-60.8312246120485	117.6875	56.0625
123.8125	54.3125	0.0325056961209785	0.00336795105167152	451978.221650736	-61.2326614385462	117.4375	56.1041666666667
123.854166666667	54.3125	0.0330013557447302	0.00367288584532921	475104.78783444	-65.4217798161429	116.9375	55.8958333333333
123.895833333333	54.3125	0.0326765835456962	0.00357642282976012	477571.898555637	-65.5230971109073	116.9375	55.8958333333333
123.9375	54.3125	0.0323735934023401	0.00321734761379012	480040.984179112	-65.6231969542775	116.9375	55.8958333333333
123.979166666667	54.3125	0.0325565399527836	0.00319484481598502	461510.166674482	-61.7456958437372	117.4375	56.1041666666667
124.020833333333	54.3125	0.0326321601483046	0.00356458721143947	463900.282323517	-61.8702168076412	117.4375	56.1041666666667
124.0625	54.3125	0.0324609045372668	0.00342419599980768	466293.160415618	-61.9932851952164	117.4375	56.1041666666667
124.104166666667	54.3125	0.0322273080040306	0.00346147089118547	376358.815550175	-63.8243481420341	118.729166666667	55.6875
124.145833333333	54.3125	0.0328660074524245	0.00370470214759789	473487.941859675	-62.353979186761	117.395833333333	56.1041666666667
124.1875	54.3125	0.0324293855259629	0.00460784598193352	493866.577524449	-65.5935933368196	116.979166666667	55.9375
124.229166666667	54.3125	0.0322645008899655	0.00438096798726161	400980.780409157	-63.0779645777628	118.520833333333	55.8125
124.270833333333	54.3125	0.0322582718991858	0.00456536479017815	488716.37369988	-63.6564938362462	117.229166666667	56.0625
124.3125	54.3125	0.031532800731606	0.00476148250124208	491147.68715929	-63.7628424737736	117.229166666667	56.0625
124.354166666667	54.3125	0.0316299360122508	0.00479239682748846	493581.213131325	-63.8679744450225	117.229166666667	56.0625
124.395833333333	54.3125	0.0318715565528311	0.00526384607003398	496016.918187832	-63.9719065702613	117.229166666667	56.0625
124.4375	54.3125	0.0320319304027229	0.00491878600298039	498454.769520114	-64.0746553834896	117.229166666667	56.0625
124.479166666667	54.3125	0.0314519599449262	0.00513201324484012	500894.734925296	-64.1762371379133	117.229166666667	56.0625
124.520833333333	54.3125	0.0316651480675568	0.0048518860863543	513680.080134437	-66.3259437657627	116.979166666667	55.9375
124.5625	54.3125	0.0328428178389631	0.00448721187240127	352449.846649903	-87.7997035339339	119.145833333333	54.3125
124.604166666667	54.3125	0.0326235715317548	0.0040317640765316	352449.846649899	-87.7997035339339	119.1875	54.3125
124.645833333333	54.3125	0.0327595433659306	0.00393190375520593	357869.424083999	-87.7658352250842	119.145833333333	54.3125
121.354166666667	54.2708333333333	0.028399772840627	0.00689450339869586	251426.799254276	-45.7892284562712	118.479166666667	55.8125
121.395833333333	54.2708333333333	0.0283758810543709	0.00711805120332122	334705.880601454	-50.7409263984533	117.229166666667	56.1041666666667
121.4375	54.2708333333333	0.0283879859275353	0.00710606229086278	336811.61490293	-50.9991670965667	117.229166666667	56.1041666666667
121.479166666667	54.2708333333333	0.028460725559808	0.0071780107540983	327132.718082432	-48.7502507627013	117.520833333333	56.1458333333333
121.520833333333	54.2708333333333	0.0286346457960722	0.00693299124504584	265351.812185381	-48.419195791261	118.354166666667	55.8125
121.5625	54.2708333333333	0.0283210363419629	0.00703931272497435	261313.39178926	-47.6977623795802	118.479166666667	55.8125
121.604166666667	54.2708333333333	0.0290549165502894	0.00687911678429488	351393.855827429	-53.5783711259671	117.0625	56.0625
121.645833333333	54.2708333333333	0.0286251314600099	0.00724635492616367	265351.812185381	-48.419195791261	118.479166666667	55.8125
121.6875	54.2708333333333	0.0306080358506895	0.00578571891038748	343174.141454047	-51.75353211453	117.354166666667	56.1041666666667
121.729166666667	54.2708333333333	0.0281852772549147	0.00688497138879762	269434.885677547	-49.1178550910349	118.479166666667	55.8125
121.770833333333	54.2708333333333	0.028797303312224	0.00661893055435073	347452.203599381	-52.239985617061	117.354166666667	56.1041666666667
121.8125	54.2708333333333	0.0313756775953239	0.00610839275565462	357606.310600716	-56.8066354921991	117.020833333333	55.9375
121.854166666667	54.2708333333333	0.0330749640220826	0.00455512802915869	383279.701555545	-63.4932167726025	116.395833333333	55.6875
121.895833333333	54.2708333333333	0.031780644490519	0.00570953681876932	362159.995353718	-57.2091489611972	117.020833333333	55.9375
121.9375	54.2708333333333	0.0285903650594189	0.00676971813107431	320018.752758772	-46.6658206814984	118.1875	56.1875
121.979166666667	54.2708333333333	0.0309930138250349	0.00645453825246186	366734.057056205	-57.600794970507	117.020833333333	55.9375
122.020833333333	54.2708333333333	0.0308237885665341	0.00654016786825742	369028.490603854	-57.7926543445977	117.020833333333	55.9375
122.0625	54.2708333333333	0.0308984270653899	0.00596792294473218	371327.736293797	-57.9819292204454	117.020833333333	55.9375
122.104166666667	54.2708333333333	0.030945504222385	0.00621919176911544	373631.704475875	-58.1686620413593	117.020833333333	55.9375
122.145833333333	54.2708333333333	0.0305831796734768	0.00602513952820708	375940.307510705	-58.3528944675925	117.020833333333	55.9375
122.1875	54.2708333333333	0.0317790088677809	0.00590336554080902	378253.459719247	-58.5346673893203	117.020833333333	55.9375
122.229166666667	54.2708333333333	0.0318585439255744	0.0053920645896393	382893.078449692	-58.8909945072965	116.979166666667	55.9375
122.270833333333	54.2708333333333	0.0316475979341851	0.00582052808758403	382893.078449692	-58.8909945072965	117.020833333333	55.9375
122.3125	54.2708333333333	0.0315327501173309	0.00544266242362751	504251.723076896	-70.3772275107715	114.770833333333	55.5625
122.354166666667	54.2708333333333	0.0317021939009854	0.00522131921665956	506809.180594131	-70.4463337176076	114.770833333333	55.5625
122.395833333333	54.2708333333333	0.0328918139210155	0.00452499042642037	415101.796891738	-65.2419020179677	116.395833333333	55.6875
122.4375	54.2708333333333	0.0328023633977014	0.00399812449992683	368538.374295249	-46.4050364181961	118.104166666667	56.4791666666667
122.479166666667	54.2708333333333	0.0327137723199007	0.00412865457886453	429893.012117873	-48.3373255396047	117.229166666667	56.7291666666667
122.520833333333	54.2708333333333	0.0331258373682434	0.00413816252838233	433961.821630428	-48.7457649241822	117.1875	56.7291666666667
122.5625	54.2708333333333	0.0327781151837851	0.00376959406954002	436005.744550659	-48.946879827899	117.1875	56.7291666666667
122.604166666667	54.2708333333333	0.0324433041057003	0.00356268257513694	438055.89360484	-49.1459550882312	117.1875	56.7291666666667
122.645833333333	54.2708333333333	0.0328869112809343	0.0039679870863659	378470.370789945	-47.6535236481618	118.104166666667	56.4791666666667
122.6875	54.2708333333333	0.0332841261477198	0.00420783085859222	380480.511312114	-47.8948249403607	118.104166666667	56.4791666666667
122.729166666667	54.2708333333333	0.0334209790824598	0.00435707418642973	434896.563401962	-66.1739622287986	116.395833333333	55.6875
122.770833333333	54.2708333333333	0.031980490189632	0.00465777236866121	435490.208155452	-64.9061584118468	116.479166666667	55.7708333333333
122.8125	54.2708333333333	0.0328749706992485	0.00451650903159801	437949.723455477	-65.0228095353515	116.479166666667	55.7708333333333
122.854166666667	54.2708333333333	0.0324712989333031	0.0036238693320408	450482.717920524	-50.2988164398277	117.1875	56.7291666666667
122.895833333333	54.2708333333333	0.0326970812258061	0.00372594914420895	452574.068409886	-50.4842312299802	117.1875	56.7291666666667
122.9375	54.2708333333333	0.0324005635402484	0.00385950957235681	454670.980317597	-50.6677802983225	117.1875	56.7291666666667
122.979166666667	54.2708333333333	0.0327322272145491	0.00384459074232116	394758.298405366	-49.5095606544481	118.104166666667	56.4791666666667
123.020833333333	54.2708333333333	0.0330578751639334	0.00430714744542802	450281.30262089	-65.58411742005	116.479166666667	55.7708333333333
123.0625	54.2708333333333	0.0323054134489768	0.00388309678820489	460994.317179187	-51.207440535184	117.1875	56.7291666666667
123.104166666667	54.2708333333333	0.033127828287455	0.00386931744426461	463112.713381524	-51.3837330544514	117.1875	56.7291666666667
123.145833333333	54.2708333333333	0.0328609265944956	0.0040512353789567	462689.627277255	-52.0376390326808	117.1875	56.6875
123.1875	54.2708333333333	0.0328664459222491	0.00381726672179834	467364.994297859	-51.7310471669185	117.1875	56.7291666666667
123.229166666667	54.2708333333333	0.0331783155177475	0.00380590560842283	469498.73721455	-51.9021081763894	117.1875	56.7291666666667
123.270833333333	54.2708333333333	0.033268974397224	0.00364949818567437	471637.455757518	-52.0714644217674	117.1875	56.7291666666667
123.3125	54.2708333333333	0.0331079448146804	0.00350761945305983	473781.081779879	-52.2391350957367	117.1875	56.7291666666667
123.354166666667	54.2708333333333	0.0332418901711215	0.00370171210740963	475929.548204047	-52.4051391852076	117.1875	56.7291666666667
123.395833333333	54.2708333333333	0.0330459797206453	0.00390553931861457	478082.789004605	-52.5694954717215	117.1875	56.7291666666667
123.4375	54.2708333333333	0.0322080651315849	0.00355772625202625	433049.94241762	-59.4541408687368	117.4375	56.1041666666667
123.479166666667	54.2708333333333	0.0328035702459021	0.00387100748668046	402923.902709576	-56.607360025539	118.0625	56.1458333333333
123.520833333333	54.2708333333333	0.0324889886157051	0.00359054327228011	437732.690117318	-59.74745942885	117.4375	56.1041666666667
123.5625	54.2708333333333	0.0331014718019157	0.00369427919241007	483535.524699919	-62.8398077689685	116.645833333333	56.0625
123.604166666667	54.2708333333333	0.0329929178778769	0.00341530959906734	485951.971054502	-62.9518872278212	116.645833333333	56.0625
123.645833333333	54.2708333333333	0.0326620391421557	0.00342519354952909	444782.616977442	-60.1744826643597	117.4375	56.1041666666667
123.6875	54.2708333333333	0.0329455208560085	0.00356941548140501	431064.346189756	-60.0105985571656	117.6875	56.0625
123.729166666667	54.2708333333333	0.0327811875036807	0.00370722859838018	433417.195330105	-60.1559612848898	117.6875	56.0625
123.770833333333	54.2708333333333	0.0327027094462157	0.00377054298812212	472139.620068772	-64.7053519381838	116.9375	55.8958333333333
123.8125	54.2708333333333	0.0329613433679754	0.00335382070807766	472139.620068775	-64.705351938184	116.979166666667	55.8958333333333
123.854166666667	54.2708333333333	0.0328341328444455	0.00347544359295094	477052.478496907	-64.9161475200307	116.9375	55.8958333333333
123.895833333333	54.2708333333333	0.0323975767061554	0.00320591392622895	458970.049549782	-60.9842962492224	117.4375	56.1041666666667
123.9375	54.2708333333333	0.0328568737537835	0.00383403067276729	463723.663924823	-61.2418019248762	117.395833333333	56.1041666666667
123.979166666667	54.2708333333333	0.0330160671568991	0.00371941855306781	466104.845290636	-61.3683219337901	117.395833333333	56.1041666666667
124.020833333333	54.2708333333333	0.0324255229498917	0.00350088657823019	466104.845290636	-61.3683219337901	117.4375	56.1041666666667
124.0625	54.2708333333333	0.03272048251739	0.00371353822305453	376006.347346549	-63.0424906424314	118.729166666667	55.6875
124.104166666667	54.2708333333333	0.0319517464362544	0.00334843368440683	378427.586748098	-63.1948756511019	118.729166666667	55.6875
124.145833333333	54.2708333333333	0.0326950564493558	0.0039315289052602	475657.689967136	-61.8599982316381	117.395833333333	56.1041666666667
124.1875	54.2708333333333	0.033079347046737	0.00401625224606724	478052.716023237	-61.9794161734527	117.395833333333	56.1041666666667
124.229166666667	54.2708333333333	0.0326972693694923	0.00378104723182654	385710.454041525	-63.6392482828987	118.729166666667	55.6875
124.270833333333	54.2708333333333	0.0325747471329585	0.0038934448874666	480450.384879796	-62.0974724180531	117.4375	56.1041666666667
124.3125	54.2708333333333	0.0326804411481966	0.00405040676159207	529112.314036488	-68.9432940819005	116.4375	55.7291666666667
124.354166666667	54.2708333333333	0.03279584177271	0.00437199271091625	410338.791449782	-62.9148876834862	118.520833333333	55.8125
124.395833333333	54.2708333333333	0.0332184332626843	0.00442501401738733	508136.527341923	-65.5823185348218	116.979166666667	55.9375
124.4375	54.2708333333333	0.0326804356674151	0.00429238210518624	536717.594815131	-69.1541705674694	116.4375	55.7291666666667
124.479166666667	54.2708333333333	0.0328196868980187	0.00454982800397955	494889.695972406	-62.7782460662366	117.395833333333	56.1041666666667
124.520833333333	54.2708333333333	0.0328480720012558	0.00453593117143872	349947.365890791	-87.0585713817161	119.145833333333	54.3125
124.5625	54.2708333333333	0.0327516460467189	0.0044901917948975	352658.333757143	-87.0474855271717	119.145833333333	54.3125
124.604166666667	54.2708333333333	0.0323195891858079	0.00382653043692389	355369.274460407	-87.0363103402278	119.145833333333	54.3125
124.645833333333	54.2708333333333	0.0325391791786546	0.00375661283281722	355369.274460407	-87.0363103402278	119.1875	54.3125
124.6875	54.2708333333333	0.0324146255838683	0.0035156292434418	360791.073103939	-87.013700003385	119.145833333333	54.3125
124.729166666667	54.2708333333333	0.0326692923042999	0.003501731526785	363501.930413373	-87.0022687206427	119.145833333333	54.3125
121.1875	54.2291666666667	0.0317804369127892	0.00483935701393981	255488.713974439	-46.60152988748	118.229166666667	55.7708333333333
121.229166666667	54.2291666666667	0.0279625537462176	0.00622211684766551	310272.759449547	-47.3855813880252	117.5625	56.0625
121.270833333333	54.2291666666667	0.0281418750365305	0.00691776108964447	325294.995435115	-48.4994431427983	117.354166666667	56.1041666666667
121.3125	54.2291666666667	0.0306729088210262	0.00599653726627073	327334.531411933	-48.7806336688592	117.354166666667	56.1041666666667
121.354166666667	54.2291666666667	0.0304860515446558	0.00579260986369136	329382.797013069	-49.0581227813155	117.354166666667	56.1041666666667
121.395833333333	54.2291666666667	0.0304117010506684	0.00617780001868408	331439.629670004	-49.3319637278162	117.354166666667	56.1041666666667
121.4375	54.2291666666667	0.0311213219143601	0.00536113928106447	340080.324931645	-54.2123021609385	117.020833333333	55.9375
121.479166666667	54.2291666666667	0.0284985572117772	0.00697089237257655	260509.607918456	-46.2076944560048	118.479166666667	55.8125
121.520833333333	54.2291666666667	0.0281284782699544	0.00687505783079243	262477.277833317	-46.5842790396769	118.479166666667	55.8125
121.5625	54.2291666666667	0.0285378563558449	0.00634113605608435	339749.494887224	-50.3918909591813	117.354166666667	56.1041666666667
121.604166666667	54.2291666666667	0.0280327757120896	0.00686285247615462	266448.88271049	-47.3199176431229	118.479166666667	55.8125
121.645833333333	54.2291666666667	0.0314959643354732	0.00543821139352141	351179.963759387	-55.3410496523451	117.020833333333	55.9375
121.6875	54.2291666666667	0.0315521782164156	0.00529335508472245	353418.001181926	-55.5576194707816	117.020833333333	55.9375
121.729166666667	54.2291666666667	0.0319083253745801	0.00574035430045478	355661.808149612	-55.7712453559339	117.020833333333	55.9375
121.770833333333	54.2291666666667	0.0316549691637469	0.00525720567931546	357911.275360271	-55.9819753048304	117.020833333333	55.9375
121.8125	54.2291666666667	0.0332451361416846	0.00449113493522767	443494.544823514	-72.7629100623649	115.145833333333	55.2291666666667
121.854166666667	54.2291666666667	0.0330085420252938	0.00421926120901457	446090.286452833	-72.8324552891294	115.145833333333	55.2291666666667
121.895833333333	54.2291666666667	0.0315961970739964	0.00585545968417521	364692.581871807	-56.5972570791611	117.020833333333	55.9375
121.9375	54.2291666666667	0.0322652544606853	0.00500826223209862	369239.857914311	-56.99380821141	116.979166666667	55.9375
121.979166666667	54.2291666666667	0.0330189572940129	0.0043993400069406	485455.017700397	-69.2789140063575	114.770833333333	55.5625
122.020833333333	54.2291666666667	0.0287262593384435	0.00668376577246037	378317.128787581	-56.9498249688457	116.9375	55.9791666666667
122.0625	54.2291666666667	0.0311911920127816	0.00625669495364622	373807.35171501	-57.3798583051586	117.020833333333	55.9375
122.104166666667	54.2291666666667	0.0320477158406588	0.00500081846140892	378394.324757606	-57.7557435058928	116.979166666667	55.9375
122.145833333333	54.2291666666667	0.0330811403957207	0.00470447380316416	380694.894062978	-57.9399760481044	116.979166666667	55.9375
122.1875	54.2291666666667	0.0333072525896776	0.00453585309760579	404818.548269609	-64.01396810981	116.395833333333	55.6875
122.229166666667	54.2291666666667	0.0331881844052673	0.0044236396190763	407262.515820982	-64.1475357567674	116.395833333333	55.6875
122.270833333333	54.2291666666667	0.0332578009397348	0.00435594547820951	409709.226985853	-64.279305608857	116.395833333333	55.6875
122.3125	54.2291666666667	0.0332170805116541	0.00436791833968021	412158.632041941	-64.4093077147521	116.395833333333	55.6875
122.354166666667	54.2291666666667	0.0329169362574225	0.00441238684241393	414610.68238269	-64.5375715059128	116.395833333333	55.6875
122.395833333333	54.2291666666667	0.0332569167970524	0.00461012546872235	417065.330487618	-64.6641258108093	116.395833333333	55.6875
122.4375	54.2291666666667	0.0328886932151613	0.00473537833568138	396923.334711646	-59.1639488805369	116.979166666667	55.9375
122.479166666667	54.2291666666667	0.032708096026058	0.004282547031417	432989.871321013	-47.8795274319207	117.229166666667	56.7291666666667
122.520833333333	54.2291666666667	0.0327957150969854	0.00400759302105162	435008.663973855	-48.0854711532453	117.229166666667	56.7291666666667
122.5625	54.2291666666667	0.0332797819811003	0.00398439322146306	439065.634390438	-48.4911884406999	117.1875	56.7291666666667
122.604166666667	54.2291666666667	0.0333531629026415	0.0036412941329883	441103.632417408	-48.691005978266	117.1875	56.7291666666667
122.645833333333	54.2291666666667	0.0324114461503435	0.00372580651356279	441103.632417411	-48.6910059782663	117.229166666667	56.7291666666667
122.6875	54.2291666666667	0.0332221863934593	0.00447923080387306	432582.942192061	-64.1138872471048	116.479166666667	55.7708333333333
122.729166666667	54.2291666666667	0.0327624269680465	0.00389458222081515	385609.052553033	-47.6208240573274	118.104166666667	56.4791666666667
122.770833333333	54.2291666666667	0.0320191717900232	0.00465912850498678	533961.821056798	-70.6220847337353	114.770833333333	55.5625
122.8125	54.2291666666667	0.0315629499766656	0.00498911877425991	536525.673866456	-70.6844148587608	114.770833333333	55.5625
122.854166666667	54.2291666666667	0.0329273640316681	0.00405162894200839	391664.558546507	-48.3230237911754	118.104166666667	56.4791666666667
122.895833333333	54.2291666666667	0.0331923840707229	0.00413040866875652	453459.351165746	-49.8486935767493	117.229166666667	56.7291666666667
122.9375	54.2291666666667	0.0330473008276296	0.00407402451440662	457624.593815292	-50.2193929487148	117.1875	56.7291666666667
122.979166666667	54.2291666666667	0.032622651149062	0.00375624793384542	459715.60687429	-50.4019859950495	117.1875	56.7291666666667
123.020833333333	54.2291666666667	0.0330925722252867	0.00385266418414332	461812.112172245	-50.5827681239329	117.1875	56.7291666666667
123.0625	54.2291666666667	0.033079522473435	0.00415897355177612	463914.034498959	-50.7617592292815	117.1875	56.7291666666667
123.104166666667	54.2291666666667	0.0325817593658053	0.00407384368601139	444837.160951891	-64.7100126676669	116.6875	55.7708333333333
123.145833333333	54.2291666666667	0.0330034141004376	0.00416039795222667	465556.938491716	-51.5884104553564	117.1875	56.6875
123.1875	54.2291666666667	0.0337406461675427	0.00419557331473826	467688.669201156	-51.7611410352013	117.1875	56.6875
123.229166666667	54.2291666666667	0.0329725721703242	0.00407395937715881	469825.444881976	-51.9321467738082	117.1875	56.6875
123.270833333333	54.2291666666667	0.0336508779280875	0.00391342303823909	471967.196249418	-52.1014471001036	117.1875	56.6875
123.3125	54.2291666666667	0.032699087592603	0.00374067371920109	476635.258366135	-51.7991842497609	117.1875	56.7291666666667
123.354166666667	54.2291666666667	0.0330006410363392	0.00385769060410765	476265.354330495	-52.4350081972409	117.1875	56.6875
123.395833333333	54.2291666666667	0.0329315734827863	0.00364991786708325	478773.089332408	-51.9661790837576	117.229166666667	56.7291666666667
123.4375	54.2291666666667	0.0331618181211427	0.00360930230346179	483063.252942302	-52.2952705174048	117.1875	56.7291666666667
123.479166666667	54.2291666666667	0.0329212269514819	0.00344245520061266	485215.455835249	-52.4574032435052	117.1875	56.7291666666667
123.520833333333	54.2291666666667	0.0332742406524292	0.00376053269909674	487372.321285671	-52.6179510728847	117.1875	56.7291666666667
123.5625	54.2291666666667	0.0332233755524379	0.003944299153645	426395.004623571	-59.0271728971185	117.6875	56.0625
123.604166666667	54.2291666666667	0.0327510409756474	0.00406701199091584	428726.711298147	-59.1800649137151	117.6875	56.0625
123.645833333333	54.2291666666667	0.0327372148315535	0.00395041341629526	431062.110607603	-59.3311167594831	117.6875	56.0625
123.6875	54.2291666666667	0.0330018391207481	0.00399644311462623	398701.832652432	-56.2741756573848	118.354166666667	56.1041666666667
123.729166666667	54.2291666666667	0.0338535016296131	0.00433887457075408	400964.20961079	-56.4557684549892	118.354166666667	56.1041666666667
123.770833333333	54.2291666666667	0.0329835891792518	0.00400413128055685	438089.865123632	-59.7734980163113	117.6875	56.0625
123.8125	54.2291666666667	0.0330203133041846	0.00376097302456437	440439.44165208	-59.9174536753434	117.6875	56.0625
123.854166666667	54.2291666666667	0.0326793810999175	0.00356742490074152	479037.07257644	-64.4146732863564	116.9375	55.8958333333333
123.895833333333	54.2291666666667	0.0325384435252504	0.00363705733401434	481489.00091348	-64.5203301107826	116.9375	55.8958333333333
123.9375	54.2291666666667	0.0321366786881864	0.00340388999312799	463603.576379406	-60.6127968945547	117.4375	56.1041666666667
123.979166666667	54.2291666666667	0.0326157310489986	0.003437902746944	465972.732099005	-60.7427415788238	117.4375	56.1041666666667
124.020833333333	54.2291666666667	0.0321508771185401	0.00341771197136496	375724.702751698	-62.2590817348008	118.729166666667	55.6875
124.0625	54.2291666666667	0.0328145059344918	0.00386446404743047	491317.813645057	-64.9306922067341	116.9375	55.8958333333333
124.104166666667	54.2291666666667	0.0323121361211399	0.00343988102911451	380541.572251854	-62.5723307125738	118.729166666667	55.6875
124.145833333333	54.2291666666667	0.0324228615153706	0.00334850179942586	475478.844760183	-61.2478412143382	117.4375	56.1041666666667
124.1875	54.2291666666667	0.0323884188134611	0.00352241296616212	477862.521200362	-61.3705471157957	117.4375	56.1041666666667
124.229166666667	54.2291666666667	0.0319785204757884	0.0034054779551075	387792.02212368	-63.0259957352337	118.729166666667	55.6875
124.270833333333	54.2291666666667	0.0323786372556421	0.00344614410415063	390215.291775236	-63.1730442998647	118.729166666667	55.6875
124.3125	54.2291666666667	0.0325490598255577	0.00395738023922338	487424.536609381	-61.8476747743765	117.395833333333	56.1041666666667
124.354166666667	54.2291666666667	0.0321732596972244	0.00448792036433515	507607.276296624	-65.0140127074576	116.979166666667	55.9375
124.395833333333	54.2291666666667	0.0326706146536682	0.0043138880462284	537222.972285059	-69.1730153647046	116.395833333333	55.6875
124.4375	54.2291666666667	0.0325948842735296	0.00391711835332035	538385.419660519	-68.6939902775502	116.4375	55.7291666666667
124.479166666667	54.2291666666667	0.0327122301989074	0.00402217244521553	540917.604891405	-68.7645948424116	116.4375	55.7291666666667
124.520833333333	54.2291666666667	0.0325404441351134	0.00392110069010083	350215.959770173	-86.3015414420946	119.145833333333	54.3125
124.5625	54.2291666666667	0.0325986499266434	0.00384642037978211	352927.587609742	-86.296291568176	119.145833333333	54.3125
124.604166666667	54.2291666666667	0.0322944200384701	0.00380464083032128	355639.199091831	-86.2908635027783	119.145833333333	54.3125
124.645833333333	54.2291666666667	0.0329835015746984	0.00372716411133448	355639.199091831	-86.2908635027783	119.1875	54.3125
124.6875	54.2291666666667	0.0329373837346408	0.0036979876269123	358350.793652037	-86.2852612860112	119.1875	54.3125
124.729166666667	54.2291666666667	0.0320756403835619	0.00391717585943244	361062.37073577	-86.2794888365671	119.1875	54.3125
124.770833333333	54.2291666666667	0.0320647805437486	0.00379710901135024	363773.929797918	-86.2735499562453	119.1875	54.3125
124.8125	54.2291666666667	0.0328253424506427	0.00355547036765761	366485.470302466	-86.2674483342764	119.1875	54.3125
124.854166666667	54.2291666666667	0.0330901337628114	0.00396111007840519	372009.408663584	-86.9694284709482	119.145833333333	54.2708333333333
120.1875	54.1875	0.0284762707841804	0.00996170015914742	288587.480799851	-42.4099722954251	117.0625	56.0625
120.229166666667	54.1875	0.0286830840801892	0.00917578753702106	290428.304110866	-42.7722207899741	117.0625	56.0625
120.270833333333	54.1875	0.0285142497510474	0.0096421570054269	293706.039579039	-42.1279002754994	117.104166666667	56.1041666666667
120.3125	54.1875	0.0282410274259463	0.00945400745516808	295536.892118864	-42.4850377471232	117.104166666667	56.1041666666667
120.354166666667	54.1875	0.0288710614151425	0.00960865812926544	296025.069273201	-43.8304384639331	117.0625	56.0625
120.979166666667	54.1875	0.0288287938940861	0.00774064957426527	246834.12437035	-41.8104281411665	118.354166666667	55.8125
121.020833333333	54.1875	0.0285678589555213	0.00726414612593201	243238.764538427	-40.9238210054467	118.479166666667	55.8125
121.0625	54.1875	0.0277581206272573	0.00655622944125697	318413.148321507	-46.4258491968286	117.354166666667	56.1041666666667
121.104166666667	54.1875	0.0322423985657879	0.00507080723737459	254819.356012108	-45.0721749072947	118.229166666667	55.7708333333333
121.145833333333	54.1875	0.0326371031616931	0.00432818529753948	318413.148321505	-46.4258491968282	117.4375	56.1041666666667
121.1875	54.1875	0.0331142428059044	0.00457363401937591	249759.020747297	-45.4495622085979	118.354166666667	55.7291666666667
121.229166666667	54.1875	0.031616492298129	0.00504827231101285	260655.366918995	-46.2380954224484	118.229166666667	55.7708333333333
121.270833333333	54.1875	0.0317872018978774	0.0061371391432064	335143.336125784	-50.8007128832476	117.104166666667	56.0208333333333
121.3125	54.1875	0.0285810127958919	0.00654020407206069	337255.104006701	-51.0588191213253	117.104166666667	56.0208333333333
121.354166666667	54.1875	0.0320582774172781	0.00479849136542413	266603.581597971	-47.3502164035998	118.229166666667	55.7708333333333
121.395833333333	54.1875	0.0326359786826532	0.00439306333045153	332440.404748552	-48.4548543084759	117.395833333333	56.1041666666667
121.4375	54.1875	0.0314454325632735	0.00561767162831281	336529.148641923	-49.0014014522964	117.354166666667	56.1041666666667
121.479166666667	54.1875	0.0307073934747103	0.00587244887414915	338586.20045973	-49.2694015532374	117.354166666667	56.1041666666667
121.520833333333	54.1875	0.0312110069348106	0.00537113432770783	347203.998986608	-54.0493613016579	117.020833333333	55.9375
121.5625	54.1875	0.0312900196851632	0.00539076872586061	349409.104223097	-54.277278370162	117.020833333333	55.9375
121.604166666667	54.1875	0.0315617443191847	0.00527769402301201	351620.484223996	-54.5021186481226	117.020833333333	55.9375
121.645833333333	54.1875	0.0315006585016476	0.00499638157822232	356061.597436126	-54.9427647675225	116.979166666667	55.9375
121.6875	54.1875	0.0304680253239341	0.00612274170588689	348992.232214191	-50.5586293863263	117.354166666667	56.1041666666667
121.729166666667	54.1875	0.0287379131691961	0.00715079768227603	316885.419515382	-43.9312612508767	118.1875	56.1875
121.770833333333	54.1875	0.0286792051003437	0.00706743692313788	360119.637924245	-50.9252941395284	117.270833333333	56.1458333333333
121.8125	54.1875	0.0315259201915628	0.00551056198598977	362767.451205555	-55.5818616683685	117.020833333333	55.9375
121.854166666667	54.1875	0.0329004130826095	0.00440786142171153	447481.137316951	-72.265992919683	115.145833333333	55.2291666666667
121.895833333333	54.1875	0.0327381383557259	0.00428691793867766	410672.477341442	-44.5471498510696	117.1875	56.7291666666667
121.9375	54.1875	0.0328517316477944	0.00399289494527201	352421.368823832	-42.0727404031231	118.104166666667	56.4791666666667
121.979166666667	54.1875	0.0318035183801395	0.00520924510818006	487115.262563995	-68.769661450806	114.770833333333	55.5625
122.020833333333	54.1875	0.0286350546521434	0.00706882075895461	362234.81573609	-51.1625077727303	117.479166666667	56.1458333333333
122.0625	54.1875	0.0284164829628949	0.00719565325408423	332316.628539851	-46.3677200518448	118.1875	56.1875
122.104166666667	54.1875	0.0316157705173653	0.00578418923988214	378605.87213144	-56.9773266168273	117.020833333333	55.9375
122.145833333333	54.1875	0.0333100270275769	0.00482627356664803	383176.845928661	-57.3529346841743	116.979166666667	55.9375
122.1875	54.1875	0.0327674823499509	0.00426481233737404	468239.174236365	-72.8113662703089	115.145833333333	55.2291666666667
122.229166666667	54.1875	0.0331174542180911	0.00433137366237022	470838.169364847	-72.8753103956328	115.145833333333	55.2291666666667
122.270833333333	54.1875	0.0331325946280176	0.00429692737777929	473438.05212805	-72.938365512922	115.145833333333	55.2291666666667
122.3125	54.1875	0.0326788990410127	0.00428113639280369	376889.454811178	-53.5487948197217	117.4375	56.1041666666667
122.354166666667	54.1875	0.0322987086900783	0.00423775222966016	379080.314206779	-53.7590794770299	117.4375	56.1041666666667
122.395833333333	54.1875	0.0325937426545597	0.00424078930104978	373062.912780961	-45.1204938664488	118.104166666667	56.4791666666667
122.4375	54.1875	0.0332296551230166	0.00464942370519489	515085.285301443	-69.6109034678324	114.770833333333	55.5625
122.479166666667	54.1875	0.0330405881998346	0.00460192406538864	517635.488909504	-69.6818614241184	114.770833333333	55.5625
122.520833333333	54.1875	0.0327303342744965	0.00403670766660704	378883.776699309	-45.8896596773427	118.104166666667	56.4791666666667
122.5625	54.1875	0.0326296147547124	0.0039460967845105	380840.905621854	-46.1404549795645	118.104166666667	56.4791666666667
122.604166666667	54.1875	0.0331085975502659	0.00406544300223441	444178.821761635	-48.2423364929916	117.1875	56.7291666666667
122.645833333333	54.1875	0.0331583902548118	0.00391293819861057	446211.017835844	-48.4408532396128	117.1875	56.7291666666667
122.6875	54.1875	0.0333493264795969	0.0038519134507089	448249.435076795	-48.6374118318634	117.1875	56.7291666666667
122.729166666667	54.1875	0.0325326196959751	0.00402312035178608	388750.212744239	-47.1164950628687	118.104166666667	56.4791666666667
122.770833333333	54.1875	0.0321945002042285	0.0045273438295529	535518.485779866	-70.1550715002234	114.770833333333	55.5625
122.8125	54.1875	0.0314681503999939	0.00544985802596843	538077.506475292	-70.2194556231097	114.770833333333	55.5625
122.854166666667	54.1875	0.0329241255812934	0.00429610241420248	540637.555361051	-70.283068670894	114.770833333333	55.5625
122.895833333333	54.1875	0.0327965441187612	0.00392536015489146	396782.937564984	-48.0505695624282	118.104166666667	56.4791666666667
122.9375	54.1875	0.0330767231154801	0.00390281249279772	460605.899822153	-49.7767912186556	117.1875	56.7291666666667
122.979166666667	54.1875	0.0323344812674146	0.00392091148453572	460605.899822153	-49.7767912186556	117.229166666667	56.7291666666667
123.020833333333	54.1875	0.0330946231381239	0.0041789404632896	462685.549838273	-49.9602137442447	117.229166666667	56.7291666666667
123.0625	54.1875	0.033030033453649	0.00406124672491989	432702.131353559	-61.4683706810633	116.979166666667	55.8958333333333
123.104166666667	54.1875	0.0328936319941634	0.00410347974012715	446838.103351826	-64.1731832256331	116.6875	55.7708333333333
123.145833333333	54.1875	0.033080492654528	0.00405266302893565	437487.70488844	-61.7409413837606	116.979166666667	55.8958333333333
123.1875	54.1875	0.0328708870960509	0.00378496505113852	471059.145163501	-50.6761261301801	117.229166666667	56.7291666666667
123.229166666667	54.1875	0.0333399859065245	0.00329271420407088	475277.911574058	-51.0236823926654	117.1875	56.7291666666667
123.270833333333	54.1875	0.0340112887695929	0.00385082673939176	474830.156929967	-51.6606439251495	117.1875	56.6875
123.3125	54.1875	0.0353800598941498	0.00401257532294583	476966.097841913	-51.8292419527318	117.1875	56.6875
123.354166666667	54.1875	0.0353411288413968	0.0040395965059455	479106.960922752	-51.996182192086	117.1875	56.6875
123.395833333333	54.1875	0.035373089412318	0.00405750707624165	481252.679718897	-52.1614830238623	117.1875	56.6875
123.4375	54.1875	0.033044964031794	0.00389650453095288	483403.188803798	-52.3251626350198	117.1875	56.6875
123.479166666667	54.1875	0.0332474642450581	0.00354191921007786	488055.374482128	-52.0265241560413	117.1875	56.7291666666667
123.520833333333	54.1875	0.0331350711762657	0.00393137327734905	490201.922996874	-52.188044058547	117.1875	56.7291666666667
123.5625	54.1875	0.0335530790878991	0.00436370848425882	394575.003940172	-55.159916021252	118.354166666667	56.1041666666667
123.604166666667	54.1875	0.0330538572538735	0.0041123799073329	464014.445721897	-63.1264441668719	116.979166666667	55.8958333333333
123.645833333333	54.1875	0.0330678122264463	0.00401127195468758	468872.015342442	-63.3591764792283	116.9375	55.8958333333333
123.6875	54.1875	0.0339506280154977	0.00435394176756931	401295.382909574	-55.7241464999784	118.354166666667	56.1041666666667
123.729166666667	54.1875	0.033941364781203	0.00420451582836161	403545.495841735	-55.907659859411	118.354166666667	56.1041666666667
123.770833333333	54.1875	0.032981633342357	0.00371412250498634	476176.633056668	-63.6980529226683	116.9375	55.8958333333333
123.8125	54.1875	0.0328262215974578	0.00353593837214403	478616.223797357	-63.8083637973388	116.9375	55.8958333333333
123.854166666667	54.1875	0.0329459275402731	0.00370841525260508	481058.112400787	-63.9173821776847	116.9375	55.8958333333333
123.895833333333	54.1875	0.0325970285752282	0.00347041173629996	483502.263188367	-64.0251264525217	116.9375	55.8958333333333
123.9375	54.1875	0.0324771532223049	0.00322668578967572	465896.916922592	-60.116695750698	117.4375	56.1041666666667
123.979166666667	54.1875	0.0324971175124978	0.00345927612880455	468256.857682577	-60.2485204877753	117.4375	56.1041666666667
124.020833333333	54.1875	0.032781429297092	0.00371714293013688	490847.941988061	-64.3408937411682	116.9375	55.8958333333333
124.0625	54.1875	0.0331098311062328	0.00374214101436881	493300.798110835	-64.4437191378886	116.9375	55.8958333333333
124.104166666667	54.1875	0.0326127393873313	0.00359705701300498	382700.021608327	-61.9567444814294	118.729166666667	55.6875
124.145833333333	54.1875	0.0329937761301093	0.00365027692450018	498212.759634238	-64.6458258844507	116.9375	55.8958333333333
124.1875	54.1875	0.0321983725206558	0.00334024729820003	387508.320775095	-62.2672873130552	118.729166666667	55.6875
124.229166666667	54.1875	0.0319387310478282	0.00341606928311832	389917.577305139	-62.4193685788647	118.729166666667	55.6875
124.270833333333	54.1875	0.0322533955562216	0.00342569462580762	392330.153738518	-62.5693714109336	118.729166666667	55.6875
124.3125	54.1875	0.0321511008227978	0.00348245225014852	394745.988355854	-62.7173311292523	118.729166666667	55.6875
124.354166666667	54.1875	0.0324568302102017	0.00363181552826071	397165.020851872	-62.8632823298017	118.729166666667	55.6875
124.395833333333	54.1875	0.0323995261608327	0.00385428496356297	492018.607508015	-61.4878545096412	117.4375	56.1041666666667
124.4375	54.1875	0.0329260846783209	0.0041721376715435	496804.131862556	-61.719490419051	117.395833333333	56.1041666666667
124.479166666667	54.1875	0.0322127983358527	0.00392264782070815	542614.623642438	-68.3092141781188	116.4375	55.7291666666667
124.520833333333	54.1875	0.0324938704849352	0.0037805544149681	347833.837100616	-85.5449686427401	119.1875	54.3125
124.5625	54.1875	0.0321902938468021	0.00366234186320135	350545.651246193	-85.5458095328041	119.1875	54.3125
124.604166666667	54.1875	0.0324442972277189	0.00370745706101851	353257.467987197	-85.5463776004829	119.1875	54.3125
124.645833333333	54.1875	0.0332600090019479	0.00386876772805274	355969.28632909	-85.5466790747116	119.1875	54.3125
124.6875	54.1875	0.0332298464203162	0.00391515732064767	358681.10530023	-85.5467199961043	119.1875	54.3125
124.729166666667	54.1875	0.0328343674218633	0.00380581999394682	361392.923951013	-85.5465062240123	119.1875	54.3125
124.770833333333	54.1875	0.0329519366723032	0.00401671430175128	364104.741353071	-85.546043443267	119.1875	54.3125
124.8125	54.1875	0.0332207369509606	0.00391768755808459	366816.556598458	-85.5453371706255	119.1875	54.3125
124.854166666667	54.1875	0.0334442452418575	0.00421645352745274	390841.887056522	-75.9648447966688	118.9375	54.8958333333333
124.895833333333	54.1875	0.0336212315982401	0.00416035255943797	393481.075956613	-76.0271025122468	118.9375	54.8958333333333
124.9375	54.1875	0.033089443608243	0.0035536169917529	374951.980606225	-85.5418101752904	119.1875	54.3125
120.145833333333	54.1458333333333	0.0281931983546049	0.00971061455132029	290220.310782174	-41.4301026736271	117.0625	56.0625
120.1875	54.1458333333333	0.0257209691889895	0.0102818388801903	293577.471701017	-40.8013665039799	117.104166666667	56.1041666666667
120.229166666667	54.1458333333333	0.0262802139793518	0.0108081392430175	295363.214071757	-41.1672337808562	117.104166666667	56.1041666666667
120.270833333333	54.1458333333333	0.0264007602934813	0.0110867364479247	338873.592826994	-30.7861430372736	117.4375	56.7291666666667
120.3125	54.1458333333333	0.026068126062173	0.0110950999741368	340274.545114651	-31.1459305736915	117.4375	56.7291666666667
120.354166666667	54.1458333333333	0.0274467052473606	0.0101779667747237	300797.538456317	-42.2373258433666	117.104166666667	56.1041666666667
120.395833333333	54.1458333333333	0.0293775735382118	0.00981702755820913	301258.357706234	-43.559647798887	117.0625	56.0625
120.4375	54.1458333333333	0.0301515412054077	0.00958492996098356	303140.479080758	-43.8986310366536	117.0625	56.0625
120.479166666667	54.1458333333333	0.0277205572056499	0.00906395760389853	305034.132574974	-44.2332073176587	117.0625	56.0625
120.520833333333	54.1458333333333	0.0288716132773789	0.00847305253165168	231642.371481221	-35.9020785220155	118.354166666667	55.8125
120.5625	54.1458333333333	0.0279753567143092	0.00748579318076395	234636.881902583	-38.615844057705	118.229166666667	55.7708333333333
120.9375	54.1458333333333	0.0316940269694492	0.00543737323156253	250614.66742174	-42.700777839639	118.229166666667	55.7708333333333
120.979166666667	54.1458333333333	0.0318512397886087	0.00522429023693927	320573.654439578	-46.757784839942	117.229166666667	56.0625
121.020833333333	54.1458333333333	0.0322158380510421	0.00497928475788768	254336.806128609	-43.5348360527814	118.229166666667	55.7708333333333
121.0625	54.1458333333333	0.032255663061908	0.00499036035842659	256219.256257638	-43.9423585188781	118.229166666667	55.7708333333333
121.104166666667	54.1458333333333	0.0330203197778262	0.00504108822852616	249231.474344919	-43.8802222461831	118.354166666667	55.7291666666667
121.145833333333	54.1458333333333	0.0326599655181509	0.00435326427719343	309663.307014893	-46.1713932098185	117.5625	56.0208333333333
121.1875	54.1458333333333	0.0318957574441889	0.00491595883085617	331855.234165845	-49.3923690492915	117.145833333333	56.0208333333333
121.229166666667	54.1458333333333	0.0317789392299239	0.00464612724860426	263884.435538988	-45.5112151122344	118.229166666667	55.7708333333333
121.270833333333	54.1458333333333	0.0314240126710181	0.00510191274870501	334686.438263806	-48.7602331069661	117.229166666667	56.0625
121.3125	54.1458333333333	0.0321179980915449	0.00496219524410902	267794.167258956	-46.2601852031445	118.229166666667	55.7708333333333
121.354166666667	54.1458333333333	0.0314244045183861	0.00504467782707382	269767.34283275	-46.6261236533089	118.229166666667	55.7708333333333
121.395833333333	54.1458333333333	0.0321909893611551	0.0038863482523731	333519.624458652	-47.5829985578983	117.4375	56.1041666666667
121.4375	54.1458333333333	0.0319552816951356	0.00485086927921711	342942.875421417	-49.8252216612834	117.229166666667	56.0625
121.479166666667	54.1458333333333	0.0326924772428301	0.00447434664389131	342942.875421414	-49.8252216612831	117.270833333333	56.0625
121.520833333333	54.1458333333333	0.0327978111353423	0.00451621426992795	341630.465369883	-48.6805217548049	117.395833333333	56.1041666666667
121.5625	54.1458333333333	0.0326461218812978	0.00472635628254297	343679.540687713	-48.9462690588286	117.395833333333	56.1041666666667
121.604166666667	54.1458333333333	0.0315702013335082	0.00521543814971746	333519.624458652	-47.5829985578983	117.645833333333	56.1041666666667
121.645833333333	54.1458333333333	0.0284769055860195	0.00641819339754856	349875.631530143	-49.7235434340142	117.354166666667	56.1041666666667
121.6875	54.1458333333333	0.0285613744865401	0.00701196535711426	276755.664652245	-46.6057237337663	118.479166666667	55.8125
121.729166666667	54.1458333333333	0.0289896490893034	0.00722463244875406	360967.87131874	-50.1161256953561	117.270833333333	56.1458333333333
121.770833333333	54.1458333333333	0.0282502836219627	0.00690818594663652	322116.373817991	-43.6742055797422	118.1875	56.1875
121.8125	54.1458333333333	0.0314640190178845	0.00562182592233554	365408.895885131	-54.982599055835	117.020833333333	55.9375
121.854166666667	54.1458333333333	0.0325213679907519	0.00498046174725242	369880.028758559	-55.3989774582925	116.979166666667	55.9375
121.895833333333	54.1458333333333	0.0324380273558246	0.00497699563002327	372123.963603974	-55.6031006498237	116.979166666667	55.9375
121.9375	54.1458333333333	0.0327858113502405	0.00410809373033037	355877.566719096	-41.572910680031	118.104166666667	56.4791666666667
121.979166666667	54.1458333333333	0.0328471664845419	0.0041635083743343	456675.796767914	-71.9238461089579	115.145833333333	55.2291666666667
122.020833333333	54.1458333333333	0.0315868753865423	0.00580599190909459	376628.067594437	-56.0034249711285	117.020833333333	55.9375
122.0625	54.1458333333333	0.0330401068907402	0.00491224539754436	381153.172205468	-56.3934584280811	116.979166666667	55.9375
122.104166666667	54.1458333333333	0.0329525890839155	0.00480706747740093	464445.641694862	-72.1355025720105	115.145833333333	55.2291666666667
122.145833333333	54.1458333333333	0.0328862690504137	0.00452107185298491	467037.628452142	-72.2041118732995	115.145833333333	55.2291666666667
122.1875	54.1458333333333	0.0331707104866091	0.00461096495107781	427445.060377123	-45.6971782379282	117.1875	56.7291666666667
122.229166666667	54.1458333333333	0.0331509192729048	0.00473275856648395	375327.40401862	-52.5545377391183	117.4375	56.1041666666667
122.270833333333	54.1458333333333	0.032723057795304	0.00432231544194992	377492.236141981	-52.7718389268342	117.4375	56.1041666666667
122.3125	54.1458333333333	0.0326543079003264	0.00428097424462345	379663.277172798	-52.986463722157	117.4375	56.1041666666667
122.354166666667	54.1458333333333	0.0331010693529177	0.00420470324708114	435296.895729416	-46.5630918099104	117.1875	56.7291666666667
122.395833333333	54.1458333333333	0.032637170339855	0.00415205329754492	376349.787629101	-44.6207451403105	118.104166666667	56.4791666666667
122.4375	54.1458333333333	0.0321768935847296	0.0046728950305967	516719.326521766	-69.1299040087411	114.770833333333	55.5625
122.479166666667	54.1458333333333	0.0313306827126899	0.00485976423736519	519264.071887019	-69.203009627946	114.770833333333	55.5625
122.520833333333	54.1458333333333	0.031571160514186	0.0050720439096202	521810.043322584	-69.2752357880064	114.770833333333	55.5625
122.5625	54.1458333333333	0.0326373494667999	0.00409577627220415	384068.971763501	-45.6421714658866	118.104166666667	56.4791666666667
122.604166666667	54.1458333333333	0.0326990988749663	0.00421145530432609	526905.589731028	-69.4170990703153	114.770833333333	55.5625
122.645833333333	54.1458333333333	0.0323929450034251	0.00415248365744632	449301.106967121	-47.9990245684325	117.1875	56.7291666666667
122.6875	54.1458333333333	0.0332992663486023	0.00430824945677829	451327.621437576	-48.1962384534202	117.1875	56.7291666666667
122.729166666667	54.1458333333333	0.0330759821698129	0.00428555900466503	453360.352610907	-48.3915333757971	117.1875	56.7291666666667
122.770833333333	54.1458333333333	0.0331227110383502	0.00413884572436501	455399.216514435	-48.5849292686881	117.1875	56.7291666666667
122.8125	54.1458333333333	0.0328103681626716	0.00417020746490977	457444.130418185	-48.7764459146957	117.1875	56.7291666666667
122.854166666667	54.1458333333333	0.0329513212408752	0.00381004317025209	459495.01281829	-48.9661029433677	117.1875	56.7291666666667
122.895833333333	54.1458333333333	0.0330217105634602	0.00386213374324035	461551.783420454	-49.1539198288768	117.1875	56.7291666666667
122.9375	54.1458333333333	0.0328217418609734	0.00384993941206336	463614.363123444	-49.3399158878999	117.1875	56.7291666666667
122.979166666667	54.1458333333333	0.0328388903358682	0.00373298516014832	465682.674002694	-49.5241102776938	117.1875	56.7291666666667
123.020833333333	54.1458333333333	0.0328274712363507	0.00376374133248317	467756.639293979	-49.706521994357	117.1875	56.7291666666667
123.0625	54.1458333333333	0.0333828367991709	0.0037812477143928	469836.183377162	-49.8871698712671	117.1875	56.7291666666667
123.104166666667	54.1458333333333	0.0329740410669422	0.00408335312483115	471921.231760063	-50.0660725776892	117.1875	56.7291666666667
123.145833333333	54.1458333333333	0.0334265296491113	0.00364901797726376	474011.711062438	-50.2432486175482	117.1875	56.7291666666667
123.1875	54.1458333333333	0.0331569873931901	0.00341643392822834	476107.549000032	-50.4187163283531	117.1875	56.7291666666667
123.229166666667	54.1458333333333	0.0332889353575804	0.00361762949669224	478208.674368799	-50.5924938802716	117.1875	56.7291666666667
123.270833333333	54.1458333333333	0.0330751067426331	0.00374357370458012	480315.017029229	-50.7645992753461	117.1875	56.7291666666667
123.3125	54.1458333333333	0.0352838799531982	0.0041484760686734	479846.142269331	-51.39468480437	117.1875	56.6875
123.354166666667	54.1458333333333	0.0361321571240221	0.00438617862741891	481976.371267139	-51.5625639059767	117.1875	56.6875
123.395833333333	54.1458333333333	0.0360918997579004	0.00439219074537528	484111.535675155	-51.7288131119127	117.1875	56.6875
123.4375	54.1458333333333	0.0356713561925545	0.00418991672340559	486251.569716037	-51.8934501918824	117.1875	56.6875
123.479166666667	54.1458333333333	0.0335907321298119	0.00419359663687373	488396.408613227	-52.0564927336262	117.1875	56.6875
123.520833333333	54.1458333333333	0.0339086041290838	0.00428501558818336	395025.714692272	-54.4170389835267	118.354166666667	56.1041666666667
123.5625	54.1458333333333	0.0352747193425329	0.00444436966779467	492700.246781778	-52.377863644817	117.1875	56.6875
123.604166666667	54.1458333333333	0.0338674190383018	0.00421506997413507	399465.125425759	-54.803775397151	118.354166666667	56.1041666666667
123.645833333333	54.1458333333333	0.0352734717516969	0.00420997019012147	401692.724004647	-54.993649753529	118.354166666667	56.1041666666667
123.6875	54.1458333333333	0.0356940722024993	0.00449536938650667	483264.208447726	-65.1885897327723	116.6875	55.7708333333333
123.729166666667	54.1458333333333	0.033847594822557	0.00418544939162793	473393.959725882	-62.9721522365056	116.979166666667	55.8958333333333
123.770833333333	54.1458333333333	0.0353962298163173	0.00438468452995843	488211.086502339	-65.389053404087	116.6875	55.7708333333333
123.8125	54.1458333333333	0.0338294157176155	0.00424936069772057	478249.706005358	-63.2008685754241	116.979166666667	55.8958333333333
123.854166666667	54.1458333333333	0.0338519529725561	0.00402335444517006	483115.139637747	-63.4242963151942	116.9375	55.8958333333333
123.895833333333	54.1458333333333	0.0329492606654114	0.00373728173713516	485551.396089489	-63.5340734350534	116.9375	55.8958333333333
123.9375	54.1458333333333	0.0325992324531702	0.0037036497415559	487989.964039994	-63.6425835345865	116.9375	55.8958333333333
123.979166666667	54.1458333333333	0.0326719260967794	0.003816551103499	490430.808147236	-63.7498443342188	116.9375	55.8958333333333
124.020833333333	54.1458333333333	0.0330648006765996	0.00345359650969643	490430.808147239	-63.7498443342189	116.979166666667	55.8958333333333
124.0625	54.1458333333333	0.0331032427512378	0.00327246749188011	492873.893732302	-63.8558732500761	116.979166666667	55.8958333333333
124.104166666667	54.1458333333333	0.0333167984624034	0.0032851252382909	495319.186764605	-63.9606873998292	116.979166666667	55.8958333333333
124.145833333333	54.1458333333333	0.0329319269119433	0.00319840646301697	497766.653847533	-64.064303608429	116.979166666667	55.8958333333333
124.1875	54.1458333333333	0.0325598607839379	0.00325645818360391	500216.262204387	-64.1667384137268	116.979166666667	55.8958333333333
124.229166666667	54.1458333333333	0.0322293398006772	0.00315065055640578	502667.979664705	-64.2680080719884	116.979166666667	55.8958333333333
124.270833333333	54.1458333333333	0.0321899713173535	0.00331671295468122	394488.136929061	-61.9722456294062	118.729166666667	55.6875
124.3125	54.1458333333333	0.0321360011674707	0.00340662140160679	396893.261025564	-62.123039698477	118.729166666667	55.6875
124.354166666667	54.1458333333333	0.0322071945734992	0.00352620912776203	399301.713236312	-62.2718106936292	118.729166666667	55.6875
124.395833333333	54.1458333333333	0.0324123477149234	0.00377134505380975	401713.432853951	-62.4185922755084	118.729166666667	55.6875
124.4375	54.1458333333333	0.0325173496550872	0.00400441634218859	541824.494364214	-67.782295517011	116.4375	55.7291666666667
124.479166666667	54.1458333333333	0.0323173563817952	0.00399240598271063	544345.773634689	-67.8567080801426	116.4375	55.7291666666667
124.520833333333	54.1458333333333	0.0326214384719975	0.00409194823795868	348224.757945762	-84.784910253462	119.1875	54.3125
124.5625	54.1458333333333	0.0329261134388736	0.00368096016340147	350936.266842192	-84.7916349112146	119.1875	54.3125
124.604166666667	54.1458333333333	0.0327503673378982	0.00377079297451771	353647.803963291	-84.797996941794	119.1875	54.3125
124.645833333333	54.1458333333333	0.0330954652228212	0.00379916062910373	356359.367730126	-84.8040046132644	119.1875	54.3125
124.6875	54.1458333333333	0.0331040344168089	0.0039622457042014	359070.956604272	-84.8096659442281	119.1875	54.3125
124.729166666667	54.1458333333333	0.0334777363354785	0.00405387675752061	361782.569086301	-84.8149887131537	119.1875	54.3125
124.770833333333	54.1458333333333	0.0330833613102371	0.00394470103187613	364494.20371435	-84.8199804672888	119.1875	54.3125
124.8125	54.1458333333333	0.033510930677729	0.00556368905620705	419144.165824194	-70.1042833448895	118.604166666667	55.2708333333333
124.854166666667	54.1458333333333	0.0338688618144914	0.00551705898817521	421705.16377234	-70.1963249622895	118.604166666667	55.2708333333333
124.895833333333	54.1458333333333	0.0338162126078462	0.00424253097006218	394626.574062578	-75.3744748471083	118.9375	54.8958333333333
124.9375	54.1458333333333	0.0340874215685191	0.00533606658120464	426831.546088045	-70.3764807439298	118.604166666667	55.2708333333333
124.979166666667	54.1458333333333	0.0333988293366443	0.00523726644531083	378052.660338151	-84.8402230270124	119.1875	54.3125
125.020833333333	54.1458333333333	0.0330768579025194	0.00340678224241557	380764.399078568	-84.8433752641276	119.1875	54.3125
125.0625	54.1458333333333	0.033077304501382	0.003499979778449	383476.150674182	-84.8462435138365	119.1875	54.3125
125.104166666667	54.1458333333333	0.0326055577856621	0.00338300462327258	386187.913918372	-84.848833751185	119.1875	54.3125
125.145833333333	54.1458333333333	0.0325219242626173	0.00323914045301951	388899.687631562	-84.8511517846848	119.1875	54.3125
125.1875	54.1458333333333	0.0324957695493117	0.00324347686281046	394330.955987473	-85.5293176942925	119.145833333333	54.2708333333333
120.145833333333	54.1041666666667	0.0274747269403084	0.0103616555728514	295350.527859556	-39.8477470479325	117.104166666667	56.1041666666667
120.1875	54.1041666666667	0.0289617743658862	0.00924281967719929	295502.220071263	-41.1977663467878	117.0625	56.0625
120.229166666667	54.1041666666667	0.0275733220207348	0.0107342000916775	298870.095920607	-40.5823826535003	117.104166666667	56.1041666666667
120.270833333333	54.1041666666667	0.0268323696994141	0.011221386820135	284681.668168569	-23.4106620183956	118.4375	56.4375
120.3125	54.1041666666667	0.0281447246445641	0.00958882553416274	300945.257254666	-42.267965285423	117.0625	56.0625
120.354166666667	54.1041666666667	0.0299112788031108	0.00959617761922281	229286.345941373	-33.1527398140417	118.354166666667	55.8125
120.395833333333	54.1041666666667	0.0301215710323696	0.0102783323529017	304635.93008794	-42.9589916709484	117.0625	56.0625
120.4375	54.1041666666667	0.0300816165190754	0.00991622891764779	306499.189533607	-43.2979281521496	117.0625	56.0625
120.479166666667	54.1041666666667	0.0290874101227904	0.00867522544669103	233852.08408834	-34.7291617348043	118.354166666667	55.8125
120.520833333333	54.1041666666667	0.0281093104518698	0.00773822493676079	226457.956986508	-36.1248935307513	118.395833333333	55.7291666666667
120.5625	54.1041666666667	0.0318672731628785	0.00626381882480687	238278.194042505	-37.9201542333468	118.229166666667	55.7708333333333
120.604166666667	54.1041666666667	0.0319409202501606	0.00627726049429913	239962.182535996	-38.3996555828714	118.229166666667	55.7708333333333
120.645833333333	54.1041666666667	0.0279887575272963	0.00742763869688261	241663.917090771	-38.8722006863545	118.229166666667	55.7708333333333
120.6875	54.1041666666667	0.0287454225401328	0.0088465846485073	244418.335220055	-34.4186437909992	118.479166666667	55.8958333333333
120.729166666667	54.1041666666667	0.0289026649570149	0.00788324252082399	238598.996539996	-36.2420475494529	118.479166666667	55.8125
120.9375	54.1041666666667	0.0283177553736793	0.00646416971205432	319116.967157107	-44.310928091713	117.354166666667	56.1041666666667
120.979166666667	54.1041666666667	0.0317531653096848	0.00532932788643857	255873.321320857	-42.4114970329144	118.229166666667	55.7708333333333
121.020833333333	54.1041666666667	0.0319638871985776	0.00474196960750139	248896.094257326	-42.3043838551807	118.354166666667	55.7291666666667
121.0625	54.1041666666667	0.0329045509194001	0.00462100651542361	321026.216587621	-44.6250617315991	117.4375	56.1041666666667
121.104166666667	54.1041666666667	0.0325791285870529	0.00454857784152291	322946.034776452	-44.9352687440532	117.4375	56.1041666666667
121.145833333333	54.1041666666667	0.0322722449350288	0.0041483820785534	324876.233681532	-45.2415976346854	117.4375	56.1041666666667
121.1875	54.1041666666667	0.0332535918184964	0.00438394960629768	331709.154645766	-47.3302778660485	117.270833333333	56.0625
121.229166666667	54.1041666666667	0.0318113815615637	0.00467357282610438	258250.648850517	-44.3740769550729	118.354166666667	55.7291666666667
121.270833333333	54.1041666666667	0.0326384554038099	0.00414675386869405	318777.085376309	-46.4870679184654	117.5625	56.0208333333333
121.3125	54.1041666666667	0.0322796300568206	0.00426506734880297	332697.194882247	-46.4290959971266	117.4375	56.1041666666667
121.354166666667	54.1041666666667	0.0324440737440723	0.00408655413331824	334676.595380565	-46.7167553640372	117.4375	56.1041666666667
121.395833333333	54.1041666666667	0.0322972616959739	0.00440190061484387	345825.058575986	-52.9950068526166	116.979166666667	55.8958333333333
121.4375	54.1041666666667	0.0323354792786884	0.00407320764095616	338663.200510562	-47.2813468029487	117.4375	56.1041666666667
121.479166666667	54.1041666666667	0.0320884354577577	0.00417005995533798	340670.078368393	-47.558372208353	117.4375	56.1041666666667
121.520833333333	54.1041666666667	0.0325865303114402	0.00451600092992177	342685.793714953	-47.8319457206829	117.4375	56.1041666666667
121.5625	54.1041666666667	0.0328948002829723	0.00459853504758483	346743.116864294	-48.3689198091708	117.395833333333	56.1041666666667
121.604166666667	54.1041666666667	0.032619555235301	0.00453062529907544	346743.116864291	-48.3689198091705	117.4375	56.1041666666667
121.645833333333	54.1041666666667	0.032782501941828	0.00453785537131967	350833.95934675	-48.8926306367904	117.395833333333	56.1041666666667
121.6875	54.1041666666667	0.0323043367726308	0.00466416112847795	350833.95934675	-48.8926306367904	117.4375	56.1041666666667
121.729166666667	54.1041666666667	0.0324228853716905	0.0044798906465243	354957.156517039	-49.4034332138128	117.395833333333	56.1041666666667
121.770833333333	54.1041666666667	0.0328439793369693	0.00459353900105754	445236.975626315	-70.9854198774268	115.145833333333	55.2291666666667
121.8125	54.1041666666667	0.0330533950624406	0.00444579432883952	447814.377554327	-71.0651930011423	115.145833333333	55.2291666666667
121.854166666667	54.1041666666667	0.0327421692583029	0.00413282033556733	272413.200951981	-87.3366940135731	117.6875	54.1458333333333
121.895833333333	54.1041666666667	0.032915511046615	0.00433890380726814	275135.747056856	-87.3294645561899	117.6875	54.1458333333333
121.9375	54.1041666666667	0.0327762395589511	0.00375311209886737	277858.276927363	-87.3220456793217	117.6875	54.1458333333333
121.979166666667	54.1041666666667	0.0334645346652158	0.00542591861645106	493073.73947273	-67.8476738538235	114.729166666667	55.5625
122.020833333333	54.1041666666667	0.0327600917408891	0.00425164122041512	283303.286134271	-87.3066614912004	117.6875	54.1458333333333
122.0625	54.1041666666667	0.0327887246736075	0.00416071165372852	286025.764576197	-87.2987065724488	117.6875	54.1458333333333
122.104166666667	54.1041666666667	0.032837936867982	0.00453553462169989	371751.721568441	-51.3244135665482	117.4375	56.1041666666667
122.145833333333	54.1041666666667	0.0336022030672549	0.00488735219537383	395842.932288449	-59.8451469969232	116.6875	55.7708333333333
122.1875	54.1041666666667	0.0330617688938829	0.00448425946251637	430697.108075552	-45.2562972735458	117.1875	56.7291666666667
122.229166666667	54.1041666666667	0.0332203573074012	0.00479352821621832	432636.612740424	-45.4763185342504	117.1875	56.7291666666667
122.270833333333	54.1041666666667	0.0327301879777405	0.0042073782808378	380315.972029392	-52.2161533684948	117.4375	56.1041666666667
122.3125	54.1041666666667	0.033113634639662	0.00439746958784071	436537.434341719	-45.9100202103683	117.1875	56.7291666666667
122.354166666667	54.1041666666667	0.0327181988694781	0.0045212114563077	407673.824480362	-60.6397127618677	116.6875	55.7708333333333
122.395833333333	54.1041666666667	0.0328813562166144	0.00438107392632268	379664.806500588	-44.1296950575752	118.104166666667	56.4791666666667
122.4375	54.1041666666667	0.0327353531446508	0.004653798540579	425634.953732335	-63.0966821978981	116.395833333333	55.6875
122.479166666667	54.1041666666667	0.0329930804223867	0.00412863526204209	383477.906060187	-44.6464148585491	118.104166666667	56.4791666666667
122.520833333333	54.1041666666667	0.0326555186239892	0.00433304064657156	385397.498109192	-44.90067463298	118.104166666667	56.4791666666667
122.5625	54.1041666666667	0.0326894818941305	0.00421005622118024	526010.903025286	-68.8749479100619	114.770833333333	55.5625
122.604166666667	54.1041666666667	0.0326242680046866	0.00426368736290886	534888.141869645	-66.5401395367331	114.770833333333	55.7708333333333
122.645833333333	54.1041666666667	0.0326440247133005	0.00429494823465415	537389.122634788	-66.621878555203	114.770833333333	55.7708333333333
122.6875	54.1041666666667	0.0327863084312094	0.00426670557291696	393159.820634763	-45.8910425933686	118.104166666667	56.4791666666667
122.729166666667	54.1041666666667	0.0331172404083298	0.00433210459300778	456453.175772519	-47.9569858013623	117.1875	56.7291666666667
122.770833333333	54.1041666666667	0.0337760086387159	0.00429542143238592	431815.990043602	-44.5683161461484	117.8125	56.7708333333333
122.8125	54.1041666666667	0.0351430420970767	0.00439251322435111	433732.403404459	-44.7907409626591	117.8125	56.7708333333333
122.854166666667	54.1041666666667	0.0351004376594678	0.00409664251447015	435656.289951971	-45.0110543641284	117.8125	56.7708333333333
122.895833333333	54.1041666666667	0.0330481771344238	0.00372717498768721	464598.267210846	-48.7220099009243	117.1875	56.7291666666667
122.9375	54.1041666666667	0.0331634283987865	0.00382984698326745	466649.457501581	-48.9087065889183	117.1875	56.7291666666667
122.979166666667	54.1041666666667	0.033028138149689	0.00371819939109782	468706.456971756	-49.0936169735547	117.1875	56.7291666666667
123.020833333333	54.1041666666667	0.0331279227138914	0.00370308541066228	470769.188738614	-49.2767595140183	117.1875	56.7291666666667
123.0625	54.1041666666667	0.0330380237273414	0.00405429663149891	472837.57704534	-49.458152519882	117.1875	56.7291666666667
123.104166666667	54.1041666666667	0.033636757488443	0.00428539623157313	447351.08256148	-46.2896983793847	117.8125	56.7708333333333
123.145833333333	54.1041666666667	0.0349893490969168	0.00417330294890899	449324.577690424	-46.4957819097602	117.8125	56.7708333333333
123.1875	54.1041666666667	0.0335748839957201	0.00407988385090018	451304.789386374	-46.6999101830084	117.8125	56.7708333333333
123.229166666667	54.1041666666667	0.0328072772339759	0.004127596350899	453291.628918126	-46.9021023076043	117.8125	56.7708333333333
123.270833333333	54.1041666666667	0.0354062751576344	0.00419739993478871	480638.969378332	-50.7949429032785	117.1875	56.6875
123.3125	54.1041666666667	0.0353260138806614	0.00423575359860324	482753.489865288	-50.9653452477871	117.1875	56.6875
123.354166666667	54.1041666666667	0.0355995498380427	0.00437581192197598	484873.090811319	-51.1341102036264	117.1875	56.6875
123.395833333333	54.1041666666667	0.0364198616797562	0.00435080650184359	486997.705123849	-51.3012552941443	117.1875	56.6875
123.4375	54.1041666666667	0.0361087235637595	0.00424718513315967	489127.266715358	-51.4667978719499	117.1875	56.6875
123.479166666667	54.1041666666667	0.035492744624462	0.00417371900136616	491261.710488365	-51.6307551187577	117.1875	56.6875
123.520833333333	54.1041666666667	0.0357613771802769	0.00446672826936464	493400.97232054	-51.7931440453358	117.1875	56.6875
123.5625	54.1041666666667	0.03575599949482	0.00447602166662846	495544.98904998	-51.9539814915527	117.1875	56.6875
123.604166666667	54.1041666666667	0.0357549832276376	0.00431868998269915	402156.091976116	-54.2645166979789	118.354166666667	56.1041666666667
123.645833333333	54.1041666666667	0.0355697362608821	0.00422738635285301	404371.101171765	-54.4561022335616	118.354166666667	56.1041666666667
123.6875	54.1041666666667	0.0338595463703973	0.00382769941329453	440629.691173466	-57.9240364064117	117.6875	56.0625
123.729166666667	54.1041666666667	0.0328894214195886	0.00326069066594455	475519.401216638	-62.475277294171	116.979166666667	55.8958333333333
123.770833333333	54.1041666666667	0.032687985825137	0.0035331648713445	477937.691583243	-62.5923241909281	116.979166666667	55.8958333333333
123.8125	54.1041666666667	0.0326015737356237	0.00370122364496341	482781.877618233	-62.8223842549175	116.9375	55.8958333333333
123.854166666667	54.1041666666667	0.0330124737672175	0.00370097929267159	485207.69565102	-62.9354349518146	116.9375	55.8958333333333
123.895833333333	54.1041666666667	0.0326372271292845	0.00362308894070126	487635.94648444	-63.047190580505	116.9375	55.8958333333333
123.9375	54.1041666666667	0.0325411104697627	0.00380543610738417	490066.593097772	-63.1576691178834	116.9375	55.8958333333333
123.979166666667	54.1041666666667	0.0327137457276719	0.00341412689483956	490066.593097772	-63.1576691178834	116.979166666667	55.8958333333333
124.020833333333	54.1041666666667	0.0325388472838328	0.0031890254137654	475272.774306786	-59.4084992381544	117.4375	56.1041666666667
124.0625	54.1041666666667	0.0327546283424526	0.00370057628317221	491756.085285267	-62.6528988121981	117.0625	55.9375
124.104166666667	54.1041666666667	0.0324895835998218	0.0035307239227147	469029.398922357	-60.2998319437423	117.5625	56.0208333333333
124.145833333333	54.1041666666667	0.032597926742525	0.00334668215209896	471398.383238695	-60.4299979901763	117.5625	56.0208333333333
124.1875	54.1041666666667	0.03290154188502	0.00405047324409942	499029.606933398	-62.9827744814335	117.0625	55.9375
124.229166666667	54.1041666666667	0.0326675726016004	0.00377039499470633	489406.032062463	-60.1814078394674	117.395833333333	56.1041666666667
124.270833333333	54.1041666666667	0.0323749046619604	0.00352014657175248	489406.032062463	-60.1814078394674	117.4375	56.1041666666667
124.3125	54.1041666666667	0.0326816528423668	0.0039907844073891	506324.157143755	-63.3016864950571	117.0625	55.9375
124.354166666667	54.1041666666667	0.0325336066700929	0.00360138036332668	432233.066114308	-62.7852534373837	118.229166666667	55.7291666666667
124.395833333333	54.1041666666667	0.0323586877485909	0.00382465512874251	441254.217871832	-62.6114556807984	118.145833333333	55.7708333333333
124.4375	54.1041666666667	0.0320995087114738	0.00383241639610626	406286.129529036	-61.983711965605	118.729166666667	55.6875
124.479166666667	54.1041666666667	0.0320796324466302	0.00380088990146467	532388.717817331	-66.4574726265719	116.6875	55.7708333333333
124.520833333333	54.1041666666667	0.0325005033497935	0.00409621431657754	348676.870877736	-84.0266958452752	119.1875	54.3125
124.5625	54.1041666666667	0.0331293331278983	0.00400826755820571	351387.602102475	-84.0392736086241	119.1875	54.3125
124.604166666667	54.1041666666667	0.033016873974111	0.00380048780086992	354098.394341267	-84.0513997820013	119.1875	54.3125
124.645833333333	54.1041666666667	0.0331753965616201	0.00382827831186115	356809.245269562	-84.0630846422444	119.1875	54.3125
124.6875	54.1041666666667	0.0337844072142873	0.00396535011851673	359520.152625715	-84.0743381569185	119.1875	54.3125
124.729166666667	54.1041666666667	0.0337591517504257	0.00407117086040564	362231.114208645	-84.0851699958458	119.1875	54.3125
124.770833333333	54.1041666666667	0.033718932167113	0.00546880377994758	364942.127875601	-84.095589542124	119.1875	54.3125
124.8125	54.1041666666667	0.0342108990518828	0.00425440584696156	367653.191539993	-84.1056059026592	119.1875	54.3125
124.854166666667	54.1041666666667	0.0340008958720655	0.00552078949533111	423298.902506037	-69.6065491589552	118.604166666667	55.2708333333333
124.895833333333	54.1041666666667	0.0340009583421017	0.00464072063863002	425854.350594348	-69.700490069164	118.604166666667	55.2708333333333
124.9375	54.1041666666667	0.0338704519315768	0.00531770420393781	428411.338054894	-69.793107111102	118.604166666667	55.2708333333333
124.979166666667	54.1041666666667	0.0339606597621315	0.00520033749095624	430969.83659359	-69.8844230673998	118.604166666667	55.2708333333333
125.020833333333	54.1041666666667	0.0339653683828003	0.00509293544974623	433529.818562399	-69.9744602197328	118.604166666667	55.2708333333333
125.0625	54.1041666666667	0.033312126961132	0.00497188677658471	567514.501011779	-67.5346584873686	116.6875	55.7708333333333
125.104166666667	54.1041666666667	0.0337567759398183	0.00508732145079692	386631.872732861	-84.1651426643062	119.1875	54.3125
125.145833333333	54.1041666666667	0.0337424930210009	0.00359838343442864	411613.521539115	-75.125966043238	118.9375	54.8958333333333
125.1875	54.1041666666667	0.03373846630841	0.00340953367754593	414248.080042288	-75.1889517368658	118.9375	54.8958333333333
125.229166666667	54.1041666666667	0.0351558299083939	0.00340340051944936	416883.398308832	-75.2509267223998	118.9375	54.8958333333333
125.270833333333	54.1041666666667	0.0337009959524101	0.00328902876734416	591611.264894244	-68.6437094442828	116.479166666667	55.7291666666667
125.3125	54.1041666666667	0.0335080304145065	0.00346041710901311	400189.164167516	-84.1973323877709	119.1875	54.3125
125.354166666667	54.1041666666667	0.033815009014407	0.00338771088484239	405577.695904177	-84.8636189970556	119.145833333333	54.2708333333333
125.395833333333	54.1041666666667	0.0334713726504202	0.00347374255075233	599231.086049291	-68.8269761561438	116.479166666667	55.7291666666667
125.4375	54.1041666666667	0.0328606029223516	0.00345237009330104	411006.807467089	-84.8644953612045	119.145833333333	54.2708333333333
125.479166666667	54.1041666666667	0.0323491086051574	0.00324294004843673	712728.713945963	-70.5671837940918	114.729166666667	55.7708333333333
125.520833333333	54.1041666666667	0.0326059462997856	0.00337458323718039	712728.713945963	-70.5671837940918	114.770833333333	55.7708333333333
120.104166666667	54.0625	0.0302506704363268	0.00923559761570217	224779.093921256	-29.2176156841564	118.354166666667	55.8125
120.145833333333	54.0625	0.0299955019633758	0.00950072190331972	226122.654262147	-29.7870778034652	118.354166666667	55.8125
120.1875	54.0625	0.0290003669572626	0.00924240595119798	223459.344987356	-28.6411635403797	118.479166666667	55.8125
120.229166666667	54.0625	0.0304435388273915	0.0094392872636371	300789.905891155	-40.973416033448	117.0625	56.0625
120.270833333333	54.0625	0.0295677106015956	0.00956460796493156	302585.233123311	-41.3295349459052	117.0625	56.0625
120.3125	54.0625	0.0297368082692018	0.00962332958256853	231726.606741948	-31.995152485625	118.354166666667	55.8125
120.354166666667	54.0625	0.0290134207314822	0.00968380125373858	228879.522529633	-30.905046265493	118.479166666667	55.8125
120.395833333333	54.0625	0.0291826665325347	0.00952016817391025	234660.619251275	-33.0575617656289	118.354166666667	55.8125
120.4375	54.0625	0.0291755949922379	0.00913883155311397	236159.213605017	-33.5784519144828	118.354166666667	55.8125
120.479166666667	54.0625	0.02910293384073	0.00878217786531481	237678.336747177	-34.0925124486211	118.354166666667	55.8125
120.520833333333	54.0625	0.0285453084212117	0.00821429861593172	234660.619251275	-33.0575617656289	118.479166666667	55.8125
120.5625	54.0625	0.0281602657551718	0.00766952682688472	241953.565073041	-37.2455125954904	118.229166666667	55.7708333333333
120.604166666667	54.0625	0.0318852609360427	0.006256748917716	268093.96124466	-46.320823465413	117.520833333333	55.6875
120.645833333333	54.0625	0.0320116007506123	0.00594994705693557	270073.084356087	-46.6867031488191	117.520833333333	55.6875
120.6875	54.0625	0.0313914147141407	0.00617785965864524	246987.466527581	-38.6562000060155	118.229166666667	55.7708333333333
120.729166666667	54.0625	0.0320384049325902	0.00525463106876179	248700.141881504	-39.113165966778	118.229166666667	55.7708333333333
120.770833333333	54.0625	0.0332905359417417	0.00471458592152383	241765.588984291	-38.9020234285286	118.354166666667	55.7291666666667
120.8125	54.0625	0.0324178536087045	0.00560494305805394	278105.61511378	-48.0952406065962	117.520833333333	55.6875
120.854166666667	54.0625	0.0282784323734241	0.00740820112323147	318701.617646046	-43.0954166030731	117.354166666667	56.1041666666667
120.895833333333	54.0625	0.0287945443886812	0.00782989623420446	253915.024154961	-38.8678154075372	118.354166666667	55.8125
120.9375	54.0625	0.0282513654547528	0.00760226207913577	250524.425979901	-37.9645924282307	118.479166666667	55.8125
120.979166666667	54.0625	0.0282104783886859	0.00748798950586199	252211.300934376	-38.419353788362	118.479166666667	55.8125
121.020833333333	54.0625	0.0290592945698051	0.00659824623852855	261139.315811135	-42.1336618321558	118.229166666667	55.7708333333333
121.0625	54.0625	0.0318599034835994	0.00554187981760838	290475.788538938	-50.0526971489745	117.520833333333	55.6875
121.104166666667	54.0625	0.0324254858824773	0.00509991752745358	264828.39649261	-42.9416420367465	118.229166666667	55.7708333333333
121.145833333333	54.0625	0.0332517175447217	0.00468956864906933	257846.321008721	-42.8553557665753	118.354166666667	55.7291666666667
121.1875	54.0625	0.0324801182089688	0.00444323318845998	330081.325954842	-44.9699705925085	117.4375	56.1041666666667
121.229166666667	54.0625	0.0326754497865889	0.00459600187580765	320034.045558824	-45.5832087728276	117.5625	56.0208333333333
121.270833333333	54.0625	0.0324976702928782	0.00460480265028146	321987.829444811	-45.8890600756848	117.5625	56.0208333333333
121.3125	54.0625	0.0323911671781891	0.00426152260242651	335910.579285986	-45.8564686632079	117.4375	56.1041666666667
121.354166666667	54.0625	0.0324575656667068	0.00442711819732011	325925.431334545	-46.4890996757748	117.5625	56.0208333333333
121.395833333333	54.0625	0.0319456629278671	0.00423885696606968	327908.88729895	-46.783389763549	117.5625	56.0208333333333
121.4375	54.0625	0.0321814720726856	0.00403824227807466	341826.427442437	-46.7107483032771	117.4375	56.1041666666667
121.479166666667	54.0625	0.0327278915465921	0.00443484232185777	343816.846211839	-46.9885573298113	117.4375	56.1041666666667
121.520833333333	54.0625	0.0328183890443175	0.00477299980985918	346954.342135547	-48.3992912209302	117.354166666667	56.0625
121.5625	54.0625	0.0327008977822443	0.00478382261885026	347824.433535424	-47.5340139149508	117.4375	56.1041666666667
121.604166666667	54.0625	0.0325810717941223	0.00492384231211942	359526.368613183	-53.5463547376183	116.979166666667	55.8958333333333
121.645833333333	54.0625	0.0322507681386985	0.00451334498773178	351866.665868476	-48.0662119669031	117.4375	56.1041666666667
121.6875	54.0625	0.0332886223778197	0.00489471995809315	353900.401555973	-48.3274465536095	117.4375	56.1041666666667
121.729166666667	54.0625	0.033370572915675	0.0049627933146297	374957.130976277	-57.4886136895562	116.6875	55.7708333333333
121.770833333333	54.0625	0.0335024855381667	0.00512556634821378	368353.59394781	-54.4205713724875	116.979166666667	55.8958333333333
121.8125	54.0625	0.0336075310572023	0.00527475644247556	360050.365655224	-49.0921998779831	117.4375	56.1041666666667
121.854166666667	54.0625	0.0331977452760967	0.00510605807703194	381880.642950897	-58.0475762828915	116.6875	55.7708333333333
121.895833333333	54.0625	0.0334336089121124	0.00514848730288269	384197.799545763	-58.2290031635837	116.6875	55.7708333333333
121.9375	54.0625	0.0334865937694951	0.00539395227686327	398804.627063545	-39.2211046032476	117.8125	56.7708333333333
121.979166666667	54.0625	0.0354704579377098	0.00503230632305331	400534.676439916	-39.4893941930803	117.8125	56.7708333333333
122.020833333333	54.0625	0.0330186380720576	0.0043914058221035	283559.037229867	-86.3711639139071	117.6875	54.1458333333333
122.0625	54.0625	0.0328947246597415	0.00435558569864425	368242.460756912	-41.4674290374602	118.104166666667	56.4791666666667
122.104166666667	54.0625	0.0329700887793346	0.00484363254023176	395849.755199736	-59.1011652629388	116.6875	55.7708333333333
122.145833333333	54.0625	0.0330167730684586	0.00469763631191164	429005.717486186	-45.0654036097816	117.1875	56.6875
122.1875	54.0625	0.0328055284419132	0.00439899795921471	432054.895270893	-44.599639676532	117.229166666667	56.7291666666667
122.229166666667	54.0625	0.0333120884365186	0.00458136778926679	435901.159814439	-45.0423621948305	117.1875	56.7291666666667
122.270833333333	54.0625	0.0336617229487186	0.00465529333642179	434833.098318883	-45.7254495396928	117.1875	56.6875
122.3125	54.0625	0.0335633741235117	0.00453248720586075	439776.933549471	-45.4767105503913	117.1875	56.7291666666667
122.354166666667	54.0625	0.0330949898073203	0.0044219608133748	439776.933549471	-45.4767105503913	117.229166666667	56.7291666666667
122.395833333333	54.0625	0.0324016008283034	0.0044799790094445	443681.437653657	-45.9028426675284	117.1875	56.7291666666667
122.4375	54.0625	0.0333422758958112	0.00459250441162445	445644.226090165	-46.1128766485682	117.1875	56.7291666666667
122.479166666667	54.0625	0.033121183255845	0.00411395963329177	447613.914756256	-46.3209152113042	117.1875	56.7291666666667
122.520833333333	54.0625	0.032970077041964	0.00419148756004416	449590.412258288	-46.5269777137422	117.1875	56.7291666666667
122.5625	54.0625	0.0333735433348276	0.00425838746307824	451573.628486395	-46.7310834145877	117.1875	56.7291666666667
122.604166666667	54.0625	0.033108069786709	0.00447963872728479	453563.474599971	-46.9332514688352	117.1875	56.7291666666667
122.645833333333	54.0625	0.0330836779565952	0.0043745575127814	455559.863013059	-47.1335009236161	117.1875	56.7291666666667
122.6875	54.0625	0.032843811455066	0.00437234642820145	457562.70737967	-47.3318507142967	117.1875	56.7291666666667
122.729166666667	54.0625	0.0327646711761675	0.00421393509586276	459571.922579064	-47.528319660819	117.1875	56.7291666666667
122.770833333333	54.0625	0.0329854177447571	0.00425819862292193	461587.424701007	-47.7229264642755	117.1875	56.7291666666667
122.8125	54.0625	0.0351207070417895	0.00421899449517794	437035.954936114	-44.3630394204894	117.8125	56.7708333333333
122.854166666667	54.0625	0.0356308243010714	0.00419197657606786	438947.294182027	-44.5835747702854	117.8125	56.7708333333333
122.895833333333	54.0625	0.0351142567734081	0.00394962372731289	440866.077623266	-44.8020456440246	117.8125	56.7708333333333
122.9375	54.0625	0.0330122938184985	0.00393450509627635	469710.665749349	-48.483101936186	117.1875	56.7291666666667
122.979166666667	54.0625	0.032788371085847	0.00411521999978858	471756.385163478	-48.6686741686565	117.1875	56.7291666666667
123.020833333333	54.0625	0.0330892083012191	0.00430262761892339	446666.12508368	-45.445260781935	117.8125	56.7708333333333
123.0625	54.0625	0.0329599573411991	0.00429903886642819	448613.723797491	-45.6556628161871	117.8125	56.7708333333333
123.104166666667	54.0625	0.0335578318003165	0.00427268445129033	475221.472244293	-49.6684372577277	117.1875	56.6875
123.145833333333	54.0625	0.0357135875139983	0.00449780060808825	477303.976452321	-49.8463428307605	117.1875	56.6875
123.1875	54.0625	0.0360726924838021	0.00460776538993839	479391.917216114	-50.0225519864996	117.1875	56.6875
123.229166666667	54.0625	0.0356653665773593	0.00458307231882888	481485.223064927	-50.1970824539009	117.1875	56.6875
123.270833333333	54.0625	0.0357002554866201	0.00439110775260972	483583.823580202	-50.3699518048936	117.1875	56.6875
123.3125	54.0625	0.0358506475420255	0.00411657059122155	485687.649380601	-50.5411774535091	117.1875	56.6875
123.354166666667	54.0625	0.0359960331884726	0.00402734859650483	487796.632107185	-50.7107766551397	117.1875	56.6875
123.395833333333	54.0625	0.0360785844502276	0.00420654646590127	489910.704408716	-50.8787665059234	117.1875	56.6875
123.4375	54.0625	0.0360520688247649	0.0041396732224519	492029.799927055	-51.0451639422431	117.1875	56.6875
123.479166666667	54.0625	0.035393366345636	0.00388361624149221	494153.853282723	-51.2099857403424	117.1875	56.6875
123.520833333333	54.0625	0.0337622988628211	0.00368589073418886	411505.487150087	-54.3053212348256	118.145833333333	56.1041666666667
123.5625	54.0625	0.0352826506478619	0.00395530008082752	498416.576795637	-51.5349687245849	117.1875	56.6875
123.604166666667	54.0625	0.0329399885876528	0.00351946097395732	438520.365882121	-57.1012091184946	117.6875	56.0625
123.645833333333	54.0625	0.0338483461087476	0.0038638397543775	440813.125521955	-57.2598654717978	117.6875	56.0625
123.6875	54.0625	0.0327163814408571	0.0032619080272823	443109.947513793	-57.4167019399084	117.6875	56.0625
123.729166666667	54.0625	0.0330645266364789	0.00330594225850392	461375.857151934	-57.9490339173564	117.4375	56.1041666666667
123.770833333333	54.0625	0.0329100028868747	0.00353713160533061	447715.525124414	-57.7250148439832	117.6875	56.0625
123.8125	54.0625	0.033186236629376	0.00361494196502123	484917.7004292	-62.3358302503508	116.9375	55.8958333333333
123.854166666667	54.0625	0.032731117155787	0.00370720850265041	487335.32184315	-62.4508145475374	116.9375	55.8958333333333
123.895833333333	54.0625	0.0329975242887406	0.00346404943993073	489755.461205153	-62.5644946676993	116.9375	55.8958333333333
123.9375	54.0625	0.0329658783928101	0.00339542440155778	472982.662405722	-58.6578116154617	117.4375	56.1041666666667
123.979166666667	54.0625	0.0325696143232544	0.00313145727812076	475314.476547113	-58.7949053129484	117.4375	56.1041666666667
124.020833333333	54.0625	0.0325202128351821	0.00336064455535386	477649.654246076	-58.9304928413803	117.4375	56.1041666666667
124.0625	54.0625	0.0330742222687592	0.00397535754026855	482329.901537777	-59.1972285076911	117.395833333333	56.1041666666667
124.104166666667	54.0625	0.032319227924818	0.00458740952958062	592271.51557576	-73.7127178065283	115.145833333333	55.2291666666667
124.145833333333	54.0625	0.0319289843717349	0.00494301494714946	587788.541032794	-73.1844805459982	115.270833333333	55.2708333333333
124.1875	54.0625	0.0317638941891061	0.00537888069776621	590400.409193006	-73.2271957622584	115.270833333333	55.2708333333333
124.229166666667	54.0625	0.0320227413277434	0.00435504160444789	503574.772238776	-62.620698677937	117.0625	55.9375
124.270833333333	54.0625	0.0320069541372858	0.00432657679444164	505998.574292873	-62.7288167954106	117.0625	55.9375
124.3125	54.0625	0.0317053477132864	0.00510743658717966	433787.99874252	-61.5427746980144	118.229166666667	55.7708333333333
124.354166666667	54.0625	0.0327584525676319	0.00388654787150302	498809.66385145	-60.0861812404258	117.395833333333	56.1041666666667
124.395833333333	54.0625	0.0324325951095815	0.00386153751462538	498809.66385145	-60.0861812404258	117.4375	56.1041666666667
124.4375	54.0625	0.032656527777125	0.00419663999597254	503544.943426206	-60.3280163496036	117.395833333333	56.1041666666667
124.479166666667	54.0625	0.0325768501073133	0.00414201516594187	505916.833290367	-60.4469951548854	117.395833333333	56.1041666666667
124.520833333333	54.0625	0.0325965201471832	0.00401439994511063	505916.833290367	-60.4469951548854	117.4375	56.1041666666667
124.5625	54.0625	0.0325925357681426	0.00369035399111618	351899.422117549	-83.2889779250559	119.1875	54.3125
124.604166666667	54.0625	0.032562620276461	0.00372938483391183	354609.008162806	-83.3068326970169	119.1875	54.3125
124.645833333333	54.0625	0.0329927160784969	0.00365119141998328	357318.691832049	-83.3241601840444	119.1875	54.3125
124.6875	54.0625	0.0328042984445547	0.00309485535618912	360028.469987851	-83.340972267361	119.1875	54.3125
124.729166666667	54.0625	0.0329816553596205	0.00357086211428178	362738.339579351	-83.357280474373	119.1875	54.3125
124.770833333333	54.0625	0.0331323582178759	0.00357417558806768	365448.297639071	-83.3730959917171	119.1875	54.3125
124.8125	54.0625	0.0336542719493816	0.00545492167288955	422390.661118579	-68.9228043576298	118.604166666667	55.2708333333333
124.854166666667	54.0625	0.0355241241611175	0.00534052452976349	424937.206929449	-69.0212666767704	118.604166666667	55.2708333333333
124.895833333333	54.0625	0.0352704091128646	0.00527563192720473	427485.419565351	-69.1183530340491	118.604166666667	55.2708333333333
124.9375	54.0625	0.0352501911669968	0.00533556896660547	430035.268504718	-69.2140870079821	118.604166666667	55.2708333333333
124.979166666667	54.0625	0.035309205767291	0.00496633915007377	432586.723920922	-69.3084916626965	118.604166666667	55.2708333333333
125.020833333333	54.0625	0.0353783519700899	0.00503140672481435	435139.756663027	-69.4015895612293	118.604166666667	55.2708333333333
125.0625	54.0625	0.0350658829150851	0.00496020271081768	569302.797698179	-67.1044594441519	116.6875	55.7708333333333
125.104166666667	54.0625	0.0351314438089134	0.00492607737174769	571816.756756205	-67.1768692864097	116.6875	55.7708333333333
125.145833333333	54.0625	0.0356711356846388	0.00354765761723129	412828.315004879	-74.5047157971853	118.9375	54.8958333333333
125.1875	54.0625	0.0357333713744736	0.0034827695044431	415457.805111166	-74.5714647602805	118.9375	54.8958333333333
125.229166666667	54.0625	0.035163532787373	0.00332528004144973	418088.134098446	-74.6371605786436	118.9375	54.8958333333333
125.270833333333	54.0625	0.0350612005191405	0.0032562637987842	593315.863449683	-68.2277908643671	116.479166666667	55.7291666666667
125.3125	54.0625	0.0354065713533089	0.00316169912244107	595850.037027412	-68.2911527963106	116.479166666667	55.7291666666667
125.354166666667	54.0625	0.0358815537266736	0.0031807849524902	598385.320589057	-68.3538334156648	116.479166666667	55.7291666666667
125.395833333333	54.0625	0.0353062517583349	0.00315527498581277	600921.699190154	-68.4158410478255	116.479166666667	55.7291666666667
125.4375	54.0625	0.0331874361183339	0.003177051946015	603459.158127257	-68.4771838882276	116.479166666667	55.7291666666667
125.479166666667	54.0625	0.0331387212024161	0.00329787475726773	605997.682933165	-68.5378700047564	116.479166666667	55.7291666666667
125.520833333333	54.0625	0.0326102550640601	0.00336832177456848	608537.259372266	-68.5979073401096	116.479166666667	55.7291666666667
125.5625	54.0625	0.0327057371842363	0.00339580067317683	611077.873435951	-68.6573037141079	116.479166666667	55.7291666666667
125.604166666667	54.0625	0.0325984050146568	0.00345309865205341	613619.511338166	-68.7160668259589	116.479166666667	55.7291666666667
120.104166666667	54.0208333333333	0.0285826463285995	0.00910149314488482	228943.631203655	-30.932071054724	118.229166666667	55.7708333333333
120.145833333333	54.0208333333333	0.0289170309984623	0.0101318670853035	234434.984360929	-26.4104082337806	118.479166666667	55.8958333333333
120.1875	54.0208333333333	0.0290135420164444	0.0101780746229735	235661.681086304	-26.9711925706605	118.479166666667	55.8958333333333
120.229166666667	54.0208333333333	0.028974237222023	0.0100573384298028	236912.071824527	-27.5259355405995	118.479166666667	55.8958333333333
120.270833333333	54.0208333333333	0.0289113315915251	0.00999643910248161	238185.782980523	-28.0746194264728	118.479166666667	55.8958333333333
120.3125	54.0208333333333	0.0287654804590733	0.00982794871342615	231503.638431308	-29.7698293229017	118.479166666667	55.8125
120.354166666667	54.0208333333333	0.0290739587663801	0.00963840502129062	240801.677752679	-29.1537643601604	118.479166666667	55.8958333333333
120.395833333333	54.0208333333333	0.0304115793394222	0.0100112355797093	311488.231639938	-41.7971013897373	117.0625	56.0625
120.4375	54.0208333333333	0.0299147452477686	0.00969592652575628	313314.415877238	-42.1355028858378	117.0625	56.0625
120.479166666667	54.0208333333333	0.029977119906975	0.00856437615453467	315152.488212153	-42.4697718529632	117.0625	56.0625
120.520833333333	54.0208333333333	0.0284593043375202	0.00971841429948417	318434.482169931	-41.8764772672805	117.104166666667	56.1041666666667
120.5625	54.0208333333333	0.0300051424426245	0.00858166706701333	318863.470922178	-43.1260953919714	117.0625	56.0625
120.604166666667	54.0208333333333	0.0321808682207433	0.0067057734336372	271317.596720426	-45.6129189436957	117.520833333333	55.6875
120.645833333333	54.0208333333333	0.0318241421200018	0.00613112214159652	273275.338244274	-45.9796047574234	117.520833333333	55.6875
120.6875	54.0208333333333	0.0331285376125707	0.00532263115037492	274225.466421932	-47.431934745562	117.479166666667	55.6458333333333
120.729166666667	54.0208333333333	0.0323528905888932	0.00578811917453794	277226.728421178	-46.6966359817948	117.520833333333	55.6875
120.770833333333	54.0208333333333	0.0327211423928623	0.00504861183998806	270605.841827827	-44.1405061187392	117.770833333333	55.7291666666667
120.8125	54.0208333333333	0.0315348623051802	0.00578549570460969	281224.305920803	-47.3924382002985	117.520833333333	55.6875
120.854166666667	54.0208333333333	0.0287438943872301	0.00863568881333697	250920.255031343	-36.3983775736318	118.479166666667	55.8125
120.895833333333	54.0208333333333	0.0286494893124306	0.00820026260430971	259841.571180831	-35.5796516477151	118.479166666667	55.8958333333333
120.9375	54.0208333333333	0.0318560176821752	0.00609069671177604	261010.158546749	-40.6301540106389	118.229166666667	55.7708333333333
120.979166666667	54.0208333333333	0.0314179562313096	0.00562258570972978	262796.050367666	-41.0481789423521	118.229166666667	55.7708333333333
121.020833333333	54.0208333333333	0.0318857693864869	0.00558026516509565	264596.862724939	-41.4603069086165	118.229166666667	55.7708333333333
121.0625	54.0208333333333	0.0280964814903996	0.00640469820723481	266412.292421587	-41.8666099069867	118.229166666667	55.7708333333333
121.104166666667	54.0208333333333	0.0317887469249681	0.00556979929952862	268242.042036179	-42.2671605353904	118.229166666667	55.7708333333333
121.145833333333	54.0208333333333	0.0315307068543521	0.0051411696374023	270085.819888099	-42.6620318742737	118.229166666667	55.7708333333333
121.1875	54.0208333333333	0.032888293585961	0.00471944028988644	263105.516327289	-42.5709373247348	118.354166666667	55.7291666666667
121.229166666667	54.0208333333333	0.0323378475808629	0.00437960089911988	323296.830787632	-44.9966244431854	117.5625	56.0208333333333
121.270833333333	54.0208333333333	0.032414825870413	0.00447427000459779	325232.960733899	-45.3029321904669	117.5625	56.0208333333333
121.3125	54.0208333333333	0.0325486153906892	0.00435119424821381	339156.885649431	-45.2947570401774	117.4375	56.1041666666667
121.354166666667	54.0208333333333	0.0316575652555238	0.00491214386013751	279505.320100531	-44.5537773805925	118.229166666667	55.7708333333333
121.395833333333	54.0208333333333	0.0320744906554934	0.00485149898664939	281427.457708724	-44.9161215232104	118.229166666667	55.7708333333333
121.4375	54.0208333333333	0.0326549562153432	0.00464700961425974	350050.665759329	-47.832196976664	117.270833333333	56.0625
121.479166666667	54.0208333333333	0.0327754763650315	0.00478749849069527	358409.612724782	-51.6503347521821	116.979166666667	55.9375
121.520833333333	54.0208333333333	0.0326444637762214	0.00487201789644857	360554.818872315	-51.8856989908296	116.979166666667	55.9375
121.5625	54.0208333333333	0.0328501420642498	0.00465632063414816	350972.273434795	-46.9760599894933	117.4375	56.1041666666667
121.604166666667	54.0208333333333	0.032298731652267	0.00469525132044525	352973.160434968	-47.244597388566	117.4375	56.1041666666667
121.645833333333	54.0208333333333	0.0323261223387306	0.00459369380853593	354982.68452789	-47.509908572011	117.4375	56.1041666666667
121.6875	54.0208333333333	0.033659864059613	0.0051415356245468	366673.619343793	-53.4036018897929	116.979166666667	55.8958333333333
121.729166666667	54.0208333333333	0.0336940399861458	0.00523198723101857	358213.767666334	-48.8706775820366	117.395833333333	56.0625
121.770833333333	54.0208333333333	0.0355632934999921	0.00540706424231257	379760.154257014	-57.0868085151107	116.6875	55.7708333333333
121.8125	54.0208333333333	0.035186428918679	0.00539008168874728	382055.224734982	-57.2754676283967	116.6875	55.7708333333333
121.854166666667	54.0208333333333	0.0360610689275185	0.00529467253444317	419055.263383647	-43.0131281388461	117.1875	56.6875
121.895833333333	54.0208333333333	0.0354834424505023	0.00536014558166372	386659.767359053	-57.6454482810571	116.6875	55.7708333333333
121.9375	54.0208333333333	0.0363552151843651	0.00526925786333232	422797.703602659	-43.4864312526282	117.1875	56.6875
121.979166666667	54.0208333333333	0.035536363495214	0.00521192871136399	424681.137865795	-43.719719086473	117.1875	56.6875
122.020833333333	54.0208333333333	0.0333472648497444	0.004809845202259	429695.244411583	-43.491192014746	117.1875	56.7291666666667
122.0625	54.0208333333333	0.0334425382625031	0.00493347792711677	407586.732339605	-39.5999425464592	117.8125	56.7708333333333
122.104166666667	54.0208333333333	0.0357858872740704	0.00511316452285071	430379.005044996	-44.4063695074624	117.1875	56.6875
122.145833333333	54.0208333333333	0.0355941623708874	0.00488092766983429	432293.798365157	-44.6309156247708	117.1875	56.6875
122.1875	54.0208333333333	0.0333064626697906	0.00475252705671808	434216.172104131	-44.8533264626478	117.1875	56.6875
122.229166666667	54.0208333333333	0.0352862460262334	0.00496139148586063	436146.025341974	-45.0736219828235	117.1875	56.6875
122.270833333333	54.0208333333333	0.0359946861586588	0.00485959233798243	438083.258544772	-45.2918220856082	117.1875	56.6875
122.3125	54.0208333333333	0.0333635946038766	0.00460563542414915	440027.77355104	-45.5079466033921	117.1875	56.6875
122.354166666667	54.0208333333333	0.0334477764981617	0.00454149881406802	420000.694880506	-41.3743720258877	117.8125	56.7708333333333
122.395833333333	54.0208333333333	0.0331277161659091	0.00465401176858905	421810.164876708	-41.6186916642871	117.8125	56.7708333333333
122.4375	54.0208333333333	0.0335338467858668	0.00478813666740044	448871.717417729	-45.6869242691819	117.1875	56.7291666666667
122.479166666667	54.0208333333333	0.0331675289832883	0.00460646643313839	425454.990951554	-42.1006337168449	117.8125	56.7708333333333
122.520833333333	54.0208333333333	0.033245858716422	0.00448886297876564	452793.7257171	-46.1018026652774	117.1875	56.7291666666667
122.5625	54.0208333333333	0.0330432688138247	0.00452831045630418	429133.593748061	-42.5737677222953	117.8125	56.7708333333333
122.604166666667	54.0208333333333	0.0331298367465172	0.00452956609577235	456742.901224627	-46.5089422008718	117.1875	56.7291666666667
122.645833333333	54.0208333333333	0.0337719910860327	0.0045727808775715	432845.106883444	-43.0382400606559	117.8125	56.7708333333333
122.6875	54.0208333333333	0.0334131167440809	0.00436949013402842	460718.539732248	-46.9084904804844	117.1875	56.7291666666667
122.729166666667	54.0208333333333	0.0331213353638499	0.00432401766829868	462716.06786545	-47.1054636010919	117.1875	56.7291666666667
122.770833333333	54.0208333333333	0.0329645406101745	0.00444863076788333	438472.241823035	-43.7190287707426	117.8125	56.7708333333333
122.8125	54.0208333333333	0.0357629112772105	0.00572982465554974	463896.015369026	-47.9466469706082	117.1875	56.6875
122.854166666667	54.0208333333333	0.035999893208714	0.00575806386189998	465926.859818364	-48.1375528184225	117.1875	56.6875
122.895833333333	54.0208333333333	0.0358251960353417	0.00550317288315233	467963.747934948	-48.3266506876199	117.1875	56.6875
122.9375	54.0208333333333	0.0351206234322203	0.00413648952931493	446082.571168115	-44.5977994115836	117.8125	56.7708333333333
122.979166666667	54.0208333333333	0.0330812367161472	0.00549653038738641	448003.691611596	-44.81244456678	117.8125	56.7708333333333
123.020833333333	54.0208333333333	0.0327026314033909	0.00429699394267014	449932.036516202	-45.0251070602031	117.8125	56.7708333333333
123.0625	54.0208333333333	0.0333093893837202	0.00409848786098996	478918.471286581	-48.6163909110789	117.1875	56.7291666666667
123.104166666667	54.0208333333333	0.0335676631403209	0.00418882145795526	453810.028237924	-45.4445563236079	117.8125	56.7708333333333
123.145833333333	54.0208333333333	0.0335255414907275	0.00430789182121502	455759.49241991	-45.6513790686836	117.8125	56.7708333333333
123.1875	54.0208333333333	0.0334688771324512	0.00439054268616581	482384.66784909	-49.6012269701376	117.1875	56.6875
123.229166666667	54.0208333333333	0.0355157160827116	0.00416941671698335	484467.144316517	-49.7765059721138	117.1875	56.6875
123.270833333333	54.0208333333333	0.0334878871781374	0.00385899766690355	461648.688069732	-46.2604541300524	117.8125	56.7708333333333
123.3125	54.0208333333333	0.0338226866542239	0.00367148669828046	463625.064051603	-46.4597405199904	117.8125	56.7708333333333
123.354166666667	54.0208333333333	0.0354281291953207	0.00382733733220728	490746.514870054	-50.2925176445009	117.1875	56.6875
123.395833333333	54.0208333333333	0.0361322921868706	0.00400756927578596	492850.056872757	-50.4613024872326	117.1875	56.6875
123.4375	54.0208333333333	0.0360060522141343	0.00372020817752948	494958.696314581	-50.6285054662119	117.1875	56.6875
123.479166666667	54.0208333333333	0.0331041971555084	0.00326797434337524	476140.91043872	-51.7805626223819	117.395833333333	56.5208333333333
123.520833333333	54.0208333333333	0.0331624346586967	0.00321655394941486	494490.686746358	-59.8649266295026	116.645833333333	56.0625
123.5625	54.0208333333333	0.0330398572807379	0.00329226208513074	496854.027623259	-59.9890776142273	116.645833333333	56.0625
123.604166666667	54.0208333333333	0.033081715136165	0.0033594258192736	456963.810528429	-57.0147255237185	117.4375	56.1041666666667
123.645833333333	54.0208333333333	0.0333458658436191	0.00339928630862561	459256.53519169	-57.1662637753788	117.4375	56.1041666666667
123.6875	54.0208333333333	0.0327198174614809	0.00344459435994126	445624.594847362	-56.9150622755519	117.6875	56.0625
123.729166666667	54.0208333333333	0.0327135434021392	0.00333562540494057	506336.407891295	-60.4724755443178	116.645833333333	56.0625
123.770833333333	54.0208333333333	0.0333896193198293	0.00347263695689262	466157.843440518	-57.6109088558687	117.4375	56.1041666666667
123.8125	54.0208333333333	0.0332604259847343	0.00358105230495375	452507.272508692	-57.3800377083836	117.6875	56.0625
123.854166666667	54.0208333333333	0.0329200456889769	0.00347571929305542	489497.559985411	-61.9704488465928	116.9375	55.8958333333333
123.895833333333	54.0208333333333	0.0337813938624145	0.00352687587884312	501535.736136335	-64.2353065110552	116.6875	55.7708333333333
123.9375	54.0208333333333	0.0329047775814255	0.00327048035027238	491909.487372848	-62.0859998066701	116.979166666667	55.8958333333333
123.979166666667	54.0208333333333	0.0329072573237671	0.00318791891397893	494323.978692418	-62.2002561883544	116.979166666667	55.8958333333333
124.020833333333	54.0208333333333	0.0328513596028555	0.00336337839381931	496740.995704878	-62.3132355190204	116.979166666667	55.8958333333333
124.0625	54.0208333333333	0.0328584360335676	0.00326742853816176	499160.50086781	-62.4249550388474	116.979166666667	55.8958333333333
124.104166666667	54.0208333333333	0.032904345797929	0.00338287280648039	484721.154051923	-58.7272552322911	117.4375	56.1041666666667
124.145833333333	54.0208333333333	0.0330829335779598	0.00349957191060288	487056.965092519	-58.8600675683881	117.4375	56.1041666666667
124.1875	54.0208333333333	0.032405294727102	0.0034698767580321	396480.801136322	-59.8966675847601	118.729166666667	55.6875
124.229166666667	54.0208333333333	0.0323556164041331	0.00345701075305445	398845.363159324	-60.0595652422404	118.729166666667	55.6875
124.270833333333	54.0208333333333	0.032141275942088	0.00345882435017404	494083.745816099	-59.2499887662127	117.4375	56.1041666666667
124.3125	54.0208333333333	0.032339811159248	0.00359478118559637	496432.300365949	-59.3771845547448	117.4375	56.1041666666667
124.354166666667	54.0208333333333	0.0328603156878828	0.0040218188222282	501138.580581547	-59.6275155622668	117.395833333333	56.1041666666667
124.395833333333	54.0208333333333	0.0317795769348677	0.00481738299781269	520255.853530432	-62.7967094532096	116.979166666667	55.9375
124.4375	54.0208333333333	0.0321555333123534	0.00526113578968596	520255.853530432	-62.7967094532096	117.020833333333	55.9375
124.479166666667	54.0208333333333	0.0302665572798473	0.00567048835234889	510586.617808953	-60.1124132607031	117.354166666667	56.1041666666667
124.520833333333	54.0208333333333	0.0318650303521579	0.00522357911364759	525118.096538725	-63.0014183783187	117.020833333333	55.9375
124.5625	54.0208333333333	0.0319395323548513	0.00447822791911232	622392.910628349	-73.7149892112133	115.145833333333	55.2291666666667
124.604166666667	54.0208333333333	0.0326834047969234	0.00423286385263527	357887.451773755	-82.5874683089173	119.145833333333	54.3125
124.645833333333	54.0208333333333	0.0322488091329783	0.00376393513095841	360595.657419683	-82.6098000812616	119.145833333333	54.3125
124.6875	54.0208333333333	0.0320565467359357	0.00370961333232776	360595.657419683	-82.6098000812616	119.1875	54.3125
124.729166666667	54.0208333333333	0.0318253622446582	0.00364794828627332	363303.998181179	-82.6315468431949	119.1875	54.3125
124.770833333333	54.0208333333333	0.0328515924066159	0.00334943947384554	366012.470126397	-82.6527215470768	119.1875	54.3125
124.8125	54.0208333333333	0.0334315899347769	0.00368962807185139	368721.069431868	-82.6733367664846	119.1875	54.3125
124.854166666667	54.0208333333333	0.0339196024541211	0.00412546608836252	371429.792378577	-82.6934047099219	119.1875	54.3125
124.895833333333	54.0208333333333	0.0355332437536994	0.00416130826868706	374138.635348202	-82.7129372339376	119.1875	54.3125
124.9375	54.0208333333333	0.035532279314297	0.00392213192916108	376847.594819484	-82.7319458556842	119.1875	54.3125
124.979166666667	54.0208333333333	0.0357109719248926	0.00522695851699975	379556.66736479	-82.7504417649444	119.1875	54.3125
125.020833333333	54.0208333333333	0.0356631319950265	0.00498695075263303	436792.927350152	-68.8330060197567	118.604166666667	55.2708333333333
125.0625	54.0208333333333	0.0356928753906225	0.00359894176972054	384975.138415378	-82.7859386369215	119.1875	54.3125
125.104166666667	54.0208333333333	0.035451192177294	0.00357979115484304	411468.207057096	-73.8156244530463	118.9375	54.8958333333333
125.145833333333	54.0208333333333	0.0355809775330974	0.00356328225970186	414091.413811399	-73.8871901137775	118.9375	54.8958333333333
125.1875	54.0208333333333	0.0357137476418234	0.00347464014883916	416715.559872773	-73.9576410901832	118.9375	54.8958333333333
125.229166666667	54.0208333333333	0.0356577495417659	0.00342563604563442	419340.626695161	-74.026997915235	118.9375	54.8958333333333
125.270833333333	54.0208333333333	0.0353964629637337	0.00497698594068598	398523.071528594	-82.8664334811059	119.1875	54.3125
125.3125	54.0208333333333	0.0355192064724793	0.00320287200691515	597580.981261611	-67.8792241442499	116.479166666667	55.7291666666667
125.354166666667	54.0208333333333	0.0360363366842427	0.00491916508617386	611880.944082474	-59.4870979344958	116.770833333333	56.5208333333333
125.395833333333	54.0208333333333	0.0355544375905266	0.00482950524260486	614234.859922733	-59.5823891650956	116.770833333333	56.5208333333333
125.4375	54.0208333333333	0.0358820458572677	0.0047527393805842	616591.064999472	-59.6768217580183	116.770833333333	56.5208333333333
125.479166666667	54.0208333333333	0.0354870839108822	0.00312625621898078	607709.849745501	-68.1321571612291	116.479166666667	55.7291666666667
125.520833333333	54.0208333333333	0.0345822070761847	0.00318518136666072	610244.851227738	-68.1937239004805	116.479166666667	55.7291666666667
125.5625	54.0208333333333	0.0330922282894725	0.00310572869260934	612780.937034971	-68.2546399940973	116.479166666667	55.7291666666667
125.604166666667	54.0208333333333	0.0344839699721791	0.00321581926171243	626038.243661031	-60.0461437128224	116.770833333333	56.5208333333333
125.645833333333	54.0208333333333	0.0354533215540484	0.00326705930034657	666851.9365597	-60.1998666934235	116.1875	56.6458333333333
125.6875	54.0208333333333	0.0336544727755726	0.00339914661738327	662116.214512579	-60.0335015871945	116.3125	56.6458333333333
125.729166666667	54.0208333333333	0.0326432964238941	0.00306677847628757	731264.601866333	-70.1097735080637	114.729166666667	55.7708333333333
125.770833333333	54.0208333333333	0.033347621986865	0.00348566822844295	666851.9365597	-60.1998666934235	116.3125	56.6458333333333
120.104166666667	53.9791666666667	0.0288720761368836	0.00905568296222335	232933.945927209	-30.3459405399233	118.229166666667	55.7708333333333
120.145833333333	53.9791666666667	0.0290750090246494	0.00990245701009976	238597.573223148	-25.915264568477	118.479166666667	55.8958333333333
120.1875	53.9791666666667	0.029064609806907	0.00995248303197474	239804.18842627	-26.468857118065	118.479166666667	55.8958333333333
120.229166666667	53.9791666666667	0.0289839622265727	0.00903771379764751	237176.721422123	-31.9549380499036	118.229166666667	55.7708333333333
120.270833333333	53.9791666666667	0.0289583882376425	0.00908669110773549	238634.120661894	-32.4779861074831	118.229166666667	55.7708333333333
120.3125	53.9791666666667	0.0290643345481528	0.00970622475008417	243563.727424432	-28.0949442074715	118.479166666667	55.8958333333333
120.354166666667	53.9791666666667	0.0300680422822819	0.00949153311160026	313165.061990739	-40.8932260749156	117.0625	56.0625
120.395833333333	53.9791666666667	0.0286265913724418	0.00984530234448702	314960.844191904	-41.2352433720998	117.0625	56.0625
120.4375	53.9791666666667	0.0293431545028156	0.00959281051776234	314763.031550484	-38.7020115452315	117.270833333333	56.1458333333333
120.479166666667	53.9791666666667	0.0292395493289901	0.00926233181727518	245414.701546905	-32.8791654121075	118.354166666667	55.8125
120.520833333333	53.9791666666667	0.0289420241122748	0.00858374528923517	246908.733418877	-33.3780566803631	118.354166666667	55.8125
120.5625	53.9791666666667	0.0287230454588544	0.00901707495832406	243940.785753926	-32.3739974072996	118.479166666667	55.8125
120.604166666667	53.9791666666667	0.0289284423100806	0.00869907821450534	253105.193094065	-31.6855644779554	118.479166666667	55.8958333333333
120.645833333333	53.9791666666667	0.0319208783314404	0.00651344456114838	276518.247504851	-45.2889982176433	117.520833333333	55.6875
120.6875	53.9791666666667	0.033036141053394	0.00548555639637433	276518.247504851	-45.2889982176433	117.5625	55.6875
120.729166666667	53.9791666666667	0.0326027727309735	0.00531093288560733	257597.093993731	-39.8061160310385	118.104166666667	55.7291666666667
120.770833333333	53.9791666666667	0.0330944727764774	0.0048656550546568	281577.947257101	-44.9465039044075	117.604166666667	55.7291666666667
120.8125	53.9791666666667	0.0317081445660769	0.00584817135796828	259348.574689607	-38.6908279352104	118.229166666667	55.7708333333333
120.854166666667	53.9791666666667	0.0280122158189413	0.00687041030628983	261065.542955929	-39.1252715837588	118.229166666667	55.7708333333333
120.895833333333	53.9791666666667	0.0283212867058532	0.00794011478306526	262798.481822686	-39.5537888921887	118.229166666667	55.7708333333333
120.9375	53.9791666666667	0.0321466010045424	0.00571554123766086	290402.962054104	-47.714010239097	117.520833333333	55.6875
120.979166666667	53.9791666666667	0.0318076824151771	0.00558041285433952	266311.018977678	-40.3932983822404	118.229166666667	55.7708333333333
121.020833333333	53.9791666666667	0.033087709336336	0.0050479994824128	259355.062702434	-40.2362197616702	118.354166666667	55.7291666666667
121.0625	53.9791666666667	0.0316841033069001	0.00575082764824929	269883.73590074	-41.209874465898	118.229166666667	55.7708333333333
121.104166666667	53.9791666666667	0.0332835040384559	0.00526844337943133	297395.810562629	-47.6653212910135	117.604166666667	55.7291666666667
121.145833333333	53.9791666666667	0.0324916832668916	0.00490204853483474	322787.293161909	-43.7970929838263	117.5625	56.0208333333333
121.1875	53.9791666666667	0.0323328829838282	0.00454696329015235	336707.256759337	-43.8554225441621	117.4375	56.1041666666667
121.229166666667	53.9791666666667	0.0327601790103267	0.00483759733695785	326592.827672938	-44.4218295659165	117.5625	56.0208333333333
121.270833333333	53.9791666666667	0.0324590100704238	0.00436542423057454	340515.787545423	-44.4511602319766	117.4375	56.1041666666667
121.3125	53.9791666666667	0.0315097703959125	0.00509204989426917	280939.76465044	-43.5273642203152	118.229166666667	55.7708333333333
121.354166666667	53.9791666666667	0.031731760412929	0.0048994089578042	282828.81962875	-43.8950449811935	118.229166666667	55.7708333333333
121.395833333333	53.9791666666667	0.0314874487762325	0.00519174484929726	284730.428084108	-44.2576044579891	118.229166666667	55.7708333333333
121.4375	53.9791666666667	0.0314967535512877	0.00576314130796431	352176.707879853	-46.1556453574243	117.354166666667	56.1041666666667
121.479166666667	53.9791666666667	0.0328242418671021	0.00485387152871882	361305.408427666	-51.0741669615149	116.979166666667	55.9375
121.520833333333	53.9791666666667	0.0327951630936881	0.00487644931275804	352176.70787985	-46.1556453574239	117.4375	56.1041666666667
121.5625	53.9791666666667	0.0332174339998859	0.00489684949979821	354152.813352074	-46.4280853005503	117.4375	56.1041666666667
121.604166666667	53.9791666666667	0.0331278451324451	0.00485093487897871	365113.73389575	-52.3767604678415	116.979166666667	55.8958333333333
121.645833333333	53.9791666666667	0.032721033967315	0.00453002161680521	259810.531392399	-84.3049726194646	117.6875	54.1458333333333
121.6875	53.9791666666667	0.0332271380485004	0.0051701792572055	369457.244604386	-52.8267999192511	116.979166666667	55.8958333333333
121.729166666667	53.9791666666667	0.0329152158696849	0.00537526020076478	380022.793515033	-56.3106015138264	116.6875	55.7708333333333
121.770833333333	53.9791666666667	0.0335408204669739	0.0054016079337904	382299.937369512	-56.5039903003955	116.6875	55.7708333333333
121.8125	53.9791666666667	0.0334644259406342	0.00526517034688807	363326.776305873	-48.5700269042603	117.4375	56.0625
121.854166666667	53.9791666666667	0.0340611859029195	0.00532539447598239	365380.343653468	-48.8197701405688	117.4375	56.0625
121.895833333333	53.9791666666667	0.0363104317893158	0.00533351420911922	424312.179636955	-42.8224319138898	117.1875	56.6875
121.9375	53.9791666666667	0.0372377851383719	0.00557954714657156	426174.467881374	-43.0579729182991	117.1875	56.6875
121.979166666667	53.9791666666667	0.0366341729331572	0.00550221210233823	428044.928998821	-43.291310980939	117.1875	56.6875
122.020833333333	53.9791666666667	0.0359444019819986	0.00513584715074634	429923.455650644	-43.5224653933303	117.1875	56.6875
122.0625	53.9791666666667	0.0337838398859088	0.00514539956758964	431809.941904239	-43.7514554390533	117.1875	56.6875
122.104166666667	53.9791666666667	0.0356628670657203	0.00525549160637747	433704.28322219	-43.9783003853944	117.1875	56.6875
122.145833333333	53.9791666666667	0.0360161089119776	0.00523629613628283	435606.376451033	-44.2030194753618	117.1875	56.6875
122.1875	53.9791666666667	0.033692013798743	0.0048256032706812	437516.119809684	-44.4256319200595	117.1875	56.6875
122.229166666667	53.9791666666667	0.0337336387601415	0.00490403650071413	439433.412877581	-44.6461568914132	117.1875	56.6875
122.270833333333	53.9791666666667	0.0357367443821997	0.00508320707734965	441358.156582558	-44.8646135152369	117.1875	56.6875
122.3125	53.9791666666667	0.0340884657463926	0.00480645936456721	443290.253188421	-45.0810208646257	117.1875	56.6875
122.354166666667	53.9791666666667	0.0334075807367148	0.00462339063444788	445229.606282339	-45.295397953672	117.1875	56.6875
122.395833333333	53.9791666666667	0.0354315187458077	0.00492561896260878	447176.120762006	-45.507763731492	117.1875	56.6875
122.4375	53.9791666666667	0.0331076714912708	0.00474183546296253	427093.517240204	-41.446198515456	117.8125	56.7708333333333
122.479166666667	53.9791666666667	0.0337407008295843	0.00466219964201225	428907.277728955	-41.6858926605394	117.8125	56.7708333333333
122.520833333333	53.9791666666667	0.0335015753060184	0.00437063327171425	456021.640410028	-45.6826318663492	117.1875	56.7291666666667
122.5625	53.9791666666667	0.033191528013719	0.00435135865430132	457980.958206425	-45.8875281449725	117.1875	56.7291666666667
122.604166666667	53.9791666666667	0.0331800574171207	0.00440915822545847	459947.049304154	-46.0905299310416	117.1875	56.7291666666667
122.645833333333	53.9791666666667	0.0357203040388403	0.00459552923877995	459000.432820241	-46.7407724561684	117.1875	56.6875
122.6875	53.9791666666667	0.0355110150868622	0.00460275735386799	460994.521444195	-46.9395830524394	117.1875	56.6875
122.729166666667	53.9791666666667	0.0355586269307806	0.00461653730586291	439964.645543834	-43.0791498977791	117.8125	56.7708333333333
122.770833333333	53.9791666666667	0.0335361555278194	0.0046025607800281	441835.696113655	-43.3040383446969	117.8125	56.7708333333333
122.8125	53.9791666666667	0.0351674595315319	0.00442322715937594	467015.129757094	-47.524911222357	117.1875	56.6875
122.854166666667	53.9791666666667	0.0354805105509637	0.00433004447499621	445601.01688473	-43.7476979679724	117.8125	56.7708333333333
122.895833333333	53.9791666666667	0.0351308301595641	0.00416294119692338	447495.090371535	-43.9665042208688	117.8125	56.7708333333333
122.9375	53.9791666666667	0.0338682476629389	0.00426723567994581	449396.643548653	-44.1833181181256	117.8125	56.7708333333333
122.979166666667	53.9791666666667	0.0328386424261161	0.00399477141500467	477932.666973141	-47.8351969190152	117.1875	56.7291666666667
123.020833333333	53.9791666666667	0.032800117672943	0.00405908679255527	479961.887115371	-48.020216170948	117.1875	56.7291666666667
123.0625	53.9791666666667	0.0329535318085817	0.00431431361869222	481996.984573491	-48.2035311978045	117.1875	56.7291666666667
123.104166666667	53.9791666666667	0.0336114091061947	0.00447972996824573	457075.76714017	-45.030999122864	117.8125	56.7708333333333
123.145833333333	53.9791666666667	0.0327752487114662	0.00410809212382549	448930.836525435	-59.1373765478842	116.979166666667	55.8958333333333
123.1875	53.9791666666667	0.0332053637564603	0.00418004791983851	451279.198400579	-59.2815141305702	116.979166666667	55.8958333333333
123.229166666667	53.9791666666667	0.0336265323282042	0.00393009388711429	489551.990191747	-49.5354463999548	117.145833333333	56.6875
123.270833333333	53.9791666666667	0.0352637305953856	0.00377279614120436	464867.167500788	-45.8481928158384	117.8125	56.7708333333333
123.3125	53.9791666666667	0.0358177534281094	0.00393540306458808	491634.475868805	-49.7081680614385	117.1875	56.6875
123.354166666667	53.9791666666667	0.0365722976674813	0.00379313882744079	493722.266025208	-49.8792864738439	117.1875	56.6875
123.395833333333	53.9791666666667	0.0351560921682662	0.00365063090087885	497913.489732992	-50.2167784043301	117.145833333333	56.6875
123.4375	53.9791666666667	0.0331998138403812	0.00331323704921175	500565.327410057	-49.7793850062994	117.1875	56.7291666666667
123.479166666667	53.9791666666667	0.0330264151524733	0.0033209389218396	502655.248574965	-49.9465539176829	117.1875	56.7291666666667
123.520833333333	53.9791666666667	0.033119261831097	0.00323699282007167	504750.278816601	-50.112195086652	117.1875	56.7291666666667
123.5625	53.9791666666667	0.0328569127371931	0.00345563843504582	506850.35403382	-50.2763237930759	117.1875	56.7291666666667
123.604166666667	53.9791666666667	0.0329714164167437	0.00349690155105862	499513.906749573	-64.1559461367994	116.4375	55.7291666666667
123.645833333333	53.9791666666667	0.0330951022405834	0.00355478926917349	503908.021808552	-59.7765795966784	116.645833333333	56.0625
123.6875	53.9791666666667	0.032990462307876	0.0032989235983849	482106.757107957	-61.0114956159909	116.9375	55.8958333333333
123.729166666667	53.9791666666667	0.0338045518232176	0.00352631523671052	493778.735667568	-63.3373794949398	116.6875	55.7708333333333
123.770833333333	53.9791666666667	0.0339844155366249	0.00351400225547867	496222.88922097	-63.4451190647614	116.6875	55.7708333333333
123.8125	53.9791666666667	0.0338675731523095	0.00367424617904091	498669.327783363	-63.551635016235	116.6875	55.7708333333333
123.854166666667	53.9791666666667	0.0354415848169109	0.00395165938194973	501118.017027207	-63.6569441471215	116.6875	55.7708333333333
123.895833333333	53.9791666666667	0.0358061628081828	0.00409051608539699	503568.923257141	-63.7610629721452	116.6875	55.7708333333333
123.9375	53.9791666666667	0.0357866508732182	0.00359934936298967	506022.013396154	-63.8640077283236	116.6875	55.7708333333333
123.979166666667	53.9791666666667	0.0354951274482984	0.00357368860048225	496503.840538842	-61.7277840383443	116.979166666667	55.8958333333333
124.020833333333	53.9791666666667	0.0327654483219406	0.00326643179143729	498912.716862575	-61.8425659591019	116.979166666667	55.8958333333333
124.0625	53.9791666666667	0.033035613685478	0.00321553321617379	501324.163230039	-61.9560804281767	116.979166666667	55.8958333333333
124.104166666667	53.9791666666667	0.0332127205372931	0.0035814384225557	515855.572400272	-64.2643613753899	116.6875	55.7708333333333
124.145833333333	53.9791666666667	0.0325387942452801	0.00337719452463905	508573.548366803	-62.2891865240989	116.9375	55.8958333333333
124.1875	53.9791666666667	0.032611392629134	0.00340377979270259	510994.904009351	-62.3977972475759	116.9375	55.8958333333333
124.229166666667	53.9791666666667	0.0325203584778177	0.0033157834622972	513418.647525201	-62.5052222285502	116.9375	55.8958333333333
124.270833333333	53.9791666666667	0.0329545567807302	0.00318147470535336	515844.744400194	-62.611477032092	116.9375	55.8958333333333
124.3125	53.9791666666667	0.0324079926894649	0.0034634583841214	498810.609013586	-58.9196885638813	117.4375	56.1041666666667
124.354166666667	53.9791666666667	0.032205123372138	0.00360353203516418	535618.18769627	-65.0133207095286	116.604166666667	55.7708333333333
124.395833333333	53.9791666666667	0.032638767514516	0.00381488088165598	546610.677036995	-65.911863103921	116.4375	55.7291666666667
124.4375	53.9791666666667	0.0320098749008962	0.00425538292059028	550239.985718833	-66.5376505102872	116.395833333333	55.6875
124.479166666667	53.9791666666667	0.0314194746677608	0.00458244057991979	527239.627077248	-62.5533687066523	116.979166666667	55.9375
124.520833333333	53.9791666666667	0.0328685140044574	0.00391710529335703	353103.428167739	-81.7955710624542	119.145833333333	54.3125
124.5625	53.9791666666667	0.032421217867983	0.00380917018677749	355809.237041364	-81.8247541969273	119.145833333333	54.3125
124.604166666667	53.9791666666667	0.0325654672687077	0.00535572076601137	358244.0693209	-82.5938548455095	119.145833333333	54.2708333333333
124.645833333333	53.9791666666667	0.0321153351794324	0.00379125139176117	358515.241548817	-81.8532417035102	119.1875	54.3125
124.6875	53.9791666666667	0.0331303908857304	0.00385648413101256	361221.436362483	-81.8810491610923	119.1875	54.3125
124.729166666667	53.9791666666667	0.0328511107038359	0.00372396710051548	363927.8163058	-81.9081916882278	119.1875	54.3125
124.770833333333	53.9791666666667	0.0329127393660809	0.00499021779441393	366634.376347749	-81.9346839599533	119.1875	54.3125
124.8125	53.9791666666667	0.0333337499432872	0.00518265668267042	369341.111597515	-81.960540223875	119.1875	54.3125
124.854166666667	53.9791666666667	0.033377635879672	0.00523745009403344	372048.017299424	-81.9857743155632	119.1875	54.3125
124.895833333333	53.9791666666667	0.0354929161272172	0.00529637330864367	430878.579047788	-67.9676193975673	118.604166666667	55.2708333333333
124.9375	53.9791666666667	0.0355622393965278	0.0049791459578766	433413.542644088	-68.0693775173923	118.604166666667	55.2708333333333
124.979166666667	53.9791666666667	0.0337061551574801	0.00338553287344698	380169.711487844	-82.0578760375094	119.1875	54.3125
125.020833333333	53.9791666666667	0.033647414690804	0.00321333407932729	382877.253978675	-82.0807520580978	119.1875	54.3125
125.0625	53.9791666666667	0.033662091055167	0.00318123023335763	385584.945007403	-82.1030693982711	119.1875	54.3125
125.104166666667	53.9791666666667	0.0339572369535491	0.00336293481918511	388292.780534082	-82.1248397099846	119.1875	54.3125
125.145833333333	53.9791666666667	0.0356344224608493	0.0032603449944948	391000.756623928	-82.1460743241867	119.1875	54.3125
125.1875	53.9791666666667	0.0366633861065205	0.00493149156394833	582995.342637815	-66.5502144127117	116.645833333333	55.7708333333333
125.229166666667	53.9791666666667	0.0359976790545739	0.00492314797321053	582995.342637812	-66.5502144127116	116.6875	55.7708333333333
125.270833333333	53.9791666666667	0.0358092291686102	0.00331418403450042	596818.274343234	-67.4032089878873	116.479166666667	55.7291666666667
125.3125	53.9791666666667	0.0359776607132055	0.00329511781154353	599342.711875472	-67.4697024363804	116.479166666667	55.7291666666667
125.354166666667	53.9791666666667	0.0364649713380836	0.00480568256437155	614248.613607552	-59.1155516741474	116.770833333333	56.5208333333333
125.395833333333	53.9791666666667	0.0360272594303203	0.00307555745725313	604395.198523069	-67.6005948934907	116.479166666667	55.7291666666667
125.4375	53.9791666666667	0.0354670591638223	0.00303366765035187	618945.442634038	-59.307394987891	116.770833333333	56.5208333333333
125.479166666667	53.9791666666667	0.0352629568669079	0.00307175880015978	621297.343624438	-59.4020341121471	116.770833333333	56.5208333333333
125.520833333333	53.9791666666667	0.0329713451480226	0.00297517254986396	611982.720507171	-67.7918223435882	116.479166666667	55.7291666666667
125.5625	53.9791666666667	0.0329812403654292	0.00297829808622349	614514.177596849	-67.8542342432514	116.479166666667	55.7291666666667
125.604166666667	53.9791666666667	0.0347561007006902	0.00309735297110107	617046.751337321	-67.9159939982402	116.479166666667	55.7291666666667
125.645833333333	53.9791666666667	0.0349668066469424	0.00327541998858881	630727.564380217	-59.7722447213938	116.770833333333	56.5208333333333
125.6875	53.9791666666667	0.0352285000952309	0.00322469576049574	708790.567541142	-67.8365024236636	115.145833333333	55.9375
125.729166666667	53.9791666666667	0.0359838644765667	0.00329778102047427	673900.818499038	-60.0219448604564	116.1875	56.6458333333333
125.770833333333	53.9791666666667	0.033527093805694	0.00304255525117257	735420.743522659	-69.8099901073557	114.729166666667	55.7708333333333
125.8125	53.9791666666667	0.0334732034127039	0.00315717465409277	737986.778951287	-69.849274184123	114.729166666667	55.7708333333333
125.854166666667	53.9791666666667	0.0347475053905186	0.00303893982962908	718924.355369718	-68.0300473390712	115.145833333333	55.9375
125.895833333333	53.9791666666667	0.0358939810874494	0.00299713949056404	721459.945392714	-68.077283491021	115.145833333333	55.9375
120.0625	53.9375	0.0292827499856025	0.00813574575003412	254236.173510488	-38.9572705131504	117.520833333333	55.6875
120.104166666667	53.9375	0.0289514893222917	0.0087093302114087	236947.797120843	-29.7796186166819	118.229166666667	55.7708333333333
120.145833333333	53.9375	0.0289662673901135	0.00931044944063349	234533.088195592	-26.4594535719746	118.479166666667	55.8125
120.1875	53.9375	0.0291053094554195	0.00883622065183089	239710.247228288	-30.8475591641255	118.229166666667	55.7708333333333
120.229166666667	53.9375	0.0285505898334799	0.00824496688551777	241124.112690851	-31.3719615628474	118.229166666667	55.7708333333333
120.270833333333	53.9375	0.0292499609067458	0.00951112381574596	246408.433726289	-27.0600352664522	118.479166666667	55.8958333333333
120.3125	53.9375	0.0296181539592915	0.0095794342560498	313381.636573952	-37.1035499038506	117.270833333333	56.1458333333333
120.354166666667	53.9375	0.0288772819681117	0.00894520578132534	245027.46746744	-30.7808738221232	118.354166666667	55.8125
120.395833333333	53.9375	0.0289052098330394	0.00877506339908369	250243.41788889	-28.6329740893208	118.479166666667	55.8958333333333
120.4375	53.9375	0.0310696927826439	0.00762867761030435	270351.591708177	-42.7226565656619	117.520833333333	55.6875
120.479166666667	53.9375	0.0322783171204935	0.00688403222754466	272214.944788033	-43.1119663338821	117.520833333333	55.6875
120.520833333333	53.9375	0.0286148538177749	0.00848161642167927	251595.516984309	-34.8660927121474	118.229166666667	55.7708333333333
120.5625	53.9375	0.0281797280274779	0.00782019668379372	253169.111885761	-35.3403784457919	118.229166666667	55.7708333333333
120.604166666667	53.9375	0.0286882299463375	0.00697925125604273	254761.065592909	-35.8085597507804	118.229166666667	55.7708333333333
120.645833333333	53.9375	0.0321831884906119	0.00626670833194017	279800.396925244	-44.6145073483861	117.520833333333	55.6875
120.6875	53.9375	0.0320492415205312	0.00601497934891547	281728.433459098	-44.9768400280846	117.520833333333	55.6875
120.729166666667	53.9375	0.0330776391293942	0.00547329133096415	281728.433459095	-44.9768400280842	117.5625	55.6875
120.770833333333	53.9375	0.0329212943174047	0.00511521881338178	273645.477569733	-42.0343257463294	117.854166666667	55.7291666666667
120.8125	53.9375	0.0323072388258382	0.00522665025589275	262984.393521773	-38.0595464353236	118.229166666667	55.7708333333333
120.854166666667	53.9375	0.0321722006731765	0.00566326335321724	331822.333271151	-44.165391426796	117.145833333333	56.0208333333333
120.895833333333	53.9375	0.0328563574616529	0.00569226975806628	291546.036137703	-46.7123880433992	117.520833333333	55.6875
120.9375	53.9375	0.032523624869661	0.00535223477859892	281082.632478464	-43.5577332401235	117.854166666667	55.7291666666667
120.979166666667	53.9375	0.0333008082902726	0.00542240701470002	337588.186904751	-45.0637864649391	117.145833333333	56.0208333333333
121.020833333333	53.9375	0.0326480889695055	0.00501547915550758	284879.167768624	-44.2879857739426	117.854166666667	55.7291666666667
121.0625	53.9375	0.0328686406715272	0.00505605021219667	264663.90565566	-40.0064591559324	118.354166666667	55.7291666666667
121.104166666667	53.9375	0.032262768099932	0.00479105201267798	324281.683336156	-42.9155311129529	117.5625	56.0208333333333
121.145833333333	53.9375	0.0327540393538709	0.00495837370838092	290665.685554935	-45.3456071018991	117.854166666667	55.7291666666667
121.1875	53.9375	0.0327325106616431	0.0046587403772212	328030.375639038	-43.5480349318426	117.5625	56.0208333333333
121.229166666667	53.9375	0.0321611896745765	0.00458577272293456	294581.697108796	-46.0263202134738	117.854166666667	55.7291666666667
121.270833333333	53.9375	0.0329080939087999	0.00467627438786136	344552.268698966	-45.0635680139691	117.354166666667	56.0625
121.3125	53.9375	0.0316991020143249	0.00534239706935706	284320.220059269	-42.8841242475061	118.229166666667	55.7708333333333
121.354166666667	53.9375	0.0312750384587132	0.00563522582850801	355850.007017454	-49.5238502211874	117.020833333333	55.9375
121.395833333333	53.9375	0.0326376493555674	0.00494569270860037	360028.50343012	-50.0216616990045	116.979166666667	55.9375
121.4375	53.9375	0.0327019083838797	0.00505701917193526	246725.99833761	-83.091726467111	117.6875	54.1458333333333
121.479166666667	53.9375	0.0325516655141608	0.00504479567903902	353453.908634659	-45.3407928252943	117.4375	56.1041666666667
121.520833333333	53.9375	0.0330342107431251	0.00501259401371555	252159.574511595	-83.1745850865976	117.6875	54.1458333333333
121.5625	53.9375	0.0330221438960559	0.00507538516920807	357365.178930798	-45.8899223750181	117.4375	56.1041666666667
121.604166666667	53.9375	0.0328344376070806	0.00528156037950715	375854.605729711	-55.1315950179473	116.6875	55.7708333333333
121.645833333333	53.9375	0.0328869074959808	0.00463799208563798	260311.629631226	-83.2897453399197	117.6875	54.1458333333333
121.6875	53.9375	0.0334968650993867	0.00506958333738553	380355.918870799	-55.5353961404895	116.6875	55.7708333333333
121.729166666667	53.9375	0.0335301944558309	0.00515569079170114	382614.704567161	-55.7334275675701	116.6875	55.7708333333333
121.770833333333	53.9375	0.0330325851445063	0.00479761224169876	384878.78147968	-55.9289320677424	116.6875	55.7708333333333
121.8125	53.9375	0.0333269051313123	0.00478896265839357	404670.268276494	-37.1791281347351	117.8125	56.7708333333333
121.854166666667	53.9375	0.0336530778264333	0.00524390111208899	380984.548823863	-53.1319610739414	116.979166666667	55.8958333333333
121.895833333333	53.9375	0.0358534661011803	0.00561782616034099	427725.346764616	-42.4007791379428	117.1875	56.6875
121.9375	53.9375	0.0369274993809737	0.0059337435537298	429574.699464586	-42.636282035946	117.1875	56.6875
121.979166666667	53.9375	0.0371560300259753	0.00595677912048374	431432.288468004	-42.8696147729451	117.1875	56.6875
122.020833333333	53.9375	0.0363574188464068	0.00537300295867033	433298.007184415	-43.10079579896	117.1875	56.6875
122.0625	53.9375	0.0360622233666017	0.00510742932701767	435171.750385914	-43.3298435706048	117.1875	56.6875
122.104166666667	53.9375	0.0356798724159689	0.00505519376270611	437053.414197522	-43.5567765427244	117.1875	56.6875
122.145833333333	53.9375	0.0358738264953891	0.00522779860562521	438942.896087181	-43.7816131603861	117.1875	56.6875
122.1875	53.9375	0.0337754283409812	0.00468578009483784	419960.933195352	-39.5557383407937	117.8125	56.7708333333333
122.229166666667	53.9375	0.0337135190931188	0.00482178137261547	442744.910624516	-44.2250710180629	117.1875	56.6875
122.270833333333	53.9375	0.0357055435670761	0.00516155328716381	444657.244827849	-44.4437290320187	117.1875	56.6875
122.3125	53.9375	0.03577174396981	0.00493919960135002	446577.000198323	-44.6603642257146	117.1875	56.6875
122.354166666667	53.9375	0.033725955035335	0.00460388311304234	427004.957402034	-40.5529048625723	117.8125	56.7708333333333
122.395833333333	53.9375	0.0357749174724512	0.00494842160340608	450438.391801386	-45.0876392526604	117.1875	56.6875
122.4375	53.9375	0.0336535777340853	0.00483628430756917	452379.839893399	-45.2983155030502	117.1875	56.6875
122.479166666667	53.9375	0.0337998166384808	0.00469099761023395	432381.687261079	-41.2778036407554	117.8125	56.7708333333333
122.520833333333	53.9375	0.0331974255257655	0.0042582930326793	459273.636631618	-45.2693831715663	117.1875	56.7291666666667
122.5625	53.9375	0.0328767075800927	0.00422666051731136	400623.862091217	-43.2732581674969	118.104166666667	56.4791666666667
122.604166666667	53.9375	0.0330526006684401	0.00415422591842511	463175.404803089	-45.6779364995531	117.1875	56.7291666666667
122.645833333333	53.9375	0.0338314041053919	0.0043176726156001	439669.974469698	-42.214546863043	117.8125	56.7708333333333
122.6875	53.9375	0.0354843276748235	0.00455075796889434	441512.64629583	-42.4435244831251	117.8125	56.7708333333333
122.729166666667	53.9375	0.0353386610558591	0.00469162601663929	466162.224926029	-46.7194548462213	117.1875	56.6875
122.770833333333	53.9375	0.0356086798322386	0.00453892984253555	445221.990847645	-42.8953473117563	117.8125	56.7708333333333
122.8125	53.9375	0.0361472001689738	0.00418234040513505	470159.232596539	-47.108801625655	117.1875	56.6875
122.854166666667	53.9375	0.0333538891870777	0.00383574700337142	448962.670511401	-43.339105685104	117.8125	56.7708333333333
122.895833333333	53.9375	0.0330201480839593	0.00387304675719076	415898.841959848	-45.2020533148955	118.104166666667	56.4791666666667
122.9375	53.9375	0.0329869167186511	0.00411867833222982	479045.936690547	-47.2392892730068	117.1875	56.7291666666667
122.979166666667	53.9375	0.0330443778556717	0.00406960841990798	481058.037477717	-47.4265390035031	117.1875	56.7291666666667
123.020833333333	53.9375	0.0328077395641301	0.00441907227811272	481058.03747772	-47.4265390035034	117.229166666667	56.7291666666667
123.0625	53.9375	0.0330723617608415	0.00421818735036759	485100.23118654	-47.7959405925048	117.1875	56.7291666666667
123.104166666667	53.9375	0.0329317753657157	0.00398946806404653	487130.173372586	-47.9781248919629	117.1875	56.7291666666667
123.145833333333	53.9375	0.0328992300329776	0.00370481898184592	487130.173372589	-47.9781248919632	117.229166666667	56.7291666666667
123.1875	53.9375	0.0335858059608257	0.00381399391112454	491207.379268007	-48.3375408053942	117.1875	56.7291666666667
123.229166666667	53.9375	0.0352716254476172	0.00385917240499604	466162.987565761	-45.2398216437773	117.8125	56.7708333333333
123.270833333333	53.9375	0.0358052629804886	0.00394378803653376	492574.350133507	-49.1258321718063	117.1875	56.6875
123.3125	53.9375	0.0365931919014289	0.00428561055474563	494646.197155946	-49.2992293461716	117.1875	56.6875
123.354166666667	53.9375	0.0358394867635261	0.00376650740096135	496723.419742451	-49.4710354635267	117.1875	56.6875
123.395833333333	53.9375	0.0334601120758343	0.00340950318139153	439730.61378097	-47.8202720623769	118.104166666667	56.4791666666667
123.4375	53.9375	0.0333521855912397	0.00329475107196202	503572.450903382	-49.3773014515817	117.1875	56.7291666666667
123.479166666667	53.9375	0.0337620683099758	0.00380771103370177	505652.037193071	-49.5451446021379	117.1875	56.7291666666667
123.520833333333	53.9375	0.0332086172116239	0.00344223312968813	499211.628600206	-58.9460592934186	116.645833333333	56.0625
123.5625	53.9375	0.0330494939504242	0.00318196690209125	509826.678703729	-49.8762955053396	117.1875	56.7291666666667
123.604166666667	53.9375	0.033010487566223	0.00335565709863293	503906.350786928	-59.1993507337628	116.645833333333	56.0625
123.645833333333	53.9375	0.0324739876970422	0.00346443334718853	464350.972387061	-56.2062404225664	117.4375	56.1041666666667
123.6875	53.9375	0.0329751385324304	0.00349192543465147	466627.089062943	-56.3591929018116	117.4375	56.1041666666667
123.729166666667	53.9375	0.0330186705255614	0.0035478626481046	486755.172036199	-60.6570939099797	116.9375	55.8958333333333
123.770833333333	53.9375	0.0356838800172838	0.00401555588909692	498313.417944317	-62.9690920914169	116.6875	55.7708333333333
123.8125	53.9375	0.0363622221643944	0.00418462378040625	500752.088321054	-63.0774964987854	116.6875	55.7708333333333
123.854166666667	53.9375	0.035512000896063	0.00325960033096901	491531.591855057	-60.9020637954992	116.979166666667	55.8958333333333
123.895833333333	53.9375	0.0332754712378508	0.00296299042802674	493924.042936205	-61.0225234265114	116.979166666667	55.8958333333333
123.9375	53.9375	0.0329674658398601	0.00299748771544278	498717.219787335	-61.2594814997874	116.9375	55.8958333333333
123.979166666667	53.9375	0.0333213870995051	0.00328876289490008	482669.358888409	-57.3847732226239	117.4375	56.1041666666667
124.020833333333	53.9375	0.0329810681156602	0.00345073887476051	484976.073300662	-57.5250866133526	117.4375	56.1041666666667
124.0625	53.9375	0.0329606365120491	0.00341586330549342	505927.070926173	-61.6052755069502	116.9375	55.8958333333333
124.104166666667	53.9375	0.032869595790526	0.00371438364348944	517886.155312964	-63.80317440496	116.6875	55.7708333333333
124.145833333333	53.9375	0.0326346562531994	0.00318591518295036	398875.777896872	-58.5822944147173	118.729166666667	55.6875
124.1875	53.9375	0.0323176470169965	0.0032636472594445	401213.12184876	-58.7521464541458	118.729166666667	55.6875
124.229166666667	53.9375	0.0327535049299706	0.00337116316655219	515576.09054522	-62.049033010908	116.9375	55.8958333333333
124.270833333333	53.9375	0.0325445674935597	0.00344461814726824	405900.280188795	-59.0853851635409	118.729166666667	55.6875
124.3125	53.9375	0.0324243324693462	0.00349180746332086	408249.949763112	-59.2488386620222	118.729166666667	55.6875
124.354166666667	53.9375	0.0323467171149337	0.00360421375120218	503554.417888045	-58.5954693842371	117.4375	56.1041666666667
124.395833333333	53.9375	0.033012328433139	0.00411642146429021	508231.853046456	-58.8492407767875	117.395833333333	56.1041666666667
124.4375	53.9375	0.0331153663583359	0.00428806668537439	526975.820875897	-62.0038454632489	116.979166666667	55.9375
124.479166666667	53.9375	0.0329810472278933	0.00399218166901404	348037.498944113	-81.7423122996538	119.1875	54.2708333333333
124.520833333333	53.9375	0.0324679068404048	0.00367170017518274	353794.997850072	-81.0529415589072	119.145833333333	54.3125
124.5625	53.9375	0.0323374295797501	0.00398630128563204	353794.997850072	-81.0529415589072	119.1875	54.3125
124.604166666667	53.9375	0.0322508156841564	0.00384815004650638	356498.2469251	-81.0877137539267	119.1875	54.3125
124.645833333333	53.9375	0.0330463462270049	0.00377753514538082	359201.750397221	-81.1217082604986	119.1875	54.3125
124.6875	53.9375	0.0332835000362798	0.0053692667468455	361905.501635571	-81.1549424304582	119.1875	54.3125
124.729166666667	53.9375	0.0328876795820697	0.00523726721570543	364609.494198373	-81.1874331053246	119.1875	54.3125
124.770833333333	53.9375	0.0332042973515452	0.00517891100041245	367313.72182604	-81.2191966348386	119.1875	54.3125
124.8125	53.9375	0.0334123772262985	0.00353754103156325	370018.178434528	-81.250248894702	119.1875	54.3125
124.854166666667	53.9375	0.0334048810519209	0.0051286427955139	372722.85810902	-81.2806053035581	119.1875	54.3125
124.895833333333	53.9375	0.0339970711578961	0.00518598466128966	432639.639877432	-67.3991472664195	118.604166666667	55.2708333333333
124.9375	53.9375	0.033668255245497	0.00317551578957194	378132.863806818	-81.3392900543955	119.1875	54.3125
124.979166666667	53.9375	0.033684819199966	0.00343901389342358	380838.178793362	-81.3676470913027	119.1875	54.3125
125.020833333333	53.9375	0.033689308927676	0.00342508891710446	383543.694761527	-81.3953656962732	119.1875	54.3125
125.0625	53.9375	0.0351328170533621	0.00323289638909908	386249.406556702	-81.4224592333074	119.1875	54.3125
125.104166666667	53.9375	0.0356828651066127	0.00486783309584081	388955.309160764	-81.4489406972489	119.1875	54.3125
125.145833333333	53.9375	0.0361191919562262	0.00504451488805014	447830.866656015	-68.0065125710505	118.604166666667	55.2708333333333
125.1875	53.9375	0.0364408243738443	0.00344778928925299	593580.550559459	-66.856383404219	116.479166666667	55.7291666666667
125.229166666667	53.9375	0.0360118569488211	0.0033400067846584	596097.398444757	-66.925849736282	116.479166666667	55.7291666666667
125.270833333333	53.9375	0.0360043522694562	0.00321680329315542	598615.539785718	-66.9945884535524	116.479166666667	55.7291666666667
125.3125	53.9375	0.036011588762291	0.0031657736423106	601134.957439534	-67.0626083279321	116.479166666667	55.7291666666667
125.354166666667	53.9375	0.0360107512297025	0.00465007203664008	699706.273403002	-68.4455518505619	114.9375	55.8125
125.395833333333	53.9375	0.0361839262225667	0.00321268675328027	618982.500054966	-58.8442671615337	116.770833333333	56.5208333333333
125.4375	53.9375	0.0354303055120834	0.00320883900587012	621325.419341864	-58.9407901954218	116.770833333333	56.5208333333333
125.479166666667	53.9375	0.0329924667940579	0.0032648147240013	640639.643318432	-57.8834929611505	116.604166666667	56.6875
125.520833333333	53.9375	0.0347565821287798	0.0033528565099736	626018.333935963	-59.1312826347007	116.770833333333	56.5208333333333
125.5625	53.9375	0.035541090596811	0.00329104180084378	628368.274727242	-59.225269428541	116.770833333333	56.5208333333333
125.604166666667	53.9375	0.0352094571842853	0.00331356007612316	630720.502131036	-59.3184280234493	116.770833333333	56.5208333333333
125.645833333333	53.9375	0.0354168648820785	0.00318111792146959	649929.487034659	-58.2609935695118	116.604166666667	56.6875
125.6875	53.9375	0.0365125023460439	0.00311965052096794	673868.814513846	-59.5995707902009	116.1875	56.6458333333333
125.729166666667	53.9375	0.0355627691229409	0.00288754829368302	713081.485850921	-67.5417953294811	115.145833333333	55.9375
125.770833333333	53.9375	0.0353518582579818	0.00318632475863824	737034.161934448	-69.4731154815499	114.729166666667	55.7708333333333
125.8125	53.9375	0.0364429092004071	0.00333255441129225	680958.365118928	-59.8472784334239	116.1875	56.6458333333333
125.854166666667	53.9375	0.03640282210976	0.00325147124621957	683325.489127691	-59.9284675720029	116.1875	56.6458333333333
125.895833333333	53.9375	0.0359782914964492	0.0030623935305146	723204.190605795	-67.7378843421392	115.145833333333	55.9375
125.9375	53.9375	0.0367646539666389	0.00311000752694143	725737.067854748	-67.7857535243439	115.145833333333	55.9375
125.979166666667	53.9375	0.0369715955803841	0.00305597085215742	728270.80536893	-67.8331707766004	115.145833333333	55.9375
126.020833333333	53.9375	0.0364225681520249	0.00302222285337816	730805.393301969	-67.8801406431212	115.145833333333	55.9375
120.0625	53.8958333333333	0.0286168559619339	0.0087640194941024	261730.422830139	-36.1200029034141	117.604166666667	55.7708333333333
120.104166666667	53.8958333333333	0.0290717993178037	0.00829878799083211	263353.73091599	-36.5675620119745	117.604166666667	55.7708333333333
120.145833333333	53.8958333333333	0.0286120917491213	0.00864726982993961	250304.490786615	-28.6588553341766	118.229166666667	55.8541666666667
120.1875	53.8958333333333	0.0291488592498207	0.00977436895855784	248141.663156428	-25.51470468814	118.479166666667	55.8958333333333
120.229166666667	53.8958333333333	0.0300499176566612	0.00962696623957109	313854.720507159	-35.8638391438935	117.270833333333	56.1458333333333
120.270833333333	53.8958333333333	0.0299277681048303	0.00979873098382254	315466.631173821	-36.2331088265888	117.270833333333	56.1458333333333
120.3125	53.8958333333333	0.029832365817856	0.00980580748532678	317092.705626738	-36.5984339701674	117.270833333333	56.1458333333333
120.354166666667	53.8958333333333	0.0302294001925632	0.0097318996580183	320234.089508876	-39.8076313129659	117.0625	56.0625
120.395833333333	53.8958333333333	0.0291174088054455	0.00979676540421369	320386.479089925	-37.3173580555698	117.270833333333	56.1458333333333
120.4375	53.8958333333333	0.028511079001506	0.00881353178657484	260011.459545461	-32.1355545944032	118.229166666667	55.8541666666667
120.479166666667	53.8958333333333	0.0324351560033797	0.00697383907699223	275618.728786771	-42.4534786901167	117.520833333333	55.6875
120.520833333333	53.8958333333333	0.0325109461421554	0.00661789148816407	277474.390769094	-42.8369885276582	117.520833333333	55.6875
120.5625	53.8958333333333	0.0322628786389802	0.00633782516772491	279343.403686298	-43.2151583641659	117.520833333333	55.6875
120.604166666667	53.8958333333333	0.0320648021709572	0.0065202737902779	258536.316887338	-35.2075402597165	118.229166666667	55.7708333333333
120.645833333333	53.8958333333333	0.033643811668621	0.0060198883224306	281878.915999947	-45.0071299622425	117.479166666667	55.6458333333333
120.6875	53.8958333333333	0.0325220415240893	0.00595387635703482	285027.905802657	-44.3183215545741	117.520833333333	55.6875
120.729166666667	53.8958333333333	0.0334671135492842	0.005740197322059	285777.114016573	-45.7163245457179	117.479166666667	55.6458333333333
120.770833333333	53.8958333333333	0.0326438008114119	0.00547957218781327	277107.447334431	-41.3926540394366	117.854166666667	55.7291666666667
120.8125	53.8958333333333	0.0327755817956882	0.00509097531931516	278925.574943993	-41.780944387629	117.854166666667	55.7291666666667
120.854166666667	53.8958333333333	0.0329281859944581	0.00507587920808855	280757.451069142	-42.1639659538876	117.854166666667	55.7291666666667
120.895833333333	53.8958333333333	0.0329993223538265	0.00513549746934505	282602.807708627	-42.5417826521797	117.854166666667	55.7291666666667
120.9375	53.8958333333333	0.0325112193046462	0.00531486116084118	320402.847947032	-41.0534868375842	117.5625	56.0208333333333
120.979166666667	53.8958333333333	0.0327833140253523	0.0051695494298915	322584.185714586	-42.6240428550011	117.479166666667	55.9791666666667
121.020833333333	53.8958333333333	0.0327420057447012	0.00526844339357061	288217.155513203	-43.6446470193247	117.854166666667	55.7291666666667
121.0625	53.8958333333333	0.0329040552897239	0.00504562201273479	290113.853657965	-44.0022886049727	117.854166666667	55.7291666666667
121.104166666667	53.8958333333333	0.0326011850785099	0.00500855815855295	292022.766525522	-44.3550481199552	117.854166666667	55.7291666666667
121.145833333333	53.8958333333333	0.0329409477164309	0.00504192344945253	348639.385510087	-45.6621979991209	117.145833333333	56.0208333333333
121.1875	53.8958333333333	0.0334299126753588	0.00494473391221378	273513.534881525	-40.6000134973082	118.354166666667	55.7291666666667
121.229166666667	53.8958333333333	0.0321757769547773	0.0052169738058382	352576.16920329	-46.2168202914312	117.145833333333	56.0208333333333
121.270833333333	53.8958333333333	0.031366663602104	0.00626354871672747	356549.213928008	-46.7583836389045	117.104166666667	56.0208333333333
121.3125	53.8958333333333	0.0281474800665661	0.00666543933132277	352886.999319633	-44.2488228688222	117.354166666667	56.1041666666667
121.354166666667	53.8958333333333	0.0327931422510726	0.00500169134974383	352886.99931963	-44.2488228688218	117.395833333333	56.1041666666667
121.395833333333	53.8958333333333	0.0325377394711461	0.00479203264640689	352886.99931963	-44.2488228688218	117.4375	56.1041666666667
121.4375	53.8958333333333	0.0328943995226974	0.00519628540121628	354803.151568458	-44.5317774758379	117.4375	56.1041666666667
121.479166666667	53.8958333333333	0.0325982519929528	0.00503825975783172	309714.79689685	-47.3208010831435	117.854166666667	55.7291666666667
121.520833333333	53.8958333333333	0.0328797729885919	0.00502778491617286	311733.489356922	-47.6282615875629	117.854166666667	55.7291666666667
121.5625	53.8958333333333	0.0327865198153019	0.00541181470587965	368716.174373778	-51.0105139207981	116.979166666667	55.8958333333333
121.604166666667	53.8958333333333	0.035395389762959	0.0055117995260145	361519.400831379	-46.4569474312149	117.395833333333	56.0625
121.645833333333	53.8958333333333	0.0335842659197313	0.00539323778780912	363509.226989508	-46.7204822757392	117.395833333333	56.0625
121.6875	53.8958333333333	0.035497676780692	0.00552097406047713	365507.640209411	-46.980955922644	117.395833333333	56.0625
121.729166666667	53.8958333333333	0.0353188169858309	0.0053581295813303	385244.944636657	-55.1640863517041	116.6875	55.7708333333333
121.770833333333	53.8958333333333	0.0358751728734542	0.00514799226606102	406543.744893534	-40.4035223660414	117.479166666667	56.6041666666667
121.8125	53.8958333333333	0.0357685632994001	0.00542020413204611	427513.594135363	-41.5085259166366	117.1875	56.6875
121.854166666667	53.8958333333333	0.036176428176349	0.00555414513738592	429333.201497708	-41.7482655059043	117.1875	56.6875
121.895833333333	53.8958333333333	0.0354405717980576	0.00548165464224055	431161.321091893	-41.9858324649482	117.1875	56.6875
121.9375	53.8958333333333	0.0359361633097429	0.00579594279077044	432997.844451538	-42.2212443616023	117.1875	56.6875
121.979166666667	53.8958333333333	0.0362636993628284	0.00588953761351989	434842.664445449	-42.454518801514	117.1875	56.6875
122.020833333333	53.8958333333333	0.0367987302958548	0.0054135009973728	436695.675270032	-42.6856734190953	117.1875	56.6875
122.0625	53.8958333333333	0.0359919795687403	0.00503446509091941	438556.772441247	-42.9147258688269	117.1875	56.6875
122.104166666667	53.8958333333333	0.0362109195279263	0.00490719779356649	440425.852786167	-43.1416938169119	117.1875	56.6875
122.145833333333	53.8958333333333	0.0361064360886528	0.00505192938615368	442302.814434141	-43.3665949332698	117.1875	56.6875
122.1875	53.8958333333333	0.0357608383337934	0.00511554211027102	444187.556807577	-43.5894468838584	117.1875	56.6875
122.229166666667	53.8958333333333	0.0361930882913599	0.00536278363871212	446079.980612404	-43.8102673233209	117.1875	56.6875
122.270833333333	53.8958333333333	0.036119939700745	0.0055864923413403	447979.987828212	-44.0290738879474	117.1875	56.6875
122.3125	53.8958333333333	0.0355909532210063	0.00500431290724083	449887.481698082	-44.2458841889397	117.1875	56.6875
122.354166666667	53.8958333333333	0.0361510143290275	0.00486108916905882	451802.366718167	-44.4607158059768	117.1875	56.6875
122.395833333333	53.8958333333333	0.0358209038814819	0.00497837361404823	453724.548627013	-44.6735862810693	117.1875	56.6875
122.4375	53.8958333333333	0.0359343783288674	0.00477058410521369	455653.934394641	-44.8845131126928	117.1875	56.6875
122.479166666667	53.8958333333333	0.0338198345832813	0.00435609490315127	435877.689477893	-40.8762485279082	117.8125	56.7708333333333
122.520833333333	53.8958333333333	0.0331764531414495	0.0041038946219954	402155.514297881	-42.5709025343409	118.104166666667	56.4791666666667
122.5625	53.8958333333333	0.0330224408576711	0.00427954482627029	462549.205475274	-44.8619742689886	117.229166666667	56.7291666666667
122.604166666667	53.8958333333333	0.0329485938569212	0.00437715248968202	466427.464093908	-45.2710834849413	117.1875	56.7291666666667
122.645833333333	53.8958333333333	0.0330873513940214	0.0042548227557894	468376.866910541	-45.4728789032826	117.1875	56.7291666666667
122.6875	53.8958333333333	0.0330197568175654	0.00398946838951116	444945.952635272	-42.0411444495068	117.8125	56.7708333333333
122.729166666667	53.8958333333333	0.0337336701216313	0.00430900657674092	446784.285125034	-42.2680010319448	117.8125	56.7708333333333
122.770833333333	53.8958333333333	0.0366005108433753	0.00469428334302501	471337.593266789	-46.5040378619729	117.1875	56.6875
122.8125	53.8958333333333	0.0358505127802702	0.00423171534553687	473327.824964676	-46.6982495856671	117.1875	56.6875
122.854166666667	53.8958333333333	0.0354746464048638	0.00472693138543043	452346.829338151	-42.9366146266276	117.8125	56.7708333333333
122.895833333333	53.8958333333333	0.0333488510346671	0.00407833965575595	454216.53397621	-43.155554153391	117.8125	56.7708333333333
122.9375	53.8958333333333	0.0329208480210127	0.00384957302126045	482206.608264292	-46.8354731719338	117.1875	56.7291666666667
122.979166666667	53.8958333333333	0.0327718025468016	0.00389693469333066	484207.586927498	-47.0231848593746	117.1875	56.7291666666667
123.020833333333	53.8958333333333	0.0330719215556799	0.00395452517657908	486214.655635824	-47.2092083913746	117.1875	56.7291666666667
123.0625	53.8958333333333	0.033789977246536	0.00403846917812467	488227.738567206	-47.3935595487834	117.1875	56.7291666666667
123.104166666667	53.8958333333333	0.0337434988663864	0.00357624875869552	490246.760916634	-47.576254018326	117.1875	56.7291666666667
123.145833333333	53.8958333333333	0.033024759357903	0.00342283464969313	492271.648884456	-47.7573073902153	117.1875	56.7291666666667
123.1875	53.8958333333333	0.0330227925540258	0.00328002648215558	494302.329664634	-47.9367351559151	117.1875	56.7291666666667
123.229166666667	53.8958333333333	0.0329639053917932	0.00334265073420181	496338.731433042	-48.1145527060521	117.1875	56.7291666666667
123.270833333333	53.8958333333333	0.0331788877926758	0.00357724012670298	498380.783335764	-48.2907753284688	117.1875	56.7291666666667
123.3125	53.8958333333333	0.0355909403252533	0.0037922975408791	497682.839041045	-48.895268357468	117.1875	56.6875
123.354166666667	53.8958333333333	0.0370145981343557	0.00397632211200058	499749.517459428	-49.0677160480392	117.1875	56.6875
123.395833333333	53.8958333333333	0.0366142416594735	0.00367475959099998	501821.572728173	-49.2386006401416	117.1875	56.6875
123.4375	53.8958333333333	0.03382473333667	0.00367160379272486	505981.546475216	-49.5757415791312	117.145833333333	56.6875
123.479166666667	53.8958333333333	0.0360606671521311	0.00378102981312666	505981.546475213	-49.575741579131	117.1875	56.6875
123.520833333333	53.8958333333333	0.0360445744668004	0.00377908412116296	508069.33359034	-49.7420281491638	117.1875	56.6875
123.5625	53.8958333333333	0.0358601142946744	0.00373567026349824	488321.565832086	-61.9268989238456	116.6875	55.7708333333333
123.604166666667	53.8958333333333	0.0331645701842814	0.00319192395403082	506296.707104304	-58.7494836234212	116.645833333333	56.0625
123.645833333333	53.8958333333333	0.0334521864466379	0.00348277302765683	508639.983288824	-58.8756304943241	116.645833333333	56.0625
123.6875	53.8958333333333	0.0329727099186049	0.0036581458639148	510986.360488084	-59.0004632703086	116.645833333333	56.0625
123.729166666667	53.8958333333333	0.0356108196642737	0.00365816346495844	498009.755914801	-62.3855976270693	116.6875	55.7708333333333
123.770833333333	53.8958333333333	0.0360556328390164	0.00404370121371594	500438.109072048	-62.4970821891123	116.6875	55.7708333333333
123.8125	53.8958333333333	0.0363343394681002	0.00437572682794924	462427.165587899	-56.0794834634856	117.645833333333	56.0625
123.854166666667	53.8958333333333	0.0357144003829313	0.00389556220015689	505302.121800786	-62.7163429631538	116.6875	55.7708333333333
123.895833333333	53.8958333333333	0.0356108280775859	0.00368619505043592	507737.709671092	-62.8241522843049	116.6875	55.7708333333333
123.9375	53.8958333333333	0.0355437017315861	0.00360752441433435	510175.638486948	-62.9307691844548	116.6875	55.7708333333333
123.979166666667	53.8958333333333	0.0334379311748936	0.00328785052161331	527494.278019312	-59.8388391217604	116.645833333333	56.0625
124.020833333333	53.8958333333333	0.0326176867606583	0.00336709463154006	487481.83496842	-57.0661232162593	117.4375	56.1041666666667
124.0625	53.8958333333333	0.0329148075867676	0.00325619015559061	489782.61574513	-57.2064070562182	117.4375	56.1041666666667
124.104166666667	53.8958333333333	0.0324104787745954	0.00319218823453619	492087.009819767	-57.3452186218026	117.4375	56.1041666666667
124.145833333333	53.8958333333333	0.0324847716962026	0.00328391223710985	494394.965853037	-57.482576233665	117.4375	56.1041666666667
124.1875	53.8958333333333	0.0324943950148022	0.00334043325320361	496706.433377377	-57.6184979561019	117.4375	56.1041666666667
124.229166666667	53.8958333333333	0.0324782009549494	0.00335284527588969	499021.36278038	-57.7530016002723	117.4375	56.1041666666667
124.270833333333	53.8958333333333	0.0324886655782459	0.00330629601895539	501339.705288536	-57.8861047274136	117.4375	56.1041666666667
124.3125	53.8958333333333	0.0323547485196466	0.00369728528951485	503661.412951269	-58.0178246520503	117.4375	56.1041666666667
124.354166666667	53.8958333333333	0.0325624405552235	0.00387450060790597	508314.735959358	-58.2771829375404	117.395833333333	56.1041666666667
124.395833333333	53.8958333333333	0.0327259877886617	0.00390736310453711	550461.291786459	-65.0326231226337	116.4375	55.7291666666667
124.4375	53.8958333333333	0.0325382036453663	0.00355832111634967	349146.312315924	-80.2300778689184	119.145833333333	54.3125
124.479166666667	53.8958333333333	0.0326557334343381	0.00351605821531346	351845.898572206	-80.2721580380033	119.145833333333	54.3125
124.520833333333	53.8958333333333	0.0328208412017304	0.00366143304902098	351845.898572206	-80.2721580380033	119.1875	54.3125
124.5625	53.8958333333333	0.0326232374225743	0.00380417265439202	354545.821113485	-80.3133401667386	119.1875	54.3125
124.604166666667	53.8958333333333	0.0328993042305523	0.00523459107310977	357246.071387439	-80.3536445022928	119.1875	54.3125
124.645833333333	53.8958333333333	0.0332704751581534	0.0053177633557308	359946.641090308	-80.393090690958	119.1875	54.3125
124.6875	53.8958333333333	0.0329542418639983	0.00434372486689143	362647.522157686	-80.4316978001472	119.1875	54.3125
124.729166666667	53.8958333333333	0.0334011200037065	0.00448289041465302	365348.706755758	-80.4694843394363	119.1875	54.3125
124.770833333333	53.8958333333333	0.0336196171769217	0.00435908891058464	368050.187272915	-80.5064682807019	119.1875	54.3125
124.8125	53.8958333333333	0.0332681904971584	0.00415748420471171	370751.956311698	-80.5426670773962	119.1875	54.3125
124.854166666667	53.8958333333333	0.0334400650021174	0.00508229831716926	373454.006681119	-80.5780976830045	119.1875	54.3125
124.895833333333	53.8958333333333	0.0339918323178265	0.00494876318599643	566822.425856095	-65.0873542587595	116.6875	55.7708333333333
124.9375	53.8958333333333	0.0340847192036754	0.00344409170091948	378858.923636479	-80.6467197403998	119.1875	54.3125
124.979166666667	53.8958333333333	0.0351694280640354	0.00334938315924906	381561.776808108	-80.6799427547604	119.1875	54.3125
125.020833333333	53.8958333333333	0.0356277466190467	0.00345448581287066	384264.88446855	-80.7124607349763	119.1875	54.3125
125.0625	53.8958333333333	0.0361886770006267	0.00497443617977864	444532.121893405	-67.2568738228656	118.604166666667	55.2708333333333
125.104166666667	53.8958333333333	0.0360371827844336	0.00488785748047546	447059.229776775	-67.3588014150795	118.604166666667	55.2708333333333
125.145833333333	53.8958333333333	0.036139088285496	0.00327778703907378	392375.67258025	-80.8059295082403	119.1875	54.3125
125.1875	53.8958333333333	0.036050251965942	0.00325441239166294	595418.544323245	-66.4472092819845	116.479166666667	55.7291666666667
125.229166666667	53.8958333333333	0.0365134673523012	0.00329136057220928	597930.171981564	-66.5181935576437	116.479166666667	55.7291666666667
125.270833333333	53.8958333333333	0.0363864908027074	0.00326585328079554	600443.144805561	-66.5884412736144	116.479166666667	55.7291666666667
125.3125	53.8958333333333	0.036892103491979	0.0033941750220705	616729.451251756	-58.2818167816482	116.770833333333	56.5208333333333
125.354166666667	53.8958333333333	0.0367913674129299	0.00343880293317849	619060.73379772	-58.3810834702304	116.770833333333	56.5208333333333
125.395833333333	53.8958333333333	0.0370763313502411	0.00350849265953643	621394.493377715	-58.4794765921762	116.770833333333	56.5208333333333
125.4375	53.8958333333333	0.0368904945385025	0.0032034866589844	640807.355888489	-57.4374282725307	116.604166666667	56.6875
125.479166666667	53.8958333333333	0.0356213705582295	0.00317457515249916	699732.685862593	-66.8845332254474	115.145833333333	55.9375
125.520833333333	53.8958333333333	0.0366386053605805	0.00322854817163544	666826.893189862	-58.9181288562533	116.1875	56.6458333333333
125.5625	53.8958333333333	0.0375107301471538	0.00313589453172552	669173.851332903	-59.0051608972167	116.1875	56.6458333333333
125.604166666667	53.8958333333333	0.0374045013783681	0.00313197630154064	671522.94312694	-59.0914646142775	116.1875	56.6458333333333
125.645833333333	53.8958333333333	0.0371800668182663	0.00310428074277869	673874.145419699	-59.1770469681453	116.1875	56.6458333333333
125.6875	53.8958333333333	0.0373718387327016	0.00309089636066998	676227.435357274	-59.2619148410051	116.1875	56.6458333333333
125.729166666667	53.8958333333333	0.0373713353084054	0.00304761093985321	678582.790379668	-59.3460750374277	116.1875	56.6458333333333
125.770833333333	53.8958333333333	0.0362628776328091	0.00300439909497589	717391.482506913	-67.2505282820007	115.145833333333	55.9375
125.8125	53.8958333333333	0.0362169933350328	0.00494304394444949	719917.996151299	-67.3008676455879	115.145833333333	55.9375
125.854166666667	53.8958333333333	0.0362474710483145	0.00318974458592466	664014.136483586	-58.3744574787353	116.604166666667	56.6875
125.895833333333	53.8958333333333	0.0363580103907353	0.00324570377851162	666347.61804674	-58.4639064422344	116.604166666667	56.6875
125.9375	53.8958333333333	0.036263967560933	0.00315462787460279	727503.040920132	-67.4490747365147	115.145833333333	55.9375
125.979166666667	53.8958333333333	0.0367168900566433	0.00311934048374471	730033.189041989	-67.4975557564766	115.145833333333	55.9375
126.020833333333	53.8958333333333	0.0375920784085673	0.00325398016620437	673361.330737354	-58.7278167790755	116.604166666667	56.6875
126.0625	53.8958333333333	0.0375282149027537	0.00326541025903318	675703.578348781	-58.8143313363872	116.604166666667	56.6875
126.104166666667	53.8958333333333	0.0373844911065396	0.00322431554215962	678047.958766981	-58.9001295705335	116.604166666667	56.6875
126.145833333333	53.8958333333333	0.0366506850105136	0.0031428853311528	680394.449107697	-58.9852182396506	116.604166666667	56.6875
120.020833333333	53.8541666666667	0.0287286125255504	0.00920333494035338	247876.394899965	-22.9013428518173	118.479166666667	55.8958333333333
120.0625	53.8541666666667	0.0291354425765641	0.00960628983039674	248955.447006267	-23.4487714551986	118.479166666667	55.8958333333333
120.104166666667	53.8541666666667	0.028918444255198	0.00953702979609621	250058.424714266	-23.9912748387059	118.479166666667	55.8958333333333
120.145833333333	53.8541666666667	0.029304255417229	0.00985611445839167	251185.012457482	-24.5288119977991	118.479166666667	55.8958333333333
120.1875	53.8541666666667	0.0295942136924959	0.00989746884787522	316044.646603308	-35.0028692419359	117.270833333333	56.1458333333333
120.229166666667	53.8541666666667	0.0301689243863419	0.00998367626721016	318660.141411611	-38.2406012736495	117.0625	56.0625
120.270833333333	53.8541666666667	0.0289255121932609	0.00879031477937675	254703.266203022	-26.1112820824876	118.479166666667	55.8958333333333
120.3125	53.8541666666667	0.0288529405345211	0.00862846719292992	251895.453539808	-31.2716887811279	118.229166666667	55.7708333333333
120.354166666667	53.8541666666667	0.0291150891507323	0.00894802714915754	257160.999992318	-27.1408741363367	118.479166666667	55.8958333333333
120.395833333333	53.8541666666667	0.0283621898126451	0.00787639999964071	254782.410890629	-32.2583051577314	118.229166666667	55.7708333333333
120.4375	53.8541666666667	0.0283213226551028	0.00792258407430257	256255.653358854	-32.7429108374362	118.229166666667	55.7708333333333
120.479166666667	53.8541666666667	0.0315327412472838	0.00719551420566977	257748.285533437	-33.2217447986552	118.229166666667	55.7708333333333
120.520833333333	53.8541666666667	0.0320864148051455	0.00682897549868144	280892.797347613	-42.1942048903686	117.520833333333	55.6875
120.5625	53.8541666666667	0.0326645381044567	0.00626341092001432	282741.058888961	-42.5720502530376	117.520833333333	55.6875
120.604166666667	53.8541666666667	0.0333463952521089	0.00592040427798367	283266.219252931	-43.9860429957672	117.479166666667	55.6458333333333
120.645833333333	53.8541666666667	0.0327763052668527	0.00585053103743618	275296.995165571	-39.5729685120786	117.854166666667	55.7291666666667
120.6875	53.8541666666667	0.0327662222193268	0.00581519060492832	280603.309398327	-40.766903160909	117.770833333333	55.7291666666667
120.729166666667	53.8541666666667	0.0331204550237539	0.0057602438508879	268432.951323773	-37.9056745065852	118.104166666667	55.7291666666667
120.770833333333	53.8541666666667	0.0325478946747814	0.00585639455381201	280603.309398327	-40.766903160909	117.854166666667	55.7291666666667
120.8125	53.8541666666667	0.0324882840655347	0.00522023993553954	282400.725395075	-41.1544150117322	117.854166666667	55.7291666666667
120.854166666667	53.8541666666667	0.0332626230339741	0.0057947112092326	320376.490094094	-39.8378911180336	117.5625	56.0208333333333
120.895833333333	53.8541666666667	0.0329138266727246	0.00538477269478232	286036.903775272	-41.9140902425266	117.854166666667	55.7291666666667
120.9375	53.8541666666667	0.0333693878520573	0.00544321230969529	299940.554440472	-45.7488473416932	117.520833333333	55.6875
120.979166666667	53.8541666666667	0.0331176662821997	0.00539486085967153	300883.482559008	-47.0725467194964	117.479166666667	55.6458333333333
121.020833333333	53.8541666666667	0.0334033073776574	0.00551028886732309	303890.339823111	-46.4029391800746	117.520833333333	55.6875
121.0625	53.8541666666667	0.0317163019731082	0.00625137769116302	308088.03211328	-44.7772078222538	117.604166666667	55.7708333333333
121.104166666667	53.8541666666667	0.0318488917878212	0.0056849871809251	282245.575786882	-39.7350478762944	118.229166666667	55.7708333333333
121.145833333333	53.8541666666667	0.0288744593160861	0.00689960440660239	336260.909533433	-41.5813791893347	117.5625	56.0625
121.1875	53.8541666666667	0.0288256297065262	0.00689174269291835	338086.255116352	-41.8950796962176	117.5625	56.0625
121.229166666667	53.8541666666667	0.0314160213690478	0.00523822011032182	287567.752032336	-40.8946230911478	118.229166666667	55.7708333333333
121.270833333333	53.8541666666667	0.0317097584109842	0.00500457859446609	289369.581068651	-41.27118825417	118.229166666667	55.7708333333333
121.3125	53.8541666666667	0.0316131405790117	0.00523276661228074	291184.866259166	-41.6428647687915	118.229166666667	55.7708333333333
121.354166666667	53.8541666666667	0.0321634442297081	0.00533838842705822	293013.356876346	-42.0097081254655	118.229166666667	55.7708333333333
121.395833333333	53.8541666666667	0.0326169397918285	0.00484473683699514	356223.679471141	-43.7288610727008	117.4375	56.1041666666667
121.4375	53.8541666666667	0.0331240159465577	0.00517914119195098	356922.073477762	-44.8421664787492	117.395833333333	56.0625
121.479166666667	53.8541666666667	0.0328202084372835	0.00479910220919332	360033.769983177	-44.2918921887532	117.4375	56.1041666666667
121.520833333333	53.8541666666667	0.0325675934884288	0.00474122327376132	314877.57832117	-47.0053067679141	117.854166666667	55.7291666666667
121.5625	53.8541666666667	0.0326515625562729	0.004983789367432	316887.990544248	-47.3095607407423	117.854166666667	55.7291666666667
121.604166666667	53.8541666666667	0.0338051757964754	0.00583015257822678	381233.083310522	-53.9891314476663	116.6875	55.7708333333333
121.645833333333	53.8541666666667	0.035642934480438	0.00584120292115944	366704.105457866	-46.1935221494904	117.395833333333	56.0625
121.6875	53.8541666666667	0.0360581875606514	0.00571248809753925	368687.185449698	-46.4545981375786	117.395833333333	56.0625
121.729166666667	53.8541666666667	0.0359261835443354	0.00548961505706692	387912.732885339	-54.6025299534571	116.6875	55.7708333333333
121.770833333333	53.8541666666667	0.0361390083804834	0.00541184739877399	429199.347414301	-40.8588673112508	117.1875	56.6875
121.8125	53.8541666666667	0.0361155262656526	0.00537236367025901	430997.444828095	-41.1005530580242	117.1875	56.6875
121.854166666667	53.8541666666667	0.0359482236938657	0.00567167391303884	374687.224827175	-47.220075937646	117.4375	56.0625
121.895833333333	53.8541666666667	0.0333313909159317	0.00556659898136858	388785.361276186	-52.2482624578654	116.979166666667	55.8958333333333
121.9375	53.8541666666667	0.0335093642499913	0.00556672327643932	390956.383477165	-52.4604205730773	116.979166666667	55.8958333333333
121.979166666667	53.8541666666667	0.0358488526661914	0.00545110432054989	438275.518593685	-42.0459120946025	117.1875	56.6875
122.020833333333	53.8541666666667	0.0360272478438573	0.0052121548417507	440115.923497879	-42.2769897392128	117.1875	56.6875
122.0625	53.8541666666667	0.0369508799864544	0.00539283531056838	441964.473659216	-42.5059962381059	117.1875	56.6875
122.104166666667	53.8541666666667	0.036519485838104	0.00518827639646114	443821.066643403	-42.7329484925676	117.1875	56.6875
122.145833333333	53.8541666666667	0.0361716760183851	0.00509196107492584	445685.601278238	-42.9578634201317	117.1875	56.6875
122.1875	53.8541666666667	0.0338000646456047	0.00479397802663193	427152.988034696	-38.7645695140433	117.8125	56.7708333333333
122.229166666667	53.8541666666667	0.0333499496065482	0.00498252616974496	449438.097072375	-43.4016490002556	117.1875	56.6875
122.270833333333	53.8541666666667	0.0361158600939349	0.00535493105069128	451325.862122908	-43.6205535016718	117.1875	56.6875
122.3125	53.8541666666667	0.0355318559689584	0.00487209390008728	453221.176588639	-43.8374883600867	117.1875	56.6875
122.354166666667	53.8541666666667	0.0364003556088184	0.00513494861081211	455123.945479326	-44.0524704653614	117.1875	56.6875
122.395833333333	53.8541666666667	0.0364908614758203	0.00524955889942294	457034.075013273	-44.2655166820985	117.1875	56.6875
122.4375	53.8541666666667	0.0366505994628385	0.00482625018060406	458951.472607395	-44.4766438437159	117.1875	56.6875
122.479166666667	53.8541666666667	0.0365872109817908	0.00452080953750303	460876.046867076	-44.6858687467875	117.1875	56.6875
122.520833333333	53.8541666666667	0.0359393322724465	0.00454883404523928	441179.090722767	-40.7179494231823	117.8125	56.7708333333333
122.5625	53.8541666666667	0.0355689292504777	0.0045188479565311	442971.966576848	-40.9527380704789	117.8125	56.7708333333333
122.604166666667	53.8541666666667	0.0337530685744652	0.00425682486166082	444773.291434451	-41.1854914767908	117.8125	56.7708333333333
122.645833333333	53.8541666666667	0.0355075751299515	0.00425035759650092	446582.962415246	-41.4162248718437	117.8125	56.7708333333333
122.6875	53.8541666666667	0.0359362735811027	0.00425102275583006	448400.87782425	-41.6449535415415	117.8125	56.7708333333333
122.729166666667	53.8541666666667	0.0364300474153126	0.00420031482826767	472569.231403433	-45.9022053912002	117.1875	56.6875
122.770833333333	53.8541666666667	0.0363952334095224	0.00441559390514777	474541.580884904	-46.0985806200674	117.1875	56.6875
122.8125	53.8541666666667	0.0364178574517358	0.00427039160107397	476520.417380968	-46.2931860386428	117.1875	56.6875
122.854166666667	53.8541666666667	0.035573642201889	0.00429005403352486	455752.99103362	-42.5401282029858	117.8125	56.7708333333333
122.895833333333	53.8541666666667	0.0354380112911923	0.00405818408392114	457610.644267189	-42.7590639465701	117.8125	56.7708333333333
122.9375	53.8541666666667	0.0337311384546213	0.00394761356197798	485390.942371288	-46.4369436181669	117.1875	56.7291666666667
122.979166666667	53.8541666666667	0.0331762644729898	0.00384188219594948	487380.845640628	-46.6250713203381	117.1875	56.7291666666667
123.020833333333	53.8541666666667	0.0354767346226456	0.0042756354941809	489376.90427338	-46.8115276725183	117.1875	56.7291666666667
123.0625	53.8541666666667	0.0359181222332972	0.00408418944952204	465116.915616317	-43.6158389148723	117.8125	56.7708333333333
123.104166666667	53.8541666666667	0.0357186461485715	0.00386572047342952	467011.938715571	-43.8253679546608	117.8125	56.7708333333333
123.145833333333	53.8541666666667	0.0361364328715411	0.0037663057788288	492575.123238543	-47.7882485578428	117.1875	56.6875
123.1875	53.8541666666667	0.0360613586821947	0.00367687179685315	494608.816500387	-47.96764664834	117.1875	56.6875
123.229166666667	53.8541666666667	0.0354489544244974	0.00359206728895879	499446.912267633	-47.7192715723872	117.1875	56.7291666666667
123.270833333333	53.8541666666667	0.0356662694158673	0.00364149144179753	474663.179690148	-44.6452879819701	117.8125	56.7708333333333
123.3125	53.8541666666667	0.0358922422213217	0.003528175834142	500743.947239261	-48.4962344050405	117.1875	56.6875
123.354166666667	53.8541666666667	0.0370988668477592	0.00403978062747312	502800.107894331	-48.6692788677925	117.1875	56.6875
123.395833333333	53.8541666666667	0.0375403929628661	0.00415371126174294	504861.712832739	-48.8407726920486	117.1875	56.6875
123.4375	53.8541666666667	0.0368793827745595	0.00432158328442259	506928.6948974	-49.0107307675108	117.1875	56.6875
123.479166666667	53.8541666666667	0.0367177269961815	0.00421609303762786	509000.987845322	-49.1791678726358	117.1875	56.6875
123.520833333333	53.8541666666667	0.0357244430832719	0.00356821498161617	488113.96714106	-61.3300717552409	116.6875	55.7708333333333
123.5625	53.8541666666667	0.0337752741374193	0.00312092281555573	479567.610792877	-59.0620246902501	116.979166666667	55.8958333333333
123.604166666667	53.8541666666667	0.0333154614540152	0.00328489803457494	508718.029101458	-58.3038792206932	116.645833333333	56.0625
123.645833333333	53.8541666666667	0.0332600757432953	0.00326380630915495	511052.540639948	-58.4314787771994	116.645833333333	56.0625
123.6875	53.8541666666667	0.0333296899564528	0.00341011612372139	513390.232401369	-58.5577620877653	116.645833333333	56.0625
123.729166666667	53.8541666666667	0.0356589174481845	0.00353674200045099	500176.222547247	-61.9158210337418	116.6875	55.7708333333333
123.770833333333	53.8541666666667	0.0355288351083084	0.00348524514305383	502596.528443379	-62.0291022268726	116.6875	55.7708333333333
123.8125	53.8541666666667	0.0365450821251377	0.00408532267043686	465031.044671026	-55.6061605008077	117.645833333333	56.0625
123.854166666667	53.8541666666667	0.0362062522501743	0.00358378968979518	507444.688832625	-62.2519327428605	116.6875	55.7708333333333
123.895833333333	53.8541666666667	0.0332363792999656	0.00307704310508203	498483.497753265	-60.0917173518623	116.979166666667	55.8958333333333
123.9375	53.8541666666667	0.0331841680932112	0.00322528260315161	500861.676187039	-60.2142239683675	116.979166666667	55.8958333333333
123.979166666667	53.8541666666667	0.0332839298861605	0.00335109977978894	487731.129164826	-56.46871008682	117.4375	56.1041666666667
124.020833333333	53.8541666666667	0.0330394922957437	0.00333310661920031	490018.597900774	-56.6118906369064	117.4375	56.1041666666667
124.0625	53.8541666666667	0.0330804491547257	0.00329034151058832	492309.817632155	-56.7535811570233	117.4375	56.1041666666667
124.104166666667	53.8541666666667	0.0329285816596811	0.00324805928076153	494604.735421249	-56.8937999596654	117.4375	56.1041666666667
124.145833333333	53.8541666666667	0.0325753724545389	0.00351700292440224	496903.299219859	-57.0325651074064	117.4375	56.1041666666667
124.1875	53.8541666666667	0.0326533631060769	0.0035938641295869	499205.45785267	-57.1698944158244	117.4375	56.1041666666667
124.229166666667	53.8541666666667	0.032732913203401	0.0036718440091542	503820.35918658	-57.440315559633	117.395833333333	56.1041666666667
124.270833333333	53.8541666666667	0.0331569590303577	0.00398185234167784	506133.003756268	-57.5734418176244	117.395833333333	56.1041666666667
124.3125	53.8541666666667	0.0324628003251292	0.0035790732242369	547484.893835824	-64.4196876093324	116.4375	55.7291666666667
124.354166666667	53.8541666666667	0.0330760111639864	0.00364014353830218	541641.595039349	-63.6823604310152	116.604166666667	55.7708333333333
124.395833333333	53.8541666666667	0.0330426601950941	0.00366484440660382	344572.350880463	-79.384089531293	119.1875	54.3125
124.4375	53.8541666666667	0.0331090978291558	0.00375467691682597	347267.506209736	-79.4338317455093	119.1875	54.3125
124.479166666667	53.8541666666667	0.032799322578838	0.00374833449414924	349963.093523978	-79.4825477144174	119.1875	54.3125
124.520833333333	53.8541666666667	0.0329289687736157	0.0036598696969818	352659.101991771	-79.5302608060084	119.1875	54.3125
124.5625	53.8541666666667	0.0331221093474445	0.00406619847899876	355355.521101597	-79.5769936889816	119.1875	54.3125
124.604166666667	53.8541666666667	0.0333009470262607	0.0042412253677484	358052.340649925	-79.6227683585182	119.1875	54.3125
124.645833333333	53.8541666666667	0.0340162934815329	0.00413371730131796	360749.550729829	-79.6676061609307	119.1875	54.3125
124.6875	53.8541666666667	0.0338616009695828	0.00497812766547502	556422.767417164	-64.2323752279606	116.6875	55.7708333333333
124.729166666667	53.8541666666667	0.0333993474711911	0.00358484665885039	366145.104274665	-79.7545534457758	119.1875	54.3125
124.770833333333	53.8541666666667	0.0329917392166716	0.003499172913179	368843.429312976	-79.7967025837199	119.1875	54.3125
124.8125	53.8541666666667	0.0331020816349652	0.003557533893376	371542.108010093	-79.8379942078577	119.1875	54.3125
124.854166666667	53.8541666666667	0.0357753260735182	0.00519007789567951	433779.024301069	-66.1645321798632	118.604166666667	55.2708333333333
124.895833333333	53.8541666666667	0.0351800762021666	0.00344939079402149	376940.492305511	-79.918078137802	119.1875	54.3125
124.9375	53.8541666666667	0.035566297729723	0.00341977689982561	379640.181452506	-79.9569057693131	119.1875	54.3125
124.979166666667	53.8541666666667	0.035744014121697	0.00503324263455146	441312.672688791	-66.4953490611614	118.604166666667	55.2708333333333
125.020833333333	53.8541666666667	0.0354920309824583	0.00483562395427608	576233.576817215	-64.9135390273138	116.6875	55.7708333333333
125.0625	53.8541666666667	0.0351545184037423	0.00481818045725347	578717.623193966	-64.9947452291429	116.6875	55.7708333333333
125.104166666667	53.8541666666667	0.0356098721967815	0.00311755276582313	390442.069706312	-80.1045103366659	119.1875	54.3125
125.145833333333	53.8541666666667	0.0356491107259912	0.00330911657123051	393143.287824162	-80.1395639382722	119.1875	54.3125
125.1875	53.8541666666667	0.0360215528662715	0.00341773340263049	597286.791058967	-66.0405807244092	116.479166666667	55.7291666666667
125.229166666667	53.8541666666667	0.0356965790132808	0.00328607847833349	599793.103165786	-66.113055774351	116.479166666667	55.7291666666667
125.270833333333	53.8541666666667	0.0354450551368819	0.00324735390277535	602300.812463651	-66.1847857178247	116.479166666667	55.7291666666667
125.3125	53.8541666666667	0.0362949738067049	0.00326873849325435	619180.164818102	-57.9179062099355	116.770833333333	56.5208333333333
125.354166666667	53.8541666666667	0.0368200052013683	0.00338399599402638	621504.588503152	-58.0181548526792	116.770833333333	56.5208333333333
125.395833333333	53.8541666666667	0.037367137345376	0.00320145214175531	641014.656140812	-56.9914888491848	116.604166666667	56.6875
125.4375	53.8541666666667	0.0378515508316167	0.00334675455038086	664557.687045646	-58.4012809289088	116.1875	56.6458333333333
125.479166666667	53.8541666666667	0.0381000463105803	0.00343030045694143	666894.160593466	-58.49067487042	116.1875	56.6458333333333
125.520833333333	53.8541666666667	0.0380907740315527	0.00338413438109009	704081.953102517	-66.5924806754394	115.145833333333	55.9375
125.5625	53.8541666666667	0.0378703057479183	0.00316592656957534	706598.686575993	-66.6468590578373	115.145833333333	55.9375
125.604166666667	53.8541666666667	0.0384797878418416	0.00308163648620165	673916.844086536	-58.7544207735155	116.1875	56.6458333333333
125.645833333333	53.8541666666667	0.0381039129470784	0.00305172058064245	676262.080242631	-58.8408807423435	116.1875	56.6458333333333
125.6875	53.8541666666667	0.0380916376092246	0.00303843835310088	678609.448341786	-58.9266245051031	116.1875	56.6458333333333
125.729166666667	53.8541666666667	0.037696541033754	0.00300565334442415	680958.925498638	-59.0116588231866	116.1875	56.6458333333333
125.770833333333	53.8541666666667	0.0363731260247228	0.00309983229679296	719197.52119601	-66.9112442448218	115.145833333333	55.9375
125.8125	53.8541666666667	0.0361676021504408	0.00309918158957394	721720.241231455	-66.9626552382484	115.145833333333	55.9375
125.854166666667	53.8541666666667	0.0370603216157441	0.00311060184015955	724243.919568083	-67.0135890153638	115.145833333333	55.9375
125.895833333333	53.8541666666667	0.0367879402363154	0.00310395040685106	726768.545328839	-67.0640503638509	115.145833333333	55.9375
125.9375	53.8541666666667	0.0363871280496874	0.00302706553517644	729294.107780066	-67.1140440101624	115.145833333333	55.9375
125.979166666667	53.8541666666667	0.0363944641342419	0.00308334116813257	731820.596329179	-67.1635746204481	115.145833333333	55.9375
126.020833333333	53.8541666666667	0.0370824030266694	0.00305157801936272	734348.000522381	-67.212646801466	115.145833333333	55.9375
126.0625	53.8541666666667	0.0380106652058578	0.00320755731733211	678116.556871772	-58.4803642796575	116.604166666667	56.6875
126.104166666667	53.8541666666667	0.037574454573809	0.00326497407669372	697462.456966894	-59.587586976153	116.270833333333	56.6458333333333
126.145833333333	53.8541666666667	0.0371448256830192	0.00315876027559627	682795.545455856	-58.6529598594146	116.604166666667	56.6875
126.1875	53.8541666666667	0.0367403490596301	0.00315980638855526	685138.247332127	-58.7381976345711	116.604166666667	56.6875
126.229166666667	53.8541666666667	0.0363824039856358	0.00319512330923171	687483.057342413	-58.8227375121403	116.604166666667	56.6875
126.270833333333	53.8541666666667	0.0370175794216673	0.003165412623563	749531.085722814	-67.4977035905957	115.145833333333	55.9375
126.3125	53.8541666666667	0.0372347161347657	0.00313940391855311	752064.617913872	-67.5436909513875	115.145833333333	55.9375
120.020833333333	53.8125	0.0287043786871159	0.00866951729130148	254755.452983962	-26.1356166132317	118.229166666667	55.8541666666667
120.0625	53.8125	0.0284676828054999	0.00835361353528253	247833.655030454	-27.6656496335314	118.229166666667	55.7708333333333
120.104166666667	53.8125	0.02879087592854	0.00896850637419992	254302.338483637	-23.5666471650737	118.479166666667	55.8958333333333
120.145833333333	53.8125	0.0284827790226161	0.00871248970763016	250426.685786936	-28.7105426984024	118.229166666667	55.7708333333333
120.1875	53.8125	0.0312321576076936	0.00805841186376619	270236.391046849	-38.3603750510246	117.520833333333	55.6875
120.229166666667	53.8125	0.0285390802166486	0.00852872398381565	271947.580269745	-38.7800025121229	117.520833333333	55.6875
120.270833333333	53.8125	0.0325829278324434	0.00719171186670696	273674.337042018	-39.1941453673283	117.520833333333	55.6875
120.3125	53.8125	0.0309860501456675	0.00766500764321792	275416.367952179	-39.6028584946322	117.520833333333	55.6875
120.354166666667	53.8125	0.032897028595211	0.00674143053643316	277173.384398159	-40.0061977941825	117.520833333333	55.6875
120.395833333333	53.8125	0.0324486484533264	0.00710522795618135	278945.102593689	-40.4042200752696	117.520833333333	55.6875
120.4375	53.8125	0.0328888097785137	0.00632842520771744	280731.243567667	-40.7969829485944	117.520833333333	55.6875
120.479166666667	53.8125	0.0330059044263051	0.00642159567482316	281028.147085349	-42.2244007688072	117.479166666667	55.6458333333333
120.520833333333	53.8125	0.032478662825257	0.00653154824179224	284345.701993354	-41.5669643116687	117.520833333333	55.6875
120.5625	53.8125	0.0322630227624898	0.00644138448377624	286173.485484276	-41.9443011323301	117.520833333333	55.6875
120.604166666667	53.8125	0.032916235360639	0.00636353127629573	288014.623789082	-42.3166150269188	117.520833333333	55.6875
120.645833333333	53.8125	0.0334363768372671	0.00599666843468412	288511.175238444	-43.7052418254346	117.479166666667	55.6458333333333
120.6875	53.8125	0.0332901420281959	0.00565600104052238	290413.73832681	-44.0628966616451	117.479166666667	55.6458333333333
120.729166666667	53.8125	0.0326029789667272	0.00560498871418685	282369.050386253	-39.7650070389114	117.854166666667	55.7291666666667
120.770833333333	53.8125	0.0325223432380284	0.00580669293771391	284131.811168641	-40.1566320072636	117.854166666667	55.7291666666667
120.8125	53.8125	0.0332883759659569	0.00572308311760956	296193.835635008	-45.1067695967495	117.479166666667	55.6458333333333
120.854166666667	53.8125	0.0333893966824247	0.00590092655851562	298143.888651755	-45.4452464828131	117.479166666667	55.6458333333333
120.895833333333	53.8125	0.0326524278835978	0.00574036154604916	289504.510601496	-41.3013716521041	117.854166666667	55.7291666666667
120.9375	53.8125	0.0332499275919556	0.0063127009393832	291322.682446494	-41.6730888399936	117.854166666667	55.7291666666667
120.979166666667	53.8125	0.0325728108839779	0.00587590679764854	307107.403829346	-42.2113340664162	117.6875	55.8125
121.020833333333	53.8125	0.032703065400694	0.00569773152196229	314079.909633187	-42.2879274672364	117.645833333333	55.8541666666667
121.0625	53.8125	0.033448171710633	0.00591076719578577	315244.678010009	-44.8247590233111	117.520833333333	55.7708333333333
121.104166666667	53.8125	0.0332936151201033	0.00596613847872772	353261.534706281	-44.3101235468946	117.145833333333	56.0208333333333
121.145833333333	53.8125	0.0318877700765769	0.00538689885180338	287567.005637772	-39.5314892789465	118.229166666667	55.7708333333333
121.1875	53.8125	0.0329993417723975	0.00526262104354195	289321.06283241	-39.9168886897177	118.229166666667	55.7708333333333
121.229166666667	53.8125	0.0324505901821547	0.00487243186579245	352152.572307554	-42.05411749799	117.4375	56.1041666666667
121.270833333333	53.8125	0.0328072953922464	0.00463674603540128	306323.574553428	-44.4773618118128	117.854166666667	55.7291666666667
121.3125	53.8125	0.0325148987329434	0.00448177003731345	308252.152459948	-44.8075624965357	117.854166666667	55.7291666666667
121.354166666667	53.8125	0.0323293721790228	0.00460270263918897	310191.87883879	-45.1334336965545	117.854166666667	55.7291666666667
121.395833333333	53.8125	0.0327814666279371	0.00492651795154231	312142.545173743	-45.4550318600984	117.854166666667	55.7291666666667
121.4375	53.8125	0.0331847002213852	0.00507867660468413	358312.346858073	-44.0426303358263	117.4375	56.0625
121.479166666667	53.8125	0.0352100421583369	0.00516164811977364	316075.883663014	-46.0856338012199	117.854166666667	55.7291666666667
121.520833333333	53.8125	0.0331005342495275	0.00479733890791344	318058.158638317	-46.3947492922092	117.854166666667	55.7291666666667
121.5625	53.8125	0.033034032093612	0.00514733683486093	320050.579100484	-46.6998151040105	117.854166666667	55.7291666666667
121.604166666667	53.8125	0.0332493122183779	0.00530552894306316	343310.59393524	-48.9217510329759	117.479166666667	55.7708333333333
121.645833333333	53.8125	0.0332698298806871	0.00524982814101662	367970.433280473	-45.4111672761042	117.4375	56.0625
121.6875	53.8125	0.0352281152510511	0.00535481056934328	369929.476120618	-45.6757164631396	117.4375	56.0625
121.729166666667	53.8125	0.0366747843120735	0.00589272572310399	430940.985495769	-40.2142255076729	117.1875	56.6875
121.770833333333	53.8125	0.0363992370439765	0.00614084399612136	432717.476302057	-40.4577560903821	117.1875	56.6875
121.8125	53.8125	0.0361375838716195	0.00571355338319112	415403.608851706	-39.829743273168	117.479166666667	56.6041666666667
121.854166666667	53.8125	0.033890804611117	0.00589651144091813	393068.350740721	-44.0996270651794	117.4375	56.2708333333333
121.895833333333	53.8125	0.0360629716220254	0.00597747106248299	418938.19615001	-40.3384787678888	117.479166666667	56.6041666666667
121.9375	53.8125	0.0338105198986631	0.0054254083387608	439910.727324651	-41.4106756454111	117.1875	56.6875
121.979166666667	53.8125	0.0359984176983082	0.00547011191680419	441730.325822201	-41.6436844749395	117.1875	56.6875
122.020833333333	53.8125	0.0362796018471985	0.00534639158312046	443558.22849893	-41.8746369567463	117.1875	56.6875
122.0625	53.8125	0.0362103036782312	0.00509825978049892	445394.332463803	-42.1035492149834	117.1875	56.6875
122.104166666667	53.8125	0.0361426126515385	0.00541874765213555	447238.536054844	-42.3304374095991	117.1875	56.6875
122.145833333333	53.8125	0.0369102278309084	0.00576632557597012	449090.738832485	-42.5553177284043	117.1875	56.6875
122.1875	53.8125	0.0361077722090809	0.00517380744229003	450950.841572469	-42.7782063794388	117.1875	56.6875
122.229166666667	53.8125	0.0338935109871298	0.00497590763102818	432487.515699532	-38.6299804298903	117.8125	56.7708333333333
122.270833333333	53.8125	0.0354647441197256	0.00493759571446844	454694.356074137	-43.2180735677729	117.1875	56.6875
122.3125	53.8125	0.036435925675066	0.00520175827404447	456577.575395327	-43.4350845577065	117.1875	56.6875
122.354166666667	53.8125	0.0360592636073131	0.00520737871370222	458468.309781349	-43.6501687718782	117.1875	56.6875
122.395833333333	53.8125	0.0364426096176207	0.00534978671645245	460366.465966455	-43.8633424150933	117.1875	56.6875
122.4375	53.8125	0.0361824560502329	0.00502655018530462	462271.951850827	-44.0746216725559	117.1875	56.6875
122.479166666667	53.8125	0.0338384444483388	0.00482837937921524	442932.419562126	-40.0922734732067	117.8125	56.7708333333333
122.520833333333	53.8125	0.0328912378962015	0.00438804376575872	409034.209074901	-41.6931092696328	118.104166666667	56.4791666666667
122.5625	53.8125	0.0334142004784081	0.00437016809055635	471081.389551402	-44.2702183420074	117.1875	56.7291666666667
122.604166666667	53.8125	0.0354962704713764	0.00450312018274509	448273.833728282	-40.7957981409667	117.8125	56.7708333333333
122.645833333333	53.8125	0.0341081666631484	0.00442861602167981	450071.232101697	-41.0263097436933	117.8125	56.7708333333333
122.6875	53.8125	0.0353742149553725	0.00445376805635806	473853.77779567	-45.3034176310652	117.1875	56.6875
122.729166666667	53.8125	0.0358604469309407	0.00428379003040678	475808.088732705	-45.5018865898247	117.1875	56.6875
122.770833333333	53.8125	0.0366376354830667	0.00472203438572194	477769.033396457	-45.6985893041843	117.1875	56.6875
122.8125	53.8125	0.0358383485656744	0.0044905361748315	479736.529742629	-45.8935415543908	117.1875	56.6875
122.854166666667	53.8125	0.0360016300569503	0.00418606366282585	481710.496792552	-46.0867590543577	117.1875	56.6875
122.895833333333	53.8125	0.0353527642847069	0.00420860094054455	461026.357818033	-42.368438123696	117.8125	56.7708333333333
122.9375	53.8125	0.0338361634320723	0.00417019773712939	488598.475432369	-46.0436354953617	117.1875	56.7291666666667
122.979166666667	53.8125	0.033424935820684	0.00408531153948315	490577.352603719	-46.2321348208759	117.1875	56.7291666666667
123.020833333333	53.8125	0.03374059349444	0.00409840403774374	492562.448425018	-46.4189798180696	117.1875	56.7291666666667
123.0625	53.8125	0.0340688235536236	0.00424604321059969	494553.687306431	-46.6041853076263	117.1875	56.7291666666667
123.104166666667	53.8125	0.033676148704218	0.00409324506918102	495702.862410198	-47.3920130398912	117.145833333333	56.6875
123.145833333333	53.8125	0.035591381682408	0.00412351003071849	495702.862410198	-47.3920130398912	117.1875	56.6875
123.1875	53.8125	0.0357773752085666	0.00408724568752322	497725.804146063	-47.5719091973041	117.1875	56.6875
123.229166666667	53.8125	0.0366505184137682	0.00401172125087603	499754.533931602	-47.7502085208054	117.1875	56.6875
123.270833333333	53.8125	0.0366273484585885	0.00389562380968804	501788.980842	-47.9269258954521	117.1875	56.6875
123.3125	53.8125	0.0360552263816906	0.00361109680864823	503829.074896781	-48.1020761103503	117.1875	56.6875
123.354166666667	53.8125	0.0370690225261408	0.00400943669030015	505874.747048691	-48.2756738568459	117.1875	56.6875
123.395833333333	53.8125	0.0381131307175933	0.00439861584755477	507925.92917259	-48.4477337268417	117.1875	56.6875
123.4375	53.8125	0.0365378624885433	0.00383440006857287	509982.554054351	-48.6182702112321	117.1875	56.6875
123.479166666667	53.8125	0.0355041740037981	0.00353822922202952	512044.555379809	-48.7872976984566	117.1875	56.6875
123.520833333333	53.8125	0.0354583742028357	0.00336316107590217	506528.454074884	-57.6005044845795	116.645833333333	56.0625
123.5625	53.8125	0.0337783841183154	0.00333254076735647	508847.489712534	-57.7321927024764	116.645833333333	56.0625
123.604166666667	53.8125	0.0337243583945439	0.00338800771536711	511169.875851611	-57.8625305997278	116.645833333333	56.0625
123.645833333333	53.8125	0.0338194901356352	0.00330979662870002	513495.566212599	-57.9915345833042	116.645833333333	56.0625
123.6875	53.8125	0.0330891702839445	0.00336393805544352	525110.938628948	-49.1953566727904	117.1875	56.7291666666667
123.729166666667	53.8125	0.0340680427963279	0.00341705888132376	518156.67829609	-58.2456053057764	116.645833333333	56.0625
123.770833333333	53.8125	0.0357342219589589	0.0033681862656892	520492.011230808	-58.3707037358463	116.645833333333	56.0625
123.8125	53.8125	0.0368928468716559	0.00400987115871411	528726.448556664	-50.0868855399422	117.1875	56.6875
123.854166666667	53.8125	0.03623882786346	0.00354240459646507	509620.366996132	-61.7914651387221	116.6875	55.7708333333333
123.895833333333	53.8125	0.0339463162001524	0.00331829548333722	500811.95655147	-59.6327418547196	116.979166666667	55.8958333333333
123.9375	53.8125	0.0333738831592838	0.00329393814062744	529864.186710166	-58.8585441584631	116.645833333333	56.0625
123.979166666667	53.8125	0.0333883308237764	0.00321269900042121	505554.017345521	-59.8796503651202	116.979166666667	55.8958333333333
124.020833333333	53.8125	0.0332564971200911	0.00324664564208381	510307.822818183	-60.1213311677646	116.9375	55.8958333333333
124.0625	53.8125	0.0331792017599694	0.0032705919850551	512689.025662124	-60.2402526814176	116.9375	55.8958333333333
124.104166666667	53.8125	0.0331961090817669	0.00320706683454374	515073.041131805	-60.3579165738456	116.9375	55.8958333333333
124.145833333333	53.8125	0.0332840061962283	0.00325141338845037	541645.737600866	-59.4412082700575	116.645833333333	56.0625
124.1875	53.8125	0.0325974045206366	0.00352166498569287	542112.465483981	-63.7054146687207	116.4375	55.7291666666667
124.229166666667	53.8125	0.0331630252697968	0.00401345493696182	506331.257307228	-56.9989288438625	117.395833333333	56.1041666666667
124.270833333333	53.8125	0.0330923357493457	0.00386045272280274	508634.789273973	-57.1334118307577	117.395833333333	56.1041666666667
124.3125	53.8125	0.0326749845803158	0.00402961545282697	549503.170823473	-63.9845995845977	116.4375	55.7291666666667
124.354166666667	53.8125	0.0324381465831002	0.00381535236498273	510941.799448676	-57.2665276377863	117.4375	56.1041666666667
124.395833333333	53.8125	0.0331282035291214	0.00382351991363343	420178.898747611	-57.9358396878449	118.729166666667	55.6875
124.4375	53.8125	0.0326423860702221	0.00331274572253705	348147.724505224	-78.6842714777771	119.1875	54.3125
124.479166666667	53.8125	0.0323714638266981	0.00342007713109697	350839.215368597	-78.7386318274824	119.1875	54.3125
124.520833333333	53.8125	0.0332137975224613	0.00346341213891855	353531.209667766	-78.7919074163202	119.1875	54.3125
124.5625	53.8125	0.0330426328071497	0.00368677701889688	551074.993365429	-63.529589869251	116.6875	55.7708333333333
124.604166666667	53.8125	0.0332044324586653	0.00348367625450023	358916.659584338	-78.8953011551616	119.1875	54.3125
124.645833333333	53.8125	0.0330108402582747	0.00320605615119359	361610.091596293	-78.9454659534304	119.1875	54.3125
124.6875	53.8125	0.032563898207654	0.0030227492213252	364303.97980716	-78.9946393385153	119.1875	54.3125
124.729166666667	53.8125	0.0327622895030695	0.00505780600968712	366998.313245862	-79.0428429741192	119.1875	54.3125
124.770833333333	53.8125	0.0329168831767111	0.00392975577051588	369693.081252536	-79.0900979020847	119.1875	54.3125
124.8125	53.8125	0.0336556565767463	0.00401968272704755	372388.273467377	-79.1364245643683	119.1875	54.3125
124.854166666667	53.8125	0.0351881525258094	0.0049672898758888	568320.250655693	-64.1589336261187	116.6875	55.7708333333333
124.895833333333	53.8125	0.0354133040153744	0.00324622322693117	377779.890519193	-79.2263719857475	119.1875	54.3125
124.9375	53.8125	0.0336569960509001	0.00340661345513108	380476.296043196	-79.2700308145048	119.1875	54.3125
124.979166666667	53.8125	0.0358436669634024	0.00499786155138089	383173.087130248	-79.3128375548127	119.1875	54.3125
125.020833333333	53.8125	0.035133807727029	0.00324401255257188	385870.254769652	-79.3548099481812	119.1875	54.3125
125.0625	53.8125	0.0353649331732983	0.00474457809908624	388567.790193115	-79.3959652502687	119.1875	54.3125
125.104166666667	53.8125	0.0349410916608658	0.00304063880473421	391265.684866491	-79.4363202472792	119.1875	54.3125
125.145833333333	53.8125	0.0360825544634472	0.00459855776550926	692279.116716217	-67.1329193411372	114.9375	55.8125
125.1875	53.8125	0.0360352884192158	0.00304375579012556	396662.518949857	-79.5146942174422	119.1875	54.3125
125.229166666667	53.8125	0.0354767034915724	0.00317929852935109	399361.442392426	-79.5527445543159	119.1875	54.3125
125.270833333333	53.8125	0.0358561959759237	0.00321034074813773	402060.693135752	-79.5900573420294	119.1875	54.3125
125.3125	53.8125	0.0368833897457832	0.00352088744087496	606692.048977684	-65.8560798388036	116.479166666667	55.7291666666667
125.354166666667	53.8125	0.0369715776278562	0.00341228028514275	623973.244921022	-57.6580906473347	116.770833333333	56.5208333333333
125.395833333333	53.8125	0.0374364444174483	0.00321694637591191	643552.751795222	-56.6464114041623	116.604166666667	56.6875
125.4375	53.8125	0.0376353425114489	0.00316721851086014	645846.603292363	-56.7462563864198	116.604166666667	56.6875
125.479166666667	53.8125	0.0381345595566188	0.00341239289009919	664289.091172865	-57.5158477298974	116.3125	56.6875
125.520833333333	53.8125	0.037683856498853	0.00298400258896467	705937.093349774	-66.2484597651506	115.145833333333	55.9375
125.5625	53.8125	0.0377222474934398	0.00316088825721898	708449.751543386	-66.3039276275004	115.145833333333	55.9375
125.604166666667	53.8125	0.0374536378276404	0.00321532794634138	676333.968857645	-58.4197813089833	116.1875	56.6458333333333
125.645833333333	53.8125	0.0371173695261933	0.00320923944426664	657354.472809218	-57.2332132564815	116.604166666667	56.6875
125.6875	53.8125	0.0374686410793161	0.0031984623815411	714815.079066962	-66.8273759987491	115.145833333333	55.8958333333333
125.729166666667	53.8125	0.0380837874065575	0.00323175507643005	661975.123047684	-57.4224137813411	116.604166666667	56.6875
125.770833333333	53.8125	0.0379955913277151	0.0032651962879498	664289.091172869	-57.5158477298975	116.604166666667	56.6875
125.8125	53.8125	0.0379226606355782	0.0031526112582631	723547.602462073	-66.6261454653653	115.145833333333	55.9375
125.854166666667	53.8125	0.0379453829205779	0.00314473110379248	726067.451793315	-66.6781305628616	115.145833333333	55.9375
125.895833333333	53.8125	0.0369734971956899	0.00299114220938963	723476.974240365	-65.0967547018464	115.3125	56.1041666666667
125.9375	53.8125	0.0365086284215836	0.00285277750392079	714709.753470287	-65.2792427672404	115.479166666667	56.0625
125.979166666667	53.8125	0.0365625478788622	0.00286022892139857	733632.843708266	-66.831238172407	115.145833333333	55.9375
126.020833333333	53.8125	0.0370554859258614	0.00303809633345578	736156.552655106	-66.8813404602642	115.145833333333	55.9375
126.0625	53.8125	0.0382688465804608	0.00304651292080755	702181.459629136	-59.3418800352883	116.1875	56.6458333333333
126.104166666667	53.8125	0.0378602219329923	0.00321660365915918	682884.89713989	-58.2362719745805	116.604166666667	56.6875
126.145833333333	53.8125	0.0374812447975499	0.00318952281008092	702181.459629136	-59.3418800352883	116.270833333333	56.6458333333333
126.1875	53.8125	0.0378648514205797	0.00317737922969975	687556.300326008	-58.4091180847155	116.604166666667	56.6875
126.229166666667	53.8125	0.0370281231490108	0.00314285766277716	689895.239920176	-58.4944889073988	116.604166666667	56.6875
126.270833333333	53.8125	0.0369356011935798	0.00315461529361994	692236.307901166	-58.579166865875	116.604166666667	56.6875
126.3125	53.8125	0.0373557114370307	0.0031433340305953	694579.481911924	-58.6631583408389	116.604166666667	56.6875
126.354166666667	53.8125	0.0378446869922635	0.00287754602208752	714010.312283912	-59.7343606314255	116.270833333333	56.6458333333333
126.395833333333	53.8125	0.0376311159456512	0.00301837532482103	716381.73208715	-59.8109604872291	116.270833333333	56.6458333333333
126.4375	53.8125	0.0375996375624918	0.00317966745319794	718754.98955713	-59.886941687403	116.270833333333	56.6458333333333
126.479166666667	53.8125	0.0371300000150397	0.00323150359252987	763977.019615473	-67.4031305623808	115.145833333333	55.9375
126.520833333333	53.8125	0.0373958809052715	0.00302751678219422	766511.321799351	-67.4480095920882	115.145833333333	55.9375
120.020833333333	53.7708333333333	0.0312077146842222	0.00823992161103194	271548.661898649	-33.9557702981241	117.604166666667	55.7708333333333
120.0625	53.7708333333333	0.0325226743547664	0.00752992775362215	268914.147027038	-36.4728030077859	117.520833333333	55.6875
120.104166666667	53.7708333333333	0.0326659394252187	0.00775420770288902	270555.630642488	-36.9068691473387	117.520833333333	55.6875
120.145833333333	53.7708333333333	0.0314487403932958	0.00761971306865148	272213.652097501	-37.3354683453261	117.520833333333	55.6875
120.1875	53.7708333333333	0.0331039290800238	0.00728767473989668	273887.910469882	-37.7586465640578	117.520833333333	55.6875
120.229166666667	53.7708333333333	0.0329504181338929	0.00701848360627822	275578.10923536	-38.1764512114897	117.520833333333	55.6875
120.270833333333	53.7708333333333	0.032707326489821	0.00658370482323345	277283.956306888	-38.5889310184	117.520833333333	55.6875
120.3125	53.7708333333333	0.0323090980120251	0.00716240729095373	279005.16406561	-38.9961359204169	117.520833333333	55.6875
120.354166666667	53.7708333333333	0.0339113510518738	0.00653562776126118	279070.179962522	-40.434202568237	117.479166666667	55.6458333333333
120.395833333333	53.7708333333333	0.0331163770986626	0.0062240176442529	282492.533641453	-39.7949261025188	117.520833333333	55.6875
120.4375	53.7708333333333	0.0327698813692186	0.00620784639328366	284258.142733381	-40.1866162838255	117.520833333333	55.6875
120.479166666667	53.7708333333333	0.0334363070502655	0.00622237429523149	284479.397242391	-41.597095367584	117.479166666667	55.6458333333333
120.520833333333	53.7708333333333	0.0336000540158355	0.00607898134261124	286310.071147264	-41.9744692862458	117.479166666667	55.6458333333333
120.5625	53.7708333333333	0.0334014510501252	0.00601262064343402	287831.861588697	-40.9548550894968	117.5625	55.6875
120.604166666667	53.7708333333333	0.0333970268809684	0.00608934101347534	290011.252245829	-42.7141911815161	117.479166666667	55.6458333333333
120.645833333333	53.7708333333333	0.0327188713162637	0.00616135732251471	282508.152195477	-38.3752605445643	117.854166666667	55.7291666666667
120.6875	53.7708333333333	0.0328625200752395	0.00588547849024668	287691.75010429	-39.5614069537252	117.770833333333	55.7291666666667
120.729166666667	53.7708333333333	0.0337282485870902	0.0059229093807294	297002.023661214	-42.7897001710051	117.520833333333	55.6875
120.770833333333	53.7708333333333	0.0332326601194177	0.00600433894806333	297565.956127754	-44.1352295031142	117.479166666667	55.6458333333333
120.8125	53.7708333333333	0.0329895285574757	0.00591768058309141	298874.503697035	-43.1424176160881	117.5625	55.6875
120.854166666667	53.7708333333333	0.032607633630357	0.00650779496708631	275578.10923536	-38.1764512114897	118.145833333333	55.6875
120.895833333333	53.7708333333333	0.0328557635565147	0.00672743823429328	277283.956306888	-38.5889310184	118.145833333333	55.6875
120.9375	53.7708333333333	0.032895007547815	0.00666930145862882	301567.329741581	-49.4487098984701	117.3125	55.4791666666667
120.979166666667	53.7708333333333	0.0332678431036017	0.00623484312530749	296614.517551384	-41.440498542598	117.854166666667	55.7291666666667
121.020833333333	53.7708333333333	0.0329568879087329	0.00608840278212699	294802.8146683	-41.0742266610048	117.9375	55.7291666666667
121.0625	53.7708333333333	0.0327733304970704	0.00577859836169185	321724.730553321	-43.6314407307571	117.520833333333	55.8125
121.104166666667	53.7708333333333	0.0326842583377117	0.00502777615777716	302127.164518838	-42.5115056907812	117.854166666667	55.7291666666667
121.145833333333	53.7708333333333	0.0329238585670312	0.00508211191696249	303989.77631672	-42.8594143343945	117.854166666667	55.7291666666667
121.1875	53.7708333333333	0.0329441056512946	0.0051204707819566	341714.512371562	-41.4065326636133	117.5625	56.0208333333333
121.229166666667	53.7708333333333	0.0332068161566975	0.005301451340892	307751.227357089	-43.5419096174452	117.854166666667	55.7291666666667
121.270833333333	53.7708333333333	0.0328297926058769	0.00510778696075692	331338.076344877	-45.1838345467791	117.520833333333	55.8125
121.3125	53.7708333333333	0.0329892227050049	0.00530735859910172	311559.517051006	-44.2069976868334	117.854166666667	55.7291666666667
121.354166666667	53.7708333333333	0.0353240675366672	0.00534811990846741	393547.185723282	-36.3211772285386	117.5625	56.5625
121.395833333333	53.7708333333333	0.0355020548189587	0.00520373069070015	395179.991784204	-36.6081622413204	117.5625	56.5625
121.4375	53.7708333333333	0.0330365535345839	0.00507472921751954	396823.795804659	-36.8926369395725	117.5625	56.5625
121.479166666667	53.7708333333333	0.0356478929147813	0.005414497776043	405332.029416078	-37.3004441645677	117.479166666667	56.6041666666667
121.520833333333	53.7708333333333	0.0359194083449934	0.00521286929662577	407002.104455452	-37.5741389848059	117.479166666667	56.6041666666667
121.5625	53.7708333333333	0.035236910729202	0.00514756546913772	367380.387795048	-44.3632747496668	117.4375	56.0625
121.604166666667	53.7708333333333	0.0331487422118559	0.00506477030375209	369305.964378869	-44.6341360382355	117.4375	56.0625
121.645833333333	53.7708333333333	0.0358368380137233	0.00558199794932099	412073.955594381	-38.3809817935753	117.479166666667	56.6041666666667
121.6875	53.7708333333333	0.036390637762748	0.00599920147566071	386455.223438681	-53.6674472869844	116.729166666667	55.7291666666667
121.729166666667	53.7708333333333	0.0367457819608533	0.00639359159508069	388671.362054773	-53.8735854249208	116.729166666667	55.7291666666667
121.770833333333	53.7708333333333	0.0369500585010988	0.00649313825665817	383912.452841628	-50.0714033390813	117.0625	55.8958333333333
121.8125	53.7708333333333	0.036142540834622	0.00610827382026209	438029.155377018	-40.3041995861898	117.1875	56.6875
121.854166666667	53.7708333333333	0.0358508144331074	0.00594423945258978	439810.610556393	-40.5431721111787	117.1875	56.6875
121.895833333333	53.7708333333333	0.0361010282518877	0.0057460849271567	402237.480034152	-54.2994780232159	116.6875	55.7708333333333
121.9375	53.7708333333333	0.0355585719140677	0.00556833445122492	443399.424929808	-41.0149204042817	117.1875	56.6875
121.979166666667	53.7708333333333	0.0360537537091406	0.00567985860086445	406710.300166247	-54.683730104612	116.6875	55.7708333333333
122.020833333333	53.7708333333333	0.0364753109895338	0.00527203447694049	447022.07970725	-41.4785080782869	117.1875	56.6875
122.0625	53.7708333333333	0.0367200112480371	0.00544765552250895	448845.839887357	-41.7072800663101	117.1875	56.6875
122.104166666667	53.7708333333333	0.0364410357930608	0.00566294236571192	450677.753720396	-41.9340580621722	117.1875	56.6875
122.145833333333	53.7708333333333	0.0374304931708231	0.0059282741845148	452517.721530878	-42.1588575464633	117.1875	56.6875
122.1875	53.7708333333333	0.0353417248236177	0.00486120412714171	397166.817794746	-48.1265642172402	117.4375	56.0625
122.229166666667	53.7708333333333	0.0337245760139031	0.00466597016476331	436119.933961073	-38.2502059413794	117.8125	56.7708333333333
122.270833333333	53.7708333333333	0.0333758288437152	0.0047270292411953	437825.461006545	-38.4985616265601	117.8125	56.7708333333333
122.3125	53.7708333333333	0.0335825366416216	0.00512797082133147	424805.317195606	-56.1320542491568	116.6875	55.7708333333333
122.354166666667	53.7708333333333	0.0359265063227334	0.00568782875417625	461834.963634637	-43.2537208855443	117.1875	56.6875
122.395833333333	53.7708333333333	0.0364817148637405	0.00558324357986836	463721.227575748	-43.4669756344558	117.1875	56.6875
122.4375	53.7708333333333	0.0362844282153969	0.00525134630958361	465614.880341781	-43.6783607148167	117.1875	56.6875
122.479166666667	53.7708333333333	0.0353756447460498	0.00476281422112242	467515.831475398	-43.8878916660569	117.1875	56.6875
122.520833333333	53.7708333333333	0.0354566837883415	0.00450958972064617	448249.758471301	-39.945785776553	117.8125	56.7708333333333
122.5625	53.7708333333333	0.0354823314867862	0.00436165619715516	471339.272590545	-44.3014532336891	117.1875	56.6875
122.604166666667	53.7708333333333	0.0340760503868703	0.00423335619382298	476320.982384481	-44.0841809930117	117.1875	56.7291666666667
122.645833333333	53.7708333333333	0.0360179971379086	0.00431639463652139	475190.849436296	-44.707784159814	117.1875	56.6875
122.6875	53.7708333333333	0.0358004385977997	0.0044100826812888	477126.974319527	-44.9082766777103	117.1875	56.6875
122.729166666667	53.7708333333333	0.0366460881835539	0.00468723124247005	479069.877962215	-45.1070077067957	117.1875	56.6875
122.770833333333	53.7708333333333	0.0367981944442559	0.00505089961296722	481019.477532736	-45.3039925437072	117.1875	56.6875
122.8125	53.7708333333333	0.0363531934257192	0.00447475606204444	482975.691250909	-45.4992464327726	117.1875	56.6875
122.854166666667	53.7708333333333	0.0358113389724834	0.00418957173349164	484938.43837808	-45.6927845622043	117.1875	56.6875
122.895833333333	53.7708333333333	0.0353308927347029	0.00402780357717826	489867.2061757	-45.4650037976696	117.1875	56.7291666666667
122.9375	53.7708333333333	0.0354591730501296	0.00405922674935805	491828.752634078	-45.6554834081344	117.1875	56.7291666666667
122.979166666667	53.7708333333333	0.033796116239472	0.00392972454537643	493796.655412559	-45.8443114842654	117.1875	56.7291666666667
123.020833333333	53.7708333333333	0.0332096843271441	0.00413020749212148	495770.838119166	-46.0315024417069	117.1875	56.7291666666667
123.0625	53.7708333333333	0.0332537014375415	0.0042228563845818	497751.225329191	-46.2170706335491	117.1875	56.7291666666667
123.104166666667	53.7708333333333	0.0336181213324669	0.00456350178767745	499737.742575507	-46.401030347442	117.1875	56.7291666666667
123.145833333333	53.7708333333333	0.0353188136227144	0.00404477117271425	501730.316338842	-46.5833958028587	117.1875	56.7291666666667
123.1875	53.7708333333333	0.0359054010053656	0.00411218894468047	473621.381669213	-59.3482465739239	116.6875	55.7708333333333
123.229166666667	53.7708333333333	0.0360595246717084	0.00410626143460077	502884.346563556	-47.3598924575986	117.1875	56.6875
123.270833333333	53.7708333333333	0.0372009610186072	0.00461700757816944	504908.209020323	-47.5370936283546	117.1875	56.6875
123.3125	53.7708333333333	0.0365332745817323	0.00369891872452407	506937.782580182	-47.7127414914506	117.1875	56.6875
123.354166666667	53.7708333333333	0.036589170146991	0.00375507771550019	508972.998200867	-47.8868503266365	117.1875	56.6875
123.395833333333	53.7708333333333	0.0374385257785752	0.00410783510357748	511013.787746695	-48.0594343229398	117.1875	56.6875
123.4375	53.7708333333333	0.0369585755041101	0.00363262646872851	513060.083978011	-48.2305075769708	117.1875	56.6875
123.479166666667	53.7708333333333	0.0355764299346738	0.00351885025790733	515111.820540685	-48.4000840913475	117.1875	56.6875
123.520833333333	53.7708333333333	0.0338210930780385	0.00335375717091052	509028.370135725	-57.1606873769139	116.645833333333	56.0625
123.5625	53.7708333333333	0.0355091733506657	0.00358176217921066	495020.806973651	-60.5086830735947	116.6875	55.7708333333333
123.604166666667	53.7708333333333	0.0358071991788915	0.00348111748358824	497413.58778237	-60.6306283777266	116.6875	55.7708333333333
123.645833333333	53.7708333333333	0.0358015284829956	0.00319935561757964	515968.62633884	-57.5557897798486	116.645833333333	56.0625
123.6875	53.7708333333333	0.0339999615250804	0.00315145992673508	518288.779750771	-57.6848320372914	116.645833333333	56.0625
123.729166666667	53.7708333333333	0.0357373980229651	0.00339680481707997	504608.87658679	-60.9885471720208	116.6875	55.7708333333333
123.770833333333	53.7708333333333	0.0361287985499501	0.00347406548982248	507012.818577139	-61.1052718004162	116.6875	55.7708333333333
123.8125	53.7708333333333	0.0372923301350893	0.00384660672848178	531713.886414509	-49.7044618110065	117.1875	56.6875
123.854166666667	53.7708333333333	0.0357215707667275	0.00309609795481555	511828.733157414	-61.334949122517	116.6875	55.7708333333333
123.895833333333	53.7708333333333	0.0336683173299532	0.00309025162688438	529938.028887624	-58.3108089639349	116.645833333333	56.0625
123.9375	53.7708333333333	0.0339678373536544	0.00318762102407653	516655.100005115	-61.5597054294895	116.6875	55.7708333333333
123.979166666667	53.7708333333333	0.0355154481191565	0.00307680801590177	519072.109829931	-61.6702778453629	116.6875	55.7708333333333
124.020833333333	53.7708333333333	0.0353162025199748	0.00350564889382874	528764.822202602	-62.1008864843147	116.5625	55.7708333333333
124.0625	53.7708333333333	0.0334450364534158	0.00323120669098268	515006.63987875	-59.7933195419893	116.9375	55.8958333333333
124.104166666667	53.7708333333333	0.0333543586486948	0.00306752956578697	541664.179223971	-58.9060972219138	116.645833333333	56.0625
124.145833333333	53.7708333333333	0.0324275154003643	0.00353872558615565	541730.030428451	-63.1720140370698	116.4375	55.7291666666667
124.1875	53.7708333333333	0.0331777785766859	0.00399251709109642	545047.693267483	-63.822408969242	116.395833333333	55.6875
124.229166666667	53.7708333333333	0.0321284255263252	0.00441750380385158	524040.576658187	-59.6830321062893	116.979166666667	55.9375
124.270833333333	53.7708333333333	0.0328858083898106	0.00406106349299156	511166.325270794	-56.6977224257813	117.395833333333	56.1041666666667
124.3125	53.7708333333333	0.0326014664384387	0.00370340327273483	343715.185555112	-77.8151697975229	119.145833333333	54.3125
124.354166666667	53.7708333333333	0.0331765858235572	0.00373638776252951	531695.079993269	-60.6021168039842	116.9375	55.8958333333333
124.395833333333	53.7708333333333	0.0329001998353166	0.00349740107193705	543374.182782692	-62.7133577083703	116.6875	55.7708333333333
124.4375	53.7708333333333	0.0329629289057688	0.00362645861000438	349087.272520252	-77.9386259881988	119.1875	54.3125
124.479166666667	53.7708333333333	0.0328590142247091	0.00312241272827965	351774.233188166	-77.9985533753244	119.1875	54.3125
124.520833333333	53.7708333333333	0.0325852943358428	0.00317122485044069	354461.785547033	-78.05731633093	119.1875	54.3125
124.5625	53.7708333333333	0.0333286066307853	0.00390077363520655	553157.652046231	-63.1006596005277	116.6875	55.7708333333333
124.604166666667	53.7708333333333	0.0334787296944282	0.00388305273238962	555608.733124856	-63.1949773612484	116.6875	55.7708333333333
124.645833333333	53.7708333333333	0.0327938352885983	0.00394617681331347	362527.852042131	-78.2268751569246	119.1875	54.3125
124.6875	53.7708333333333	0.0329775270117863	0.00359754732495206	365217.632460739	-78.2812332290112	119.1875	54.3125
124.729166666667	53.7708333333333	0.0328673749521639	0.00410535844611836	367907.937190375	-78.3345496771973	119.1875	54.3125
[truncated: 63,938 more rows]
