# Supplementary material for: Genomic insights into local adaptation and future climate-induced vulnerability of a keystone forest tree in East Asia
Source: Nat Commun. 2022 Nov 1;13:6541. doi: 10.1038/s41467-022-34206-8 (PMC9626627; doi:10.1038/s41467-022-34206-8)
Supplement: Supplementary file 8 — Source Data [file 41467_2022_34206_MOESM8_ESM.zip › Source data/supplementary_figures/local&forward&reverse/future_CanESM5_370_2100_forwardOffsetGF_19bio.csv]

x1	y1	local	forwardOffset	predDist	bearing	x2	y2
123.479166666667	54.6458333333333	0.0591661475837682	0.0160456342251355	377706.690305729	-56.0567802139452	118.395833333333	56.4375
123.520833333333	54.6458333333333	0.058944816878011	0.016513838965154	377706.690305729	-56.0567802139452	118.4375	56.4375
123.5625	54.6458333333333	0.0589876735410893	0.0166164837356719	379940.694830784	-56.2491276878526	118.4375	56.4375
123.604166666667	54.6458333333333	0.0592661859228794	0.0166002238978393	1648189.79167017	-91.1696291214764	99.2708333333333	51.7708333333333
123.645833333333	54.6458333333333	0.0585766365447644	0.0165702334171105	1650879.10548202	-91.133810177389	99.2708333333333	51.7708333333333
123.6875	54.6458333333333	0.0586168728943031	0.0162327189670114	1653568.45254067	-91.0980513067255	99.2708333333333	51.7708333333333
123.729166666667	54.6458333333333	0.058199346768376	0.015734477317949	1635239.75312557	-90.8167942753046	99.5208333333333	51.8958333333333
123.770833333333	54.6458333333333	0.0584388148544618	0.0158138948762534	1637929.34870731	-90.7815267688564	99.5208333333333	51.8958333333333
123.8125	54.6458333333333	0.0588504520059976	0.0155764315702852	1640618.96685403	-90.7463180056396	99.5208333333333	51.8958333333333
123.854166666667	54.6458333333333	0.0580505608361368	0.0164725353153009	1645998.26663832	-90.6760755344959	99.4791666666666	51.8958333333333
123.895833333333	54.6458333333333	0.0588063046677888	0.0165748808771351	1667015.64814605	-90.9201476900478	99.2708333333333	51.7708333333333
123.9375	54.6458333333333	0.0585773360436298	0.0170274274686836	1669705.17172765	-90.8847430672475	99.2708333333333	51.7708333333333
123.979166666667	54.6458333333333	0.058660860300868	0.0169722651837442	1672394.72095376	-90.849396470956	99.2708333333333	51.7708333333333
124.020833333333	54.6458333333333	0.0585763000177222	0.0169477541542662	1675084.29475968	-90.8141076160892	99.2708333333333	51.7708333333333
124.0625	54.6458333333333	0.0584877003317274	0.0171974922265563	407113.705321975	-58.3763436587759	118.4375	56.4375
124.104166666667	54.6458333333333	0.0583951231721048	0.0173543384152094	1680463.51187797	-90.7437019992324	99.2708333333333	51.7708333333333
124.145833333333	54.6458333333333	0.0586448523463569	0.0171001806258388	411702.583647479	-58.7007861433871	118.4375	56.4375
124.1875	54.6458333333333	0.0586463882675738	0.0167125639283416	1685842.814668	-90.6735239715638	99.2708333333333	51.7708333333333
123.395833333333	54.6041666666667	0.0587395061688419	0.0161877041370187	373684.465651151	-54.8794578897624	118.4375	56.4375
123.4375	54.6041666666667	0.0589774292716303	0.0159428741383745	378100.129600916	-55.2808628495764	118.395833333333	56.4375
123.479166666667	54.6041666666667	0.058715237913406	0.0161784599321624	1640025.06827863	-91.1190287734388	99.2708333333333	51.7708333333333
123.520833333333	54.6041666666667	0.0578236898961225	0.0158923367357811	1642717.17851127	-91.0832970208321	99.2708333333333	51.7708333333333
123.5625	54.6041666666667	0.0582675771752624	0.0158609695726993	1627102.86640589	-90.7631974761678	99.4791666666666	51.8958333333333
123.604166666667	54.6041666666667	0.058149874676939	0.0164888157323935	1629795.24591223	-90.7280260906616	99.4791666666666	51.8958333333333
123.645833333333	54.6041666666667	0.0588034233715598	0.0165135812384681	1650793.69515531	-90.9764616855725	99.2708333333333	51.7708333333333
123.6875	54.6041666666667	0.0586237487016524	0.0161685203943331	1653485.92571706	-90.9409688864862	99.2708333333333	51.7708333333333
123.729166666667	54.6041666666667	0.0584196303998386	0.0159756310514239	1656178.18364844	-90.9055350843914	99.2708333333333	51.7708333333333
123.770833333333	54.6041666666667	0.0585516126971962	0.015988493769188	1658870.46787522	-90.8701599865025	99.2708333333333	51.7708333333333
123.8125	54.6041666666667	0.0582848499945384	0.0162114438139322	1661562.77732844	-90.8348433018926	99.2708333333333	51.7708333333333
123.854166666667	54.6041666666667	0.058602948364015	0.0165625929569588	1664255.11094445	-90.7995847414794	99.2708333333333	51.7708333333333
123.895833333333	54.6041666666667	0.0591149119076651	0.0166411222275619	1666947.46766483	-90.76438401801	99.2708333333333	51.7708333333333
123.9375	54.6041666666667	0.0584732987430046	0.0167917348821249	1669639.84643633	-90.7292408460474	99.2708333333333	51.7708333333333
123.979166666667	54.6041666666667	0.0585717352787063	0.0167158312568006	1654027.48141143	-90.4140952920673	99.4791666666666	51.8958333333333
124.020833333333	54.6041666666667	0.0583763891873915	0.0167432445951531	1656720.02433805	-90.379498984995	99.4791666666666	51.8958333333333
124.0625	54.6041666666667	0.0583044917952964	0.0168468431256886	1659412.5780251	-90.3449586181279	99.4791666666666	51.8958333333333
124.104166666667	54.6041666666667	0.057844930029318	0.0169747059366832	1662105.14147745	-90.3104739136837	99.4791666666666	51.8958333333333
124.145833333333	54.6041666666667	0.0579326196225947	0.0168256529818878	1683102.03455577	-90.5543783938362	99.2708333333333	51.7708333333333
124.1875	54.6041666666667	0.0580768936829459	0.0166433951683545	1685794.52380167	-90.519574636625	99.2708333333333	51.7708333333333
123.0625	54.5625	0.0587241452150801	0.0145332220748346	1612992.70535141	-91.3185438673243	99.2708333333333	51.7708333333333
123.104166666667	54.5625	0.0589302582539443	0.0142714339212905	1635133.24644913	-90.4989153344113	98.8958333333333	51.8958333333333
123.145833333333	54.5625	0.0588845447964133	0.0148449731130907	1618382.06734935	-91.246461185429	99.2708333333333	51.7708333333333
123.1875	54.5625	0.0585189418614386	0.0151487087316306	1644334.63074205	-90.2068692145008	98.8125	51.9375
123.229166666667	54.5625	0.0589884007284714	0.0153010866019989	1643219.06849595	-90.3949157931491	98.8958333333333	51.8958333333333
123.270833333333	54.5625	0.0585872550635698	0.0150421055768789	1626466.38369375	-91.1388025092796	99.2708333333333	51.7708333333333
123.3125	54.5625	0.0584841467626668	0.0150398793506139	1629161.22422527	-91.1030391235772	99.2708333333333	51.7708333333333
123.354166666667	54.5625	0.0585791803978192	0.0150297148945923	1631856.09711685	-91.0673366416362	99.2708333333333	51.7708333333333
123.395833333333	54.5625	0.0581910989442982	0.0151795092893007	1634551.00126798	-91.0316947568091	99.2708333333333	51.7708333333333
123.4375	54.5625	0.0584286070697211	0.0151611950943279	1618962.01443071	-90.708472458306	99.4791666666666	51.8958333333333
123.479166666667	54.5625	0.0583193375709313	0.0152300274664546	1639940.89897471	-90.9605915617791	99.2708333333333	51.7708333333333
123.520833333333	54.5625	0.0584084061043802	0.0152750762276704	1642635.890357	-90.9251296481062	99.2708333333333	51.7708333333333
123.5625	54.5625	0.0583477570645542	0.0156551944008496	1645330.90865214	-90.8897271245762	99.2708333333333	51.7708333333333
123.604166666667	54.5625	0.0584074509037761	0.0157895013231499	1648025.95278706	-90.8543836942732	99.2708333333333	51.7708333333333
123.645833333333	54.5625	0.0585158517258007	0.0157742578024676	1650721.02169405	-90.8190990621814	99.2708333333333	51.7708333333333
123.6875	54.5625	0.0584909367506673	0.0155767866424234	1653416.1143107	-90.7838729351701	99.2708333333333	51.7708333333333
123.729166666667	54.5625	0.0582107243207142	0.0155143832444494	1656111.22957987	-90.7487050219789	99.2708333333333	51.7708333333333
123.770833333333	54.5625	0.058543880979623	0.015842074005444	1658806.36644967	-90.7135950332025	99.2708333333333	51.7708333333333
123.8125	54.5625	0.0587383842276358	0.0161699405406623	1661501.52387336	-90.6785426812765	99.2708333333333	51.7708333333333
123.854166666667	54.5625	0.0585592617961904	0.0161565452021723	1664196.70080935	-90.6435476804628	99.2708333333333	51.7708333333333
123.895833333333	54.5625	0.0581900217619835	0.0163920418640072	1648609.67427232	-90.3258659964715	99.4791666666666	51.8958333333333
123.9375	54.5625	0.0588973222083417	0.0161856790108435	1669587.10907735	-90.5737285982647	99.2708333333333	51.7708333333333
123.979166666667	54.5625	0.0586693151456058	0.0162268481601666	1672282.33835151	-90.5389039544066	99.2708333333333	51.7708333333333
124.020833333333	54.5625	0.0582382534202365	0.0163262990395483	1656695.64964802	-90.2227105001619	99.4791666666666	51.8958333333333
124.0625	54.5625	0.0586126970782218	0.0157376918730811	1656695.64964802	-90.2227105001619	99.5208333333333	51.8958333333333
124.104166666667	54.5625	0.0585314588314322	0.0154411021090713	1667477.03347765	-90.0859407088032	99.3958333333333	51.8958333333333
124.145833333333	54.5625	0.0585073823792529	0.0157249270314694	1662086.33290092	-90.1542163931683	99.5208333333333	51.8958333333333
124.1875	54.5625	0.0582091566265498	0.0156058632071931	1664781.68150664	-90.1200513838042	99.5208333333333	51.8958333333333
124.229166666667	54.5625	0.0583298836785565	0.0158171820456528	1667477.03347765	-90.0859407088032	99.5208333333333	51.8958333333333
122.895833333333	54.5208333333333	0.0587288764788025	0.0146621235352602	1621609.15275586	-90.5130724403491	98.8958333333333	51.8958333333333
122.9375	54.5208333333333	0.0589968657880881	0.0142136182712299	1624307.15549186	-90.4783359110943	98.8958333333333	51.8958333333333
122.979166666667	54.5208333333333	0.0581417378630122	0.0141000773996506	1607497.46373978	-91.2291172147626	99.2708333333333	51.7708333333333
123.020833333333	54.5208333333333	0.0581158347289881	0.0138658933620493	1610194.9646599	-91.1931990941264	99.2708333333333	51.7708333333333
123.0625	54.5208333333333	0.0580494328566992	0.0142434515699373	1612892.50077149	-91.157343235311	99.2708333333333	51.7708333333333
123.104166666667	54.5208333333333	0.0589382776090858	0.0146061365023622	1635099.29281051	-90.3399643744226	98.8958333333333	51.8958333333333
123.145833333333	54.5208333333333	0.0590990847591215	0.0147567879078756	1641626.17868842	-90.0828813235132	98.8125	51.9375
123.1875	54.5208333333333	0.0591100795603716	0.0145847206420213	1644324.28061945	-90.0488452842158	98.8125	51.9375
123.229166666667	54.5208333333333	0.0584497473130951	0.0145161585600399	1605421.48010281	-90.7227209946542	99.4791666666666	51.8958333333333
123.270833333333	54.5208333333333	0.058479361257125	0.0138079594026029	1625437.64959309	-90.2882618322149	99.1875	51.9375
123.3125	54.5208333333333	0.05804524089966	0.013713767692803	1608119.37946726	-90.6876317120525	99.5208333333333	51.8958333333333
123.354166666667	54.5208333333333	0.0582536854765989	0.0144707371719242	1631776.14585347	-90.9080691677261	99.2708333333333	51.7708333333333
123.395833333333	54.5208333333333	0.0581921821377441	0.0145568544008694	1634473.92378322	-90.8727001557889	99.2708333333333	51.7708333333333
123.4375	54.5208333333333	0.0587108996004891	0.0143869354841009	1637171.72705997	-90.837390623965	99.2708333333333	51.7708333333333
123.479166666667	54.5208333333333	0.0589668806830097	0.0147700196028938	1639869.5546174	-90.8021402730997	99.2708333333333	51.7708333333333
123.520833333333	54.5208333333333	0.0584348090505469	0.015311791414729	1642567.40539461	-90.7669488059652	99.2708333333333	51.7708333333333
123.5625	54.5208333333333	0.0581614889281529	0.0154663331777784	1645265.27833593	-90.7318159272451	99.2708333333333	51.7708333333333
123.604166666667	54.5208333333333	0.0584620709773536	0.0156585640530389	1647963.17239098	-90.6967413435194	99.2708333333333	51.7708333333333
123.645833333333	54.5208333333333	0.0585887749968556	0.0159501728703076	1650661.0865146	-90.6617247632488	99.2708333333333	51.7708333333333
123.6875	54.5208333333333	0.0588210380705059	0.015715061041995	1653359.01966678	-90.6267658967606	99.2708333333333	51.7708333333333
123.729166666667	54.5208333333333	0.0583759181214566	0.0157198823587119	1574176.95246914	-90.9524002078067	100.4375	51.9375
123.770833333333	54.5208333333333	0.058739839586074	0.0158830350242544	1576874.697201	-90.9169020212761	100.4375	51.9375
123.8125	54.5208333333333	0.058263435118713	0.0156124080581433	403354.465354426	-55.8633629899954	118.395833333333	56.4375
123.854166666667	54.5208333333333	0.0586415670899298	0.0160235020748395	1582270.26576799	-90.8460918603611	100.4375	51.9375
123.895833333333	54.5208333333333	0.0583505266835424	0.0160098034878062	1584968.08745322	-90.8107792409875	100.4375	51.9375
123.9375	54.5208333333333	0.0584608348913458	0.0157315797628107	410075.291720911	-56.3962106606864	118.395833333333	56.4375
123.979166666667	54.5208333333333	0.0587033005507689	0.0160560415344417	1672244.99823821	-90.3836458698532	99.2708333333333	51.7708333333333
124.020833333333	54.5208333333333	0.0580142842055704	0.0161710885638818	1656683.96725619	-90.0659196740578	99.4791666666666	51.8958333333333
124.0625	54.5208333333333	0.0579342727656565	0.0161181710662155	1659382.06998661	-90.0319115952979	99.4791666666666	51.8958333333333
124.104166666667	54.5208333333333	0.0583844877287477	0.016088991955937	1680339.17257302	-90.2802890669812	99.2708333333333	51.7708333333333
124.145833333333	54.5208333333333	0.0586987803514626	0.016116551347425	1683037.2478367	-90.2459464528767	99.2708333333333	51.7708333333333
124.1875	54.5208333333333	0.0586827103171475	0.0163354917620258	1685735.33003728	-90.2116582167911	99.2708333333333	51.7708333333333
124.229166666667	54.5208333333333	0.0586544828802643	0.0164941228975499	1688433.41819829	-90.1774240920142	99.2708333333333	51.7708333333333
124.270833333333	54.5208333333333	0.0585507941428528	0.0165200304271926	1691131.51134786	-90.1432438135068	99.2708333333333	51.7708333333333
124.3125	54.5208333333333	0.0586446647191985	0.0164520603989721	1693829.60851871	-90.1091171178877	99.2708333333333	51.7708333333333
122.8125	54.4791666666667	0.0580376003730425	0.0134601259655312	1596603.25883274	-91.2105065576767	99.2708333333333	51.7708333333333
122.854166666667	54.4791666666667	0.0585366022837181	0.0132232622267866	1599303.52346943	-91.1746206187767	99.2708333333333	51.7708333333333
122.895833333333	54.4791666666667	0.0582560246925764	0.0133243864649321	1602003.82275368	-91.1387973657712	99.2708333333333	51.7708333333333
122.9375	54.4791666666667	0.0587146121221488	0.0137043442249503	1624274.91272657	-90.3182787113239	98.8958333333333	51.8958333333333
122.979166666667	54.4791666666667	0.0587713215550397	0.0135159243288127	1614617.45595029	-90.2652536529463	99.0625	51.9375
123.020833333333	54.4791666666667	0.0585573426229066	0.0133376080541298	1610104.91736975	-91.0317005146358	99.2708333333333	51.7708333333333
123.0625	54.4791666666667	0.0582734769660694	0.014244836205688	1612805.34415099	-90.9961248082488	99.2708333333333	51.7708333333333
123.104166666667	54.4791666666667	0.0585293566976939	0.0149073714009123	1638925.0281964	-89.9584045023625	98.8125	51.9375
123.145833333333	54.4791666666667	0.0589350210610179	0.0149245080244263	1641625.87644715	-89.924586026325	98.8125	51.9375
123.1875	54.4791666666667	0.0589973957477798	0.0146332060147657	1640479.88778615	-90.1127100658349	98.8958333333333	51.8958333333333
123.229166666667	54.4791666666667	0.0584717440940416	0.0144047103326077	1623607.3317332	-90.8544298578513	99.2708333333333	51.7708333333333
123.270833333333	54.4791666666667	0.058649335838624	0.0142611871314223	1608070.26276514	-90.5258962864308	99.4791666666666	51.8958333333333
123.3125	54.4791666666667	0.0583164495099632	0.0143673632604625	1610771.00604829	-90.4911483912643	99.4791666666666	51.8958333333333
123.354166666667	54.4791666666667	0.0581104444651314	0.0145751612057867	1613471.76336083	-90.4564588786017	99.4791666666666	51.8958333333333
123.395833333333	54.4791666666667	0.0583373357962186	0.0145116723826197	1616172.53369004	-90.4218274498965	99.4791666666666	51.8958333333333
123.4375	54.4791666666667	0.0579568774638267	0.0143791673278919	1637110.36677564	-90.6786559127033	99.2708333333333	51.7708333333333
123.479166666667	54.4791666666667	0.0585567591321692	0.0146737903752585	1639811.03661277	-90.6436774136526	99.2708333333333	51.7708333333333
123.520833333333	54.4791666666667	0.0585343729813097	0.0153641373348655	1649728.40489127	-89.8234544420345	99.0625	51.9375
123.5625	54.4791666666667	0.0583718539879997	0.0154785703669777	1563304.36571919	-90.928474068294	100.4375	51.9375
123.604166666667	54.4791666666667	0.058061429561786	0.0151951874614068	1647913.1530463	-90.5390891933386	99.2708333333333	51.7708333333333
123.645833333333	54.4791666666667	0.0580007286021919	0.0153610636974523	1650613.89073836	-90.5043412458868	99.2708333333333	51.7708333333333
123.6875	54.4791666666667	0.0583897728325241	0.0155248756462272	1653314.64283695	-90.4696502162618	99.2708333333333	51.7708333333333
123.729166666667	54.4791666666667	0.058564407467951	0.0158431383811957	1574106.55139573	-90.7870356684904	100.4375	51.9375
123.770833333333	54.4791666666667	0.0588575263670375	0.0158288934381977	1576807.15752015	-90.75183084573	100.4375	51.9375
123.8125	54.4791666666667	0.0581873254843293	0.0155476204861577	1579507.78540139	-90.7166872875079	100.4375	51.9375
123.854166666667	54.4791666666667	0.0583185931556796	0.0156169995437456	1582208.43398649	-90.6816046744472	100.4375	51.9375
123.895833333333	54.4791666666667	0.0586956922885805	0.0155768718446738	1584909.10222797	-90.6465826893086	100.4375	51.9375
123.9375	54.4791666666667	0.0580404266697279	0.0160067254620509	1587609.78908373	-90.6116210169733	100.4375	51.9375
123.979166666667	54.4791666666667	0.0582623005277467	0.0160399199580544	1590310.49351707	-90.5767193444252	100.4375	51.9375
124.020833333333	54.4791666666667	0.0583253667124107	0.0161694242818919	1674921.05774922	-90.1941372780179	99.2708333333333	51.7708333333333
124.0625	54.4791666666667	0.0586342065299732	0.0159543042335822	1595711.9509962	-90.507094757034	100.4375	51.9375
124.104166666667	54.4791666666667	0.0585621547069782	0.016168789840888	1680322.73577559	-90.1258087335659	99.2708333333333	51.7708333333333
124.145833333333	54.4791666666667	0.0583773877083387	0.0161998569567737	1683023.58056782	-90.0917254262841	99.2708333333333	51.7708333333333
124.1875	54.4791666666667	0.0584944499900941	0.0162787128902884	1685724.42793049	-90.0576957415803	99.2708333333333	51.7708333333333
124.229166666667	54.4791666666667	0.0581754960281473	0.0163022689225172	1670189.15776894	-89.7409535562186	99.4791666666666	51.8958333333333
124.270833333333	54.4791666666667	0.057993931700472	0.0156558464729117	1670189.15776894	-89.7409535562186	99.5208333333333	51.8958333333333
124.3125	54.4791666666667	0.0582145313801625	0.0157199635033624	1672889.97614058	-89.707476256729	99.5208333333333	51.8958333333333
124.354166666667	54.4791666666667	0.058085338354471	0.01554033404394	1675590.78646199	-89.6740509414746	99.5208333333333	51.8958333333333
124.395833333333	54.4791666666667	0.0577952084192218	0.0158350132598219	1678291.5878272	-89.6406773531562	99.5208333333333	51.8958333333333
122.8125	54.4375	0.0582390627308053	0.0132578032262258	1596511.86937752	-91.0475753198037	99.2708333333333	51.7708333333333
122.854166666667	54.4375	0.0592051258424684	0.013747482115537	1606491.7510395	-90.2066435149252	99.0625	51.9375
122.895833333333	54.4375	0.058687341719062	0.0134767382236723	1621552.04519811	-90.1923983056323	98.8958333333333	51.8958333333333
122.9375	54.4375	0.0590134942660767	0.013646484777557	1624255.6267026	-90.1582175109281	98.8958333333333	51.8958333333333
122.979166666667	54.4375	0.0595499699393147	0.0134349345133515	1630824.05939687	-89.9007973778624	98.8125	51.9375
123.020833333333	54.4375	0.0589358491846892	0.0137876303238826	1629662.8020977	-90.0900238280421	98.8958333333333	51.8958333333333
123.0625	54.4375	0.0588600284623709	0.013678725004179	1636231.23293745	-89.8334374605907	98.8125	51.9375
123.104166666667	54.4375	0.0586044683175865	0.0142247886900534	1638934.81325239	-89.7998384508653	98.8125	51.9375
123.145833333333	54.4375	0.0583095803590076	0.0144416717365994	1618137.89875909	-90.7644818191656	99.2708333333333	51.7708333333333
123.1875	54.4375	0.0583799760432636	0.0142779799475883	1620841.2631913	-90.7293667197313	99.2708333333333	51.7708333333333
123.229166666667	54.4375	0.0580216686983742	0.0139713304763612	1623544.64869841	-90.6943109495599	99.2708333333333	51.7708333333333
123.270833333333	54.4375	0.0582014613907483	0.0138038445195335	1608034.23856374	-90.364153348175	99.4791666666666	51.8958333333333
123.3125	54.4375	0.0584072337301405	0.0137807460763724	1608034.23856374	-90.364153348175	99.5208333333333	51.8958333333333
123.354166666667	54.4375	0.0583988669706913	0.0142356915988592	1631654.92122858	-90.5894966085515	99.2708333333333	51.7708333333333
123.395833333333	54.4375	0.0583467036842049	0.0142400099991515	1634358.38062087	-90.5546751591204	99.2708333333333	51.7708333333333
123.4375	54.4375	0.058141398788209	0.0142516759746533	1618848.46911449	-90.2266354511985	99.4791666666666	51.8958333333333
123.479166666667	54.4375	0.0580461416338799	0.0142986941731073	1639765.3460658	-90.4852054907737	99.2708333333333	51.7708333333333
123.520833333333	54.4375	0.0582686234571163	0.0150639524977515	1642468.85008195	-90.4505566899016	99.2708333333333	51.7708333333333
123.5625	54.4375	0.0585268375502595	0.0147062329021272	1563235.95019738	-90.7619118450486	100.4375	51.9375
123.604166666667	54.4375	0.0582260081539348	0.0151175554696212	1647875.89564811	-90.3814297139297	99.2708333333333	51.7708333333333
123.645833333333	54.4375	0.0583750160614253	0.0150381066412267	1568642.70326569	-90.6916627004798	100.4375	51.9375
123.6875	54.4375	0.0584962418810154	0.0153559930312543	1571346.11028415	-90.6566302450729	100.4375	51.9375
123.729166666667	54.4375	0.0581259767239712	0.0152871827529832	1574049.53623083	-90.6216587714202	100.4375	51.9375
123.770833333333	54.4375	0.0586457659487861	0.0156216623945393	1576752.98006656	-90.5867479601118	100.4375	51.9375
123.8125	54.4375	0.0581496871918606	0.0156029140782893	1579456.44075754	-90.5518974938868	100.4375	51.9375
123.854166666667	54.4375	0.0586022848349159	0.0155195525800453	1582159.91727535	-90.5171070576153	100.4375	51.9375
123.895833333333	54.4375	0.058109554459233	0.0155673480276831	1584863.40859685	-90.4823763382805	100.4375	51.9375
123.9375	54.4375	0.0583726618228364	0.0157755113684666	1587566.91370417	-90.4477050249615	100.4375	51.9375
123.979166666667	54.4375	0.0583367162179387	0.0158999560897978	1590270.43158462	-90.4130928088153	100.4375	51.9375
124.020833333333	54.4375	0.0583995216452395	0.0158198010926054	1592973.96123072	-90.3785393830603	100.4375	51.9375
124.0625	54.4375	0.058590989423962	0.0155371317431555	1595677.50164009	-90.3440444429585	100.4375	51.9375
124.104166666667	54.4375	0.0584179442630194	0.015885624276077	1680318.8042047	-89.9713276018432	99.2708333333333	51.7708333333333
124.145833333333	54.4375	0.0585116934148364	0.0159203062524569	1601084.61076445	-90.2752288108822	100.4375	51.9375
124.1875	54.4375	0.0586172362632124	0.0157998239513615	1603788.17749992	-90.2409075195006	100.4375	51.9375
124.229166666667	54.4375	0.0583359502831767	0.0155447234779957	1688429.57796358	-89.8700154780208	99.2708333333333	51.7708333333333
124.270833333333	54.4375	0.0585285123100428	0.0153447373196629	1672919.93709736	-89.5522808852292	99.4791666666666	51.8958333333333
124.3125	54.4375	0.0579670561581302	0.0151221593347423	1675623.44248795	-89.5191182934832	99.4791666666666	51.8958333333333
124.354166666667	54.4375	0.058059813314662	0.0144556847970567	1675623.44248795	-89.5191182934832	99.5208333333333	51.8958333333333
124.395833333333	54.4375	0.0579303250665867	0.0144600238496056	1678326.93475557	-89.4860066521165	99.5208333333333	51.8958333333333
124.4375	54.4375	0.0582782786826459	0.0147926431895067	1681030.41301813	-89.4529457088754	99.5208333333333	51.8958333333333
124.479166666667	54.4375	0.057871175221686	0.0151564575017417	1686437.32401989	-89.3869749157185	99.4791666666666	51.8958333333333
122.270833333333	54.3958333333333	0.0587373047547247	0.0139056896715532	1561258.05548257	-91.3494157977041	99.2708333333333	51.7708333333333
122.3125	54.3958333333333	0.0584228809529275	0.0135193551406255	1545769.4837606	-91.0049349350995	99.4791666666666	51.8958333333333
122.354166666667	54.3958333333333	0.0585396882648376	0.0133220202164944	1566669.30783231	-91.2772073863708	99.2708333333333	51.7708333333333
122.395833333333	54.3958333333333	0.0587133895903945	0.013547595704854	1589067.260948	-90.4432935804916	98.8958333333333	51.8958333333333
122.4375	54.3958333333333	0.0589539054715814	0.013708356222407	1591773.52335924	-90.4087063050356	98.8958333333333	51.8958333333333
122.479166666667	54.3958333333333	0.0582618994688858	0.0133099266573024	1556593.39201334	-90.8630361204194	99.4791666666666	51.8958333333333
122.520833333333	54.3958333333333	0.0581235548662842	0.0130704450785002	1577492.25881529	-91.1335663407057	99.2708333333333	51.7708333333333
122.854166666667	54.3958333333333	0.0587351527074228	0.0132966912690917	1618836.62426522	-90.0660145515126	98.8958333333333	51.8958333333333
122.895833333333	54.3958333333333	0.0589529052363508	0.0134308088928984	1625425.90842691	-89.8084327556375	98.8125	51.9375
122.9375	54.3958333333333	0.0589561749511256	0.0133551797281951	1628132.22775085	-89.7748943794448	98.8125	51.9375
122.979166666667	54.3958333333333	0.0590455921336258	0.0135618386960176	1630838.54085623	-89.7414098585176	98.8125	51.9375
123.020833333333	54.3958333333333	0.0596895557612063	0.0135989678686457	1633544.84682946	-89.7079789188765	98.8125	51.9375
123.0625	54.3958333333333	0.0596843161999271	0.0135274725858202	1636251.1447613	-89.674601288327	98.8125	51.9375
123.104166666667	54.3958333333333	0.0585442617826689	0.0135704889719341	1635074.63616937	-89.8630959062015	98.8958333333333	51.8958333333333
123.145833333333	54.3958333333333	0.0583399795501308	0.013235069155293	1637780.96364439	-89.82946710079	98.8958333333333	51.8958333333333
123.1875	54.3958333333333	0.0577968934904034	0.0133640514662438	1620788.71520312	-90.5689597264011	99.2708333333333	51.7708333333333
123.229166666667	54.3958333333333	0.0581218292731703	0.0132960627881644	1623494.92701579	-90.5341819649265	99.2708333333333	51.7708333333333
123.270833333333	54.3958333333333	0.0577383727457909	0.0133920339450311	1608011.30746888	-90.2024055606865	99.4791666666666	51.8958333333333
123.3125	54.3958333333333	0.0579727551108915	0.0135207524947715	1628907.3955309	-90.4648007039106	99.2708333333333	51.7708333333333
123.354166666667	54.3958333333333	0.0580909567820228	0.0138626993811107	1631613.6502015	-90.4301966145751	99.2708333333333	51.7708333333333
123.395833333333	54.3958333333333	0.058463069919115	0.0140268858419158	1641663.71288556	-89.6080048745628	99.0625	51.9375
123.4375	54.3958333333333	0.0584894396531066	0.0140168531626245	1637026.19532706	-90.3611600581273	99.2708333333333	51.7708333333333
123.479166666667	54.3958333333333	0.0582026832158658	0.0141246923276435	1639732.4837803	-90.3267270126475	99.2708333333333	51.7708333333333
123.520833333333	54.3958333333333	0.0584189608973136	0.0149060441203602	1560474.83506156	-90.6302555253813	100.4375	51.9375
123.5625	54.3958333333333	0.058388008907835	0.015007426919142	1563181.01748946	-90.5953375201603	100.4375	51.9375
123.604166666667	54.3958333333333	0.0586509969625805	0.01472423424852	1565887.21704008	-90.5604805213549	100.4375	51.9375
123.645833333333	54.3958333333333	0.0581818481466183	0.0150966109054104	1568593.43268282	-90.5256842074229	100.4375	51.9375
123.6875	54.3958333333333	0.0586040336866937	0.0152409739593239	1571299.66339247	-90.4909482589999	100.4375	51.9375
123.729166666667	54.3958333333333	0.05844282362643	0.0151799910044092	1574005.90814912	-90.4562723588807	100.4375	51.9375
123.770833333333	54.3958333333333	0.0585361043262102	0.0152629883764022	1576712.16593814	-90.4216561920013	100.4375	51.9375
123.8125	54.3958333333333	0.0590556733034864	0.0153957899464062	1579418.43575015	-90.3870994454214	100.4375	51.9375
123.854166666667	54.3958333333333	0.0589844522635021	0.0155009427838054	1582124.71658093	-90.352601808306	100.4375	51.9375
123.895833333333	54.3958333333333	0.0583325196661646	0.0154291887352293	1584831.00743143	-90.318162971908	100.4375	51.9375
123.9375	54.3958333333333	0.0583566341754782	0.0154193183912424	1587537.30730768	-90.2837826295512	100.4375	51.9375
123.979166666667	54.3958333333333	0.0581177982457608	0.0154481296486405	1590243.61522075	-90.2494604766128	100.4375	51.9375
124.020833333333	54.3958333333333	0.0584815985557008	0.0155962907341215	1592949.93018677	-90.2151962105058	100.4375	51.9375
124.0625	54.3958333333333	0.0583220993315952	0.0155303242344755	1595656.2512268	-90.1809895306632	100.4375	51.9375
124.104166666667	54.3958333333333	0.0578591086851781	0.0156607499034771	1680327.37768581	-89.8168479998571	99.2708333333333	51.7708333333333
124.145833333333	54.3958333333333	0.0582636301099822	0.0155472800782776	1601068.90763774	-90.1127477374993	100.4375	51.9375
124.1875	54.3958333333333	0.0587254402342789	0.0153035798732475	1603775.24107527	-90.0787120329908	100.4375	51.9375
124.229166666667	54.3958333333333	0.0585950388994422	0.0153822113327344	1688446.32101008	-89.71631457194	99.2708333333333	51.7708333333333
124.270833333333	54.3958333333333	0.0578546214045354	0.0149492969138183	1672962.4600478	-89.3970934220428	99.4791666666666	51.8958333333333
124.3125	54.3958333333333	0.0582546415619302	0.0142638760382631	1672962.4600478	-89.3970934220428	99.5208333333333	51.8958333333333
124.354166666667	54.3958333333333	0.0581355433854738	0.0138533372538573	1675668.6391441	-89.3641940322526	99.5208333333333	51.8958333333333
124.395833333333	54.3958333333333	0.0580511603564693	0.0140386090307394	1678374.80100982	-89.3313448123487	99.5208333333333	51.8958333333333
124.4375	54.3958333333333	0.0580086306099659	0.0143706710833982	1683787.06960295	-89.2657958885681	99.4791666666666	51.8958333333333
124.479166666667	54.3958333333333	0.0584012219824298	0.0142167895994493	1704683.97224424	-89.5166337972176	99.2708333333333	51.7708333333333
124.520833333333	54.3958333333333	0.058965721714355	0.0145477464276192	1625425.90842691	-89.8084327556375	100.4375	51.9375
122.020833333333	54.3541666666667	0.0578545797343798	0.0137565940299499	1544905.24074317	-91.3990499681656	99.2708333333333	51.7708333333333
122.0625	54.3541666666667	0.0584315505146045	0.0136470104725636	1547613.53275441	-91.3628184734299	99.2708333333333	51.7708333333333
122.104166666667	54.3541666666667	0.0585030782516515	0.0133230658929519	1550321.86547242	-91.3266533371721	99.2708333333333	51.7708333333333
122.145833333333	54.3541666666667	0.0582019892502054	0.013452799150806	1553030.23774474	-91.2905542070417	99.2708333333333	51.7708333333333
122.1875	54.3541666666667	0.0584742897455679	0.0134554586976849	1555738.64842514	-91.254520733094	99.2708333333333	51.7708333333333
122.229166666667	54.3541666666667	0.0585750356560263	0.0139707527024781	1558447.09637364	-91.2185525677696	99.2708333333333	51.7708333333333
122.270833333333	54.3541666666667	0.0585687162859881	0.0138228320605447	1580910.90549629	-90.3827760271569	98.8958333333333	51.8958333333333
122.3125	54.3541666666667	0.0585480675540515	0.0135182959734936	1583619.92918635	-90.3483032514465	98.8958333333333	51.8958333333333
122.354166666667	54.3541666666667	0.0590133607301896	0.0136601218159572	1586328.96277686	-90.3138892238241	98.8958333333333	51.8958333333333
122.395833333333	54.3541666666667	0.0588138986000105	0.0132356692910213	1487296.11262532	-91.4219800276391	100.4375	51.9375
122.4375	54.3541666666667	0.0589317542380264	0.0131850217093331	1490004.37837028	-91.3856122944768	100.4375	51.9375
122.479166666667	54.3541666666667	0.0589570480457476	0.0136377383256242	1492712.6856567	-91.3493140610538	100.4375	51.9375
122.520833333333	54.3541666666667	0.0593285762275139	0.0133647784997192	1495421.0333194	-91.3130849446563	100.4375	51.9375
122.5625	54.3541666666667	0.0587904752778944	0.0135203662280314	1498129.42019979	-91.2769245652874	100.4375	51.9375
122.604166666667	54.3541666666667	0.0588472919369785	0.0133946325694541	1500837.84514584	-91.2408325456431	100.4375	51.9375
122.645833333333	54.3541666666667	0.0586725034088717	0.0135354820185491	1605292.39231356	-90.0746104923661	98.8958333333333	51.8958333333333
122.895833333333	54.3541666666667	0.0585318043749917	0.0133804592845949	1601786.42506067	-90.6516692279035	99.2708333333333	51.7708333333333
122.9375	54.3541666666667	0.0585002511490354	0.0133480657941136	1624255.92532854	-89.8380934412673	98.8958333333333	51.8958333333333
122.979166666667	54.3541666666667	0.0587858679939115	0.0134038435013278	1626964.99097685	-89.8045249809304	98.8958333333333	51.8958333333333
123.020833333333	54.3541666666667	0.0583773954592185	0.0134050191049341	1633574.92494446	-89.5488732805802	98.8125	51.9375
123.0625	54.3541666666667	0.0599014927274099	0.0132875044116826	1636283.9135199	-89.5157714169131	98.8125	51.9375
123.104166666667	54.3541666666667	0.0596289302477305	0.0131950139609082	1638992.88887875	-89.482721751746	98.8125	51.9375
123.145833333333	54.3541666666667	0.0591849196790667	0.0132181196447962	1637801.19031495	-89.6707892132187	98.8958333333333	51.8958333333333
123.1875	54.3541666666667	0.0581312646390115	0.0133108083353255	1620749.15195772	-90.4085446517626	99.2708333333333	51.7708333333333
123.229166666667	54.3541666666667	0.0589363663122645	0.0136684396689844	1623458.16760487	-90.3740454897228	99.2708333333333	51.7708333333333
123.270833333333	54.3541666666667	0.058467700244214	0.0138853547334026	1626167.19389251	-90.3396036670245	99.2708333333333	51.7708333333333
123.3125	54.3541666666667	0.0583181709338925	0.0141219114297361	1628876.22982489	-90.3052188916112	99.2708333333333	51.7708333333333
123.354166666667	54.3541666666667	0.0588336631768567	0.0139405061125622	1549594.72779651	-90.6024510896657	100.4375	51.9375
123.395833333333	54.3541666666667	0.0583806940286766	0.0143365843422468	1553821.43535577	-90.7308038480836	100.4375	51.8958333333333
123.4375	54.3541666666667	0.0585227839873522	0.0143771827347097	1555012.61932557	-90.5327895182115	100.4375	51.9375
123.479166666667	54.3541666666667	0.0584500159034997	0.0148294156246171	1557721.58853497	-90.4980504232943	100.4375	51.9375
123.520833333333	54.3541666666667	0.0587557769739304	0.014628017968169	1560430.57201018	-90.4633720233321	100.4375	51.9375
123.5625	54.3541666666667	0.0586510270464599	0.0146810026383848	1563139.56873478	-90.4287539968988	100.4375	51.9375
123.604166666667	54.3541666666667	0.0590133003052521	0.0150116904069143	1565848.57769767	-90.3941960247566	100.4375	51.9375
123.645833333333	54.3541666666667	0.059098636645682	0.015105310154202	1568557.597893	-90.3596977898365	100.4375	51.9375
123.6875	54.3541666666667	0.058513391052357	0.0151395096341281	1571266.62832012	-90.3252589772209	100.4375	51.9375
123.729166666667	54.3541666666667	0.0585681076898718	0.0151761393267106	1573975.66798353	-90.2908792741252	100.4375	51.9375
123.770833333333	54.3541666666667	0.0587605368480819	0.0152210268159547	1576684.71589288	-90.2565583698794	100.4375	51.9375
123.8125	54.3541666666667	0.0584743737051379	0.0153373780004902	1579393.77106285	-90.2222959559114	100.4375	51.9375
123.854166666667	54.3541666666667	0.0580747618735086	0.0152727179626052	1582102.83251317	-90.1880917257283	100.4375	51.9375
123.895833333333	54.3541666666667	0.0590399622479272	0.0154399126228718	1584811.89926856	-90.1539453748996	100.4375	51.9375
123.9375	54.3541666666667	0.0589431237011966	0.0153862533187194	1587520.97035867	-90.1198566010401	100.4375	51.9375
123.979166666667	54.3541666666667	0.0587370373460279	0.0153865100319205	1590230.04481804	-90.0858251037924	100.4375	51.9375
124.020833333333	54.3541666666667	0.0585824449102832	0.0156015802045285	1592939.1216861	-90.0518505848103	100.4375	51.9375
124.0625	54.3541666666667	0.0586239286971241	0.0154127704944647	1595648.20000707	-90.0179327477421	100.4375	51.9375
124.104166666667	54.3541666666667	0.058576541097521	0.015384159846044	1598357.27882995	-89.9840712982138	100.4375	51.9375
124.145833333333	54.3541666666667	0.0587651152490842	0.015082332562501	1601066.35720849	-89.950265943813	100.4375	51.9375
124.1875	54.3541666666667	0.0584549278373775	0.0152879857861869	1603775.43420112	-89.9165163940725	100.4375	51.9375
124.229166666667	54.3541666666667	0.0581398731522589	0.0153207487417426	1606484.50887093	-89.8828223604542	100.4375	51.9375
124.270833333333	54.3541666666667	0.0579859186548852	0.0149046770342723	1691184.49920915	-89.5294698923622	99.2708333333333	51.7708333333333
124.3125	54.3541666666667	0.0586240092499916	0.0143458983816136	1673017.54376979	-89.2419162257414	99.5208333333333	51.8958333333333
124.354166666667	54.3541666666667	0.0585230837611094	0.0145053721768871	1678435.18525543	-89.1766941689109	99.4791666666666	51.8958333333333
124.395833333333	54.3541666666667	0.0578788251916595	0.0138775253612509	1678435.18525543	-89.1766941689109	99.5208333333333	51.8958333333333
124.4375	54.3541666666667	0.0579779777587021	0.0138698136744511	1683852.73825698	-89.1116686744765	99.4791666666666	51.8958333333333
124.479166666667	54.3541666666667	0.0578768275462621	0.0141363156275792	1686561.47947958	-89.0792290297167	99.4791666666666	51.8958333333333
124.520833333333	54.3541666666667	0.058635089770527	0.0141878225124824	1625447.88877977	-89.6484947371977	100.4375	51.9375
121.479166666667	54.3125	0.0583134188428815	0.0144392970367172	1496828.82000292	-91.3081343635252	99.3958333333333	51.8958333333333
121.520833333333	54.3125	0.0582757131852891	0.0150335087963232	1498033.10846142	-91.1028450458137	99.3958333333333	51.9375
121.5625	54.3125	0.0583160750741014	0.0149007014330485	1502251.12115584	-91.2359346217194	99.3958333333333	51.8958333333333
121.604166666667	54.3125	0.0581305801752342	0.0141148584469687	1496828.82000292	-91.3081343635252	99.5208333333333	51.8958333333333
121.645833333333	54.3125	0.0581731015256005	0.0137926180509315	1499539.95161459	-91.2720003427862	99.5208333333333	51.8958333333333
121.6875	54.3125	0.0583443331498429	0.013729432603632	1502251.12115584	-91.2359346217194	99.5208333333333	51.8958333333333
121.729166666667	54.3125	0.0581025427005499	0.0136701647692261	1504962.32748187	-91.1999368259733	99.5208333333333	51.8958333333333
121.770833333333	54.3125	0.0580778927167748	0.0135847132760611	1510384.84594125	-91.1281435262327	99.4791666666666	51.8958333333333
121.8125	54.3125	0.0583174062243857	0.0143495909957111	1531243.3359377	-91.4110777793596	99.2708333333333	51.7708333333333
121.854166666667	54.3125	0.0583902891644197	0.0144820432197541	1533954.35354975	-91.3748187036341	99.2708333333333	51.7708333333333
121.895833333333	54.3125	0.0578050088437839	0.0137213076696916	1536665.41229936	-91.3386267933338	99.2708333333333	51.7708333333333
121.9375	54.3125	0.058065006607487	0.0136044505690833	1521230.2746133	-90.9853558497805	99.4791666666666	51.8958333333333
121.979166666667	54.3125	0.0582782234925505	0.0138092828925411	1521230.27461329	-90.9853558497806	99.5208333333333	51.8958333333333
122.020833333333	54.3125	0.0586361430046061	0.0137542277647152	1523941.70691162	-90.9498232686406	99.5208333333333	51.8958333333333
122.0625	54.3125	0.0585002545149843	0.0134745012162173	1526653.16706311	-90.9143557112775	99.5208333333333	51.8958333333333
122.104166666667	54.3125	0.0578951507505794	0.0133753332365764	1532076.16657574	-90.8436142648513	99.4791666666666	51.8958333333333
122.145833333333	54.3125	0.0582778671420242	0.0133018528295922	1552932.56434746	-91.1228658163285	99.2708333333333	51.7708333333333
122.1875	54.3125	0.0579212877920818	0.0135269517828595	1555643.87902222	-91.0871341207009	99.2708333333333	51.7708333333333
122.229166666667	54.3125	0.0582755552139252	0.0138720517045646	1520037.07982832	-91.1877192989977	99.8125	51.8541666666667
122.270833333333	54.3125	0.0580487738732693	0.0137192432165936	1561066.60343935	-91.015863449276	99.2708333333333	51.7708333333333
122.3125	54.3125	0.0582816307385735	0.0136405959381917	1540210.84771153	-90.7379810683137	99.5625	51.8958333333333
122.354166666667	54.3125	0.058242311216734	0.0134130078165369	1566489.44726022	-90.9448474775433	99.2708333333333	51.7708333333333
122.395833333333	54.3125	0.0586384539661439	0.0133474876596167	1569200.91121173	-90.9094341651553	99.2708333333333	51.7708333333333
122.4375	54.3125	0.0591489011723448	0.0133288810691069	1489899.3102498	-91.2105544711278	100.4375	51.9375
122.479166666667	54.3125	0.0592568242545807	0.0128678089512004	1492610.54182962	-91.1745834224987	100.4375	51.9375
122.520833333333	54.3125	0.0586241283655515	0.0132640264954709	1495321.80827664	-91.1386804056267	100.4375	51.9375
122.5625	54.3125	0.0588183345449096	0.0134383233320468	1498033.10846142	-91.1028450458137	100.4375	51.9375
122.604166666667	54.3125	0.0590224791825411	0.0135956715058547	1500744.44126088	-91.067076971022	100.4375	51.9375
122.645833333333	54.3125	0.0585389995792416	0.0135492596515916	1503455.80555825	-91.0313758118504	100.4375	51.9375
122.6875	54.3125	0.0583248993698046	0.013961742924669	1595653.34790379	-89.8548768219725	99.0625	51.9375
122.729166666667	54.3125	0.058353829608953	0.0140899614317251	1590893.48984811	-90.6283564989641	99.2708333333333	51.7708333333333
122.770833333333	54.3125	0.058888536871558	0.0140196462927061	1593605.15467601	-90.5934955696129	99.2708333333333	51.7708333333333
122.8125	54.3125	0.0586135450702401	0.0136963919788896	1596316.83658054	-90.5586944274373	99.2708333333333	51.7708333333333
122.854166666667	54.3125	0.0585667631164797	0.013739892135052	1606500.54714562	-89.7209150710944	99.0625	51.9375
122.895833333333	54.3125	0.0585386710841533	0.0139519438418084	1601740.24750956	-90.4892702667206	99.2708333333333	51.7708333333333
122.9375	54.3125	0.0583998797286274	0.0138492803862302	1522436.14506702	-90.783310848451	100.4375	51.9375
122.979166666667	54.3125	0.0587252874749329	0.013371810324613	1525147.72188021	-90.7481320246796	100.4375	51.9375
123.020833333333	54.3125	0.0587919700449811	0.0131514251930409	1527859.32041432	-90.7130169068296	100.4375	51.9375
123.0625	54.3125	0.0591087510098224	0.0133017919724216	1530570.93961248	-90.6779651506328	100.4375	51.9375
123.104166666667	54.3125	0.0594631966200869	0.0136907641979473	1533282.57842353	-90.6429764142156	100.4375	51.9375
123.145833333333	54.3125	0.059389284108873	0.0136415095191178	1641752.79863796	-89.2914529794236	98.8125	51.9375
123.1875	54.3125	0.0587068181193405	0.0133722392210388	1538705.91070786	-90.5731866450765	100.4375	51.9375
123.229166666667	54.3125	0.0584961417337421	0.0136681804866098	1541417.60210689	-90.5383849403969	100.4375	51.9375
123.270833333333	54.3125	0.0585489770692672	0.0138531020566697	1544129.30897019	-90.503644911541	100.4375	51.9375
123.3125	54.3125	0.0587987661157848	0.0142591437951507	1546841.03027438	-90.468966228304	100.4375	51.9375
123.354166666667	54.3125	0.0587370137860791	0.0143457702684208	1549552.76500146	-90.4343485627547	100.4375	51.9375
123.395833333333	54.3125	0.0584281591797368	0.0144364227796862	1552264.51213882	-90.3997915892166	100.4375	51.9375
123.4375	54.3125	0.0584773091288851	0.0144419772339002	1554976.27067914	-90.3652949842485	100.4375	51.9375
123.479166666667	54.3125	0.0584712538754248	0.0146383265774822	1557688.03962039	-90.3308584266256	100.4375	51.9375
123.520833333333	54.3125	0.0583820007273735	0.0146210149546181	1560399.81796574	-90.2964815973204	100.4375	51.9375
123.5625	54.3125	0.0580770341628531	0.0146504065306332	1563111.60472355	-90.2621641794842	100.4375	51.9375
123.604166666667	54.3125	0.0582143331975716	0.0148713178505962	1565823.3989073	-90.2279058584288	100.4375	51.9375
123.645833333333	54.3125	0.0588158149676256	0.0150729535077526	1568535.19953558	-90.1937063216078	100.4375	51.9375
123.6875	54.3125	0.0588660403766379	0.0149848865444856	1571247.00563201	-90.1595652585989	100.4375	51.9375
123.729166666667	54.3125	0.0592221223116539	0.0151165510474066	1573958.81622518	-90.1254823610859	100.4375	51.9375
123.770833333333	54.3125	0.0589463949745174	0.0152067424401512	1576670.63034869	-90.0914573228406	100.4375	51.9375
123.8125	54.3125	0.0585078233844421	0.0152351252784244	1579382.44704101	-90.0574898397057	100.4375	51.9375
123.854166666667	54.3125	0.0588774531290747	0.0152619157054654	1582094.2653455	-90.0235796095774	100.4375	51.9375
123.895833333333	54.3125	0.059083933903454	0.0152252106233805	1584806.08431036	-89.9897263323877	100.4375	51.9375
123.9375	54.3125	0.0584845730892046	0.0151754246320888	1587517.90298854	-89.9559297100878	100.4375	51.9375
123.979166666667	54.3125	0.0584939881956955	0.0151311486839986	1590229.72043778	-89.9221894466312	100.4375	51.9375
124.020833333333	54.3125	0.0585337560861385	0.0153201178007414	1592941.5357205	-89.8885052479568	100.4375	51.9375
124.0625	54.3125	0.0581941939814641	0.0152978344837902	1595653.34790379	-89.8548768219725	100.4375	51.9375
124.104166666667	54.3125	0.0587481019288177	0.0152870841662919	1598365.15605937	-89.8213038785387	100.4375	51.9375
124.145833333333	54.3125	0.05857529430754	0.0152038758624378	1601076.95926355	-89.7877861294523	100.4375	51.9375
124.1875	54.3125	0.0586117620308396	0.0153390668294016	1603788.75659718	-89.7543232884303	100.4375	51.9375
124.229166666667	54.3125	0.0581119789654932	0.0152734137762964	1606500.54714562	-89.7209150710944	100.4375	51.9375
124.270833333333	54.3125	0.0583806322152973	0.015255278412247	1609212.32999871	-89.6875611949546	100.4375	51.9375
124.3125	54.3125	0.0584498867341145	0.0150809010205789	1611924.10425071	-89.6542613793943	100.4375	51.9375
124.354166666667	54.3125	0.0586256808405015	0.0153078589324659	1614635.86900028	-89.6210153456544	100.4375	51.9375
124.395833333333	54.3125	0.0586499574045245	0.0149962280438431	1699363.69136409	-89.2776685339776	99.2708333333333	51.7708333333333
124.4375	54.3125	0.0585644857266384	0.0148571569244002	1620059.36640856	-89.5546835177958	100.4375	51.9375
124.479166666667	54.3125	0.0586116704995402	0.0147254503872545	1622771.09728623	-89.5215971753103	100.4375	51.9375
124.520833333333	54.3125	0.0589029237071632	0.0142733014011428	1625482.81509935	-89.4885635178816	100.4375	51.9375
124.5625	54.3125	0.0584475214989375	0.0139834461218099	1628194.518968	-89.4555822758125	100.4375	51.9375
124.604166666667	54.3125	0.0590224355956264	0.0144244147330721	1630906.20801645	-89.422653181174	100.4375	51.9375
124.645833333333	54.3125	0.0585228894584653	0.0138482078476111	1633617.88137312	-89.3897759677905	100.4375	51.9375
121.354166666667	54.2708333333333	0.0575617788015345	0.0154484123304518	1483160.30223225	-91.3139687727126	99.4791666666666	51.8958333333333
121.395833333333	54.2708333333333	0.058018184995487	0.0150712442741501	1483160.30223225	-91.3139687727126	99.5208333333333	51.8958333333333
121.4375	54.2708333333333	0.0580741626227565	0.0148946941027075	1485874.16563133	-91.2778177516107	99.5208333333333	51.8958333333333
121.479166666667	54.2708333333333	0.0579655803206037	0.0143052079219095	1488588.06718945	-91.2417358417404	99.5208333333333	51.8958333333333
121.520833333333	54.2708333333333	0.0579207951975173	0.0141750064177316	1491302.00575853	-91.2057226605713	99.5208333333333	51.8958333333333
121.5625	54.2708333333333	0.0579009283523042	0.0145791693589116	1494015.98019701	-91.1697778283029	99.5208333333333	51.8958333333333
121.604166666667	54.2708333333333	0.0581053498465281	0.0142855167037305	1496729.9893698	-91.1339009678407	99.5208333333333	51.8958333333333
121.645833333333	54.2708333333333	0.0577845997961795	0.0145327148958165	1499444.03214819	-91.098091704772	99.5208333333333	51.8958333333333
121.6875	54.2708333333333	0.0581774889093664	0.0148073625469892	1522994.41762217	-91.3491626447891	99.2708333333333	51.7708333333333
121.729166666667	54.2708333333333	0.0582851072824733	0.0140188419097487	1507586.35092494	-90.9910657955366	99.4791666666666	51.8958333333333
121.770833333333	54.2708333333333	0.0581530656368754	0.0136344344048305	1510300.51696491	-90.955523230734	99.4791666666666	51.8958333333333
121.8125	54.2708333333333	0.0579930963938692	0.0139486999958474	1531136.00963101	-91.2409158046911	99.2708333333333	51.7708333333333
121.854166666667	54.2708333333333	0.0584662625183143	0.0138000445287438	1453310.65840044	-91.7163035571208	100.4375	51.8958333333333
121.895833333333	54.2708333333333	0.0584533145967182	0.0133990973242098	1536563.92414667	-91.1690844757216	99.2708333333333	51.7708333333333
121.9375	54.2708333333333	0.0584254008088356	0.013425049409151	1521157.45080212	-90.8140070434455	99.4791666666666	51.8958333333333
121.979166666667	54.2708333333333	0.0584894860865625	0.0133234541939826	1523871.74626829	-90.7787897393757	99.4791666666666	51.8958333333333
122.020833333333	54.2708333333333	0.0584413495693317	0.0133148621564463	1526586.06439293	-90.7436364310038	99.4791666666666	51.8958333333333
122.0625	54.2708333333333	0.0579806107615898	0.013486192312764	1547420.16009142	-91.0262087581529	99.2708333333333	51.7708333333333
122.104166666667	54.2708333333333	0.0581213241820766	0.0135151097582281	1550134.29734451	-90.9906517339705	99.2708333333333	51.7708333333333
122.145833333333	54.2708333333333	0.0580235629217264	0.013450135332376	1552848.46369766	-90.9551587818074	99.2708333333333	51.7708333333333
122.1875	54.2708333333333	0.0582168984108796	0.0134824706088301	1555562.65805791	-90.9197295607689	99.2708333333333	51.7708333333333
122.229166666667	54.2708333333333	0.0584425105006965	0.013700770908493	1558276.87933818	-90.8843637322925	99.2708333333333	51.7708333333333
122.270833333333	54.2708333333333	0.0580466641376558	0.0134719488093592	1560991.12645719	-90.8490609601279	99.2708333333333	51.7708333333333
122.3125	54.2708333333333	0.0580230421495864	0.0133045013101661	1563705.39833943	-90.8138209103181	99.2708333333333	51.7708333333333
122.354166666667	54.2708333333333	0.058602547795309	0.0132800641073638	1566419.6939151	-90.7786432511793	99.2708333333333	51.7708333333333
122.395833333333	54.2708333333333	0.0588004851940567	0.0133401968574967	1487094.31206344	-91.0711850462188	100.4375	51.9375
122.4375	54.2708333333333	0.059037032612589	0.0131604809969738	1489808.41104461	-91.0354746413493	100.4375	51.9375
122.479166666667	54.2708333333333	0.0585267874072701	0.0130765907699741	1492522.54057229	-90.9998315482113	100.4375	51.9375
122.520833333333	54.2708333333333	0.0591917421759129	0.0134079465568102	1495236.69953964	-90.964255394819	100.4375	51.9375
122.5625	54.2708333333333	0.0587578716715869	0.0136188310616412	1497950.88684601	-90.9287458118374	100.4375	51.9375
122.604166666667	54.2708333333333	0.0588382445944029	0.0136539396413579	1500665.10139693	-90.893302432558	100.4375	51.9375
122.645833333333	54.2708333333333	0.0581791610052948	0.0136051170472868	1503379.34210401	-90.8579248928759	100.4375	51.9375
122.6875	54.2708333333333	0.0580504638989652	0.0137336766126481	1506093.60788489	-90.8226128312674	100.4375	51.9375
122.729166666667	54.2708333333333	0.0583439636940196	0.0140057789873014	1508807.89766322	-90.7873658887666	100.4375	51.9375
122.770833333333	54.2708333333333	0.058368372432588	0.0140560763329908	1593563.72144072	-90.4302267639645	99.2708333333333	51.7708333333333
122.8125	54.2708333333333	0.0585864754563003	0.0138611344500299	1515728.93212196	-90.8846350365463	100.4375	51.8958333333333
122.854166666667	54.2708333333333	0.0585348964484053	0.0134285894493645	1516950.90030795	-90.682012224155	100.4375	51.9375
122.895833333333	54.2708333333333	0.0586410658374678	0.0137899053207461	1519665.27543032	-90.647022218809	100.4375	51.9375
122.9375	54.2708333333333	0.0585574565486807	0.0138224003062976	1522379.66925626	-90.6120955753363	100.4375	51.9375
122.979166666667	54.2708333333333	0.0587579846191043	0.0134156595889069	1525094.08074422	-90.5772319496566	100.4375	51.9375
123.020833333333	54.2708333333333	0.058551847712728	0.013637944733841	1617387.49424227	-89.4270578006408	99.0625	51.9375
123.0625	54.2708333333333	0.0585449389303487	0.0132893360035188	1530522.95256808	-90.5076923873629	100.4375	51.9375
123.104166666667	54.2708333333333	0.0595087023329826	0.0140334109623929	1533237.41084878	-90.4730157745344	100.4375	51.9375
123.145833333333	54.2708333333333	0.059620921770839	0.0141495537828618	1535951.88268102	-90.4384008270283	100.4375	51.9375
123.1875	54.2708333333333	0.0597698885986968	0.0141157316062861	1538666.36705086	-90.403847212587	100.4375	51.9375
123.229166666667	54.2708333333333	0.0595405498665709	0.0141616203398611	1541380.86294975	-90.3693546012564	100.4375	51.9375
123.270833333333	54.2708333333333	0.0596661712192927	0.0143141688661749	1544095.36937445	-90.3349226653662	100.4375	51.9375
123.3125	54.2708333333333	0.0597944682953754	0.0144365496657404	1546809.88532702	-90.3005510795103	100.4375	51.9375
123.354166666667	54.2708333333333	0.0591772389760829	0.0143541801817431	1549524.40981475	-90.2662395205273	100.4375	51.9375
123.395833333333	54.2708333333333	0.0592672330281553	0.0144223176314999	1552238.94185012	-90.2319876674814	100.4375	51.9375
123.4375	54.2708333333333	0.0584198607734879	0.014494019681556	1554953.48045076	-90.1977952016433	100.4375	51.9375
123.479166666667	54.2708333333333	0.0583233322394865	0.0145883272486932	1557668.02463938	-90.1636618064713	100.4375	51.9375
123.520833333333	54.2708333333333	0.0585655266825605	0.0145043037650329	1560382.57344379	-90.1295871675928	100.4375	51.9375
123.5625	54.2708333333333	0.059096227014835	0.0146891309318894	1563097.12589677	-90.0955709727858	100.4375	51.9375
123.604166666667	54.2708333333333	0.0590021612636588	0.0148210555965599	1565811.68103608	-90.0616129119605	100.4375	51.9375
123.645833333333	54.2708333333333	0.0585782114487737	0.0148579979495872	1568526.23790441	-90.0277126771415	100.4375	51.9375
123.6875	54.2708333333333	0.0586000689708366	0.0150149058424397	1571240.79554932	-89.9938699624494	100.4375	51.9375
123.729166666667	54.2708333333333	0.0594931837570264	0.0150575525659422	1573955.35302324	-89.9600844640839	100.4375	51.9375
123.770833333333	54.2708333333333	0.0592910699661915	0.0152179532238718	1576669.90938336	-89.9263558803053	100.4375	51.9375
123.8125	54.2708333333333	0.0592274098201684	0.0151881685517415	1579384.46369166	-89.8926839114178	100.4375	51.9375
123.854166666667	54.2708333333333	0.0589572645864748	0.0151584813660145	1582099.0150148	-89.8590682597521	100.4375	51.9375
123.895833333333	54.2708333333333	0.0580582480564043	0.0151493376412001	1584813.56242414	-89.8255086296481	100.4375	51.9375
123.9375	54.2708333333333	0.058394521111034	0.0151754370916227	1587528.10499568	-89.7920047274387	100.4375	51.9375
123.979166666667	54.2708333333333	0.058353658151919	0.0153124675091508	1590242.64181	-89.7585562614326	100.4375	51.9375
124.020833333333	54.2708333333333	0.0584907148938849	0.0152248978917599	1592957.17195223	-89.7251629418976	100.4375	51.9375
124.0625	54.2708333333333	0.058454771284899	0.0154203542554741	1595671.69451204	-89.691824481045	100.4375	51.9375
124.104166666667	54.2708333333333	0.058573853087184	0.0152427223465315	1598386.20858355	-89.6585405930126	100.4375	51.9375
124.145833333333	54.2708333333333	0.0585205457462562	0.0153754833041103	1601100.71326536	-89.6253109938492	100.4375	51.9375
124.1875	54.2708333333333	0.0583917819200865	0.0155404863994762	1603815.20766042	-89.5921354014985	100.4375	51.9375
124.229166666667	54.2708333333333	0.0580872922539239	0.0155056020935326	1606529.69087608	-89.5590135357833	100.4375	51.9375
124.270833333333	54.2708333333333	0.0583745387680284	0.0154935156477333	1609244.16202401	-89.5259451183902	100.4375	51.9375
124.3125	54.2708333333333	0.0582804685439725	0.0151790433303985	1611958.62022018	-89.4929298728539	100.4375	51.9375
124.354166666667	54.2708333333333	0.0587157715399911	0.0151451088206071	1614673.06458479	-89.4599675245423	100.4375	51.9375
124.395833333333	54.2708333333333	0.0582715906926527	0.0146511679414071	1617387.49424227	-89.4270578006408	100.4375	51.9375
124.4375	54.2708333333333	0.0586589459115768	0.0145547614236514	1620101.90832126	-89.3942004301379	100.4375	51.9375
124.479166666667	54.2708333333333	0.058491392179924	0.0141072949079496	1622816.30595449	-89.3613951438104	100.4375	51.9375
124.520833333333	54.2708333333333	0.0583716312758407	0.0139347200826011	1625530.68627886	-89.3286416742081	100.4375	51.9375
124.5625	54.2708333333333	0.0583957870147227	0.0137892879477211	1628245.04843532	-89.2959397556398	100.4375	51.9375
124.604166666667	54.2708333333333	0.0586025331339974	0.0137494840696191	1630959.39156886	-89.263289124159	100.4375	51.9375
124.645833333333	54.2708333333333	0.0592876915105961	0.0139493612145693	1633673.7148285	-89.230689517549	100.4375	51.9375
124.6875	54.2708333333333	0.0589989100328385	0.0136098028714063	1636388.01736722	-89.1981406753097	100.4375	51.9375
124.729166666667	54.2708333333333	0.0585158137447286	0.0136290927592273	1639102.29834195	-89.1656423386429	100.4375	51.9375
121.1875	54.2291666666667	0.0580647424395199	0.0164705931416825	1408238.43361187	-91.9523417223161	100.4375	51.9375
121.229166666667	54.2291666666667	0.0576146292603937	0.0164891791287153	1454674.24399526	-91.7111265648454	99.8125	51.8541666666667
121.270833333333	54.2291666666667	0.0576225498937079	0.015772772589624	1472194.31388978	-91.2820388486783	99.5625	51.8958333333333
121.3125	54.2291666666667	0.0571928558642282	0.0161057604147936	1419370.04322987	-92.1978369723998	100.4375	51.8541666666667
121.354166666667	54.2291666666667	0.0575067553919944	0.0160117029640374	1501159.59286217	-91.4671506250334	99.2708333333333	51.7708333333333
121.395833333333	54.2291666666667	0.0578135645840212	0.0155760255554048	1480344.32556987	-91.1739594846695	99.5625	51.8958333333333
121.4375	54.2291666666667	0.0573947735096395	0.0152256815317132	1427516.23595987	-92.084361600616	100.4375	51.8541666666667
121.479166666667	54.2291666666667	0.0580331506574332	0.0146946463883731	1491211.49127806	-91.0308146363217	99.4791666666666	51.8958333333333
121.520833333333	54.2291666666667	0.0574504524479525	0.0147960848620557	1493928.36153786	-90.99519749401	99.4791666666666	51.8958333333333
121.5625	54.2291666666667	0.0575423609927141	0.0148793229482474	1496645.26110908	-90.9596472321855	99.4791666666666	51.8958333333333
121.604166666667	54.2291666666667	0.0582312477891564	0.01494644369593	1499362.18889181	-90.9241634817967	99.4791666666666	51.8958333333333
121.645833333333	54.2291666666667	0.0575253728101847	0.0150646907559398	1520175.43849875	-91.2139419834898	99.2708333333333	51.7708333333333
121.6875	54.2291666666667	0.0578833259321216	0.014806462185976	1443810.34263602	-91.859510347402	100.4375	51.8541666666667
121.729166666667	54.2291666666667	0.0576450194683146	0.0146932739752988	1525608.87943149	-91.1422047738541	99.2708333333333	51.7708333333333
121.770833333333	54.2291666666667	0.0579306440130467	0.0144839948643904	1449242.18369975	-91.7851690495695	100.4375	51.8541666666667
121.8125	54.2291666666667	0.0586952794288754	0.0137158902486728	1448980.30678453	-91.3982485446383	100.4375	51.9375
121.854166666667	54.2291666666667	0.059127986243832	0.0133988401960929	1451696.81351992	-91.3619010373875	100.4375	51.9375
121.895833333333	54.2291666666667	0.0579938508250989	0.0135537634281314	1536476.15854377	-90.9995222654341	99.2708333333333	51.7708333333333
121.9375	54.2291666666667	0.0583508949899088	0.0135438111191355	1458611.74346285	-91.4635750443141	100.4375	51.8958333333333
121.979166666667	54.2291666666667	0.0588553221200724	0.0130952749098402	1461328.17387597	-91.4271255619048	100.4375	51.8958333333333
122.020833333333	54.2291666666667	0.0583921050326296	0.0131340041755729	1526532.78069409	-90.5729047630513	99.4791666666666	51.8958333333333
122.0625	54.2291666666667	0.0582847408624114	0.0134412738145196	1547343.90821956	-90.8578768106001	99.2708333333333	51.7708333333333
122.104166666667	54.2291666666667	0.0583526745469174	0.013859641677769	1469477.71847491	-91.318204643594	100.4375	51.8958333333333
122.145833333333	54.2291666666667	0.0584479768611745	0.0139942156812209	1470713.44176909	-91.1094515354473	100.4375	51.9375
122.1875	54.2291666666667	0.0586405347812278	0.0136362069216528	1473430.24361258	-91.0736658502577	100.4375	51.9375
122.229166666667	54.2291666666667	0.0585918443563875	0.0134895829822305	1476147.07722739	-91.0379486281257	100.4375	51.9375
122.270833333333	54.2291666666667	0.0587062544208813	0.0135452609232689	1478863.9414981	-91.0022994863287	100.4375	51.9375
122.3125	54.2291666666667	0.0588465075509857	0.0134894854963577	1481580.8353156	-90.9667180449044	100.4375	51.9375
122.354166666667	54.2291666666667	0.05871815294469	0.01330289861328	1484297.75757708	-90.9312039266263	100.4375	51.9375
122.395833333333	54.2291666666667	0.0588632048634089	0.013389956600932	1487014.70718596	-90.8957567569787	100.4375	51.9375
122.4375	54.2291666666667	0.0585519853564348	0.013722353134083	1489731.68305185	-90.8603761641332	100.4375	51.9375
122.479166666667	54.2291666666667	0.0586224188158906	0.013205896662477	1492448.68409045	-90.8250617789244	100.4375	51.9375
122.520833333333	54.2291666666667	0.0587748022264506	0.0134522394090447	1495165.70922355	-90.7898132348265	100.4375	51.9375
122.5625	54.2291666666667	0.0594991224268817	0.0137128275741635	1497882.75737893	-90.7546301679296	100.4375	51.9375
122.604166666667	54.2291666666667	0.059563333935245	0.0136402918709593	1500599.82749034	-90.719512216917	100.4375	51.9375
122.645833333333	54.2291666666667	0.0585128678161784	0.0132668317949775	1503316.91849742	-90.6844590230418	100.4375	51.9375
122.6875	54.2291666666667	0.0583445807387735	0.0135749659215128	1507513.13060172	-90.818107647964	100.4375	51.8958333333333
122.729166666667	54.2291666666667	0.0588452051478924	0.0133195559216922	1508751.15898632	-90.6145454844304	100.4375	51.9375
122.770833333333	54.2291666666667	0.0582110714012278	0.0135003116556845	1593535.50444092	-90.2669519036549	99.2708333333333	51.7708333333333
122.8125	54.2291666666667	0.0581210032244101	0.0133765355530919	1596252.77355897	-90.2327284023364	99.2708333333333	51.7708333333333
122.854166666667	54.2291666666667	0.0585069888576288	0.0134156907419872	1516902.65026157	-90.5101520316512	100.4375	51.9375
122.895833333333	54.2291666666667	0.0592314378858298	0.0134612219966983	1519619.84469887	-90.4754799880105	100.4375	51.9375
122.9375	54.2291666666667	0.0591442447121619	0.0140436535851305	1522337.05277012	-90.4408702603647	100.4375	51.9375
122.979166666667	54.2291666666667	0.0585858099316124	0.0137960849588058	1525054.27346027	-90.4063225097307	100.4375	51.9375
123.020833333333	54.2291666666667	0.0591331330811766	0.0136773836875542	1527771.50575976	-90.3718363994991	100.4375	51.9375
123.0625	54.2291666666667	0.0596195028147512	0.0141219786961586	1530488.74866438	-90.3374115954147	100.4375	51.9375
123.104166666667	54.2291666666667	0.0595012104532647	0.0143424123988449	1533206.00117527	-90.3030477655552	100.4375	51.9375
123.145833333333	54.2291666666667	0.0597129138162799	0.0144269441751084	1535923.26229887	-90.2687445803112	100.4375	51.9375
123.1875	54.2291666666667	0.0605866371915878	0.0145970779053672	1538640.53104689	-90.2345017123664	100.4375	51.9375
123.229166666667	54.2291666666667	0.0602624845561145	0.0144300701204489	1647326.78785451	-88.9107524033243	98.8125	51.9375
123.270833333333	54.2291666666667	0.0604930123746189	0.0147257531803507	1650043.57724107	-88.8787265390549	98.8125	51.9375
123.3125	54.2291666666667	0.0596105035222567	0.0143507258648815	1546792.37323206	-90.132131773145	100.4375	51.9375
123.354166666667	54.2291666666667	0.0598819826995466	0.014263895409713	1549509.662698	-90.0981269464051	100.4375	51.9375
123.395833333333	54.2291666666667	0.0587321723577129	0.0141247763171348	1552226.95492395	-90.0641808340914	100.4375	51.9375
123.4375	54.2291666666667	0.0597524712885407	0.0141230686490972	1554944.24895213	-90.0302931222367	100.4375	51.9375
123.479166666667	54.2291666666667	0.0594047221227187	0.0142545173356635	1557661.54382971	-89.9964634990324	100.4375	51.9375
123.520833333333	54.2291666666667	0.059674504634318	0.0144566695200967	1560378.83860875	-89.9626916548096	100.4375	51.9375
123.5625	54.2291666666667	0.0592486696663076	0.0148886220786455	1563096.13234616	-89.9289772820215	100.4375	51.9375
123.604166666667	54.2291666666667	0.0596474461598628	0.0150639006739265	1565813.42410365	-89.8953200752252	100.4375	51.9375
123.645833333333	54.2291666666667	0.0595649865386424	0.0151174537971906	1568530.71294769	-89.8617197310634	100.4375	51.9375
123.6875	54.2291666666667	0.0594959762868471	0.0152427851388855	1571247.9979495	-89.8281759482472	100.4375	51.9375
123.729166666667	54.2291666666667	0.0601828586974076	0.0153538692270869	1671776.75634937	-88.624241761533	98.9375	51.9375
123.770833333333	54.2291666666667	0.0594781984991423	0.0152301366534628	1576682.55273456	-89.7612568717322	100.4375	51.9375
123.8125	54.2291666666667	0.059135716452229	0.0152026170339116	1579399.82068347	-89.7278809856396	100.4375	51.9375
123.854166666667	54.2291666666667	0.0587371538836494	0.0153133805520471	1582117.08112136	-89.6945604760712	100.4375	51.9375
123.895833333333	54.2291666666667	0.0589978375815036	0.0150960426940103	1584834.33314245	-89.6612950518197	100.4375	51.9375
123.9375	54.2291666666667	0.0587081089565837	0.0151170308430292	1587551.57584543	-89.6280844236436	100.4375	51.9375
123.979166666667	54.2291666666667	0.0582113517231633	0.0152410833715249	1590268.80833343	-89.5949283042506	100.4375	51.9375
124.020833333333	54.2291666666667	0.0585836824871269	0.0153669551687912	1592986.02971401	-89.561826408281	100.4375	51.9375
124.0625	54.2291666666667	0.0593611050666525	0.0154417061136436	1595703.23909908	-89.528778452292	100.4375	51.9375
124.104166666667	54.2291666666667	0.0586099035333157	0.0154113876010302	1598420.43560489	-89.4957841547417	100.4375	51.9375
124.145833333333	54.2291666666667	0.0582511152460028	0.0153430453116701	1601137.61835198	-89.4628432359724	100.4375	51.9375
124.1875	54.2291666666667	0.058016958488488	0.0154709778567341	1603854.78646515	-89.4299554181961	100.4375	51.9375
124.229166666667	54.2291666666667	0.0582323275190983	0.0154889157194805	1606571.93907342	-89.3971204254782	100.4375	51.9375
124.270833333333	54.2291666666667	0.058476936877264	0.0154297823224842	1609289.07531	-89.3643379837223	100.4375	51.9375
124.3125	54.2291666666667	0.0586065128947375	0.0152608461468506	1612006.19431225	-89.331607820655	100.4375	51.9375
124.354166666667	54.2291666666667	0.0584512648128619	0.0151203789135309	1614723.29522163	-89.2989296658107	100.4375	51.9375
124.395833333333	54.2291666666667	0.0586255043345838	0.0147356814112432	1617440.3771837	-89.2663032505169	100.4375	51.9375
124.4375	54.2291666666667	0.0582079971126675	0.0146672581539037	1620157.43934807	-89.2337283078792	100.4375	51.9375
124.479166666667	54.2291666666667	0.0582815176810873	0.0142182211517129	1622874.48086833	-89.2012045727668	100.4375	51.9375
124.520833333333	54.2291666666667	0.0584897807412479	0.0141870055586913	1625591.50090208	-89.1687317817978	100.4375	51.9375
124.5625	54.2291666666667	0.058588638311119	0.0136341030413863	1628308.49861085	-89.1363096733251	100.4375	51.9375
124.604166666667	54.2291666666667	0.058758435714005	0.0134240286786482	1631025.47316008	-89.1039379874219	100.4375	51.9375
124.645833333333	54.2291666666667	0.0597311684128047	0.0138246659713181	1633742.42371909	-89.071616465868	100.4375	51.9375
124.6875	54.2291666666667	0.059447635049017	0.0138074639958311	1636459.34946105	-89.0393448521353	100.4375	51.9375
124.729166666667	54.2291666666667	0.0586215781916513	0.013611661455322	1639176.24956294	-89.0071228913746	100.4375	51.9375
124.770833333333	54.2291666666667	0.0591537573477131	0.0137563027842441	1641893.12320552	-88.9749503304015	100.4375	51.9375
124.8125	54.2291666666667	0.0597363089641241	0.0141181033117462	1644609.9695733	-88.942826917683	100.4375	51.9375
124.854166666667	54.2291666666667	0.0595316552823086	0.0142652297098613	490120.613585127	-59.6092037019166	118.020833333333	56.2708333333333
120.1875	54.1875	0.0574719811889872	0.0186888586543392	1404122.86652201	-92.0221806057376	99.5208333333333	51.8958333333333
120.229166666667	54.1875	0.0572767333845264	0.0178620098326248	1406841.23470817	-91.9845780639373	99.5208333333333	51.8958333333333
120.270833333333	54.1875	0.0573799439737981	0.0178085737579562	1417715.3121054	-91.8349526871723	99.3958333333333	51.8958333333333
120.3125	54.1875	0.057482152279635	0.0176303026527128	1420433.97620698	-91.7977402652855	99.3958333333333	51.8958333333333
120.354166666667	54.1875	0.057489888746079	0.0182883034335444	1414996.70463048	-91.8722422263513	99.5208333333333	51.8958333333333
120.979166666667	54.1875	0.0573565447131119	0.0162269555279596	1455781.1984368	-91.3207977457885	99.5208333333333	51.8958333333333
121.020833333333	54.1875	0.0572199358586849	0.0163016307897898	1461219.89235859	-91.24851212652	99.4791666666666	51.8958333333333
121.0625	54.1875	0.0577420294278016	0.0161842123292375	1463939.29586674	-91.2124750519686	99.4791666666666	51.8958333333333
121.104166666667	54.1875	0.0579144672821461	0.0161658970536648	1402650.56980763	-91.8412490614956	100.4375	51.9375
121.145833333333	54.1875	0.0579610795013614	0.0156209741265469	1405369.22445626	-91.8039867281201	100.4375	51.9375
121.1875	54.1875	0.0580665680321078	0.015990038815282	1408087.93473518	-91.7668021002281	100.4375	51.9375
121.229166666667	54.1875	0.0577127803215059	0.0163409694278991	1412278.15505253	-91.9096093327461	100.4375	51.8958333333333
121.270833333333	54.1875	0.0575453037815061	0.0163171807912251	1416481.30320975	-92.0514504560627	100.4375	51.8541666666667
121.3125	54.1875	0.0575499901892645	0.0158943059717532	1474817.26018715	-91.0690224337551	99.5625	51.8958333333333
121.354166666667	54.1875	0.0577358834355522	0.0159429557450493	1418963.30707572	-91.6188316179195	100.4375	51.9375
121.395833333333	54.1875	0.0583895805839708	0.0152466753967787	1421682.27676476	-91.5820287779266	100.4375	51.9375
121.4375	54.1875	0.0577723414312138	0.0153127776763016	1427354.95132614	-91.9014250521637	100.4375	51.8541666666667
121.479166666667	54.1875	0.0578539705653906	0.0151700297510871	1509206.05558002	-91.1854900998723	99.2708333333333	51.7708333333333
121.520833333333	54.1875	0.0579055669851936	0.0150132796133744	1432792.1335454	-91.8268759424902	100.4375	51.8541666666667
121.5625	54.1875	0.0573246459901196	0.0149802673283043	1435510.80973403	-91.7897157335223	100.4375	51.8541666666667
121.604166666667	54.1875	0.0578107730058443	0.0150117729151582	1438229.54096311	-91.7526311725918	100.4375	51.8541666666667
121.645833333333	54.1875	0.058010392229882	0.0147553344299555	1439466.10537787	-91.5393755034046	100.4375	51.8958333333333
121.6875	54.1875	0.057815100998482	0.0149046082426208	1504734.06136785	-90.6800987827873	99.4791666666666	51.8958333333333
121.729166666667	54.1875	0.0577813682760262	0.0142532031658321	1502014.23222477	-90.7151265261336	99.5625	51.8958333333333
121.770833333333	54.1875	0.0578005318328121	0.0138948943467733	1507453.91023121	-90.6451353829471	99.5208333333333	51.8958333333333
121.8125	54.1875	0.0580605323623677	0.014042681954656	1451823.97923975	-91.5683280496988	100.4375	51.8541666666667
121.854166666667	54.1875	0.0588871681619181	0.0134326507942701	1451593.86014732	-91.1820558884907	100.4375	51.9375
121.895833333333	54.1875	0.0589905333144651	0.0131478398156819	1454313.32952487	-91.1461255186444	100.4375	51.9375
121.9375	54.1875	0.0590302054327871	0.0130630595467368	1457032.83298843	-91.1102651845851	100.4375	51.9375
121.979166666667	54.1875	0.0581704966734778	0.0133590875122467	1541841.65546102	-90.759610759001	99.2708333333333	51.7708333333333
122.020833333333	54.1875	0.0582668328336529	0.0136110246229512	1523773.359246	-90.4366865809786	99.5208333333333	51.8958333333333
122.0625	54.1875	0.0580037763579089	0.0137199774404111	1523773.359246	-90.4366865809786	99.5625	51.8958333333333
122.104166666667	54.1875	0.0576236851524892	0.0138904182467689	1470858.1613926	-91.3133625717588	100.4375	51.8541666666667
122.145833333333	54.1875	0.0582676894574211	0.0140262089424208	1470630.82225388	-90.9320002655893	100.4375	51.9375
122.1875	54.1875	0.0586235494960949	0.013534646209398	1473350.50671836	-90.8965519149955	100.4375	51.9375
122.229166666667	54.1875	0.0589674883243089	0.0135869627358679	1476070.21749021	-90.8611708829177	100.4375	51.9375
122.270833333333	54.1875	0.0588290085638722	0.0136287224674596	1478789.95348346	-90.8258567923701	100.4375	51.9375
122.3125	54.1875	0.0586117716117905	0.0133590468974373	1481509.71361826	-90.7906092690913	100.4375	51.9375
122.354166666667	54.1875	0.0587095770745158	0.0134302103641168	1484229.49682084	-90.7554279415189	100.4375	51.9375
122.395833333333	54.1875	0.0588621217454614	0.0131713566209034	1486949.30202349	-90.7203124407659	100.4375	51.9375
122.4375	54.1875	0.0580812970426395	0.013198776899562	1491135.13401995	-90.8558880913621	100.4375	51.8958333333333
122.479166666667	54.1875	0.0584368406150467	0.0132611547354538	1493854.87368486	-90.8205993891908	100.4375	51.8958333333333
122.520833333333	54.1875	0.0584655859918875	0.0133142875751099	1495108.83904371	-90.6153572501823	100.4375	51.9375
122.5625	54.1875	0.0584564001700886	0.0131055724722559	1497828.72168791	-90.5805014205111	100.4375	51.9375
122.604166666667	54.1875	0.0592307242038504	0.0129997650248148	1500548.62108201	-90.545709612526	100.4375	51.9375
122.645833333333	54.1875	0.0592017534909886	0.0129111893514764	1503268.53619332	-90.5109814728983	100.4375	51.9375
122.6875	54.1875	0.0596120301091306	0.0128799627444853	1505988.46599478	-90.4763166508129	100.4375	51.9375
122.729166666667	54.1875	0.0586574488036478	0.0124796570552934	1508708.40946496	-90.4417147979459	100.4375	51.9375
122.770833333333	54.1875	0.0581444659018499	0.0128923890985357	1593520.50410126	-90.10367372698	99.2708333333333	51.7708333333333
122.8125	54.1875	0.0578577950557382	0.0128824965051143	1596240.53174411	-90.0697399311718	99.2708333333333	51.7708333333333
122.854166666667	54.1875	0.0586188446806012	0.012926050581346	1518333.48201253	-90.5059181880301	100.4375	51.8958333333333
122.895833333333	54.1875	0.058640254321104	0.0132039985722888	1519588.29979722	-90.3039301981418	100.4375	51.9375
122.9375	54.1875	0.0590938331880171	0.0134408941597927	1522308.29648192	-90.2696380521672	100.4375	51.9375
122.979166666667	54.1875	0.058647540887991	0.0135790071375609	1525028.30082153	-90.2354068365649	100.4375	51.9375
123.020833333333	54.1875	0.0591766128279401	0.0135988268591644	1527748.31183247	-90.2012362198461	100.4375	51.9375
123.0625	54.1875	0.0591445101662358	0.0139760932357563	1530468.32853633	-90.1671258728436	100.4375	51.9375
123.104166666667	54.1875	0.0592560400426305	0.0141163976037169	1533188.3499599	-90.1330754686922	100.4375	51.9375
123.145833333333	54.1875	0.0594824056966297	0.0141362481185684	1535908.37513506	-90.0990846828076	100.4375	51.9375
123.1875	54.1875	0.059275667690613	0.01402741240705	1538628.4030988	-90.0651531928676	100.4375	51.9375
123.229166666667	54.1875	0.0596826005012085	0.0140802220578166	1541348.43289311	-90.0312806787923	100.4375	51.9375
123.270833333333	54.1875	0.0601558554367143	0.0144520385856058	1650140.70356255	-88.7213227884278	98.8125	51.9375
123.3125	54.1875	0.0606810065443513	0.0145687032993486	1644701.93045677	-88.7848754340509	98.9375	51.9375
123.354166666667	54.1875	0.0605620190339067	0.0146597280418315	1647421.33342325	-88.7530752066351	98.9375	51.9375
123.395833333333	54.1875	0.0604770377251692	0.0146698600252086	1650140.70356255	-88.7213227884278	98.9375	51.9375
123.4375	54.1875	0.0598796971356428	0.0146224401525774	1554948.57614	-89.8627916981082	100.4375	51.9375
123.479166666667	54.1875	0.0595364979497283	0.0145612348221812	1557668.59707602	-89.8292664406838	100.4375	51.9375
123.520833333333	54.1875	0.0594738038427446	0.0148696505287063	1560388.61327383	-89.7957979797415	100.4375	51.9375
123.5625	54.1875	0.0595608397531478	0.0150476941542813	1563108.62381412	-89.7623860124576	100.4375	51.9375
123.604166666667	54.1875	0.0595732928061208	0.0152055112119765	1565828.62778222	-89.729030238083	100.4375	51.9375
123.645833333333	54.1875	0.0595765802809151	0.015294442868668	1568548.62426807	-89.6957303579259	100.4375	51.9375
123.6875	54.1875	0.0601774385598532	0.0154216655735761	1669175.30985035	-88.5003743213067	98.9375	51.9375
123.729166666667	54.1875	0.0601733786908311	0.0152801432027357	1573988.59117559	-89.6292970956769	100.4375	51.9375
123.770833333333	54.1875	0.0594764091426299	0.0152707548054716	1576708.55979981	-89.5961631263301	100.4375	51.9375
123.8125	54.1875	0.0589578523824639	0.0152176478554585	1579428.51734682	-89.5630838766568	100.4375	51.9375
123.854166666667	54.1875	0.0590349305160547	0.015396160736371	1582148.46292899	-89.5300590579917	100.4375	51.9375
123.895833333333	54.1875	0.0587299943993138	0.0152313378104411	1584868.39566307	-89.4970883836242	100.4375	51.9375
123.9375	54.1875	0.0583601939857881	0.0151917981656516	1587588.31467016	-89.4641715687819	100.4375	51.9375
123.979166666667	54.1875	0.0584374194422641	0.0152327779080564	1590308.21907562	-89.4313083306148	100.4375	51.9375
124.020833333333	54.1875	0.0593302961337083	0.0154659610954652	1593028.10800911	-89.3984983881782	100.4375	51.9375
124.0625	54.1875	0.0593341403513015	0.0155667361359185	1595747.98060448	-89.3657414624176	100.4375	51.9375
124.104166666667	54.1875	0.0589808128024475	0.0155830030995128	1598467.83599979	-89.3330372761527	100.4375	51.9375
124.145833333333	54.1875	0.0583918636003599	0.0154364671690161	1601187.67333724	-89.3003855540613	100.4375	51.9375
124.1875	54.1875	0.0577507112737698	0.0154044626484423	1603907.49176314	-89.2677860226642	100.4375	51.9375
124.229166666667	54.1875	0.0581672380133715	0.0154053164123201	1606627.29042789	-89.23523841031	100.4375	51.9375
124.270833333333	54.1875	0.0585670274473893	0.0154895259535337	1609347.06848595	-89.2027424471592	100.4375	51.9375
124.3125	54.1875	0.0586158716138725	0.0155462269354249	1612066.82509576	-89.17029786517	100.4375	51.9375
124.354166666667	54.1875	0.0580896297513448	0.0154114569054857	1614786.55941975	-89.137904398083	100.4375	51.9375
124.395833333333	54.1875	0.0584186883086125	0.0150424531316031	1617506.2706243	-89.1055617814062	100.4375	51.9375
124.4375	54.1875	0.0584801949220888	0.0145039516482531	1620225.9578797	-89.0732697524008	100.4375	51.9375
124.479166666667	54.1875	0.0584929042116937	0.0142284484951901	1622945.6203601	-89.0410280500666	100.4375	51.9375
124.520833333333	54.1875	0.0588637400421986	0.0145410481208187	1625665.25724352	-89.0088364151278	100.4375	51.9375
124.5625	54.1875	0.0588561722539191	0.0142533397983351	1628384.86771177	-88.9766945900183	100.4375	51.9375
124.604166666667	54.1875	0.0594086080400841	0.0139291158067998	1631104.45095044	-88.9446023188685	100.4375	51.9375
124.645833333333	54.1875	0.0593805761454706	0.0142828107856258	1633824.0061489	-88.9125593474905	100.4375	51.9375
124.6875	54.1875	0.0603252426762716	0.0145827088338282	483168.360560567	-58.6207199919736	118.020833333333	56.2708333333333
124.729166666667	54.1875	0.0594465697126121	0.0146484717472727	485492.203564302	-58.753840474157	118.020833333333	56.2708333333333
124.770833333333	54.1875	0.05954600839004	0.0145667791688739	487819.307055223	-58.8855288416484	118.020833333333	56.2708333333333
124.8125	54.1875	0.0603009021753519	0.0145713107290404	490149.623766844	-59.0158035228195	118.020833333333	56.2708333333333
124.854166666667	54.1875	0.060404278255024	0.0145817290567172	492483.107258679	-59.144682671743	118.020833333333	56.2708333333333
124.895833333333	54.1875	0.0606067763325559	0.0145603878624609	494819.711899794	-59.2721841721895	118.020833333333	56.2708333333333
124.9375	54.1875	0.0605002869714235	0.0139318102643426	497159.392852676	-59.3983256415901	118.020833333333	56.2708333333333
120.145833333333	54.1458333333333	0.057275019005931	0.0177398898316799	1401245.40238304	-91.8734005262514	99.5208333333333	51.8958333333333
120.1875	54.1458333333333	0.0573594298105401	0.0179428726454004	1412131.09237715	-91.7246152468358	99.3958333333333	51.8958333333333
120.229166666667	54.1458333333333	0.0574702726898832	0.0184031851828235	1413396.00139901	-91.5078190779693	99.3958333333333	51.9375
120.270833333333	54.1458333333333	0.0576474492897668	0.0187795312074507	1416117.8464718	-91.4712285420384	99.3958333333333	51.9375
120.3125	54.1458333333333	0.0574613782179718	0.018691257342449	1418839.73614388	-91.4347126343307	99.3958333333333	51.9375
120.354166666667	54.1458333333333	0.0572541058782639	0.0179961249256988	1423017.63015653	-91.5770577812816	99.3958333333333	51.8958333333333
120.395833333333	54.1458333333333	0.0575269744753008	0.0182991089867553	1417574.26026754	-91.6506848241248	99.5208333333333	51.8958333333333
120.4375	54.1458333333333	0.0573138372409733	0.0181439729103732	1420295.92057728	-91.6138336006273	99.5208333333333	51.8958333333333
120.479166666667	54.1458333333333	0.0571578664062653	0.0172221984445507	1423017.63015653	-91.5770577812816	99.5208333333333	51.8958333333333
120.520833333333	54.1458333333333	0.0573674844359382	0.0170076774433153	1425739.3877845	-91.5403569294052	99.5208333333333	51.8958333333333
120.5625	54.1458333333333	0.0574596155349267	0.0173258584382719	1425739.3877845	-91.5403569294052	99.5625	51.8958333333333
120.9375	54.1458333333333	0.057647207363173	0.0166032130201258	1391622.99226266	-91.8032831212713	100.4375	51.9375
120.979166666667	54.1458333333333	0.0578440265465962	0.0162310432481879	1394344.43662133	-91.7660795462786	100.4375	51.9375
121.020833333333	54.1458333333333	0.0578776396621432	0.0160735571873122	1397065.93541004	-91.7289541898979	100.4375	51.9375
121.0625	54.1458333333333	0.0578963342625185	0.0160973733877087	1399787.48737313	-91.6919065912609	100.4375	51.9375
121.104166666667	54.1458333333333	0.0579326760967855	0.0163018321997868	1402509.09126277	-91.6549362930133	100.4375	51.9375
121.145833333333	54.1458333333333	0.0581574900075411	0.0157334524537854	1405230.74583884	-91.6180428412816	100.4375	51.9375
121.1875	54.1458333333333	0.0581235845557751	0.0165932773650678	1414852.65045557	-91.6876118917564	100.354166666667	51.8958333333333
121.229166666667	54.1458333333333	0.0580786299705584	0.0159598512644318	1410674.20212807	-91.5444846790781	100.4375	51.9375
121.270833333333	54.1458333333333	0.057742924775877	0.0161059059664333	1413396.00139901	-91.5078190779693	100.4375	51.9375
121.3125	54.1458333333333	0.0577914029223238	0.0158511605250791	1416117.8464718	-91.4712285420384	100.4375	51.9375
121.354166666667	54.1458333333333	0.0575310392203627	0.0162790175603772	1418839.73614388	-91.4347126343307	100.4375	51.9375
121.395833333333	54.1458333333333	0.0583233472477092	0.0149320367572849	1421561.66922002	-91.3982709211806	100.4375	51.9375
121.4375	54.1458333333333	0.0576277010157407	0.0156382934314532	1424283.6445122	-91.3619029721815	100.4375	51.9375
121.479166666667	54.1458333333333	0.0584271577616509	0.0151002670671496	1427005.66083955	-91.3256083601549	100.4375	51.9375
121.520833333333	54.1458333333333	0.058240927371705	0.0148692761291861	1429727.71702831	-91.2893866611206	100.4375	51.9375
121.5625	54.1458333333333	0.0583741842013948	0.014654960009569	1432449.81191173	-91.2532374542672	100.4375	51.9375
121.604166666667	54.1458333333333	0.0574510233468008	0.0147172203885645	1436626.87462552	-91.3942945767396	100.4375	51.8958333333333
121.645833333333	54.1458333333333	0.0580386459422637	0.0145253270588914	1496518.11970579	-90.6110919949768	99.5625	51.8958333333333
121.6875	54.1458333333333	0.057646364487987	0.0141203672334749	1504686.02541538	-90.5067919392397	99.4791666666666	51.8958333333333
121.729166666667	54.1458333333333	0.0579294307583639	0.0138457980589634	1504686.02541537	-90.5067919392398	99.5208333333333	51.8958333333333
121.770833333333	54.1458333333333	0.0579342840011027	0.013403005981084	1510131.3704774	-90.4375754613025	99.4791666666666	51.8958333333333
121.8125	54.1458333333333	0.0579948427510552	0.0137499607715316	1451704.32074054	-91.3885149827161	100.4375	51.8541666666667
121.854166666667	54.1458333333333	0.058479084399368	0.01392813937661	1452959.34337377	-91.1773778505071	100.4375	51.8958333333333
121.895833333333	54.1458333333333	0.0582880981653004	0.0141728986465145	1455681.55103321	-91.1414737335557	100.4375	51.8958333333333
121.9375	54.1458333333333	0.0590094098286379	0.0131211575819538	1456950.2180031	-90.9310888381164	100.4375	51.9375
121.979166666667	54.1458333333333	0.0590459224511943	0.0130982611291093	1459672.63716123	-90.8956420849793	100.4375	51.9375
122.020833333333	54.1458333333333	0.0576983413787768	0.0139001240333311	1544509.63719536	-90.555874859161	99.2708333333333	51.7708333333333
122.0625	54.1458333333333	0.0583586902286806	0.0133320872220698	1466570.70997511	-90.9985530542934	100.4375	51.8958333333333
122.104166666667	54.1458333333333	0.0585054794052371	0.013337065075898	1469293.07618624	-90.9629948709875	100.4375	51.8958333333333
122.145833333333	54.1458333333333	0.0588081075518639	0.0131209429731855	1470562.5660069	-90.7545318788024	100.4375	51.9375
122.1875	54.1458333333333	0.0589631417658768	0.0130837473023895	1473285.10588083	-90.7194216248871	100.4375	51.9375
122.229166666667	54.1458333333333	0.0592278984393831	0.0132742964855439	1476007.66668485	-90.6843775381179	100.4375	51.9375
122.270833333333	54.1458333333333	0.0588096480063242	0.0133764780549098	1478730.24736205	-90.649399247312	100.4375	51.9375
122.3125	54.1458333333333	0.058464451103298	0.0133578727812041	1481452.84686144	-90.6144863839738	100.4375	51.9375
122.354166666667	54.1458333333333	0.0591931821484091	0.0135412010107585	1484175.46413792	-90.5796385822697	100.4375	51.9375
122.395833333333	54.1458333333333	0.0587450772540189	0.0130374227735972	1486898.0981522	-90.5448554790049	100.4375	51.9375
122.4375	54.1458333333333	0.0582490940423699	0.0132156934487793	1491072.93586246	-90.6809463771236	100.4375	51.8958333333333
122.479166666667	54.1458333333333	0.0579353562036257	0.0131546314807508	1574459.38808157	-90.1774886345756	99.2708333333333	51.7708333333333
122.520833333333	54.1458333333333	0.057610358717896	0.0131458689421429	1577182.14251222	-90.1434457573078	99.2708333333333	51.7708333333333
122.5625	54.1458333333333	0.0584876453083101	0.0128265863236751	1497788.78100276	-90.4063628774799	100.4375	51.9375
122.604166666667	54.1458333333333	0.0585444653435774	0.0127014031486441	1500511.4833171	-90.3718979092029	100.4375	51.9375
122.645833333333	54.1458333333333	0.0588912365711186	0.0127069513873659	1503234.19625296	-90.3374955143024	100.4375	51.9375
122.6875	54.1458333333333	0.0595744751615787	0.0126228981994257	1505956.91881039	-90.3031553474069	100.4375	51.9375
122.729166666667	54.1458333333333	0.0595351830006156	0.0124473194742114	1508679.64999484	-90.268877065601	100.4375	51.9375
122.770833333333	54.1458333333333	0.0597029970426413	0.0124495608533924	1511402.38881713	-90.2346603284043	100.4375	51.9375
122.8125	54.1458333333333	0.0594220990976785	0.0125275351844916	1514125.13429339	-90.2005047977498	100.4375	51.9375
122.854166666667	54.1458333333333	0.0591384695487855	0.0128320222063107	1516847.88544504	-90.1664101379626	100.4375	51.9375
122.895833333333	54.1458333333333	0.059288784116444	0.0129189736057773	1519570.64129871	-90.132376015739	100.4375	51.9375
122.9375	54.1458333333333	0.0589174721988081	0.0131018673256113	1522293.40088619	-90.0984021001256	100.4375	51.9375
122.979166666667	54.1458333333333	0.0588067615087059	0.0130677762103295	1525016.16324442	-90.0644880624986	100.4375	51.9375
123.020833333333	54.1458333333333	0.0585718229137817	0.0130611079102643	1527738.92741542	-90.0306335765438	100.4375	51.9375
123.0625	54.1458333333333	0.0594668764897157	0.0135043160202162	1530461.69244624	-89.996838318236	100.4375	51.9375
123.104166666667	54.1458333333333	0.0598743714150241	0.0138212331023684	1533184.45738893	-89.9631019658195	100.4375	51.9375
123.145833333333	54.1458333333333	0.059136314792144	0.0137514078436432	1535907.22130049	-89.9294241997877	100.4375	51.9375
123.1875	54.1458333333333	0.0593811825997898	0.0138039896474209	1538629.9832428	-89.8958047028643	100.4375	51.9375
123.229166666667	54.1458333333333	0.0596238497549102	0.0139309988201771	1647528.63774947	-88.5954186777175	98.8125	51.9375
123.270833333333	54.1458333333333	0.0601090911776697	0.0142692708438445	1544075.49749158	-89.8287392582712	100.4375	51.9375
123.3125	54.1458333333333	0.0606291050621773	0.0146156548779461	1644806.67248274	-88.6269441856097	98.9375	51.9375
123.354166666667	54.1458333333333	0.0611628397786495	0.0145645337446724	1647528.63774947	-88.5954186777175	98.9375	51.9375
123.395833333333	54.1458333333333	0.0608188220964852	0.0145841846755291	1650250.56632155	-88.5639401343882	98.9375	51.9375
123.4375	54.1458333333333	0.0604604416216738	0.014815964290606	1652972.45743254	-88.5325083167321	98.9375	51.9375
123.479166666667	54.1458333333333	0.0597106573470553	0.0149754524058545	1557689.18390993	-89.662073567668	100.4375	51.9375
123.520833333333	54.1458333333333	0.0602267103520741	0.0151034704224276	1560411.89690109	-89.6289090629662	100.4375	51.9375
123.5625	54.1458333333333	0.0604548498993374	0.0150545940460442	1661137.89838534	-88.4384908521156	98.9375	51.9375
123.604166666667	54.1458333333333	0.0601077905193777	0.015233986153609	1663859.63205499	-88.4072435791144	98.9375	51.9375
123.645833333333	54.1458333333333	0.0603416269894935	0.0154514344202492	1666581.32448163	-88.3760418603735	98.9375	51.9375
123.6875	54.1458333333333	0.0606401254486711	0.0151291114169741	1571302.63798933	-89.4968032026243	100.4375	51.9375
123.729166666667	54.1458333333333	0.0601420221090946	0.0157716244468231	1574025.2911186	-89.4639133122441	100.4375	51.9375
123.770833333333	54.1458333333333	0.0605172131074644	0.0151772894035389	1576747.9296366	-89.4310774727706	100.4375	51.9375
123.8125	54.1458333333333	0.0601655070714994	0.015629838898539	1579470.55267384	-89.3982953981635	100.4375	51.9375
123.854166666667	54.1458333333333	0.0599344381754128	0.0156764738269572	1582193.15936503	-89.3655668043254	100.4375	51.9375
123.895833333333	54.1458333333333	0.0598335856511616	0.0153584282951799	442328.291052795	-55.2966317420676	118.020833333333	56.2708333333333
123.9375	54.1458333333333	0.059325858248218	0.015230506731635	1587638.32026939	-89.3002689321841	100.4375	51.9375
123.979166666667	54.1458333333333	0.0592717925105604	0.0153853033365232	1590360.87277301	-89.2676990952549	100.4375	51.9375
124.020833333333	54.1458333333333	0.0590763599851913	0.0155267997609993	1593083.40551145	-89.2351816218107	100.4375	51.9375
124.0625	54.1458333333333	0.0592415931961237	0.0156127991255402	1595805.91764019	-89.2027162372268	100.4375	51.9375
124.104166666667	54.1458333333333	0.0594788558034787	0.0156688063133844	1598528.40831879	-89.1703026687255	100.4375	51.9375
124.145833333333	54.1458333333333	0.0588560034687862	0.0156854533287844	1601250.87671079	-89.1379406453605	100.4375	51.9375
124.1875	54.1458333333333	0.0588428590154485	0.0155792344114833	1603973.32198372	-89.1056298980021	100.4375	51.9375
124.229166666667	54.1458333333333	0.0582453543738731	0.0155179936725298	1606695.74330904	-89.0733701593214	100.4375	51.9375
124.270833333333	54.1458333333333	0.058519427544934	0.0154527898675662	1609418.13986213	-89.0411611637759	100.4375	51.9375
124.3125	54.1458333333333	0.0584937927187043	0.0155809182597895	1612140.51082223	-89.009002647594	100.4375	51.9375
124.354166666667	54.1458333333333	0.0582828089121291	0.0155310162364401	1614862.85537243	-88.976894348761	100.4375	51.9375
124.395833333333	54.1458333333333	0.0578804379038693	0.0150084342813457	1617585.17269963	-88.9448360070038	100.4375	51.9375
124.4375	54.1458333333333	0.0580655934134607	0.0146395227660152	1620307.4619945	-88.912827363777	100.4375	51.9375
124.479166666667	54.1458333333333	0.0582658924042204	0.0143716373711231	1623029.72245145	-88.8808681622486	100.4375	51.9375
124.520833333333	54.1458333333333	0.058535046743932	0.014844863582004	1625751.95326862	-88.8489581472855	100.4375	51.9375
124.5625	54.1458333333333	0.0598372302317994	0.0148029605228293	478676.153462218	-57.7415825630352	118.020833333333	56.2708333333333
124.604166666667	54.1458333333333	0.059922174541448	0.0149249185508018	480980.423178494	-57.880681809229	118.020833333333	56.2708333333333
124.645833333333	54.1458333333333	0.0602467702331931	0.0148738402561698	483288.188580309	-58.0182906170291	118.020833333333	56.2708333333333
124.6875	54.1458333333333	0.0604312981377821	0.0148169447028596	485599.399009619	-58.1544280204355	118.020833333333	56.2708333333333
124.729166666667	54.1458333333333	0.0603683650584497	0.0148080828555991	487914.004689388	-58.2891127766677	118.020833333333	56.2708333333333
124.770833333333	54.1458333333333	0.0604266943909304	0.0147473188996593	490231.956706298	-58.4223633699269	118.020833333333	56.2708333333333
124.8125	54.1458333333333	0.0603092442909885	0.0146482916219305	1644806.67248274	-88.6269441856097	100.4375	51.9375
124.854166666667	54.1458333333333	0.0606395853255937	0.0147663634018485	494877.708315484	-58.6846346616924	118.020833333333	56.2708333333333
124.895833333333	54.1458333333333	0.0609942676415449	0.0146139310184684	497205.414248874	-58.8136909971247	118.020833333333	56.2708333333333
124.9375	54.1458333333333	0.060448591554701	0.0147018904383661	499536.279169428	-58.9413844508259	118.020833333333	56.2708333333333
124.979166666667	54.1458333333333	0.0607915113367512	0.0144734649961828	1655694.3103194	-88.5011229874119	100.4375	51.9375
125.020833333333	54.1458333333333	0.0604552821317557	0.014061916521235	504207.307370322	-59.1927511617383	118.020833333333	56.2708333333333
125.0625	54.1458333333333	0.060223013758163	0.0138138928770541	506547.383252466	-59.3164580197478	118.020833333333	56.2708333333333
125.104166666667	54.1458333333333	0.0600288727356582	0.0135628359702386	508890.44329572	-59.4388692048027	118.020833333333	56.2708333333333
125.145833333333	54.1458333333333	0.0596658253036086	0.0132726413783735	511236.445637452	-59.5600009098523	118.020833333333	56.2708333333333
125.1875	54.1458333333333	0.0599254420459226	0.0131572403801144	513585.349123971	-59.6798690912209	118.020833333333	56.2708333333333
120.145833333333	54.1041666666667	0.0572819105473109	0.0181566669505354	1409274.50923541	-91.5762997011194	99.3958333333333	51.8958333333333
120.1875	54.1041666666667	0.0575540036583598	0.0174224978099593	1403825.67373094	-91.6499560253719	99.5208333333333	51.8958333333333
120.229166666667	54.1041666666667	0.0573903737912008	0.0185301304651252	1406550.06682525	-91.6130896986883	99.5208333333333	51.8958333333333
120.270833333333	54.1041666666667	0.0558353255698291	0.0183759265486695	1416006.2361747	-91.2867171698869	99.3958333333333	51.9375
120.3125	54.1041666666667	0.0572831149438498	0.0176316070413588	1411998.99973736	-91.5395855859971	99.5208333333333	51.8958333333333
120.354166666667	54.1041666666667	0.0573525693372125	0.0183514961688315	1414723.53711457	-91.5029469100347	99.5208333333333	51.8958333333333
120.395833333333	54.1041666666667	0.057556799977659	0.0188506822036872	1417448.12015795	-91.4663832332948	99.5208333333333	51.8958333333333
120.4375	54.1041666666667	0.0576431845563099	0.0185146766059389	1420172.74766573	-91.429894119158	99.5208333333333	51.8958333333333
120.479166666667	54.1041666666667	0.0571744496610677	0.0172424789016313	1422897.41844348	-91.3934791342923	99.5208333333333	51.8958333333333
120.520833333333	54.1041666666667	0.0569349004667464	0.0173591328991758	1428346.88506713	-91.3208698352969	99.4791666666666	51.8958333333333
120.5625	54.1041666666667	0.0576141610818353	0.0173600568289473	1369874.11015926	-92.3219229204911	100.4375	51.8541666666667
120.604166666667	54.1041666666667	0.0575703875996236	0.0172941993888195	1372597.40715579	-92.2836641325987	100.4375	51.8541666666667
120.645833333333	54.1041666666667	0.0574438281656455	0.0173766713559432	1431071.67855997	-91.2846746706644	99.5625	51.8958333333333
120.6875	54.1041666666667	0.0577545221873298	0.0176744321162392	1433796.51061653	-91.2485519342371	99.5625	51.8958333333333
120.729166666667	54.1041666666667	0.0577001839342886	0.0171060373096706	1436521.38007778	-91.2125012086655	99.5625	51.8958333333333
120.9375	54.1041666666667	0.0571954714444024	0.0167522692370498	1455596.4177113	-90.962128021797	99.4791666666666	51.8958333333333
120.979166666667	54.1041666666667	0.0577087728729919	0.0167686518301701	1397110.1778177	-91.9430462085734	100.4375	51.8541666666667
121.020833333333	54.1041666666667	0.0577933873496004	0.0164013719934555	1396933.57508471	-91.5418632407923	100.4375	51.9375
121.0625	54.1041666666667	0.0581385797674605	0.0159314683092433	1399658.10960649	-91.5051881141744	100.4375	51.9375
121.104166666667	54.1041666666667	0.0582148023443894	0.015858460847571	1402382.68990745	-91.4685889559994	100.4375	51.9375
121.145833333333	54.1041666666667	0.0577863223023767	0.0156346299880468	1405107.31478237	-91.4320653194028	100.4375	51.9375
121.1875	54.1041666666667	0.0581830371973451	0.0158316167473291	1407831.98303343	-91.3956167609216	100.4375	51.9375
121.229166666667	54.1041666666667	0.058023172795439	0.0162158763212973	1410556.69347013	-91.3592428404618	100.4375	51.9375
121.270833333333	54.1041666666667	0.058090854147097	0.015354422444073	1413281.44490924	-91.322943121267	100.4375	51.9375
121.3125	54.1041666666667	0.0578151314681149	0.0154644114690333	1416006.2361747	-91.2867171698869	100.4375	51.9375
121.354166666667	54.1041666666667	0.0581211617716969	0.0154040997515891	1418731.06609758	-91.2505645561463	100.4375	51.9375
121.395833333333	54.1041666666667	0.0587606629980242	0.0152115967664199	1421455.93351602	-91.2144848531144	100.4375	51.9375
121.4375	54.1041666666667	0.0582365809485342	0.0151358992808278	1424180.8372751	-91.1784776370746	100.4375	51.9375
121.479166666667	54.1041666666667	0.0584741731097884	0.0150006427366288	1426905.77622685	-91.1425424874946	100.4375	51.9375
121.520833333333	54.1041666666667	0.0585442762058766	0.0148718513381654	1429630.74923015	-91.1066789869961	100.4375	51.9375
121.5625	54.1041666666667	0.0578889551872878	0.01445674791051	1432355.75515066	-91.0708867213264	100.4375	51.9375
121.604166666667	54.1041666666667	0.0581348335711495	0.0140566879536008	1435080.79286076	-91.035165279329	100.4375	51.9375
121.645833333333	54.1041666666667	0.0583691271770166	0.0135851879396603	1437805.86123948	-90.9995142529144	100.4375	51.9375
121.6875	54.1041666666667	0.0584718191284352	0.0133344647288186	1440530.95917247	-90.9639332370326	100.4375	51.9375
121.729166666667	54.1041666666667	0.0586116509178168	0.0133954933272864	1443256.0855519	-90.9284218296445	100.4375	51.9375
121.770833333333	54.1041666666667	0.0585668441159704	0.0133813322351004	1445981.23927639	-90.8929796316942	100.4375	51.9375
121.8125	54.1041666666667	0.0586230158129361	0.0133344679822796	1448706.41925101	-90.8576062470817	100.4375	51.9375
121.854166666667	54.1041666666667	0.0589567283519767	0.0124806145492243	1451431.62438716	-90.8223012826358	100.4375	51.9375
121.895833333333	54.1041666666667	0.0586144141410102	0.0127696824162903	1454156.85360253	-90.7870643480868	100.4375	51.9375
121.9375	54.1041666666667	0.059031935210556	0.0124860260147939	1456882.10582103	-90.7518950560404	100.4375	51.9375
121.979166666667	54.1041666666667	0.0598848502761346	0.0121013677224151	1459607.37997278	-90.7167930219516	100.4375	51.9375
122.020833333333	54.1041666666667	0.0584700438577566	0.0125104151882937	1462332.67499399	-90.6817578640977	100.4375	51.9375
122.0625	54.1041666666667	0.058814957626592	0.012358004192332	1465057.98982693	-90.6467892035539	100.4375	51.9375
122.104166666667	54.1041666666667	0.0588096181636428	0.0128939473658565	1467783.32341988	-90.611886664167	100.4375	51.9375
122.145833333333	54.1041666666667	0.0595091088086445	0.013071415660189	1470508.67472706	-90.5770498725303	100.4375	51.9375
122.1875	54.1041666666667	0.0589720573564778	0.0130964948172627	1473234.0427086	-90.5422784579592	100.4375	51.9375
122.229166666667	54.1041666666667	0.0594387755423525	0.0134691759010461	1475959.42633044	-90.5075720524661	100.4375	51.9375
122.270833333333	54.1041666666667	0.0587412368549834	0.0132679548261031	1478684.82456433	-90.4729302907363	100.4375	51.9375
122.3125	54.1041666666667	0.0591803437750182	0.0131972648439687	1481410.23638774	-90.4383528101037	100.4375	51.9375
122.354166666667	54.1041666666667	0.0594356458676581	0.0136697255320646	1484135.66078381	-90.4038392505273	100.4375	51.9375
122.395833333333	54.1041666666667	0.0583255302695619	0.0134002209266663	1486861.09674132	-90.3693892545671	100.4375	51.9375
122.4375	54.1041666666667	0.0583611029910543	0.0129147889327257	1489586.54325462	-90.3350024673613	100.4375	51.9375
122.479166666667	54.1041666666667	0.0590733731940934	0.012901987026548	1492311.99932357	-90.3006785366029	100.4375	51.9375
122.520833333333	54.1041666666667	0.0590611843894319	0.0125992423693772	1495037.46395354	-90.2664171125169	100.4375	51.9375
122.5625	54.1041666666667	0.0585531057582714	0.0126681854710933	1497762.93615526	-90.2322178478378	100.4375	51.9375
122.604166666667	54.1041666666667	0.0586026980409969	0.0123241391173193	1500488.4149449	-90.1980803977872	100.4375	51.9375
122.645833333333	54.1041666666667	0.0586437289974614	0.0122705363797864	1503213.89934392	-90.1640044200516	100.4375	51.9375
122.6875	54.1041666666667	0.0589489946445849	0.0123338798053667	1505939.38837904	-90.1299895747607	100.4375	51.9375
122.729166666667	54.1041666666667	0.0592422740484294	0.0123459388738216	1508664.88108226	-90.0960355244655	100.4375	51.9375
122.770833333333	54.1041666666667	0.0599183688346684	0.0126329461653408	1511390.37649071	-90.0621419341169	100.4375	51.9375
122.8125	54.1041666666667	0.0605858421779419	0.0132067103080404	1620401.9494587	-88.752403740526	98.8125	51.9375
122.854166666667	54.1041666666667	0.0605308965017547	0.0133752509426738	1516841.37159753	-89.994534804937	100.4375	51.9375
122.895833333333	54.1041666666667	0.0595329760974636	0.013190049375012	1519566.8693957	-89.9608206078179	100.4375	51.9375
122.9375	54.1041666666667	0.0590137671613113	0.0128895499711139	1522292.36609859	-89.9271655540287	100.4375	51.9375
122.979166666667	54.1041666666667	0.0595192994471718	0.0129871472526647	1525017.86076856	-89.8935693202068	100.4375	51.9375
123.020833333333	54.1041666666667	0.0591374701400808	0.0133864339472433	1527743.35247288	-89.8600315852654	100.4375	51.9375
123.0625	54.1041666666667	0.0595268618941387	0.013879836056218	1530468.84028369	-89.8265520303741	100.4375	51.9375
123.104166666667	54.1041666666667	0.0600603203585058	0.0140481603600811	1533194.32327794	-89.7931303389388	100.4375	51.9375
123.145833333333	54.1041666666667	0.0601034739091264	0.0141768602207733	1535919.80053737	-89.7597661965822	100.4375	51.9375
123.1875	54.1041666666667	0.0603008069140948	0.0141156179506291	1644924.19293923	-88.4690356517161	98.8125	51.9375
123.229166666667	54.1041666666667	0.0598805652394603	0.0141619991813052	1541370.73420229	-89.6932093125657	100.4375	51.9375
123.270833333333	54.1041666666667	0.0604580839253422	0.0147497356082781	1642199.6480626	-88.5003323730639	98.9375	51.9375
123.3125	54.1041666666667	0.0606411164180597	0.0147917626816272	1644924.19293923	-88.4690356517161	98.9375	51.9375
123.354166666667	54.1041666666667	0.0612658327071102	0.0146165118604341	1647648.69807039	-88.4377852830977	98.9375	51.9375
123.395833333333	54.1041666666667	0.0617048764350282	0.014781825322114	1650373.16270495	-88.4065810307114	98.9375	51.9375
123.4375	54.1041666666667	0.0611507055496328	0.0147340731008345	1653097.58609505	-88.3754226596017	98.9375	51.9375
123.479166666667	54.1041666666667	0.0604785907040044	0.0148924990852521	1655821.96749611	-88.3443099363417	98.9375	51.9375
123.520833333333	54.1041666666667	0.0608116629284874	0.0150105930119669	1658546.30616677	-88.3132426290209	98.9375	51.9375
123.5625	54.1041666666667	0.0606703603770658	0.015083658710954	1661270.60136891	-88.282220507233	98.9375	51.9375
123.604166666667	54.1041666666667	0.0606908829874201	0.0151991216024309	1663994.85236755	-88.2512433420637	98.9375	51.9375
123.645833333333	54.1041666666667	0.0607157529459107	0.0153352015923485	1666719.05843091	-88.2203109060786	98.9375	51.9375
123.6875	54.1041666666667	0.059993026024531	0.0152729388708185	1571350.07366527	-89.331130188315	100.4375	51.9375
123.729166666667	54.1041666666667	0.058857042171502	0.0151240761971716	1574075.37679562	-89.2985399202128	100.4375	51.9375
123.770833333333	54.1041666666667	0.0590049259483557	0.0151668812273887	1576800.66096248	-89.2660027389004	100.4375	51.9375
123.8125	54.1041666666667	0.0589023302530667	0.0152641084211765	1579525.92531852	-89.2335183629772	100.4375	51.9375
123.854166666667	54.1041666666667	0.0593059661028906	0.0153872008397922	1582251.16902053	-89.2010865129568	100.4375	51.9375
123.895833333333	54.1041666666667	0.0587213866084608	0.0153100316386083	1584976.39122936	-89.168706911251	100.4375	51.9375
123.9375	54.1041666666667	0.0590538946237117	0.0154046830119348	1587701.59110992	-89.1363792821539	100.4375	51.9375
123.979166666667	54.1041666666667	0.0588592260724673	0.015355110159279	1590426.76783109	-89.1041033518258	100.4375	51.9375
124.020833333333	54.1041666666667	0.0580827009935641	0.015553391960958	1593151.92056577	-89.0718788482776	100.4375	51.9375
124.0625	54.1041666666667	0.0582403117697159	0.0154844883586429	1595877.04849075	-89.0397055013553	100.4375	51.9375
124.104166666667	54.1041666666667	0.0582719884490271	0.0154918077064004	1598602.15078675	-89.0075830427242	100.4375	51.9375
124.145833333333	54.1041666666667	0.0587448231801391	0.0154930667138687	1601327.22663836	-88.9755112058541	100.4375	51.9375
124.1875	54.1041666666667	0.0583235007070769	0.0155668707203541	1604052.27523399	-88.943489726004	100.4375	51.9375
124.229166666667	54.1041666666667	0.0583016997854758	0.0153106107959079	1606777.29576586	-88.9115183402071	100.4375	51.9375
124.270833333333	54.1041666666667	0.05829615967119	0.0152045614190013	1609502.28742996	-88.879596787256	100.4375	51.9375
124.3125	54.1041666666667	0.0580961255666093	0.0154792797566782	1612227.24942603	-88.8477248076882	100.4375	51.9375
124.354166666667	54.1041666666667	0.058130935755846	0.0155228245771764	1614952.18095749	-88.8159021437713	100.4375	51.9375
124.395833333333	54.1041666666667	0.0582533967434168	0.0151398799401682	1617677.08123146	-88.7841285394888	100.4375	51.9375
124.4375	54.1041666666667	0.0582261196411382	0.0148854739477593	1620401.9494587	-88.752403740526	100.4375	51.9375
124.479166666667	54.1041666666667	0.0580238072347354	0.0150151570765742	1623126.78485356	-88.7207274942556	100.4375	51.9375
124.520833333333	54.1041666666667	0.0587707984561375	0.01507853592298	1625851.586634	-88.689099549724	100.4375	51.9375
124.5625	54.1041666666667	0.0596935107895133	0.0150449069613667	1628576.35402151	-88.6575196576373	100.4375	51.9375
124.604166666667	54.1041666666667	0.0600060676550717	0.0149773585784578	483462.197595493	-57.416052289091	118.020833333333	56.2708333333333
124.645833333333	54.1041666666667	0.0602143807484431	0.0148701710213523	485760.494115876	-57.5551720125608	118.020833333333	56.2708333333333
124.6875	54.1041666666667	0.0604704255549308	0.0147309834086344	488062.322196661	-57.6928195419577	118.020833333333	56.2708333333333
124.729166666667	54.1041666666667	0.0605922130301604	0.0146256963788522	490367.631288616	-57.8290133919692	118.020833333333	56.2708333333333
124.770833333333	54.1041666666667	0.0605604987223686	0.014277696537369	1642199.6480626	-88.5003323730639	100.4375	51.9375
124.8125	54.1041666666667	0.0610172247607502	0.0144717123344284	494988.494624932	-58.097112797924	118.020833333333	56.2708333333333
124.854166666667	54.1041666666667	0.060654415238813	0.0147039375895677	1632742.52761242	-88.7823781246147	100.6875	51.8958333333333
124.895833333333	54.1041666666667	0.0606534460786695	0.0145301072663757	499622.69676255	-58.3596131374325	118.020833333333	56.2708333333333
124.9375	54.1041666666667	0.0607821465986832	0.0146174544746143	501944.682421539	-58.488807204431	118.020833333333	56.2708333333333
124.979166666667	54.1041666666667	0.0606301787849265	0.014641694748972	504269.86341943	-58.6166532643048	118.020833333333	56.2708333333333
125.020833333333	54.1041666666667	0.0607995306822058	0.0143894526278892	506598.194932935	-58.7431680583179	118.020833333333	56.2708333333333
125.0625	54.1041666666667	0.0609714526195777	0.0144074237461979	1661270.60136891	-88.282220507233	100.4375	51.9375
125.104166666667	54.1041666666667	0.0606568685328815	0.0143230254470015	511264.1339803	-58.9922696182083	118.020833333333	56.2708333333333
125.145833333333	54.1041666666667	0.0607230738712826	0.0140748931194359	513601.65559101	-59.114888680979	118.020833333333	56.2708333333333
125.1875	54.1041666666667	0.0613079558545782	0.0137105612697896	515942.155842841	-59.2362410782685	118.020833333333	56.2708333333333
125.229166666667	54.1041666666667	0.0613374190417824	0.0136408378061017	518285.59355138	-59.3563423854837	118.020833333333	56.2708333333333
125.270833333333	54.1041666666667	0.0612130991480904	0.0131643862763322	520631.928218715	-59.4752079546591	118.020833333333	56.2708333333333
125.3125	54.1041666666667	0.0609844329112846	0.0129625506171049	522981.120020287	-59.592852917659	118.020833333333	56.2708333333333
125.354166666667	54.1041666666667	0.0610455758477032	0.0124516296624824	525333.129792047	-59.7092921893524	118.020833333333	56.2708333333333
125.395833333333	54.1041666666667	0.0611574566214107	0.0122747643073296	527687.91901787	-59.824540470757	118.020833333333	56.2708333333333
125.4375	54.1041666666667	0.0608942584229924	0.0121919285104095	517145.724261156	-57.0078560848414	118.395833333333	56.4375
125.479166666667	54.1041666666667	0.060079923238756	0.0115928090503668	519433.402919552	-57.1375206501231	118.395833333333	56.4375
125.520833333333	54.1041666666667	0.0598081855041179	0.0116150368447763	521724.411859693	-57.2658972449441	118.395833333333	56.4375
120.104166666667	54.0625	0.057402386451962	0.0174259707431918	1398245.0810237	-91.5370105719949	99.5208333333333	51.8958333333333
120.145833333333	54.0625	0.0576722541408302	0.0178680905956198	1400972.35213545	-91.5003624037133	99.5208333333333	51.8958333333333
120.1875	54.0625	0.0575959308513986	0.0180601883700579	1403699.66889181	-91.4637901370547	99.5208333333333	51.8958333333333
120.229166666667	54.0625	0.0572278376635252	0.0175323561827158	1406427.03008837	-91.4272933254992	99.5208333333333	51.8958333333333
120.270833333333	54.0625	0.0570459162403391	0.0175932134980338	1409154.4345281	-91.3908715259259	99.5208333333333	51.8958333333333
120.3125	54.0625	0.0572681991099276	0.0184520683893816	1411881.88102132	-91.3545242985808	99.5208333333333	51.8958333333333
120.354166666667	54.0625	0.057271844795101	0.0188358970390699	1414609.36838556	-91.3182512070451	99.5208333333333	51.8958333333333
120.395833333333	54.0625	0.0574904878141788	0.0185595586252622	1417336.89544559	-91.2820518182036	99.5208333333333	51.8958333333333
120.4375	54.0625	0.0574192026507144	0.0181725107392923	1420064.46103323	-91.2459257022143	99.5208333333333	51.8958333333333
120.479166666667	54.0625	0.0571491289643426	0.0173394333978092	1422792.06398739	-91.2098724324774	99.5208333333333	51.8958333333333
120.520833333333	54.0625	0.0571179186107631	0.0170467174448646	1425519.70315395	-91.1738915856048	99.5208333333333	51.8958333333333
120.5625	54.0625	0.0572566239802383	0.0174393084264531	1425519.70315395	-91.1738915856048	99.5625	51.8958333333333
120.604166666667	54.0625	0.0575132398532402	0.0171182300620477	1376428.70236323	-91.8329831067237	100.354166666667	51.8958333333333
120.645833333333	54.0625	0.0577190967309098	0.0168729260084954	1379155.56404775	-91.795711232002	100.354166666667	51.8958333333333
120.6875	54.0625	0.0575081152367101	0.0170496957442873	1377873.25697782	-92.0176904373325	100.4375	51.8541666666667
120.729166666667	54.0625	0.0577186865000905	0.0167298087202047	1377725.15788987	-91.6109792408318	100.4375	51.9375
120.770833333333	54.0625	0.0580614271359143	0.0160359562337319	1380452.33350672	-91.5741425163027	100.4375	51.9375
120.8125	54.0625	0.0578737719033428	0.0166802271066501	1390063.55371269	-91.6474150034436	100.354166666667	51.8958333333333
120.854166666667	54.0625	0.0574833395241846	0.0165361696169725	1444614.09575543	-90.924018593915	99.5625	51.8958333333333
120.895833333333	54.0625	0.0575746676085603	0.0159931158125459	1450069.89814997	-90.8532546855163	99.5208333333333	51.8958333333333
120.9375	54.0625	0.0571988686011825	0.0160222024420183	1452797.8374522	-90.8179754665594	99.5208333333333	51.8958333333333
120.979166666667	54.0625	0.0574514832314745	0.0161614620233903	1455525.8007135	-90.7827642168453	99.5208333333333	51.8958333333333
121.020833333333	54.0625	0.057385156353416	0.0172614219982383	1399687.47090974	-91.7189120527441	100.4375	51.8541666666667
121.0625	54.0625	0.0578866196983227	0.0172327329440108	1400972.35213545	-91.5003624037133	100.4375	51.8958333333333
121.104166666667	54.0625	0.057793025640293	0.0164765418366337	1402271.36950303	-91.2822110831651	100.4375	51.9375
121.145833333333	54.0625	0.0577547944620831	0.0157791371704745	1404998.93493746	-91.2460581720349	100.4375	51.9375
121.1875	54.0625	0.0580765459906711	0.0154031724681614	1407726.53776967	-91.2099790126245	100.4375	51.9375
121.229166666667	54.0625	0.0577875656759876	0.0153844189882586	1410454.17684305	-91.1739731718412	100.4375	51.9375
121.270833333333	54.0625	0.0584036905309093	0.0153663306517169	1413181.851008	-91.1380402198828	100.4375	51.9375
121.3125	54.0625	0.0580521925106	0.0153253961932265	1415909.55912187	-91.1021797302065	100.4375	51.9375
121.354166666667	54.0625	0.0583670573245594	0.0154130208331264	1418637.30004888	-91.0663912794987	100.4375	51.9375
121.395833333333	54.0625	0.0579927048728349	0.0153005813994694	1421365.07266004	-91.0306744476442	100.4375	51.9375
121.4375	54.0625	0.0585509544951116	0.0150877438815425	1424092.87583312	-90.9950288176967	100.4375	51.9375
121.479166666667	54.0625	0.0578879730795632	0.0150730973864533	1426820.70845255	-90.9594539758489	100.4375	51.9375
121.520833333333	54.0625	0.0581096070576854	0.0149512935957098	1429548.5694094	-90.9239495114029	100.4375	51.9375
121.5625	54.0625	0.0582996413649219	0.0145277965666449	1432276.45760127	-90.8885150167419	100.4375	51.9375
121.604166666667	54.0625	0.0585797481904962	0.0142800727116689	1435004.37193224	-90.8531500873011	100.4375	51.9375
121.645833333333	54.0625	0.0584532911482013	0.0137584032389741	1437732.31131285	-90.8178543215395	100.4375	51.9375
121.6875	54.0625	0.0591135281684459	0.0136663986175776	1440460.27465998	-90.7826273209116	100.4375	51.9375
121.729166666667	54.0625	0.0595682111570464	0.013705048839369	1443188.2608968	-90.7474686898401	100.4375	51.9375
121.770833333333	54.0625	0.0594183302207475	0.0135644348198557	1445916.26895278	-90.7123780356882	100.4375	51.9375
121.8125	54.0625	0.0595215914608664	0.0130544442376509	1448644.29776352	-90.6773549687325	100.4375	51.9375
121.854166666667	54.0625	0.0593277945145055	0.0128997222153242	1451372.34627077	-90.6423991021364	100.4375	51.9375
121.895833333333	54.0625	0.0597449926240887	0.0127378261543332	1454100.41342238	-90.6075100519231	100.4375	51.9375
121.9375	54.0625	0.0597739425899682	0.0126113099395725	1456828.49817217	-90.5726874369498	100.4375	51.9375
121.979166666667	54.0625	0.0606952051277621	0.0126311933649537	1459556.59947995	-90.5379308788818	100.4375	51.9375
122.020833333333	54.0625	0.0589180387314625	0.0123422719757319	1462284.71631141	-90.5032400021663	100.4375	51.9375
122.0625	54.0625	0.0589411374147864	0.0129059934951523	1465012.8476381	-90.4686144340075	100.4375	51.9375
122.104166666667	54.0625	0.0598142915966775	0.0130928739724237	1467740.99243736	-90.4340538043413	100.4375	51.9375
122.145833333333	54.0625	0.0597305587245341	0.0130556522810294	1470469.14969228	-90.3995577458103	100.4375	51.9375
122.1875	54.0625	0.0588913044765874	0.0129292112497383	1473197.31839162	-90.3651258937396	100.4375	51.9375
122.229166666667	54.0625	0.0595462666844295	0.0130699090906229	1475925.49752978	-90.3307578861122	100.4375	51.9375
122.270833333333	54.0625	0.0599009311211752	0.0136312366400095	1478653.68610675	-90.2964533635449	100.4375	51.9375
122.3125	54.0625	0.0594268155810844	0.0135203940356711	1481381.88312803	-90.2622119692647	100.4375	51.9375
122.354166666667	54.0625	0.0591789426226725	0.0134708497078346	1484110.08760461	-90.2280333490851	100.4375	51.9375
122.395833333333	54.0625	0.0587311785951717	0.0131121785438119	1486838.29855292	-90.1939171513829	100.4375	51.9375
122.4375	54.0625	0.0595982934373521	0.0129788424788233	1489566.51499475	-90.1598630270753	100.4375	51.9375
122.479166666667	54.0625	0.059197719680475	0.0127733336949518	1492294.73595722	-90.1258706295967	100.4375	51.9375
122.520833333333	54.0625	0.0589523131834471	0.0127771705842806	1495022.96047275	-90.0919396148765	100.4375	51.9375
122.5625	54.0625	0.0589830148732466	0.0127464856922478	1497751.18757897	-90.0580696413166	100.4375	51.9375
122.604166666667	54.0625	0.0596790559287688	0.0127194407743546	1500479.41631871	-90.0242603697696	100.4375	51.9375
122.645833333333	54.0625	0.0598588703576436	0.0126236211010148	1503207.64573992	-89.9905114635165	100.4375	51.9375
122.6875	54.0625	0.0594358905877111	0.012305424933106	1505935.87489566	-89.9568225882455	100.4375	51.9375
122.729166666667	54.0625	0.0598476095658093	0.01239251007598	1508664.10284402	-89.9231934120305	100.4375	51.9375
122.770833333333	54.0625	0.0596689380624737	0.0124057578467189	1511392.3286481	-89.8896236053098	100.4375	51.9375
122.8125	54.0625	0.0603128960960486	0.013156921789399	1514120.55137594	-89.8561128408652	100.4375	51.9375
122.854166666667	54.0625	0.061069107720821	0.013380549370583	1623236.80496738	-88.5606086291877	98.8125	51.9375
122.895833333333	54.0625	0.0603223062322116	0.013003035428262	1625964.15468769	-88.5292631920167	98.8125	51.9375
122.9375	54.0625	0.0601049982055117	0.0130718527219976	1628691.46612847	-88.4979649227428	98.8125	51.9375
122.979166666667	54.0625	0.0591168769335398	0.0133061686886342	1525033.39305673	-89.7226537423585	100.4375	51.9375
123.020833333333	54.0625	0.0590924819614862	0.0136115935334708	1527761.58659434	-89.6894333616108	100.4375	51.9375
123.0625	54.0625	0.0590925459282624	0.0138057249271181	1530489.77156554	-89.6562701079008	100.4375	51.9375
123.104166666667	54.0625	0.0598280982165609	0.0142297941143562	1533217.94707181	-89.6231636698475	100.4375	51.9375
123.145833333333	54.0625	0.0606007801809022	0.0143695199058177	1535946.11221927	-89.5901137382535	100.4375	51.9375
123.1875	54.0625	0.0606356135800562	0.0143873489765163	1538674.26611857	-89.5571200060862	100.4375	51.9375
123.229166666667	54.0625	0.0606647603535649	0.0143773134780414	1541402.40788491	-89.5241821684591	100.4375	51.9375
123.270833333333	54.0625	0.0609554411432089	0.0144822196792706	1642327.42280657	-88.3421726288689	98.9375	51.9375
123.3125	54.0625	0.060943712035784	0.0146617527950995	1645054.48881694	-88.3111523096085	98.9375	51.9375
123.354166666667	54.0625	0.0607577086593742	0.0147369175589238	1647781.51132748	-88.2801774871515	98.9375	51.9375
123.395833333333	54.0625	0.0613600123864508	0.0146951376392879	1650508.48960543	-88.2492479289911	98.9375	51.9375
123.4375	54.0625	0.0613426865091044	0.0146970117372175	1653235.42292123	-88.218363404138	98.9375	51.9375
123.479166666667	54.0625	0.0604733314602215	0.0148775914432136	1664142.6920812	-88.0952710704301	98.8125	51.9375
123.520833333333	54.0625	0.059786215520533	0.01495684020741	1666869.38975198	-88.0646082995213	98.8125	51.9375
123.5625	54.0625	0.0598638399926999	0.0149871166951557	1669596.03814838	-88.0339892071636	98.8125	51.9375
123.604166666667	54.0625	0.0592233628511684	0.0150155017065259	1565954.99399524	-89.2302076163556	100.4375	51.9375
123.645833333333	54.0625	0.0600120186629062	0.0151030554515654	1568682.96673519	-89.1978124143653	100.4375	51.9375
123.6875	54.0625	0.0587558620999792	0.0150588042544198	1571410.91789683	-89.1654698895904	100.4375	51.9375
123.729166666667	54.0625	0.0588161245128918	0.0150865739347896	1574138.84664666	-89.1331797614932	100.4375	51.9375
123.770833333333	54.0625	0.0588577764475542	0.0150055521140492	1576866.75215518	-89.1009417514538	100.4375	51.9375
123.8125	54.0625	0.0587385816820526	0.0149336556818198	1579594.63359693	-89.0687555827539	100.4375	51.9375
123.854166666667	54.0625	0.0589394662083621	0.015040537140739	1582322.49015038	-89.0366209805605	100.4375	51.9375
123.895833333333	54.0625	0.0586992611927332	0.0150107481517018	1585050.32099796	-89.0045376719097	100.4375	51.9375
123.9375	54.0625	0.0589914261722529	0.014963043038281	1587778.12532597	-88.9725053856912	100.4375	51.9375
123.979166666667	54.0625	0.0579733639725189	0.015130971544735	1590505.90232459	-88.9405238526324	100.4375	51.9375
124.020833333333	54.0625	0.0585398022003011	0.0150651580495259	1593233.65118782	-88.908592805283	100.4375	51.9375
124.0625	54.0625	0.0580801089615936	0.0149780049355598	1595961.37111346	-88.8767119779995	100.4375	51.9375
124.104166666667	54.0625	0.0581280420525589	0.0148465807851756	1600115.84742356	-89.0045647371828	100.4375	51.8958333333333
124.145833333333	54.0625	0.0580127162236141	0.0151208404633873	1602843.65176728	-88.9725157125983	100.4375	51.8958333333333
124.1875	54.0625	0.0576865491461369	0.01556574489336	1607010.34919054	-89.099386858354	100.4375	51.8541666666667
124.229166666667	54.0625	0.0581660120337341	0.0152754242890189	1606871.94552709	-88.749685619052	100.4375	51.9375
124.270833333333	54.0625	0.0581188935188062	0.0150273924309103	1609599.50886232	-88.718051969633	100.4375	51.9375
124.3125	54.0625	0.0574872841615742	0.015453771357523	1615193.91425661	-89.0028970369645	100.4375	51.8541666666667
124.354166666667	54.0625	0.058290214308852	0.0154056229505432	1615054.53373756	-88.6549304073111	100.4375	51.9375
124.395833333333	54.0625	0.058034446173896	0.015061261702328	1617781.99372805	-88.6234419892725	100.4375	51.9375
124.4375	54.0625	0.0582031773932737	0.0148376940989121	1620509.41772666	-88.5920014793601	100.4375	51.9375
124.479166666667	54.0625	0.0581096207397461	0.0145373370762175	1623236.80496738	-88.5606086291877	100.4375	51.9375
124.520833333333	54.0625	0.0580813483845752	0.0145262332007012	1625964.15468769	-88.5292631920167	100.4375	51.9375
124.5625	54.0625	0.0587096855302937	0.0146996790321287	1628691.46612847	-88.4979649227428	100.4375	51.9375
124.604166666667	54.0625	0.0589505525046722	0.0146858866779626	1631418.73853401	-88.4667135778819	100.4375	51.9375
124.645833333333	54.0625	0.0591157656426427	0.0145271459659371	1634145.97115195	-88.4355089155576	100.4375	51.9375
124.6875	54.0625	0.059493683346321	0.0142686161562841	490556.648948836	-57.2358836136776	118.020833333333	56.2708333333333
124.729166666667	54.0625	0.0597016930680582	0.0143369032405316	1639600.31403229	-88.3732386789688	100.4375	51.9375
124.770833333333	54.0625	0.0597007681658303	0.0144312702037816	495152.080699742	-57.5097448825674	118.020833333333	56.2708333333333
124.8125	54.0625	0.0601994877926697	0.0144101198390063	1645054.48881694	-88.3111523096085	100.4375	51.9375
124.854166666667	54.0625	0.0611208120779493	0.0144806026736105	499761.376658238	-57.7779331744083	118.020833333333	56.2708333333333
124.895833333333	54.0625	0.0612251917994511	0.0144014066436366	502071.102397681	-57.9099435751907	118.020833333333	56.2708333333333
124.9375	54.0625	0.0609373556030717	0.0144490459378546	504384.150235369	-58.0405875902021	118.020833333333	56.2708333333333
124.979166666667	54.0625	0.0610174603980384	0.0142572962225815	506700.473855187	-58.1698820037868	118.020833333333	56.2708333333333
125.020833333333	54.0625	0.0610624816049621	0.014092113980652	509020.0277153	-58.2978433649198	118.020833333333	56.2708333333333
125.0625	54.0625	0.0610489318583745	0.0140540398758304	511342.767033489	-58.4244879903139	118.020833333333	56.2708333333333
125.104166666667	54.0625	0.06107584349872	0.0140991490458917	513668.647772811	-58.5498319675136	118.020833333333	56.2708333333333
125.145833333333	54.0625	0.0614487751290532	0.0138348054082945	515997.626627537	-58.6738911579726	118.020833333333	56.2708333333333
125.1875	54.0625	0.0618002661550409	0.0138406468520613	518329.661009323	-58.7966812001127	118.020833333333	56.2708333333333
125.229166666667	54.0625	0.061239083234832	0.0135937628871214	520664.709033704	-58.9182175123636	118.020833333333	56.2708333333333
125.270833333333	54.0625	0.061299210824398	0.0132115157625844	523002.729506833	-59.0385152961834	118.020833333333	56.2708333333333
125.3125	54.0625	0.0615491077945679	0.0130755246236241	525343.681912466	-59.1575895390547	118.020833333333	56.2708333333333
125.354166666667	54.0625	0.0617736840232423	0.0130747999905984	527687.526399221	-59.2754550174597	118.020833333333	56.2708333333333
125.395833333333	54.0625	0.0617395262143007	0.0128714354791327	530034.223768105	-59.3921262998311	118.020833333333	56.2708333333333
125.4375	54.0625	0.0608407155347871	0.0128269826807683	532383.735460236	-59.5076177494766	118.020833333333	56.2708333333333
125.479166666667	54.0625	0.0608414636202823	0.0125453698149827	534736.023544859	-59.621943527479	118.020833333333	56.2708333333333
125.520833333333	54.0625	0.0605857454757964	0.012489428229062	537091.050707593	-59.7351175955694	118.020833333333	56.2708333333333
125.5625	54.0625	0.060055556994787	0.01250958697893	539448.780238874	-59.8471537189717	118.020833333333	56.2708333333333
125.604166666667	54.0625	0.0604724995256504	0.0123499370010447	541809.176022665	-59.9580654692211	118.020833333333	56.2708333333333
120.104166666667	54.0208333333333	0.0572008652555619	0.0184482796440416	1395398.06677546	-91.3864195394141	99.5625	51.8958333333333
120.145833333333	54.0208333333333	0.0576179774559287	0.0190968461359403	1398128.2475424	-91.350069461368	99.5625	51.8958333333333
120.1875	54.0208333333333	0.057655705800749	0.0192123466140398	1400858.46908947	-91.3137943880857	99.5625	51.8958333333333
120.229166666667	54.0208333333333	0.0577137139863566	0.0190883896649863	1403588.73023941	-91.2775938767574	99.5625	51.8958333333333
120.270833333333	54.0208333333333	0.0577388321250525	0.0190960745015312	1406319.02982219	-91.2414674879568	99.5625	51.8958333333333
120.3125	54.0208333333333	0.0575348723052609	0.0189973152753696	1409049.36667493	-91.2054147856086	99.5625	51.8958333333333
120.354166666667	54.0208333333333	0.0575366110055883	0.0189711960675068	1411779.73964177	-91.1694353369573	99.5625	51.8958333333333
120.395833333333	54.0208333333333	0.057632900645322	0.0184293642086332	1417240.58932945	-91.0976944861337	99.5208333333333	51.8958333333333
120.4375	54.0208333333333	0.0573373608338055	0.0180266922943221	1419971.06377335	-91.0619322347682	99.5208333333333	51.8958333333333
120.479166666667	54.0208333333333	0.0571608622711067	0.0167939312080663	1422701.5697774	-91.0262415386523	99.5208333333333	51.8958333333333
120.520833333333	54.0208333333333	0.0577430297818751	0.0174689945305632	1425432.10622009	-90.9906219811655	99.5208333333333	51.8958333333333
120.5625	54.0208333333333	0.0573631658933748	0.0166264922957054	1428162.67198663	-90.9550731488242	99.5208333333333	51.8958333333333
120.604166666667	54.0208333333333	0.0576313974109034	0.01725295872125	1372258.62152408	-91.9026687815247	100.4375	51.8541666666667
120.645833333333	54.0208333333333	0.0575568280021927	0.0167941352623271	1379017.90540823	-91.6061203396191	100.354166666667	51.8958333333333
120.6875	54.0208333333333	0.0582359589241252	0.0163820399913849	1381747.81635968	-91.5693107403897	100.354166666667	51.8958333333333
120.729166666667	54.0208333333333	0.0576766182213508	0.0173541397125865	1384477.77531008	-91.532578875673	100.354166666667	51.8958333333333
120.770833333333	54.0208333333333	0.0582469861528477	0.016696419522092	1387207.78103744	-91.4959242816658	100.354166666667	51.8958333333333
120.8125	54.0208333333333	0.0577080488541703	0.0168535349972803	1389937.8323274	-91.4593464981482	100.354166666667	51.8958333333333
120.854166666667	54.0208333333333	0.0573632372407469	0.0169206415487946	1444546.62078134	-90.7432426156822	99.5625	51.8958333333333
120.895833333333	54.0208333333333	0.0574914700278575	0.017494095334692	1447277.36114708	-90.7081775392446	99.5625	51.8958333333333
120.9375	54.0208333333333	0.0578334515171265	0.0169070189298817	1394096.03921698	-91.6056565735338	100.4375	51.8541666666667
120.979166666667	54.0208333333333	0.0574107763845367	0.0166639284741994	1396825.95075746	-91.5688823089255	100.4375	51.8541666666667
121.020833333333	54.0208333333333	0.0574346831198108	0.0167204228117409	1399555.91023833	-91.5321847819318	100.4375	51.8541666666667
121.0625	54.0208333333333	0.0570921923149969	0.0166304048275203	1458200.51844471	-90.5685886499946	99.5625	51.8958333333333
121.104166666667	54.0208333333333	0.0573624129840498	0.016574104371186	1405015.96815438	-91.4590181319831	100.4375	51.8541666666667
121.145833333333	54.0208333333333	0.0576122565406413	0.0162847019624398	1404905.6094719	-91.060025412532	100.4375	51.9375
121.1875	54.0208333333333	0.0576991850768452	0.0157747552968769	1407636.11713845	-91.0243165309731	100.4375	51.9375
121.229166666667	54.0208333333333	0.0579370615069863	0.0154040862475057	1410366.65520169	-90.9886796404722	100.4375	51.9375
121.270833333333	54.0208333333333	0.058310854516314	0.0153042543880449	1413097.2225452	-90.953114318264	100.4375	51.9375
121.3125	54.0208333333333	0.0581911058738489	0.0152593505440609	1415827.81805923	-90.9176201447948	100.4375	51.9375
121.354166666667	54.0208333333333	0.0573207042376462	0.0162394100613268	1419971.06377335	-91.0619322347682	100.4375	51.8958333333333
121.395833333333	54.0208333333333	0.0574617162364108	0.0161232340494687	1422701.5697774	-91.0262415386523	100.4375	51.8958333333333
121.4375	54.0208333333333	0.0575711102782398	0.0154527197282664	1424019.76262593	-90.8115603688355	100.4375	51.9375
121.479166666667	54.0208333333333	0.0578340238409737	0.0149285699531715	1426750.45985613	-90.7763466579777	100.4375	51.9375
121.520833333333	54.0208333333333	0.0577386337071894	0.0141806374397736	1429481.17980628	-90.7412020452253	100.4375	51.9375
121.5625	54.0208333333333	0.0582016548070812	0.0142124114909923	1432211.92140544	-90.7061261296735	100.4375	51.9375
121.604166666667	54.0208333333333	0.0586001367718587	0.0141418847814741	1434942.68358896	-90.6711185134247	100.4375	51.9375
121.645833333333	54.0208333333333	0.0585507714132455	0.0138630368901985	1437673.46529838	-90.6361788015602	100.4375	51.9375
121.6875	54.0208333333333	0.0596203232083323	0.0137053040125823	1440404.26548137	-90.6013066021129	100.4375	51.9375
121.729166666667	54.0208333333333	0.0597734259772647	0.014171479201983	1443135.08309168	-90.56650152604	100.4375	51.9375
121.770833333333	54.0208333333333	0.0604242639023688	0.0142019872657304	1445865.91708912	-90.5317631871954	100.4375	51.9375
121.8125	54.0208333333333	0.0603271867803158	0.0139932366539378	1448596.76643941	-90.4970912023036	100.4375	51.9375
121.854166666667	54.0208333333333	0.0609913344949096	0.013761296630853	1451327.63011421	-90.4624851909327	100.4375	51.9375
121.895833333333	54.0208333333333	0.0606863673500868	0.0131935985208979	1454058.50709104	-90.4279447754683	100.4375	51.9375
121.9375	54.0208333333333	0.0610373488682955	0.0132361541947753	1456789.39635321	-90.3934695810879	100.4375	51.9375
121.979166666667	54.0208333333333	0.0607399083931666	0.0128086882590588	1459520.29688978	-90.3590592357348	100.4375	51.9375
122.020833333333	54.0208333333333	0.0596663823618346	0.0126076092128135	1462251.20769549	-90.3247133700932	100.4375	51.9375
122.0625	54.0208333333333	0.0600636479139635	0.012861348130409	1464982.12777074	-90.2904316175627	100.4375	51.9375
122.104166666667	54.0208333333333	0.0606966133133109	0.0135485328008402	1467713.05612148	-90.2562136142342	100.4375	51.9375
122.145833333333	54.0208333333333	0.0608678529883274	0.0137405384727352	1470443.99175924	-90.2220589988642	100.4375	51.9375
122.1875	54.0208333333333	0.0599168865831396	0.0134830747095852	1473174.93370101	-90.1879674128517	100.4375	51.9375
122.229166666667	54.0208333333333	0.0603531406022234	0.0138942764766549	1475905.88096918	-90.1539385002139	100.4375	51.9375
122.270833333333	54.0208333333333	0.0607465885019213	0.0140481580345379	1478636.83259158	-90.1199719075617	100.4375	51.9375
122.3125	54.0208333333333	0.0599486963527291	0.0135839292804374	1481367.78760134	-90.0860672840773	100.4375	51.9375
122.354166666667	54.0208333333333	0.0595115948356364	0.0132737710596719	1484098.74503686	-90.0522242814903	100.4375	51.9375
122.395833333333	54.0208333333333	0.0595168211233432	0.0132906907484556	1486829.7039418	-90.0184425540548	100.4375	51.9375
122.4375	54.0208333333333	0.0592831973587531	0.0133959652844594	1489560.66336499	-89.9847217585269	100.4375	51.9375
122.479166666667	54.0208333333333	0.0595497949509375	0.0133886073159798	1492291.6223604	-89.9510615541419	100.4375	51.9375
122.520833333333	54.0208333333333	0.0593318043856582	0.0133173892040149	1495022.5799871	-89.9174616025921	100.4375	51.9375
122.5625	54.0208333333333	0.0594156993609814	0.0133543291329064	1497753.53530918	-89.8839215680052	100.4375	51.9375
122.604166666667	54.0208333333333	0.0595035499784448	0.0133021351761843	1500484.48739575	-89.8504411169219	100.4375	51.9375
122.645833333333	54.0208333333333	0.060622344742761	0.0134058197879771	1503215.43532086	-89.8170199182746	100.4375	51.9375
122.6875	54.0208333333333	0.0598231653385724	0.0127458381485674	1505946.37816349	-89.7836576433662	100.4375	51.9375
122.729166666667	54.0208333333333	0.0591687871730887	0.0127207829194701	1508677.31500744	-89.750353965849	100.4375	51.9375
122.770833333333	54.0208333333333	0.0597561295979363	0.0132789468852987	1511408.24494137	-89.7171085617034	100.4375	51.9375
122.8125	54.0208333333333	0.0607503052975144	0.0134815286527637	1514139.1670587	-89.6839211092179	100.4375	51.9375
122.854166666667	54.0208333333333	0.0612227798850509	0.0137013429799765	1516870.08045755	-89.6507912889681	100.4375	51.9375
122.895833333333	54.0208333333333	0.0604212344514939	0.0133875375755422	1519600.98424079	-89.6177187837968	100.4375	51.9375
122.9375	54.0208333333333	0.0601964119557016	0.0135739932120049	1522331.87751589	-89.5847032787939	100.4375	51.9375
122.979166666667	54.0208333333333	0.0589149927211673	0.0130769060633222	1525062.75939494	-89.5517444612764	100.4375	51.9375
123.020833333333	54.0208333333333	0.0591250002448951	0.0134326318578429	1527793.62899458	-89.5188420207692	100.4375	51.9375
123.0625	54.0208333333333	0.0596223254894155	0.0138267376035572	1530524.48543599	-89.4859956489854	100.4375	51.9375
123.104166666667	54.0208333333333	0.0600212150568213	0.0141140467271394	1533255.32784482	-89.4532050398074	100.4375	51.9375
123.145833333333	54.0208333333333	0.0595955876356348	0.0143533606002646	1535986.15535118	-89.4204698892672	100.4375	51.9375
123.1875	54.0208333333333	0.0603585711134457	0.0145731318356444	1538716.96708955	-89.3877898955287	100.4375	51.9375
123.229166666667	54.0208333333333	0.0605126120389511	0.0145005671777371	1647927.07416677	-88.1225977518774	98.8125	51.9375
123.270833333333	54.0208333333333	0.0600059707734561	0.0142900111002636	1650656.54362181	-88.0919432784145	98.8125	51.9375
123.3125	54.0208333333333	0.0602959928047377	0.0142478486596904	1653385.96446311	-88.0613329867975	98.8125	51.9375
123.354166666667	54.0208333333333	0.0607732170271985	0.0145403520459346	1656115.33598213	-88.0307666515158	98.8125	51.9375
123.395833333333	54.0208333333333	0.0613932945972818	0.0145469419358825	1650656.54362181	-88.0919432784145	98.9375	51.9375
123.4375	54.0208333333333	0.0610391879228693	0.0146064696119586	1653385.96446311	-88.0613329867975	98.9375	51.9375
123.479166666667	54.0208333333333	0.0589892739670796	0.0145362127979357	1557832.13595858	-89.1605494146313	100.4375	51.9375
123.520833333333	54.0208333333333	0.0594431426130532	0.0145015591910133	1560562.79091035	-89.1283000589094	100.4375	51.9375
123.5625	54.0208333333333	0.0592052110866245	0.0146202395113799	1563293.42249632	-89.0961032363664	100.4375	51.9375
123.604166666667	54.0208333333333	0.0584666407021216	0.014814123997519	1566024.02989291	-89.0639586654875	100.4375	51.9375
123.645833333333	54.0208333333333	0.059096962518301	0.0150551282682469	1568754.61228054	-89.0318660666949	100.4375	51.9375
123.6875	54.0208333333333	0.0589735385412154	0.0149533850484884	1571485.16884357	-88.9998251623313	100.4375	51.9375
123.729166666667	54.0208333333333	0.0588824581469179	0.014904461410278	1574215.69877029	-88.9678356766435	100.4375	51.9375
123.770833333333	54.0208333333333	0.0588525306071643	0.014961750660551	1576946.20125287	-88.9358973357656	100.4375	51.9375
123.8125	54.0208333333333	0.0593096334610651	0.0149669869442559	1579676.67548734	-88.9040098677037	100.4375	51.9375
123.854166666667	54.0208333333333	0.0590214294532464	0.014993168519941	1582407.12067354	-88.8721730023197	100.4375	51.9375
123.895833333333	54.0208333333333	0.059949381067944	0.0150951589915402	1585137.53601513	-88.8403864713148	100.4375	51.9375
123.9375	54.0208333333333	0.059421907093946	0.0149141527545548	1587867.92071948	-88.8086500082152	100.4375	51.9375
123.979166666667	54.0208333333333	0.0595490119171313	0.0149093179885127	1590598.2739977	-88.7769633483555	100.4375	51.9375
124.020833333333	54.0208333333333	0.0593823664712807	0.014909690790971	1593328.5950646	-88.7453262288639	100.4375	51.9375
124.0625	54.0208333333333	0.0589987737421151	0.014933724949518	1596058.88313863	-88.7137383886473	100.4375	51.9375
124.104166666667	54.0208333333333	0.0590228160876517	0.0147312393309098	1598789.13744187	-88.6821995683757	100.4375	51.9375
124.145833333333	54.0208333333333	0.0586994715105401	0.0149734642993494	1601519.3572	-88.6507095104677	100.4375	51.9375
124.1875	54.0208333333333	0.0584089028306617	0.0152768850539792	1604249.54164225	-88.6192679590758	100.4375	51.9375
124.229166666667	54.0208333333333	0.0583835715102282	0.0152729975790951	1606979.69000141	-88.5878746600721	100.4375	51.9375
124.270833333333	54.0208333333333	0.0581497546151998	0.0148646146918822	1609709.80151374	-88.556529361033	100.4375	51.9375
124.3125	54.0208333333333	0.0583147345212648	0.0148460412364932	1612439.87541899	-88.5252318112262	100.4375	51.9375
124.354166666667	54.0208333333333	0.0581369059327347	0.0151023023812741	1615169.91096034	-88.4939817615955	100.4375	51.9375
124.395833333333	54.0208333333333	0.0581185039257054	0.0150760907029689	1620741.87376904	-88.7784340090792	100.4375	51.8541666666667
124.4375	54.0208333333333	0.0581222283431053	0.0148293185865611	1623472.19632858	-88.7467541684502	100.4375	51.8541666666667
124.479166666667	54.0208333333333	0.0575245254355345	0.0146738431775273	1626202.48588783	-88.7151227903787	100.4375	51.8541666666667
124.520833333333	54.0208333333333	0.0579683718902406	0.0143810174865122	1628932.74166566	-88.6835396243185	100.4375	51.8541666666667
124.5625	54.0208333333333	0.0584132847484032	0.0140817096963097	1628819.48695767	-88.3384354147307	100.4375	51.9375
124.604166666667	54.0208333333333	0.0584155026750833	0.0138394374743295	1631549.27661176	-88.3074652281222	100.4375	51.9375
124.645833333333	54.0208333333333	0.0584712093343229	0.013741995214544	1634279.02269824	-88.2765408440837	100.4375	51.9375
124.6875	54.0208333333333	0.0583098523490007	0.0136118075858167	1637008.7244868	-88.2456620264797	100.4375	51.9375
124.729166666667	54.0208333333333	0.0583949311078109	0.0136873712665829	1639738.38125032	-88.2148285407305	100.4375	51.9375
124.770833333333	54.0208333333333	0.05979556664395	0.0141531936775951	1642467.99226486	-88.1840401537986	100.4375	51.9375
124.8125	54.0208333333333	0.0605041965600395	0.014391816248889	499952.320240179	-57.1964671206962	118.020833333333	56.2708333333333
124.854166666667	54.0208333333333	0.0607838136360502	0.0142302758091092	502249.523586916	-57.3312621338536	118.020833333333	56.2708333333333
124.895833333333	54.0208333333333	0.0613324401688989	0.014289812573111	504550.177165793	-57.4646732513128	118.020833333333	56.2708333333333
124.9375	54.0208333333333	0.0616004788428089	0.0140183032113051	506854.233178166	-57.5967172789844	118.020833333333	56.2708333333333
124.979166666667	54.0208333333333	0.0613536513026257	0.0140724292453056	509161.644616782	-57.7274107923373	118.020833333333	56.2708333333333
125.020833333333	54.0208333333333	0.0613865366975078	0.0139824697728653	511472.365251075	-57.8567701392723	118.020833333333	56.2708333333333
125.0625	54.0208333333333	0.0617534143260518	0.0136463522752974	513786.349612702	-57.9848114429888	118.020833333333	56.2708333333333
125.104166666667	54.0208333333333	0.0617162913866278	0.0136717904007471	516103.552981391	-58.1115506048454	118.020833333333	56.2708333333333
125.145833333333	54.0208333333333	0.0617181238034882	0.0135395715690242	518423.931371039	-58.2370033072103	118.020833333333	56.2708333333333
125.1875	54.0208333333333	0.0618050742950551	0.0135686902913067	520747.441516071	-58.3611850162989	118.020833333333	56.2708333333333
125.229166666667	54.0208333333333	0.0618502553477143	0.0135266678535929	523074.040858071	-58.4841109850004	118.020833333333	56.2708333333333
125.270833333333	54.0208333333333	0.0613928735646285	0.0134363969115899	525403.68753268	-58.6057962556891	118.020833333333	56.2708333333333
125.3125	54.0208333333333	0.0614146329982875	0.0132076896341518	527736.340356702	-58.726255663019	118.020833333333	56.2708333333333
125.354166666667	54.0208333333333	0.0620044014282242	0.0133707848339287	530071.958815506	-58.8455038367024	118.020833333333	56.2708333333333
125.395833333333	54.0208333333333	0.0618685552852682	0.013314581601814	532410.50305066	-58.9635552042703	118.020833333333	56.2708333333333
125.4375	54.0208333333333	0.0618865038307285	0.0132600859210931	534751.933847771	-59.0804239938113	118.020833333333	56.2708333333333
125.479166666667	54.0208333333333	0.0616776568652184	0.0130087693862561	537096.212624607	-59.1961242366929	118.020833333333	56.2708333333333
125.520833333333	54.0208333333333	0.0611186069726246	0.0130228069541113	539443.301419426	-59.3106697702596	118.020833333333	56.2708333333333
125.5625	54.0208333333333	0.0608626418050532	0.0127653002110982	541793.162879526	-59.4240742405085	118.020833333333	56.2708333333333
125.604166666667	54.0208333333333	0.0607918799816367	0.0123744813505533	544145.760250026	-59.5363511047431	118.020833333333	56.2708333333333
125.645833333333	54.0208333333333	0.0616889338936263	0.0116589196628366	522370.09178244	-56.7386009657821	118.5625	56.3958333333333
125.6875	54.0208333333333	0.0615532425211023	0.0112464113448761	535925.420528509	-56.9299181231156	118.395833333333	56.4375
125.729166666667	54.0208333333333	0.0610113417542849	0.0111691807718334	538215.596216801	-57.0545364142956	118.395833333333	56.4375
125.770833333333	54.0208333333333	0.0614278973123438	0.0112620210430513	540508.986648712	-57.1779530303592	118.395833333333	56.4375
120.104166666667	53.9791666666667	0.0569756055285599	0.0187469534651922	1395293.43630447	-91.1990749366453	99.5625	51.8958333333333
120.145833333333	53.9791666666667	0.0573435391364531	0.0188703138331117	1398026.54345516	-91.1631002100195	99.5625	51.8958333333333
120.1875	53.9791666666667	0.0572828546545216	0.0190304463933773	1400759.68541152	-91.1271991328565	99.5625	51.8958333333333
120.229166666667	53.9791666666667	0.0573423938973915	0.019182348414436	1403492.86103046	-91.0913712695742	99.5625	51.8958333333333
120.270833333333	53.9791666666667	0.0570423664689888	0.0191222786964099	1406226.06917582	-91.0556161879247	99.5625	51.8958333333333
120.3125	53.9791666666667	0.0574558729126164	0.0185520610040197	1411692.57853555	-90.984322657015	99.5208333333333	51.8958333333333
120.354166666667	53.9791666666667	0.0575777339365997	0.0174310017934731	1414425.87751178	-90.9487833596475	99.5208333333333	51.8958333333333
120.395833333333	53.9791666666667	0.0574582151612723	0.0176238072342017	1417159.20453801	-90.913315147637	99.5208333333333	51.8958333333333
120.4375	53.9791666666667	0.0573725386182471	0.017442766331411	1419892.55851185	-90.8779176049392	99.5208333333333	51.8958333333333
120.479166666667	53.9791666666667	0.0576473936378201	0.0171731662628049	1422625.93833748	-90.84259031866	99.5208333333333	51.8958333333333
120.520833333333	53.9791666666667	0.0575533915315389	0.0167433824032913	1425359.34292558	-90.8073328790249	99.5208333333333	51.8958333333333
120.5625	53.9791666666667	0.0573028733465043	0.0172524456422042	1428092.77119324	-90.7721448793506	99.5208333333333	51.8958333333333
120.604166666667	53.9791666666667	0.0574739218798047	0.0173798193804063	1428092.77119323	-90.7721448793506	99.5625	51.8958333333333
120.645833333333	53.9791666666667	0.0574950007862455	0.0169601358324837	1378895.58922692	-91.4164947559787	100.354166666667	51.8958333333333
120.6875	53.9791666666667	0.058032037767631	0.0167987034441251	1381628.46314028	-91.3800687945528	100.354166666667	51.8958333333333
120.729166666667	53.9791666666667	0.0579709686628883	0.016990809971878	1377495.1136693	-91.2313283566906	100.4375	51.9375
120.770833333333	53.9791666666667	0.0580968003318353	0.0164341459827014	1380228.18871422	-91.1952604750466	100.4375	51.9375
120.8125	53.9791666666667	0.0575510390166824	0.0169043051436179	1384361.37886783	-91.3437191679206	100.4375	51.8958333333333
120.854166666667	53.9791666666667	0.0571878723995112	0.0169682617259818	1444493.77822341	-90.5624527284291	99.5625	51.8958333333333
120.895833333333	53.9791666666667	0.0574261778205168	0.0170968320404846	1447227.34245476	-90.5277396749787	99.5625	51.8958333333333
120.9375	53.9791666666667	0.0576582068546158	0.0162346412669141	1398026.54345516	-91.1631002100195	100.354166666667	51.8958333333333
120.979166666667	53.9791666666667	0.057588316706803	0.0165811062733137	1395293.43630447	-91.1990749366453	100.4375	51.8958333333333
121.020833333333	53.9791666666667	0.0579765503642011	0.0155548741213978	1396627.3519755	-90.9804124395198	100.4375	51.9375
121.0625	53.9791666666667	0.0573802919211112	0.0166280297108581	1400759.68541152	-91.1271991328565	100.4375	51.8958333333333
121.104166666667	53.9791666666667	0.05786609881331	0.016057204772141	1408959.30871833	-91.0199334589629	100.354166666667	51.8958333333333
121.145833333333	53.9791666666667	0.0582518824393487	0.0154289147865722	1404827.3410701	-90.8739710575376	100.4375	51.9375
121.1875	53.9791666666667	0.0581204766959589	0.015259257390096	1407560.72372002	-90.8386333093555	100.4375	51.9375
121.229166666667	53.9791666666667	0.0584558332606359	0.0152246600253423	1410294.13102314	-90.8033662166512	100.4375	51.9375
121.270833333333	53.9791666666667	0.0579736342866889	0.0152538672476894	1413027.5618957	-90.7681693637771	100.4375	51.9375
121.3125	53.9791666666667	0.0571877083277958	0.0161814213424888	1417159.20453801	-90.913315147637	100.4375	51.8958333333333
121.354166666667	53.9791666666667	0.0570320362615202	0.015735469569363	1418494.49004614	-90.6979847307169	100.4375	51.9375
121.395833333333	53.9791666666667	0.0571554850607427	0.0156543581347795	1422625.93833748	-90.84259031866	100.4375	51.8958333333333
121.4375	53.9791666666667	0.0571685587199161	0.0152215337502703	1426770.64278619	-90.986241285205	100.4375	51.8541666666667
121.479166666667	53.9791666666667	0.0580183243545054	0.0141766629384738	1426695.03231551	-90.5932243689812	100.4375	51.9375
121.520833333333	53.9791666666667	0.0585922171285657	0.0139774591238277	1429428.58220208	-90.558440401578	100.4375	51.9375
121.5625	53.9791666666667	0.0591266291401113	0.0141246845444656	1432162.14824875	-90.5237238514032	100.4375	51.9375
121.604166666667	53.9791666666667	0.0592785878918865	0.0141278812667599	1434895.72942165	-90.4890743273004	100.4375	51.9375
121.645833333333	53.9791666666667	0.0583721235369384	0.0135214978888209	1437629.32469286	-90.4544914410465	100.4375	51.9375
121.6875	53.9791666666667	0.0595445784639289	0.0136259577456478	1440362.93304039	-90.4199748073249	100.4375	51.9375
121.729166666667	53.9791666666667	0.0595465249225217	0.0139716129804722	1443096.55344808	-90.3855240436989	100.4375	51.9375
121.770833333333	53.9791666666667	0.0597472929609697	0.0140891228378934	1445830.18490561	-90.3511387705837	100.4375	51.9375
121.8125	53.9791666666667	0.0597514040868483	0.0137717335841098	1455428.12248893	-90.4239967630738	100.354166666667	51.8958333333333
121.854166666667	53.9791666666667	0.0603309537186115	0.0137103595439483	1458161.74154091	-90.3895466175138	100.354166666667	51.8958333333333
121.895833333333	53.9791666666667	0.0609905135346471	0.0137465643308329	1454031.13555974	-90.2483721406982	100.4375	51.9375
121.9375	53.9791666666667	0.0624202065062984	0.0137493417635026	1555173.56601861	-89.0253977071697	98.9375	51.9375
121.979166666667	53.9791666666667	0.0618939003137406	0.0137223794947932	1557906.84540025	-88.9934026320149	98.9375	51.9375
122.020833333333	53.9791666666667	0.0611395594763219	0.0134840042812444	1462232.14983594	-90.14618152874	100.4375	51.9375
122.0625	53.9791666666667	0.0599406913074944	0.0132883410014422	1464965.83082897	-90.1122442949887	100.4375	51.9375
122.104166666667	53.9791666666667	0.060441825705716	0.0136753986513185	1467699.51499159	-90.0783696146595	100.4375	51.9375
122.145833333333	53.9791666666667	0.0607668570855651	0.0139985200192567	1470433.2013633	-90.0445571326871	100.4375	51.9375
122.1875	53.9791666666667	0.0601708068968046	0.0136547120559914	1473166.88898889	-90.0108064966073	100.4375	51.9375
122.229166666667	53.9791666666667	0.0599870983351332	0.0137984506143203	1475900.57691834	-89.9771173565336	100.4375	51.9375
122.270833333333	53.9791666666667	0.0607569636998114	0.0140484290228705	1478634.26420685	-89.9434893651331	100.4375	51.9375
122.3125	53.9791666666667	0.0599059836619879	0.0137949623608066	1481367.94991476	-89.9099221776039	100.4375	51.9375
122.354166666667	53.9791666666667	0.0593623495095608	0.0135126883002132	1484101.63310747	-89.876415451652	100.4375	51.9375
122.395833333333	53.9791666666667	0.0604850930522974	0.0137853918236258	1486835.31285544	-89.8429688474685	100.4375	51.9375
122.4375	53.9791666666667	0.0593862118962082	0.0137794623101346	1489568.98823412	-89.8095820277074	100.4375	51.9375
122.479166666667	53.9791666666667	0.0599743914537035	0.0137519101298977	1492302.6583239	-89.7762546574631	100.4375	51.9375
122.520833333333	53.9791666666667	0.0592341553290856	0.0133783077551132	1495036.3222101	-89.7429864042489	100.4375	51.9375
122.5625	53.9791666666667	0.0592745296696129	0.0133571463878485	1497769.97898286	-89.7097769379747	100.4375	51.9375
122.604166666667	53.9791666666667	0.0591315154633546	0.0133722377309346	1500503.62773716	-89.6766259309261	100.4375	51.9375
122.645833333333	53.9791666666667	0.0605712774164472	0.0137664385245534	1503237.26757274	-89.6435330577426	100.4375	51.9375
122.6875	53.9791666666667	0.0605436156904205	0.0133576860068684	1505970.89759408	-89.610497995397	100.4375	51.9375
122.729166666667	53.9791666666667	0.0605645718129576	0.0136102337530693	1508704.51691031	-89.5775204231745	100.4375	51.9375
122.770833333333	53.9791666666667	0.0596389036277271	0.0136077528227058	1511438.12463524	-89.5446000226517	100.4375	51.9375
122.8125	53.9791666666667	0.0603939965893552	0.0137719454087701	1514171.71988724	-89.5117364776769	100.4375	51.9375
122.854166666667	53.9791666666667	0.0606448682167185	0.0138410900083537	1623495.70638484	-88.2404466295331	98.8125	51.9375
122.895833333333	53.9791666666667	0.0601306396644542	0.0135532332436331	1626228.08271126	-88.2096674635949	98.8125	51.9375
122.9375	53.9791666666667	0.0596422957644312	0.0134924109582875	1628960.41319182	-88.1789336851757	98.8125	51.9375
122.979166666667	53.9791666666667	0.0589590816263953	0.0133633763619345	1525105.95869246	-89.3808446085954	100.4375	51.9375
123.020833333333	53.9791666666667	0.0588960917947771	0.0133911244121706	1527839.47851374	-89.3482606771812	100.4375	51.9375
123.0625	53.9791666666667	0.0590337708994267	0.0137677372908965	1530572.9806667	-89.3157317509884	100.4375	51.9375
123.104166666667	53.9791666666667	0.0595918092141871	0.014009701272666	1533306.46430075	-89.2832575292121	100.4375	51.9375
123.145833333333	53.9791666666667	0.0593294190964372	0.0141618735470529	1536039.92856962	-89.250837713163	100.4375	51.9375
123.1875	53.9791666666667	0.0596030318646424	0.0141360580913415	1538773.37263125	-89.2184720062495	100.4375	51.9375
123.229166666667	53.9791666666667	0.0598332142050069	0.0140604696440776	1541506.79564779	-89.186160113959	100.4375	51.9375
123.270833333333	53.9791666666667	0.0602608143743642	0.0139882765959072	1650817.32105942	-87.9346695255367	98.8125	51.9375
123.3125	53.9791666666667	0.0608585103557041	0.0142769801956887	1645353.39331422	-87.9954710977357	98.9375	51.9375
123.354166666667	53.9791666666667	0.0613155804056108	0.0142778601599841	1648085.38293927	-87.9650485366688	98.9375	51.9375
123.395833333333	53.9791666666667	0.0603259707535499	0.0143218297013893	1659012.81946612	-87.8437915693976	98.8125	51.9375
123.4375	53.9791666666667	0.0591754144823189	0.0142924244019959	1661744.54465686	-87.8135845428865	98.8125	51.9375
123.479166666667	53.9791666666667	0.0592583901880684	0.0142243401830128	1557906.84540025	-88.9934026320149	100.4375	51.9375
123.520833333333	53.9791666666667	0.0593045990612177	0.0143237566017647	1560640.09798635	-88.961459366607	100.4375	51.9375
123.5625	53.9791666666667	0.0588287771460218	0.0145005950648788	1563373.32297134	-88.9295676324281	100.4375	51.9375
123.604166666667	53.9791666666667	0.0584866383714707	0.0146606815691928	1566106.51955353	-88.8977271528827	100.4375	51.9375
123.645833333333	53.9791666666667	0.0588625082615333	0.0149379407404558	1568839.68693508	-88.8659376532809	100.4375	51.9375
123.6875	53.9791666666667	0.0596207772675628	0.0149233059794927	1571572.82432194	-88.8341988608224	100.4375	51.9375
123.729166666667	53.9791666666667	0.0597811400167038	0.0149958003917237	1574305.93092386	-88.8025105045802	100.4375	51.9375
123.770833333333	53.9791666666667	0.0598627419722268	0.014981105738927	1577039.00595432	-88.7708723154844	100.4375	51.9375
123.8125	53.9791666666667	0.0596780278479048	0.0150454511108681	1579772.04863051	-88.7392840263065	100.4375	51.9375
123.854166666667	53.9791666666667	0.0608267801510745	0.0151332090432044	1582505.05817328	-88.7077453716437	100.4375	51.9375
123.895833333333	53.9791666666667	0.061423890036696	0.0153509773078442	1585238.03380717	-88.6762560879033	100.4375	51.9375
123.9375	53.9791666666667	0.0615008748996029	0.0152215666977843	1587970.97476029	-88.6448159132872	100.4375	51.9375
123.979166666667	53.9791666666667	0.0605400561628718	0.0151466148534072	1590703.88026436	-88.6134245877771	100.4375	51.9375
124.020833333333	53.9791666666667	0.0593581837265308	0.0149695845460108	1593436.74955462	-88.5820818531189	100.4375	51.9375
124.0625	53.9791666666667	0.0590843340192632	0.0150548327841087	1596169.58186987	-88.5507874528079	100.4375	51.9375
124.104166666667	53.9791666666667	0.0595161319078862	0.0148211102120571	1598902.37645237	-88.5195411320743	100.4375	51.9375
124.145833333333	53.9791666666667	0.0586408704392674	0.0153067318563321	466394.88178714	-54.3719354687207	118.020833333333	56.2708333333333
124.1875	53.9791666666667	0.0589543712378206	0.0153323554681181	468619.100446134	-54.5326670467851	118.020833333333	56.2708333333333
124.229166666667	53.9791666666667	0.0591138914465496	0.015249022882936	470847.745562365	-54.691717271104	118.020833333333	56.2708333333333
124.270833333333	53.9791666666667	0.0586093212425573	0.0151265553331239	473080.7537883	-54.849106627678	118.020833333333	56.2708333333333
124.3125	53.9791666666667	0.0580069219787778	0.0149822371674538	1612565.7570936	-88.3640219247212	100.4375	51.9375
124.354166666667	53.9791666666667	0.058344406428107	0.0148585732371481	1615298.30955893	-88.333058826604	100.4375	51.9375
124.395833333333	53.9791666666667	0.058004759739314	0.0145585079233481	1618030.81908263	-88.3021420720367	100.4375	51.9375
124.4375	53.9791666666667	0.0581321630790717	0.0144568994522311	1620763.28493382	-88.2712714196125	100.4375	51.9375
124.479166666667	53.9791666666667	0.0582378619097874	0.0142366169887939	1623495.70638484	-88.2404466295331	100.4375	51.9375
124.520833333333	53.9791666666667	0.058410851500136	0.0135524331297454	1626228.08271126	-88.2096674635949	100.4375	51.9375
124.5625	53.9791666666667	0.0588032134662927	0.0134481839803596	1628960.41319182	-88.1789336851757	100.4375	51.9375
124.604166666667	53.9791666666667	0.0580608628211582	0.0133676288866285	1631692.69710839	-88.1482450592221	100.4375	51.9375
124.645833333333	53.9791666666667	0.0584584742646834	0.013976470728413	1634424.93374598	-88.1176013522362	100.4375	51.9375
124.6875	53.9791666666667	0.0589410734003127	0.0140821296822916	1637157.12239267	-88.0870023322625	100.4375	51.9375
124.729166666667	53.9791666666667	0.0597839448870913	0.0141167153023334	1639889.26233964	-88.0564477688757	100.4375	51.9375
124.770833333333	53.9791666666667	0.0591090111169617	0.0136690406275267	1642621.35288108	-88.0259374331679	100.4375	51.9375
124.8125	53.9791666666667	0.0594137279629897	0.0140798808576044	1645353.39331422	-87.9954710977357	100.4375	51.9375
124.854166666667	53.9791666666667	0.0601592777593966	0.0143689280195055	1648085.38293927	-87.9650485366688	100.4375	51.9375
124.895833333333	53.9791666666667	0.0610273781578696	0.0143964908835383	507059.470335972	-57.0237911529966	118.020833333333	56.2708333333333
124.9375	53.9791666666667	0.0607141595960361	0.0140777056106962	509354.484959773	-57.157186009755	118.020833333333	56.2708333333333
124.979166666667	53.9791666666667	0.0610358719727922	0.0137863929238081	511652.933809511	-57.2892300961766	118.020833333333	56.2708333333333
125.020833333333	53.9791666666667	0.0607062380440229	0.0136647724137883	513954.769995832	-57.4199395510224	118.020833333333	56.2708333333333
125.0625	53.9791666666667	0.0610091954432621	0.013534973161924	516259.947393459	-57.5493302959282	118.020833333333	56.2708333333333
125.104166666667	53.9791666666667	0.0616556860891486	0.0134324926304308	518568.420627229	-57.6774180380367	118.020833333333	56.2708333333333
125.145833333333	53.9791666666667	0.0618515863741121	0.0132679764165965	520880.145058399	-57.8042182726262	118.020833333333	56.2708333333333
125.1875	53.9791666666667	0.0620461510926516	0.0135315030141484	523195.076771175	-57.9297462857328	118.020833333333	56.2708333333333
125.229166666667	53.9791666666667	0.0618951994164602	0.0136194159049941	525513.172559514	-58.0540171567665	118.020833333333	56.2708333333333
125.270833333333	53.9791666666667	0.0623055887306247	0.013340653662833	527834.389914185	-58.1770457611195	118.020833333333	56.2708333333333
125.3125	53.9791666666667	0.0624247180350261	0.0133115981036166	530158.687010025	-58.2988467727616	118.020833333333	56.2708333333333
125.354166666667	53.9791666666667	0.0625284247165624	0.0131643920620196	532486.022693487	-58.4194346668265	118.020833333333	56.2708333333333
125.395833333333	53.9791666666667	0.0618452469282767	0.0129516937137012	534816.3564704	-58.538823722185	118.020833333333	56.2708333333333
125.4375	53.9791666666667	0.0619044326152089	0.0127743824641167	537149.648493945	-58.6570280240022	118.020833333333	56.2708333333333
125.479166666667	53.9791666666667	0.0614044567522421	0.0127704839203166	539485.859552882	-58.7740614662811	118.020833333333	56.2708333333333
125.520833333333	53.9791666666667	0.06070815234815	0.0126812354159473	541824.951060005	-58.8899377543897	118.020833333333	56.2708333333333
125.5625	53.9791666666667	0.0606955191525475	0.0127026525536541	544166.885040773	-59.0046704075697	118.020833333333	56.2708333333333
125.604166666667	53.9791666666667	0.0612961455704171	0.0124485525190148	546511.624122212	-59.1182727614279	118.020833333333	56.2708333333333
125.645833333333	53.9791666666667	0.0614190954141364	0.0122225890215714	548859.131522	-59.2307579704088	118.020833333333	56.2708333333333
125.6875	53.9791666666667	0.0620586207761727	0.0115887082304794	551209.371037751	-59.3421390102457	118.020833333333	56.2708333333333
125.729166666667	53.9791666666667	0.062688981135008	0.0113720347853525	529484.340888573	-56.5765363693994	118.5625	56.3958333333333
125.770833333333	53.9791666666667	0.0612248427963913	0.0112159729680731	542897.485196255	-56.2076223487593	118.4375	56.4791666666667
125.8125	53.9791666666667	0.0616001484826727	0.0113754911061552	545171.009408136	-56.3333995510327	118.4375	56.4791666666667
125.854166666667	53.9791666666667	0.0617131342676532	0.0113030938603215	547447.844657392	-56.4579892848996	118.4375	56.4791666666667
125.895833333333	53.9791666666667	0.0625519223449135	0.0110670970561723	549727.948993553	-56.5814046047575	118.4375	56.4791666666667
120.0625	53.9375	0.0577242396496735	0.0190237290925032	1336425.03016121	-92.0049921955918	100.4375	51.8541666666667
120.104166666667	53.9375	0.0571407169596362	0.0186555803838258	1395203.9684479	-91.0117053830994	99.5625	51.8958333333333
120.145833333333	53.9375	0.0574285255729358	0.0183072667511867	1400676.00397938	-90.9405806900332	99.5208333333333	51.8958333333333
120.1875	53.9375	0.0574638610540334	0.0184265248923383	1400676.00397938	-90.9405806900332	99.5625	51.8958333333333
120.229166666667	53.9375	0.0569093836397261	0.0180311167442575	1403412.0640369	-90.9051263439898	99.5625	51.8958333333333
120.270833333333	53.9375	0.0571808153271127	0.0181468396676961	1406148.15081635	-90.8697434305308	99.5625	51.8958333333333
120.3125	53.9375	0.0574646513208509	0.0174061871219903	1411620.40016304	-90.7991902176591	99.5208333333333	51.8958333333333
120.354166666667	53.9375	0.0574594332259959	0.0168448319164363	1414356.56055764	-90.7640190844176	99.5208333333333	51.8958333333333
120.395833333333	53.9375	0.0572947510650614	0.0174016720169165	1414356.56055764	-90.7640190844176	99.5625	51.8958333333333
120.4375	53.9375	0.0573476131495941	0.0175441693783105	1361040.08223112	-91.6688154735348	100.4375	51.8541666666667
120.479166666667	53.9375	0.0576853206617613	0.0174079569148565	1363775.36216029	-91.6318693501153	100.4375	51.8541666666667
120.520833333333	53.9375	0.0571462471283354	0.0176328540338103	1422565.17172609	-90.6589226408889	99.5625	51.8958333333333
120.5625	53.9375	0.0570294663885357	0.0173114271660168	1425301.41523068	-90.6240281253364	99.5625	51.8958333333333
120.604166666667	53.9375	0.0571314380509687	0.0172885351208533	1371981.49817517	-91.5215064209235	100.4375	51.8541666666667
120.645833333333	53.9375	0.0578750363518953	0.0169466654869379	1378788.61926519	-91.2268387274014	100.354166666667	51.8958333333333
120.6875	53.9375	0.0577195187157758	0.0175863850804505	1381524.42527623	-91.190797341303	100.354166666667	51.8958333333333
120.729166666667	53.9375	0.0577774922587385	0.0169502850931403	1384260.26702273	-91.1548308814267	100.354166666667	51.8958333333333
120.770833333333	53.9375	0.0577408510313602	0.0162583170085421	1380139.11500008	-91.0057791874841	100.4375	51.9375
120.8125	53.9375	0.0575910934550206	0.0161602607213185	1382875.12319771	-90.9701706872222	100.4375	51.9375
120.854166666667	53.9375	0.057970416840681	0.0162268187621757	1392467.99519966	-91.0473765899771	100.354166666667	51.8958333333333
120.895833333333	53.9375	0.0577940418183203	0.0160418598226463	1395203.9684479	-91.0117053830993	100.354166666667	51.8958333333333
120.9375	53.9375	0.0582282562587198	0.0158606574945104	1397939.97174655	-90.9761068936465	100.354166666667	51.8958333333333
120.979166666667	53.9375	0.0578512841414109	0.0162805918126581	1400676.00397938	-90.9405806900332	100.354166666667	51.8958333333333
121.020833333333	53.9375	0.0583781602052141	0.0156901957951148	1396555.57357039	-90.7932164785879	100.4375	51.9375
121.0625	53.9375	0.057753903073566	0.0157476993536713	1399291.73784362	-90.7580402774854	100.4375	51.9375
121.104166666667	53.9375	0.0583940040762042	0.0154371399239574	1402027.92432125	-90.7229346327702	100.4375	51.9375
121.145833333333	53.9375	0.0580895775062502	0.0159153837551604	1404764.13193267	-90.6878991264691	100.4375	51.9375
121.1875	53.9375	0.0579954102004017	0.0156558292139991	1407500.35961364	-90.6529333438137	100.4375	51.9375
121.229166666667	53.9375	0.0581415102184933	0.0158499325183149	1417092.74332879	-90.7289177160422	100.354166666667	51.8958333333333
121.270833333333	53.9375	0.0578164517555849	0.0154046123604598	1412972.87095889	-90.5832093062075	100.4375	51.9375
121.3125	53.9375	0.0571925612159248	0.0158671443095484	1418489.89955902	-90.9090359612136	100.4375	51.8541666666667
121.354166666667	53.9375	0.0571376812951502	0.0154155182218159	1421225.98343597	-90.8736642865973	100.4375	51.8541666666667
121.395833333333	53.9375	0.0576639765501972	0.0145342295816563	1421181.76225343	-90.4791359888461	100.4375	51.9375
121.4375	53.9375	0.057642408571583	0.0139017737208041	1423918.08835317	-90.4445800135944	100.4375	51.9375
121.479166666667	53.9375	0.0578674679091482	0.013785851913394	1426654.42724674	-90.4100909458237	100.4375	51.9375
121.520833333333	53.9375	0.0579347919143911	0.0139839538653948	1429390.77791888	-90.3756683953337	100.4375	51.9375
121.5625	53.9375	0.058770439999109	0.0140804103333678	1432127.13936021	-90.341311974867	100.4375	51.9375
121.604166666667	53.9375	0.0599496246348118	0.0141763331067964	1434863.51056712	-90.3070213000808	100.4375	51.9375
121.645833333333	53.9375	0.0584754341922964	0.0134667317175106	1437599.89054178	-90.2727959895194	100.4375	51.9375
121.6875	53.9375	0.0599472549562206	0.0141431220556792	1440336.27829203	-90.2386356645881	100.4375	51.9375
121.729166666667	53.9375	0.0599563921172575	0.0142264659574956	1443072.67283135	-90.2045399495261	100.4375	51.9375
121.770833333333	53.9375	0.0595108728224382	0.0137786164194978	1445809.07317883	-90.1705084713797	100.4375	51.9375
121.8125	53.9375	0.0596878931461327	0.0134845739916947	1448545.47835907	-90.1365408599771	100.4375	51.9375
121.854166666667	53.9375	0.059501715973787	0.0131057335398285	1451281.88740216	-90.1026367479022	100.4375	51.9375
121.895833333333	53.9375	0.0610940752441609	0.0136411786202112	1454018.29934362	-90.0687957704688	100.4375	51.9375
121.9375	53.9375	0.0623601806075766	0.0140993327420789	1555259.22454423	-88.8579621828034	98.9375	51.9375
121.979166666667	53.9375	0.0624702014360141	0.0141064553337593	1557995.08079489	-88.8262747032508	98.9375	51.9375
122.020833333333	53.9375	0.0612233918338072	0.0138290700078445	1560730.90607085	-88.7946380219782	98.9375	51.9375
122.0625	53.9375	0.0609047910203237	0.0136874670883939	1464963.95699066	-89.9340560075848	100.4375	51.9375
122.104166666667	53.9375	0.0607511310209001	0.0138270496976923	1467700.3691432	-89.9005253268777	100.4375	51.9375
122.145833333333	53.9375	0.0609506672790579	0.014040564726334	1470436.77851839	-89.867055648638	100.4375	51.9375
122.1875	53.9375	0.0596031126283939	0.0134037082946058	1473173.18418836	-89.8336466266006	100.4375	51.9375
122.229166666667	53.9375	0.0599328299401332	0.0134571508623438	1475909.58523027	-89.8002979170364	100.4375	51.9375
122.270833333333	53.9375	0.0608377702827565	0.0139652907183607	1478645.98072625	-89.7670091787293	100.4375	51.9375
122.3125	53.9375	0.0608416732341955	0.0139563126506984	1481382.3697634	-89.7337800729532	100.4375	51.9375
122.354166666667	53.9375	0.0602349244699797	0.0137255683284608	1484118.75143369	-89.7006102634498	100.4375	51.9375
122.395833333333	53.9375	0.0604153020435333	0.0138855318485757	1486855.12483396	-89.6674994164057	100.4375	51.9375
122.4375	53.9375	0.0599161423210044	0.0139049947182777	1489591.48906585	-89.6344472004306	100.4375	51.9375
122.479166666667	53.9375	0.0596423042626347	0.0137662425245472	1492327.84323575	-89.6014532865356	100.4375	51.9375
122.520833333333	53.9375	0.0593613041684298	0.0133301683283496	1495064.18645479	-89.568517348111	100.4375	51.9375
122.5625	53.9375	0.0592444992379552	0.0129386018153931	1497800.51783876	-89.5356390609056	100.4375	51.9375
122.604166666667	53.9375	0.0589817017825575	0.0129351108866957	1500536.83650809	-89.5028181030048	100.4375	51.9375
122.645833333333	53.9375	0.059596418410082	0.0134353848681571	1503273.14158778	-89.4700541548103	100.4375	51.9375
122.6875	53.9375	0.060387479915301	0.0137527349145619	1612704.68021714	-88.202839955479	98.8125	51.9375
122.729166666667	53.9375	0.0607765523787234	0.0136990829517054	1607234.45112585	-88.264328674596	98.9375	51.9375
122.770833333333	53.9375	0.06063421512946	0.0137531572476178	1609969.58830223	-88.2335613603226	98.9375	51.9375
122.8125	53.9375	0.0608676244898437	0.0135735689276106	1612704.68021714	-88.202839955479	98.9375	51.9375
122.854166666667	53.9375	0.059632553749007	0.013277433826463	1623644.58094225	-88.0804086497147	98.8125	51.9375
122.895833333333	53.9375	0.0588428240083697	0.0127934762580058	1626379.43583735	-88.049913220432	98.8125	51.9375
122.9375	53.9375	0.0594107766003108	0.0130933855538692	1522426.82408177	-89.2422764198334	100.4375	51.9375
122.979166666667	53.9375	0.0588948229251427	0.0132901350949831	1525162.98948201	-89.2099573149221	100.4375	51.9375
123.020833333333	53.9375	0.0589218000585396	0.0133451303824176	1527899.1336175	-89.1776924442011	100.4375	51.9375
123.0625	53.9375	0.0589906022265541	0.0135987568749945	1530635.2556569	-89.1454815101272	100.4375	51.9375
123.104166666667	53.9375	0.0590333555761949	0.0137576994093041	1533371.35477303	-89.1133242172565	100.4375	51.9375
123.145833333333	53.9375	0.0593363729132129	0.0138297224046475	1536107.43014283	-89.0812202722266	100.4375	51.9375
123.1875	53.9375	0.059519114925755	0.0138567152609678	1538843.48094733	-89.0491693837378	100.4375	51.9375
123.229166666667	53.9375	0.0600382518797276	0.0140845353600484	1541579.50637157	-89.0171712625354	100.4375	51.9375
123.270833333333	53.9375	0.0604860779243457	0.0144201948300969	1642787.50080104	-87.8678669495118	98.9375	51.9375
123.3125	53.9375	0.0618977056010109	0.0143714630122529	1645521.99443176	-87.837678169791	98.9375	51.9375
123.354166666667	53.9375	0.0609386042652061	0.0143025618439452	1648256.43370136	-87.8075322980877	98.9375	51.9375
123.395833333333	53.9375	0.0590393719853097	0.0140971023096779	1552523.3381065	-88.8897007360673	100.4375	51.9375
123.4375	53.9375	0.0592012197629107	0.0141152690447236	1555259.22454423	-88.8579621828034	100.4375	51.9375
123.479166666667	53.9375	0.060221840995883	0.0142916480466092	1557995.08079489	-88.8262747032508	100.4375	51.9375
123.520833333333	53.9375	0.0590779529805778	0.0143337191085394	1560730.90607085	-88.7946380219782	100.4375	51.9375
123.5625	53.9375	0.0592324391235646	0.014365408940945	1563466.69958821	-88.7630518654612	100.4375	51.9375
123.604166666667	53.9375	0.0593036472536216	0.0143784630153448	1566202.46056682	-88.7315159620662	100.4375	51.9375
123.645833333333	53.9375	0.0579101528644864	0.0146115638001447	1568938.18823021	-88.7000300420334	100.4375	51.9375
123.6875	53.9375	0.0588460595768499	0.0148728894247462	1571673.8818056	-88.6685938374611	100.4375	51.9375
123.729166666667	53.9375	0.0592325225908703	0.0149669476133153	1574409.5405238	-88.6372070822899	100.4375	51.9375
123.770833333333	53.9375	0.0608057138806608	0.0151086213091409	1577145.16361926	-88.6058695122864	100.4375	51.9375
123.8125	53.9375	0.0610513885840914	0.0152240981685576	1579880.75032998	-88.5745808650282	100.4375	51.9375
123.854166666667	53.9375	0.0601030203718899	0.0151228441863644	1582616.29989748	-88.5433408798878	100.4375	51.9375
123.895833333333	53.9375	0.0594866380719586	0.0150203355188242	1585351.81156683	-88.5121492980178	100.4375	51.9375
123.9375	53.9375	0.0589947544309494	0.0149706679774543	1588087.28458652	-88.4810058623355	100.4375	51.9375
123.979166666667	53.9375	0.0591715988706075	0.0150277044683359	1590822.71820854	-88.4499103175079	100.4375	51.9375
124.020833333333	53.9375	0.0587220648165623	0.0150337654347399	1593558.11168825	-88.4188624099367	100.4375	51.9375
124.0625	53.9375	0.0595648067991927	0.0151263591761331	1596293.46428442	-88.3878618877442	100.4375	51.9375
124.104166666667	53.9375	0.0588910809654792	0.0148678316402146	1599028.77525917	-88.3569085007579	100.4375	51.9375
124.145833333333	53.9375	0.0582060453806394	0.0154302284346671	1601764.04387795	-88.3260020004967	100.4375	51.9375
124.1875	53.9375	0.0583120004737753	0.0153776060050457	1604499.26940951	-88.2951421401565	100.4375	51.9375
124.229166666667	53.9375	0.0588347691040925	0.0153283699224433	473543.305390226	-54.2346328475901	118.020833333333	56.2708333333333
124.270833333333	53.9375	0.058304218040257	0.0153109449519104	1609969.58830223	-88.2335613603226	100.4375	51.9375
124.3125	53.9375	0.0583294760703921	0.0152484054569275	1612704.68021714	-88.202839955479	100.4375	51.9375
124.354166666667	53.9375	0.0584982459931087	0.0149030358787721	1615439.72615221	-88.1721642198289	100.4375	51.9375
124.395833333333	53.9375	0.0583020909580416	0.0145836031462631	1618174.72539227	-88.1415339147441	100.4375	51.9375
124.4375	53.9375	0.058361702385588	0.0142871617711141	1620909.67722527	-88.1109488031903	100.4375	51.9375
124.479166666667	53.9375	0.0585243070636244	0.0138876756558567	1623644.58094225	-88.0804086497147	100.4375	51.9375
124.520833333333	53.9375	0.0588328048693914	0.0136484335090574	1626379.43583735	-88.049913220432	100.4375	51.9375
124.5625	53.9375	0.0583407423421434	0.0139347920052568	1629114.24120775	-88.0194622830119	100.4375	51.9375
124.604166666667	53.9375	0.0585818369670426	0.0140429569918875	1631848.99635365	-87.989055606666	100.4375	51.9375
124.645833333333	53.9375	0.0590536213791776	0.0142547797546352	1634583.70057828	-87.9586929621351	100.4375	51.9375
124.6875	53.9375	0.0595925284276727	0.0143591589095772	1637318.35318781	-87.9283741216763	100.4375	51.9375
124.729166666667	53.9375	0.0591349939058689	0.014420140457585	1640052.95349138	-87.8980988590509	100.4375	51.9375
124.770833333333	53.9375	0.059329710223493	0.0143888504625971	1642787.50080104	-87.8678669495118	100.4375	51.9375
124.8125	53.9375	0.0603633153218558	0.0144919310570428	505037.409030755	-56.3137739200448	118.020833333333	56.2708333333333
124.854166666667	53.9375	0.0601945606685079	0.0143385383588229	1648256.43370136	-87.8075322980877	100.4375	51.9375
124.895833333333	53.9375	0.0604872969216038	0.0145514502590607	509598.534624904	-56.5872844002349	118.020833333333	56.2708333333333
124.9375	53.9375	0.0610108689865507	0.0139930637662012	511884.462621798	-56.7219816738483	118.020833333333	56.2708333333333
124.979166666667	53.9375	0.0607227847507701	0.0136239535212165	514173.902757637	-56.8553285535402	118.020833333333	56.2708333333333
125.020833333333	53.9375	0.0612332655848407	0.0135501799748706	516466.807514281	-56.987340961565	118.020833333333	56.2708333333333
125.0625	53.9375	0.0613113680884794	0.0133955622450196	518763.13013878	-57.1180346106246	118.020833333333	56.2708333333333
125.104166666667	53.9375	0.0612115782558511	0.0135081620837229	521062.824629632	-57.2474250062785	118.020833333333	56.2708333333333
125.145833333333	53.9375	0.0615903081768816	0.0136625030327476	523365.845723288	-57.3755274493559	118.020833333333	56.2708333333333
125.1875	53.9375	0.0624995151836073	0.0132940832213626	525672.148880881	-57.5023570383674	118.020833333333	56.2708333333333
125.229166666667	53.9375	0.0623246132925394	0.0132482871975879	527981.690275216	-57.6279286719168	118.020833333333	56.2708333333333
125.270833333333	53.9375	0.0623529282825887	0.0132577748086878	530294.426777995	-57.7522570511087	118.020833333333	56.2708333333333
125.3125	53.9375	0.0622029102278235	0.0131324042820722	532610.315947254	-57.8753566819516	118.020833333333	56.2708333333333
125.354166666667	53.9375	0.0618517149415624	0.0131043462708788	534929.316015053	-57.9972418777542	118.020833333333	56.2708333333333
125.395833333333	53.9375	0.0623442410394181	0.0124472067681566	537251.385875393	-58.1179267615157	118.020833333333	56.2708333333333
125.4375	53.9375	0.0619286953472331	0.0122375137684111	539576.485072328	-58.237425268304	118.020833333333	56.2708333333333
125.479166666667	53.9375	0.0609561877501237	0.0118117452153962	541904.573788318	-58.3557511476264	118.020833333333	56.2708333333333
125.520833333333	53.9375	0.0614335603545302	0.0122588653632215	544235.612832814	-58.4729179657873	118.020833333333	56.2708333333333
125.5625	53.9375	0.0618227613599618	0.0122206238359581	546569.563631004	-58.5889391082332	118.020833333333	56.2708333333333
125.604166666667	53.9375	0.0618592816221515	0.0121406673422726	548906.388212818	-58.7038277818841	118.020833333333	56.2708333333333
125.645833333333	53.9375	0.0620110930259649	0.0118145506331052	551246.049202121	-58.8175970174516	118.020833333333	56.2708333333333
125.6875	53.9375	0.0634947218455666	0.0117574724737086	553588.509806087	-58.9302596717391	118.020833333333	56.2708333333333
125.729166666667	53.9375	0.062471827548571	0.0112863418069916	543228.855584718	-55.6757072513447	118.4375	56.4791666666667
125.770833333333	53.9375	0.0621478653869073	0.0109792731836277	545490.4746153	-55.8037722032297	118.4375	56.4791666666667
125.8125	53.9375	0.0625197210038807	0.01113251841148	547755.51508741	-55.9306376775281	118.4375	56.4791666666667
125.854166666667	53.9375	0.0625124566395627	0.011251363020083	538886.90522798	-56.5451731130312	118.5625	56.3958333333333
125.895833333333	53.9375	0.0626003612424695	0.0113416174197898	565341.558834191	-59.4774123250452	118.020833333333	56.2708333333333
125.9375	53.9375	0.0634135140748449	0.0114031497834315	567700.075855502	-59.5836960314311	118.020833333333	56.2708333333333
125.979166666667	53.9375	0.0635879207972298	0.0113207928856428	570061.150424429	-59.6889584744746	118.020833333333	56.2708333333333
126.020833333333	53.9375	0.0633816607283719	0.0111710533151983	572424.750055929	-59.7932112004736	118.020833333333	56.2708333333333
120.0625	53.8958333333333	0.0573472595186005	0.019618076217304	1392390.82094796	-90.859607710297	99.5625	51.8958333333333
120.104166666667	53.8958333333333	0.0574050924006727	0.0191853750307273	1339008.49817669	-91.7718978124833	100.4375	51.8541666666667
120.145833333333	53.8958333333333	0.0574023309226105	0.0182671735519704	1397868.53491025	-90.7890935910683	99.5625	51.8958333333333
120.1875	53.8958333333333	0.0574728450942522	0.0182214614423251	1403346.34154545	-90.7188631313615	99.5208333333333	51.8958333333333
120.229166666667	53.8958333333333	0.0573518280099166	0.0174928471252505	1406085.27692849	-90.6838532236537	99.5208333333333	51.8958333333333
120.270833333333	53.8958333333333	0.05705600931342	0.0173423843941495	1408824.23226833	-90.6489129770579	99.5208333333333	51.8958333333333
120.3125	53.8958333333333	0.0571659417749115	0.0172813640888938	1411563.20650778	-90.6140419803081	99.5208333333333	51.8958333333333
120.354166666667	53.8958333333333	0.0574074671314509	0.0173124958553691	1414302.1985959	-90.5792398252801	99.5208333333333	51.8958333333333
120.395833333333	53.8958333333333	0.0575410890545042	0.0175170814528905	1417041.20748798	-90.5445061069616	99.5208333333333	51.8958333333333
120.4375	53.8958333333333	0.0571065790306884	0.0179305405496803	1417041.20748798	-90.5445061069616	99.5625	51.8958333333333
120.479166666667	53.8958333333333	0.0577432248096248	0.0176792653359501	1363651.05250098	-91.4400620560759	100.4375	51.8541666666667
120.520833333333	53.8958333333333	0.0576499006113257	0.0171328458014127	1370481.06722436	-91.1445697144904	100.354166666667	51.8958333333333
120.5625	53.8958333333333	0.0576174330741844	0.0167316315581464	1373219.67829811	-91.1086906088657	100.354166666667	51.8958333333333
120.604166666667	53.8958333333333	0.0576200649246792	0.0169158268375112	1375958.32252674	-91.0728863559319	100.354166666667	51.8958333333333
120.645833333333	53.8958333333333	0.0575656563092307	0.0165114557949882	1378696.99877288	-91.0371565042685	100.354166666667	51.8958333333333
120.6875	53.8958333333333	0.0578024360742269	0.0169372127865204	1381435.70590622	-91.0015006059824	100.354166666667	51.8958333333333
120.729166666667	53.8958333333333	0.0578889021111488	0.0168197278903395	1384174.44280341	-90.9659182166736	100.354166666667	51.8958333333333
120.770833333333	53.8958333333333	0.0580221952749182	0.0164695530618988	1380065.37744017	-90.8162767086402	100.4375	51.9375
120.8125	53.8958333333333	0.0580311708075402	0.0160029189755112	1389652.00143048	-90.8949722046495	100.354166666667	51.8958333333333
120.854166666667	53.8958333333333	0.0583379502811914	0.015902573082455	1392390.82094796	-90.859607710297	100.354166666667	51.8958333333333
120.895833333333	53.8958333333333	0.0582760764598102	0.0160398377262548	1395129.66580437	-90.8243149815813	100.354166666667	51.8958333333333
120.9375	53.8958333333333	0.0583315260218212	0.0158150026222264	1391021.00868985	-90.6758123568503	100.4375	51.9375
120.979166666667	53.8958333333333	0.0585173875069781	0.0158360986929461	1393759.96847317	-90.640873416721	100.4375	51.9375
121.020833333333	53.8958333333333	0.0587923750103747	0.0164154190743266	1396498.94692106	-90.6060044904092	100.4375	51.9375
121.0625	53.8958333333333	0.0580986842963193	0.0160116583612078	1399237.94298278	-90.5712051609732	100.4375	51.9375
121.104166666667	53.8958333333333	0.0581980590646169	0.0161830775343271	1408824.23226833	-90.6489129770579	100.354166666667	51.8958333333333
121.145833333333	53.8958333333333	0.0575040861904136	0.0164797294278397	1411563.20650778	-90.6140419803081	100.354166666667	51.8958333333333
121.1875	53.8958333333333	0.0576550751059584	0.0159991385932877	1407455.0264372	-90.4672206325324	100.4375	51.9375
121.229166666667	53.8958333333333	0.0575020092663516	0.0163756270544189	1411563.20650778	-90.6140419803081	100.4375	51.8958333333333
121.270833333333	53.8958333333333	0.057098191782189	0.0164106469523305	1415684.86717334	-90.7598942223665	100.4375	51.8541666666667
121.3125	53.8958333333333	0.0572704680399173	0.0154076966515963	1474562.48858725	-89.8302211853469	99.5625	51.8958333333333
121.354166666667	53.8958333333333	0.0581593453629075	0.0145397533024152	1418411.32164137	-90.3295242116667	100.4375	51.9375
121.395833333333	53.8958333333333	0.0576954696347659	0.0144926122176794	1421150.42152689	-90.2952670266828	100.4375	51.9375
121.4375	53.8958333333333	0.0588824324748139	0.0144235160962617	1423889.52984458	-90.2610758271259	100.4375	51.9375
121.479166666667	53.8958333333333	0.0585292281821662	0.0145625728932562	1433475.55598557	-90.3375186720271	100.354166666667	51.8958333333333
121.520833333333	53.8958333333333	0.0591158886524559	0.0145029199221858	1429367.76781934	-90.1928898426496	100.4375	51.9375
121.5625	53.8958333333333	0.0592182479221118	0.014553252401685	1432106.89551204	-90.1588942941857	100.4375	51.9375
121.604166666667	53.8958333333333	0.0602931602109769	0.0149292971549497	1434846.02770803	-90.1249632040053	100.4375	51.9375
121.645833333333	53.8958333333333	0.0600624216666001	0.0141949243583874	1437585.16343906	-90.0910961974908	100.4375	51.9375
121.6875	53.8958333333333	0.0603970033998121	0.0145509881914846	1440324.30174234	-90.057292902839	100.4375	51.9375
121.729166666667	53.8958333333333	0.060173081459455	0.0142811217068402	1443063.4416605	-90.0235529510339	100.4375	51.9375
121.770833333333	53.8958333333333	0.0610873492331519	0.0144343213472318	1452649.38782398	-90.0990167144354	100.354166666667	51.8958333333333
121.8125	53.8958333333333	0.0606774823486797	0.0137752034331125	1448541.72253883	-89.9562616136827	100.4375	51.9375
121.854166666667	53.8958333333333	0.061063133400625	0.0137425689874626	1451280.86161092	-89.9227095038104	100.4375	51.9375
121.895833333333	53.8958333333333	0.0605685869724234	0.0136133297853629	1454019.99852166	-89.889219288082	100.4375	51.9375
121.9375	53.8958333333333	0.0609625980854764	0.01408433932159	1555358.4315199	-88.6905479590062	98.9375	51.9375
121.979166666667	53.8958333333333	0.0612559259426456	0.0142574315832872	1459498.26214015	-89.8224231198449	100.4375	51.9375
122.020833333333	53.8958333333333	0.0618005318476502	0.0138453364008504	1560835.21252167	-88.6278389380786	98.9375	51.9375
122.0625	53.8958333333333	0.0612211876909545	0.0138596361788588	1563573.54964729	-88.5965588326558	98.9375	51.9375
122.104166666667	53.8958333333333	0.0605840438689488	0.0135967207066952	1467715.61824796	-89.7226842721807	100.4375	51.9375
122.145833333333	53.8958333333333	0.0608915429824215	0.0138509084727794	1470454.72281699	-89.6895580480289	100.4375	51.9375
122.1875	53.8958333333333	0.060680792461983	0.013770730069296	1473193.8188135	-89.6564912843014	100.4375	51.9375
122.229166666667	53.8958333333333	0.0610611984662277	0.0140334550532922	1475932.90534135	-89.6234836434869	100.4375	51.9375
122.270833333333	53.8958333333333	0.0609414155980487	0.0143106326101435	1478671.9815092	-89.5905347905453	100.4375	51.9375
122.3125	53.8958333333333	0.0608449522925232	0.0140362542233839	1481411.04643044	-89.5576443928853	100.4375	51.9375
122.354166666667	53.8958333333333	0.0610024531195737	0.0139480665458274	1582740.84275897	-88.3789623160721	98.9375	51.9375
122.395833333333	53.8958333333333	0.0610682223835959	0.0140053017894729	1585478.86615361	-88.3480688756288	98.9375	51.9375
122.4375	53.8958333333333	0.0606059904345454	0.0138928031858507	1489628.16491893	-89.4593206419481	100.4375	51.9375
122.479166666667	53.8958333333333	0.0596318186100197	0.0133386240281488	1492367.17608128	-89.4266607877031	100.4375	51.9375
122.520833333333	53.8958333333333	0.0591427793058137	0.0129296089162961	1495106.17163379	-89.3940577617442	100.4375	51.9375
122.5625	53.8958333333333	0.0592301536528894	0.0127630618563353	1497845.15071746	-89.3615112457133	100.4375	51.9375
122.604166666667	53.8958333333333	0.0591478418810736	0.0126906239945466	1500584.11247773	-89.3290209235506	100.4375	51.9375
122.645833333333	53.8958333333333	0.0589596947514878	0.0129449985573689	1503323.05606449	-89.2965864814732	100.4375	51.9375
122.6875	53.8958333333333	0.0593684938734725	0.0132693726553741	1506061.98063196	-89.2642076079551	100.4375	51.9375
122.729166666667	53.8958333333333	0.0595702623209749	0.0132763979094497	1508800.88533871	-89.231883993707	100.4375	51.9375
122.770833333333	53.8958333333333	0.0616440628336647	0.0136871647132617	1610119.07555982	-88.0721212566118	98.9375	51.9375
122.8125	53.8958333333333	0.0608869428391612	0.0134797134709886	1612856.6411427	-88.0416885322609	98.9375	51.9375
122.854166666667	53.8958333333333	0.060313390711403	0.0129253992408401	1517017.47194451	-89.1352416468182	100.4375	51.9375
122.895833333333	53.8958333333333	0.0598574842509738	0.0122338694853224	1626543.70996496	-87.890191471741	98.8125	51.9375
122.9375	53.8958333333333	0.0592691015026125	0.0125830605347187	1629280.96707681	-87.8600237542921	98.8125	51.9375
122.979166666667	53.8958333333333	0.0592394816972817	0.0132112982381652	1525233.84991993	-89.0390857094947	100.4375	51.9375
123.020833333333	53.8958333333333	0.0593167111986614	0.0134384429077991	1527972.59239723	-89.00714043376	100.4375	51.9375
123.0625	53.8958333333333	0.0598786770746083	0.0136067896427195	1530711.30843363	-88.9752480211418	100.4375	51.9375
123.104166666667	53.8958333333333	0.0598408172536249	0.0136529244701944	1640229.45059773	-87.7397843039172	98.8125	51.9375
123.145833333333	53.8958333333333	0.0593374698025035	0.0134630582083504	1536188.65797098	-88.9116206271617	100.4375	51.9375
123.1875	53.8958333333333	0.0590202940522228	0.0136623615898538	1538927.2898754	-88.8798850718498	100.4375	51.9375
123.229166666667	53.8958333333333	0.0589453109503692	0.0138619415854866	1541665.89214578	-88.8482012317189	100.4375	51.9375
123.270833333333	53.8958333333333	0.0598132914345323	0.0140701840836196	1544404.46399355	-88.8165688248106	100.4375	51.9375
123.3125	53.8958333333333	0.0609083404100465	0.0145002665552859	1645703.35596729	-87.6799203168167	98.9375	51.9375
123.354166666667	53.8958333333333	0.062462683203383	0.0143181879421335	1648440.22221522	-87.6500514896388	98.9375	51.9375
123.395833333333	53.8958333333333	0.0612034408449244	0.014201088397659	1651177.02995485	-87.6202244845912	98.9375	51.9375
123.4375	53.8958333333333	0.0602958094865208	0.0142026549459031	1555358.4315199	-88.6905479590062	100.4375	51.9375
123.479166666667	53.8958333333333	0.0610443984552685	0.0147799868764571	1558096.83955835	-88.6591685573659	100.4375	51.9375
123.520833333333	53.8958333333333	0.0610066335154334	0.0148986850262695	1560835.21252167	-88.6278389380786	100.4375	51.9375
123.5625	53.8958333333333	0.0605544846401307	0.0146759737068876	1563573.54964729	-88.5965588326558	100.4375	51.9375
123.604166666667	53.8958333333333	0.059217991728365	0.014280834029062	1566311.8501762	-88.5653279744673	100.4375	51.9375
123.645833333333	53.8958333333333	0.0591461778003746	0.0144153490267803	1569050.11335298	-88.5341460987248	100.4375	51.9375
123.6875	53.8958333333333	0.0594658000848516	0.0148197639621124	1571788.33842569	-88.5030129424662	100.4375	51.9375
123.729166666667	53.8958333333333	0.0599728005123174	0.0150602771300476	450096.143654889	-51.7301078782784	118.020833333333	56.2708333333333
123.770833333333	53.8958333333333	0.0607160850748847	0.0152924418169179	1577264.67126865	-88.4408917455895	100.4375	51.9375
123.8125	53.8958333333333	0.0616392125515574	0.0154092073272788	1580002.77755239	-88.4099031880378	100.4375	51.9375
123.854166666667	53.8958333333333	0.0610941607366687	0.0151302744205332	1582740.84275897	-88.3789623160721	100.4375	51.9375
123.895833333333	53.8958333333333	0.0602760423602777	0.0150317450654613	1585478.86615361	-88.3480688756288	100.4375	51.9375
123.9375	53.8958333333333	0.0603247781200418	0.0149796338290302	460914.416223943	-52.6165060746244	118.020833333333	56.2708333333333
123.979166666667	53.8958333333333	0.0591912433867021	0.0147535095371188	1590954.78458463	-88.2864232817129	100.4375	51.9375
124.020833333333	53.8958333333333	0.0578791261780413	0.0148535217397411	1593692.67816803	-88.255670628726	100.4375	51.9375
124.0625	53.8958333333333	0.0582373003129552	0.01514252160065	1596430.52703349	-88.224964408204	100.4375	51.9375
124.104166666667	53.8958333333333	0.0579122339571205	0.0152149594080267	1599168.33046262	-88.194304374609	100.4375	51.9375
124.145833333333	53.8958333333333	0.058085035024243	0.0153566488296159	1601906.08774026	-88.1636902840647	100.4375	51.9375
124.1875	53.8958333333333	0.0578701526422176	0.0152432616264148	1604643.7981544	-88.1331218943432	100.4375	51.9375
124.229166666667	53.8958333333333	0.0584078902892833	0.0151962336022196	1607381.46099617	-88.1025989648502	100.4375	51.9375
124.270833333333	53.8958333333333	0.0582825845757137	0.0147847725211309	1610119.07555982	-88.0721212566118	100.4375	51.9375
124.3125	53.8958333333333	0.058115110395498	0.0147193820815191	1612856.6411427	-88.0416885322609	100.4375	51.9375
124.354166666667	53.8958333333333	0.0579264665037777	0.0143930888232936	1615594.15704519	-88.0113005560233	100.4375	51.9375
124.395833333333	53.8958333333333	0.0580039371950594	0.0142367229202423	1618331.62257073	-87.9809570937047	100.4375	51.9375
124.4375	53.8958333333333	0.0585811010322852	0.0136464353506655	1621069.03702577	-87.9506579126775	100.4375	51.9375
124.479166666667	53.8958333333333	0.0585100622481821	0.0137074167781987	1623806.39971971	-87.9204027818675	100.4375	51.9375
124.520833333333	53.8958333333333	0.0586448347554991	0.0138685901549945	1626543.70996496	-87.890191471741	100.4375	51.9375
124.5625	53.8958333333333	0.0589353027054252	0.0145000734682809	1629280.96707681	-87.8600237542921	100.4375	51.9375
124.604166666667	53.8958333333333	0.059069601039292	0.0144101461114935	1632018.17037348	-87.82989940303	100.4375	51.9375
124.645833333333	53.8958333333333	0.059171921259883	0.0143491436648483	1634755.31917608	-87.7998181929661	100.4375	51.9375
124.6875	53.8958333333333	0.0592048339169877	0.0147673663484302	1637492.41280857	-87.7697799006021	100.4375	51.9375
124.729166666667	53.8958333333333	0.0597262033825305	0.0147865483327414	503096.606185551	-55.5975147967582	118.020833333333	56.2708333333333
124.770833333333	53.8958333333333	0.0602522594460846	0.0147073179055669	1642966.43187318	-87.709831182356	100.4375	51.9375
124.8125	53.8958333333333	0.0603291463352896	0.0146187918431824	1645703.35596729	-87.6799203168167	100.4375	51.9375
124.854166666667	53.8958333333333	0.0602013066682503	0.0145088297311583	1648440.22221522	-87.6500514896388	100.4375	51.9375
124.895833333333	53.8958333333333	0.0604829186363615	0.0144572684889359	512166.926374406	-56.155138331224	118.020833333333	56.2708333333333
124.9375	53.8958333333333	0.0610569756132803	0.0138626319506635	514443.726714529	-56.291090398164	118.020833333333	56.2708333333333
124.979166666667	53.8958333333333	0.061259963087503	0.0135892775741195	516724.116180634	-56.4256930557386	118.020833333333	56.2708333333333
125.020833333333	53.8958333333333	0.0616891169458448	0.0135642503053455	519008.046655788	-56.5589620030065	118.020833333333	56.2708333333333
125.0625	53.8958333333333	0.0616604017823149	0.0137930997877902	521295.470788637	-56.6909127370255	118.020833333333	56.2708333333333
125.104166666667	53.8958333333333	0.0615274233402101	0.0137374811151311	523586.341979916	-56.8215605550475	118.020833333333	56.2708333333333
125.145833333333	53.8958333333333	0.0623170809743161	0.0133843946506344	525880.614369158	-56.9509205567199	118.020833333333	56.2708333333333
125.1875	53.8958333333333	0.0619686153383283	0.0132601643076477	528178.242821641	-57.0790076462925	118.020833333333	56.2708333333333
125.229166666667	53.8958333333333	0.0622942613936688	0.0130619050106846	530479.182915574	-57.2058365348291	118.020833333333	56.2708333333333
125.270833333333	53.8958333333333	0.0625421828973335	0.0130208853069953	532783.39092951	-57.3314217424216	118.020833333333	56.2708333333333
125.3125	53.8958333333333	0.0632229610952666	0.0127106688479895	535090.823829961	-57.4557776004026	118.020833333333	56.2708333333333
125.354166666667	53.8958333333333	0.063177027985511	0.0124130992945293	537401.439259261	-57.5789182535585	118.020833333333	56.2708333333333
125.395833333333	53.8958333333333	0.0638311221081014	0.0120885164763033	539715.195523634	-57.7008576623391	118.020833333333	56.2708333333333
125.4375	53.8958333333333	0.0636685505101548	0.011615184083945	542032.051581468	-57.8216096050624	118.020833333333	56.2708333333333
125.479166666667	53.8958333333333	0.0626070003769692	0.0114165888007515	544351.967031811	-57.9411876801138	118.020833333333	56.2708333333333
125.520833333333	53.8958333333333	0.0630247388443102	0.0115072324588601	523373.831358835	-55.0770221998083	118.5625	56.3958333333333
125.5625	53.8958333333333	0.06383701794061	0.0116964342994189	549000.817641951	-58.1768757342305	118.020833333333	56.2708333333333
125.604166666667	53.8958333333333	0.0640708576680059	0.0116570628215277	551329.675102468	-58.2930120300961	118.020833333333	56.2708333333333
125.645833333333	53.8958333333333	0.063528973743514	0.0116354544806393	553661.436535364	-58.4080270962307	118.020833333333	56.2708333333333
125.6875	53.8958333333333	0.0639504387737967	0.0116519799395897	555996.064577531	-58.5219336640657	118.020833333333	56.2708333333333
125.729166666667	53.8958333333333	0.0637207920968107	0.0114172458781639	558333.522441733	-58.6347442981107	118.020833333333	56.2708333333333
125.770833333333	53.8958333333333	0.0631017420564829	0.0112056626418009	548110.354454717	-55.4037704642018	118.4375	56.4791666666667
125.8125	53.8958333333333	0.0630224898719251	0.0119127797937105	550366.879988408	-55.531685699201	118.4375	56.4791666666667
125.854166666667	53.8958333333333	0.063044044957485	0.0116704162107394	565362.515520942	-58.9667237833696	118.020833333333	56.2708333333333
125.895833333333	53.8958333333333	0.0630981825403249	0.0116269590987276	567710.935967888	-59.0752730631026	118.020833333333	56.2708333333333
125.9375	53.8958333333333	0.0632461972938908	0.0116114808066619	570062.010590876	-59.1827868017479	118.020833333333	56.2708333333333
125.979166666667	53.8958333333333	0.063706627622232	0.0114689284172839	572415.705851715	-59.2892766064625	118.020833333333	56.2708333333333
126.020833333333	53.8958333333333	0.064181129122274	0.0115141062998329	574771.988721033	-59.3947539320629	118.020833333333	56.2708333333333
126.0625	53.8958333333333	0.0640152392852221	0.0114957549350887	577130.826669377	-59.4992300830416	118.020833333333	56.2708333333333
126.104166666667	53.8958333333333	0.0641417925841962	0.011559312616621	579492.187658503	-59.6027162155674	118.020833333333	56.2708333333333
126.145833333333	53.8958333333333	0.0637453579748822	0.0116557185054592	581856.04013282	-59.7052233394666	118.020833333333	56.2708333333333
120.020833333333	53.8541666666667	0.0571185781002743	0.0183658778763488	1389587.17825592	-90.7068050180477	99.5625	51.8958333333333
120.0625	53.8541666666667	0.0570107402700792	0.0182629607056009	1392328.84456192	-90.6718212424453	99.5625	51.8958333333333
120.104166666667	53.8541666666667	0.056981894972714	0.01811738998652	1395070.53047826	-90.6369078376122	99.5625	51.8958333333333
120.145833333333	53.8541666666667	0.0573845107275238	0.0178842608499948	1397812.23494857	-90.6020643836971	99.5625	51.8958333333333
120.1875	53.8541666666667	0.057396936282716	0.0176281315911174	1403295.69535719	-90.5325856654009	99.5208333333333	51.8958333333333
120.229166666667	53.8541666666667	0.0572210349758857	0.0175997781245168	1406037.44921415	-90.4979495774093	99.5208333333333	51.8958333333333
120.270833333333	53.8541666666667	0.0575688843000429	0.0175882050361179	1406037.44921415	-90.4979495774093	99.5625	51.8958333333333
120.3125	53.8541666666667	0.0574147766230354	0.0175981529795977	1408779.21746226	-90.4633817930532	99.5625	51.8958333333333
120.354166666667	53.8541666666667	0.0573027285434055	0.0176974467662716	1411520.99907617	-90.42888190839	99.5625	51.8958333333333
120.395833333333	53.8541666666667	0.0570257455137648	0.01768312820079	1414262.79303659	-90.3944495225678	99.5625	51.8958333333333
120.4375	53.8541666666667	0.0572682740991634	0.0179493227256392	1360801.07017604	-91.2843795623751	100.4375	51.8541666666667
120.479166666667	53.8541666666667	0.0575651560019799	0.0177344596452683	1363542.26529042	-91.2482230737417	100.4375	51.8541666666667
120.520833333333	53.8541666666667	0.0577656520329409	0.0174419787144188	1366283.49805702	-91.2121432114863	100.4375	51.8541666666667
120.5625	53.8541666666667	0.0573870666693812	0.0167296759914298	1373137.65220724	-90.9182093861276	100.354166666667	51.8958333333333
120.604166666667	53.8541666666667	0.0582450586531014	0.0163537001532301	1375879.178305	-90.8827943834069	100.354166666667	51.8958333333333
120.645833333333	53.8541666666667	0.0579224863723738	0.0163193371468605	1378620.73048779	-90.8474523404566	100.354166666667	51.8958333333333
120.6875	53.8541666666667	0.0578506137916147	0.0167193545398107	1381362.30765994	-90.8121828172931	100.354166666667	51.8958333333333
120.729166666667	53.8541666666667	0.0578064041183877	0.0168762988154903	1384103.90873245	-90.77698537737	100.354166666667	51.8958333333333
120.770833333333	53.8541666666667	0.0580527287188329	0.0167659582412946	1380006.97817053	-90.62675728219	100.4375	51.9375
120.8125	53.8541666666667	0.0583460109522058	0.0161746699426817	1389587.17825593	-90.7068050180477	100.354166666667	51.8958333333333
120.854166666667	53.8541666666667	0.0583913506828023	0.0157952452093833	1385490.41473129	-90.5571533616162	100.4375	51.9375
120.895833333333	53.8541666666667	0.0584930762519786	0.0164003895267761	1395070.53047826	-90.6369078376121	100.354166666667	51.8958333333333
120.9375	53.8541666666667	0.0579636976495119	0.0166215381945055	1397812.23494857	-90.602064383697	100.354166666667	51.8958333333333
120.979166666667	53.8541666666667	0.0577279566678452	0.0163887381180033	1400553.95692281	-90.567290464092	100.354166666667	51.8958333333333
121.020833333333	53.8541666666667	0.0580537425994341	0.0163794075956309	1403295.69535719	-90.5325856654009	100.354166666667	51.8958333333333
121.0625	53.8541666666667	0.0572865201776586	0.0170738541452065	1401922.42986707	-90.749871092173	100.4375	51.8541666666667
121.104166666667	53.8541666666667	0.0569117478489327	0.0165940960449254	1404664.07062645	-90.7148167405085	100.4375	51.8541666666667
121.145833333333	53.8541666666667	0.0568140614850332	0.016324828119042	1463616.06813213	-89.7857696594448	99.5625	51.8958333333333
121.1875	53.8541666666667	0.0573006413435757	0.0162875851115254	1466357.91061051	-89.7525474945026	99.5625	51.8958333333333
121.229166666667	53.8541666666667	0.0570730918833264	0.0160677688644259	1410166.56085984	-90.2473463284314	100.4375	51.9375
121.270833333333	53.8541666666667	0.057102134129914	0.015597926367196	1412908.40344192	-90.213259690046	100.4375	51.9375
121.3125	53.8541666666667	0.0570125753642304	0.0155826198328809	1415650.25209004	-90.1792388693621	100.4375	51.9375
121.354166666667	53.8541666666667	0.0573100134207034	0.0153082649802501	1418392.10582677	-90.1452834785558	100.4375	51.9375
121.395833333333	53.8541666666667	0.058359213387777	0.0146495456302545	1421133.96368028	-90.1113931327587	100.4375	51.9375
121.4375	53.8541666666667	0.0592364525815504	0.0148941637277875	1423875.82468431	-90.0775674500305	100.4375	51.9375
121.479166666667	53.8541666666667	0.059116659730881	0.0144650908335143	1426617.68787813	-90.0438060513313	100.4375	51.9375
121.520833333333	53.8541666666667	0.0584095989575896	0.0146834598346838	1436197.4688189	-90.1213732891706	100.354166666667	51.8958333333333
121.5625	53.8541666666667	0.05880354620639	0.014642248255523	1438939.32899452	-90.0875308503441	100.354166666667	51.8958333333333
121.604166666667	53.8541666666667	0.0601923107029254	0.0144233931977544	1434843.28107275	-89.9429038119358	100.4375	51.9375
121.645833333333	53.8541666666667	0.0608557387003645	0.0144474668243438	1437585.143527	-89.9093958160031	100.4375	51.9375
121.6875	53.8541666666667	0.0609786584825617	0.0148064162385727	1440327.00344836	-89.8759502514543	100.4375	51.9375
121.729166666667	53.8541666666667	0.0606981640423989	0.014577240015024	1443068.85990811	-89.8425667560863	100.4375	51.9375
121.770833333333	53.8541666666667	0.061062503943176	0.014463064446496	1544507.06930496	-88.6479343625437	98.9375	51.9375
121.8125	53.8541666666667	0.0610996625603335	0.0142513943464621	1547248.15289216	-88.6166657855341	98.9375	51.9375
121.854166666667	53.8541666666667	0.0605351241762778	0.0140449934565617	1458132.36624239	-89.8523956350749	100.354166666667	51.8958333333333
121.895833333333	53.8541666666667	0.0595688223822574	0.0135781580720328	1454036.23273663	-89.7096463168508	100.4375	51.9375
121.9375	53.8541666666667	0.0592662619500701	0.013473484089538	1456778.05813673	-89.676567828481	100.4375	51.9375
121.979166666667	53.8541666666667	0.0610072352594699	0.0138577150018602	1459519.87460967	-89.64354929221	100.4375	51.9375
122.020833333333	53.8541666666667	0.0614207317915241	0.0138658412538663	1560953.01434687	-88.4610650256527	98.9375	51.9375
122.0625	53.8541666666667	0.0617708707978447	0.0137627037548218	1563693.87010108	-88.43009142885	98.9375	51.9375
122.104166666667	53.8541666666667	0.0617066927951218	0.0138270181368614	1566434.68527917	-88.3991660691235	98.9375	51.9375
122.145833333333	53.8541666666667	0.0612201656721577	0.0138934857220874	1569175.45914635	-88.3682886866968	98.9375	51.9375
122.1875	53.8541666666667	0.05941222678823	0.0137295448438048	1473228.79195937	-89.4793439506484	100.4375	51.9375
122.229166666667	53.8541666666667	0.0596250609579349	0.0137800854004265	1475970.53627136	-89.4466779970462	100.4375	51.9375
122.270833333333	53.8541666666667	0.0607158089151202	0.0141248844339637	1577397.52558507	-88.2759418322681	98.9375	51.9375
122.3125	53.8541666666667	0.0607054597163877	0.0140951540055975	1580138.12692786	-88.2452537969246	98.9375	51.9375
122.354166666667	53.8541666666667	0.0606679505432426	0.0142290568299921	1582878.68333589	-88.2146124666013	98.9375	51.9375
122.395833333333	53.8541666666667	0.0611169137595246	0.0142355975667012	1585619.1940942	-88.1840175920566	98.9375	51.9375
122.4375	53.8541666666667	0.0614229145501091	0.0139035840327123	1588359.65849103	-88.1534689257525	98.9375	51.9375
122.479166666667	53.8541666666667	0.0616698074605001	0.0133797758838764	1591100.07581781	-88.1229662218401	98.9375	51.9375
122.520833333333	53.8541666666667	0.0609913593299525	0.0132134286942869	1593840.44536913	-88.0925092361448	98.9375	51.9375
122.5625	53.8541666666667	0.0601068604742127	0.0132011192388571	1497903.8760615	-89.1873968001753	100.4375	51.9375
122.604166666667	53.8541666666667	0.059554984089674	0.0131811973402395	1500645.45401955	-89.1552376817559	100.4375	51.9375
122.645833333333	53.8541666666667	0.0601391617069907	0.0131744276891551	1503387.00930787	-89.1231333084662	100.4375	51.9375
122.6875	53.8541666666667	0.0611875387742768	0.0134079787048106	1613021.63590827	-87.880570280866	98.8125	51.9375
122.729166666667	53.8541666666667	0.0612084083629684	0.013493584732662	1607541.55202079	-87.9409016502634	98.9375	51.9375
122.770833333333	53.8541666666667	0.0615301375436147	0.0139073240236994	1610281.6202783	-87.910713938211	98.9375	51.9375
122.8125	53.8541666666667	0.061214284389372	0.0138278938268066	1613021.63590827	-87.880570280866	98.9375	51.9375
122.854166666667	53.8541666666667	0.0606397602133117	0.0135404166998364	1623981.15857241	-87.7604315961884	98.8125	51.9375
122.895833333333	53.8541666666667	0.060333847577784	0.0132289649704092	1626720.90090464	-87.7305047740419	98.8125	51.9375
122.9375	53.8541666666667	0.0600262100932805	0.0132221495159176	1629460.58656535	-87.7006206419478	98.8125	51.9375
122.979166666667	53.8541666666667	0.059088335584823	0.0133759548909924	1525318.53778639	-88.8682329198422	100.4375	51.9375
123.020833333333	53.8541666666667	0.0600865954911786	0.0136194656997221	1528059.85257028	-88.8366077560281	100.4375	51.9375
123.0625	53.8541666666667	0.0605677718649307	0.0136730944696803	1530801.13665201	-88.8050343769611	100.4375	51.9375
123.104166666667	53.8541666666667	0.060333419189777	0.0135819682667596	1640418.74925242	-87.5815065929192	98.8125	51.9375
123.145833333333	53.8541666666667	0.0610272445907544	0.0137756818505165	1643158.14164908	-87.5518326079872	98.8125	51.9375
123.1875	53.8541666666667	0.0610789586881077	0.0139576249171856	1645897.47343067	-87.5222000020256	98.8125	51.9375
123.229166666667	53.8541666666667	0.0599464669278117	0.0139239112015257	1541765.95038236	-88.6792530466256	100.4375	51.9375
123.270833333333	53.8541666666667	0.060330109221239	0.014049396438616	1651375.95255988	-87.4630580744562	98.8125	51.9375
123.3125	53.8541666666667	0.0608362592846597	0.0142448785289149	1654115.09861968	-87.4335483300671	98.8125	51.9375
123.354166666667	53.8541666666667	0.0617287510662104	0.0144610188924701	1648636.74394934	-87.4926085615443	98.9375	51.9375
123.395833333333	53.8541666666667	0.0625526512660608	0.0144331389026239	1651375.95255988	-87.4630580744562	98.9375	51.9375
123.4375	53.8541666666667	0.0616867443489102	0.0144864986290403	1555471.18406635	-88.523157978655	100.4375	51.9375
123.479166666667	53.8541666666667	0.0615510931729827	0.0145047566749318	1558212.11875474	-88.4920871211173	100.4375	51.9375
123.520833333333	53.8541666666667	0.0605128755299527	0.0149174913815812	1560953.01434687	-88.4610650256527	100.4375	51.9375
123.5625	53.8541666666667	0.0597105331047553	0.01469948293351	1563693.87010108	-88.43009142885	100.4375	51.9375
123.604166666667	53.8541666666667	0.0591754260776126	0.0143140271851789	1566434.68527917	-88.3991660691235	100.4375	51.9375
123.645833333333	53.8541666666667	0.0591808078218215	0.0143145425387526	1569175.45914635	-88.3682886866968	100.4375	51.9375
123.6875	53.8541666666667	0.0596288286825156	0.0145449176757348	1571916.19097122	-88.3374590235873	100.4375	51.9375
123.729166666667	53.8541666666667	0.0603802555145142	0.0149210804771245	1574656.88002571	-88.3066768235914	100.4375	51.9375
123.770833333333	53.8541666666667	0.0602627702207132	0.0150254140340225	455124.806653345	-51.4523617250614	118.020833333333	56.2708333333333
123.8125	53.8541666666667	0.0615373465852876	0.01528724619734	1580138.12692786	-88.2452537969246	100.4375	51.9375
123.854166666667	53.8541666666667	0.0614029425725271	0.0150415751811735	1582878.68333589	-88.2146124666013	100.4375	51.9375
123.895833333333	53.8541666666667	0.0599848919863608	0.0149677869347521	1585619.1940942	-88.1840175920566	100.4375	51.9375
123.9375	53.8541666666667	0.059386417404726	0.0148522431423043	1588359.65849103	-88.1534689257525	100.4375	51.9375
123.979166666667	53.8541666666667	0.0589286654590268	0.0145441994598322	1591100.07581781	-88.1229662218401	100.4375	51.9375
124.020833333333	53.8541666666667	0.0586792891110509	0.0146668956571828	1593840.44536913	-88.0925092361448	100.4375	51.9375
124.0625	53.8541666666667	0.0587338808587749	0.015104179078232	1596580.76644268	-88.0620977261528	100.4375	51.9375
124.104166666667	53.8541666666667	0.0583913173451854	0.0151515828118819	1599321.03833923	-88.0317314509962	100.4375	51.9375
124.145833333333	53.8541666666667	0.0582578775311371	0.0149467794711598	1602061.26036267	-88.0014101714395	100.4375	51.9375
124.1875	53.8541666666667	0.0584183428091195	0.0148493188959462	1604801.43181989	-87.971133649866	100.4375	51.9375
124.229166666667	53.8541666666667	0.0579511453284133	0.0147575911729525	1607541.55202079	-87.9409016502634	100.4375	51.9375
124.270833333333	53.8541666666667	0.0581770136912495	0.0144061666322233	1610281.6202783	-87.910713938211	100.4375	51.9375
124.3125	53.8541666666667	0.0582763859435598	0.0142074744510317	1613021.63590827	-87.880570280866	100.4375	51.9375
124.354166666667	53.8541666666667	0.0588787358267333	0.0142899595628349	1615761.5982295	-87.85047044695	100.4375	51.9375
124.395833333333	53.8541666666667	0.0590992535110291	0.0143048011265047	1618501.50656373	-87.8204142067362	100.4375	51.9375
124.4375	53.8541666666667	0.0589356899326887	0.0143327885650301	1621241.36023554	-87.7904013320365	100.4375	51.9375
124.479166666667	53.8541666666667	0.058827690852832	0.0147499046371724	1623981.15857241	-87.7604315961884	100.4375	51.9375
124.520833333333	53.8541666666667	0.059445185083691	0.0147458815071764	494528.845550135	-54.4295920962357	118.020833333333	56.2708333333333
124.5625	53.8541666666667	0.0592363515087601	0.0145973851757829	496761.170935442	-54.5796118938284	118.020833333333	56.2708333333333
124.604166666667	53.8541666666667	0.0596277978321959	0.0147404009340896	498997.636386782	-54.7281355527229	118.020833333333	56.2708333333333
124.645833333333	53.8541666666667	0.0602305643900828	0.014527267949923	501238.185695122	-54.875180378979	118.020833333333	56.2708333333333
124.6875	53.8541666666667	0.0601384948616406	0.0145422893159707	1637679.2968912	-87.6112221717275	100.4375	51.9375
124.729166666667	53.8541666666667	0.0604151246866632	0.0147804680808915	505731.31550742	-55.1649017029314	118.020833333333	56.2708333333333
124.770833333333	53.8541666666667	0.0598140611634356	0.0147180675906663	507983.788008167	-55.3076117631415	118.020833333333	56.2708333333333
124.8125	53.8541666666667	0.060130813170317	0.0146850863897663	510240.128329417	-55.4489101193442	118.020833333333	56.2708333333333
124.854166666667	53.8541666666667	0.0608955887663201	0.0144595283459592	512500.284586812	-55.5888130388002	118.020833333333	56.2708333333333
124.895833333333	53.8541666666667	0.0612143174603984	0.0139397094302127	514764.205716693	-55.727336586529	118.020833333333	56.2708333333333
124.9375	53.8541666666667	0.0612181625128131	0.013901710037402	517031.841461888	-55.8644966272152	118.020833333333	56.2708333333333
124.979166666667	53.8541666666667	0.0611015286089637	0.0139618579464942	519303.142357754	-56.000308827139	118.020833333333	56.2708333333333
125.020833333333	53.8541666666667	0.0612028674568688	0.0139993853865154	521578.059718468	-56.1347886561285	118.020833333333	56.2708333333333
125.0625	53.8541666666667	0.0609434480636635	0.0139416048626083	523856.545623505	-56.2679513895265	118.020833333333	56.2708333333333
125.104166666667	53.8541666666667	0.0614382147538991	0.0133676344069779	526138.552904367	-56.3998121101757	118.020833333333	56.2708333333333
125.145833333333	53.8541666666667	0.0615042972578305	0.0132285592808151	528424.035131558	-56.5303857104166	118.020833333333	56.2708333333333
125.1875	53.8541666666667	0.0619129922254066	0.0129318610387716	530712.946601724	-56.6596868940948	118.020833333333	56.2708333333333
125.229166666667	53.8541666666667	0.0619874504738972	0.0128431927037246	533005.242325064	-56.7877301785785	118.020833333333	56.2708333333333
125.270833333333	53.8541666666667	0.0612902457393905	0.0125266400941859	535300.878012941	-56.9145298967835	118.020833333333	56.2708333333333
125.3125	53.8541666666667	0.0622083045389982	0.0124446994800608	537599.81006569	-57.0401001992012	118.020833333333	56.2708333333333
125.354166666667	53.8541666666667	0.0633666252589417	0.0120906867123475	539901.995560654	-57.1644550559321	118.020833333333	56.2708333333333
125.395833333333	53.8541666666667	0.0634365169903434	0.0116607262990194	542207.392240436	-57.2876082587202	118.020833333333	56.2708333333333
125.4375	53.8541666666667	0.0642566551948597	0.0115723163654386	544515.95850133	-57.409573422987	118.020833333333	56.2708333333333
125.479166666667	53.8541666666667	0.0645596643699895	0.0114892626385108	546827.653381971	-57.5303639898649	118.020833333333	56.2708333333333
125.520833333333	53.8541666666667	0.0648032427175574	0.0113589583992528	549142.436552194	-57.6499932282283	118.020833333333	56.2708333333333
125.5625	53.8541666666667	0.0646834848956737	0.0112626259271502	551460.268302063	-57.7684742367197	118.020833333333	56.2708333333333
125.604166666667	53.8541666666667	0.0646959009695001	0.0112752566671038	553781.109531109	-57.8858199457708	118.020833333333	56.2708333333333
125.645833333333	53.8541666666667	0.0641816347272078	0.0113504330999492	556104.921737779	-58.002043119619	118.020833333333	56.2708333333333
125.6875	53.8541666666667	0.0642816849934998	0.0116177577987211	558431.667009026	-58.1171563583136	118.020833333333	56.2708333333333
125.729166666667	53.8541666666667	0.0642341966970016	0.0114394526881548	560761.308010122	-58.2311720997161	118.020833333333	56.2708333333333
125.770833333333	53.8541666666667	0.0629811466041911	0.0115415152179957	563093.807974651	-58.3441026214905	118.020833333333	56.2708333333333
125.8125	53.8541666666667	0.062907585022721	0.0115651968189186	565429.130694658	-58.4559600430824	118.020833333333	56.2708333333333
125.854166666667	53.8541666666667	0.0633359292402864	0.0113777494601657	567767.240510991	-58.5667563276887	118.020833333333	56.2708333333333
125.895833333333	53.8541666666667	0.0633579474112859	0.0113750906750789	570108.102303833	-58.6765032842148	118.020833333333	56.2708333333333
125.9375	53.8541666666667	0.0635492644055134	0.0114546798007428	572451.681483361	-58.7852125692186	118.020833333333	56.2708333333333
125.979166666667	53.8541666666667	0.0632684765371831	0.0115178421591962	574797.943980614	-58.8928956888429	118.020833333333	56.2708333333333
126.020833333333	53.8541666666667	0.0640683607772209	0.0113235233010059	577146.856238518	-58.9995640007334	118.020833333333	56.2708333333333
126.0625	53.8541666666667	0.064477798848816	0.0114144723983137	579498.385203052	-59.105228715942	118.020833333333	56.2708333333333
126.104166666667	53.8541666666667	0.0578396703310617	0.0111962085230003	581852.498314596	-59.2099009008157	118.020833333333	56.2708333333333
126.145833333333	53.8541666666667	0.0640797865885892	0.0115282974055471	584209.163499441	-59.3135914788709	118.020833333333	56.2708333333333
126.1875	53.8541666666667	0.0635833939607621	0.0116208657429468	586568.349161424	-59.4163112326506	118.020833333333	56.2708333333333
126.229166666667	53.8541666666667	0.0574317877670028	0.0115120761993129	588930.024173743	-59.5180708055669	118.020833333333	56.2708333333333
126.270833333333	53.8541666666667	0.0639741184243503	0.0114801505901782	591294.157870924	-59.6188807037263	118.020833333333	56.2708333333333
126.3125	53.8541666666667	0.0643206684883171	0.0112849733542466	593660.720040897	-59.7187512977385	118.020833333333	56.2708333333333
120.020833333333	53.8125	0.0574339167771075	0.0176700629384375	1389537.58541222	-90.5186235460909	99.5625	51.8958333333333
120.0625	53.8125	0.0570600418939114	0.0176716030148911	1392282.06775144	-90.484021318526	99.5625	51.8958333333333
120.104166666667	53.8125	0.0574607323797158	0.0174898665403128	1395026.56407935	-90.4494880588941	99.5625	51.8958333333333
120.145833333333	53.8125	0.0572182065858771	0.0178239732635336	1397771.07337213	-90.4150233550093	99.5625	51.8958333333333
120.1875	53.8125	0.0575642991968138	0.0180647225570873	1344240.99545083	-91.3082825964642	100.4375	51.8541666666667
120.229166666667	53.8125	0.0570415898886645	0.0183741615115811	1403260.12678728	-90.3462979816541	99.5625	51.8958333333333
120.270833333333	53.8125	0.057519110209944	0.0177218714085534	1353861.06526772	-90.9749221319467	100.354166666667	51.8958333333333
120.3125	53.8125	0.0575952304677384	0.0179442546969263	1352472.78453248	-91.199853253595	100.4375	51.8541666666667
120.354166666667	53.8125	0.0581332385210249	0.0177328157829801	1359349.50202298	-90.9039211055257	100.354166666667	51.8958333333333
120.395833333333	53.8125	0.0577431006179175	0.0178214448848573	1357960.82656504	-91.127952882412	100.4375	51.8541666666667
120.4375	53.8125	0.0576031163617594	0.0174219672371667	1364838.04587203	-90.833216781086	100.354166666667	51.8958333333333
120.479166666667	53.8125	0.0577588446231463	0.0174106609562416	1367582.35520667	-90.7979747518793	100.354166666667	51.8958333333333
120.520833333333	53.8125	0.0578394667965736	0.0174844204193332	1370326.68802836	-90.7628055490365	100.354166666667	51.8958333333333
120.5625	53.8125	0.0572591695981578	0.0172181704020824	1373071.04325572	-90.727708730228	100.354166666667	51.8958333333333
120.604166666667	53.8125	0.0578314409277735	0.0169718393947048	1375815.41981404	-90.6926838566061	100.354166666667	51.8958333333333
120.645833333333	53.8125	0.0579056652945248	0.0169771646477531	1378559.81663519	-90.6577304927706	100.354166666667	51.8958333333333
120.6875	53.8125	0.0577158728744833	0.0171609482234077	1381304.23265755	-90.6228482067356	100.354166666667	51.8958333333333
120.729166666667	53.8125	0.058166450155044	0.0170041288277245	1384048.66682596	-90.588036569896	100.354166666667	51.8958333333333
120.770833333333	53.8125	0.0578817155376418	0.0166020971632647	1386793.11809167	-90.5532951569949	100.354166666667	51.8958333333333
120.8125	53.8125	0.0579998719028852	0.0163450475799603	1389537.58541222	-90.5186235460908	100.354166666667	51.8958333333333
120.854166666667	53.8125	0.0579281098707444	0.0166886349580346	1392282.06775144	-90.484021318526	100.354166666667	51.8958333333333
120.895833333333	53.8125	0.0580572394279994	0.0169000968599383	1395026.56407935	-90.449488058894	100.354166666667	51.8958333333333
120.9375	53.8125	0.0588576700850908	0.0168459028354339	1397771.07337213	-90.4150233550092	100.354166666667	51.8958333333333
120.979166666667	53.8125	0.0579520604503821	0.0164946552526715	1400515.59461202	-90.3806267978752	100.354166666667	51.8958333333333
121.020833333333	53.8125	0.0583681441145371	0.0155885368583883	1403260.12678729	-90.3462979816541	100.354166666667	51.8958333333333
121.0625	53.8125	0.0580452075211625	0.0156431557647581	1406004.66889217	-90.3120365036366	100.354166666667	51.8958333333333
121.104166666667	53.8125	0.0577205192988169	0.0158489453389689	1408749.21992681	-90.277841964212	100.354166666667	51.8958333333333
121.145833333333	53.8125	0.0572694377518628	0.0157043751542581	1404664.87484827	-90.1296181017626	100.4375	51.9375
121.1875	53.8125	0.0575602260855254	0.0156353369057122	1407409.45693738	-90.0957729731304	100.4375	51.9375
121.229166666667	53.8125	0.05816557620699	0.0148730973877262	1410154.04173434	-90.0619930808747	100.4375	51.9375
121.270833333333	53.8125	0.057999138711261	0.0153189166344556	1419727.49356917	-90.1417253070203	100.354166666667	51.8958333333333
121.3125	53.8125	0.0581469947876515	0.0152739236527029	1422472.07445735	-90.1078595727877	100.354166666667	51.8958333333333
121.354166666667	53.8125	0.0582074661874968	0.0150159135070504	1425216.65839693	-90.0740584429148	100.354166666667	51.8958333333333
121.395833333333	53.8125	0.0588248034648214	0.014930591158701	1427961.24442783	-90.0403215386691	100.354166666667	51.8958333333333
121.4375	53.8125	0.059303885899696	0.0149063860172922	1430705.83159541	-90.0066484841888	100.354166666667	51.8958333333333
121.479166666667	53.8125	0.0598944102491552	0.0151947929901891	1433450.41895041	-89.9730389064556	100.354166666667	51.8958333333333
121.520833333333	53.8125	0.0596561550468313	0.0147522130433721	1436195.00554899	-89.9394924352683	100.354166666667	51.8958333333333
121.5625	53.8125	0.0591762956563485	0.014308358608224	1438939.59045257	-89.906008703216	100.354166666667	51.8958333333333
121.604166666667	53.8125	0.0592931036231833	0.0143897134314099	1441684.17272784	-89.872587345652	100.354166666667	51.8958333333333
121.645833333333	53.8125	0.0592528690123036	0.0146982485923642	1444428.75144671	-89.8392280006683	100.354166666667	51.8958333333333
121.6875	53.8125	0.0601767965098762	0.0148178402174022	1447173.32568622	-89.8059303090694	100.354166666667	51.8958333333333
121.729166666667	53.8125	0.0615127337005978	0.0148232996566301	1541879.67812989	-88.5103297300458	98.9375	51.9375
121.770833333333	53.8125	0.0615111997966128	0.0149617681627944	1544623.31853006	-88.4793252406682	98.9375	51.9375
121.8125	53.8125	0.0610881620741283	0.0148612594017124	1448577.98636871	-89.5957132968424	100.4375	51.9375
121.854166666667	53.8125	0.0602729345729166	0.0140426649113651	1451322.49977827	-89.5628671911759	100.4375	51.9375
121.895833333333	53.8125	0.0609699616300483	0.0140159628157623	1454067.00119513	-89.5300804796649	100.4375	51.9375
121.9375	53.8125	0.0596927149863956	0.0134272969849565	1456811.48974305	-89.4973528200763	100.4375	51.9375
121.979166666667	53.8125	0.060754458639339	0.0139815559264242	1459555.96455049	-89.4646838727222	100.4375	51.9375
122.020833333333	53.8125	0.0610290404069904	0.0140934363518353	1561084.30820504	-88.2943191928325	98.9375	51.9375
122.0625	53.8125	0.0607201026727287	0.0139594856594858	1563827.65755459	-88.263652546232	98.9375	51.9375
122.104166666667	53.8125	0.0609857131874661	0.014074209455496	1566570.96242764	-88.2330331223853	98.9375	51.9375
122.145833333333	53.8125	0.0620196583478615	0.0142327961280014	1569314.22210969	-88.2024606665676	98.9375	51.9375
122.1875	53.8125	0.0608213386470069	0.0139665222072059	1473278.10230219	-89.3022081056426	100.4375	51.9375
122.229166666667	53.8125	0.0600418574927656	0.0136703765389839	1476022.47662362	-89.2698844378693	100.4375	51.9375
122.270833333333	53.8125	0.06044363597236	0.0138164830173869	1478766.83123244	-89.2376171738456	100.4375	51.9375
122.3125	53.8125	0.0606973107340785	0.0143457518716764	1481511.16529331	-89.2054059934213	100.4375	51.9375
122.354166666667	53.8125	0.0609175857034712	0.0145506430788345	1583029.81787214	-88.0502941149856	98.9375	51.9375
122.395833333333	53.8125	0.06157137095806	0.0144757049911528	1585772.79158284	-88.0199982156945	98.9375	51.9375
122.4375	53.8125	0.0609979324400879	0.0142334605674938	1588515.71519009	-87.9897475498325	98.9375	51.9375
122.479166666667	53.8125	0.0599517494041133	0.0136355475682919	1492488.27950207	-89.0771157862623	100.4375	51.9375
122.520833333333	53.8125	0.0586900326619429	0.0131716502059948	1495232.49844393	-89.0451803028327	100.4375	51.9375
122.5625	53.8125	0.0587641113654748	0.0133822390086441	1497976.69191566	-89.0132990305573	100.4375	51.9375
122.604166666667	53.8125	0.0600172723533972	0.0135874091048772	1500720.85911146	-88.9814716652437	100.4375	51.9375
122.645833333333	53.8125	0.0599020676908908	0.0133840871789116	1503464.99922962	-88.9496979048973	100.4375	51.9375
122.6875	53.8125	0.060297579295908	0.0137733859002116	1506209.11147245	-88.9179774497019	100.4375	51.9375
122.729166666667	53.8125	0.0606091424569918	0.0141074374671626	1607714.72001366	-87.7792393818206	98.9375	51.9375
122.770833333333	53.8125	0.0614148544401074	0.0142859560523147	1610457.21822608	-87.7493420418583	98.9375	51.9375
122.8125	53.8125	0.0610983854108655	0.0143421889076479	1613199.66023719	-87.7194878238783	98.9375	51.9375
122.854166666667	53.8125	0.0605928661095333	0.0140170645551603	1517185.26587554	-88.791622759247	100.4375	51.9375
122.895833333333	53.8125	0.0599531766320245	0.0138750478543491	1519929.22691473	-88.7601644074368	100.4375	51.9375
122.9375	53.8125	0.0595021697543381	0.0136153022795108	1522673.15537497	-88.7287576065382	100.4375	51.9375
122.979166666667	53.8125	0.0589761784572576	0.0135411304761309	1525417.05048573	-88.6974020714452	100.4375	51.9375
123.020833333333	53.8125	0.0595470538922641	0.0135868529408365	1528160.91148026	-88.6660975190789	100.4375	51.9375
123.0625	53.8125	0.0601088019684102	0.0136389372904837	1530904.73759548	-88.6348436683697	100.4375	51.9375
123.104166666667	53.8125	0.0598018545745167	0.0136197412443617	1533648.52807199	-88.6036402402395	100.4375	51.9375
123.145833333333	53.8125	0.0602329385396853	0.0139911986990391	1536392.28215407	-88.572486957584	100.4375	51.9375
123.1875	53.8125	0.0608226230659146	0.0143685636229822	1637879.00077235	-87.4527034343141	98.9375	51.9375
123.229166666667	53.8125	0.0612734968142564	0.0146157705254081	1640620.84475116	-87.4232682120546	98.9375	51.9375
123.270833333333	53.8125	0.0612762151745966	0.0145811982794817	1643362.62538392	-87.3938736992242	98.9375	51.9375
123.3125	53.8125	0.060722620143165	0.0145466849130841	1654329.10181844	-87.2766985493569	98.8125	51.9375
123.354166666667	53.8125	0.0618218890936539	0.014516526862468	1648845.99407903	-87.3352059605192	98.9375	51.9375
123.395833333333	53.8125	0.062472374054238	0.0146342828425363	1651587.58088159	-87.3059323174396	98.9375	51.9375
123.4375	53.8125	0.061738360623218	0.0147449033101285	1654329.10181844	-87.2766985493569	98.9375	51.9375
123.479166666667	53.8125	0.060737243867971	0.0148980759639821	1558340.91509679	-88.3250333186882	100.4375	51.9375
123.520833333333	53.8125	0.0602169582029682	0.014605049686021	1561084.30820504	-88.2943191928325	100.4375	51.9375
123.5625	53.8125	0.0596854722726598	0.014551801468963	1563827.65755459	-88.263652546232	100.4375	51.9375
123.604166666667	53.8125	0.0596405482208028	0.0146587847463976	1566570.96242764	-88.2330331223853	100.4375	51.9375
123.645833333333	53.8125	0.0599411585954902	0.0144575031044106	1569314.22210969	-88.2024606665676	100.4375	51.9375
123.6875	53.8125	0.0589397029510366	0.0145639047675256	1572057.43588947	-88.1719349258154	100.4375	51.9375
123.729166666667	53.8125	0.0599714591525343	0.0148409578470882	1574800.6030589	-88.1414556489111	100.4375	51.9375
123.770833333333	53.8125	0.0604439119560282	0.0149985982922006	1577543.72291312	-88.1110225863682	100.4375	51.9375
123.8125	53.8125	0.0614817816052483	0.0151928636767694	1678999.72418936	-87.0153555931915	98.9375	51.9375
123.854166666667	53.8125	0.0612852790126348	0.0149565994574772	1583029.81787214	-88.0502941149856	100.4375	51.9375
123.895833333333	53.8125	0.0603020431116152	0.0144626367991924	1585772.79158284	-88.0199982156945	100.4375	51.9375
123.9375	53.8125	0.0592899328269994	0.014334389431458	1588515.71519009	-87.9897475498325	100.4375	51.9375
123.979166666667	53.8125	0.0592145172607313	0.0145800940523576	1591258.58800451	-87.9595418763476	100.4375	51.9375
124.020833333333	53.8125	0.0596049901905006	0.0150226332193776	1594001.40933974	-87.9293809558317	100.4375	51.9375
124.0625	53.8125	0.0594951513295216	0.0150543262245639	473089.7776134	-52.2296324063424	118.020833333333	56.2708333333333
124.104166666667	53.8125	0.0596589181302234	0.0149578242926245	475261.773237352	-52.3983705851209	118.020833333333	56.2708333333333
124.145833333333	53.8125	0.0592129414625858	0.0148767300096806	1602229.55765147	-87.8391643423814	100.4375	51.9375
124.1875	53.8125	0.0580442703326021	0.0146227808374395	1604972.16626586	-87.8091800720503	100.4375	51.9375
124.229166666667	53.8125	0.0581438827593261	0.0143990476244738	1607714.72001366	-87.7792393818206	100.4375	51.9375
124.270833333333	53.8125	0.0582189722870659	0.0142665698612708	1610457.21822608	-87.7493420418583	100.4375	51.9375
124.3125	53.8125	0.0579356992111287	0.0142824250433618	1613199.66023719	-87.7194878238783	100.4375	51.9375
124.354166666667	53.8125	0.0584079988128324	0.0145423843182473	1615942.04538385	-87.6896765011313	100.4375	51.9375
124.395833333333	53.8125	0.0589001647196426	0.0146953511807684	1618684.37300574	-87.6599078483906	100.4375	51.9375
124.4375	53.8125	0.0588019352274363	0.0147107979706654	492808.852798977	-53.6889524400723	118.020833333333	56.2708333333333
124.479166666667	53.8125	0.0591412079501909	0.0149207882812789	495022.667876078	-53.8431380033005	118.020833333333	56.2708333333333
124.520833333333	53.8125	0.059384129433729	0.0148612215947108	497240.818995959	-53.9957974403104	118.020833333333	56.2708333333333
124.5625	53.8125	0.0593616544081953	0.014793929945981	499463.24760391	-54.1469481533244	118.020833333333	56.2708333333333
124.604166666667	53.8125	0.0603115947303372	0.0147699446459683	501689.896067335	-54.296607339909	118.020833333333	56.2708333333333
124.645833333333	53.8125	0.0594722231039589	0.0146097977632991	503920.707660287	-54.4447919943723	118.020833333333	56.2708333333333
124.6875	53.8125	0.0590856183173388	0.0142663484465129	506155.62654821	-54.5915189092111	118.020833333333	56.2708333333333
124.729166666667	53.8125	0.0584666507324965	0.0140122286561849	1640620.84475116	-87.4232682120546	100.4375	51.9375
124.770833333333	53.8125	0.058789345230554	0.0142318256162289	510637.567237848	-54.8806656899743	118.020833333333	56.2708333333333
124.8125	53.8125	0.0598940711242325	0.0143368830364335	512884.481693439	-55.0231181455282	118.020833333333	56.2708333333333
124.854166666667	53.8125	0.0609467129143063	0.0140872991602948	515135.288722843	-55.1641780439175	118.020833333333	56.2708333333333
124.895833333333	53.8125	0.0605526077985944	0.013668554418953	517389.936727805	-55.3038611918718	118.020833333333	56.2708333333333
124.9375	53.8125	0.0606613468046737	0.0137993503057858	519648.374914762	-55.4421832038872	118.020833333333	56.2708333333333
124.979166666667	53.8125	0.0611863662672105	0.0140062831726469	521910.553281183	-55.5791595039395	118.020833333333	56.2708333333333
125.020833333333	53.8125	0.0608102343275334	0.0137554929442699	524176.422602129	-55.714805327223	118.020833333333	56.2708333333333
125.0625	53.8125	0.0603886050960578	0.0135876115009316	526445.934417001	-55.8491357219111	118.020833333333	56.2708333333333
125.104166666667	53.8125	0.0609157229289686	0.0129698410849217	528719.041016536	-55.9821655509386	118.020833333333	56.2708333333333
125.145833333333	53.8125	0.0616819717257991	0.0131405539224416	530995.695430006	-56.1139094938014	118.020833333333	56.2708333333333
125.1875	53.8125	0.0619714293235545	0.0129439217086508	533275.851412611	-56.2443820483709	118.020833333333	56.2708333333333
125.229166666667	53.8125	0.0619817127034747	0.0127742985564382	535559.463433099	-56.3735975327238	118.020833333333	56.2708333333333
125.270833333333	53.8125	0.0624131736193787	0.0125706648328558	537846.486661592	-56.5015700869824	118.020833333333	56.2708333333333
125.3125	53.8125	0.0630382996136753	0.0123755610638049	540136.876957601	-56.6283136751641	118.020833333333	56.2708333333333
125.354166666667	53.8125	0.0632310838590417	0.0120173218396525	542430.590858247	-56.7538420870393	118.020833333333	56.2708333333333
125.395833333333	53.8125	0.0636499395755227	0.0115673653178307	544727.585566706	-56.8781689399959	118.020833333333	56.2708333333333
125.4375	53.8125	0.0636540863163938	0.0115921321183739	547027.818940802	-57.0013076809064	118.020833333333	56.2708333333333
125.479166666667	53.8125	0.0644803897141843	0.0116591464281524	549331.249481834	-57.1232715879997	118.020833333333	56.2708333333333
125.520833333333	53.8125	0.0641877911360179	0.0114566531551234	551637.836323592	-57.244073772734	118.020833333333	56.2708333333333
125.5625	53.8125	0.0637771942291235	0.0108352335402759	542287.383564846	-53.9475848163665	118.4375	56.4791666666667
125.604166666667	53.8125	0.0638551196733541	0.0112179140585461	533201.106071288	-54.5315656415549	118.5625	56.3958333333333
125.645833333333	53.8125	0.0633883288422614	0.0114801789395332	558576.135252556	-57.5996386451085	118.020833333333	56.2708333333333
125.6875	53.8125	0.0636300502306601	0.0114188322900026	560894.950910267	-57.7159217850688	118.020833333333	56.2708333333333
125.729166666667	53.8125	0.0642626305440312	0.0113854061806029	563216.727653033	-57.8311063238646	118.020833333333	56.2708333333333
125.770833333333	53.8125	0.0647271187659106	0.0113330206483357	565541.428189011	-57.9452044115672	118.020833333333	56.2708333333333
125.8125	53.8125	0.0647705893762066	0.0111174368705179	567869.015787005	-58.0582280445183	118.020833333333	56.2708333333333
125.854166666667	53.8125	0.0642617962474678	0.0107665954808822	570199.454266913	-58.1701890671712	118.020833333333	56.2708333333333
125.895833333333	53.8125	0.064165461061105	0.0105084356035981	560158.178037968	-55.0014221112092	118.4375	56.4791666666667
125.9375	53.8125	0.0637876022617229	0.0103377810827643	562408.188666463	-55.1278184868945	118.4375	56.4791666666667
125.979166666667	53.8125	0.0635282073297229	0.0110641872749067	564661.645354251	-55.253070678462	118.4375	56.4791666666667
126.020833333333	53.8125	0.0639638694561287	0.0110891520889012	579549.012171029	-58.6076387301235	118.020833333333	56.2708333333333
126.0625	53.8125	0.065218880685318	0.0112914352735786	581893.180999445	-58.7144591797227	118.020833333333	56.2708333333333
126.104166666667	53.8125	0.0646772077267405	0.0113889130161479	584239.994687889	-58.820284998018	118.020833333333	56.2708333333333
126.145833333333	53.8125	0.0576375979907441	0.0111997934551625	586589.420660147	-58.9251270169888	118.020833333333	56.2708333333333
126.1875	53.8125	0.0644587056146005	0.0114338536484952	588941.426820466	-59.0289959310908	118.020833333333	56.2708333333333
126.229166666667	53.8125	0.0638922332295498	0.0115106962265303	591295.981545437	-59.1319022989981	118.020833333333	56.2708333333333
126.270833333333	53.8125	0.0578834862122367	0.0115555047904034	593653.053676005	-59.2338565453303	118.020833333333	56.2708333333333
126.3125	53.8125	0.0581811789092138	0.0114974092025842	596012.612509608	-59.3348689623662	118.020833333333	56.2708333333333
126.354166666667	53.8125	0.0585815216820278	0.0116593916127312	598374.627792476	-59.4349497117428	118.020833333333	56.2708333333333
126.395833333333	53.8125	0.0580704730507474	0.011724648283621	600739.069712072	-59.53410882614	118.020833333333	56.2708333333333
126.4375	53.8125	0.0583542445566665	0.0112227068738863	603105.90888964	-59.6323562109491	118.020833333333	56.2708333333333
126.479166666667	53.8125	0.0580273928148618	0.0109676780890724	605475.116372919	-59.7297016459266	118.020833333333	56.2708333333333
126.520833333333	53.8125	0.0588410354209297	0.0109737845436981	607846.663628975	-59.8261547868334	118.020833333333	56.2708333333333
120.020833333333	53.7708333333333	0.0575353577343666	0.0180974037711082	1357877.33194031	-90.9352678772763	100.0625	51.8541666666667
120.0625	53.7708333333333	0.0578715315961876	0.0177706208654942	1360624.28826309	-90.8998307009231	100.0625	51.8541666666667
120.104166666667	53.7708333333333	0.0576536233906577	0.018146153282786	1363371.2712433	-90.8644676328807	100.0625	51.8541666666667
120.145833333333	53.7708333333333	0.0577952101172438	0.0179153425349117	1341396.21634515	-91.1494730173308	100.4375	51.8541666666667
120.1875	53.7708333333333	0.0581137457029818	0.0181223758975834	1348295.92143083	-90.8521219240806	100.354166666667	51.8958333333333
120.229166666667	53.7708333333333	0.057873344858232	0.0179701437953068	1351042.93865076	-90.8168379286626	100.354166666667	51.8958333333333
120.270833333333	53.7708333333333	0.0579417026710214	0.0174107031016624	1353789.97996503	-90.7816279549418	100.354166666667	51.8958333333333
120.3125	53.7708333333333	0.0579363358228676	0.0179327018101497	1356537.04428684	-90.7464915475871	100.354166666667	51.8958333333333
120.354166666667	53.7708333333333	0.0577516314474606	0.0176459046300531	1359284.13053619	-90.7114282548992	100.354166666667	51.8958333333333
120.395833333333	53.7708333333333	0.0578361845340719	0.0173831886462046	1362031.23763984	-90.6764376287752	100.354166666667	51.8958333333333
120.4375	53.7708333333333	0.0579680364116358	0.0175247815013511	1364778.36453113	-90.6415192246731	100.354166666667	51.8958333333333
120.479166666667	53.7708333333333	0.057956087442367	0.0177012814429337	1367525.51015003	-90.6066726015763	100.354166666667	51.8958333333333
120.520833333333	53.7708333333333	0.058060606616539	0.0175544827326754	1370272.673443	-90.5718973219593	100.354166666667	51.8958333333333
120.5625	53.7708333333333	0.0580576880011693	0.017369533269427	1373019.85336296	-90.5371929517529	100.354166666667	51.8958333333333
120.604166666667	53.7708333333333	0.0580362432903655	0.0171945242565379	1375767.04886922	-90.5025590603109	100.354166666667	51.8958333333333
120.645833333333	53.7708333333333	0.0579000744500989	0.0172449238746007	1378514.25892739	-90.467995220376	100.354166666667	51.8958333333333
120.6875	53.7708333333333	0.0578429390895986	0.0168637444436013	1381261.48250937	-90.4335010080469	100.354166666667	51.8958333333333
120.729166666667	53.7708333333333	0.0579181327166006	0.0168081965838159	1384008.71859323	-90.3990760027459	100.354166666667	51.8958333333333
120.770833333333	53.7708333333333	0.0580036026373106	0.0166903453900297	1386755.96616319	-90.3647197871857	100.354166666667	51.8958333333333
120.8125	53.7708333333333	0.0579907642878037	0.01687537197984	1389503.22420952	-90.3304319473384	100.354166666667	51.8958333333333
120.854166666667	53.7708333333333	0.0584971803417673	0.0177942877325432	1392250.49172855	-90.2962120724032	100.354166666667	51.8958333333333
120.895833333333	53.7708333333333	0.0588059827924299	0.0178008253302032	1394997.76772252	-90.2620597547753	100.354166666667	51.8958333333333
120.9375	53.7708333333333	0.059183953160765	0.0174779994675457	1397745.05119959	-90.2279745900151	100.354166666667	51.8958333333333
120.979166666667	53.7708333333333	0.0588901843124379	0.0168641517578727	1400492.34117374	-90.1939561768177	100.354166666667	51.8958333333333
121.020833333333	53.7708333333333	0.0583887633785747	0.0163731246217495	1403239.63666476	-90.1600041169824	100.354166666667	51.8958333333333
121.0625	53.7708333333333	0.058504918293572	0.0159114598662158	1405986.93669813	-90.1261180153833	100.354166666667	51.8958333333333
121.104166666667	53.7708333333333	0.0580842286933339	0.0156946338027321	1408734.24030502	-90.0922974799395	100.354166666667	51.8958333333333
121.145833333333	53.7708333333333	0.0580096823698915	0.015657148394903	1404661.91508685	-89.9435160979774	100.4375	51.9375
121.1875	53.7708333333333	0.0582561808650004	0.0153026044925049	1407409.22144092	-89.910046027483	100.4375	51.9375
121.229166666667	53.7708333333333	0.0591640149343457	0.0156164296673385	1416976.16296231	-89.9912253947963	100.354166666667	51.8958333333333
121.270833333333	53.7708333333333	0.0588848608553784	0.0155622233282102	1419723.47128636	-89.9576632630518	100.354166666667	51.8958333333333
121.3125	53.7708333333333	0.059226781206177	0.0155158898576817	1422470.77842286	-89.9241647817245	100.354166666667	51.8958333333333
121.354166666667	53.7708333333333	0.0603358072112959	0.0156770823068748	1425218.08343583	-89.890729576403	100.354166666667	51.8958333333333
121.395833333333	53.7708333333333	0.0602148510503998	0.0160239565758012	1427965.38539461	-89.8573572755232	100.354166666667	51.8958333333333
121.4375	53.7708333333333	0.0593803852184854	0.0159017615565871	1430712.68337376	-89.8240475103422	100.354166666667	51.8958333333333
121.479166666667	53.7708333333333	0.0606412444217431	0.0155760364208509	1433459.97645304	-89.7907999149109	100.354166666667	51.8958333333333
121.520833333333	53.7708333333333	0.0602882329718101	0.0153780096082806	1436207.26371736	-89.7576141260481	100.354166666667	51.8958333333333
121.5625	53.7708333333333	0.0599372181878204	0.0149134442415325	1438954.54425672	-89.7244897833144	100.354166666667	51.8958333333333
121.604166666667	53.7708333333333	0.059511974701312	0.0146987871666665	1441701.81716614	-89.6914265289865	100.354166666667	51.8958333333333
121.645833333333	53.7708333333333	0.0607629074804273	0.0152631690996759	1444449.08154568	-89.6584240080315	100.354166666667	51.8958333333333
121.6875	53.7708333333333	0.0608696817473946	0.0151246279769964	1440376.43961057	-89.5132801967504	100.4375	51.9375
121.729166666667	53.7708333333333	0.0615786085204657	0.0151851489022622	1542007.07207395	-88.3414343021233	98.9375	51.9375
121.770833333333	53.7708333333333	0.0615431442272768	0.0150625191681526	1544753.20829917	-88.310744462575	98.9375	51.9375
121.8125	53.7708333333333	0.0609596552883266	0.0147686601539085	1547499.30117868	-88.2801026245162	98.9375	51.9375
121.854166666667	53.7708333333333	0.0606729117047877	0.0143868891619388	1550245.34999535	-88.2495085257844	98.9375	51.9375
121.895833333333	53.7708333333333	0.0605592717587665	0.0140553149805527	1454112.30266772	-89.350525398556	100.4375	51.9375
121.9375	53.7708333333333	0.0605369550291133	0.0136701924061105	1456859.4258541	-89.3181491869338	100.4375	51.9375
121.979166666667	53.7708333333333	0.0605054060717963	0.0140411209322254	1459606.53058301	-89.2858304417227	100.4375	51.9375
122.020833333333	53.7708333333333	0.0615183748845249	0.0141478915813507	1561229.0904058	-88.127604344838	98.9375	51.9375
122.0625	53.7708333333333	0.0615716634224856	0.0142033597037593	1563974.90826576	-88.0972450740426	98.9375	51.9375
122.104166666667	53.7708333333333	0.0612646481411003	0.0143589164086036	1566720.67782841	-88.0669320076216	98.9375	51.9375
122.145833333333	53.7708333333333	0.061998473680084	0.014482714369874	1569466.39839912	-88.0366648959404	98.9375	51.9375
122.1875	53.7708333333333	0.0599989811678961	0.0143636420060448	1480162.34158038	-89.2347611770481	100.354166666667	51.8958333333333
122.229166666667	53.7708333333333	0.0599092521975034	0.0138221749225608	1476088.72458518	-89.0931064247034	100.4375	51.9375
122.270833333333	53.7708333333333	0.059425545540424	0.0138323082498001	1478835.67682111	-89.061180824753	100.4375	51.9375
122.3125	53.7708333333333	0.059878765800065	0.0141301238989426	1481582.6039969	-89.0293101142446	100.4375	51.9375
122.354166666667	53.7708333333333	0.060769187521772	0.0147641139500612	1583194.24227781	-87.8860100415622	98.9375	51.9375
122.395833333333	53.7708333333333	0.0616168826064733	0.0145260822682842	1585939.65448186	-87.8560135117332	98.9375	51.9375
122.4375	53.7708333333333	0.0602994102311114	0.0141938156658152	1489823.22712188	-88.9340242152827	100.4375	51.9375
122.479166666667	53.7708333333333	0.0600376472842674	0.0139018438864639	1492570.046036	-88.9023699697639	100.4375	51.9375
122.520833333333	53.7708333333333	0.0598625621787968	0.0138095841881107	1495316.83589976	-88.8707690785361	100.4375	51.9375
122.5625	53.7708333333333	0.060028524013484	0.0138674501057313	1498063.59592714	-88.8392212412412	100.4375	51.9375
122.604166666667	53.7708333333333	0.0598622435168297	0.0137286149432376	1500810.32533609	-88.8077261596979	100.4375	51.9375
122.645833333333	53.7708333333333	0.0606663427861702	0.0139565965551092	1503557.02334844	-88.7762835378821	100.4375	51.9375
122.6875	53.7708333333333	0.0608545264136859	0.0141900422870512	1605155.99703285	-87.647263822828	98.9375	51.9375
122.729166666667	53.7708333333333	0.0614140363850371	0.0142473166688905	1607900.96047108	-87.6176148070883	98.9375	51.9375
122.770833333333	53.7708333333333	0.0615910172323449	0.0142821455589392	1610645.86485572	-87.588008200849	98.9375	51.9375
122.8125	53.7708333333333	0.0613829629822827	0.0144740856610156	1613390.70953866	-87.5584437804155	98.9375	51.9375
122.854166666667	53.7708333333333	0.0604953714267038	0.0143198314166178	1616135.49387451	-87.5289213235998	98.9375	51.9375
122.895833333333	53.7708333333333	0.0599843787871182	0.0139721962795695	1520036.50899833	-88.5887131508987	100.4375	51.9375
122.9375	53.7708333333333	0.0600586367137818	0.013838128413541	1522782.96576552	-88.5576296356927	100.4375	51.9375
122.979166666667	53.7708333333333	0.0594711449237185	0.0138630504292543	1525529.38504676	-88.5265962873971	100.4375	51.9375
123.020833333333	53.7708333333333	0.0592898870260005	0.013868303913876	1528275.76609737	-88.4956128285532	100.4375	51.9375
123.0625	53.7708333333333	0.0591955372294057	0.0139783830625443	1531022.10817621	-88.4646789836746	100.4375	51.9375
123.104166666667	53.7708333333333	0.0594554219469254	0.0138228500800602	1533768.41054568	-88.4337944792291	100.4375	51.9375
123.145833333333	53.7708333333333	0.0599862419343775	0.0140769099679559	1536514.67247167	-88.4029590436215	100.4375	51.9375
123.1875	53.7708333333333	0.060545468807356	0.0143442391518107	1539260.8932235	-88.3721724071769	100.4375	51.9375
123.229166666667	53.7708333333333	0.0611151137687281	0.0147383506994546	1640835.73209224	-87.2650716436443	98.9375	51.9375
123.270833333333	53.7708333333333	0.0620851783849722	0.0144707136834756	1544753.20829917	-88.310744462575	100.4375	51.9375
123.3125	53.7708333333333	0.0615826630090672	0.0147795826940437	1646323.95670693	-87.2068818221804	98.9375	51.9375
123.354166666667	53.7708333333333	0.0615202005868577	0.0148776043702315	1649067.96748697	-87.1778461295482	98.9375	51.9375
123.395833333333	53.7708333333333	0.06244255451549	0.0147626914591336	1651811.90976484	-87.1488496435823	98.9375	51.9375
123.4375	53.7708333333333	0.061597067016226	0.0147459591284052	1654555.78293054	-87.1198921619105	98.9375	51.9375
123.479166666667	53.7708333333333	0.0608261722087168	0.014809645912208	1558483.22494626	-88.1580100713855	100.4375	51.9375
123.520833333333	53.7708333333333	0.0596593247106544	0.0145211027969933	1561229.0904058	-88.127604344838	100.4375	51.9375
123.5625	53.7708333333333	0.0601995493186743	0.0147645114668261	1563974.90826576	-88.0972450740426	100.4375	51.9375
123.604166666667	53.7708333333333	0.0606650798063183	0.0148545706743149	452521.233571341	-49.8053507447644	118.020833333333	56.2708333333333
123.645833333333	53.7708333333333	0.0604256739963944	0.0146108447705529	1569466.39839912	-88.0366648959404	100.4375	51.9375
123.6875	53.7708333333333	0.0598823811525845	0.0147347209397444	1572212.06928639	-88.0064434910928	100.4375	51.9375
123.729166666667	53.7708333333333	0.0606844792439831	0.0146355096537325	458843.042429466	-50.3683155430332	118.020833333333	56.2708333333333
123.770833333333	53.7708333333333	0.0609670192642915	0.0146869873966792	460961.724770559	-50.552219289066	118.020833333333	56.2708333333333
123.8125	53.7708333333333	0.0618972374019696	0.0151553070480217	1679247.43188422	-86.8609972779799	98.9375	51.9375
123.854166666667	53.7708333333333	0.0606885605127939	0.0148378993390388	465215.736605663	-50.9145243561931	118.020833333333	56.2708333333333
123.895833333333	53.7708333333333	0.0599362841870376	0.0145724938900768	1585939.65448186	-87.8560135117332	100.4375	51.9375
123.9375	53.7708333333333	0.0598944266629485	0.0147702779031582	1588685.01291705	-87.8260612367636	100.4375	51.9375
123.979166666667	53.7708333333333	0.0602303260990167	0.0150119179450232	471637.233447699	-51.4445300227343	118.020833333333	56.2708333333333
124.020833333333	53.7708333333333	0.0609894915240648	0.0147927855547076	473788.231391729	-51.6176910855176	118.020833333333	56.2708333333333
124.0625	53.7708333333333	0.060050383254569	0.0147843498480919	475944.359092462	-51.7891310162933	118.020833333333	56.2708333333333
124.104166666667	53.7708333333333	0.0592207016069122	0.0149786580965904	469720.710318185	-48.5109357378143	118.395833333333	56.4375
124.145833333333	53.7708333333333	0.0580867201650997	0.0145800780141174	1602410.97519183	-87.6769554732824	100.4375	51.9375
124.1875	53.7708333333333	0.0581678164287263	0.0143760991010209	1605155.99703285	-87.647263822828	100.4375	51.9375
124.229166666667	53.7708333333333	0.0579959193492169	0.0144023936376467	1607900.96047108	-87.6176148070883	100.4375	51.9375
124.270833333333	53.7708333333333	0.0584534218275825	0.0142670152859036	1610645.86485572	-87.588008200849	100.4375	51.9375
124.3125	53.7708333333333	0.0579675233169563	0.0141686277947637	1613390.70953866	-87.5584437804155	100.4375	51.9375
124.354166666667	53.7708333333333	0.0585695520169677	0.0145863448614623	1616135.49387451	-87.5289213235998	100.4375	51.9375
124.395833333333	53.7708333333333	0.0588353885483829	0.0146568693815236	1618880.21722054	-87.4994406097074	100.4375	51.9375
124.4375	53.7708333333333	0.0588461035707008	0.0146109890929005	1621624.87893667	-87.4700014195254	100.4375	51.9375
124.479166666667	53.7708333333333	0.0589652902397463	0.0144942697795449	497772.865828065	-53.4130064545903	118.020833333333	56.2708333333333
124.520833333333	53.7708333333333	0.0591258824158321	0.0145870004969812	499981.022805666	-53.5667410893992	118.020833333333	56.2708333333333
124.5625	53.7708333333333	0.0592164756639571	0.0147207929899052	1629858.4879442	-87.3819308210719	100.4375	51.9375
124.604166666667	53.7708333333333	0.0595692787398194	0.0146657789546785	504410.347942634	-53.8697175982631	118.020833333333	56.2708333333333
124.645833333333	53.7708333333333	0.058920166243407	0.0143332758033458	506631.400786238	-54.0189930234255	118.020833333333	56.2708333333333
124.6875	53.7708333333333	0.0591273482293421	0.0142897719683601	508856.638424003	-54.1668152749381	118.020833333333	56.2708333333333
124.729166666667	53.7708333333333	0.0589551159810013	0.0143478619354739	511086.005407889	-54.313200647904	118.020833333333	56.2708333333333
[truncated: 63,938 more rows]
