# Supplementary material for: Genomic insights into local adaptation and future climate-induced vulnerability of a keystone forest tree in East Asia
Source: Nat Commun. 2022 Nov 1;13:6541. doi: 10.1038/s41467-022-34206-8 (PMC9626627; doi:10.1038/s41467-022-34206-8)
Supplement: Supplementary file 8 — Source Data [file 41467_2022_34206_MOESM8_ESM.zip › Source data/supplementary_figures/local&forward&reverse/future_GISS-E2-1-G_126_2100_forwardOffsetGF_19bio.csv]

x1	y1	local	forwardOffset	predDist	bearing	x2	y2
123.479166666667	54.6458333333333	0.0270924456848958	0.00415890926328366	433778.088726662	-56.0120621654451	117.604166666667	56.6875
123.520833333333	54.6458333333333	0.0268359102995483	0.00444303632230013	436010.543202217	-56.1754588205506	117.604166666667	56.6875
123.5625	54.6458333333333	0.0246251757571947	0.00459619082145647	438247.243662942	-56.3370140763218	117.604166666667	56.6875
123.604166666667	54.6458333333333	0.0248299393111526	0.00517303419730387	440488.12462626	-56.4967525600853	117.604166666667	56.6875
123.645833333333	54.6458333333333	0.0253040187958795	0.0057348768784638	465102.505784293	-56.835909470247	117.270833333333	56.7708333333333
123.6875	54.6458333333333	0.0255948149177347	0.00620145053175676	467356.082934755	-56.9820825933113	117.270833333333	56.7708333333333
123.729166666667	54.6458333333333	0.0254923960088788	0.00676212870844174	445107.413990578	-54.7645223062219	117.770833333333	56.8125
123.770833333333	54.6458333333333	0.0257575637831986	0.00688125243852273	447306.68622033	-54.9290816183594	117.770833333333	56.8125
123.8125	54.6458333333333	0.0251760819788238	0.00705184421016921	449510.373454381	-55.0918607701474	117.770833333333	56.8125
123.854166666667	54.6458333333333	0.0262293765277271	0.00722271310227821	458345.104132123	-68.3239941388903	117.020833333333	55.9791666666667
123.895833333333	54.6458333333333	0.0259933450603032	0.00623423236289733	407173.462780943	-62.6974573105522	118.0625	56.1875
123.9375	54.6458333333333	0.0259490276771486	0.00635555686568642	409565.153545505	-62.8359414837971	118.0625	56.1875
123.979166666667	54.6458333333333	0.025533759234296	0.00590769011584209	411959.793073084	-62.9726176257482	118.0625	56.1875
124.020833333333	54.6458333333333	0.0250263709276259	0.00533843310875097	463113.283694145	-57.9993808861244	117.604166666667	56.6875
124.0625	54.6458333333333	0.0244558199959523	0.00490291022951742	465396.154946991	-58.1406603242238	117.604166666667	56.6875
124.104166666667	54.6458333333333	0.0248190557826189	0.00528967005786159	488375.373985458	-68.193416868808	116.8125	56.0625
124.145833333333	54.6458333333333	0.0245447938513893	0.00494947153671536	490873.473586844	-68.2759224620002	116.8125	56.0625
124.1875	54.6458333333333	0.024708935967071	0.00517375781879518	472265.453585564	-58.5552908058026	117.604166666667	56.6875
123.395833333333	54.6041666666667	0.0268015428814233	0.00445506642795451	431958.249168061	-55.1722978982197	117.604166666667	56.6875
123.4375	54.6041666666667	0.0275745551924095	0.00410329498269306	434170.804011077	-55.3410429823804	117.604166666667	56.6875
123.479166666667	54.6041666666667	0.0250020556631282	0.00487033581137963	436387.843433704	-55.5079009632358	117.604166666667	56.6875
123.520833333333	54.6041666666667	0.0254128669188454	0.00670965616518743	468328.019121977	-58.9557995128688	116.979166666667	56.6041666666667
123.5625	54.6041666666667	0.0263582127633877	0.00691345303906468	439092.361907643	-53.5985995206705	117.770833333333	56.8125
123.604166666667	54.6041666666667	0.025913855706009	0.00702092561501705	472948.416137375	-59.2240354080843	116.979166666667	56.6041666666667
123.645833333333	54.6041666666667	0.025545277889636	0.00597381868888354	467655.865706636	-56.3610555504813	117.270833333333	56.7708333333333
123.6875	54.6041666666667	0.0256281592356762	0.00612336882329193	469899.505378962	-56.5087178103471	117.270833333333	56.7708333333333
123.729166666667	54.6041666666667	0.0255303070063016	0.00621368939820689	472146.95392879	-56.6548121023446	117.270833333333	56.7708333333333
123.770833333333	54.6041666666667	0.0252420872406326	0.0060764781670491	502786.87898788	-60.2298065887068	116.645833333333	56.6458333333333
123.8125	54.6041666666667	0.0254036167863319	0.00656697738715808	476653.05884256	-56.9423752191474	117.270833333333	56.7708333333333
123.854166666667	54.6041666666667	0.0247536643599089	0.00534798502732211	456532.05282019	-56.9286938149351	117.604166666667	56.6875
123.895833333333	54.6041666666667	0.0250318949154556	0.00536867426112576	483622.976962371	-57.9899722382081	117.1875	56.7291666666667
123.9375	54.6041666666667	0.0258222092935743	0.00598210243660778	411703.326524512	-62.2624307133731	118.0625	56.1875
123.979166666667	54.6041666666667	0.0260919299030679	0.00676535394063876	471306.892764254	-68.7792554081412	116.9375	55.9375
124.020833333333	54.6041666666667	0.0258280610072443	0.00669624791887516	473817.635205435	-68.8630200824936	116.9375	55.9375
124.0625	54.6041666666667	0.026539454999469	0.00711246448629491	472562.386555091	-68.2365473258956	117.020833333333	55.9791666666667
124.104166666667	54.6041666666667	0.0264712144454512	0.00716864802503663	475063.824423285	-68.3228585781141	117.020833333333	55.9791666666667
124.145833333333	54.6041666666667	0.0256037550536821	0.00667788728662561	503275.919550031	-60.8312959382063	116.979166666667	56.6041666666667
124.1875	54.6041666666667	0.0252752440945627	0.0065008959384354	497105.21274535	-58.1637998896743	117.270833333333	56.7708333333333
123.0625	54.5625	0.0239519210572632	0.00484834580799898	509326.516910139	-67.7796836828357	115.479166666667	56.0625
123.104166666667	54.5625	0.0270241556210752	0.00438057058086696	511822.418987699	-67.8596810049893	115.479166666667	56.0625
123.145833333333	54.5625	0.0244000328710837	0.00474916797798838	514319.730999185	-67.9387353527559	115.479166666667	56.0625
123.1875	54.5625	0.0276215708990334	0.00404262239240669	524322.657687591	-68.2457824090598	115.354166666667	56.0625
123.229166666667	54.5625	0.0273615146911921	0.00451186548151214	519318.499906407	-68.0940674665399	115.479166666667	56.0625
123.270833333333	54.5625	0.0243016530292472	0.00517099306561294	495813.285335914	-59.285215162498	116.3125	56.6458333333333
123.3125	54.5625	0.0253511138623281	0.00636119943691006	555336.113584933	-71.0758905810776	114.895833333333	55.8958333333333
123.354166666667	54.5625	0.0246147893333411	0.00557749425033135	500453.733284023	-59.5322267368043	116.3125	56.6458333333333
123.395833333333	54.5625	0.0253793766402091	0.00682877614309629	560437.145150246	-71.1865852817342	114.895833333333	55.8958333333333
123.4375	54.5625	0.0258867329820355	0.00684811672472565	439707.193552871	-52.938846555559	117.6875	56.8125
123.479166666667	54.5625	0.0250943919380475	0.00647380954490076	565541.495602135	-71.294664146232	114.895833333333	55.8958333333333
123.520833333333	54.5625	0.0247862261254845	0.0057602289608795	509354.903591959	-59.4164856118519	116.354166666667	56.6875
123.5625	54.5625	0.0253338327007001	0.00619882280332835	465785.63881513	-55.5884404212902	117.270833333333	56.7708333333333
123.604166666667	54.5625	0.0253858264282257	0.00638499005953243	514001.396767567	-59.6539812338343	116.354166666667	56.6875
123.645833333333	54.5625	0.0252389442450841	0.00611839758599549	516328.852582759	-59.77089278958	116.354166666667	56.6875
123.6875	54.5625	0.0252002660328927	0.00611872617371914	518659.063082768	-59.8866002126222	116.354166666667	56.6875
123.729166666667	54.5625	0.0250210185173816	0.0063806323361602	580873.513836772	-71.6038794433414	114.895833333333	55.8958333333333
123.770833333333	54.5625	0.0248500506013186	0.00557624074330896	479291.321191274	-57.111857370348	117.1875	56.7291666666667
123.8125	54.5625	0.0272511157223962	0.00486275641748936	456835.246681044	-56.2919264800108	117.604166666667	56.6875
123.854166666667	54.5625	0.0252416399056889	0.00584855592295072	481447.748336892	-56.6213843906123	117.270833333333	56.7708333333333
123.895833333333	54.5625	0.0257891459532582	0.00660605527787607	491148.885328087	-71.0893129482263	116.479166666667	55.7708333333333
123.9375	54.5625	0.0249426159041435	0.00544383251378995	488373.038852828	-57.6628627142089	117.1875	56.7291666666667
123.979166666667	54.5625	0.0250409836616472	0.0055800513411114	490652.075534692	-57.7970241542498	117.1875	56.7291666666667
124.020833333333	54.5625	0.0256303028599436	0.00672792890308588	498803.081511597	-71.2886759154463	116.479166666667	55.7708333333333
124.0625	54.5625	0.0249525659578826	0.00699790810531584	468067.66847568	-55.0922713598776	117.770833333333	56.8125
124.104166666667	54.5625	0.0230129267965368	0.00696736912391749	453023.90519663	-64.4277959014328	117.520833333333	56.1458333333333
124.145833333333	54.5625	0.0247342711259061	0.00692687679707662	472496.696228896	-55.3980986758977	117.770833333333	56.8125
124.1875	54.5625	0.025387681217314	0.00704948112004365	479494.0104755	-66.7410391944286	117.104166666667	56.0625
124.229166666667	54.5625	0.0242491207749142	0.00690424321545422	471053.342053423	-65.8224507113669	117.3125	56.1041666666667
122.895833333333	54.5208333333333	0.0269766806963863	0.00441677404150682	501154.391993623	-66.9612633279081	115.479166666667	56.0625
122.9375	54.5208333333333	0.0272851086104528	0.00423620437331159	503638.089641671	-67.0472937905996	115.479166666667	56.0625
122.979166666667	54.5208333333333	0.0245622520390353	0.00548397849384361	524816.663465849	-68.2656011165909	115.145833333333	56.0208333333333
123.020833333333	54.5208333333333	0.0250160782161067	0.00623546365260858	527323.609955283	-68.3400645177154	115.145833333333	56.0208333333333
123.0625	54.5208333333333	0.0246368291743425	0.00575173670682479	529831.843158699	-68.4136609579183	115.145833333333	56.0208333333333
123.104166666667	54.5208333333333	0.0271914753038568	0.00436298938096753	513588.349010221	-67.3814290475376	115.479166666667	56.0625
123.145833333333	54.5208333333333	0.0279218856486136	0.00407455510741369	523562.257838214	-67.7002414742909	115.354166666667	56.0625
123.1875	54.5208333333333	0.0273780195824438	0.00398033406859091	526059.266125449	-67.7776484038746	115.354166666667	56.0625
123.229166666667	54.5208333333333	0.0260384153554579	0.00692772591578983	557489.834007903	-71.6158588581727	114.770833333333	55.8125
123.270833333333	54.5208333333333	0.0259571667649495	0.00692809664080653	568035.998621235	-70.3937679417564	114.6875	55.9375
123.3125	54.5208333333333	0.0263173424613684	0.00709193689857636	432972.842728371	-50.1476287719537	117.854166666667	56.8958333333333
123.354166666667	54.5208333333333	0.0252067862279839	0.0060453073602573	547423.943262817	-68.9055281799779	115.145833333333	56.0208333333333
123.395833333333	54.5208333333333	0.0249433303314011	0.00641460224190784	561949.98886304	-70.7400992724429	114.895833333333	55.8958333333333
123.4375	54.5208333333333	0.0251467017578259	0.0064397517117422	564497.522511967	-70.7963433286501	114.895833333333	55.8958333333333
123.479166666667	54.5208333333333	0.0247968760184314	0.00600016015233077	554980.911362367	-69.1044432799878	115.145833333333	56.0208333333333
123.520833333333	54.5208333333333	0.0245257177821372	0.00558717403960839	512103.310981984	-59.5623489552634	116.3125	56.6458333333333
123.5625	54.5208333333333	0.0247411916271764	0.00584204872706226	514430.973613178	-59.6804049658908	116.3125	56.6458333333333
123.604166666667	54.5208333333333	0.0248305261136314	0.00580758139911482	516761.42823835	-59.7972420705937	116.3125	56.6458333333333
123.645833333333	54.5208333333333	0.0248186602624332	0.00497435831159363	450531.413663805	-55.1786852389362	117.604166666667	56.6875
123.6875	54.5208333333333	0.0270403704157517	0.00496664888815583	521430.56035319	-60.0273192675891	116.3125	56.6458333333333
123.729166666667	54.5208333333333	0.027349138368899	0.0046422819846753	454969.968308294	-55.4985524190795	117.604166666667	56.6875
123.770833333333	54.5208333333333	0.0269255556774014	0.00435997554765357	528454.258019359	-60.3636608056017	116.270833333333	56.6458333333333
123.8125	54.5208333333333	0.0273956373635104	0.00403267376180128	530800.679333933	-60.4734915922794	116.270833333333	56.6458333333333
123.854166666667	54.5208333333333	0.0269928822556133	0.00447719425041558	461659.297457769	-55.9655510726682	117.604166666667	56.6875
123.895833333333	54.5208333333333	0.0268722917314175	0.00453847263648605	491622.631287528	-71.1066470987962	116.479166666667	55.7291666666667
123.9375	54.5208333333333	0.0271180539264553	0.00417329165614904	537855.022516183	-60.7963269828811	116.270833333333	56.6458333333333
123.979166666667	54.5208333333333	0.0249587713812557	0.00519880683367305	468384.964155957	-56.4176997454168	117.604166666667	56.6875
124.020833333333	54.5208333333333	0.0254011564973556	0.00673017736843316	500310.241288461	-70.7866075378347	116.479166666667	55.7708333333333
124.0625	54.5208333333333	0.0253265444217005	0.00672134283193698	495266.60833433	-56.8633985540384	117.270833333333	56.7708333333333
124.104166666667	54.5208333333333	0.0253277912459472	0.00628639079052334	506957.043252334	-71.497400145488	116.4375	55.7291666666667
124.145833333333	54.5208333333333	0.0246763998892415	0.00564768621063285	547294.756903065	-61.2117337742397	116.3125	56.6458333333333
124.1875	54.5208333333333	0.0254068022430445	0.00601235350861196	512076.168982684	-71.6210807555573	116.4375	55.7291666666667
124.229166666667	54.5208333333333	0.0255236527284687	0.00613310893410391	514637.098912802	-71.6817428885627	116.4375	55.7291666666667
124.270833333333	54.5208333333333	0.0256432414788869	0.006244529313486	517198.920961768	-71.7416347586093	116.4375	55.7291666666667
124.3125	54.5208333333333	0.0253811847829671	0.0060200972801061	519761.621030256	-71.8007674874976	116.4375	55.7291666666667
122.8125	54.4791666666667	0.0249849125219467	0.00625480410733581	516560.54061817	-67.4830152156358	115.145833333333	56.0208333333333
122.854166666667	54.4791666666667	0.0254387471213408	0.00687330833201942	520361.780009213	-67.0717710907766	115.145833333333	56.0625
122.895833333333	54.4791666666667	0.0249461505592894	0.0062962610439404	521553.326680081	-67.6422661842844	115.145833333333	56.0208333333333
122.9375	54.4791666666667	0.0269550456463339	0.00421642042311151	505464.819382431	-66.5641781602737	115.479166666667	56.0625
122.979166666667	54.4791666666667	0.0272536543127021	0.0042782860931137	507943.682542591	-66.6512619387772	115.479166666667	56.0625
123.020833333333	54.4791666666667	0.0239262250608803	0.00527970415458887	529053.038209018	-67.8742898831834	115.145833333333	56.0208333333333
123.0625	54.4791666666667	0.0247093132369599	0.00572186151175595	531555.667923587	-67.9498532782327	115.145833333333	56.0208333333333
123.104166666667	54.4791666666667	0.0278103781287877	0.00400249768744969	522849.991556827	-67.1529858670742	115.354166666667	56.0625
123.145833333333	54.4791666666667	0.0285014439941663	0.00377209643166311	522849.991556827	-67.1529858670742	115.395833333333	56.0625
123.1875	54.4791666666667	0.026717212068019	0.00418190180491369	520361.780009217	-67.0717710907767	115.479166666667	56.0625
123.229166666667	54.4791666666667	0.0241972423120177	0.0052237988531896	522849.991556827	-67.1529858670742	115.479166666667	56.0625
123.270833333333	54.4791666666667	0.0255877734922152	0.00671583048284098	564536.468017165	-69.8361582198213	114.770833333333	55.9375
123.3125	54.4791666666667	0.0256823809080911	0.00690089067063804	552300.806614938	-70.5260782046424	114.979166666667	55.8541666666667
123.354166666667	54.4791666666667	0.0260694544945019	0.00696381876651368	441113.727936531	-51.6247680505271	117.6875	56.8125
123.395833333333	54.4791666666667	0.0257132218874103	0.00693798016806804	563496.849591212	-70.2960438938614	114.895833333333	55.8958333333333
123.4375	54.4791666666667	0.0247380536356295	0.00576169229623201	554136.895024269	-68.5921875420378	115.145833333333	56.0208333333333
123.479166666667	54.4791666666667	0.0247711298289553	0.00486289453907225	537809.54759657	-67.6211413745303	115.479166666667	56.0625
123.520833333333	54.4791666666667	0.0270115828368698	0.00470156835363194	540307.660198303	-67.6960914563562	115.479166666667	56.0625
123.5625	54.4791666666667	0.0272219690878936	0.00466224703888437	542807.106072845	-67.770193794767	115.479166666667	56.0625
123.604166666667	54.4791666666667	0.0246146319223155	0.00566865507173853	519110.118581014	-59.3557782627201	116.3125	56.6458333333333
123.645833333333	54.4791666666667	0.0246182202598298	0.00577803711096495	521435.199101037	-59.4728732846895	116.3125	56.6458333333333
123.6875	54.4791666666667	0.0245456314869713	0.00550575332192447	523763.069052415	-59.5887756047473	116.3125	56.6458333333333
123.729166666667	54.4791666666667	0.0269300338731532	0.00492186453587685	457613.047719605	-55.0207842526565	117.604166666667	56.6875
123.770833333333	54.4791666666667	0.0271199209641003	0.00469730432353055	485506.58637757	-70.3833224641001	116.479166666667	55.7291666666667
123.8125	54.4791666666667	0.0272293017696266	0.00407449599348264	497843.288478846	-72.3665364393069	116.270833333333	55.6041666666667
123.854166666667	54.4791666666667	0.0273447869670155	0.00412732768669498	298337.358165724	-68.2210048931887	119.479166666667	55.3958333333333
123.895833333333	54.4791666666667	0.0282428945105318	0.0038392645373321	502992.879519212	-72.4850704838223	116.270833333333	55.6041666666667
123.9375	54.4791666666667	0.0265820929910999	0.0044308164953593	495691.982387951	-70.667481434622	116.479166666667	55.7291666666667
123.979166666667	54.4791666666667	0.0249410088479147	0.00502524653140684	498241.077101296	-70.7362680853766	116.479166666667	55.7291666666667
124.020833333333	54.4791666666667	0.0246713014311108	0.00556410659915935	497921.672624592	-57.0270299731382	117.1875	56.7291666666667
124.0625	54.4791666666667	0.0247056778424263	0.00507444055858378	503342.438333884	-70.8712308705913	116.479166666667	55.7291666666667
124.104166666667	54.4791666666667	0.0247144204652389	0.00582905260109159	505894.671067221	-70.9374326187288	116.479166666667	55.7291666666667
124.145833333333	54.4791666666667	0.0254122037371492	0.00617511192038601	511002.158749739	-71.0673390470991	116.4375	55.7291666666667
124.1875	54.4791666666667	0.0250429507308864	0.00591865240191717	513557.381837543	-71.1310679135478	116.4375	55.7291666666667
124.229166666667	54.4791666666667	0.0255873235939203	0.00673338275194617	478311.523159687	-65.5351580341379	117.229166666667	56.0625
124.270833333333	54.4791666666667	0.0246215154499453	0.00695925379031427	477372.740231541	-64.9072544748427	117.3125	56.1041666666667
124.3125	54.4791666666667	0.0238425502793739	0.00692229734507009	490627.029983839	-66.0195955431349	117.104166666667	56.0625
124.354166666667	54.4791666666667	0.0244303031122884	0.00687857002970613	482268.727952929	-65.111418773221	117.3125	56.1041666666667
124.395833333333	54.4791666666667	0.0250957184680352	0.00691136267275649	484719.739456779	-65.2116939414529	117.3125	56.1041666666667
122.8125	54.4375	0.0248821118344742	0.00619379112535511	518354.389289185	-67.0104639170232	115.145833333333	56.0208333333333
122.854166666667	54.4375	0.0266666794954704	0.00465636669279382	502387.797690308	-65.9032369961116	115.479166666667	56.0625
122.895833333333	54.4375	0.026918095977399	0.004107420358872	504856.672401107	-65.9944371636597	115.479166666667	56.0625
122.9375	54.4375	0.0272251077858934	0.00423632038731452	507327.287727208	-66.0845827572335	115.479166666667	56.0625
122.979166666667	54.4375	0.0286490391954066	0.00392140297539086	507169.040962307	-54.5911280555507	116.1875	56.8958333333333
123.020833333333	54.4375	0.0269068979393909	0.00410010186724782	512273.635970071	-66.2617683694349	115.479166666667	56.0625
123.0625	54.4375	0.0281432468699206	0.00399967770218073	522186.099495912	-66.6041104054792	115.354166666667	56.0625
123.104166666667	54.4375	0.0275378965812147	0.00384100812280331	524668.192281162	-66.6872689360809	115.354166666667	56.0625
123.145833333333	54.4375	0.0247031785435549	0.00456318903168301	519705.573813748	-66.5199943516229	115.479166666667	56.0625
123.1875	54.4375	0.0238185116915779	0.00473841932606192	522186.099495912	-66.6041104054792	115.479166666667	56.0625
123.229166666667	54.4375	0.0242526534209841	0.00534064505109769	543315.479876862	-67.7903505556172	115.145833333333	56.0208333333333
123.270833333333	54.4375	0.0256417813683837	0.00693303714575965	557467.348031161	-69.6704717487155	114.895833333333	55.8958333333333
123.3125	54.4375	0.0237988534091882	0.00692695393474538	437715.718791313	-50.5938921302075	117.770833333333	56.8125
123.354166666667	54.4375	0.0248164822403434	0.00593987584989051	550830.322740481	-68.0074836907268	115.145833333333	56.0208333333333
123.395833333333	54.4375	0.0251104285166083	0.00647841545853674	573748.520825543	-69.5799464657715	114.770833333333	55.9375
123.4375	54.4375	0.0251239195642929	0.00654197220443439	576282.71296826	-69.6396568387962	114.770833333333	55.9375
123.479166666667	54.4375	0.0244054643162765	0.00541640065366935	558356.484189283	-68.217384049427	115.145833333333	56.0208333333333
123.520833333333	54.4375	0.0246334184809261	0.00487119228054435	542084.838056287	-67.243626805065	115.479166666667	56.0625
123.5625	54.4375	0.0271471391864574	0.00402480306704799	552068.342710909	-67.5423618938532	115.354166666667	56.0625
123.604166666667	54.4375	0.0270051835401616	0.0046750024737904	547073.881246816	-67.3946697152778	115.479166666667	56.0625
123.645833333333	54.4375	0.0270431264227463	0.00441656269533076	549570.44436923	-67.4689291663027	115.479166666667	56.0625
123.6875	54.4375	0.0268790958014877	0.00468602489985301	552068.342710909	-67.5423618938532	115.479166666667	56.0625
123.729166666667	54.4375	0.0274215205027443	0.00410468419373377	530773.978978063	-59.3852565956558	116.270833333333	56.6458333333333
123.770833333333	54.4375	0.0270928883541265	0.00427723606824727	295103.212018528	-67.0644391411952	119.479166666667	55.3958333333333
123.8125	54.4375	0.0270507953694025	0.0040321741170595	297594.624609924	-67.2333862477084	119.479166666667	55.3958333333333
123.854166666667	54.4375	0.0282727569466099	0.0037766218215063	303156.168307499	-74.8701476012052	119.270833333333	55.0625
123.895833333333	54.4375	0.0280984860785069	0.00369607921438719	249931.570699221	-80.9774787983709	120.0625	54.7291666666667
123.9375	54.4375	0.0270635436691739	0.00412490782462913	305086.899580725	-67.7219764506632	119.479166666667	55.3958333333333
123.979166666667	54.4375	0.0268808429088817	0.00442424879128827	499790.392275907	-70.2353467849479	116.479166666667	55.7291666666667
124.020833333333	54.4375	0.027238339205836	0.00485507831061145	502335.277606602	-70.3056010514086	116.479166666667	55.7291666666667
124.0625	54.4375	0.0265850636808261	0.00441187638602832	416836.718385607	-92.5112344652659	117.6875	54.1041666666667
124.104166666667	54.4375	0.0247479171837511	0.0057704930657132	504981.287391575	-56.8521649836955	117.1875	56.7291666666667
124.145833333333	54.4375	0.0243669601283379	0.00554570006035923	507246.619703889	-56.984980399871	117.1875	56.7291666666667
124.1875	54.4375	0.0246881894628488	0.00514201909057916	512525.746283447	-70.5779384572156	116.479166666667	55.7291666666667
124.229166666667	54.4375	0.0250260861143937	0.00621300326630478	556526.601371364	-60.5767070593698	116.3125	56.6458333333333
124.270833333333	54.4375	0.0250326896313647	0.00685649251513502	627154.370653647	-70.7031367587754	114.770833333333	55.9375
124.3125	54.4375	0.0257190753211808	0.00710878350282094	493784.899070037	-56.7825311747036	117.5625	56.6875
124.354166666667	54.4375	0.024125017335435	0.00689020888730297	491528.079882155	-54.7909939443439	117.770833333333	56.8125
124.395833333333	54.4375	0.0260428009254024	0.00713192549006613	493739.059724949	-54.9377054405764	117.770833333333	56.8125
124.4375	54.4375	0.0261953031884707	0.00737148432104161	489128.140006226	-64.818109645034	117.3125	56.1041666666667
124.479166666667	54.4375	0.0253101626602117	0.00690953071078265	631364.313231792	-71.210500849678	114.895833333333	55.8958333333333
122.270833333333	54.3958333333333	0.0238619949806783	0.00494313773346441	470037.061919867	-63.9974734996203	115.479166666667	56.0625
122.3125	54.3958333333333	0.0254919966068686	0.00692282990331219	501216.269025515	-67.5318790068783	114.895833333333	55.8958333333333
122.354166666667	54.3958333333333	0.0249749454253175	0.00622189730928045	503717.929732438	-67.6154881093648	114.895833333333	55.8958333333333
122.395833333333	54.3958333333333	0.0268076699862478	0.00427884478466127	477344.359168399	-64.3230856107522	115.479166666667	56.0625
122.4375	54.3958333333333	0.0244016551217419	0.00445808555458162	479784.53546819	-64.4290696799977	115.479166666667	56.0625
122.479166666667	54.3958333333333	0.0253862288950715	0.00687026516306042	511231.790394078	-67.8603978062591	114.895833333333	55.8958333333333
122.520833333333	54.3958333333333	0.0243668575585489	0.00591743908895806	502845.108051225	-65.9249744561588	115.145833333333	56.0208333333333
122.854166666667	54.3958333333333	0.0269744723095525	0.00422169538285753	504299.14429712	-65.4231975946008	115.479166666667	56.0625
122.895833333333	54.3958333333333	0.0274985314262592	0.00401902053762136	514158.207350725	-65.7896643153417	115.354166666667	56.0625
122.9375	54.3958333333333	0.028256000956971	0.00394390201963793	514158.207350725	-65.7896643153417	115.395833333333	56.0625
122.979166666667	54.3958333333333	0.0282397949419518	0.00392860409680726	516627.374665199	-65.8786855525612	115.395833333333	56.0625
123.020833333333	54.3958333333333	0.028527618325032	0.00389877718852175	512066.419992541	-54.3103223011339	116.1875	56.8958333333333
123.0625	54.3958333333333	0.0294231539596436	0.00388672855149544	514266.429932902	-54.4520446584035	116.1875	56.8958333333333
123.104166666667	54.3958333333333	0.026239445190665	0.00412025014782841	519098.250631333	-65.9666967817094	115.479166666667	56.0625
123.145833333333	54.3958333333333	0.0262646169475542	0.00439765331591328	521570.810087394	-66.0537116683465	115.479166666667	56.0625
123.1875	54.3958333333333	0.0242639197588836	0.00571816206658649	542588.773071357	-67.2642107588673	115.145833333333	56.0208333333333
123.229166666667	54.3958333333333	0.0248796338405804	0.00613164181624761	545085.512571132	-67.3400888711434	115.145833333333	56.0208333333333
123.270833333333	54.3958333333333	0.0250400287617193	0.00661247167218994	567800.590046998	-68.959755277669	114.770833333333	55.9375
123.3125	54.3958333333333	0.0243348007163382	0.00570081325438608	550083.091202078	-67.4893114840832	115.145833333333	56.0208333333333
123.354166666667	54.3958333333333	0.0239183506109692	0.00533489279163576	533958.010268446	-66.4743032784945	115.479166666667	56.0625
123.395833333333	54.3958333333333	0.0266817942283427	0.00441453820265544	536440.166997051	-66.5556144145137	115.479166666667	56.0625
123.4375	54.3958333333333	0.0238249668969221	0.00505403631469773	538923.84325089	-66.6360186225338	115.479166666667	56.0625
123.479166666667	54.3958333333333	0.0239314987236564	0.00501469049990923	541409.01723467	-66.7155278353228	115.479166666667	56.0625
123.520833333333	54.3958333333333	0.0266442153951241	0.0043832346809675	543895.667534338	-66.7941537876246	115.479166666667	56.0625
123.5625	54.3958333333333	0.0269707495336111	0.00435301947752204	523898.851260135	-58.48487670443	116.270833333333	56.6458333333333
123.604166666667	54.3958333333333	0.0281162509867556	0.00386043389721867	553856.616506373	-67.1000529686438	115.395833333333	56.0625
123.645833333333	54.3958333333333	0.0268373340723661	0.00440372446279905	551364.267738082	-67.024846538706	115.479166666667	56.0625
123.6875	54.3958333333333	0.0269987857517442	0.00455399882296452	553856.616506376	-67.1000529686439	115.479166666667	56.0625
123.729166666667	54.3958333333333	0.0268790535404214	0.0041307055660612	533150.863650374	-58.9572868854946	116.270833333333	56.6458333333333
123.770833333333	54.3958333333333	0.0283251716258864	0.00373450534601652	242709.637071235	-79.6994674399177	120.0625	54.7291666666667
123.8125	54.3958333333333	0.0287215521386399	0.00403350906416253	245372.692605602	-79.7787177635854	120.0625	54.7291666666667
123.854166666667	54.3958333333333	0.0286051190202176	0.00380738964884699	248036.403723934	-79.8559015817102	120.0625	54.7291666666667
123.895833333333	54.3958333333333	0.027997715137988	0.0036735303474858	250700.748608485	-79.9310842744066	120.0625	54.7291666666667
123.9375	54.3958333333333	0.0280203937214408	0.00369039889552038	253365.706344285	-80.004328512704	120.0625	54.7291666666667
123.979166666667	54.3958333333333	0.0273049018596078	0.00386480711453109	256031.25687268	-80.075694396371	120.0625	54.7291666666667
124.020833333333	54.3958333333333	0.0270052751358579	0.00454914894705358	503917.190410313	-69.8101214124135	116.479166666667	55.7291666666667
124.0625	54.3958333333333	0.0272524493574803	0.00416857087453591	416659.230442371	-91.8749526756794	117.6875	54.1041666666667
124.104166666667	54.3958333333333	0.024598498199062	0.00594520413470967	507532.193321647	-56.4146936772069	117.1875	56.7291666666667
124.145833333333	54.3958333333333	0.0269249596437067	0.00524514096042198	511542.528069981	-70.022444640696	116.479166666667	55.7291666666667
124.1875	54.3958333333333	0.0268693328693269	0.0046123945187533	558819.636144601	-60.1635551551328	116.270833333333	56.6458333333333
124.229166666667	54.3958333333333	0.0243370371184545	0.00565519836897119	558819.636144599	-60.1635551551327	116.3125	56.6458333333333
124.270833333333	54.3958333333333	0.0248374021592462	0.0062336008357369	620102.459409473	-70.5758507556168	114.895833333333	55.8958333333333
124.3125	54.3958333333333	0.0261086134154598	0.00724304273065776	492019.522535278	-54.2031795740694	117.770833333333	56.8125
124.354166666667	54.3958333333333	0.0243477171752045	0.00715024429244085	494216.68668311	-54.352531165241	117.770833333333	56.8125
124.395833333333	54.3958333333333	0.0246877615035384	0.00763677784992321	496417.941884996	-54.5004074453145	117.770833333333	56.8125
124.4375	54.3958333333333	0.02484817136391	0.00650486913436217	639822.038514005	-72.6299078380436	114.6875	55.7291666666667
124.479166666667	54.3958333333333	0.0243400926657668	0.00595979694294604	607627.292310312	-68.078375741288	115.395833333333	56.1041666666667
124.520833333333	54.3958333333333	0.0238387168969746	0.00536219219344048	446416.820390354	-91.3898746505065	117.6875	54.1041666666667
122.020833333333	54.3541666666667	0.024487639355208	0.0061474623916879	485585.593389123	-66.4150155539257	114.895833333333	55.8958333333333
122.0625	54.3541666666667	0.024180332542097	0.00559040638761562	477767.762409417	-64.3460536013757	115.145833333333	56.0208333333333
122.104166666667	54.3541666666667	0.0242872816925957	0.00562280523208146	480210.879296838	-64.4519556399018	115.145833333333	56.0208333333333
122.145833333333	54.3541666666667	0.0242128327270239	0.00591374528647806	482656.14296258	-64.5566119665222	115.145833333333	56.0208333333333
122.1875	54.3541666666667	0.0242283044766473	0.00566819573270942	485103.520075414	-64.6600403447933	115.145833333333	56.0208333333333
122.229166666667	54.3541666666667	0.023780864827848	0.00488678574352509	469665.687441394	-63.3791779094021	115.479166666667	56.0625
122.270833333333	54.3541666666667	0.0267866133437865	0.00425887815886722	472088.781657338	-63.492464720233	115.479166666667	56.0625
122.3125	54.3541666666667	0.0269066697935841	0.00431528905844663	474514.252483358	-63.6044192951421	115.479166666667	56.0625
122.354166666667	54.3541666666667	0.0264096702740146	0.00435868185753237	476942.062800309	-63.7150606782199	115.479166666667	56.0625
122.395833333333	54.3541666666667	0.0275495015543767	0.00398291090733918	490715.760112786	-63.739465147283	115.3125	56.1041666666667
122.4375	54.3541666666667	0.0281613363228742	0.00425334730464187	489114.956531445	-64.2492132480119	115.354166666667	56.0625
122.479166666667	54.3541666666667	0.0264421345772484	0.00459438736807448	484239.170090222	-64.0392911477834	115.479166666667	56.0625
122.520833333333	54.3541666666667	0.0265356599823385	0.00453078981034348	486675.981181252	-64.1448636234998	115.479166666667	56.0625
122.5625	54.3541666666667	0.0263854196693962	0.00467616920364393	489114.956531445	-64.2492132480119	115.479166666667	56.0625
122.604166666667	54.3541666666667	0.0274672216414369	0.00445362278617471	488287.393992208	-63.6330362353768	115.5625	56.1041666666667
122.645833333333	54.3541666666667	0.026311569384403	0.00437548197189873	493999.268305181	-64.4543121915222	115.479166666667	56.0625
122.895833333333	54.3541666666667	0.0244982706986081	0.00472893451739174	508700.829879141	-65.0419831002165	115.479166666667	56.0625
122.9375	54.3541666666667	0.0241521487545565	0.0044001265423344	511157.866586519	-65.1360637931223	115.479166666667	56.0625
122.979166666667	54.3541666666667	0.0264333694678407	0.00427631415283065	513616.763087038	-65.2290803232955	115.479166666667	56.0625
123.020833333333	54.3541666666667	0.0274857984491886	0.00411088155913988	523470.405270742	-65.5907895514206	115.354166666667	56.0625
123.0625	54.3541666666667	0.029550842442702	0.00406373878889948	516976.631951787	-54.0347240244086	116.1875	56.8958333333333
123.104166666667	54.3541666666667	0.0294728071956446	0.00403317397532749	519171.25173854	-54.1761371970586	116.1875	56.8958333333333
123.145833333333	54.3541666666667	0.0266393017217279	0.00422610916508223	523470.405270742	-65.5907895514206	115.479166666667	56.0625
123.1875	54.3541666666667	0.0234596004751993	0.00496224963676504	525938.198658969	-65.678696736884	115.479166666667	56.0625
123.229166666667	54.3541666666667	0.0244729480954593	0.00462625401261001	528407.694338391	-65.7656227071457	115.479166666667	56.0625
123.270833333333	54.3541666666667	0.0244773058242727	0.00460886366941694	530878.867675868	-65.851580487743	115.479166666667	56.0625
123.3125	54.3541666666667	0.024587267656026	0.00455068657096298	533351.694474077	-65.936582887565	115.479166666667	56.0625
123.354166666667	54.3541666666667	0.0272696111384287	0.00392463377404869	543259.067067329	-66.2672875051903	115.354166666667	56.0625
123.395833333333	54.3541666666667	0.0244804000410126	0.00458102446970251	538302.213786976	-66.1037717221196	115.479166666667	56.0625
123.4375	54.3541666666667	0.0267561633432055	0.00449805271228611	540779.860003601	-66.1859827284699	115.479166666667	56.0625
123.479166666667	54.3541666666667	0.0267108542034741	0.00453499439720629	543259.067067329	-66.2672875051903	115.479166666667	56.0625
123.520833333333	54.3541666666667	0.0269009904602598	0.00445801794241461	545739.812824937	-66.3476978387438	115.479166666667	56.0625
123.5625	54.3541666666667	0.027419361811079	0.00402598458501116	555677.752978073	-66.6606237955854	115.354166666667	56.0625
123.604166666667	54.3541666666667	0.028548148501285	0.00413287916160268	555677.752978069	-66.6606237955853	115.395833333333	56.0625
123.645833333333	54.3541666666667	0.0284415163819294	0.00408615413661525	558165.873045399	-66.7367320856797	115.395833333333	56.0625
123.6875	54.3541666666667	0.0281232103475175	0.00405858379737888	560655.40666231	-66.812012726413	115.395833333333	56.0625
123.729166666667	54.3541666666667	0.0280979922787858	0.00407731865885225	563146.334196667	-66.8864762284886	115.395833333333	56.0625
123.770833333333	54.3541666666667	0.0276411676001142	0.00410011646722708	565638.636347313	-66.9601329338855	115.395833333333	56.0625
123.8125	54.3541666666667	0.0276484487436057	0.00391284791094096	400283.400517345	-91.4956949749128	117.6875	54.1041666666667
123.854166666667	54.3541666666667	0.0283734566613058	0.00365204873971371	248895.12360282	-78.8053925635399	120.0625	54.7291666666667
123.895833333333	54.3541666666667	0.028882548730201	0.00391137229622401	308302.476270381	-73.3046727676739	119.270833333333	55.0625
123.9375	54.3541666666667	0.0285607182031862	0.00394877179183756	310898.101594692	-73.4142707943574	119.270833333333	55.0625
123.979166666667	54.3541666666667	0.0282104515309322	0.00368977427674422	256871.210953615	-79.0571505143554	120.0625	54.7291666666667
124.020833333333	54.3541666666667	0.0269253401676475	0.00425408825848994	413824.816665736	-91.2802755963888	117.6875	54.1041666666667
124.0625	54.3541666666667	0.027666905882123	0.00410830815586233	416533.241239074	-91.2382113833673	117.6875	54.1041666666667
124.104166666667	54.3541666666667	0.027220620204687	0.00414596805418195	419241.708627276	-91.1964716866793	117.6875	54.1041666666667
124.145833333333	54.3541666666667	0.0269940556411326	0.00396106112013353	421950.217070014	-91.1550502560755	117.6875	54.1041666666667
124.1875	54.3541666666667	0.0244502104592556	0.00519353345573423	585624.327588695	-67.5215297084229	115.479166666667	56.0625
124.229166666667	54.3541666666667	0.024041838247204	0.005528548414929	516864.736536403	-56.3836684509114	117.1875	56.7291666666667
124.270833333333	54.3541666666667	0.024661379527749	0.00603343082593938	609582.320175226	-68.5819617607608	115.145833333333	56.0208333333333
124.3125	54.3541666666667	0.0258420347205802	0.00745878529023373	494746.620666909	-53.7683851659033	117.770833333333	56.8125
124.354166666667	54.3541666666667	0.0254277231195408	0.00717240253972162	635370.469237017	-70.0096473214972	114.770833333333	55.9375
124.395833333333	54.3541666666667	0.0240382384605068	0.00701167049277817	499125.468478192	-54.0678364887262	117.770833333333	56.8125
124.4375	54.3541666666667	0.0257997807009635	0.0074179852142504	505724.459299471	-54.5061493788115	117.6875	56.8125
124.479166666667	54.3541666666667	0.0246065277137706	0.00632806446891847	634412.634018022	-70.4199660679884	114.895833333333	55.8958333333333
124.520833333333	54.3541666666667	0.027053365885636	0.0046719738357297	446328.368342061	-90.7956229897321	117.6875	54.1041666666667
121.479166666667	54.3125	0.0221136597845585	0.00733669880662016	336041.708033433	-51.870164834076	117.229166666667	56.1041666666667
121.520833333333	54.3125	0.0224852305601125	0.0076798047164035	340322.522757325	-52.3661846229908	117.1875	56.1041666666667
121.5625	54.3125	0.0219521061683061	0.00745258044868981	375527.134167699	-44.4960269943924	117.270833333333	56.6458333333333
121.604166666667	54.3125	0.0217047479127081	0.00745255274632677	340322.522757325	-52.3661846229908	117.270833333333	56.1041666666667
121.645833333333	54.3125	0.0234130733745699	0.0070622085349922	370354.963251279	-39.7113721427887	117.770833333333	56.8125
121.6875	54.3125	0.0236800122904965	0.00707585071217003	372092.828132182	-39.9984765134558	117.770833333333	56.8125
121.729166666667	54.3125	0.0241213030805816	0.00718126284809908	373841.05137838	-40.282743934295	117.770833333333	56.8125
121.770833333333	54.3125	0.024672283039864	0.00674993495408897	472639.683828524	-65.3192270077959	114.895833333333	55.8958333333333
121.8125	54.3125	0.0241527442517155	0.00579507292172852	447758.257650764	-61.6446115374138	115.479166666667	56.0625
121.854166666667	54.3125	0.0239792537683095	0.0054898246771306	450146.169944232	-61.7745231973782	115.479166666667	56.0625
121.895833333333	54.3125	0.024448551482828	0.0060529034764534	480040.984179112	-65.6231969542775	114.895833333333	55.8958333333333
121.9375	54.3125	0.0256341199766814	0.00721882156075564	487132.504913041	-67.0500862152907	114.770833333333	55.8125
121.979166666667	54.3125	0.0232992266399334	0.00747233920947305	384539.911914684	-41.930077864773	117.770833333333	56.8125
122.020833333333	54.3125	0.0231401690050286	0.00744656847539082	386356.680302146	-42.1951422960174	117.770833333333	56.8125
122.0625	54.3125	0.0247051638257525	0.00716466770599163	388182.696783152	-42.4575585941883	117.770833333333	56.8125
122.104166666667	54.3125	0.0253201745936515	0.00722549341557402	486027.922749073	-66.436296679133	114.979166666667	55.8541666666667
122.145833333333	54.3125	0.0240676858452321	0.00562712622975664	484666.763180029	-64.0624433997725	115.145833333333	56.0208333333333
122.1875	54.3125	0.0246583415345466	0.00616181658052841	497377.335426687	-66.2912569957487	114.895833333333	55.8958333333333
122.229166666667	54.3125	0.0245106490433089	0.0062646522088514	512253.353508471	-68.9799161429569	114.604166666667	55.7291666666667
122.270833333333	54.3125	0.0245100005789554	0.00582147300021988	475891.446284939	-62.4714398203634	115.479166666667	56.1041666666667
122.3125	54.3125	0.0252184811364124	0.00652914099964538	512253.353508471	-68.9799161429569	114.6875	55.7291666666667
122.354166666667	54.3125	0.0243244596015649	0.00568308661823543	480706.080056664	-62.7023209531711	115.479166666667	56.1041666666667
122.395833333333	54.3125	0.023896253461837	0.00522413478424306	487946.515753114	-63.0388211411197	115.395833333333	56.1041666666667
122.4375	54.3125	0.0272032040437723	0.00454112062196936	483860.521213229	-63.440077816332	115.479166666667	56.0625
122.479166666667	54.3125	0.02826520245917	0.00451427088636531	493581.213131325	-63.8679744450225	115.354166666667	56.0625
122.520833333333	54.3125	0.0272242528612392	0.00440961264540713	485530.622626623	-62.9279396870387	115.5625	56.1041666666667
122.5625	54.3125	0.0276321117159249	0.00451370842069261	498454.769520114	-64.0746553834896	115.354166666667	56.0625
122.604166666667	54.3125	0.0278468934727442	0.00416602017703737	498454.76952011	-64.0746553834895	115.395833333333	56.0625
122.645833333333	54.3125	0.0268366374605729	0.00446095302432266	496016.918187832	-63.9719065702613	115.479166666667	56.0625
122.6875	54.3125	0.0238635055833441	0.00457273933146322	498454.769520114	-64.0746553834896	115.479166666667	56.0625
122.729166666667	54.3125	0.0238187807923585	0.00479162312813296	500894.734925296	-64.1762371379133	115.479166666667	56.0625
122.770833333333	54.3125	0.0238592034741304	0.00509029662370698	503336.782793028	-64.2766678113144	115.479166666667	56.0625
122.8125	54.3125	0.0239277223756658	0.00506652045910057	505780.882092487	-64.3759631113148	115.479166666667	56.0625
122.854166666667	54.3125	0.0243990480340772	0.00448029601748564	508227.002359717	-64.474138480539	115.479166666667	56.0625
122.895833333333	54.3125	0.0238685301501616	0.00458044508497086	510675.113685297	-64.5712091016746	115.479166666667	56.0625
122.9375	54.3125	0.0265023267918943	0.00444942281838162	513125.186702272	-64.6671899024336	115.479166666667	56.0625
122.979166666667	54.3125	0.0268979129791148	0.00428349460156357	515577.192574403	-64.7620955604151	115.479166666667	56.0625
123.020833333333	54.3125	0.0274681602067205	0.00430534875492173	525403.985830736	-65.1312518269451	115.354166666667	56.0625
123.0625	54.3125	0.0274438361653871	0.00416310102103375	527865.241223179	-65.2209935095423	115.354166666667	56.0625
123.104166666667	54.3125	0.0282640132377422	0.00392667114603108	527865.241223176	-65.2209935095422	115.395833333333	56.0625
123.145833333333	54.3125	0.0300079516120628	0.00408250827194392	530328.266975539	-65.3097431230248	115.395833333333	56.0625
123.1875	54.3125	0.0274862970948841	0.00403195723371863	539176.291241577	-65.1006317046952	115.3125	56.1041666666667
123.229166666667	54.3125	0.0280070365122532	0.003883529492302	535259.528297997	-65.4843181485456	115.395833333333	56.0625
123.270833333333	54.3125	0.0280779796384828	0.00381870976049585	540197.571681874	-65.6550787942291	115.354166666667	56.0625
123.3125	54.3125	0.0281200129602009	0.00380805183626961	540197.571681874	-65.6550787942291	115.395833333333	56.0625
123.354166666667	54.3125	0.0284917554100471	0.00377719648806065	542669.076615423	-65.7390596584486	115.395833333333	56.0625
123.395833333333	54.3125	0.0277939804002259	0.00396097202560974	545142.205857271	-65.8221236461077	115.395833333333	56.0625
123.4375	54.3125	0.0282879948963041	0.00413171875145718	547616.936521825	-65.9042825843431	115.395833333333	56.0625
123.479166666667	54.3125	0.0271278257676036	0.00418178806891303	552571.112534173	-66.065931667714	115.354166666667	56.0625
123.520833333333	54.3125	0.0278026263586971	0.00427581720294311	555050.514044002	-66.1454445244406	115.354166666667	56.0625
123.5625	54.3125	0.0273652132231007	0.00397785390374535	557531.429284862	-66.2240977618854	115.354166666667	56.0625
123.604166666667	54.3125	0.0276113483939287	0.00400701004683209	560013.837257148	-66.3019022853862	115.354166666667	56.0625
123.645833333333	54.3125	0.0287301336687093	0.00422897437918243	560013.837257148	-66.3019022853862	115.395833333333	56.0625
123.6875	54.3125	0.028830504156755	0.00407227319540651	468253.967312848	-53.8125004673646	117.520833333333	56.6458333333333
123.729166666667	54.3125	0.0295676189209101	0.00429286110917568	533317.864260108	-64.3623116591211	115.979166666667	56.1458333333333
123.770833333333	54.3125	0.0292847044231879	0.00414622193531539	535763.636345971	-64.4537344449945	115.979166666667	56.1458333333333
123.8125	54.3125	0.0284800650265129	0.00396251171360449	247187.254831022	-77.6633194569692	120.0625	54.7291666666667
123.854166666667	54.3125	0.0289602363430626	0.0040747570552912	307081.495623257	-72.3651365449524	119.270833333333	55.0625
123.895833333333	54.3125	0.028880479583052	0.00402409356223394	475026.842435045	-53.651057758369	117.645833333333	56.6875
123.9375	54.3125	0.0284980589457806	0.00384155517860039	255139.277863963	-77.9535173373848	120.0625	54.7291666666667
123.979166666667	54.3125	0.028247660482669	0.00388922862718146	257791.834219559	-78.0455723614171	120.0625	54.7291666666667
124.020833333333	54.3125	0.0271537396018308	0.0042555819993302	554181.223825854	-58.9136708523105	116.270833333333	56.6458333333333
124.0625	54.3125	0.027623923629998	0.00395679489128343	263099.593763384	-78.2230857964268	120.0625	54.7291666666667
124.104166666667	54.3125	0.0281823510341609	0.00388950371759242	265754.742262303	-78.3086745709243	120.0625	54.7291666666667
124.145833333333	54.3125	0.0269163700610709	0.00406738172790661	421882.171708205	-90.5262007014061	117.6875	54.1041666666667
124.1875	54.3125	0.0265830023403485	0.00506681024496123	517318.585343495	-69.1275651112521	116.479166666667	55.7291666666667
124.229166666667	54.3125	0.0266006457323808	0.00475682232193399	427305.611724431	-90.452276363349	117.6875	54.1041666666667
124.270833333333	54.3125	0.0269494810894473	0.00503098530254725	430017.352916859	-90.4156929032615	117.6875	54.1041666666667
124.3125	54.3125	0.0237534951738487	0.00539536176025038	594913.326163669	-67.3077623885712	115.479166666667	56.0625
124.354166666667	54.3125	0.0237707236980695	0.00537808889867216	597415.829793547	-67.3740337316267	115.479166666667	56.0625
124.395833333333	54.3125	0.0242983028542345	0.00585175178037463	599919.533789972	-67.4396092142944	115.479166666667	56.0625
124.4375	54.3125	0.0238449452879286	0.00535832332965001	602424.422295918	-67.504497180043	115.479166666667	56.0625
124.479166666667	54.3125	0.0239222191939253	0.00568598410162383	604930.479705821	-67.5687058451647	115.479166666667	56.0625
124.520833333333	54.3125	0.0267368734691052	0.00491587556237033	446288.022842284	-90.201203819559	117.6875	54.1041666666667
124.5625	54.3125	0.0266396825882043	0.00423183754107754	448999.827883332	-90.166250511874	117.6875	54.1041666666667
124.604166666667	54.3125	0.0283539319387916	0.00350862258335827	366485.470302466	-89.1649985903686	118.979166666667	54.2291666666667
124.645833333333	54.3125	0.0271313158990097	0.00361526354224677	454423.451303055	-90.0969885746033	117.6875	54.1041666666667
121.354166666667	54.2708333333333	0.0253578382383945	0.00730797312859552	334135.91151436	-51.6467626524308	117.145833333333	56.0625
121.395833333333	54.2708333333333	0.0254314589791636	0.00741555292025632	363823.15953772	-37.4794278610729	117.770833333333	56.8125
121.4375	54.2708333333333	0.0236789793803187	0.00745154798990581	365480.612892475	-37.7830251235416	117.770833333333	56.8125
121.479166666667	54.2708333333333	0.0240327615666811	0.00750041172446872	367149.379932153	-38.0837168397755	117.770833333333	56.8125
121.520833333333	54.2708333333333	0.0235885024315812	0.00721389563314379	368829.306493989	-38.3815230809151	117.770833333333	56.8125
121.5625	54.2708333333333	0.0252505104075736	0.00760077777891873	346470.143529571	-54.8704248664031	117.020833333333	55.9791666666667
121.604166666667	54.2708333333333	0.0237314961211459	0.00729471060449904	372222.03039589	-38.9685610654973	117.770833333333	56.8125
121.645833333333	54.2708333333333	0.0239276870474772	0.00770002181961853	350922.431315038	-55.3127779166281	117.020833333333	55.9791666666667
121.6875	54.2708333333333	0.0243332621468026	0.00626204642204832	469686.412924854	-64.5980337383642	114.895833333333	55.8958333333333
121.729166666667	54.2708333333333	0.0251109114511144	0.00714041014472985	476530.125237253	-66.0737624006892	114.770833333333	55.8125
121.770833333333	54.2708333333333	0.0249302702797044	0.00663423841124139	474594.986663572	-64.8113836139682	114.895833333333	55.8958333333333
121.8125	54.2708333333333	0.0247300222838247	0.00637170847278274	477052.47849691	-64.9161475200308	114.895833333333	55.8958333333333
121.854166666667	54.2708333333333	0.0242989843788558	0.0047565299952403	466402.530618023	-63.8438408369577	115.145833333333	55.9375
121.895833333333	54.2708333333333	0.0240674156660901	0.00582580167110718	472170.250875779	-62.9004946241016	115.145833333333	56.0208333333333
121.9375	54.2708333333333	0.0252442176337646	0.00731903049767422	488959.573516709	-66.5506022550304	114.770833333333	55.8125
121.979166666667	54.2708333333333	0.0245972640662922	0.00639852686989111	486903.037008577	-65.3228888160185	114.895833333333	55.8958333333333
122.020833333333	54.2708333333333	0.0247807556448379	0.00645598763339791	489370.664677181	-65.4215835663518	114.895833333333	55.8958333333333
122.0625	54.2708333333333	0.0242984592189643	0.00610586028615512	491840.225798139	-65.5191161940181	114.895833333333	55.8958333333333
122.104166666667	54.2708333333333	0.0245570913737053	0.00627139695755836	494311.690519135	-65.6155032220266	114.895833333333	55.8958333333333
122.145833333333	54.2708333333333	0.0243065155596097	0.00611214882086485	486713.191713717	-63.5724014993774	115.145833333333	56.0208333333333
122.1875	54.2708333333333	0.0242664664685325	0.00601163774048027	489145.205490968	-63.6799033056891	115.145833333333	56.0208333333333
122.229166666667	54.2708333333333	0.0237967092817851	0.00561613180529265	473894.500104515	-62.3783374559454	115.479166666667	56.0625
122.270833333333	54.2708333333333	0.0243708467442449	0.00599219538866738	494015.934888553	-63.8912241152565	115.145833333333	56.0208333333333
122.3125	54.2708333333333	0.0238715062098111	0.00565092973998203	478709.983649149	-62.6117401313336	115.479166666667	56.0625
122.354166666667	54.2708333333333	0.0239279419681776	0.00542012352612537	481121.516314462	-62.7264314949421	115.479166666667	56.0625
122.395833333333	54.2708333333333	0.0263720272236888	0.00472952811991329	483535.524699919	-62.8398077689685	115.479166666667	56.0625
122.4375	54.2708333333333	0.0276496969550504	0.00439028271691647	482850.656316576	-62.2141857776366	115.5625	56.1041666666667
122.479166666667	54.2708333333333	0.0278555569904284	0.00428236946556081	492476.989311161	-62.667975740143	115.4375	56.1041666666667
122.520833333333	54.2708333333333	0.0287228216700652	0.00437835428602272	370508.518584633	-46.660443438471	118.145833333333	56.4791666666667
122.5625	54.2708333333333	0.0278683137302551	0.00414201570898999	498069.499577939	-63.4934505688255	115.395833333333	56.0625
122.604166666667	54.2708333333333	0.0280105697343642	0.00395418540979983	502932.331826407	-63.7016041470451	115.354166666667	56.0625
122.645833333333	54.2708333333333	0.0269876378355108	0.00442495528074171	494889.695972406	-62.7782460662366	115.5625	56.1041666666667
122.6875	54.2708333333333	0.0266630082882897	0.00443422114691652	500499.819396389	-63.5981159771779	115.479166666667	56.0625
122.729166666667	54.2708333333333	0.0242676368012365	0.00451875654039681	502932.331826407	-63.7016041470451	115.479166666667	56.0625
122.770833333333	54.2708333333333	0.0235972160834357	0.00467435034200427	505367.00434361	-63.8039310343478	115.479166666667	56.0625
122.8125	54.2708333333333	0.0245108473527312	0.00454198879500623	507803.805014552	-63.9051123290351	115.479166666667	56.0625
122.854166666667	54.2708333333333	0.0280057169650685	0.00398067296575093	517571.670544415	-64.2986863474947	115.354166666667	56.0625
122.895833333333	54.2708333333333	0.0279589073427876	0.0041572011972952	520018.652789832	-64.3943660622515	115.354166666667	56.0625
122.9375	54.2708333333333	0.028069660319508	0.00419233019556941	522467.583305087	-64.4889890106992	115.354166666667	56.0625
122.979166666667	54.2708333333333	0.0271854981105714	0.00420541154630748	524918.43395292	-64.5825691550814	115.354166666667	56.0625
123.020833333333	54.2708333333333	0.026498590906769	0.00437584070585292	520018.652789832	-64.3943660622515	115.479166666667	56.0625
123.0625	54.2708333333333	0.0279721688093879	0.00422735374170985	529825.785572269	-64.7666557412171	115.354166666667	56.0625
123.104166666667	54.2708333333333	0.0287558521501721	0.00430474932355633	398900.715331143	-49.9479641802967	118.145833333333	56.4791666666667
123.145833333333	54.2708333333333	0.0299126773281212	0.00404853765204874	439468.143517711	-50.0283054083392	117.645833333333	56.6875
123.1875	54.2708333333333	0.0287684516843975	0.00404418946352191	441551.402857289	-50.2204859588805	117.645833333333	56.6875
123.229166666667	54.2708333333333	0.0293823626245762	0.0042005383910317	405163.647885724	-50.5873724821751	118.145833333333	56.4791666666667
123.270833333333	54.2708333333333	0.0292089306598303	0.00413219421160258	407264.03361674	-50.7957757760291	118.145833333333	56.4791666666667
123.3125	54.2708333333333	0.0290416491930926	0.00394494973479587	542125.890465228	-65.2095575030546	115.395833333333	56.0625
123.354166666667	54.2708333333333	0.0289571624668545	0.00407038766092745	544591.146739876	-65.2952712820604	115.395833333333	56.0625
123.395833333333	54.2708333333333	0.0287934694579896	0.00413125877408154	455877.095049983	-52.1757808770042	117.520833333333	56.6458333333333
123.4375	54.2708333333333	0.028111546850869	0.00390206909628579	549526.699850351	-65.4639298696831	115.395833333333	56.0625
123.479166666667	54.2708333333333	0.027175501598236	0.00425904059899219	543599.490143453	-64.7447034437678	115.5625	56.1041666666667
123.520833333333	54.2708333333333	0.0279671698805195	0.00389531313801213	554468.818312262	-65.628974599033	115.395833333333	56.0625
123.5625	54.2708333333333	0.02853470493142	0.0040649407449176	556942.282755103	-65.7101703569926	115.395833333333	56.0625
123.604166666667	54.2708333333333	0.0287571735514794	0.00380258894742697	559417.321148124	-65.7904965957412	115.395833333333	56.0625
123.645833333333	54.2708333333333	0.028440679439579	0.00380317922465152	561893.911813264	-65.8699642582978	115.395833333333	56.0625
123.6875	54.2708333333333	0.0284730830545952	0.00411170329251104	564372.033435572	-65.948584114825	115.395833333333	56.0625
123.729166666667	54.2708333333333	0.0289614757795696	0.00415737053964333	469132.543324999	-52.547611973756	117.645833333333	56.6875
123.770833333333	54.2708333333333	0.030135400505292	0.00392076782470648	471289.919795517	-52.7141857965846	117.645833333333	56.6875
123.8125	54.2708333333333	0.0287631352926951	0.00391434283885782	477561.947691873	-53.8392450171735	117.520833333333	56.6458333333333
123.854166666667	54.2708333333333	0.0294286024740709	0.0040879398377522	250860.966817143	-76.7277193467116	120.0625	54.7291666666667
123.895833333333	54.2708333333333	0.0275205976940746	0.00410108980438788	500499.819396385	-63.5981159771778	116.6875	56.0625
123.9375	54.2708333333333	0.0268704396815177	0.00445140885719695	551966.271151686	-58.280092126697	116.270833333333	56.6458333333333
123.979166666667	54.2708333333333	0.0266952202418122	0.0043446541482529	554276.764532268	-58.3935024959433	116.270833333333	56.6458333333333
124.020833333333	54.2708333333333	0.0275510605061885	0.00420649439203183	413721.365071546	-89.9976789833253	117.6875	54.1041666666667
124.0625	54.2708333333333	0.0285861160364694	0.00385094171304441	321415.554489334	-72.1444904583251	119.270833333333	55.0625
124.104166666667	54.2708333333333	0.0280391872159254	0.00379498618484306	266733.215610656	-77.3336065498426	120.0625	54.7291666666667
124.145833333333	54.2708333333333	0.0266539861599401	0.00448976756822297	516461.46066892	-68.5746976903853	116.479166666667	55.7291666666667
124.1875	54.2708333333333	0.0264883802488303	0.00446496671422715	424579.585588791	-89.8641680994641	117.6875	54.1041666666667
124.229166666667	54.2708333333333	0.026766598731559	0.00423050720571357	329837.848259069	-65.7616357031674	119.479166666667	55.3958333333333
124.270833333333	54.2708333333333	0.0269254847594104	0.00433178226918488	430008.67723755	-89.7986580619561	117.6875	54.1041666666667
124.3125	54.2708333333333	0.0266470627966298	0.00452404684516014	432723.215359326	-89.7662007001267	117.6875	54.1041666666667
124.354166666667	54.2708333333333	0.0266723852963036	0.00479266615157248	575193.15415559	-59.3668198527988	116.270833333333	56.6458333333333
124.395833333333	54.2708333333333	0.0269847132368093	0.00464501030684194	438152.272017047	-89.7018628170179	117.6875	54.1041666666667
124.4375	54.2708333333333	0.0264472052317275	0.0043453704093677	440866.788924977	-89.6699751791626	117.6875	54.1041666666667
124.479166666667	54.2708333333333	0.0267165363657096	0.00414738836404774	443581.297157118	-89.638270477763	117.6875	54.1041666666667
124.520833333333	54.2708333333333	0.0265487532788052	0.00406053367545858	446295.795934099	-89.6067453681256	117.6875	54.1041666666667
124.5625	54.2708333333333	0.026508150087101	0.00386042971819858	449010.284489637	-89.5753965863701	117.6875	54.1041666666667
124.604166666667	54.2708333333333	0.0273506374478517	0.0035244793776525	449010.284489637	-89.5753965863701	117.729166666667	54.1041666666667
124.645833333333	54.2708333333333	0.0286597686535081	0.00341515230014777	369295.899273642	-88.4187021685418	118.979166666667	54.2291666666667
124.6875	54.2708333333333	0.0274745972438633	0.00366006640141135	454439.227934428	-89.5132153405805	117.729166666667	54.1041666666667
124.729166666667	54.2708333333333	0.026862899017116	0.0037357840965857	459868.121608654	-89.4517021555724	117.6875	54.1041666666667
121.1875	54.2291666666667	0.0238472745589017	0.0053814114603321	349893.480231106	-61.2372225866145	116.3125	55.6458333333333
121.229166666667	54.2291666666667	0.0244723050172154	0.00652050284026975	311277.057772902	-46.4228868517076	117.604166666667	56.1041666666667
121.270833333333	54.2291666666667	0.0252522536523292	0.00698297678903437	335684.974457844	-53.7384197683311	116.9375	55.9375
121.3125	54.2291666666667	0.0242330730984307	0.00644530960469738	315234.191050816	-47.0360683795535	117.604166666667	56.1041666666667
121.354166666667	54.2291666666667	0.0239802573486307	0.00629508512101859	356233.561766507	-60.0578850638028	116.4375	55.7291666666667
121.395833333333	54.2291666666667	0.0248329246928611	0.00671405336182194	358979.874706547	-61.0895963848454	116.395833333333	55.6875
121.4375	54.2291666666667	0.0240983844185794	0.00590578053962586	386747.957503815	-42.257787112955	117.1875	56.7291666666667
121.479166666667	54.2291666666667	0.0251858297521552	0.00752652338483077	463622.795705406	-64.9411878387946	114.770833333333	55.8125
121.520833333333	54.2291666666667	0.0247780288463783	0.00730978701383792	461936.514360839	-63.6386787382923	114.895833333333	55.8958333333333
121.5625	54.2291666666667	0.0247845080721068	0.00675139080627297	464372.45302241	-63.753569628629	114.895833333333	55.8958333333333
121.604166666667	54.2291666666667	0.0252964669709334	0.00719187148993691	466810.786860026	-63.8670826879084	114.895833333333	55.8958333333333
121.645833333333	54.2291666666667	0.0240779884743674	0.00600794851057957	442792.419963252	-60.0596991902542	115.479166666667	56.0625
121.6875	54.2291666666667	0.0239000709743122	0.00563101963864827	458772.240626975	-62.8641446396298	115.145833333333	55.9375
121.729166666667	54.2291666666667	0.0242647106128506	0.0062015755084274	474139.781164164	-64.1995545876917	114.895833333333	55.8958333333333
121.770833333333	54.2291666666667	0.0238656990437362	0.00543647366588564	463613.798500217	-63.1026883507446	115.145833333333	55.9375
121.8125	54.2291666666667	0.0263631695357107	0.00466776917677107	463603.576379406	-60.6127968945547	115.3125	56.1041666666667
121.854166666667	54.2291666666667	0.0271130953157611	0.00439660129453794	465972.732099005	-60.7427415788238	115.3125	56.1041666666667
121.895833333333	54.2291666666667	0.0241705535771268	0.00604756198693325	458874.43782818	-60.3483579464016	115.479166666667	56.1041666666667
121.9375	54.2291666666667	0.0234645493223871	0.0052530645636006	459354.048908419	-61.0095566143639	115.479166666667	56.0625
121.979166666667	54.2291666666667	0.0264701827944634	0.00479208188258401	461732.356610825	-61.1389758724554	115.479166666667	56.0625
122.020833333333	54.2291666666667	0.0246028601933308	0.00668529345676802	491317.813645057	-64.9306922067341	114.895833333333	55.8958333333333
122.0625	54.2291666666667	0.0249033011115978	0.00628163034488195	493780.129865306	-65.0303029234659	114.895833333333	55.8958333333333
122.104166666667	54.2291666666667	0.0236687119303266	0.00522346746819413	468884.76940451	-61.518304069019	115.479166666667	56.0625
122.145833333333	54.2291666666667	0.0245815444554873	0.00503713526524435	471274.586632117	-61.6418397074602	115.479166666667	56.0625
122.1875	54.2291666666667	0.026327397860185	0.00477441075061629	294190.146250956	-90.8844696030306	117.6875	54.1041666666667
122.229166666667	54.2291666666667	0.0266054620872793	0.00465261397387832	296907.13255095	-90.8427288538381	117.6875	54.1041666666667
122.270833333333	54.2291666666667	0.0266637015543469	0.00455292569088338	299624.147812535	-90.8014383864403	117.6875	54.1041666666667
122.3125	54.2291666666667	0.0266234096351605	0.00462481668179892	302341.190322193	-90.7605860598403	117.6875	54.1041666666667
122.354166666667	54.2291666666667	0.0270468067590311	0.00460646443545606	305058.258418998	-90.7201601650624	117.6875	54.1041666666667
122.395833333333	54.2291666666667	0.0264081534927532	0.00483994377767111	485670.13093624	-62.3539210891409	115.479166666667	56.0625
122.4375	54.2291666666667	0.0244307993770452	0.00492030414554708	502685.167343757	-64.820858858207	115.145833333333	55.9375
122.479166666667	54.2291666666667	0.0270959165154097	0.00448618952376747	497736.204122266	-62.9112265169568	115.354166666667	56.0625
122.520833333333	54.2291666666667	0.0279352284269691	0.0042327124943089	497736.204122266	-62.9112265169568	115.395833333333	56.0625
122.5625	54.2291666666667	0.0285226546411326	0.00446271094418721	375670.364301541	-46.3969503372619	118.145833333333	56.4791666666667
122.604166666667	54.2291666666667	0.0284758826738376	0.00426470166420632	502579.264075678	-63.1254947576034	115.395833333333	56.0625
122.645833333333	54.2291666666667	0.0280005851453241	0.00383382257835758	507431.409233742	-63.3350162633485	115.354166666667	56.0625
122.6875	54.2291666666667	0.0243158619434397	0.00454301928888863	502579.264075681	-63.1254947576035	115.479166666667	56.0625
122.729166666667	54.2291666666667	0.0269070770218753	0.00430803456617153	505004.217791224	-63.2308408593937	115.479166666667	56.0625
122.770833333333	54.2291666666667	0.0239042578941217	0.00484123200179142	507431.409233742	-63.3350162633485	115.479166666667	56.0625
122.8125	54.2291666666667	0.0237458364145174	0.00517809144068075	509860.805584447	-63.4380366272531	115.479166666667	56.0625
122.854166666667	54.2291666666667	0.0270943679455696	0.00425219096779442	509088.082522544	-62.8459935913615	115.5625	56.1041666666667
122.895833333333	54.2291666666667	0.0283411521613669	0.00420528686557968	433534.093940093	-49.4704107519535	117.520833333333	56.6458333333333
122.9375	54.2291666666667	0.0282373530170066	0.00436937730679222	393697.731391375	-48.551923942783	118.145833333333	56.4791666666667
122.979166666667	54.2291666666667	0.0279009562087082	0.00417171293439074	524481.721551568	-64.0327480420627	115.395833333333	56.0625
123.020833333333	54.2291666666667	0.0283269185552384	0.00426468966289301	526925.681256526	-64.1281005591692	115.395833333333	56.0625
123.0625	54.2291666666667	0.0289710581160765	0.0042133295998916	438337.148756358	-49.1767361333975	117.645833333333	56.6875
123.104166666667	54.2291666666667	0.029755856760447	0.00394441140115838	440396.461744579	-49.3737515681161	117.645833333333	56.6875
123.145833333333	54.2291666666667	0.0299099745981096	0.0038985937883718	442461.827736701	-49.5687708630841	117.645833333333	56.6875
123.1875	54.2291666666667	0.0306176766626518	0.00397361989643256	444533.16162594	-49.7618161012351	117.645833333333	56.6875
123.229166666667	54.2291666666667	0.0302433772802157	0.00396218883763456	446610.379637262	-49.9529091681188	117.645833333333	56.6875
123.270833333333	54.2291666666667	0.0301905641197093	0.00378972818443483	448693.399307717	-50.1420717500527	117.645833333333	56.6875
123.3125	54.2291666666667	0.0298559506866277	0.00391220719575998	450782.139466876	-50.3293253324912	117.645833333333	56.6875
123.354166666667	54.2291666666667	0.0298421336983909	0.00376747655784698	456605.422443097	-51.5420020290657	117.520833333333	56.6458333333333
123.395833333333	54.2291666666667	0.0285371311047724	0.00378461274770116	549006.379057803	-64.9411110012871	115.395833333333	56.0625
123.4375	54.2291666666667	0.0288472885961719	0.00396911453459048	551468.762892311	-65.026659789072	115.395833333333	56.0625
123.479166666667	54.2291666666667	0.0285759639126665	0.00380757771054411	553932.850524531	-65.1112957077476	115.395833333333	56.0625
123.520833333333	54.2291666666667	0.0292201513213648	0.00416567218082124	556398.61844321	-65.1950302617897	115.395833333333	56.0625
123.5625	54.2291666666667	0.029216511305022	0.00430628059281207	463430.323144591	-51.4139353982474	117.645833333333	56.6875
123.604166666667	54.2291666666667	0.0297049096496306	0.00391693826574231	465556.938491716	-51.5884104553564	117.645833333333	56.6875
123.645833333333	54.2291666666667	0.0297265744093024	0.00386588633992923	467688.669201156	-51.7611410352013	117.645833333333	56.6875
123.6875	54.2291666666667	0.0302765666674464	0.0039587473168728	469825.444881979	-51.9321467738084	117.645833333333	56.6875
123.729166666667	54.2291666666667	0.0306559024571226	0.00409994438604232	471967.196249418	-52.1014471001036	117.645833333333	56.6875
123.770833333333	54.2291666666667	0.0302620458866837	0.00393784319292984	474113.855107275	-52.2690612361065	117.645833333333	56.6875
123.8125	54.2291666666667	0.0285469116440918	0.00419406047602897	307453.515811959	-70.5994139059471	119.270833333333	55.0625
123.854166666667	54.2291666666667	0.0283292914233853	0.00393951654425494	251966.148546965	-75.7017284522375	120.0625	54.7291666666667
123.895833333333	54.2291666666667	0.0284979976575733	0.00407205120774907	254599.958288195	-75.8190414340188	120.0625	54.7291666666667
123.9375	54.2291666666667	0.0280831819951398	0.00424498658399507	257235.115048292	-75.9336042498694	120.0625	54.7291666666667
123.979166666667	54.2291666666667	0.0276970269999758	0.00417517499659395	259871.576940178	-76.0454992136689	120.0625	54.7291666666667
124.020833333333	54.2291666666667	0.0280429260091732	0.00377552540061796	262509.303729894	-76.1548054403104	120.0625	54.7291666666667
124.0625	54.2291666666667	0.0293777582068916	0.00392524970561106	322867.772251215	-71.3617354854183	119.270833333333	55.0625
124.104166666667	54.2291666666667	0.0283299175002042	0.00387029623779984	267788.398855631	-76.3659530457875	120.0625	54.7291666666667
124.145833333333	54.2291666666667	0.0277540896042563	0.00411006869886626	326848.774721246	-64.6982634175395	119.479166666667	55.3958333333333
124.1875	54.2291666666667	0.0276637529653608	0.00407173849600718	329307.104292786	-64.8664647455326	119.479166666667	55.3958333333333
124.229166666667	54.2291666666667	0.0281620458938581	0.00384931985256642	275715.608938279	-76.6650689810284	120.0625	54.7291666666667
124.270833333333	54.2291666666667	0.0274914973573609	0.00407765451914051	334233.769588568	-65.194684673917	119.479166666667	55.3958333333333
124.3125	54.2291666666667	0.0265725615434892	0.00431938537576593	432766.954689196	-89.1531037570148	117.6875	54.1041666666667
124.354166666667	54.2291666666667	0.0268524730260281	0.00497135215674309	435483.942763192	-89.1246784034605	117.6875	54.1041666666667
124.395833333333	54.2291666666667	0.0266294363117508	0.0044717810160221	438200.910295459	-89.0963955517431	117.6875	54.1041666666667
124.4375	54.2291666666667	0.0277182923640664	0.00388054569552467	355877.009289939	-87.7850857123336	118.979166666667	54.2291666666667
124.479166666667	54.2291666666667	0.0268980239524878	0.00370098086647596	443634.781510094	-89.0402468526314	117.6875	54.1041666666667
124.520833333333	54.2291666666667	0.0274523798722123	0.00352591877817032	443634.781510097	-89.0402468526314	117.729166666667	54.1041666666667
124.5625	54.2291666666667	0.0268674642466187	0.00327351698850974	449068.563960807	-88.984637292328	117.6875	54.1041666666667
124.604166666667	54.2291666666667	0.0270596180415163	0.00345852364449792	451785.420565855	-88.957028592233	117.6875	54.1041666666667
124.645833333333	54.2291666666667	0.0286833667565195	0.00345847247281202	369452.941136564	-87.7005006770959	118.979166666667	54.2291666666667
124.6875	54.2291666666667	0.0286904927094694	0.00344327366600049	372168.031878937	-87.6835830515977	118.979166666667	54.2291666666667
124.729166666667	54.2291666666667	0.0279313292314538	0.00350812664281593	374883.090192419	-87.6666652163773	118.979166666667	54.2291666666667
124.770833333333	54.2291666666667	0.028320835663709	0.00332772128414042	377598.115839898	-87.6497471699035	118.979166666667	54.2291666666667
124.8125	54.2291666666667	0.0290737672695784	0.00309914642979979	380313.108584245	-87.6328289106456	118.979166666667	54.2291666666667
124.854166666667	54.2291666666667	0.0287273439454618	0.00329007410956785	383028.068188318	-87.6159104370726	118.979166666667	54.2291666666667
120.1875	54.1875	0.0212540595734198	0.00831207865401405	211353.590122325	-30.4486461980311	118.479166666667	55.8125
120.229166666667	54.1875	0.0213619556623767	0.00788664279303133	212744.240447532	-31.0462693615705	118.479166666667	55.8125
120.270833333333	54.1875	0.0214865910064535	0.00786568104498686	218543.543681913	-33.356513595508	118.354166666667	55.8125
120.3125	54.1875	0.0211722721292014	0.00779803326893097	220050.203158022	-33.9141785544258	118.354166666667	55.8125
120.354166666667	54.1875	0.0216315340655683	0.00808975153758666	217059.154469415	-32.790929311686	118.479166666667	55.8125
120.979166666667	54.1875	0.023762838180237	0.00721678337085928	316447.525989703	-46.1205542238871	117.3125	56.1041666666667
121.020833333333	54.1875	0.0238519964047278	0.00725369911646199	249103.45444044	-43.8498093510183	118.270833333333	55.7708333333333
121.0625	54.1875	0.0248449939954673	0.00686430041197408	321435.56591557	-47.9562125583228	117.229166666667	56.0625
121.104166666667	54.1875	0.0236666657016129	0.00554805903985126	342295.52036584	-58.0384350322276	116.479166666667	55.7291666666667
121.145833333333	54.1875	0.0262491338784038	0.00483062544735329	171998.46272899	-37.8772371117993	119.479166666667	55.3958333333333
121.1875	54.1875	0.0239076653782275	0.00496526655017041	165588.463467149	-60.6533802846173	118.9375	54.8958333333333
121.229166666667	54.1875	0.0239552724543398	0.00557802118268169	354519.899011796	-60.7584404125503	116.3125	55.6458333333333
121.270833333333	54.1875	0.0239316004755128	0.00607284225813163	408748.492550019	-71.0573361547859	115.1875	55.2291666666667
121.3125	54.1875	0.0248966300301214	0.0068281519382382	340627.556738642	-53.3466453122036	116.9375	55.9375
121.354166666667	54.1875	0.0237809101864836	0.00539775519225331	385118.033088747	-42.0239157736388	117.145833333333	56.6875
121.395833333333	54.1875	0.024062183511994	0.00477818449156323	242475.645161368	-90.6883028800273	117.6875	54.1041666666667
121.4375	54.1875	0.0240083070851257	0.00597938144147665	464033.972297472	-64.9635682253585	114.729166666667	55.7708333333333
121.479166666667	54.1875	0.0244964174106896	0.00652566452810189	461589.431573258	-63.0079733034574	114.895833333333	55.8958333333333
121.520833333333	54.1875	0.0238351133809808	0.00583986622001447	451290.378391588	-61.848635615768	115.145833333333	55.9375
121.5625	54.1875	0.0239064669874359	0.00584907456938181	453690.076575452	-61.9767333520716	115.145833333333	55.9375
121.604166666667	54.1875	0.0237579372192224	0.00574633551239462	456092.614859947	-62.1033027168604	115.145833333333	55.9375
121.645833333333	54.1875	0.023466298233098	0.00516832886748378	458497.947749411	-62.2283659662408	115.145833333333	55.9375
121.6875	54.1875	0.0244675727821841	0.00649711159302851	453565.065657634	-65.7357597128612	115.104166666667	55.6875
121.729166666667	54.1875	0.0251805457992422	0.00738964515253938	480366.702603188	-65.0642994099035	114.770833333333	55.8125
121.770833333333	54.1875	0.0239849162692506	0.00758187063241622	391480.76038206	-40.0469500668506	117.645833333333	56.8125
121.8125	54.1875	0.0240834081138385	0.00577464709624755	468146.346266244	-62.713989409723	115.145833333333	55.9375
121.854166666667	54.1875	0.0270322867196227	0.00441939021605082	272394.907252584	-90.261460660525	117.6875	54.1041666666667
121.895833333333	54.1875	0.0278991852366723	0.00448877314849225	275114.913475504	-90.22525513572	117.6875	54.1041666666667
121.9375	54.1875	0.0283012529022714	0.00436624489554606	468736.000588623	-60.8965059880188	115.354166666667	56.0625
121.979166666667	54.1875	0.0237320449824433	0.00543010082902522	470619.886387399	-60.3788509355686	115.395833333333	56.1041666666667
122.020833333333	54.1875	0.0238259845835417	0.00750939662615886	402153.729730318	-41.624843487914	117.645833333333	56.8125
122.0625	54.1875	0.0253792441401083	0.00751172882000416	500161.616809835	-65.8482794346253	114.770833333333	55.8125
122.104166666667	54.1875	0.0239928759074854	0.00614380239514657	503720.796016917	-66.5355801281092	114.729166666667	55.7708333333333
122.145833333333	54.1875	0.0240521654711754	0.00508331338440726	291435.053726936	-90.0155877550142	117.6875	54.1041666666667
122.1875	54.1875	0.0269380391868934	0.00392052008779433	294155.084483704	-89.981810821913	117.6875	54.1041666666667
122.229166666667	54.1875	0.0265797396327348	0.00408420451465611	296875.114735909	-89.9483430292015	117.6875	54.1041666666667
122.270833333333	54.1875	0.0264596755651476	0.00403876821730167	299595.143564192	-89.9151759506461	117.6875	54.1041666666667
122.3125	54.1875	0.0270928908405784	0.00405543368096028	302315.170073739	-89.882301463121	117.6875	54.1041666666667
122.354166666667	54.1875	0.0279128809954957	0.00427419730886202	305035.193393199	-89.849711733102	117.6875	54.1041666666667
122.395833333333	54.1875	0.0273983424585909	0.00467239245339334	484860.326917958	-61.1305776129117	115.5625	56.1041666666667
122.4375	54.1875	0.0237014900459906	0.00493463623670795	490239.499497383	-61.9881991566159	115.479166666667	56.0625
122.479166666667	54.1875	0.0243479675255872	0.00479608220219577	492642.159147289	-62.1027735711384	115.479166666667	56.0625
122.520833333333	54.1875	0.0268728925501195	0.00445307493814517	492018.607508015	-61.4878545096412	115.5625	56.1041666666667
122.5625	54.1875	0.0278818901911125	0.00424432771754345	504692.677519092	-62.6568073695878	115.354166666667	56.0625
122.604166666667	54.1875	0.027883348555588	0.00434750742680622	504692.677519089	-62.6568073695877	115.395833333333	56.0625
122.645833333333	54.1875	0.0282829659123484	0.00439208094776712	509529.58108481	-62.8699396334894	115.354166666667	56.0625
122.6875	54.1875	0.0290485215578956	0.00443911937412899	511951.472150469	-62.97475236387	115.354166666667	56.0625
122.729166666667	54.1875	0.0281504914154113	0.00457154618386917	514375.611755716	-63.0784167233036	115.354166666667	56.0625
122.770833333333	54.1875	0.0237371924830632	0.00502858596523965	509529.58108481	-62.8699396334894	115.479166666667	56.0625
122.8125	54.1875	0.023894025602625	0.00570421839403837	529841.157162203	-64.2453240442175	115.145833333333	56.0208333333333
122.854166666667	54.1875	0.0263123342798865	0.00468622392365628	514375.611755716	-63.0784167233036	115.479166666667	56.0625
122.895833333333	54.1875	0.0269476680185951	0.00426965496367301	528148.374931664	-63.1071376357367	115.3125	56.1041666666667
122.9375	54.1875	0.028145593179374	0.00435445148135269	524094.014096617	-63.4818890647064	115.395833333333	56.0625
122.979166666667	54.1875	0.0279323392769015	0.00403794495572018	525723.576960384	-63.0072220481606	115.4375	56.1041666666667
123.020833333333	54.1875	0.0284391638833987	0.00394941271231386	442749.105803772	-49.5994136086228	117.520833333333	56.6458333333333
123.0625	54.1875	0.0283232457989007	0.00381613317496743	444823.465718209	-49.7924138512218	117.520833333333	56.6458333333333
123.104166666667	54.1875	0.0288073297907226	0.00399417557334002	446903.710565626	-49.9834608561813	117.520833333333	56.6458333333333
123.145833333333	54.1875	0.0290962145661528	0.00361256357565947	448989.757806405	-50.1725763505041	117.520833333333	56.6458333333333
123.1875	54.1875	0.0290953076018686	0.00379061015416781	451081.526196162	-50.3597818592606	117.520833333333	56.6458333333333
123.229166666667	54.1875	0.0292112049610781	0.00379706569951219	541180.651250108	-64.1470856984898	115.395833333333	56.0625
123.270833333333	54.1875	0.0305953508856048	0.00386635576097029	451679.75397696	-49.6912006999716	117.645833333333	56.6875
123.3125	54.1875	0.0309417089871354	0.00390494950671147	453756.8545897	-49.879302923729	117.645833333333	56.6875
123.354166666667	54.1875	0.0309546520666317	0.00385530640803223	455839.680962092	-50.0655324049985	117.645833333333	56.6875
123.395833333333	54.1875	0.0305558482217017	0.00386034005777026	457928.1542221	-50.2499096438584	117.645833333333	56.6875
123.4375	54.1875	0.0298534551666844	0.00383935041013002	460022.196714649	-50.4324549511335	117.645833333333	56.6875
123.479166666667	54.1875	0.0295117900024659	0.00400844528122147	555900.610897859	-64.6787590368047	115.395833333333	56.0625
123.520833333333	54.1875	0.0298885762114795	0.00402200626879433	464226.684753637	-50.792130061166	117.645833333333	56.6875
123.5625	54.1875	0.0306512748901715	0.00402535383877909	466336.980912844	-50.9692995297167	117.645833333333	56.6875
123.604166666667	54.1875	0.030257540826491	0.00400720086438847	468452.547494725	-51.1447163967866	117.645833333333	56.6875
123.645833333333	54.1875	0.0302496541992818	0.00397819222095089	470573.312660941	-51.3184000128837	117.645833333333	56.6875
123.6875	54.1875	0.0307299479227293	0.00411209024124025	472699.205683962	-51.4903695347535	117.645833333333	56.6875
123.729166666667	54.1875	0.0309836262046695	0.0040204006988814	474830.156929967	-51.6606439251495	117.645833333333	56.6875
123.770833333333	54.1875	0.0305922151479604	0.00388394288537704	476966.097841913	-51.8292419527318	117.645833333333	56.6875
123.8125	54.1875	0.0293779004224323	0.00404442385882128	250528.814950167	-74.5547781981036	120.0625	54.7291666666667
123.854166666667	54.1875	0.029165877305091	0.00399604123435366	311578.710646529	-69.9279587120221	119.270833333333	55.0625
123.895833333333	54.1875	0.0291659786079194	0.00401101041470366	314134.644572719	-70.0644381907738	119.270833333333	55.0625
123.9375	54.1875	0.0282269458163257	0.0039942837027375	258401.475565203	-74.9365681260098	120.0625	54.7291666666667
123.979166666667	54.1875	0.0284677928944518	0.00389040064816249	261028.792742816	-75.0580293845296	120.0625	54.7291666666667
124.020833333333	54.1875	0.0293347949806769	0.00388036649005608	321815.36845476	-70.4592366284424	119.270833333333	55.0625
124.0625	54.1875	0.0296617250977208	0.00394075942469636	324379.744187349	-70.586142227518	119.270833333333	55.0625
124.104166666667	54.1875	0.0285826171214746	0.00381744324774177	326946.104621189	-70.7107898720971	119.270833333333	55.0625
124.145833333333	54.1875	0.0285307631253778	0.00389084606697227	329514.402490977	-70.8332306278483	119.270833333333	55.0625
124.1875	54.1875	0.0283752374183419	0.00388007164639981	274186.562765853	-75.6255075961434	120.0625	54.7291666666667
124.229166666667	54.1875	0.0280947571925144	0.00378808877857544	276822.065421005	-75.731558645079	120.0625	54.7291666666667
124.270833333333	54.1875	0.0270712769824481	0.0037608390105381	345220.55624159	-87.0842756781452	118.979166666667	54.2291666666667
124.3125	54.1875	0.027350307595533	0.00385041904631076	347937.052628585	-87.0733802630871	118.979166666667	54.2291666666667
124.354166666667	54.1875	0.0270063243267691	0.00402504031590265	435579.441585489	-88.515622585809	117.6875	54.1041666666667
124.395833333333	54.1875	0.0268417583361992	0.00406924846561819	438298.544459306	-88.49113473241	117.6875	54.1041666666667
124.4375	54.1875	0.0263558135440853	0.00413126433006911	441017.616780896	-88.4667400941399	117.6875	54.1041666666667
124.479166666667	54.1875	0.0274772507147884	0.00362804162170651	443736.658173711	-88.4424369503062	117.6875	54.1041666666667
124.520833333333	54.1875	0.0282214019396023	0.0033254977357363	361519.130280967	-87.0175444321071	118.979166666667	54.2291666666667
124.5625	54.1875	0.0283136905397922	0.00321795549670037	446455.668264599	-88.4182236221169	117.729166666667	54.1041666666667
124.604166666667	54.1875	0.0286134416935281	0.00341894692961968	366951.766734322	-86.9946134701756	118.979166666667	54.2291666666667
124.645833333333	54.1875	0.0289876253867998	0.00327134324126733	369668.042007439	-86.9830276349854	118.979166666667	54.2291666666667
124.6875	54.1875	0.0303371894466594	0.00318442838861479	372384.288234159	-86.9713638977525	118.979166666667	54.2291666666667
124.729166666667	54.1875	0.0290407837564047	0.00302765451645849	375100.505109018	-86.9596239455914	118.979166666667	54.2291666666667
124.770833333333	54.1875	0.0291191192707825	0.00323087318056546	377816.692328522	-86.9478094170344	118.979166666667	54.2291666666667
124.8125	54.1875	0.0303181562153879	0.00315913479491069	380532.849591053	-86.9359219037669	118.979166666667	54.2291666666667
124.854166666667	54.1875	0.0307194698145303	0.0034290786617087	383248.976596813	-86.9239629522878	118.979166666667	54.2291666666667
124.895833333333	54.1875	0.0311603759414115	0.00339655044287681	385965.073047771	-86.9119340655	118.979166666667	54.2291666666667
124.9375	54.1875	0.0307374361919188	0.00321965353071161	388681.13864758	-86.8998367042347	118.979166666667	54.2291666666667
120.145833333333	54.1458333333333	0.0210742902634985	0.00804787270510747	218121.245244921	-30.9970688051385	118.354166666667	55.8125
120.1875	54.1458333333333	0.0220903079735974	0.00823712126022238	219535.17191809	-31.5723057752067	118.354166666667	55.8125
120.229166666667	54.1458333333333	0.0228254147251024	0.0085099753913386	220972.233793784	-32.1399012738829	118.354166666667	55.8125
120.270833333333	54.1458333333333	0.022868351033852	0.00876132105703998	222431.981960126	-32.6998829670105	118.354166666667	55.8125
120.3125	54.1458333333333	0.0229516192039861	0.00885145682070364	223913.972212825	-33.252283978597	118.354166666667	55.8125
120.354166666667	54.1458333333333	0.0219987584406584	0.00819991785824102	225417.765345484	-33.7971425547865	118.354166666667	55.8125
120.395833333333	54.1458333333333	0.0219024522828077	0.00825044903601329	222431.981960126	-32.6998829670105	118.479166666667	55.8125
120.4375	54.1458333333333	0.0220235890953871	0.00809997718155146	223913.972212825	-33.252283978597	118.479166666667	55.8125
120.479166666667	54.1458333333333	0.0213953480106679	0.00789989863254484	298973.48082145	-41.8851625350972	117.270833333333	56.1041666666667
120.520833333333	54.1458333333333	0.0237764511230186	0.00767026237973433	298973.48082145	-41.8851625350972	117.3125	56.1041666666667
120.5625	54.1458333333333	0.0253522105050635	0.00717715876002038	301258.357706236	-43.5596477988875	117.229166666667	56.0625
120.9375	54.1458333333333	0.0243350941285641	0.00598534001010232	335643.499637685	-56.5209346199173	116.479166666667	55.7291666666667
120.979166666667	54.1458333333333	0.0238579074103272	0.00563688321410622	337917.418911252	-56.7417086899309	116.479166666667	55.7291666666667
121.020833333333	54.1458333333333	0.0240408046550656	0.00552571209045018	340197.050363128	-56.9592998623526	116.479166666667	55.7291666666667
121.0625	54.1458333333333	0.0239112081551432	0.00564632400752404	160938.714279326	-57.8919904573045	118.9375	54.8958333333333
121.104166666667	54.1458333333333	0.023444050881651	0.00511909926675749	126360.667354498	-80.7811226443095	119.1875	54.3125
121.145833333333	54.1458333333333	0.0262608870613371	0.00461976025107287	165574.973046297	-58.8268034036623	118.9375	54.8958333333333
121.1875	54.1458333333333	0.0235153533384158	0.00488269620752766	131738.254532752	-81.094339224989	119.1875	54.3125
121.229166666667	54.1458333333333	0.0236224254320492	0.00528488249742116	383199.319471788	-40.7560095238032	117.145833333333	56.6875
121.270833333333	54.1458333333333	0.0237727130874143	0.00556196765836277	386543.666952795	-40.2769431638691	117.1875	56.7291666666667
121.3125	54.1458333333333	0.0238306977495673	0.00543519034999251	388308.827797641	-40.5493807321416	117.1875	56.7291666666667
121.354166666667	54.1458333333333	0.0238951781543856	0.00559489207051909	390083.778610797	-40.8191906952146	117.1875	56.7291666666667
121.395833333333	54.1458333333333	0.0269039441369271	0.00455909726413476	242464.263884318	-89.5928928021051	117.6875	54.1041666666667
121.4375	54.1458333333333	0.0236388464169739	0.00539283955364018	393662.517191121	-41.3510137870825	117.1875	56.7291666666667
121.479166666667	54.1458333333333	0.0242290576937644	0.00500359449135227	247909.63619221	-89.5350296994538	117.6875	54.1041666666667
121.520833333333	54.1458333333333	0.0263046321199812	0.00493384864656828	250632.306059946	-89.5064904058036	117.6875	54.1041666666667
121.5625	54.1458333333333	0.0239395391033603	0.00497639492854323	253354.964299158	-89.4782013668212	117.6875	54.1041666666667
121.604166666667	54.1458333333333	0.0234691633286614	0.00525539260721116	458280.860645068	-61.5917135658347	115.145833333333	55.9375
121.645833333333	54.1458333333333	0.0243769350655395	0.00668621708340708	453019.893323064	-65.094485974338	115.104166666667	55.6875
121.6875	54.1458333333333	0.02508209946934	0.00732728753572521	479882.524715382	-64.4601842395506	114.770833333333	55.8125
121.729166666667	54.1458333333333	0.0253484382429719	0.00768304360446407	482340.318748371	-64.5656783188012	114.770833333333	55.8125
121.770833333333	54.1458333333333	0.0248003861110582	0.00714596531386144	480681.230705032	-63.3132341443244	114.895833333333	55.8958333333333
121.8125	54.1458333333333	0.0238959886938097	0.00579594081309567	488211.086502342	-65.3890534040872	114.729166666667	55.7708333333333
121.854166666667	54.1458333333333	0.0236144419922826	0.00512979203254173	472700.629543026	-62.3326160863629	115.145833333333	55.9375
121.895833333333	54.1458333333333	0.0236108941705025	0.00503989532973272	475113.376761851	-62.4511160399458	115.145833333333	55.9375
121.9375	54.1458333333333	0.0272970646030455	0.00432684099625178	461192.540564121	-59.2153687790681	115.5625	56.1041666666667
121.979166666667	54.1458333333333	0.0269938184206922	0.00438803571034551	477646.346108665	-60.151154200768	115.3125	56.1041666666667
122.020833333333	54.1458333333333	0.0240574729874215	0.00620225386941392	500612.062435389	-65.8698991764022	114.729166666667	55.7708333333333
122.0625	54.1458333333333	0.0244505807078822	0.00519510091105602	471009.192946329	-60.4044498822785	115.479166666667	56.0625
122.104166666667	54.1458333333333	0.0243566907388428	0.00495128854047245	304501.15874029	-96.9013100161972	117.520833333333	53.7291666666667
122.145833333333	54.1458333333333	0.0277038185458575	0.00433428448074754	291470.666959705	-89.1045007375976	117.6875	54.1041666666667
122.1875	54.1458333333333	0.0278634647369181	0.00445208748869071	291470.666959709	-89.1045007375975	117.729166666667	54.1041666666667
122.229166666667	54.1458333333333	0.0282532416540317	0.00438283485190209	294193.090052422	-89.0791673651429	117.729166666667	54.1041666666667
122.270833333333	54.1458333333333	0.0282640372317849	0.00394385026094093	299637.877968695	-89.02896031756	117.6875	54.1041666666667
122.3125	54.1458333333333	0.0282506334003562	0.00395648221003841	302360.241982969	-89.0040783501728	117.6875	54.1041666666667
122.354166666667	54.1458333333333	0.0278350111986188	0.00455234497099528	492434.665280169	-61.5127265876503	115.395833333333	56.0625
122.395833333333	54.1458333333333	0.0280289226112684	0.00456056391094044	497226.120515579	-61.7442045489003	115.354166666667	56.0625
122.4375	54.1458333333333	0.0233004621540851	0.00505772144821836	506700.910129477	-63.8735847774764	115.145833333333	55.9375
122.479166666667	54.1458333333333	0.0235591353267477	0.0052438268736871	494829.086149969	-61.6291085652034	115.479166666667	56.0625
122.520833333333	54.1458333333333	0.023714243899228	0.00536651691556548	497226.120515579	-61.7442045489003	115.479166666667	56.0625
122.5625	54.1458333333333	0.0268301145522987	0.00445763137300613	510986.37042141	-61.8172978815364	115.3125	56.1041666666667
122.604166666667	54.1458333333333	0.0269011780005913	0.00453750050061502	513387.570770134	-61.9268113276092	115.3125	56.1041666666667
122.645833333333	54.1458333333333	0.0279756853406118	0.00458371014479266	511661.103606807	-62.4087149899886	115.354166666667	56.0625
122.6875	54.1458333333333	0.0290542212768334	0.00463856132501052	686662.175801629	-76.0274443088069	112.1875	55.1875
122.729166666667	54.1458333333333	0.0296654157307685	0.00443840515189106	666664.502577007	-71.8279837652071	112.645833333333	55.6041666666667
122.770833333333	54.1458333333333	0.0296595176187096	0.00467450680787499	669251.75571928	-71.866709953329	112.645833333333	55.6041666666667
122.8125	54.1458333333333	0.0279629942884733	0.00455231965199823	521332.07470069	-62.8280713739275	115.354166666667	56.0625
122.854166666667	54.1458333333333	0.028174780143356	0.00426606997217606	523755.463792883	-62.9300939512106	115.354166666667	56.0625
122.895833333333	54.1458333333333	0.0288291126807745	0.00439293492964071	523755.463792883	-62.9300939512106	115.395833333333	56.0625
122.9375	54.1458333333333	0.0283516104348588	0.00432745930071222	528608.794256531	-63.1308606044788	115.354166666667	56.0625
122.979166666667	54.1458333333333	0.0278454090650325	0.00414406091998812	531038.674028411	-63.2296327196261	115.354166666667	56.0625
123.020833333333	54.1458333333333	0.0278277672182629	0.00409469663747689	533470.656644124	-63.3273490193991	115.354166666667	56.0625
123.0625	54.1458333333333	0.0281305417163084	0.00431628051672047	533470.656644124	-63.3273490193991	115.395833333333	56.0625
123.104166666667	54.1458333333333	0.030148080208454	0.00429895120164143	446491.495793635	-48.4717512705875	117.645833333333	56.6875
123.145833333333	54.1458333333333	0.0290653788645672	0.00420074729300857	538340.812948518	-63.5196678601717	115.395833333333	56.0625
123.1875	54.1458333333333	0.0296811241522593	0.00416390864971244	540778.92915891	-63.614296720692	115.395833333333	56.0625
123.229166666667	54.1458333333333	0.0299501807016897	0.00418795450319804	543219.033236283	-63.7079224122113	115.395833333333	56.0625
123.270833333333	54.1458333333333	0.029854900398678	0.00401816024551606	454693.734831993	-49.2462877129627	117.645833333333	56.6875
123.3125	54.1458333333333	0.0308885350604092	0.00398033803791826	456759.222185651	-49.435177601919	117.645833333333	56.6875
123.354166666667	54.1458333333333	0.0311072123399489	0.00401662578669727	453360.352610907	-48.3915333757971	117.8125	56.7291666666667
123.395833333333	54.1458333333333	0.0312940074599704	0.00415348023612957	460907.543777813	-49.8074055920301	117.645833333333	56.6875
123.4375	54.1458333333333	0.0309337803955957	0.0039181544229842	462990.22111411	-49.9907833685886	117.645833333333	56.6875
123.479166666667	54.1458333333333	0.030639635582807	0.00387824822192283	465078.473522566	-50.1723631574099	117.645833333333	56.6875
123.520833333333	54.1458333333333	0.0306781659820129	0.00392406214313761	467172.225496584	-50.3521643556801	117.645833333333	56.6875
123.5625	54.1458333333333	0.0310229126897406	0.00401297777474086	469271.402676653	-50.5302061822118	117.645833333333	56.6875
123.604166666667	54.1458333333333	0.0310122570047601	0.00395663666986455	471375.9318335	-50.7065076764977	117.645833333333	56.6875
123.645833333333	54.1458333333333	0.0309752932212686	0.00402111728181847	473485.740851375	-50.881087697916	117.645833333333	56.6875
123.6875	54.1458333333333	0.0309433590604031	0.00411658680193238	475600.758711463	-51.0539649250812	117.645833333333	56.6875
123.729166666667	54.1458333333333	0.0307473643575175	0.00428833303000834	477720.915475465	-51.225157855335	117.645833333333	56.6875
123.770833333333	54.1458333333333	0.0307350249609393	0.00426764341692664	479846.142269331	-51.39468480437	117.645833333333	56.6875
123.8125	54.1458333333333	0.0307273032519607	0.00424099566542038	481976.371267142	-51.5625639059769	117.645833333333	56.6875
123.854166666667	54.1458333333333	0.0307244895074238	0.00421132433735612	313200.694136048	-69.1316704321335	119.270833333333	55.0625
123.895833333333	54.1458333333333	0.0305481794648551	0.00400375833885776	315746.054829967	-69.2738945985348	119.270833333333	55.0625
123.9375	54.1458333333333	0.0288202194778072	0.00401259180165723	318293.785987671	-69.4135714440355	119.270833333333	55.0625
123.979166666667	54.1458333333333	0.0300666753812512	0.00392541583211921	320843.830253897	-69.5507593591228	119.270833333333	55.0625
124.020833333333	54.1458333333333	0.0294040138962197	0.00395842127397686	405170.486880834	-84.8596494003165	117.8125	54.3125
124.0625	54.1458333333333	0.0297764119124912	0.0037002976079929	514183.728583546	-66.9046776270787	116.520833333333	55.7291666666667
124.104166666667	54.1458333333333	0.0290992884354807	0.00362225928163056	516689.061791892	-66.98916629271	116.520833333333	55.7291666666667
124.145833333333	54.1458333333333	0.0287114613629829	0.00355103922746248	519195.95537571	-67.0726747038231	116.520833333333	55.7291666666667
124.1875	54.1458333333333	0.0287180275122366	0.00363089548834442	275374.574044099	-74.6912804835205	120.0625	54.7291666666667
124.229166666667	54.1458333333333	0.0279866646981259	0.00347223566982497	278001.446844693	-74.8057335199398	120.0625	54.7291666666667
124.270833333333	54.1458333333333	0.0272032327350113	0.00354609834188647	280629.729814384	-74.9177259942377	120.0625	54.7291666666667
124.3125	54.1458333333333	0.0272540917375698	0.00376698012004957	348204.623134027	-86.3119690049771	118.979166666667	54.2291666666667
124.354166666667	54.1458333333333	0.0272857888610767	0.00381589198345145	350921.741934758	-86.3068951737475	118.979166666667	54.2291666666667
124.395833333333	54.1458333333333	0.0267978421274714	0.00381808366892069	438445.140753436	-87.8862155620204	117.6875	54.1041666666667
124.4375	54.1458333333333	0.0274199829334746	0.0039569033289004	441166.035034813	-87.8655704832029	117.6875	54.1041666666667
124.479166666667	54.1458333333333	0.0272859960028111	0.00376711412082706	359073.001188283	-86.2905982437349	118.979166666667	54.2291666666667
124.520833333333	54.1458333333333	0.027859905225334	0.00339308335028894	361790.053343756	-86.2848208995291	118.979166666667	54.2291666666667
124.5625	54.1458333333333	0.0292884003141502	0.00318313837553258	364507.087452649	-86.2788774597285	118.979166666667	54.2291666666667
124.604166666667	54.1458333333333	0.0301555075112214	0.00311550393000806	367224.102979574	-86.272771606114	118.979166666667	54.2291666666667
124.645833333333	54.1458333333333	0.0302907655932734	0.00315971839652075	369941.099397909	-86.2665069122487	118.979166666667	54.2291666666667
124.6875	54.1458333333333	0.0305589256928616	0.00331649640423643	372658.076189461	-86.2600868474227	118.979166666667	54.2291666666667
124.729166666667	54.1458333333333	0.0306868422914314	0.00338091875308736	375375.032844169	-86.2535147804265	118.979166666667	54.2291666666667
124.770833333333	54.1458333333333	0.0307188867987032	0.00330441400391318	378091.968859824	-86.2467939831615	118.979166666667	54.2291666666667
124.8125	54.1458333333333	0.0308902313469918	0.00539900672909083	380808.883741764	-86.2399276340962	118.979166666667	54.2291666666667
124.854166666667	54.1458333333333	0.0312453053208957	0.00539607635971671	383525.777002621	-86.2329188215755	118.979166666667	54.2291666666667
124.895833333333	54.1458333333333	0.031101971304709	0.0034792443169183	386242.64816207	-86.2257705469902	118.979166666667	54.2291666666667
124.9375	54.1458333333333	0.0311169687635005	0.00533084499001745	388959.496746565	-86.218485727814	118.979166666667	54.2291666666667
124.979166666667	54.1458333333333	0.0308381582732026	0.00526434320345956	391676.322289113	-86.211067200514	118.979166666667	54.2291666666667
125.020833333333	54.1458333333333	0.0304295366161193	0.0032109396659398	394393.124329056	-86.2035177233408	118.979166666667	54.2291666666667
125.0625	54.1458333333333	0.0301419939812003	0.00321443000061864	397109.902411839	-86.1958399790039	118.979166666667	54.2291666666667
125.104166666667	54.1458333333333	0.0300871371361412	0.00325292698670446	399826.656088803	-86.188036577239	118.979166666667	54.2291666666667
125.145833333333	54.1458333333333	0.0295773427104383	0.00328459817513054	402543.384917008	-86.1801100572699	118.979166666667	54.2291666666667
125.1875	54.1458333333333	0.0295473744250422	0.00340036780553941	405260.088459008	-86.1720628901727	118.979166666667	54.2291666666667
120.145833333333	54.1041666666667	0.0219840883912782	0.00831843640770454	222109.579982923	-30.3811718381523	118.354166666667	55.8125
120.1875	54.1041666666667	0.0218048656695257	0.00807744363484888	219400.312648109	-29.2214659860135	118.479166666667	55.8125
120.229166666667	54.1041666666667	0.021760150977702	0.0086137236723494	224912.83090905	-31.511616093375	118.354166666667	55.8125
120.270833333333	54.1041666666667	0.0227578729205457	0.00869673950145706	297103.640708765	-40.2173413997312	117.1875	56.1041666666667
120.3125	54.1041666666667	0.0209649127934536	0.00813334830186295	295350.527859556	-39.8477470479325	117.270833333333	56.1041666666667
120.354166666667	54.1041666666667	0.0214404448334871	0.00831603987590358	224912.83090905	-31.511616093375	118.479166666667	55.8125
120.395833333333	54.1041666666667	0.0219567049584952	0.00852032183887642	226348.612366622	-32.0659044742523	118.479166666667	55.8125
120.4375	54.1041666666667	0.0221253398155921	0.00832997189797751	227806.592034663	-32.6129356276393	118.479166666667	55.8125
120.479166666667	54.1041666666667	0.0239461876010789	0.00777083112720827	227019.866179487	-34.3630325043184	118.4375	55.7708333333333
120.520833333333	54.1041666666667	0.0251023111458511	0.00730649877519988	302784.546050342	-42.6156880132931	117.229166666667	56.0625
120.5625	54.1041666666667	0.0244604632270979	0.00644166301083192	211468.695966241	-30.5022217823382	118.854166666667	55.7291666666667
120.604166666667	54.1041666666667	0.0245284748547627	0.00646413036676871	212864.343487592	-31.1004446402349	118.854166666667	55.7291666666667
120.645833333333	54.1041666666667	0.0253792008867457	0.00708977210030986	308374.108469393	-43.6325494474698	117.229166666667	56.0625
120.6875	54.1041666666667	0.0235073376181428	0.00773512379460658	307894.38769112	-42.3409399027117	117.354166666667	56.1041666666667
120.729166666667	54.1041666666667	0.0259803414031737	0.00736712305222324	312834.212185169	-47.780430260713	117.020833333333	55.9375
120.9375	54.1041666666667	0.0246170451198624	0.00669049406613086	321807.674474778	-45.8584387250113	117.229166666667	56.0625
120.979166666667	54.1041666666667	0.0244464749223042	0.00584563744106197	336137.628517809	-54.7314701818961	116.604166666667	55.7708333333333
121.020833333333	54.1041666666667	0.0238989981962235	0.00524523451339828	161184.405900819	-56.0146655725171	118.9375	54.8958333333333
121.0625	54.1041666666667	0.0261845655810067	0.00480357142565904	163450.992335614	-56.5150836827627	118.9375	54.8958333333333
121.104166666667	54.1041666666667	0.0265498767883253	0.0048476968392752	165730.525827235	-57.0013099331605	118.9375	54.8958333333333
121.145833333333	54.1041666666667	0.0273651491611788	0.00475346362562171	168022.478641796	-57.4738459552529	118.9375	54.8958333333333
121.1875	54.1041666666667	0.0243394265046411	0.00494184031323271	351863.755012788	-57.1605270400432	116.479166666667	55.7291666666667
121.229166666667	54.1041666666667	0.0242323839205631	0.00514385807158735	172641.657934543	-58.3797597193148	118.9375	54.8958333333333
121.270833333333	54.1041666666667	0.0268154373411648	0.00446547207905985	134341.008919766	-75.2055812018952	119.270833333333	54.3958333333333
121.3125	54.1041666666667	0.026669526330475	0.00465907905696665	177304.79650851	-59.2364691634942	118.9375	54.8958333333333
121.354166666667	54.1041666666667	0.0267608829817485	0.00455161264211009	179651.780091583	-59.6474350199223	118.9375	54.8958333333333
121.395833333333	54.1041666666667	0.0281288947644945	0.00442736209482906	374605.857797155	-39.3813822594256	117.520833333333	56.6458333333333
121.4375	54.1041666666667	0.0274429133517161	0.00440749129443736	376340.401830525	-39.6680643363057	117.520833333333	56.6458333333333
121.479166666667	54.1041666666667	0.026782975807188	0.00445906181785416	378085.391973815	-39.9519508390278	117.520833333333	56.6458333333333
121.520833333333	54.1041666666667	0.0266658986423398	0.00484777069389755	397476.915668349	-41.9037965524968	117.1875	56.6875
121.5625	54.1041666666667	0.0260498327179798	0.00468300225973805	253439.61309312	-88.4302555694126	117.6875	54.1041666666667
121.604166666667	54.1041666666667	0.026380771566089	0.00452069987668588	256164.077272729	-88.4133720921996	117.6875	54.1041666666667
121.645833333333	54.1041666666667	0.0263284625745963	0.00428110142355182	258888.519214943	-88.396488470445	117.6875	54.1041666666667
121.6875	54.1041666666667	0.0270301081477936	0.00447567701302597	261612.938682997	-88.379604702611	117.6875	54.1041666666667
121.729166666667	54.1041666666667	0.0272232474229309	0.00413577125879661	264337.335440114	-88.3627207871601	117.6875	54.1041666666667
121.770833333333	54.1041666666667	0.0265243704629606	0.00430921565193343	267061.709249526	-88.3458367225543	117.6875	54.1041666666667
121.8125	54.1041666666667	0.0264184246209171	0.00451661292014323	269786.059874444	-88.3289525072561	117.6875	54.1041666666667
121.854166666667	54.1041666666667	0.0260876846021919	0.0046826272254133	287724.718316242	-96.5844139082204	117.520833333333	53.7291666666667
121.895833333333	54.1041666666667	0.0263338319141766	0.00468969280268788	290432.498039197	-96.4892055235132	117.520833333333	53.7291666666667
121.9375	54.1041666666667	0.0273773249750106	0.00438020732847058	277958.97027431	-88.2782989418286	117.6875	54.1041666666667
121.979166666667	54.1041666666667	0.029750134776355	0.0047529484206464	640314.181288825	-75.2003295592363	112.229166666667	55.1875
122.020833333333	54.1041666666667	0.0261575625580512	0.00480597387890107	298558.826027933	-96.2121083671391	117.520833333333	53.7291666666667
122.0625	54.1041666666667	0.0273116370239491	0.00449906074592208	286131.663488912	-88.2276439648092	117.6875	54.1041666666667
122.104166666667	54.1041666666667	0.0283009663418993	0.00440792779535407	288855.845191894	-88.2107586516062	117.6875	54.1041666666667
122.145833333333	54.1041666666667	0.0293544054396699	0.00460681154400679	653493.775294977	-75.3374253448117	112.1875	55.1875
122.1875	54.1041666666667	0.0282084037605501	0.00449585849405699	291580.001815885	-88.1938731754085	117.729166666667	54.1041666666667
122.229166666667	54.1041666666667	0.0292779485867626	0.00447441215889929	411125.352226278	-44.609706452984	117.520833333333	56.6458333333333
122.270833333333	54.1041666666667	0.0279130399012143	0.00409093553500791	299752.318845387	-88.1432157534706	117.6875	54.1041666666667
122.3125	54.1041666666667	0.0282841912269096	0.00448974054210672	299752.318845391	-88.1432157534706	117.729166666667	54.1041666666667
122.354166666667	54.1041666666667	0.029695470743041	0.004245663781702	416902.995035656	-45.3080323414157	117.520833333333	56.6458333333333
122.395833333333	54.1041666666667	0.0265722768474481	0.00444648636010011	307924.401637121	-88.0925568092219	117.6875	54.1041666666667
122.4375	54.1041666666667	0.0268446770353233	0.00487032874776569	494663.491645264	-61.0415139808739	115.479166666667	56.0625
122.479166666667	54.1041666666667	0.0271951928801276	0.00460690639980049	504223.879781481	-61.50637513399	115.354166666667	56.0625
122.520833333333	54.1041666666667	0.0268552038920115	0.00469062318030993	510802.190499123	-61.2494906752631	115.3125	56.1041666666667
122.5625	54.1041666666667	0.0264392251491579	0.00460316894370871	513192.982263164	-61.3618651183033	115.3125	56.1041666666667
122.604166666667	54.1041666666667	0.0277321216899021	0.00479273150916306	511421.399362322	-61.8419166094007	115.354166666667	56.0625
122.645833333333	54.1041666666667	0.0278964769216477	0.00483708152897336	513825.560868423	-61.951353948934	115.354166666667	56.0625
122.6875	54.1041666666667	0.0279858501599894	0.00483674835555588	520380.503218137	-61.6918430286915	115.3125	56.1041666666667
122.729166666667	54.1041666666667	0.0282388199877584	0.00481151344871742	518641.153215984	-62.1667071584828	115.354166666667	56.0625
122.770833333333	54.1041666666667	0.030136824980984	0.00448228147618358	670709.602231816	-71.4915778095644	112.645833333333	55.6041666666667
122.8125	54.1041666666667	0.0305008544474978	0.00456557565178743	673294.429174092	-71.5312432489358	112.645833333333	55.6041666666667
122.854166666667	54.1041666666667	0.0304476468237439	0.00447988722935938	437537.955989519	-46.8054466222052	117.645833333333	56.6875
122.895833333333	54.1041666666667	0.0296050726184536	0.00454749683128931	525882.202895016	-62.4811583156184	115.395833333333	56.0625
122.9375	54.1041666666667	0.0288393850438487	0.00452901391362594	528300.463291807	-62.5837461011468	115.395833333333	56.0625
122.979166666667	54.1041666666667	0.0295915385317217	0.00444839533679498	530720.958734284	-62.685242915741	115.395833333333	56.0625
123.020833333333	54.1041666666667	0.02964900829647	0.00435511404058662	533143.657923309	-62.7856626264937	115.395833333333	56.0625
123.0625	54.1041666666667	0.0300956429933614	0.00431651403222835	447556.46786604	-47.8308688291938	117.645833333333	56.6875
123.104166666667	54.1041666666667	0.0300653059034884	0.00428420065074195	449579.695874775	-48.0299893324279	117.645833333333	56.6875
123.145833333333	54.1041666666667	0.0304116952744776	0.00415313460828531	451609.227304348	-48.2271694812514	117.645833333333	56.6875
123.1875	54.1041666666667	0.0304453088844268	0.00413562968973625	453644.976829707	-48.4224294000378	117.645833333333	56.6875
123.229166666667	54.1041666666667	0.0299147792540232	0.00416056127839631	455686.860388168	-48.6157890643632	117.645833333333	56.6875
123.270833333333	54.1041666666667	0.0302323239404825	0.00392779203065807	457734.795162678	-48.8072682982713	117.645833333333	56.6875
123.3125	54.1041666666667	0.0305367880322538	0.0039308161654143	459788.69956513	-48.9968867717552	117.645833333333	56.6875
123.354166666667	54.1041666666667	0.0310993658818514	0.0040671124224422	461848.493219731	-49.1846639984548	117.645833333333	56.6875
123.395833333333	54.1041666666667	0.0319139603817627	0.00392164982448987	458480.337456976	-48.1510152199246	117.8125	56.7291666666667
123.4375	54.1041666666667	0.0310831105470481	0.00390920202785679	460513.627421249	-48.3431830410735	117.8125	56.7291666666667
123.479166666667	54.1041666666667	0.0308614630232879	0.00388686329719535	468062.423776055	-49.7371409461608	117.645833333333	56.6875
123.520833333333	54.1041666666667	0.0312608287251859	0.00408100305889623	470144.994349695	-49.9177451255118	117.645833333333	56.6875
123.5625	54.1041666666667	0.0312506267878545	0.00406539280031412	472233.06990445	-50.0966032140363	117.645833333333	56.6875
123.604166666667	54.1041666666667	0.0308261199419647	0.00396190728430413	474326.576993562	-50.2737337496242	117.645833333333	56.6875
123.645833333333	54.1041666666667	0.0308521039402702	0.00401914488139734	476425.443268542	-50.4491551028941	117.645833333333	56.6875
123.6875	54.1041666666667	0.0305876914224577	0.00388786137761983	478529.597463283	-50.6228854762829	117.645833333333	56.6875
123.729166666667	54.1041666666667	0.0290353769378209	0.00392871235410337	484446.457995703	-51.7588360650847	117.520833333333	56.6458333333333
123.770833333333	54.1041666666667	0.0298535592572805	0.00405376293244513	482753.489865288	-50.9653452477871	117.645833333333	56.6875
123.8125	54.1041666666667	0.0296931505656747	0.00405644283102547	312350.780207679	-68.1932855445846	119.270833333333	55.0625
123.854166666667	54.1041666666667	0.0296888591315098	0.00402293920420648	314882.578317567	-68.3437464736053	119.270833333333	55.0625
123.895833333333	54.1041666666667	0.0288527616082784	0.00404203489323384	317416.994253911	-68.4915351558576	119.270833333333	55.0625
123.9375	54.1041666666667	0.0290656221945796	0.00406049221610209	319953.964927191	-68.6367124244779	119.270833333333	55.0625
123.979166666667	54.1041666666667	0.0293969331624679	0.00395657907990084	263572.752741238	-73.1105717296484	120.0625	54.7291666666667
124.020833333333	54.1041666666667	0.0277959918792289	0.0037706908879947	516232.157067868	-62.059612385998	116.6875	56.0625
124.0625	54.1041666666667	0.0268427447166425	0.00422828915110654	521622.329523174	-53.7689130976753	117.1875	56.6875
124.104166666667	54.1041666666667	0.0274536666865429	0.00394489234045464	419582.70881357	-87.4000436039691	117.6875	54.1041666666667
124.145833333333	54.1041666666667	0.0271859567794182	0.00379934766295799	422305.38297425	-87.3831484955767	117.6875	54.1041666666667
124.1875	54.1041666666667	0.02689389252528	0.00437782089415745	326993.519356735	-83.9084711093107	119.1875	54.3125
124.229166666667	54.1041666666667	0.0265488505911188	0.00405767182081559	427750.620976929	-87.3493575622101	117.6875	54.1041666666667
124.270833333333	54.1041666666667	0.0269274291198712	0.00358192393337438	430473.184344391	-87.3324617341601	117.6875	54.1041666666667
124.3125	54.1041666666667	0.026336951469466	0.00417531735848704	433195.710306225	-87.3155656631485	117.6875	54.1041666666667
124.354166666667	54.1041666666667	0.0267695165125432	0.00362618549213389	435918.198625129	-87.2986693476374	117.6875	54.1041666666667
124.395833333333	54.1041666666667	0.0268654156017663	0.00348743257632589	438640.649063805	-87.2817727860889	117.6875	54.1041666666667
124.4375	54.1041666666667	0.0274319364357365	0.00350318688054119	441363.061384933	-87.264875976965	117.6875	54.1041666666667
124.479166666667	54.1041666666667	0.0278898248845777	0.00323367647476842	359402.817059155	-85.5535490415174	118.979166666667	54.2291666666667
124.520833333333	54.1041666666667	0.028701635186731	0.00320005784067023	362120.111625941	-85.5533192269728	118.979166666667	54.2291666666667
124.5625	54.1041666666667	0.0286303019383438	0.00313822177016065	364837.404885156	-85.5528409038893	118.979166666667	54.2291666666667
124.604166666667	54.1041666666667	0.0302573618507603	0.00307085117910414	367554.695930232	-85.5521195779565	118.979166666667	54.2291666666667
124.645833333333	54.1041666666667	0.0302400041715921	0.00316522836233239	370271.983874255	-85.5511605932741	118.979166666667	54.2291666666667
124.6875	54.1041666666667	0.0311122200371208	0.00337336976046164	372989.267849235	-85.5499691382317	118.979166666667	54.2291666666667
124.729166666667	54.1041666666667	0.0309907607858004	0.00350626805899264	375706.547005427	-85.5485502511353	118.979166666667	54.2291666666667
124.770833333333	54.1041666666667	0.031163260612452	0.00543241452315581	378423.820510687	-85.5469088255912	118.979166666667	54.2291666666667
124.8125	54.1041666666667	0.0310538714605812	0.00356725843728316	381141.087549824	-85.5450496156593	118.979166666667	54.2291666666667
124.854166666667	54.1041666666667	0.0309776146710056	0.00555553262266618	383858.34732401	-85.5429772407887	118.979166666667	54.2291666666667
124.895833333333	54.1041666666667	0.0307559360424483	0.00448337827620174	386575.599050216	-85.5406961905451	118.979166666667	54.2291666666667
124.9375	54.1041666666667	0.0309057692277729	0.00549436196381823	389292.841960636	-85.5382108291398	118.979166666667	54.2291666666667
124.979166666667	54.1041666666667	0.0309906127359644	0.00528651232791065	392010.075302175	-85.535525399772	118.979166666667	54.2291666666667
125.020833333333	54.1041666666667	0.0310003895696662	0.00534047996933617	394727.298335948	-85.5326440287903	118.979166666667	54.2291666666667
125.0625	54.1041666666667	0.0307355376337207	0.0051695141501494	479472.698615234	-87.0282937925849	117.729166666667	54.1041666666667
125.104166666667	54.1041666666667	0.0307867981497169	0.00526367948556352	400161.710592722	-85.5263094069164	118.979166666667	54.2291666666667
125.145833333333	54.1041666666667	0.0305739449559113	0.00332650064511124	402878.898404674	-85.5228638595911	118.979166666667	54.2291666666667
125.1875	54.1041666666667	0.0305651563816424	0.00338227432542877	405596.073085875	-85.5192377849872	118.979166666667	54.2291666666667
125.229166666667	54.1041666666667	0.0305645113421276	0.00341755849154447	408313.233961528	-85.5154347819413	118.979166666667	54.2291666666667
125.270833333333	54.1041666666667	0.0305085936138633	0.00355823895163672	411030.380368415	-85.5114583541004	118.979166666667	54.2291666666667
125.3125	54.1041666666667	0.030707958499894	0.00384226090747965	413747.511654491	-85.5073119130462	118.979166666667	54.2291666666667
125.354166666667	54.1041666666667	0.0307294247044048	0.00412787619483759	416464.627178529	-85.5029987812965	118.979166666667	54.2291666666667
125.395833333333	54.1041666666667	0.0303335622063636	0.00433512851397342	253864.352000264	-83.1898411732559	121.520833333333	54.3125
125.4375	54.1041666666667	0.0298900012712574	0.00423505807609959	256570.729387274	-83.2284000525252	121.520833333333	54.3125
125.479166666667	54.1041666666667	0.0285319148239851	0.00385694128013131	254203.066255939	-82.1462789723742	121.604166666667	54.3541666666667
125.520833333333	54.1041666666667	0.027770653922772	0.00390593370282767	254203.066255939	-82.1462789723742	121.645833333333	54.3541666666667
120.104166666667	54.0625	0.0224031127533371	0.00819096034039776	220892.982699648	-27.4673105471618	118.479166666667	55.8125
120.145833333333	54.0625	0.0219378901669748	0.00828666425897226	222163.832282836	-28.0577251580264	118.479166666667	55.8125
120.1875	54.0625	0.0244496421720152	0.00796417443291137	220800.771606784	-29.8314421045203	118.4375	55.7708333333333
120.229166666667	54.0625	0.0220190899838249	0.00814874710963205	224779.093921256	-29.2176156841564	118.479166666667	55.8125
120.270833333333	54.0625	0.0220189573015955	0.00819552489196163	297205.592088538	-38.9055625970975	117.270833333333	56.1041666666667
120.3125	54.0625	0.0234840534440158	0.00835298456400851	224978.107328368	-31.5389382611929	118.4375	55.7708333333333
120.354166666667	54.0625	0.024457712325091	0.00812213620902074	232387.77563955	-34.2392920048884	118.270833333333	55.7708333333333
120.395833333333	54.0625	0.0231680796185516	0.00806053225120524	227876.993838652	-32.6407611739938	118.4375	55.7708333333333
120.4375	54.0625	0.024562022798973	0.00782800170278426	229359.347877962	-33.1807966996581	118.4375	55.7708333333333
120.479166666667	54.0625	0.0242143234890165	0.00779744440420513	230863.080322483	-33.7136270831698	118.4375	55.7708333333333
120.520833333333	54.0625	0.0237813524676471	0.00752206057088249	232387.77563955	-34.2392920048884	118.4375	55.7708333333333
120.5625	54.0625	0.0251267444273933	0.00705865804902824	304168.031505775	-40.3708496992155	117.395833333333	56.1041666666667
120.604166666667	54.0625	0.0244822046510686	0.00590901106676032	199145.420040499	-88.7685457571422	117.5625	54.0625
120.645833333333	54.0625	0.0242359637298915	0.00558937864280839	201873.010728248	-88.7516737290209	117.5625	54.0625
120.6875	54.0625	0.024664853400816	0.00647735078510977	300659.94965466	-39.6470831986221	117.604166666667	56.1041666666667
120.729166666667	54.0625	0.0242970381327964	0.00588264744263087	325701.933009448	-52.6107495090878	116.604166666667	55.7708333333333
120.770833333333	54.0625	0.0244165319170864	0.00477278591070948	150746.543934916	-51.2817517405427	118.9375	54.8958333333333
120.8125	54.0625	0.0237515247580629	0.00531456302316928	108810.709670206	-66.8186919354907	119.270833333333	54.4375
120.854166666667	54.0625	0.0253324044481592	0.00714411514774116	322013.840067247	-48.0473256221047	117.020833333333	55.9375
120.895833333333	54.0625	0.0235735424817507	0.00742924383676436	322451.831701253	-43.7357405215653	117.3125	56.1041666666667
120.9375	54.0625	0.0239603762050335	0.00747119181576425	248700.141881504	-39.113165966778	118.4375	55.7708333333333
120.979166666667	54.0625	0.0237486493896657	0.00738344252249733	330914.574212599	-46.1684371406592	117.145833333333	56.0625
121.020833333333	54.0625	0.0244390740853915	0.00632947034558105	322451.831701253	-43.7357405215653	117.4375	56.1041666666667
121.0625	54.0625	0.0240141678085583	0.00534775803136574	331581.244505112	-50.363680548463	116.979166666667	55.8958333333333
121.104166666667	54.0625	0.0238987346670199	0.00567546705377332	354538.106145784	-58.2544266077324	116.3125	55.6458333333333
121.145833333333	54.0625	0.0243463772615965	0.00508041656885073	170560.957547155	-56.1604600128555	118.9375	54.8958333333333
121.1875	54.0625	0.0267842403624224	0.00488418182123256	369765.312924879	-37.4642668056167	117.520833333333	56.6458333333333
121.229166666667	54.0625	0.0279858739214961	0.00476554587594939	371430.474344834	-37.7642753317151	117.520833333333	56.6458333333333
121.270833333333	54.0625	0.0278478509677715	0.00465198292006431	373106.875460693	-38.0614440156158	117.520833333333	56.6458333333333
121.3125	54.0625	0.0278280656348762	0.00469382485593147	374794.364855163	-38.3557922402786	117.520833333333	56.6458333333333
121.354166666667	54.0625	0.0278781662192016	0.00442205106655891	376492.792830314	-38.6473397078036	117.520833333333	56.6458333333333
121.395833333333	54.0625	0.0278813772318518	0.00446938520172244	378202.011412834	-38.9361064165254	117.520833333333	56.6458333333333
121.4375	54.0625	0.0268505254625036	0.00460231031610247	340741.664583623	-36.5275363057634	118.145833333333	56.4791666666667
121.479166666667	54.0625	0.026511224332331	0.00482447274613694	399138.818970873	-41.202431848756	117.1875	56.6875
121.520833333333	54.0625	0.0267606480011208	0.00483877049110364	400940.608116074	-41.4617254324532	117.1875	56.6875
121.5625	54.0625	0.0271982055067475	0.00469545125968661	253609.014401808	-87.3833672321157	117.6875	54.1041666666667
121.604166666667	54.0625	0.0278232533713524	0.00448612482760028	386904.905451904	-40.3389465212509	117.520833333333	56.6458333333333
121.645833333333	54.0625	0.0274876267398413	0.00460462067451213	259059.759114869	-87.3716697043864	117.6875	54.1041666666667
121.6875	54.0625	0.0281085843289706	0.00462074264662609	390456.61202114	-40.8813442813522	117.520833333333	56.6458333333333
121.729166666667	54.0625	0.0290745913665427	0.00471499337658159	392247.036002444	-41.1486134157671	117.520833333333	56.6458333333333
121.770833333333	54.0625	0.0288587027232428	0.00472067591209368	394046.996627755	-41.4132916800761	117.520833333333	56.6458333333333
121.8125	54.0625	0.0293626709998925	0.00473653019118627	633617.775309214	-74.7096482870905	112.1875	55.1875
121.854166666667	54.0625	0.0289312322689373	0.00457229904940444	636249.624843064	-74.7405581897491	112.1875	55.1875
121.895833333333	54.0625	0.0297196258019304	0.00433040225428069	636249.624843068	-74.7405581897492	112.229166666667	55.1875
121.9375	54.0625	0.0301339877855569	0.00441802864553531	638881.859268766	-74.7710730794189	112.229166666667	55.1875
121.979166666667	54.0625	0.0305534294017395	0.00427076489083238	641514.472924174	-74.8011977561014	112.229166666667	55.1875
122.020833333333	54.0625	0.0274042604617986	0.00470621993768382	484674.873957463	-59.328415451889	115.3125	56.1041666666667
122.0625	54.0625	0.0272443002391935	0.0045109080889578	286312.606311496	-87.3005754126669	117.6875	54.1041666666667
122.104166666667	54.0625	0.0301075679769411	0.00430702135125813	649414.533955584	-74.8892773694495	112.229166666667	55.1875
122.145833333333	54.0625	0.0299535801001605	0.00454202613419048	654683.037529106	-74.9461306714969	112.1875	55.1875
122.1875	54.0625	0.0282877412844377	0.00447289766895862	487023.015552547	-59.4581738486516	115.4375	56.1041666666667
122.229166666667	54.0625	0.029469907490866	0.00455483966381588	414439.796227039	-44.1600525382568	117.520833333333	56.6458333333333
122.270833333333	54.0625	0.0305329393731561	0.00450798313132979	416344.478767649	-44.3953611206094	117.520833333333	56.6458333333333
122.3125	54.0625	0.0292824655921615	0.00435160231986412	418257.128135377	-44.6283661775257	117.520833333333	56.6458333333333
122.354166666667	54.0625	0.0283730977416433	0.00440434754936444	420177.634854173	-44.8590897441739	117.520833333333	56.6458333333333
122.395833333333	54.0625	0.0275543791982461	0.0045684283408936	308113.610483603	-87.2312459562766	117.6875	54.1041666666667
122.4375	54.0625	0.0290630052724514	0.0046132904257869	424041.790143569	-45.3137802408572	117.520833333333	56.6458333333333
122.479166666667	54.0625	0.0278456816342144	0.00452928339809053	506452.748606831	-61.0462069877894	115.354166666667	56.0625
122.520833333333	54.0625	0.0279387938648613	0.00474265313542795	508841.301115431	-61.160954409619	115.354166666667	56.0625
122.5625	54.0625	0.0281622291306575	0.00486511164414412	511232.47497294	-61.2744694975789	115.354166666667	56.0625
122.604166666667	54.0625	0.029692936120777	0.00469391776897992	681571.990585283	-74.8209731887886	112.229166666667	55.2291666666667
122.645833333333	54.0625	0.0300563384510514	0.00472857189811404	684205.200544786	-74.846894298143	112.229166666667	55.2291666666667
122.6875	54.0625	0.0289850784318146	0.00488295557938249	688960.404720901	-75.28175825126	112.1875	55.1875
122.729166666667	54.0625	0.0288854048911824	0.00487162968112166	518421.353308322	-61.6077783670891	115.395833333333	56.0625
122.770833333333	54.0625	0.0297059502885756	0.00459240385205505	672196.169697816	-71.1180945327464	112.645833333333	55.6041666666667
122.8125	54.0625	0.030491803558239	0.00460647312372863	674777.90301959	-71.1591134492736	112.645833333333	55.6041666666667
122.854166666667	54.0625	0.0307623546200553	0.00449501342234951	440725.357940136	-46.3665795574925	117.645833333333	56.6875
122.895833333333	54.0625	0.0304726926322459	0.00448183268398788	679943.243666474	-71.2398276146591	112.645833333333	55.6041666666667
122.9375	54.0625	0.0301769878759997	0.00463505643231248	530451.872960102	-62.1400816320489	115.395833333333	56.0625
122.979166666667	54.0625	0.0284612573360258	0.0045396100479383	532865.028796028	-62.2431918422079	115.395833333333	56.0625
123.020833333333	54.0625	0.0296888225925141	0.00452743102019732	451890.810831257	-48.2580496580327	117.520833333333	56.6458333333333
123.0625	54.0625	0.0296082389040701	0.00437295470139921	453929.577376716	-48.4532744297601	117.520833333333	56.6458333333333
123.104166666667	54.0625	0.0300569466846228	0.00420191547141372	452694.27819456	-47.5942885292696	117.645833333333	56.6875
123.145833333333	54.0625	0.0301714670113732	0.00423725848491893	454711.947036246	-47.7920683992767	117.645833333333	56.6875
123.1875	54.0625	0.0309091326669501	0.00433727301176789	456735.912427907	-47.9879468685171	117.645833333333	56.6875
123.229166666667	54.0625	0.0309108864197862	0.00431724586260862	458766.090311505	-48.1819432919728	117.645833333333	56.6875
123.270833333333	54.0625	0.0310465282662334	0.00413152112413448	460802.397851381	-48.37407688768	117.645833333333	56.6875
123.3125	54.0625	0.0310014570865072	0.00381132336327451	457562.70737967	-47.3318507142967	117.8125	56.7291666666667
123.354166666667	54.0625	0.0311246475308071	0.00383444755196579	464893.076574648	-48.7528317669292	117.645833333333	56.6875
123.395833333333	54.0625	0.0315233286087966	0.00395228906802785	461587.424701007	-47.7229264642755	117.8125	56.7291666666667
123.4375	54.0625	0.0314985191926934	0.00385225833031063	463609.13103098	-47.9156897037052	117.8125	56.7291666666667
123.479166666667	54.0625	0.0305899529597393	0.00378909334803077	471073.064729825	-49.3074651650089	117.645833333333	56.6875
123.520833333333	54.0625	0.030349387920772	0.00379544146659828	473144.477130007	-49.4888173824259	117.645833333333	56.6875
123.5625	54.0625	0.0305467710901088	0.00373598220241226	475221.472244295	-49.6684372577279	117.645833333333	56.6875
123.604166666667	54.0625	0.0299263340836835	0.00391865556296558	477303.976452321	-49.8463428307605	117.645833333333	56.6875
123.645833333333	54.0625	0.030203967701672	0.00385810088442842	479391.917216114	-50.0225519864996	117.645833333333	56.6875
123.6875	54.0625	0.0299296378647799	0.00387727936297723	574212.511820203	-63.8406968020421	115.395833333333	56.0625
123.729166666667	54.0625	0.0280604825826056	0.00372273015653224	576662.191762702	-63.9262159232085	115.395833333333	56.0625
123.770833333333	54.0625	0.0287883567879844	0.00409669568606482	579113.652429879	-64.0108667593678	115.395833333333	56.0625
123.8125	54.0625	0.0287259656054284	0.00414353498946443	254587.482588997	-71.536765533097	120.0625	54.7291666666667
123.854166666667	54.0625	0.0287095792425221	0.00416416658946233	257176.480774449	-71.6955902502568	120.0625	54.7291666666667
123.895833333333	54.0625	0.0286659830918042	0.00401378970519278	259767.827911967	-71.8509100456159	120.0625	54.7291666666667
123.9375	54.0625	0.0284069105930794	0.00403516595244213	262361.453506459	-72.00282572976	120.0625	54.7291666666667
123.979166666667	54.0625	0.0282539107037499	0.00376368899613084	264957.289753411	-72.1514344031136	120.0625	54.7291666666667
124.020833333333	54.0625	0.0277848136812445	0.00380029560798011	414370.764970462	-86.7940886917558	117.6875	54.1041666666667
124.0625	54.0625	0.0269681650010843	0.0043425206172571	587987.402119897	-63.8310652316401	115.5625	56.1041666666667
124.104166666667	54.0625	0.0242411956095016	0.00467115670623724	609558.300752679	-66.3597185562957	115.145833333333	55.9375
124.145833333333	54.0625	0.0237369641932117	0.00500438924251188	547576.58581161	-58.623934296288	116.5625	56.3958333333333
124.1875	54.0625	0.0241669513241741	0.00524624926193168	422406.984970064	-86.1266669775198	117.729166666667	54.1458333333333
124.229166666667	54.0625	0.0245149471327303	0.00464904036886431	427990.136455929	-86.7300714757206	117.6875	54.1041666666667
124.270833333333	54.0625	0.0245003752688168	0.00460905580958855	430713.906474485	-86.7171122839144	117.6875	54.1041666666667
124.3125	54.0625	0.0242839635810579	0.00556020680347215	642687.389116156	-68.918821293046	114.729166666667	55.7708333333333
124.354166666667	54.0625	0.0266785519398128	0.00380459459375494	436161.340021171	-86.6910458897025	117.6875	54.1041666666667
124.395833333333	54.0625	0.0264421263451301	0.00375072530544793	438885.003000669	-86.6779405135055	117.6875	54.1041666666667
124.4375	54.0625	0.0264985465357578	0.00400942226141442	441608.629753352	-86.6647881977541	117.6875	54.1041666666667
124.479166666667	54.0625	0.0270672283934408	0.00378153776376683	444332.220007115	-86.6515898001427	117.6875	54.1041666666667
124.520833333333	54.0625	0.0275082412287626	0.00338059572060605	447055.773490703	-86.6383461574122	117.6875	54.1041666666667
124.5625	54.0625	0.0278848543521498	0.00317532563985329	365226.2545405	-84.8282398970245	118.979166666667	54.2291666666667
124.604166666667	54.0625	0.0283360103223012	0.0031881088439121	367943.387335424	-84.8328822072895	118.979166666667	54.2291666666667
124.645833333333	54.0625	0.0285638814672586	0.00320938089968516	370660.539358769	-84.8372085701745	118.979166666667	54.2291666666667
124.6875	54.0625	0.0291244998230534	0.00303359209436795	373377.709255504	-84.8412258751662	118.979166666667	54.2291666666667
124.729166666667	54.0625	0.02868653566965	0.00312174095298731	376094.895702896	-84.8449408128338	118.979166666667	54.2291666666667
124.770833333333	54.0625	0.0290368524730615	0.00311844727668366	378812.097409356	-84.8483598819486	118.979166666667	54.2291666666667
124.8125	54.0625	0.0309871012303922	0.00546237927713305	381529.313113316	-84.8514893963013	118.979166666667	54.2291666666667
124.854166666667	54.0625	0.0311053583592993	0.00564466898746322	384246.541582177	-84.8543354912302	118.979166666667	54.2291666666667
124.895833333333	54.0625	0.0309338462969984	0.00568951874164109	386963.781611297	-84.8569041298757	118.979166666667	54.2291666666667
124.9375	54.0625	0.0308950857022653	0.00566577481150292	389681.032023004	-84.859201109173	118.979166666667	54.2291666666667
124.979166666667	54.0625	0.0313007880493465	0.00550650989125319	392398.291665667	-84.8612320655971	118.979166666667	54.2291666666667
125.020833333333	54.0625	0.0310359746522446	0.00545444441606776	395115.559412812	-84.8630024806708	118.979166666667	54.2291666666667
125.0625	54.0625	0.0310713554628806	0.00536054208375757	479735.449517608	-86.4761718976661	117.729166666667	54.1041666666667
125.104166666667	54.0625	0.0310842041243313	0.0053518272181956	482458.500641842	-86.4624077405095	117.729166666667	54.1041666666667
125.145833333333	54.0625	0.030889759264965	0.00354374280901545	403267.400375734	-84.8668030781927	118.979166666667	54.2291666666667
125.1875	54.0625	0.0313232141683951	0.00348027799681616	405984.689749605	-84.8675832245275	118.979166666667	54.2291666666667
125.229166666667	54.0625	0.0305737617019954	0.00347402675156127	408701.981943891	-84.8681280904543	118.979166666667	54.2291666666667
125.270833333333	54.0625	0.0305025203992759	0.00352652010117201	411419.275966135	-84.868442331562	118.979166666667	54.2291666666667
125.3125	54.0625	0.0308339680319969	0.00363786085296655	414136.570843686	-84.8685304812991	118.979166666667	54.2291666666667
125.354166666667	54.0625	0.0308967804171519	0.00370695185890223	407277.151379377	-59.1704817832112	119.770833333333	55.8125
125.395833333333	54.0625	0.0307292004674794	0.00387470832894999	409621.844667302	-59.3321465132634	119.770833333333	55.8125
125.4375	54.0625	0.0303756755416479	0.00396630429851099	411970.439632006	-59.4917755529914	119.770833333333	55.8125
125.479166666667	54.0625	0.0299922850039662	0.00419955920751039	414322.869096769	-59.6494002172498	119.770833333333	55.8125
125.520833333333	54.0625	0.0302694245106157	0.00425326262979511	427723.025326001	-84.8657304684741	118.979166666667	54.2291666666667
125.5625	54.0625	0.0297681870054523	0.0042179202241162	430440.305941051	-84.8645509145761	118.979166666667	54.2291666666667
125.604166666667	54.0625	0.029980641631525	0.00428910203802726	681992.46051228	-61.5408577971835	115.8125	56.6041666666667
120.104166666667	54.0208333333333	0.0235949194319335	0.00806009300133258	228943.631203655	-30.932071054724	118.229166666667	55.7708333333333
120.145833333333	54.0208333333333	0.0243280469221406	0.00851904986006177	230358.623951638	-31.4808656113066	118.229166666667	55.7708333333333
120.1875	54.0208333333333	0.0243639992061695	0.00850256685348128	231795.783190727	-32.0226981738706	118.229166666667	55.7708333333333
120.229166666667	54.0208333333333	0.0242817301240598	0.00844963542655931	233254.698691895	-32.5575921898782	118.229166666667	55.7708333333333
120.270833333333	54.0208333333333	0.0243497087865361	0.00838255433934182	234734.964287751	-33.0855756754379	118.229166666667	55.7708333333333
120.3125	54.0208333333333	0.0244241305309459	0.00827522322532356	225043.39846865	-31.5662314659897	118.4375	55.7291666666667
120.354166666667	54.0208333333333	0.0239766821555441	0.00812093763185458	237757.942851425	-34.1209443666222	118.229166666667	55.7708333333333
120.395833333333	54.0208333333333	0.0224357844424592	0.0084161587791935	234260.775564034	-30.86193357491	118.479166666667	55.8125
120.4375	54.0208333333333	0.0230441989462432	0.00829559416008814	235672.647415752	-31.3979984956459	118.479166666667	55.8125
120.479166666667	54.0208333333333	0.0218064225897527	0.00774417006926065	237106.194059485	-31.9274261538082	118.479166666667	55.8125
120.520833333333	54.0208333333333	0.0214916046726436	0.00812670198378413	243049.361163696	-33.9792504704795	118.354166666667	55.8125
120.5625	54.0208333333333	0.0218133179309753	0.0078120261052787	240036.750491829	-32.9664588603161	118.479166666667	55.8125
120.604166666667	54.0208333333333	0.0246374860427123	0.00629202387873526	374702.91155743	-66.7758550426309	115.1875	55.2291666666667
120.645833333333	54.0208333333333	0.0241094171458265	0.00569470070815741	100952.190285749	-62.0947598939882	119.270833333333	54.4375
120.6875	54.0208333333333	0.0244661083351191	0.00506122074022165	103373.135124659	-62.7698058347974	119.270833333333	54.4375
120.729166666667	54.0208333333333	0.0242481572281573	0.00554750572826992	105808.456078177	-63.4130926828527	119.270833333333	54.4375
120.770833333333	54.0208333333333	0.0273332074863794	0.00454793760188518	195767.371330803	-75.1165607540143	117.854166666667	54.4375
120.8125	54.0208333333333	0.024065365832873	0.00556772164999223	322206.568644014	-48.0775975406383	116.979166666667	55.8958333333333
120.854166666667	54.0208333333333	0.0235296425219031	0.00774495518782399	322103.746784681	-42.5322522481893	117.354166666667	56.1041666666667
120.895833333333	54.0208333333333	0.0253834267848488	0.00741344146479622	259239.496262551	-40.2061608412156	118.229166666667	55.7708333333333
120.9375	54.0208333333333	0.0241799234928297	0.0059901733656303	221124.829027335	-87.4326121862605	117.5625	54.0625
120.979166666667	54.0208333333333	0.0245446344743102	0.00614626180474674	341577.279073905	-53.4622567170367	116.604166666667	55.7708333333333
121.020833333333	54.0208333333333	0.0245739784505073	0.00610695515844678	343774.874684415	-53.699368181344	116.604166666667	55.7708333333333
121.0625	54.0208333333333	0.0244993999002662	0.0066420092189046	320263.326212107	-42.2063405815824	117.604166666667	56.1041666666667
121.104166666667	54.0208333333333	0.0240161117328736	0.00614008821365421	348189.874695237	-54.1639436872939	116.604166666667	55.7708333333333
121.145833333333	54.0208333333333	0.0238269237315474	0.00580800942331708	359308.943296138	-57.8214483369896	116.3125	55.6458333333333
121.1875	54.0208333333333	0.0239302036431984	0.00523684513613844	175426.938850639	-55.3656847015736	118.9375	54.8958333333333
121.229166666667	54.0208333333333	0.0267067157491954	0.00473857956657978	375107.520839864	-37.3309340083773	117.520833333333	56.6458333333333
121.270833333333	54.0208333333333	0.0278487431045969	0.00441008397541604	376769.237604867	-37.6271356846996	117.520833333333	56.6458333333333
121.3125	54.0208333333333	0.026540527376129	0.00481483435420478	395582.990839778	-39.707560273496	117.1875	56.6875
121.354166666667	54.0208333333333	0.0237315618832536	0.00547745310356636	370927.095297813	-58.7776262675799	116.3125	55.6458333333333
121.395833333333	54.0208333333333	0.0238280379591809	0.00538915930849051	400861.166894253	-40.5068273660773	117.145833333333	56.6875
121.4375	54.0208333333333	0.0237150412095098	0.00510072232415793	402639.769335394	-40.7682719553367	117.145833333333	56.6875
121.479166666667	54.0208333333333	0.0236798516059117	0.00520901980715254	248412.264888416	-86.3259924682086	117.6875	54.1041666666667
121.520833333333	54.0208333333333	0.0240560456861696	0.00486414483813725	251137.621510378	-86.3323622122827	117.6875	54.1041666666667
121.5625	54.0208333333333	0.0266524232041325	0.00439737795072141	253862.996789336	-86.3382328013987	117.6875	54.1041666666667
121.604166666667	54.0208333333333	0.0279054160050317	0.00475664114196181	390451.450568362	-39.8989563958383	117.520833333333	56.6458333333333
121.645833333333	54.0208333333333	0.027627166808692	0.00450394562789645	392208.160543737	-40.1709998155193	117.520833333333	56.6458333333333
121.6875	54.0208333333333	0.0291121921263465	0.00458003493852102	393974.731628617	-40.4404576776704	117.520833333333	56.6458333333333
121.729166666667	54.0208333333333	0.0296603778118102	0.00428396731254559	618841.045052015	-76.2676258101637	112.3125	54.9791666666667
121.770833333333	54.0208333333333	0.0303388153485639	0.00457113992814223	626970.937493639	-74.2071745487332	112.270833333333	55.1875
121.8125	54.0208333333333	0.0302664939570012	0.00444273083244422	629599.028285257	-74.2409478508272	112.270833333333	55.1875
121.854166666667	54.0208333333333	0.03057984381954	0.00418491012201527	632227.553544172	-74.2742988052077	112.270833333333	55.1875
121.895833333333	54.0208333333333	0.0305934400838036	0.00425851740496477	637485.882287582	-74.339754275094	112.229166666667	55.1875
121.9375	54.0208333333333	0.0306849652325068	0.00395407804383435	637485.882287582	-74.339754275094	112.270833333333	55.1875
121.979166666667	54.0208333333333	0.0305964462724121	0.0041750694061694	640115.673430279	-74.371868886999	112.270833333333	55.1875
122.020833333333	54.0208333333333	0.0290685950047452	0.00466054488167046	648007.481895303	-74.4658191344996	112.1875	55.1875
122.0625	54.0208333333333	0.0300452871877438	0.00460617516085737	650638.876921819	-74.4963539324124	112.1875	55.1875
122.104166666667	54.0208333333333	0.0305749666071863	0.00437043278398358	648007.481895303	-74.4658191344996	112.270833333333	55.1875
122.145833333333	54.0208333333333	0.0306302515654765	0.00437603472627837	650638.876921819	-74.4963539324124	112.270833333333	55.1875
122.1875	54.0208333333333	0.0302445636236992	0.00462765436666087	413504.338588604	-42.2860522161573	117.645833333333	56.6875
122.229166666667	54.0208333333333	0.0302985815010136	0.00449384228744222	655902.8211644	-74.5562784588006	112.270833333333	55.1875
122.270833333333	54.0208333333333	0.0309111781278704	0.00448248715952712	658535.359310031	-74.5856772200183	112.270833333333	55.1875
122.3125	54.0208333333333	0.0300756207666602	0.00439026503946341	421570.279574378	-44.1861965450331	117.520833333333	56.6458333333333
122.354166666667	54.0208333333333	0.0297125003270986	0.00473274716539221	420922.375606366	-43.2509076613796	117.645833333333	56.6875
122.395833333333	54.0208333333333	0.0297319277196432	0.00480322666063279	422797.703602659	-43.4864312526282	117.645833333333	56.6875
122.4375	54.0208333333333	0.0292678180909207	0.00487564020889066	386376.367847151	-43.1730728291748	118.145833333333	56.4791666666667
122.479166666667	54.0208333333333	0.029769141022496	0.00477219621628651	426572.570350869	-43.9507913219257	117.645833333333	56.6875
122.520833333333	54.0208333333333	0.0289463787038662	0.00473106502468107	390131.425433248	-43.6902538967355	118.145833333333	56.4791666666667
122.5625	54.0208333333333	0.0300718153051974	0.00467513675117595	430379.005044999	-44.4063695074628	117.645833333333	56.6875
122.604166666667	54.0208333333333	0.0297119819420135	0.00473633892345264	432293.798365157	-44.6309156247708	117.645833333333	56.6875
122.645833333333	54.0208333333333	0.030588385212581	0.00465332437123547	434216.172104131	-44.8533264626478	117.645833333333	56.6875
122.6875	54.0208333333333	0.0300004977717206	0.00468728025357852	668556.196696091	-70.6601930841666	112.645833333333	55.6041666666667
122.729166666667	54.0208333333333	0.0297023834477501	0.00478593458673034	692790.172348794	-74.9357290323037	112.1875	55.1875
122.770833333333	54.0208333333333	0.0301789127394099	0.00461954145872704	440027.77355104	-45.5079466033921	117.645833333333	56.6875
122.8125	54.0208333333333	0.0304734834890975	0.00486333447193082	692790.172348797	-74.9357290323037	112.270833333333	55.1875
122.854166666667	54.0208333333333	0.0310148971689286	0.0047909313153977	695427.434674841	-74.9603231844534	112.270833333333	55.1875
122.895833333333	54.0208333333333	0.0304982435363041	0.00492741481269471	698064.999240778	-74.9846027201293	112.270833333333	55.1875
122.9375	54.0208333333333	0.0301094532503241	0.00442436802389401	447876.735638858	-46.3520827585976	117.645833333333	56.6875
122.979166666667	54.0208333333333	0.0298893290377224	0.00522802832553321	686610.509722218	-70.9535989477221	112.645833333333	55.6041666666667
123.020833333333	54.0208333333333	0.0297272899321041	0.00449777991770756	413368.300646162	-46.578795361224	118.145833333333	56.4791666666667
123.0625	54.0208333333333	0.0297739005952927	0.00447856568012684	453835.305286491	-46.9643508002873	117.645833333333	56.6875
123.104166666667	54.0208333333333	0.0301266073789598	0.00421749723632747	455834.700970337	-47.1645745613936	117.645833333333	56.6875
123.145833333333	54.0208333333333	0.0300851214856826	0.00408915377490737	461091.144140226	-48.4049198259623	117.520833333333	56.6458333333333
123.1875	54.0208333333333	0.0300674832771327	0.00415267553296124	463136.51722835	-48.5951741208952	117.520833333333	56.6458333333333
123.229166666667	54.0208333333333	0.0303135766315117	0.00409494317646153	461871.295042046	-47.7539147783038	117.645833333333	56.6875
123.270833333333	54.0208333333333	0.0304071131828475	0.00408935105533119	463896.015369026	-47.9466469706082	117.645833333333	56.6875
123.3125	54.0208333333333	0.0302897394539375	0.00404729944751319	465926.859818368	-48.1375528184228	117.645833333333	56.6875
123.354166666667	54.0208333333333	0.0306786123057828	0.00388195598930365	467963.747934948	-48.3266506876199	117.645833333333	56.6875
123.395833333333	54.0208333333333	0.0308928586595593	0.00390876244909615	470006.600417789	-48.5139588127674	117.645833333333	56.6875
123.4375	54.0208333333333	0.0313751689719122	0.00370496533761076	472055.339105242	-48.6994952947557	117.645833333333	56.6875
123.479166666667	54.0208333333333	0.0289803816880876	0.00345398061226517	564083.484153589	-62.9795814758358	115.395833333333	56.0625
123.520833333333	54.0208333333333	0.0290231720036364	0.00339744818031773	566517.336269378	-63.0710886796834	115.395833333333	56.0625
123.5625	54.0208333333333	0.0293826541617379	0.00353575440463282	568953.153661279	-63.1616665870673	115.395833333333	56.0625
123.604166666667	54.0208333333333	0.0284534608646258	0.00368485332078077	571390.910332733	-63.2513263420925	115.395833333333	56.0625
123.645833333333	54.0208333333333	0.029340912534372	0.0039170347981663	573830.580704701	-63.3400789246863	115.395833333333	56.0625
123.6875	54.0208333333333	0.0299051268818553	0.00398962651425019	248381.016915931	-70.0268809187995	120.0625	54.7291666666667
123.729166666667	54.0208333333333	0.0299204766239386	0.00386903592172525	250949.178407257	-70.2062101250691	120.0625	54.7291666666667
123.770833333333	54.0208333333333	0.0287364096326792	0.00392754062135891	581160.824329632	-63.6010010309763	115.395833333333	56.0625
123.8125	54.0208333333333	0.0296084626250325	0.00410277339428854	256094.001470233	-70.5530492641978	120.0625	54.7291666666667
123.854166666667	54.0208333333333	0.0293437984370894	0.00389966142216232	258670.492216456	-70.7207860920588	120.0625	54.7291666666667
123.895833333333	54.0208333333333	0.0309181343445622	0.00397846355470677	557745.995044937	-61.7124252549396	115.979166666667	56.1458333333333
123.9375	54.0208333333333	0.0301689324343882	0.00389695437319103	533275.342168972	-63.8657614868798	116.270833333333	55.8958333333333
123.979166666667	54.0208333333333	0.0289594512431462	0.00380420043251525	266415.32379422	-71.2025412686863	120.0625	54.7291666666667
124.020833333333	54.0208333333333	0.0293460605338118	0.00387862125841832	538182.82006365	-64.0541640774223	116.270833333333	55.8958333333333
124.0625	54.0208333333333	0.0289119281386048	0.00375312012783162	271590.60537181	-71.5068196126206	120.0625	54.7291666666667
124.104166666667	54.0208333333333	0.0287106303054581	0.00389052461168045	274181.656882107	-71.6541692583053	120.0625	54.7291666666667
124.145833333333	54.0208333333333	0.028711084453872	0.00383356363283637	276774.895891269	-71.7984418631175	120.0625	54.7291666666667
124.1875	54.0208333333333	0.0282867691470705	0.00362255890694721	279370.260588975	-71.9397206199691	120.0625	54.7291666666667
124.229166666667	54.0208333333333	0.0283549440754249	0.00360541054575488	281967.69138252	-72.0780858416265	120.0625	54.7291666666667
124.270833333333	54.0208333333333	0.027195007331612	0.00371683252948993	431004.323581677	-86.1025260438297	117.6875	54.1041666666667
124.3125	54.0208333333333	0.027399780913712	0.00376947192425972	433728.952319424	-86.0933978563252	117.6875	54.1041666666667
124.354166666667	54.0208333333333	0.0267305499459108	0.00417883096896891	436453.551256199	-86.084172587628	117.6875	54.1041666666667
124.395833333333	54.0208333333333	0.0240482593241941	0.00527470650230524	628924.073172155	-66.4372503726322	115.145833333333	55.9375
124.4375	54.0208333333333	0.0244087496650434	0.00559177401140665	631427.95353552	-66.502339632517	115.145833333333	55.9375
124.479166666667	54.0208333333333	0.0245420363900348	0.00603722107635612	629483.089499641	-69.0744391891453	115.104166666667	55.6875
124.520833333333	54.0208333333333	0.0244248261912014	0.0056463942103588	636439.391246877	-66.6305778279715	115.145833333333	55.9375
124.5625	54.0208333333333	0.0266362064798365	0.00416033941855017	450076.085632827	-86.0366515596662	117.6875	54.1041666666667
124.604166666667	54.0208333333333	0.0265612563250137	0.00375524589716797	452800.497836042	-86.0268801306756	117.6875	54.1041666666667
124.645833333333	54.0208333333333	0.0273229192088107	0.00307376872531879	452800.497836046	-86.0268801306756	117.729166666667	54.1041666666667
124.6875	54.0208333333333	0.0270719830431481	0.00308235374208768	455524.877626779	-86.0170233446359	117.729166666667	54.1041666666667
124.729166666667	54.0208333333333	0.02689809033641	0.00321725001291027	458249.224644667	-86.0070827188398	117.729166666667	54.1041666666667
124.770833333333	54.0208333333333	0.0291867525614211	0.00301079108301555	379256.625067817	-84.15135071481	118.979166666667	54.2291666666667
124.8125	54.0208333333333	0.0306361774620831	0.00318637267996427	381973.388438304	-84.1594462148729	118.979166666667	54.2291666666667
124.854166666667	54.0208333333333	0.0308836254873869	0.00362880464518488	384690.19021586	-84.1671886088668	118.979166666667	54.2291666666667
124.895833333333	54.0208333333333	0.0311018593601361	0.00370804795789387	387407.028657351	-84.1745853147258	118.979166666667	54.2291666666667
124.9375	54.0208333333333	0.0307162493520598	0.00381249837127777	390123.902061559	-84.1816435440858	118.979166666667	54.2291666666667
124.979166666667	54.0208333333333	0.0312628904179548	0.00542605751006507	392840.808767745	-84.1883703093967	118.979166666667	54.2291666666667
125.020833333333	54.0208333333333	0.0309495721349313	0.00550861612528045	395557.747154274	-84.1947724307428	118.979166666667	54.2291666666667
125.0625	54.0208333333333	0.030848731611786	0.00361129768284532	398274.715637259	-84.2008565423854	118.979166666667	54.2291666666667
125.104166666667	54.0208333333333	0.0312669088295923	0.00360691339081328	400991.712669293	-84.20662909904	118.979166666667	54.2291666666667
125.145833333333	54.0208333333333	0.0311694317628848	0.00373848414006421	403708.736738234	-84.2120963819014	118.979166666667	54.2291666666667
125.1875	54.0208333333333	0.031306123024278	0.00366965840793731	406425.786366005	-84.217264504428	118.979166666667	54.2291666666667
125.229166666667	54.0208333333333	0.0308791399860214	0.00357500986808024	409142.860107478	-84.2221394178963	118.979166666667	54.2291666666667
125.270833333333	54.0208333333333	0.0310325464040412	0.00511407751063476	405018.805870969	-58.280228406353	119.770833333333	55.8125
125.3125	54.0208333333333	0.0308514024170305	0.00364478785574095	407343.948173147	-58.4482966030947	119.770833333333	55.8125
125.354166666667	54.0208333333333	0.0316651376720629	0.00503776759697129	409673.256059218	-58.6142619539737	119.770833333333	55.8125
125.395833333333	54.0208333333333	0.0308977651200507	0.00503721008018512	412006.65805857	-58.7781564517295	119.770833333333	55.8125
125.4375	54.0208333333333	0.0309111560807334	0.00500804921015872	414344.084181651	-58.9400115334513	119.770833333333	55.8125
125.479166666667	54.0208333333333	0.0306966944890408	0.00366941580675821	416685.465885325	-59.0998580896914	119.770833333333	55.8125
125.520833333333	54.0208333333333	0.0307148631329695	0.0037709634239854	419030.736039071	-59.2577264735244	119.770833333333	55.8125
125.5625	54.0208333333333	0.029987628988772	0.0039199100611453	421379.828891963	-59.4136465095394	119.770833333333	55.8125
125.604166666667	54.0208333333333	0.0303413616548759	0.00398504997058394	684214.594591225	-61.2007259710785	115.8125	56.6041666666667
125.645833333333	54.0208333333333	0.029962477908745	0.00410390809095675	686608.63898493	-61.2764305274098	115.8125	56.6041666666667
125.6875	54.0208333333333	0.0301807815001283	0.00397222448151628	250862.623920976	-78.8887430876088	121.895833333333	54.3958333333333
125.729166666667	54.0208333333333	0.0302329245601886	0.00372545805365325	253542.783635196	-78.9740745721376	121.895833333333	54.3958333333333
125.770833333333	54.0208333333333	0.030100458501594	0.00401103697063612	256223.711461687	-79.0572670411068	121.895833333333	54.3958333333333
120.104166666667	53.9791666666667	0.0241708741174703	0.00768656294757771	232933.945927209	-30.3459405399233	118.229166666667	55.7708333333333
120.145833333333	53.9791666666667	0.0244523689910406	0.00840345885661092	296280.277208976	-35.8937980262081	117.354166666667	56.1041666666667
120.1875	53.9791666666667	0.0243758116463766	0.00842683151101849	297890.574680968	-36.2858334064455	117.354166666667	56.1041666666667
120.229166666667	53.9791666666667	0.0241534576479625	0.00760136241970742	237176.721422123	-31.9549380499036	118.229166666667	55.7708333333333
120.270833333333	53.9791666666667	0.0242386732004312	0.00756488053074283	238634.120661894	-32.4779861074831	118.229166666667	55.7708333333333
120.3125	53.9791666666667	0.024070887214698	0.0082624634920133	302810.451902069	-37.4355532231114	117.354166666667	56.1041666666667
120.354166666667	53.9791666666667	0.0212896795277975	0.00819061304218587	236885.929599329	-29.7531920727958	118.479166666667	55.8125
120.395833333333	53.9791666666667	0.0219425901205705	0.00854113260056286	238253.684300656	-30.2900732889588	118.479166666667	55.8125
120.4375	53.9791666666667	0.0239497206372877	0.00840710372638339	307858.794618432	-38.5463876429531	117.354166666667	56.1041666666667
120.479166666667	53.9791666666667	0.0242277219448989	0.00826299110517407	238634.120661892	-32.4779861074824	118.4375	55.7708333333333
120.520833333333	53.9791666666667	0.0239329678646396	0.00775100410121771	240112.439651297	-32.9944312726924	118.4375	55.7708333333333
120.5625	53.9791666666667	0.0237217580073824	0.00801534092159726	313029.371701882	-39.6192870351606	117.354166666667	56.1041666666667
120.604166666667	53.9791666666667	0.0242338985225805	0.0077723540795451	314779.020795122	-39.9686627293071	117.354166666667	56.1041666666667
120.645833333333	53.9791666666667	0.0244836014943991	0.00619111279479471	202287.67514416	-86.1250831882747	117.5625	54.0625
120.6875	53.9791666666667	0.0269237911506131	0.00511597328925485	191764.052871238	-73.4264141039891	117.854166666667	54.4375
120.729166666667	53.9791666666667	0.0276458630971083	0.00490349308444659	187046.740721799	-67.0878328474799	118.0625	54.6041666666667
120.770833333333	53.9791666666667	0.0262765150397018	0.00478366157261845	197009.559154188	-73.8133362508291	117.854166666667	54.4375
120.8125	53.9791666666667	0.0242686023764107	0.00575584785602744	112479.985033815	-70.0829885368544	119.1875	54.3125
120.854166666667	53.9791666666667	0.0246665594043387	0.00697382360942119	332294.342573197	-47.4215850466507	116.9375	55.9375
120.895833333333	53.9791666666667	0.0255259525849719	0.00724396869902204	396633.207649763	-67.1423667330247	115.145833333333	55.2291666666667
120.9375	53.9791666666667	0.0237641818440114	0.00531848432003229	120220.671024745	-71.3165829507756	119.1875	54.3125
120.979166666667	53.9791666666667	0.0240220822135084	0.00580325214888479	122813.171424743	-71.6917342487962	119.1875	54.3125
121.020833333333	53.9791666666667	0.0266935411780277	0.00525065369178078	169354.941412252	-52.1094638368951	118.9375	54.8958333333333
121.0625	53.9791666666667	0.0238936190793531	0.0055625513229674	128014.339366704	-72.3943170314647	119.1875	54.3125
121.104166666667	53.9791666666667	0.0243158463941308	0.00505402824333617	130622.361425976	-72.7235902543055	119.1875	54.3125
121.145833333333	53.9791666666667	0.0279102069762844	0.00486562330686323	375545.246222681	-36.3074998096961	117.520833333333	56.6458333333333
121.1875	53.9791666666667	0.026860408163964	0.00490256216475883	377169.694760682	-36.6081359009465	117.520833333333	56.6458333333333
121.229166666667	53.9791666666667	0.0282617741878656	0.004565508646199	378805.605281618	-36.9060375382684	117.520833333333	56.6458333333333
121.270833333333	53.9791666666667	0.0264628976062514	0.00479359767263498	397436.00286705	-39.0119339938411	117.1875	56.6875
121.3125	53.9791666666667	0.0238347040692041	0.00557399945815433	400897.621276529	-39.5511981517167	117.145833333333	56.6875
121.354166666667	53.9791666666667	0.0235096860560432	0.00522439388419349	402643.237541628	-39.8171188536103	117.145833333333	56.6875
121.395833333333	53.9791666666667	0.0236609990813597	0.00556835196681589	404398.554152866	-40.0805896398264	117.145833333333	56.6875
121.4375	53.9791666666667	0.0239526385215765	0.00614643743926088	474312.107029772	-62.4292991432719	114.729166666667	55.7708333333333
121.479166666667	53.9791666666667	0.0241107576100358	0.00482220639524012	248752.484246209	-85.260449785265	117.6875	54.1041666666667
121.520833333333	53.9791666666667	0.0272340511639196	0.00473978953716928	251476.860151282	-85.2783686290031	117.6875	54.1041666666667
121.5625	53.9791666666667	0.0281868582381531	0.00478829769489406	392288.033720794	-39.1928509246331	117.520833333333	56.6458333333333
121.604166666667	53.9791666666667	0.0281384071353447	0.00447268305343179	394020.60882195	-39.4669202391103	117.520833333333	56.6458333333333
121.645833333333	53.9791666666667	0.0271093545615735	0.00450470468929338	259650.388928601	-85.3277444961325	117.6875	54.1041666666667
121.6875	53.9791666666667	0.0290155798941734	0.00444661447086763	397515.769576026	-40.0074085329895	117.520833333333	56.6458333333333
121.729166666667	53.9791666666667	0.0296696584099867	0.0046385000402923	399278.091285144	-40.2738659348303	117.520833333333	56.6458333333333
121.770833333333	53.9791666666667	0.029839510718113	0.00459405004821755	401050.067216428	-40.5378247223586	117.520833333333	56.6458333333333
121.8125	53.9791666666667	0.0288732328846273	0.00448515445083163	402831.569338574	-40.7993044845125	117.520833333333	56.6458333333333
121.854166666667	53.9791666666667	0.0301911878442823	0.00446953384792322	402831.569338571	-40.7993044845122	117.5625	56.6458333333333
121.895833333333	53.9791666666667	0.0309235800899777	0.0042007285186964	636126.526759326	-73.9064093875476	112.270833333333	55.1875
121.9375	53.9791666666667	0.0318513545046585	0.00391952974305328	638753.307904323	-73.9405268141947	112.270833333333	55.1875
121.979166666667	53.9791666666667	0.0314127430761458	0.00395328892338042	641380.536590079	-73.974225336709	112.270833333333	55.1875
122.020833333333	53.9791666666667	0.0304897625155118	0.00433244744073303	644008.206417714	-74.0075100061143	112.270833333333	55.1875
122.0625	53.9791666666667	0.0302492465721963	0.00451932982954334	646636.311087479	-74.0403857937172	112.270833333333	55.1875
122.104166666667	53.9791666666667	0.0304003822066451	0.00431782079584547	649264.844396795	-74.0728575926467	112.270833333333	55.1875
122.145833333333	53.9791666666667	0.030956568876463	0.00435755535232836	651893.80023835	-74.1049302193595	112.270833333333	55.1875
122.1875	53.9791666666667	0.030508726517662	0.00463139283351897	416946.951950853	-41.8578528704827	117.645833333333	56.6875
122.229166666667	53.9791666666667	0.0301183828162016	0.0046228348006344	421143.47885466	-43.2821361227155	117.520833333333	56.6458333333333
122.270833333333	53.9791666666667	0.0306228362643061	0.00443862406415514	659783.143273053	-74.1988001113335	112.270833333333	55.1875
122.3125	53.9791666666667	0.0301524928382405	0.00461386471838745	424908.158378305	-43.7509563161859	117.520833333333	56.6458333333333
122.354166666667	53.9791666666667	0.0301881300128916	0.00442316381329334	426802.555411219	-43.9820295545583	117.520833333333	56.6458333333333
122.395833333333	53.9791666666667	0.0305285449621066	0.0046538377745754	667676.077994009	-74.289243787728	112.270833333333	55.1875
122.4375	53.9791666666667	0.0299885699765279	0.00464040339891073	428044.928998824	-43.2913109809393	117.645833333333	56.6875
122.479166666667	53.9791666666667	0.0301172852597622	0.00462992760472931	429923.455650644	-43.5224653933303	117.645833333333	56.6875
122.520833333333	53.9791666666667	0.0288789734755687	0.00463536311495136	393497.905556537	-43.2243760885389	118.145833333333	56.4791666666667
122.5625	53.9791666666667	0.0298982896405679	0.00461789215620082	395374.519906885	-43.4790581128326	118.145833333333	56.4791666666667
122.604166666667	53.9791666666667	0.0297240219412538	0.00472118796421038	435606.376451033	-44.2030194753618	117.645833333333	56.6875
122.645833333333	53.9791666666667	0.0304409916685419	0.00449734826777257	437516.119809684	-44.4256319200595	117.645833333333	56.6875
122.6875	53.9791666666667	0.0305232640817683	0.00461065001309578	439433.412877584	-44.6461568914135	117.645833333333	56.6875
122.729166666667	53.9791666666667	0.0305090043130131	0.00464767542100533	441358.156582558	-44.8646135152369	117.645833333333	56.6875
122.770833333333	53.9791666666667	0.0302159402985446	0.00470558552190178	443290.253188421	-45.0810208646257	117.645833333333	56.6875
122.8125	53.9791666666667	0.0301903276994639	0.00440574056465281	445229.606282341	-45.2953979536723	117.645833333333	56.6875
122.854166666667	53.9791666666667	0.0304599792920228	0.0043986406268591	447176.120762006	-45.507763731492	117.645833333333	56.6875
122.895833333333	53.9791666666667	0.0301983256363522	0.00455656836262239	449129.702822602	-45.7181370765494	117.645833333333	56.6875
122.9375	53.9791666666667	0.0302246303325187	0.00472812133503848	451090.259943603	-45.9265367912744	117.645833333333	56.6875
122.979166666667	53.9791666666667	0.0289205712895161	0.00459360601712202	537247.348648433	-61.3698260184803	115.395833333333	56.0625
123.020833333333	53.9791666666667	0.0297785957355603	0.00464877009782712	539647.992951819	-61.4749425780733	115.395833333333	56.0625
123.0625	53.9791666666667	0.0296112028721014	0.00457962636375985	418543.68392753	-46.3415577040131	118.145833333333	56.4791666666667
123.104166666667	53.9791666666667	0.0296211282311009	0.00420099944128887	462155.144725645	-47.7848527012714	117.520833333333	56.6458333333333
123.145833333333	53.9791666666667	0.0296975848445375	0.00370413807402766	464182.877740865	-47.9775536974927	117.520833333333	56.6458333333333
123.1875	53.9791666666667	0.029960040099797	0.00374031962383692	466216.73631447	-48.1684271197906	117.520833333333	56.6458333333333
123.229166666667	53.9791666666667	0.0300630434363776	0.00406016657951086	468256.639903891	-48.3574913736584	117.520833333333	56.6458333333333
123.270833333333	53.9791666666667	0.0303811491893755	0.00415413590706925	467015.129757094	-47.524911222357	117.645833333333	56.6875
123.3125	53.9791666666667	0.0309336501136856	0.00395591257458358	469034.504208081	-47.7163795105574	117.645833333333	56.6875
123.354166666667	53.9791666666667	0.0312693497284501	0.00390898990495451	471059.996160288	-47.9060570165949	117.645833333333	56.6875
123.395833333333	53.9791666666667	0.0307570801057112	0.00399698517942568	434593.236212339	-48.0648030137905	118.145833333333	56.4791666666667
123.4375	53.9791666666667	0.0291029822427526	0.0037474929550401	563780.30960481	-62.4686873989161	115.395833333333	56.0625
123.479166666667	53.9791666666667	0.0289203958120609	0.00363249667197022	566205.466417176	-62.5625932137113	115.395833333333	56.0625
123.520833333333	53.9791666666667	0.029936092375889	0.00363654639134635	568632.677300812	-62.6555520950012	115.395833333333	56.0625
123.5625	53.9791666666667	0.0280836915244002	0.00367819341991415	571061.915204789	-62.7475753259735	115.395833333333	56.0625
123.604166666667	53.9791666666667	0.028095804838966	0.00380495471176158	573493.153510419	-62.8386740254753	115.395833333333	56.0625
123.645833333333	53.9791666666667	0.029384041123828	0.00405615708307856	575926.366023074	-62.9288591506664	115.395833333333	56.0625
123.6875	53.9791666666667	0.0302160013950254	0.00386753298563259	250003.142728997	-69.0283933563567	120.0625	54.7291666666667
123.729166666667	53.9791666666667	0.0305143680959217	0.0038551453074814	550386.389404859	-60.8862500373686	115.979166666667	56.1458333333333
123.770833333333	53.9791666666667	0.0302459239997656	0.00388792966816299	552775.897503554	-60.9901425969056	115.979166666667	56.1458333333333
123.8125	53.9791666666667	0.0305692087127247	0.00401509288181346	555167.797446948	-61.0929934065806	115.979166666667	56.1458333333333
123.854166666667	53.9791666666667	0.0312195655095513	0.00398156425227942	495815.292908311	-50.0488178850986	117.645833333333	56.6875
123.895833333333	53.9791666666667	0.0313956659395647	0.00403938574221793	497913.489732992	-50.2167784043301	117.645833333333	56.6875
123.9375	53.9791666666667	0.0310229797727582	0.00370888788040099	535334.293879575	-63.4211768806118	116.270833333333	55.8958333333333
123.979166666667	53.9791666666667	0.0313502200064532	0.00378921806666291	537780.114285828	-63.5175609294915	116.270833333333	55.8958333333333
124.020833333333	53.9791666666667	0.030216701065865	0.00385210911147381	270520.069524467	-70.42610205398	120.0625	54.7291666666667
124.0625	53.9791666666667	0.0292726199077887	0.0036944563701269	273097.045967945	-70.5845902414949	120.0625	54.7291666666667
124.104166666667	53.9791666666667	0.0306026599651414	0.00405188518544419	545129.70041841	-63.800600141153	116.270833333333	55.8958333333333
124.145833333333	53.9791666666667	0.028762486172977	0.00355555697211759	337837.905922385	-67.1192433103536	119.270833333333	55.0625
124.1875	53.9791666666667	0.0288303477147219	0.00346835326604536	340357.844209497	-67.2644283934753	119.270833333333	55.0625
124.229166666667	53.9791666666667	0.0290758754293117	0.0035017138617573	283429.139512843	-71.1866006782552	120.0625	54.7291666666667
124.270833333333	53.9791666666667	0.0285390000636358	0.00339709616627334	286017.877790721	-71.3295366149139	120.0625	54.7291666666667
124.3125	53.9791666666667	0.0275289305575813	0.00368846058934506	434069.543544397	-85.4835862875689	117.6875	54.1041666666667
124.354166666667	53.9791666666667	0.0281199789362719	0.00379222957235654	436794.732818494	-85.4781842615208	117.6875	54.1041666666667
124.395833333333	53.9791666666667	0.0266163477931332	0.00387570648384243	439519.901503533	-85.4726396714305	117.6875	54.1041666666667
124.4375	53.9791666666667	0.0242264170990302	0.00464175757512991	442245.049042374	-85.4669551477599	117.6875	54.1041666666667
124.479166666667	53.9791666666667	0.024184212584476	0.00499928127633242	620034.257695457	-64.4075594060404	115.479166666667	56.0625
124.520833333333	53.9791666666667	0.0267182304404265	0.0040063123219169	447695.278491816	-85.4551765010739	117.6875	54.1041666666667
124.5625	53.9791666666667	0.0266507788852994	0.00367038084635842	450420.359326341	-85.4490873243465	117.6875	54.1041666666667
124.604166666667	53.9791666666667	0.0271596670803502	0.00510244447711998	450420.359326341	-85.4490873243465	117.729166666667	54.1041666666667
124.645833333333	53.9791666666667	0.0278965611248802	0.00316850457658217	371609.908049422	-83.4143536518243	118.979166666667	54.2291666666667
124.6875	53.9791666666667	0.0283014399030587	0.00314742282474171	374325.597328931	-83.4287101626054	118.979166666667	54.2291666666667
124.729166666667	53.9791666666667	0.0285605028370063	0.00310123579654983	377041.363764373	-83.4426164540501	118.979166666667	54.2291666666667
124.770833333333	53.9791666666667	0.0291431718665529	0.0049995334266707	461320.444506803	-85.4234532391161	117.729166666667	54.1041666666667
124.8125	53.9791666666667	0.0291013539734521	0.0052006269614438	382473.117812582	-83.4691166684369	118.979166666667	54.2291666666667
124.854166666667	53.9791666666667	0.0308092084286924	0.00526165806190598	385189.100444611	-83.4817290631502	118.979166666667	54.2291666666667
124.895833333333	53.9791666666667	0.0311554521392928	0.00557328993681664	387905.150266523	-83.493928200827	118.979166666667	54.2291666666667
124.9375	53.9791666666667	0.0308322937544499	0.00556032957633822	390621.264942287	-83.505722685895	118.979166666667	54.2291666666667
124.979166666667	53.9791666666667	0.0309725611159376	0.00324924182029837	393337.442193796	-83.5171208857498	118.979166666667	54.2291666666667
125.020833333333	53.9791666666667	0.0306408997419091	0.00328593135750461	396053.679798896	-83.5281309388463	118.979166666667	54.2291666666667
125.0625	53.9791666666667	0.0309355270904209	0.00341075515746431	398769.97558946	-83.538760762461	118.979166666667	54.2291666666667
125.104166666667	53.9791666666667	0.0308433776090526	0.00355453127936147	401486.327449575	-83.5490180601418	118.979166666667	54.2291666666667
125.145833333333	53.9791666666667	0.0308902338041332	0.00362029699281818	404202.733313803	-83.5589103288587	118.979166666667	54.2291666666667
125.1875	53.9791666666667	0.0317712692381259	0.00528069561903477	402862.348302744	-57.3794015668257	119.770833333333	55.8125
125.229166666667	53.9791666666667	0.0315659052257389	0.00520270796164199	405167.066011951	-57.5539142551662	119.770833333333	55.8125
125.270833333333	53.9791666666667	0.0312376806405689	0.00376077217667315	407476.22307836	-57.7262582894367	119.770833333333	55.8125
125.3125	53.9791666666667	0.0316775634520561	0.00375334746849983	409789.743643035	-57.8964662583886	119.770833333333	55.8125
125.354166666667	53.9791666666667	0.0316065765401389	0.00507803350812916	412107.553404116	-58.0645702013246	119.770833333333	55.8125
125.395833333333	53.9791666666667	0.0316322863635913	0.00359722031236799	414429.579581129	-58.2306016163737	119.770833333333	55.8125
125.4375	53.9791666666667	0.0311351297902385	0.00375617695424021	416755.750880087	-58.3945914687565	119.770833333333	55.8125
125.479166666667	53.9791666666667	0.0307066462612212	0.0038482995489247	419085.997459436	-58.5565701990348	119.770833333333	55.8125
125.520833333333	53.9791666666667	0.030299994876585	0.00392501309019252	421420.250896786	-58.7165677313357	119.770833333333	55.8125
125.5625	53.9791666666667	0.0298666776220567	0.00393768113609568	423758.444156403	-58.8746134815395	119.770833333333	55.8125
125.604166666667	53.9791666666667	0.030236847493889	0.00388297298265958	686460.7605928	-60.8628147828471	115.8125	56.6041666666667
125.645833333333	53.9791666666667	0.0303010504830754	0.00400993706301796	688849.408644969	-60.9394558785827	115.8125	56.6041666666667
125.6875	53.9791666666667	0.0307654959848241	0.00397979969937209	691239.825357827	-61.0154486558483	115.8125	56.6041666666667
125.729166666667	53.9791666666667	0.0307060278937087	0.00428188742233249	693631.99159129	-61.0907993402715	115.8125	56.6041666666667
125.770833333333	53.9791666666667	0.0303422334152972	0.00394885080276334	280145.376773599	-80.6714144831893	121.520833333333	54.3125
125.8125	53.9791666666667	0.030372752938687	0.00400542570215621	282843.129304088	-80.7275803582205	121.520833333333	54.3125
125.854166666667	53.9791666666667	0.0306011610187495	0.00393331468147162	285541.308307748	-80.7823656751824	121.520833333333	54.3125
125.895833333333	53.9791666666667	0.0308821952100485	0.00396458527847206	288239.900882958	-80.8358089889238	121.520833333333	54.3125
120.0625	53.9375	0.0254180647410801	0.00722695238494662	228949.331362268	-28.7026500904888	118.3125	55.7291666666667
120.104166666667	53.9375	0.025717079741033	0.00759030107982224	236947.797120843	-29.7796186166819	118.229166666667	55.7708333333333
120.145833333333	53.9375	0.0243946422985578	0.00803578183810272	231694.802138642	-27.5670361413668	118.4375	55.7708333333333
120.1875	53.9375	0.0244331040233004	0.00766743148976463	239710.247228288	-30.8475591641255	118.229166666667	55.7708333333333
120.229166666667	53.9375	0.0256507002570911	0.0075389973304114	304603.408665226	-37.8399976268635	117.229166666667	56.0625
120.270833333333	53.9375	0.0240103806849707	0.00816070951348373	304869.753784036	-36.5318434748933	117.354166666667	56.1041666666667
120.3125	53.9375	0.0228383271997773	0.00839969389183548	239599.168154456	-28.6689584749176	118.479166666667	55.8125
120.354166666667	53.9375	0.0237718915693507	0.00801422287816685	238318.014763726	-30.316782001594	118.4375	55.7708333333333
120.395833333333	53.9375	0.0258463764379719	0.0077907568982777	246988.379296778	-33.4061980858459	118.229166666667	55.7708333333333
120.4375	53.9375	0.0250391347509234	0.00694371603504215	181627.60301678	-81.5537502323885	117.6875	54.1458333333333
120.479166666667	53.9375	0.0245215423184425	0.00653858533649954	181627.60301678	-81.5537502323885	117.729166666667	54.1458333333333
120.520833333333	53.9375	0.0253732905760134	0.00757938962569381	251595.516984309	-34.8660927121474	118.229166666667	55.7708333333333
120.5625	53.9375	0.0251604742263962	0.00755736633843518	321715.954603439	-44.7476148886998	116.9375	55.9375
120.604166666667	53.9375	0.0249347804287383	0.0070601339670197	316615.568221803	-39.0845355182668	117.395833333333	56.1041666666667
120.645833333333	53.9375	0.0243635404585107	0.00592222453254451	105611.715681458	-57.64375088919	119.270833333333	54.4375
120.6875	53.9375	0.0242816948726257	0.00571140502547033	107932.779798559	-58.3877959403501	119.270833333333	54.4375
120.729166666667	53.9375	0.0266512962871424	0.00514122828897005	195743.711571697	-72.320598313129	117.854166666667	54.4375
120.770833333333	53.9375	0.0270596206549471	0.00486676998261781	198352.386806482	-72.5271104747628	117.854166666667	54.4375
120.8125	53.9375	0.0238067171341615	0.00578813554795751	161842.045879223	-48.0100330982891	118.9375	54.8958333333333
120.854166666667	53.9375	0.0237777617798807	0.00521136296911244	116682.659361422	-68.3662723847475	119.1875	54.3125
120.895833333333	53.9375	0.0238211524658647	0.00515454448509722	119789.968354857	-61.6595281249389	119.270833333333	54.4375
120.9375	53.9375	0.0268157899580125	0.00489855467793432	219574.469397821	-82.5909058586544	117.604166666667	54.1458333333333
120.979166666667	53.9375	0.0236651762929223	0.00508903233931596	124347.966103542	-69.6628307171463	119.1875	54.3125
121.020833333333	53.9375	0.0272287439285135	0.00488295998668362	214061.978289889	-73.651570420048	117.854166666667	54.4375
121.0625	53.9375	0.0264002209960922	0.00508056889985097	129492.53315743	-70.4383106114948	119.1875	54.3125
121.104166666667	53.9375	0.0267968659759587	0.00499592404564	377694.000652624	-35.5910191841984	117.520833333333	56.6458333333333
121.145833333333	53.9375	0.0276941538451857	0.00488077925176278	221949.359892953	-74.1486068418386	117.854166666667	54.4375
121.1875	53.9375	0.0278451379059471	0.00468564049450461	380902.538172376	-36.1926100231477	117.520833333333	56.6458333333333
121.229166666667	53.9375	0.027552388337897	0.0046725242970237	227218.132537511	-74.458819857841	117.854166666667	54.4375
121.270833333333	53.9375	0.0240748672579604	0.0048615808216415	401050.157799991	-38.5954025866891	117.1875	56.6875
121.3125	53.9375	0.0239989367183208	0.00580550999036087	406208.151723345	-38.4252354659461	117.1875	56.7291666666667
121.354166666667	53.9375	0.0238838002151677	0.00607514228460322	407913.812252681	-38.6923313147081	117.1875	56.7291666666667
121.395833333333	53.9375	0.023542368319326	0.00511797900877415	243734.024915168	-84.1363224277241	117.6875	54.1041666666667
121.4375	53.9375	0.0239516958568791	0.00476042731559898	246456.199494155	-84.1677854079004	117.6875	54.1041666666667
121.479166666667	53.9375	0.0260694901130372	0.00466279687173321	249178.524196652	-84.1981924186722	117.6875	54.1041666666667
121.520833333333	53.9375	0.0263673838752343	0.00501522208619035	259909.292854335	-85.3316717913066	117.5625	54.0625
121.5625	53.9375	0.0279809357865429	0.00462309742369367	395893.175073922	-38.7692368926116	117.520833333333	56.6458333333333
121.604166666667	53.9375	0.0300938969340417	0.00472086690782066	397611.770109601	-39.0426723440589	117.520833333333	56.6458333333333
121.645833333333	53.9375	0.0271971343645658	0.0045523844560515	260069.211820921	-84.30992286653	117.6875	54.1041666666667
121.6875	53.9375	0.030228740951707	0.00435818022321902	401079.117707269	-39.5820381067607	117.520833333333	56.6458333333333
121.729166666667	53.9375	0.0301482684500554	0.00435926017426758	402827.609457539	-39.8480046372948	117.520833333333	56.6458333333333
121.770833333333	53.9375	0.0296179712055822	0.00421813791020467	404585.808487124	-40.1115180368057	117.520833333333	56.6458333333333
121.8125	53.9375	0.0301963086947199	0.00455516103281254	406353.588167331	-40.3725968269867	117.520833333333	56.6458333333333
121.854166666667	53.9375	0.0293979638478487	0.00457475043048784	408130.823376564	-40.6312596675409	117.520833333333	56.6458333333333
121.895833333333	53.9375	0.0307024438935289	0.00411648995441987	637427.647005474	-73.5072084726204	112.270833333333	55.1875
121.9375	53.9375	0.0316016630784265	0.00405766901636934	640051.715828886	-73.5429052696187	112.270833333333	55.1875
121.979166666667	53.9375	0.0315924671712307	0.00412495909972816	642676.264719236	-73.5781715835546	112.270833333333	55.1875
122.020833333333	53.9375	0.0310587917349782	0.00414962368527264	645301.286898717	-73.6130125840025	112.270833333333	55.1875
122.0625	53.9375	0.0306180504024255	0.00427468846958929	647926.775694346	-73.6474333593755	112.270833333333	55.1875
122.104166666667	53.9375	0.0304115186301778	0.00452032975406534	650552.724535911	-73.681438918483	112.270833333333	55.1875
122.145833333333	53.9375	0.0309171086693607	0.00428250908328554	653179.126953963	-73.7150341920534	112.270833333333	55.1875
122.1875	53.9375	0.0302023398877123	0.00468100737809897	420412.479002767	-41.4366976656147	117.645833333333	56.6875
122.229166666667	53.9375	0.0302574875679745	0.00469478890271175	422227.793019231	-41.681065262548	117.645833333333	56.6875
122.270833333333	53.9375	0.0306962410091899	0.00437300285392085	661060.992442594	-73.813406466632	112.270833333333	55.1875
122.3125	53.9375	0.030257861608329	0.00444365324120914	663689.146418936	-73.8454083951141	112.270833333333	55.1875
122.354166666667	53.9375	0.0304052851756548	0.00452484171975125	427725.346764616	-42.4007791379428	117.645833333333	56.6875
122.395833333333	53.9375	0.0304901829400059	0.00454124941666903	668946.716485793	-73.9082564879377	112.270833333333	55.1875
122.4375	53.9375	0.030142800842384	0.00456437819841359	427303.550568453	-41.4773841521455	117.8125	56.7291666666667
122.479166666667	53.9375	0.0301780701956281	0.00440570710517834	435843.484194087	-44.2342483622202	117.520833333333	56.6458333333333
122.520833333333	53.9375	0.0293347487122965	0.0044682796986084	396889.967772957	-42.7664399647195	118.145833333333	56.4791666666667
122.5625	53.9375	0.0283431593742302	0.00451688818677288	515696.038960368	-59.8096280368599	115.395833333333	56.0625
122.604166666667	53.9375	0.0281268437757422	0.00470434529113951	520432.187501029	-60.044899470372	115.354166666667	56.0625
122.645833333333	53.9375	0.0302022960390622	0.00458962292265447	440840.094855387	-44.0043718512139	117.645833333333	56.6875
122.6875	53.9375	0.030494885889842	0.0045916006874404	442744.910624517	-44.2250710180632	117.645833333333	56.6875
122.729166666667	53.9375	0.0308340882831669	0.00448068527162734	440195.247261093	-43.1104447745489	117.8125	56.7291666666667
122.770833333333	53.9375	0.0307734563485927	0.00454749449023161	446577.000198323	-44.6603642257146	117.645833333333	56.6875
122.8125	53.9375	0.0303974486078124	0.00433931541084949	443951.037278057	-43.558187539939	117.8125	56.7291666666667
122.854166666667	53.9375	0.0301783390195562	0.00436674436362642	532320.478996948	-60.6120588785934	115.395833333333	56.0625
122.895833333333	53.9375	0.028291931124125	0.00435106549614912	534706.05337589	-60.7220050458363	115.395833333333	56.0625
122.9375	53.9375	0.0283658815808512	0.00444749759411329	537094.18254077	-60.8308224777915	115.395833333333	56.0625
122.979166666667	53.9375	0.0282454935909205	0.0044663784251196	539484.83171937	-60.9385249753485	115.395833333333	56.0625
123.020833333333	53.9375	0.0289448935718998	0.00456643957646249	461270.487129054	-46.9706259469801	117.520833333333	56.6458333333333
123.0625	53.9375	0.0289043875235231	0.00449044231386778	421758.666937636	-45.8864041531627	118.145833333333	56.4791666666667
123.104166666667	53.9375	0.0297228567248916	0.00428808716937252	546671.560151678	-61.2550778655257	115.395833333333	56.0625
123.145833333333	53.9375	0.0285882362791234	0.00382182972499508	549071.952968683	-61.3584546493427	115.395833333333	56.0625
123.1875	53.9375	0.0301999508111457	0.00400616184937551	551474.70032352	-61.4607825412685	115.395833333333	56.0625
123.229166666667	53.9375	0.0303580605981825	0.00398475928454746	471351.005660955	-47.9369599271166	117.520833333333	56.6458333333333
123.270833333333	53.9375	0.0308615089288359	0.0038819410328494	470159.232596539	-47.108801625655	117.645833333333	56.6875
123.3125	53.9375	0.03162035376315	0.00385918339190369	467104.191445419	-46.0790680619335	117.8125	56.7291666666667
123.354166666667	53.9375	0.0307777704067719	0.00377715148907211	477472.443187211	-48.4953253566493	117.520833333333	56.6458333333333
123.395833333333	53.9375	0.0289662426697963	0.0036018842999236	563522.670612455	-61.9571245679899	115.395833333333	56.0625
123.4375	53.9375	0.0288284302336198	0.00360968964143124	565938.901398279	-62.0534181706592	115.395833333333	56.0625
123.479166666667	53.9375	0.0303789646908826	0.00404578191711084	480260.080563556	-48.0511346237431	117.645833333333	56.6875
123.520833333333	53.9375	0.0290397607616766	0.00366310555805663	570777.768309689	-62.2431242342363	115.395833333333	56.0625
123.5625	53.9375	0.0298572816616179	0.00352822103234637	573200.348653586	-62.3365593546039	115.395833333333	56.0625
123.604166666667	53.9375	0.0287054787479937	0.0035965662169336	575624.990471451	-62.4290640358794	115.395833333333	56.0625
123.645833333333	53.9375	0.0277143748842443	0.0038081427368933	578051.666964509	-62.5206492049671	115.395833333333	56.0625
123.6875	53.9375	0.0287279261373533	0.00393214035680144	580480.351756153	-62.611325632207	115.395833333333	56.0625
123.729166666667	53.9375	0.0297856372684873	0.00393818849744167	254239.917507745	-68.2400337132288	120.0625	54.7291666666667
123.770833333333	53.9375	0.0311982632031861	0.00398875087968432	494646.197155946	-49.2992293461716	117.645833333333	56.6875
123.8125	53.9375	0.0313361825723213	0.0039532823532224	496723.419742454	-49.4710354635269	117.645833333333	56.6875
123.854166666667	53.9375	0.0306445930913625	0.00373151608858756	532554.144966853	-62.7808386675566	116.270833333333	55.8958333333333
123.895833333333	53.9375	0.0302183271036361	0.00358821571320871	264432.167864517	-68.9866678284782	120.0625	54.7291666666667
123.9375	53.9375	0.0294530395441645	0.00359301416949848	266988.119428482	-69.1636001496404	120.0625	54.7291666666667
123.979166666667	53.9375	0.0288035066255011	0.00376352523763608	597535.247118377	-63.2214888084797	115.395833333333	56.0625
124.020833333333	53.9375	0.0287753192498626	0.00400452581178167	272108.861183133	-69.506529359567	120.0625	54.7291666666667
124.0625	53.9375	0.0286102981716979	0.00372718814462339	274673.484839663	-69.6727221758645	120.0625	54.7291666666667
124.104166666667	53.9375	0.0290482120001842	0.00419592641645013	547193.002046453	-63.3659423701029	116.270833333333	55.8958333333333
124.145833333333	53.9375	0.0283310387842911	0.00345748600964812	279810.843543164	-69.9950292648487	120.0625	54.7291666666667
124.1875	53.9375	0.0283017675550082	0.00348299502814345	282383.429258724	-70.1513201888828	120.0625	54.7291666666667
124.229166666667	53.9375	0.028401465210281	0.00360222237144305	284958.524017785	-70.3044822207797	120.0625	54.7291666666667
124.270833333333	53.9375	0.0282795590828571	0.00367442323033476	287536.059521818	-70.4545964915914	120.0625	54.7291666666667
124.3125	53.9375	0.0282728268390071	0.00351928947700618	350460.26771132	-82.5297761964959	118.979166666667	54.2291666666667
124.354166666667	53.9375	0.0274001634700244	0.00380447485253915	437184.76902808	-84.8732145460179	117.6875	54.1041666666667
124.395833333333	53.9375	0.026758599682325	0.0042573799988169	439910.233034422	-84.8714345575275	117.6875	54.1041666666667
124.4375	53.9375	0.0263953215931768	0.00448151981094169	442635.689042949	-84.8694684560133	117.6875	54.1041666666667
124.479166666667	53.9375	0.0268933021158411	0.00410751266215161	445361.136263039	-84.8673196527781	117.6875	54.1041666666667
124.520833333333	53.9375	0.0273262925478674	0.00375619115716936	448086.573917537	-84.8649914761251	117.6875	54.1041666666667
124.5625	53.9375	0.028098731830077	0.0033523234707125	366741.982632804	-82.6653055074561	118.979166666667	54.2291666666667
124.604166666667	53.9375	0.0278629954481789	0.00316239741309341	369456.069360713	-82.6858638932274	118.979166666667	54.2291666666667
124.645833333333	53.9375	0.0286594826918431	0.0030338669889997	372170.279423887	-82.7058760724642	118.979166666667	54.2291666666667
124.6875	53.9375	0.0292048439524519	0.00513353573450299	374884.60921062	-82.725353879002	118.979166666667	54.2291666666667
124.729166666667	53.9375	0.0291093563930999	0.00510520835018355	377599.055206099	-82.7443088079126	118.979166666667	54.2291666666667
124.770833333333	53.9375	0.0304167367214873	0.00509821024014399	380313.613988965	-82.7627520275091	118.979166666667	54.2291666666667
124.8125	53.9375	0.0301591910344395	0.00306465285947595	383028.282227987	-82.7806943908443	118.979166666667	54.2291666666667
124.854166666667	53.9375	0.0307686051809068	0.00518914033667842	385743.056678917	-82.7981464467284	118.979166666667	54.2291666666667
124.895833333333	53.9375	0.0309881422313763	0.00528623900071045	388457.934181466	-82.8151184502893	118.979166666667	54.2291666666667
124.9375	53.9375	0.0306806791157927	0.00313400127422632	391172.911656378	-82.8316203730968	118.979166666667	54.2291666666667
124.979166666667	53.9375	0.0305956682788383	0.00343834912966329	393887.986102658	-82.847661912872	118.979166666667	54.2291666666667
125.020833333333	53.9375	0.0309160087975867	0.00349396650305697	396603.154594907	-82.8632525028012	118.979166666667	54.2291666666667
125.0625	53.9375	0.0306351119975981	0.00349092838777575	399318.414280743	-82.878401320473	118.979166666667	54.2291666666667
125.104166666667	53.9375	0.031142611700783	0.0053340930023062	483516.061488373	-84.8197799799628	117.729166666667	54.1041666666667
125.145833333333	53.9375	0.0317482313996073	0.00544215411582977	403093.058571457	-56.6492889565617	119.770833333333	55.8125
125.1875	53.9375	0.0319605628308499	0.00390822289379868	405381.191677319	-56.8280444280314	119.770833333333	55.8125
125.229166666667	53.9375	0.0316211777271054	0.00383139790820435	407673.96722913	-57.004600175921	119.770833333333	55.8125
125.270833333333	53.9375	0.031685307944868	0.00381038641872357	409971.306532148	-57.1789887551719	119.770833333333	55.8125
125.3125	53.9375	0.0315996900160649	0.00369636969085426	412273.132486226	-57.351242188464	119.770833333333	55.8125
125.354166666667	53.9375	0.0317489603001408	0.00504814863561607	414579.369550052	-57.521391973561	119.770833333333	55.8125
125.395833333333	53.9375	0.0311654304224504	0.0040436233349234	416889.943706196	-57.6894690906888	119.770833333333	55.8125
125.4375	53.9375	0.0311066038052858	0.0039600259097389	679216.410280597	-60.2102550021786	115.8125	56.6041666666667
125.479166666667	53.9375	0.0303765312875069	0.00393300568929354	681592.172447885	-60.2904811044276	115.8125	56.6041666666667
125.520833333333	53.9375	0.0307384264270999	0.00409239926412047	683969.825534763	-60.3700306548094	115.8125	56.6041666666667
125.5625	53.9375	0.0309857384885055	0.00406379877817041	686349.349040335	-60.448910149923	115.8125	56.6041666666667
125.604166666667	53.9375	0.0311612879676347	0.00405849568720928	688730.722728027	-60.5271260113908	115.8125	56.6041666666667
125.645833333333	53.9375	0.0310682647518437	0.00390558669975807	691113.92662158	-60.6046845867843	115.8125	56.6041666666667
125.6875	53.9375	0.0317535898427962	0.00414588400183482	693498.9410011	-60.6815921505392	115.8125	56.6041666666667
125.729166666667	53.9375	0.0312635921876795	0.0040635619983095	266143.609628654	-74.2807377770044	121.770833333333	54.5208333333333
125.770833333333	53.9375	0.0309247302485315	0.00407016721472185	280934.378455368	-79.7386408425631	121.520833333333	54.3125
125.8125	53.9375	0.0309831997334753	0.00423714445063884	794730.556340405	-67.8978094488669	113.9375	56.0625
125.854166666667	53.9375	0.0309571153031669	0.00426870307453303	286320.767977636	-79.8668747180227	121.520833333333	54.3125
125.895833333333	53.9375	0.0313764009061189	0.0040153655010938	289014.759766856	-79.9287269064204	121.520833333333	54.3125
125.9375	53.9375	0.0319285607297124	0.00403200613154562	707845.974509344	-61.1297086681413	115.8125	56.6041666666667
125.979166666667	53.9375	0.0318447523457504	0.00401731815545272	281975.690060324	-74.9876416611113	121.770833333333	54.5208333333333
126.020833333333	53.9375	0.0315481968787819	0.00400666110217928	284619.386659601	-75.0967100255027	121.770833333333	54.5208333333333
120.0625	53.8958333333333	0.0258418702622058	0.00763640630086052	239657.554908068	-28.6947843621861	118.229166666667	55.7708333333333
120.104166666667	53.8958333333333	0.0253623286257758	0.00743628011031384	256466.783806302	-36.2998153733155	117.6875	55.7291666666667
120.145833333333	53.8958333333333	0.025507982150983	0.00751043437458382	242332.752497835	-29.7635417471558	118.229166666667	55.7708333333333
120.1875	53.8958333333333	0.023988662728816	0.00840930123012974	305416.472286737	-35.2567552605292	117.354166666667	56.1041666666667
120.229166666667	53.8958333333333	0.0232636418437616	0.0084108570864582	241139.693339795	-27.0664904979329	118.479166666667	55.8125
120.270833333333	53.8958333333333	0.0218015819990419	0.0086023015570776	377144.559161158	-63.9069795039605	114.9375	55.2708333333333
120.3125	53.8958333333333	0.0231868698104339	0.008648421466845	379606.087531344	-64.0550516470139	114.9375	55.2708333333333
120.354166666667	53.8958333333333	0.0213120067493772	0.00851970152916304	244981.722350577	-28.6770881942886	118.479166666667	55.8125
120.395833333333	53.8958333333333	0.0239105493011813	0.00847675443558919	313505.55939352	-37.133293081961	117.354166666667	56.1041666666667
120.4375	53.8958333333333	0.0255223223673843	0.00760732757420643	252367.390087188	-33.3120947511132	118.229166666667	55.7708333333333
120.479166666667	53.8958333333333	0.0246224263291489	0.00660450663893354	372978.583359516	-64.4181501743306	115.1875	55.2291666666667
120.520833333333	53.8958333333333	0.0247549023119143	0.00626369351444937	194961.851383426	-83.3451701993198	117.5625	54.0625
120.5625	53.8958333333333	0.0241828315154144	0.00591924003219326	103690.543633288	-53.9254126925602	119.270833333333	54.4375
120.604166666667	53.8958333333333	0.0244109985504008	0.00626619533110502	200403.862932055	-83.4602071519455	117.5625	54.0625
120.645833333333	53.8958333333333	0.0240397435589526	0.00556491682602949	108164.660600742	-55.5683071900538	119.270833333333	54.4375
120.6875	53.8958333333333	0.0239226244738851	0.00559169321339225	110434.320150712	-56.3384740657749	119.270833333333	54.4375
120.729166666667	53.8958333333333	0.0248196045411804	0.00548910975056962	112723.966505423	-57.0768059312509	119.270833333333	54.4375
120.770833333333	53.8958333333333	0.0276587276297141	0.00539136617133977	199793.822819122	-71.258823808989	117.854166666667	54.4375
120.8125	53.8958333333333	0.0268971181870442	0.00483514826962104	202389.390630377	-71.474438442363	117.854166666667	54.4375
120.854166666667	53.8958333333333	0.0271919029302424	0.00486955637683803	204988.188767347	-71.6841616915342	117.854166666667	54.4375
120.895833333333	53.8958333333333	0.0279289329613833	0.00504419650081416	207590.095022977	-71.8882078916339	117.854166666667	54.4375
120.9375	53.8958333333333	0.027955848226332	0.00508115258649157	375257.323105691	-33.9561469111639	117.520833333333	56.6458333333333
120.979166666667	53.8958333333333	0.0283116069253692	0.00509780403528937	376793.469940487	-34.2676412142956	117.520833333333	56.6458333333333
121.020833333333	53.8958333333333	0.0281948466136993	0.00525204314301948	360046.664084432	-57.0528741438301	116.229166666667	55.5625
121.0625	53.8958333333333	0.028186431193279	0.00500251002143246	218026.556431495	-72.6515725307002	117.854166666667	54.4375
121.104166666667	53.8958333333333	0.0272031471917044	0.00482419733963535	220642.365015576	-72.8301193396345	117.854166666667	54.4375
121.145833333333	53.8958333333333	0.0238733715832018	0.0050980788577487	136229.862614357	-69.3058513459078	119.1875	54.3125
121.1875	53.8958333333333	0.0245002372727755	0.00519185526464895	401318.86186604	-37.6400059913424	117.1875	56.6875
121.229166666667	53.8958333333333	0.0237929145218017	0.00527337902472931	358686.021745883	-52.5861721997255	116.6875	55.7708333333333
121.270833333333	53.8958333333333	0.0238612992433016	0.00600174477723149	420408.402082322	-66.8746091376106	115.1875	55.2291666666667
121.3125	53.8958333333333	0.0244288950221249	0.00707853664444689	360947.75763581	-49.2128230249104	116.9375	55.9375
121.354166666667	53.8958333333333	0.0241734755438199	0.00497781036135996	241532.455047914	-83.0099105237592	117.6875	54.1041666666667
121.395833333333	53.8958333333333	0.0263655391960252	0.00467192674819096	244251.366615409	-83.0545914156355	117.6875	54.1041666666667
121.4375	53.8958333333333	0.027930586250721	0.00478252708373852	394467.405819811	-37.520121537641	117.520833333333	56.6458333333333
121.479166666667	53.8958333333333	0.0278192482715177	0.0045712574092007	255466.175733941	-82.1818022947111	117.604166666667	54.1458333333333
121.520833333333	53.8958333333333	0.0281395327155844	0.00459841987852884	397825.06470412	-38.0780710733946	117.520833333333	56.6458333333333
121.5625	53.8958333333333	0.029734375817368	0.00476024063771869	399519.56762423	-38.3532984457324	117.520833333333	56.6458333333333
121.604166666667	53.8958333333333	0.0304120909020079	0.00436619639267706	614353.485490952	-74.9313136829937	112.3125	54.9791666666667
121.645833333333	53.8958333333333	0.0300301993744671	0.0046691777661026	402939.258296809	-38.8963409786754	117.520833333333	56.6458333333333
121.6875	53.8958333333333	0.0304532164767276	0.00424567049427802	619644.196106372	-74.995554862168	112.3125	54.9791666666667
121.729166666667	53.8958333333333	0.0306052299920475	0.00464374572729742	406398.996086927	-39.4296132438258	117.520833333333	56.6458333333333
121.770833333333	53.8958333333333	0.0303959670474635	0.00430440930569807	406398.996086927	-39.4296132438258	117.5625	56.6458333333333
121.8125	53.8958333333333	0.0308976239246768	0.00446152467952886	627583.190296786	-75.0888109662207	112.3125	54.9791666666667
121.854166666667	53.8958333333333	0.030706291866999	0.00418980196586621	636138.957301074	-73.0719520538988	112.270833333333	55.1875
121.895833333333	53.8958333333333	0.0305088472355076	0.00434365424326865	638759.676930666	-73.1096587406608	112.270833333333	55.1875
121.9375	53.8958333333333	0.0309902721733289	0.0042145786450272	641380.917193602	-73.1469182470449	112.270833333333	55.1875
121.979166666667	53.8958333333333	0.0311215866173196	0.00439020917534776	644002.670813972	-73.183735940592	112.270833333333	55.1875
122.020833333333	53.8958333333333	0.0311437250452135	0.0041387628222458	646624.930628682	-73.2201171047341	112.270833333333	55.1875
122.0625	53.8958333333333	0.0306849055557662	0.00418596287260843	649247.689585204	-73.2560669404031	112.270833333333	55.1875
122.104166666667	53.8958333333333	0.0307390755750484	0.00452500505594404	651870.940739422	-73.2915905676027	112.270833333333	55.1875
122.145833333333	53.8958333333333	0.0306614017703809	0.0044840088304666	654494.677253522	-73.3266930269466	112.270833333333	55.1875
122.1875	53.8958333333333	0.0308380147933086	0.00448067034180302	657118.8923939	-73.3613792811612	112.270833333333	55.1875
122.229166666667	53.8958333333333	0.0305837602265892	0.00422612863187126	659743.579529147	-73.3956542165556	112.270833333333	55.1875
122.270833333333	53.8958333333333	0.0310289229163462	0.00439338139540017	662368.732128084	-73.4295226444594	112.270833333333	55.1875
122.3125	53.8958333333333	0.0305940555063403	0.00448082638480506	425429.974832276	-40.3379673109114	117.8125	56.7291666666667
122.354166666667	53.8958333333333	0.0310160344828451	0.00431980112669767	427207.49050781	-40.5839786983629	117.8125	56.7291666666667
122.395833333333	53.8958333333333	0.0306535766727984	0.00428391162934016	670246.918858201	-73.5287359011288	112.270833333333	55.1875
122.4375	53.8958333333333	0.0307310881188058	0.00445962578065417	430789.087551884	-41.069461260257	117.8125	56.7291666666667
122.479166666667	53.8958333333333	0.0300464292715425	0.00442264301215812	439178.224549063	-43.8128355364803	117.520833333333	56.6458333333333
122.520833333333	53.8958333333333	0.028315036252682	0.0042999053003275	515318.805974164	-58.6562653785182	115.4375	56.1041666666667
122.5625	53.8958333333333	0.0287615597547614	0.00449987301255851	517659.741754238	-58.7800362790806	115.4375	56.1041666666667
122.604166666667	53.8958333333333	0.0286909969674364	0.00468837381219802	520402.023269408	-59.4869761759315	115.395833333333	56.0625
122.645833333333	53.8958333333333	0.0288063805402223	0.00458170689198546	522763.269663268	-59.6054785183178	115.395833333333	56.0625
122.6875	53.8958333333333	0.0296130311893498	0.00429650359378081	448754.268618049	-44.9061984756291	117.520833333333	56.6458333333333
122.729166666667	53.8958333333333	0.0302346026407672	0.004185802935013	450691.561052425	-45.1188334522518	117.520833333333	56.6458333333333
122.770833333333	53.8958333333333	0.0312210675808984	0.00416899482126643	445453.793883457	-42.926628161249	117.8125	56.7291666666667
122.8125	53.8958333333333	0.0308706723842872	0.00422530042801157	447323.218696706	-43.1495149699653	117.8125	56.7291666666667
122.854166666667	53.8958333333333	0.0305627010854105	0.00467654322638457	456545.909799254	-45.7449917367778	117.520833333333	56.6458333333333
122.895833333333	53.8958333333333	0.0298093466696433	0.00422384263962618	686133.335173728	-69.7784528846632	112.645833333333	55.6041666666667
122.9375	53.8958333333333	0.0292393841622882	0.00418872610988036	539369.689674649	-60.4016663384512	115.395833333333	56.0625
122.979166666667	53.8958333333333	0.0284244648510618	0.0043346690831005	541752.687346552	-60.5108180659786	115.395833333333	56.0625
123.020833333333	53.8958333333333	0.0296038605084859	0.00442411707655887	544138.24071661	-60.6188638730435	115.395833333333	56.0625
123.0625	53.8958333333333	0.03016237586802	0.00446775918099819	546526.315475104	-60.7258170746407	115.395833333333	56.0625
123.104166666667	53.8958333333333	0.0301009377252896	0.00414163475158424	548916.877869705	-60.8316907946817	115.395833333333	56.0625
123.145833333333	53.8958333333333	0.0295685571495569	0.00394621891860111	551309.894694941	-60.9364979688826	115.395833333333	56.0625
123.1875	53.8958333333333	0.0295654590205873	0.00371086591929876	553705.333281861	-61.0402513476155	115.395833333333	56.0625
123.229166666667	53.8958333333333	0.0299619024047642	0.00363758992945345	556103.161487928	-61.1429634987252	115.395833333333	56.0625
123.270833333333	53.8958333333333	0.0301183579004647	0.00389901014263877	558503.347687123	-61.2446468103084	115.395833333333	56.0625
123.3125	53.8958333333333	0.0305648526012714	0.00384962026108504	475324.39542336	-46.8906891512529	117.645833333333	56.6875
123.354166666667	53.8958333333333	0.0316748764648261	0.00387640496383711	472295.792062846	-45.8710338192758	117.8125	56.7291666666667
123.395833333333	53.8958333333333	0.0313918053873101	0.00387274466608366	479336.232703272	-47.2703185336098	117.645833333333	56.6875
123.4375	53.8958333333333	0.0306055512991173	0.00377852442200868	568127.057434816	-61.6413332847274	115.395833333333	56.0625
123.479166666667	53.8958333333333	0.0308600343465454	0.00369253009919534	483372.476080278	-47.6430584947037	117.645833333333	56.6875
123.520833333333	53.8958333333333	0.0308433286628887	0.00364200505779013	485399.558150052	-47.8268859072232	117.645833333333	56.6875
123.5625	53.8958333333333	0.0308050373246263	0.00378484688139927	487432.513550891	-48.0090399144905	117.645833333333	56.6875
123.604166666667	53.8958333333333	0.0298251776775378	0.00347540494600234	577786.092855567	-62.0225044738007	115.395833333333	56.0625
123.645833333333	53.8958333333333	0.028399176217549	0.00375484250852756	580206.158397354	-62.1154573646926	115.395833333333	56.0625
123.6875	53.8958333333333	0.0303273226943666	0.00416327766419057	493565.885737203	-48.5456219155509	117.645833333333	56.6875
123.729166666667	53.8958333333333	0.0304859141419052	0.00397253030317556	495621.605480414	-48.721242156573	117.645833333333	56.6875
123.770833333333	53.8958333333333	0.0311715191025749	0.0040158673262816	497682.839041045	-48.895268357468	117.645833333333	56.6875
123.8125	53.8958333333333	0.0318618853396196	0.00400970679424848	499749.51745943	-49.0677160480394	117.645833333333	56.6875
123.854166666667	53.8958333333333	0.0312860751167521	0.00377750843774586	501821.572728173	-49.2386006401416	117.645833333333	56.6875
123.895833333333	53.8958333333333	0.0308213517383875	0.00385163720738395	503898.937779928	-49.4079374264142	117.645833333333	56.6875
123.9375	53.8958333333333	0.0308306097681384	0.00387402176148413	566856.548517816	-60.5744413406467	115.979166666667	56.1458333333333
123.979166666667	53.8958333333333	0.0293531301588766	0.00367152906753795	599638.955794066	-62.827037702749	115.395833333333	56.0625
124.020833333333	53.8958333333333	0.0274605088711611	0.00384841080375492	415820.336231211	-84.2447307593133	117.6875	54.1041666666667
124.0625	53.8958333333333	0.0280276432758591	0.00373961883231234	276318.722303832	-68.771496275893	120.0625	54.7291666666667
124.104166666667	53.8958333333333	0.0280958370464459	0.00370326217047277	278873.46895811	-68.9416303306117	120.0625	54.7291666666667
124.145833333333	53.8958333333333	0.0266741462846056	0.0038926156712655	423996.419780566	-84.2559053679164	117.6875	54.1041666666667
124.1875	53.8958333333333	0.0279998010716883	0.00373987584541293	283991.563276405	-69.2717933106108	120.0625	54.7291666666667
124.229166666667	53.8958333333333	0.0282749436179712	0.00359876438812284	286554.755564355	-69.4319955581191	120.0625	54.7291666666667
124.270833333333	53.8958333333333	0.0280240235152475	0.00354832703988613	432172.64679704	-84.2647405831538	117.6875	54.1041666666667
124.3125	53.8958333333333	0.0267688726226303	0.00374663650765192	434898.08195632	-84.2671885603031	117.6875	54.1041666666667
124.354166666667	53.8958333333333	0.0269402472838928	0.00379138755479823	437623.528229033	-84.2693957177056	117.6875	54.1041666666667
124.395833333333	53.8958333333333	0.0269238085432577	0.00377055643246802	440348.984472032	-84.2713665198556	117.6875	54.1041666666667
124.4375	53.8958333333333	0.0270905818061413	0.00350955667968035	443074.44956444	-84.2731053214842	117.6875	54.1041666666667
124.479166666667	53.8958333333333	0.0280952620626644	0.00336873307052075	443074.44956444	-84.2731053214842	117.729166666667	54.1041666666667
124.520833333333	53.8958333333333	0.0283962616633881	0.00329414821778218	445799.922406981	-84.2746163709082	117.729166666667	54.1041666666667
124.5625	53.8958333333333	0.0280604715602073	0.00308832386550498	367362.813895526	-81.9486846564496	118.979166666667	54.2291666666667
124.604166666667	53.8958333333333	0.0291469064154166	0.00512438998646934	370075.041493852	-81.9744741596031	118.979166666667	54.2291666666667
124.645833333333	53.8958333333333	0.028530733590946	0.00512328056452008	372787.439148662	-81.9996426938375	118.979166666667	54.2291666666667
124.6875	53.8958333333333	0.028991587474009	0.00391508518311068	375500.002243054	-82.0242036721201	118.979166666667	54.2291666666667
124.729166666667	53.8958333333333	0.0302563229665433	0.0040111369338417	378212.726285519	-82.0481701249253	118.979166666667	54.2291666666667
124.770833333333	53.8958333333333	0.0304106955170921	0.00404153962536418	380925.606905507	-82.071554713727	118.979166666667	54.2291666666667
124.8125	53.8958333333333	0.0303059867862047	0.00392298265661682	383638.639849149	-82.0943697439245	118.979166666667	54.2291666666667
124.854166666667	53.8958333333333	0.0309129793245486	0.00508261391989746	467603.858867905	-84.2789828197192	117.729166666667	54.1041666666667
124.895833333333	53.8958333333333	0.0306690052190511	0.00517796634162225	470329.355251056	-84.2786192243694	117.729166666667	54.1041666666667
124.9375	53.8958333333333	0.0309766303551074	0.00323740296861769	391778.611749179	-82.1595154523784	118.979166666667	54.2291666666667
124.979166666667	53.8958333333333	0.0309496649371951	0.00339620429341405	394492.213643275	-82.1801686036951	118.979166666667	54.2291666666667
125.020833333333	53.8958333333333	0.0312092451606625	0.00348140123569118	397205.948205017	-82.2003087984833	118.979166666667	54.2291666666667
125.0625	53.8958333333333	0.0315036883141068	0.00541433657823786	401123.746276618	-55.7347380016878	119.770833333333	55.8125
125.104166666667	53.8958333333333	0.0317577278074097	0.00541161193902482	403389.974616037	-55.9199274925595	119.770833333333	55.8125
125.145833333333	53.8958333333333	0.0315693189945741	0.00367966126795189	405347.912012685	-82.257754376745	118.979166666667	54.2291666666667
125.1875	53.8958333333333	0.030841236902426	0.00383368409475836	407937.14021192	-56.2835548543569	119.770833333333	55.8125
125.229166666667	53.8958333333333	0.0316770161162544	0.00391361050964982	410217.912830849	-56.4620581576584	119.770833333333	55.8125
125.270833333333	53.8958333333333	0.0315636237980142	0.00388122144967075	412503.371644611	-56.6383973043899	119.770833333333	55.8125
125.3125	53.8958333333333	0.031870688872636	0.00396595037104811	668683.326954219	-58.5526112817625	115.979166666667	56.6875
125.354166666667	53.8958333333333	0.0322031416165357	0.00407255659585205	671021.239112546	-58.6405790645057	115.979166666667	56.6875
125.395833333333	53.8958333333333	0.0322803447237898	0.00402500131755752	673361.330737354	-58.7278167790755	115.979166666667	56.6875
125.4375	53.8958333333333	0.0318933706208819	0.00398087609125609	681532.317618188	-59.8731713312174	115.8125	56.6041666666667
125.479166666667	53.8958333333333	0.0315429109856637	0.00409531098825018	683902.419519808	-59.9543056296422	115.8125	56.6041666666667
125.520833333333	53.8958333333333	0.0314170679864925	0.00428350853414475	686274.455365538	-60.0347610089716	115.8125	56.6041666666667
125.5625	53.8958333333333	0.0319217212941968	0.00418538030410016	688648.404324162	-60.114543934965	115.8125	56.6041666666667
125.604166666667	53.8958333333333	0.0322946674005963	0.00419918038067441	691024.245831074	-60.1936607996738	115.8125	56.6041666666667
125.645833333333	53.8958333333333	0.0318806499200777	0.00409368582548747	693401.959584287	-60.2721179223325	115.8125	56.6041666666667
125.6875	53.8958333333333	0.0321727322432451	0.00413445566781227	695781.525540475	-60.3499215502402	115.8125	56.6041666666667
125.729166666667	53.8958333333333	0.0319400407055068	0.00420980907576668	698162.923911123	-60.4270778596334	115.8125	56.6041666666667
125.770833333333	53.8958333333333	0.0314271802881239	0.00404923665383728	270062.165104083	-73.4579921760615	121.770833333333	54.5208333333333
125.8125	53.8958333333333	0.0317204745491933	0.0055472225096522	796487.045065825	-67.5903115356414	113.9375	56.0625
125.854166666667	53.8958333333333	0.0314507529044152	0.00392587358357889	705317.919367246	-60.65472359123	115.8125	56.6041666666667
125.895833333333	53.8958333333333	0.0318263597889364	0.00395925677207527	707706.454474731	-60.7293509977194	115.8125	56.6041666666667
125.9375	53.8958333333333	0.0316839721330223	0.00391362555074695	710096.726745071	-60.8033609308485	115.8125	56.6041666666667
125.979166666667	53.8958333333333	0.0317108775694215	0.00397661516821954	712488.717840758	-60.8767591582959	115.8125	56.6041666666667
126.020833333333	53.8958333333333	0.0324273845062821	0.00403082159967997	708708.962224876	-59.9532961754744	115.979166666667	56.6875
126.0625	53.8958333333333	0.0323995842520402	0.00403058951736174	711080.925929005	-60.0297424628436	115.979166666667	56.6875
126.104166666667	53.8958333333333	0.0320061327813405	0.00402341254802154	713454.707888682	-60.1055662920902	115.979166666667	56.6875
126.145833333333	53.8958333333333	0.0318247974378612	0.00396552187072917	722073.511685857	-61.1643480992764	115.8125	56.6041666666667
120.020833333333	53.8541666666667	0.0246297839945045	0.00785505176884906	242452.64491252	-27.634393670405	118.229166666667	55.7708333333333
120.0625	53.8541666666667	0.0241992531684282	0.00824545568346794	304594.00187675	-33.592546249089	117.354166666667	56.1041666666667
120.104166666667	53.8541666666667	0.0242614218787225	0.00823128754145933	306118.876125988	-33.9861459170817	117.354166666667	56.1041666666667
120.145833333333	53.8541666666667	0.0242491095628346	0.00845757030707474	307659.287189863	-34.3756546163261	117.354166666667	56.1041666666667
120.1875	53.8541666666667	0.0245492593408178	0.00871294231186639	244063.479562817	-26.0321115493312	118.479166666667	55.8125
120.229166666667	53.8541666666667	0.0219361274768328	0.00867490200513802	245278.462603804	-26.5737831022637	118.479166666667	55.8125
120.270833333333	53.8541666666667	0.0257173793667069	0.00780596636059163	250482.425780543	-30.7696410580927	118.229166666667	55.7708333333333
120.3125	53.8541666666667	0.0257682075897398	0.00764626127959476	251895.453539808	-31.2716887811279	118.229166666667	55.7708333333333
120.354166666667	53.8541666666667	0.0259572138439072	0.00786754669396842	253328.896938583	-31.7679045208661	118.229166666667	55.7708333333333
120.395833333333	53.8541666666667	0.0252757773637962	0.0074077072202555	315586.332755141	-36.2625947029703	117.395833333333	56.1041666666667
120.4375	53.8541666666667	0.0252250394807485	0.00723013094688354	317215.161781593	-36.6280295280883	117.395833333333	56.1041666666667
120.479166666667	53.8541666666667	0.0247145197030652	0.00673607757950414	317215.16178159	-36.6280295280878	117.4375	56.1041666666667
120.520833333333	53.8541666666667	0.0245490107057636	0.00652974722997008	185908.944991599	-78.8166218555448	117.729166666667	54.1458333333333
120.5625	53.8541666666667	0.0243197693346131	0.00576720562971459	106487.330778455	-51.9083639853859	119.270833333333	54.4375
120.604166666667	53.8541666666667	0.0247087922692008	0.00545245233096815	108657.92597143	-52.7669463129736	119.270833333333	54.4375
120.645833333333	53.8541666666667	0.0267688110521609	0.00540533957561289	193619.60235017	-69.2803730721312	117.854166666667	54.4375
120.6875	53.8541666666667	0.0268214200028272	0.0053037689637857	196186.247528095	-69.5301636508223	117.854166666667	54.4375
120.729166666667	53.8541666666667	0.0271691899031309	0.00538283349242373	198757.015344582	-69.7730615479551	117.854166666667	54.4375
120.770833333333	53.8541666666667	0.0279143381589031	0.00575064642070761	195341.971247585	-63.6075636456991	118.0625	54.6041666666667
120.8125	53.8541666666667	0.0279087827405797	0.00517249886603051	203910.291463851	-70.2391819069821	117.854166666667	54.4375
120.854166666667	53.8541666666667	0.0282972800187548	0.00536930517328282	376106.053827494	-32.9373786264883	117.520833333333	56.6458333333333
120.895833333333	53.8541666666667	0.0278253285751883	0.00529599467578442	209078.250848343	-70.6806255412291	117.854166666667	54.4375
120.9375	53.8541666666667	0.0247186464356302	0.0051200939324001	126791.634359268	-58.5242006910134	119.270833333333	54.4375
120.979166666667	53.8541666666667	0.0266509089363873	0.00492802064254785	129137.5852281	-59.1259744356498	119.270833333333	54.4375
121.020833333333	53.8541666666667	0.023879306220009	0.00514921702487937	131498.041805208	-59.7056057362106	119.270833333333	54.4375
121.0625	53.8541666666667	0.024254393609425	0.00601604290397371	223664.239856406	-80.2921393119987	117.6875	54.1458333333333
121.104166666667	53.8541666666667	0.024139589135206	0.00615254544187067	336007.551256072	-40.3952414847189	117.604166666667	56.1041666666667
121.145833333333	53.8541666666667	0.0250090879286049	0.00696692607470334	355824.682650208	-47.6315279156774	116.9375	55.9375
121.1875	53.8541666666667	0.0248520573667584	0.00699019158758394	357854.670142772	-47.8935091404825	116.9375	55.9375
121.229166666667	53.8541666666667	0.023707062220353	0.00587259503019051	374046.028881041	-55.798501744987	116.3125	55.6458333333333
121.270833333333	53.8541666666667	0.0234185721952088	0.00549210346786481	410025.375342588	-38.0534023543478	117.145833333333	56.6875
121.3125	53.8541666666667	0.023657342783472	0.00576892972246333	239426.120056621	-81.8628310190553	117.6875	54.1041666666667
121.354166666667	53.8541666666667	0.0233835259216252	0.00512668900111626	249937.089011847	-83.1460610262899	117.5625	54.0625
121.395833333333	53.8541666666667	0.0280264091474656	0.00490572981794817	244855.422384846	-81.9778238700675	117.6875	54.1041666666667
121.4375	53.8541666666667	0.0291165318155534	0.00467926766713314	398155.684323886	-37.1141852058699	117.520833333333	56.6458333333333
121.479166666667	53.8541666666667	0.0282845688689107	0.00446198282963906	399815.471790154	-37.3935341541619	117.520833333333	56.6458333333333
121.520833333333	53.8541666666667	0.0280885159386783	0.00476904726828836	242630.830016492	-76.3998136195722	117.895833333333	54.3125
121.5625	53.8541666666667	0.0278005104053012	0.00462143782610203	266586.5754123	-82.3772019463143	117.520833333333	54.1041666666667
121.604166666667	53.8541666666667	0.0302213299534539	0.0047378892988554	615575.395480318	-74.5157869510839	112.3125	54.9791666666667
121.645833333333	53.8541666666667	0.0306898629792	0.00444705816518549	618217.95951927	-74.5498425625592	112.3125	54.9791666666667
121.6875	53.8541666666667	0.0305630957315601	0.00418785214358368	620860.954942223	-74.5834636749706	112.3125	54.9791666666667
121.729166666667	53.8541666666667	0.0306938120582512	0.00468865593609798	629654.862472505	-72.5539273442081	112.270833333333	55.1875
121.770833333333	53.8541666666667	0.0310258193505007	0.00443265757835503	632270.892364753	-72.5945998373662	112.270833333333	55.1875
121.8125	53.8541666666667	0.031160432518964	0.00427039119106158	634887.501069229	-72.634796999606	112.270833333333	55.1875
121.854166666667	53.8541666666667	0.0308921247958999	0.00450574813089373	413463.520171703	-39.5411284559802	117.5625	56.6458333333333
121.895833333333	53.8541666666667	0.0300223296022259	0.00462058606769615	416973.589014215	-40.0543946315014	117.520833333333	56.6458333333333
121.9375	53.8541666666667	0.030120891312675	0.00470749268487107	418742.657103843	-40.3075742365768	117.520833333333	56.6458333333333
121.979166666667	53.8541666666667	0.0307407547904263	0.0043696473387786	645359.565014679	-72.7909458749006	112.270833333333	55.1875
122.020833333333	53.8541666666667	0.0309416952135215	0.00426780046349772	647978.949610823	-72.828850760816	112.270833333333	55.1875
122.0625	53.8541666666667	0.0315725582429526	0.00412117932568898	650598.866599172	-72.8663134578134	112.270833333333	55.1875
122.104166666667	53.8541666666667	0.0312062025467295	0.00415953464149979	653219.308655924	-72.9033391925757	112.270833333333	55.1875
122.145833333333	53.8541666666667	0.0308786922398527	0.00434184199768659	655840.268569152	-72.9399331111855	112.270833333333	55.1875
122.1875	53.8541666666667	0.0301709943040623	0.00472890840895879	427410.036770062	-40.6150098222944	117.645833333333	56.6875
122.229166666667	53.8541666666667	0.0299544912735913	0.00469651171252989	431377.223795395	-42.0169724569097	117.520833333333	56.6458333333333
122.270833333333	53.8541666666667	0.0309947906858155	0.00440706683077386	663706.184961124	-73.0471742535147	112.270833333333	55.1875
122.3125	53.8541666666667	0.0306018726044439	0.00440910166850394	428975.433680612	-39.9376131360992	117.8125	56.7291666666667
122.354166666667	53.8541666666667	0.0309357107792416	0.00438162114635537	430740.090113538	-40.1832573811988	117.8125	56.7291666666667
122.395833333333	53.8541666666667	0.0311876522159624	0.00434633253763183	432513.688061328	-40.426752507577	117.8125	56.7291666666667
122.4375	53.8541666666667	0.0311262817604914	0.00421209458020148	434296.117345689	-40.6681141795279	117.8125	56.7291666666667
122.479166666667	53.8541666666667	0.0312305096216011	0.00421030613335014	436087.269042893	-40.9073581522428	117.8125	56.7291666666667
122.520833333333	53.8541666666667	0.0307603768632301	0.00433020861855551	664681.274822232	-68.980380254451	112.645833333333	55.6041666666667
122.5625	53.8541666666667	0.0305994598985739	0.00457783009573969	667241.123842685	-69.030942609378	112.645833333333	55.6041666666667
122.604166666667	53.8541666666667	0.0301442040216741	0.00465905115191773	407426.655119685	-42.3802914016573	118.145833333333	56.4791666666667
122.645833333333	53.8541666666667	0.0301876858997466	0.00470953681310814	447557.977645475	-43.1807579469138	117.645833333333	56.6875
122.6875	53.8541666666667	0.0306786506432153	0.00453828023980977	449438.097072378	-43.4016490002559	117.645833333333	56.6875
122.729166666667	53.8541666666667	0.0307847159923623	0.00431358594564685	447011.407198244	-42.2992416312793	117.8125	56.7291666666667
122.770833333333	53.8541666666667	0.0310025712929022	0.00409213642369722	448860.670395083	-42.5241085012618	117.8125	56.7291666666667
122.8125	53.8541666666667	0.0310561735301065	0.00406241412217862	450717.829226979	-42.7469858709376	117.8125	56.7291666666667
122.854166666667	53.8541666666667	0.0306576894316661	0.00443169326671986	459794.258937077	-45.3317799250371	117.520833333333	56.6458333333333
122.895833333333	53.8541666666667	0.0307141066271651	0.00450224283202027	687750.045759054	-69.4173075947508	112.645833333333	55.6041666666667
122.9375	53.8541666666667	0.0301060729997583	0.00454640439330871	541675.256855703	-59.9761470439422	115.395833333333	56.0625
122.979166666667	53.8541666666667	0.0284938929252825	0.00436027085110134	544050.534873331	-60.0867078478656	115.395833333333	56.0625
123.020833333333	53.8541666666667	0.0305760781520369	0.00455389570755249	464746.365684742	-45.0986787471948	117.645833333333	56.6875
123.0625	53.8541666666667	0.0306968160275127	0.00437185598364217	466691.933301726	-45.3022972060601	117.645833333333	56.6875
123.104166666667	53.8541666666667	0.030478599131117	0.00424435574866863	468644.323680666	-45.5040801198486	117.645833333333	56.6875
123.145833333333	53.8541666666667	0.0307171093170138	0.00406495338461722	470603.451210377	-45.7040440247301	117.645833333333	56.6875
123.1875	53.8541666666667	0.0306515193448836	0.00394178735001771	472569.231403435	-45.9022053912005	117.645833333333	56.6875
123.229166666667	53.8541666666667	0.0307439990424436	0.0040658666096131	558356.128593875	-60.7272200706984	115.395833333333	56.0625
123.270833333333	53.8541666666667	0.0305261157937904	0.0039827041547209	476520.417380968	-46.2931860386428	117.645833333333	56.6875
123.3125	53.8541666666667	0.0305918024594903	0.00382872541743835	478505.659707447	-46.4860378971343	117.645833333333	56.6875
123.354166666667	53.8541666666667	0.0317244745522765	0.00391620931364199	557630.805467846	-53.7546932357656	116.020833333333	56.6041666666667
123.395833333333	53.8541666666667	0.032111860980352	0.00385771216773238	477494.432908916	-45.6674105858737	117.8125	56.7291666666667
123.4375	53.8541666666667	0.0318121227607682	0.00424998142238948	484499.025929369	-47.0542333872655	117.645833333333	56.6875
123.479166666667	53.8541666666667	0.0318500922197913	0.00415126733411071	486509.101123246	-47.2402318498729	117.645833333333	56.6875
123.520833333333	53.8541666666667	0.031222671308408	0.00371806201820961	545492.158520546	-59.0836325664179	115.979166666667	56.1458333333333
123.5625	53.8541666666667	0.0304291996469671	0.0035094198069706	493877.244324157	-48.5763887949679	117.520833333333	56.6458333333333
123.604166666667	53.8541666666667	0.0293171381649925	0.00357752259628387	579976.132732669	-61.6190020876952	115.395833333333	56.0625
123.645833333333	53.8541666666667	0.0291435522987675	0.00362275314727067	582389.51557863	-61.7132905743861	115.395833333333	56.0625
123.6875	53.8541666666667	0.0302605875388492	0.00394954369085958	584805.026224062	-61.8066597243515	115.395833333333	56.0625
123.729166666667	53.8541666666667	0.0305470769098459	0.00388227649178913	557287.903139837	-59.6395787159178	115.979166666667	56.1458333333333
123.770833333333	53.8541666666667	0.0308239950615302	0.00383526546640696	559655.063010208	-59.7475202747522	115.979166666667	56.1458333333333
123.8125	53.8541666666667	0.0314242051349848	0.00378649143782918	502800.107894333	-48.6692788677927	117.645833333333	56.6875
123.854166666667	53.8541666666667	0.0313792683685472	0.00364324085134838	504861.712832739	-48.8407726920486	117.645833333333	56.6875
123.895833333333	53.8541666666667	0.0307255544604929	0.00347046903873147	547592.124374319	-61.3047522588744	116.1875	55.9791666666667
123.9375	53.8541666666667	0.0290439592498316	0.00377262967309521	598574.803035173	-61.8442652199693	115.4375	56.1041666666667
123.979166666667	53.8541666666667	0.0288725792708405	0.00363850338671493	601770.953402286	-62.4353699188072	115.395833333333	56.0625
124.020833333333	53.8541666666667	0.0287291767385055	0.00375906144918263	604202.544559838	-62.5217519491558	115.395833333333	56.0625
124.0625	53.8541666666667	0.0283537996450682	0.00375794314036507	278031.535401307	-67.8811658234534	120.0625	54.7291666666667
124.104166666667	53.8541666666667	0.0284053731670492	0.00373271617707591	280573.21003741	-68.0583623172909	120.0625	54.7291666666667
124.145833333333	53.8541666666667	0.02694035664673	0.00399726829956006	424485.621105869	-83.633981904725	117.6875	54.1041666666667
124.1875	53.8541666666667	0.0267395693103367	0.00394807304070567	427210.59830577	-83.6411556670091	117.6875	54.1041666666667
124.229166666667	53.8541666666667	0.0268540469715128	0.00393602984505998	429935.612717455	-83.6480245308852	117.6875	54.1041666666667
124.270833333333	53.8541666666667	0.0272091222130297	0.00414361392600583	432660.662701899	-83.6545942472629	117.6875	54.1041666666667
124.3125	53.8541666666667	0.0273256655770565	0.00369660464604457	435385.746655135	-83.660870423334	117.6875	54.1041666666667
124.354166666667	53.8541666666667	0.0284198551522119	0.00353288212491673	435385.746655135	-83.660870423334	117.729166666667	54.1041666666667
124.395833333333	53.8541666666667	0.0286625303552376	0.00334464028895227	438110.863007185	-83.6668585270261	117.729166666667	54.1041666666667
124.4375	53.8541666666667	0.0283187056247281	0.00339601930393222	359912.504043196	-81.1373487992689	118.979166666667	54.2291666666667
124.479166666667	53.8541666666667	0.0280711229432065	0.00321157033959984	362621.754860498	-81.170502376602	118.979166666667	54.2291666666667
124.520833333333	53.8541666666667	0.0290992811375115	0.00303866597723208	365331.246474098	-81.2029138767597	118.979166666667	54.2291666666667
124.5625	53.8541666666667	0.0293019190987522	0.00390352627149692	368040.972635841	-81.2345996194219	118.979166666667	54.2291666666667
124.604166666667	53.8541666666667	0.0302041232290046	0.00389091726756925	370750.927272805	-81.265575451059	118.979166666667	54.2291666666667
124.645833333333	53.8541666666667	0.0307311375245998	0.00397016163652477	373461.104480997	-81.295856761885	118.979166666667	54.2291666666667
124.6875	53.8541666666667	0.0308328890757098	0.00516234530357554	457187.459428969	-83.701141198167	117.729166666667	54.1041666666667
124.729166666667	53.8541666666667	0.0307312098095508	0.003059594983974	378882.103803584	-81.354395197383	118.979166666667	54.2291666666667
124.770833333333	53.8541666666667	0.0301829038217249	0.00298874802310402	381592.914901393	-81.3826809638954	118.979166666667	54.2291666666667
124.8125	53.8541666666667	0.0302589540599008	0.00297238041720694	384303.926526383	-81.4103295224477	118.979166666667	54.2291666666667
124.854166666667	53.8541666666667	0.0309482445968333	0.00530605308977351	387015.133533352	-81.4373542122381	118.979166666667	54.2291666666667
124.895833333333	53.8541666666667	0.030949969467713	0.00329337171560645	389726.530913347	-81.463768003964	118.979166666667	54.2291666666667
124.9375	53.8541666666667	0.0306067205216862	0.00334609331595984	392438.11378896	-81.4895835124085	118.979166666667	54.2291666666667
124.979166666667	53.8541666666667	0.0309597302968698	0.0053637030427182	399260.903820152	-54.8106066010349	119.770833333333	55.8125
125.020833333333	53.8541666666667	0.0310933886260893	0.0052788749430663	478990.521315411	-83.7254493673436	117.729166666667	54.1041666666667
125.0625	53.8541666666667	0.0307245709343132	0.0052220795632436	481715.966601905	-83.7274732758234	117.729166666667	54.1041666666667
125.104166666667	53.8541666666667	0.0309356634323298	0.00355259218043264	403286.207057539	-81.5871032148684	118.979166666667	54.2291666666667
125.145833333333	53.8541666666667	0.0309855693564576	0.00381660646646321	405998.648550282	-81.6101048903767	118.979166666667	54.2291666666667
125.1875	53.8541666666667	0.0316705056286313	0.00413655223018284	408711.248797717	-81.6325771405562	118.979166666667	54.2291666666667
125.229166666667	53.8541666666667	0.0308564564380558	0.00406566033238972	411424.003727224	-81.6545304012022	118.979166666667	54.2291666666667
125.270833333333	53.8541666666667	0.0311404523865567	0.00414933471371267	415071.740524183	-56.1044572208666	119.770833333333	55.8125
125.3125	53.8541666666667	0.0315521187818558	0.00410928424411394	671114.45995777	-58.2160701468133	115.979166666667	56.6875
125.354166666667	53.8541666666667	0.0318821153078668	0.00408200775716357	679148.947120421	-59.3722740452969	115.8125	56.6041666666667
125.395833333333	53.8541666666667	0.0321459201575115	0.00385806427550882	681509.326960943	-59.4556786238255	115.8125	56.6041666666667
125.4375	53.8541666666667	0.0321474542884203	0.00393130783522702	678116.556871772	-58.4803642796575	115.979166666667	56.6875
125.479166666667	53.8541666666667	0.0329653262359629	0.00401218866569187	680454.974333044	-58.5670176206897	115.979166666667	56.6875
125.520833333333	53.8541666666667	0.0329573981186819	0.00409020483796713	682795.545455856	-58.6529598594146	115.979166666667	56.6875
125.5625	53.8541666666667	0.0329743194383472	0.00408875663981642	690970.830142299	-59.7824208095633	115.8125	56.6041666666667
125.604166666667	53.8541666666667	0.0321911057037254	0.00430164297508065	687483.057342413	-58.8227375121403	115.979166666667	56.6875
125.645833333333	53.8541666666667	0.0322195267151148	0.0042424452354969	689829.953151711	-58.9065859861531	115.979166666667	56.6875
125.6875	53.8541666666667	0.0320941388693869	0.00414497525880526	692178.912705307	-58.9897494794918	115.979166666667	56.6875
125.729166666667	53.8541666666667	0.0322178904538222	0.00414142637558589	700463.295036408	-60.0984691181733	115.8125	56.6041666666667
125.770833333333	53.8541666666667	0.0316818374950884	0.00391546838863489	702841.095805897	-60.1758570489151	115.8125	56.6041666666667
125.8125	53.8541666666667	0.0312826853263083	0.00391395054263138	705220.730815955	-60.2526074450404	115.8125	56.6041666666667
125.854166666667	53.8541666666667	0.0319486955530291	0.00396212492202592	707602.180711601	-60.3287262497139	115.8125	56.6041666666667
125.895833333333	53.8541666666667	0.0319623331269101	0.0039623625562862	709985.426379986	-60.4042193395066	115.8125	56.6041666666667
125.9375	53.8541666666667	0.0317412388628066	0.00390835406339355	712370.44894681	-60.4790925251936	115.8125	56.6041666666667
125.979166666667	53.8541666666667	0.0314000408583629	0.00388104356384883	714757.229772822	-60.5533515525441	115.8125	56.6041666666667
126.020833333333	53.8541666666667	0.0317551389382227	0.00397503934756511	287144.709241724	-73.3091169889755	121.770833333333	54.5208333333333
126.0625	53.8541666666667	0.0327954501648946	0.00406180441229261	713408.911757928	-59.708422359218	115.979166666667	56.6875
126.104166666667	53.8541666666667	0.0334668302652285	0.0039934898021613	290465.019096581	-75.3350817920771	121.770833333333	54.4375
126.145833333333	53.8541666666667	0.0327779635166129	0.00399319628812304	724321.5709191	-60.844358762287	115.8125	56.6041666666667
126.1875	53.8541666666667	0.0319896844918309	0.00398463114969677	726716.871440841	-60.9156309635205	115.8125	56.6041666666667
126.229166666667	53.8541666666667	0.0315515942345246	0.00401504940742241	729113.823133057	-60.9863221590858	115.8125	56.6041666666667
126.270833333333	53.8541666666667	0.0320861073195318	0.00402674963279568	731512.408908333	-61.0564376611249	115.8125	56.6041666666667
126.3125	53.8541666666667	0.0323655413592273	0.00402452604703877	305568.118500294	-74.1136126093121	121.770833333333	54.5208333333333
120.020833333333	53.8125	0.0258272667784746	0.00771055074232104	246570.571784766	-27.1347912647993	118.229166666667	55.7708333333333
120.0625	53.8125	0.0253537175735534	0.00755679811074374	355182.244279595	-61.6623048007886	115.145833333333	55.2291666666667
120.104166666667	53.8125	0.0260610097301167	0.00788403679527368	249119.14151457	-28.1909034330326	118.229166666667	55.7708333333333
120.145833333333	53.8125	0.0255687167082089	0.00770431179399722	250426.685786936	-28.7105426984024	118.229166666667	55.7708333333333
120.1875	53.8125	0.0251003499984166	0.00738546865362899	309975.062349295	-33.507335989823	117.4375	56.1041666666667
120.229166666667	53.8125	0.0255789406773637	0.00756075630345406	253106.572698198	-29.7329583174009	118.229166666667	55.7708333333333
120.270833333333	53.8125	0.0248211390205593	0.00684005771982288	313747.635432471	-41.0147111066645	116.979166666667	55.8958333333333
120.3125	53.8125	0.0250552711901861	0.00705389944879995	314589.363842424	-34.6566804606489	117.4375	56.1041666666667
120.354166666667	53.8125	0.0247877092781811	0.00644087990774425	99275.722794573	-45.0764086416392	119.270833333333	54.4375
120.395833333333	53.8125	0.0249801233614525	0.00669883384756509	317740.258595152	-35.403320819146	117.4375	56.1041666666667
120.4375	53.8125	0.0243779611478683	0.00588586409424735	103232.931799334	-47.1621234375783	119.270833333333	54.4375
120.479166666667	53.8125	0.0242598758077445	0.00601406126816349	105261.488570665	-48.1445420206442	119.270833333333	54.4375
120.520833333333	53.8125	0.0246030248416086	0.0062357088742755	107320.838479182	-49.0888938797827	119.270833333333	54.4375
120.5625	53.8125	0.0244354802222947	0.00608764625001061	109409.242037151	-49.9968024959201	119.270833333333	54.4375
120.604166666667	53.8125	0.0239819513444063	0.00597753075936176	111525.066387498	-50.8698466451611	119.270833333333	54.4375
120.645833333333	53.8125	0.0267606215926603	0.00561943656965888	284069.389452251	-47.8825707252638	117.3125	55.4791666666667
120.6875	53.8125	0.0267875730474084	0.00538996667581833	332207.831396744	-48.4482222602513	116.729166666667	55.7291666666667
120.729166666667	53.8125	0.0279869262033682	0.0053582801068886	195018.596126023	-62.062778316461	118.0625	54.6041666666667
120.770833333333	53.8125	0.0279848694250573	0.00565967883775887	202963.963767818	-68.7793480207437	117.854166666667	54.4375
120.8125	53.8125	0.0265009749407864	0.00536477305159373	122465.098266344	-54.7637430184198	119.270833333333	54.4375
120.854166666667	53.8125	0.0248627832249654	0.00539870308656341	124716.417537798	-55.4578136971363	119.270833333333	54.4375
120.895833333333	53.8125	0.0280278150512096	0.0055769139980176	204776.36846309	-63.3702469379161	118.0625	54.6041666666667
120.9375	53.8125	0.0290348456302813	0.00586365099766698	568623.012480892	-75.7274176810024	112.354166666667	54.7708333333333
120.979166666667	53.8125	0.0272844026447611	0.00549837308972636	217983.6288177	-76.4054237834025	117.729166666667	54.2291666666667
121.020833333333	53.8125	0.0267777812649584	0.0051111475231441	227188.520219082	-79.2229639829805	117.604166666667	54.1458333333333
121.0625	53.8125	0.0237985637985663	0.0053021778348986	229885.12298521	-79.3173873384518	117.604166666667	54.1458333333333
121.104166666667	53.8125	0.0239808206515843	0.00542621212175481	234228.55928913	-81.7484826771567	117.5625	54.0625
121.145833333333	53.8125	0.0235800648149232	0.00578903538015881	229294.873922953	-80.4656398157052	117.6875	54.1041666666667
121.1875	53.8125	0.0234699800955291	0.00561561159388766	232001.862058072	-80.5444305624847	117.6875	54.1041666666667
121.229166666667	53.8125	0.0272015624645292	0.00504805480746427	234709.461539609	-80.6210150261116	117.6875	54.1041666666667
121.270833333333	53.8125	0.0275427703683517	0.00464799875141453	227861.796080582	-74.5021418928077	117.895833333333	54.3125
121.3125	53.8125	0.0274306121782483	0.00449332734231142	230507.544736534	-74.6509151078394	117.895833333333	54.3125
121.354166666667	53.8125	0.0279755330663565	0.00468802846881379	253678.057052334	-81.101231912834	117.520833333333	54.1041666666667
121.395833333333	53.8125	0.0277871559807408	0.00458943316117288	256389.836316528	-81.1626072878205	117.520833333333	54.1041666666667
121.4375	53.8125	0.0300687997442571	0.00458807214517295	405030.391144391	-38.2474023697702	117.354166666667	56.6041666666667
121.479166666667	53.8125	0.0301843241109759	0.00459658728800488	401863.58053653	-36.7157277290143	117.5625	56.6458333333333
121.520833333333	53.8125	0.0289987729549284	0.00443488928952031	405166.557553628	-37.270172283898	117.520833333333	56.6458333333333
121.5625	53.8125	0.0282174923351593	0.00478896038134608	267241.264967782	-81.3922295706324	117.520833333333	54.1041666666667
121.604166666667	53.8125	0.0281255516412075	0.00477731792406351	411906.791781089	-39.3117413049532	117.354166666667	56.6041666666667
121.645833333333	53.8125	0.0300354671901231	0.00461228731579467	413650.418613502	-39.5719090626218	117.354166666667	56.6041666666667
121.6875	53.8125	0.0305131082993148	0.00450679456702221	410199.275442523	-38.0839172090082	117.5625	56.6458333333333
121.729166666667	53.8125	0.0312624713407889	0.00466213507933868	409022.247100751	-35.8807247981155	117.8125	56.7291666666667
121.770833333333	53.8125	0.0311779046565113	0.00480074738230316	410636.212287238	-36.1570192331373	117.8125	56.7291666666667
121.8125	53.8125	0.031166614867469	0.00459099721120157	415322.842961006	-38.8765108151916	117.5625	56.6458333333333
121.854166666667	53.8125	0.0306114423113608	0.00477634794589292	415840.21000844	-36.0221896557099	117.854166666667	56.7708333333333
121.895833333333	53.8125	0.0307711882568671	0.00466861029999373	417459.542266166	-36.292859271184	117.854166666667	56.7708333333333
121.9375	53.8125	0.0302164751607904	0.00464644748690744	644130.930483073	-72.3599578829706	112.270833333333	55.1875
121.979166666667	53.8125	0.0305838547356298	0.00423076099340801	646746.754724983	-72.3998280045058	112.270833333333	55.1875
122.020833333333	53.8125	0.031042958282947	0.00414797873761933	649363.153135688	-72.4392399103082	112.270833333333	55.1875
122.0625	53.8125	0.0309152857787804	0.00429908469827715	651980.117886618	-72.4781990124734	112.270833333333	55.1875
122.104166666667	53.8125	0.0310495588795787	0.00424948476636823	654597.641268986	-72.516710639826	112.270833333333	55.1875
122.145833333333	53.8125	0.0317193282729589	0.00437225181357104	657215.715691483	-72.5547800394791	112.270833333333	55.1875
122.1875	53.8125	0.0307284015154212	0.00447424802902706	433015.500264901	-41.3711583131854	117.520833333333	56.6458333333333
122.229166666667	53.8125	0.0306008586154228	0.00426701938545621	434833.760406956	-41.6085740931651	117.520833333333	56.6458333333333
122.270833333333	53.8125	0.0304677591782753	0.0046281060265006	665073.171001293	-72.6663861495028	112.270833333333	55.1875
122.3125	53.8125	0.0309655684039246	0.0044704265800669	432541.499166291	-39.5438490757022	117.8125	56.7291666666667
122.354166666667	53.8125	0.0309484492050112	0.00437718585431843	434293.422231541	-39.7890820335043	117.8125	56.7291666666667
122.395833333333	53.8125	0.0313229684879514	0.00434543922602311	436054.333009207	-40.0322019940689	117.8125	56.7291666666667
122.4375	53.8125	0.0310689581848287	0.0041845848364329	437824.122428393	-40.2732238327024	117.8125	56.7291666666667
122.479166666667	53.8125	0.0303470239133062	0.00404750893608441	445917.412532112	-42.9890531520232	117.520833333333	56.6458333333333
122.520833333333	53.8125	0.0283665595065284	0.00432452060967053	520203.679520403	-57.7856439680919	115.4375	56.1041666666667
122.5625	53.8125	0.0291289093979612	0.00460321519976913	409034.209074901	-41.6931092696328	118.145833333333	56.4791666666667
122.604166666667	53.8125	0.0305108506806388	0.00456884358395887	449090.738832485	-42.5553177284043	117.645833333333	56.6875
122.645833333333	53.8125	0.0302066832134133	0.00457027198970359	453464.813231006	-43.8686956603912	117.520833333333	56.6458333333333
122.6875	53.8125	0.0307546350605527	0.00443181065673581	452818.746258436	-42.9991195836358	117.645833333333	56.6875
122.729166666667	53.8125	0.0305648155069583	0.00420864622536723	454694.356074137	-43.2180735677729	117.645833333333	56.6875
122.770833333333	53.8125	0.0314068476133464	0.00417749894965035	452289.377642943	-42.1276801066724	117.8125	56.7291666666667
122.8125	53.8125	0.0310362199916226	0.0041167831052195	454134.364899147	-42.3505018073926	117.8125	56.7291666666667
122.854166666667	53.8125	0.0303281207387814	0.00419698122185114	460366.465966455	-43.8633424150933	117.645833333333	56.6875
122.895833333333	53.8125	0.0303604230604563	0.00433981077100859	462271.951850827	-44.0746216725559	117.645833333333	56.6875
122.9375	53.8125	0.0301889189208841	0.00459244388495806	464184.676491391	-44.284022704162	117.645833333333	56.6875
122.979166666667	53.8125	0.0296681361149049	0.00451306383603932	546377.99506511	-59.666195255444	115.395833333333	56.0625
123.020833333333	53.8125	0.0302275306371233	0.00446242807207648	548748.18345113	-59.7770119593392	115.395833333333	56.0625
123.0625	53.8125	0.0301482959847132	0.00431446487631007	472842.65935704	-45.933328343813	117.520833333333	56.6458333333333
123.104166666667	53.8125	0.0302232679682679	0.00417284567094306	553496.501520284	-59.9953573864675	115.395833333333	56.0625
123.145833333333	53.8125	0.03067318093363	0.00421432940379515	473853.77779567	-45.3034176310652	117.645833333333	56.6875
123.1875	53.8125	0.0308253533725893	0.00401903252974967	475808.088732707	-45.501886589825	117.645833333333	56.6875
123.229166666667	53.8125	0.0309851783920671	0.00388032457973845	477769.033396457	-45.6985893041843	117.645833333333	56.6875
123.270833333333	53.8125	0.0313063412674865	0.00382306046076602	479736.529742629	-45.8935415543908	117.645833333333	56.6875
123.3125	53.8125	0.0307797620142563	0.00368287622420981	481710.496792554	-46.086759054358	117.645833333333	56.6875
123.354166666667	53.8125	0.0317202145893721	0.00389347660262348	560385.194182888	-53.373256691759	116.020833333333	56.6041666666667
123.395833333333	53.8125	0.0321334527306439	0.00382223522584983	480746.699835528	-45.2727960476158	117.8125	56.7291666666667
123.4375	53.8125	0.0318171713401551	0.00378308732095434	487670.42813582	-46.656159124182	117.645833333333	56.6875
123.479166666667	53.8125	0.0305441049773064	0.00363330794735202	545546.38155852	-58.5527552325153	115.979166666667	56.1458333333333
123.520833333333	53.8125	0.0306757918108074	0.00382439301205722	577388.19456069	-61.0245632849972	115.395833333333	56.0625
123.5625	53.8125	0.0306177117532733	0.0038463148847184	579790.366663645	-61.1220355085548	115.395833333333	56.0625
123.604166666667	53.8125	0.030563950569575	0.00393100313424056	582194.782758764	-61.218562308788	115.395833333333	56.0625
123.645833333333	53.8125	0.0306007098827155	0.00379841819408449	584601.414308126	-61.3141544798766	115.395833333333	56.0625
123.6875	53.8125	0.0289039566615048	0.00384258429884792	587010.23321219	-61.4088226675826	115.395833333333	56.0625
123.729166666667	53.8125	0.03058537911653	0.00402896061807463	338038.772459542	-47.2137132934899	119.770833333333	55.8125
123.770833333333	53.8125	0.0309367672829615	0.00383140515049924	562005.769068383	-59.3401583788192	115.979166666667	56.1458333333333
123.8125	53.8125	0.0317296499969239	0.00382825350815545	505874.747048694	-48.2756738568462	117.645833333333	56.6875
123.854166666667	53.8125	0.0315328486941363	0.00358284530943936	507925.92917259	-48.4477337268417	117.645833333333	56.6875
123.895833333333	53.8125	0.0307440895131647	0.00347280598735656	513494.85714947	-49.5420865386971	117.520833333333	56.6458333333333
123.9375	53.8125	0.0293947484236011	0.00358324000604054	601507.560788756	-61.9580061521757	115.395833333333	56.0625
123.979166666667	53.8125	0.0291016527830835	0.00366839633025792	603930.939592317	-62.0464925243432	115.395833333333	56.0625
124.020833333333	53.8125	0.0300432999425833	0.00362388436271513	277285.993547965	-66.8143074988716	120.0625	54.7291666666667
124.0625	53.8125	0.030075905038794	0.00364071040150406	279810.68156095	-67.0019569681443	120.0625	54.7291666666667
124.104166666667	53.8125	0.029993969645978	0.00360280187983102	282338.847221807	-67.1859458006139	120.0625	54.7291666666667
124.145833333333	53.8125	0.0286002614166824	0.00362429058135805	613643.985955504	-62.3920924011334	115.395833333333	56.0625
124.1875	53.8125	0.0271925436865624	0.00390080535263921	618511.89379094	-62.5600135535134	115.354166666667	56.0625
124.229166666667	53.8125	0.0270398150527605	0.00416281567534616	430473.334005806	-83.0354709376728	117.6875	54.1041666666667
124.270833333333	53.8125	0.0270258397422902	0.00374540444004216	433197.700685815	-83.0458970921483	117.6875	54.1041666666667
124.3125	53.8125	0.0268837494159487	0.00379808926655311	435922.126842557	-83.0559820096611	117.6875	54.1041666666667
124.354166666667	53.8125	0.0277602132958134	0.00360265495006946	438646.610432393	-83.0657320351843	117.6875	54.1041666666667
124.395833333333	53.8125	0.0282749773757265	0.00339742093632496	357950.001468054	-80.370792522548	118.979166666667	54.2291666666667
124.4375	53.8125	0.0288125604352339	0.00295628300897988	360656.078144732	-80.4101467870007	118.979166666667	54.2291666666667
124.479166666667	53.8125	0.0286846637166802	0.00298578728884358	363362.465529082	-80.4486635488875	118.979166666667	54.2291666666667
124.520833333333	53.8125	0.0300279459898376	0.0030084690352454	366069.155801469	-80.4863612845936	118.979166666667	54.2291666666667
124.5625	53.8125	0.0300152815668607	0.00355730431591615	368776.141364046	-80.5232579337093	118.979166666667	54.2291666666667
124.604166666667	53.8125	0.0306739792896098	0.00303370710668193	371483.414832745	-80.559370918276	118.979166666667	54.2291666666667
124.645833333333	53.8125	0.0301352632676032	0.00300115036211089	374190.969029613	-80.5947171612149	118.979166666667	54.2291666666667
124.6875	53.8125	0.0288805147398182	0.00297985055481004	376898.796975441	-80.6293131039771	118.979166666667	54.2291666666667
124.729166666667	53.8125	0.028530089345645	0.0050158418920474	460444.31560345	-83.1323880919273	117.729166666667	54.1041666666667
124.770833333333	53.8125	0.02795679900299	0.0039016104385597	382315.247149007	-80.696317548189	118.979166666667	54.2291666666667
124.8125	53.8125	0.0301548344373893	0.00397184612288717	385023.856350245	-80.7287566739051	118.979166666667	54.2291666666667
124.854166666667	53.8125	0.0307132306860549	0.00525618496033706	395292.126872934	-53.6767734410603	119.770833333333	55.8125
124.895833333333	53.8125	0.0307474582021928	0.00331866833945452	390441.81171734	-80.7915821358926	118.979166666667	54.2291666666667
124.9375	53.8125	0.0305319237223931	0.00336094176769845	393151.145873329	-80.8219966306139	118.979166666667	54.2291666666667
124.979166666667	53.8125	0.031025072773737	0.00526586083728375	401951.298325174	-54.2710534498357	119.770833333333	55.8125
125.020833333333	53.8125	0.0305424470206226	0.00334365837193524	398570.498278135	-80.8808966976946	118.979166666667	54.2291666666667
125.0625	53.8125	0.0308807089155956	0.00511721755375404	482244.649268257	-83.1808101549684	117.729166666667	54.1041666666667
125.104166666667	53.8125	0.0308614979731453	0.00375025176362833	403990.726064169	-80.9373107425303	118.979166666667	54.2291666666667
125.145833333333	53.8125	0.0310447393654465	0.00535082679910118	487695.047771347	-83.1903525848845	117.729166666667	54.1041666666667
125.1875	53.8125	0.0309703602332616	0.00392464119520854	490420.286308133	-83.1947627891243	117.729166666667	54.1041666666667
125.229166666667	53.8125	0.0308566150052	0.00397556971709736	412122.61747579	-81.0174841762957	118.979166666667	54.2291666666667
125.270833333333	53.8125	0.0311959163045818	0.00412146778478088	414833.641311593	-81.0430689224872	118.979166666667	54.2291666666667
125.3125	53.8125	0.0319343881738716	0.00422050049377243	673568.646921428	-57.8819767997382	115.979166666667	56.6875
125.354166666667	53.8125	0.0318866496793121	0.00412041014675054	681523.237647479	-59.038048675996	115.8125	56.6041666666667
125.395833333333	53.8125	0.0321444590386184	0.00398262553749593	683877.78550513	-59.1223260791923	115.8125	56.6041666666667
125.4375	53.8125	0.0322908450713184	0.00395162536572126	686234.396652743	-59.2059074630576	115.8125	56.6041666666667
125.479166666667	53.8125	0.0328492110485903	0.00394784348311659	682884.89713989	-58.2362719745805	115.979166666667	56.6875
125.520833333333	53.8125	0.0323615764579323	0.0039469275142578	690953.720998708	-59.3710082649842	115.8125	56.6041666666667
125.5625	53.8125	0.0319093783522161	0.0038964075318994	784927.336879654	-66.7154984236896	113.9375	56.0625
125.604166666667	53.8125	0.032233107606784	0.00425017756029247	695681.03781118	-59.5334025435142	115.8125	56.6041666666667
125.645833333333	53.8125	0.0320825272465332	0.00400435923937406	698047.640557184	-59.6136005065052	115.8125	56.6041666666667
125.6875	53.8125	0.0320698442278375	0.00399209231014772	700416.178547964	-59.693140622743	115.8125	56.6041666666667
125.729166666667	53.8125	0.0325378881194975	0.00403446761396473	702786.631371896	-59.772029009279	115.8125	56.6041666666667
125.770833333333	53.8125	0.0341634518740205	0.00405887909949984	699272.059979713	-58.8291070189658	115.979166666667	56.6875
125.8125	53.8125	0.0328129987950934	0.00399595361196515	275453.061659476	-71.7383810436481	121.770833333333	54.5208333333333
125.854166666667	53.8125	0.0340250708477304	0.00386297753581389	278060.498633167	-71.8820140075314	121.770833333333	54.5208333333333
125.895833333333	53.8125	0.0324351111911186	0.00315702845327968	805122.343089349	-67.0643384398199	113.9375	56.0625
125.9375	53.8125	0.0318784576648676	0.00304699559198973	807650.343160707	-67.1062347444954	113.9375	56.0625
125.979166666667	53.8125	0.0319367277587667	0.00375523945266507	810179.120537996	-67.1477627714798	113.9375	56.0625
126.020833333333	53.8125	0.0320954234389895	0.00391359043169933	288510.836572905	-72.427497685965	121.770833333333	54.5208333333333
126.0625	53.8125	0.0328610728364539	0.00424763028993975	291128.286984182	-72.5569870062798	121.770833333333	54.5208333333333
126.104166666667	53.8125	0.0326104556340891	0.00407294443586066	718122.328720763	-59.4666719050598	115.979166666667	56.6875
126.145833333333	53.8125	0.033774261186894	0.00407893466408185	294318.465604232	-74.5639542887569	121.770833333333	54.4375
126.1875	53.8125	0.0343669805884767	0.00403713588086176	722854.069947692	-59.6197410060824	115.979166666667	56.6875
126.229166666667	53.8125	0.0326524601538896	0.00396634728557892	731374.329817107	-60.6699910554294	115.8125	56.6041666666667
126.270833333333	53.8125	0.0319391968924442	0.00393195563407143	733767.929199654	-60.7409337915544	115.8125	56.6041666666667
126.3125	53.8125	0.0326254069184174	0.00397277806092327	736163.182826302	-60.8113036618449	115.8125	56.6041666666667
126.354166666667	53.8125	0.0337300484167562	0.00407748956851198	732339.474840055	-59.9186081571026	115.979166666667	56.6875
126.395833333333	53.8125	0.0337129907294827	0.00386896234379436	734715.285156542	-59.9918416932073	115.979166666667	56.6875
126.4375	53.8125	0.0343071792434569	0.00415050113549724	737092.842942217	-60.0644925145276	115.979166666667	56.6875
126.479166666667	53.8125	0.0320718283706231	0.00377757065384379	317396.352880283	-73.7187862048207	121.770833333333	54.5208333333333
126.520833333333	53.8125	0.0338912208498358	0.00375306379164629	320031.57498903	-73.8229379490427	121.770833333333	54.5208333333333
120.020833333333	53.7708333333333	0.0249400994444226	0.00758614153070996	352609.184402674	-60.6440060084069	115.1875	55.2291666666667
120.0625	53.7708333333333	0.0247303373006004	0.00685873395300703	307073.109175879	-32.7494263226895	117.395833333333	56.0625
120.104166666667	53.7708333333333	0.0250539119987371	0.00711404798228371	308567.279911924	-33.1446100800921	117.395833333333	56.0625
120.145833333333	53.7708333333333	0.0252765625120282	0.00706542564721902	312362.244107212	-32.6519200605462	117.4375	56.1041666666667
120.1875	53.7708333333333	0.0249134677292603	0.00667147586295421	311602.748425729	-33.9230147187216	117.395833333333	56.0625
120.229166666667	53.7708333333333	0.02509486155306	0.00669508953909653	315484.765612598	-40.1199445063803	116.979166666667	55.8958333333333
120.270833333333	53.7708333333333	0.0245256982497221	0.00616346688393469	98917.4079686112	-40.992249593124	119.270833333333	54.4375
120.3125	53.7708333333333	0.0248768802626159	0.00677232987593541	318415.002216997	-34.1825263038503	117.4375	56.1041666666667
120.354166666667	53.7708333333333	0.0241117975394836	0.00606476905127035	273374.525299989	-44.7001283674381	117.3125	55.4791666666667
120.395833333333	53.7708333333333	0.0242727031352451	0.00587094204836681	104503.876801921	-44.3065145906966	119.270833333333	54.4375
120.4375	53.7708333333333	0.0242186601623075	0.0058326738913639	106440.452881863	-45.3314544242335	119.270833333333	54.4375
120.479166666667	53.7708333333333	0.0246428005709335	0.00571333486022657	279228.239140415	-45.8017804035695	117.3125	55.4791666666667
120.520833333333	53.7708333333333	0.0246723031659136	0.00566999427394956	281203.833726667	-46.1582794650405	117.3125	55.4791666666667
120.5625	53.7708333333333	0.0264978853288187	0.00562137123239988	283191.182012169	-46.5095525688292	117.3125	55.4791666666667
120.604166666667	53.7708333333333	0.0266017445989107	0.00571920786015639	285190.037587925	-46.8556789283135	117.3125	55.4791666666667
120.645833333333	53.7708333333333	0.0277463163452554	0.00566188870795579	192451.043503083	-60.1449157426438	118.0625	54.6041666666667
120.6875	53.7708333333333	0.0269195878839335	0.00546334494851923	199619.047927499	-67.0360697227046	117.854166666667	54.4375
120.729166666667	53.7708333333333	0.0238516184502805	0.00558243994580332	120851.265666556	-51.5320252407122	119.270833333333	54.4375
120.770833333333	53.7708333333333	0.0244121672613878	0.00566472763567261	123013.665823477	-52.2946523482348	119.270833333333	54.4375
120.8125	53.7708333333333	0.0261996675981756	0.00555751376235914	207230.018526546	-67.8258850289595	117.854166666667	54.4375
120.854166666667	53.7708333333333	0.0278679803284136	0.00591612948624668	215210.546650565	-43.7292456508826	118.520833333333	55.1458333333333
120.895833333333	53.7708333333333	0.0290262593724518	0.0061822591043325	217118.123048018	-44.2194803642184	118.520833333333	55.1458333333333
120.9375	53.7708333333333	0.0290321667386181	0.0061382761534826	363422.607650508	-30.0354659307533	117.979166666667	56.5625
120.979166666667	53.7708333333333	0.0280923452650692	0.00585630158485269	572441.330036932	-75.3128332602557	112.354166666667	54.7708333333333
121.020833333333	53.7708333333333	0.028825719078853	0.00562526330914004	382437.249214228	-34.2408456227419	117.520833333333	56.5625
121.0625	53.7708333333333	0.0283530279830263	0.00529662200531083	225429.520943771	-74.3639958429536	117.729166666667	54.2708333333333
121.104166666667	53.7708333333333	0.0281271478293413	0.00492388270185952	218632.824515721	-72.6996595404367	117.895833333333	54.3125
121.145833333333	53.7708333333333	0.0282335175192692	0.005023501573717	221257.113111648	-72.8777309156506	117.895833333333	54.3125
121.1875	53.7708333333333	0.0283244034175077	0.00491827000270133	396024.715180811	-34.6095268496347	117.520833333333	56.6458333333333
121.229166666667	53.7708333333333	0.029064426241425	0.00500544056488191	594406.826755142	-73.3310090287791	112.3125	54.9791666666667
121.270833333333	53.7708333333333	0.0282494172510572	0.00464122947174571	238681.278659086	-75.089003788938	117.729166666667	54.2708333333333
121.3125	53.7708333333333	0.0299000426326404	0.00491866651426414	599671.696065737	-73.4142321350892	112.3125	54.9791666666667
121.354166666667	53.7708333333333	0.0303751289104756	0.00452635370386616	377855.035726113	-33.3103192119493	117.979166666667	56.5625
121.395833333333	53.7708333333333	0.0303991957375736	0.00425879960861176	396823.795804659	-36.8926369395725	117.520833333333	56.5625
121.4375	53.7708333333333	0.0301251713597758	0.00421616313344895	398478.461095422	-37.1746158476101	117.520833333333	56.5625
121.479166666667	53.7708333333333	0.0304884009716524	0.00455800648095789	382437.249214228	-34.2408456227419	117.979166666667	56.5625
121.520833333333	53.7708333333333	0.0306984368157951	0.00442059251982884	383989.130129255	-34.5457800943333	117.979166666667	56.5625
121.5625	53.7708333333333	0.0305046155234543	0.00433236016993871	413784.693009999	-38.6452323089143	117.354166666667	56.6041666666667
121.604166666667	53.7708333333333	0.0299958471681169	0.00442620090580921	415505.283111381	-38.9071598730151	117.354166666667	56.6041666666667
121.645833333333	53.7708333333333	0.0306263980713603	0.00459845485858368	412184.868733397	-37.4203382457835	117.5625	56.6458333333333
121.6875	53.7708333333333	0.0313716605129764	0.00486229518791667	623390.526953068	-73.7642298287765	112.3125	54.9791666666667
121.729166666667	53.7708333333333	0.0312881580860813	0.00507719872493322	626028.516292553	-73.8007661164713	112.3125	54.9791666666667
121.770833333333	53.7708333333333	0.0321459493492673	0.00501920395512819	635106.835648098	-71.7987547361762	112.270833333333	55.1875
121.8125	53.7708333333333	0.0311976453079438	0.00469459459376708	637717.008063554	-71.842056968625	112.270833333333	55.1875
121.854166666667	53.7708333333333	0.0309971560299431	0.00451556073722818	640327.823863312	-71.8848676018907	112.270833333333	55.1875
121.895833333333	53.7708333333333	0.0305827973986813	0.00446311280539841	636585.261450552	-73.9424752352487	112.3125	54.9791666666667
121.9375	53.7708333333333	0.0305631228238109	0.00456564805815734	639225.610463151	-73.9768205640809	112.3125	54.9791666666667
121.979166666667	53.7708333333333	0.0307132513761491	0.00427841484300331	641866.411250729	-74.0107436331352	112.3125	54.9791666666667
122.020833333333	53.7708333333333	0.031156024479453	0.0042204375057333	650777.347898113	-72.05131007464	112.270833333333	55.1875
122.0625	53.7708333333333	0.0315440356028994	0.00438483823315656	653391.252024153	-72.0917488828833	112.270833333333	55.1875
122.104166666667	53.7708333333333	0.0312678773501158	0.00447858251971368	656005.749010231	-72.131729947379	112.270833333333	55.1875
122.145833333333	53.7708333333333	0.0321252663257914	0.00462094039351302	429262.909098871	-38.1563802952519	117.8125	56.7291666666667
122.1875	53.7708333333333	0.0304047026422227	0.00411307649091099	440561.899359844	-42.3392537106081	117.354166666667	56.6041666666667
122.229166666667	53.7708333333333	0.0301346628863405	0.00441474960666499	438312.049499312	-41.206645166587	117.520833333333	56.6458333333333
122.270833333333	53.7708333333333	0.0299408252924673	0.0043051153112303	440126.154284807	-41.4417512333159	117.520833333333	56.6458333333333
122.3125	53.7708333333333	0.030210935715216	0.00427725121121549	441948.672533146	-41.6747824351661	117.520833333333	56.6458333333333
122.354166666667	53.7708333333333	0.0312312433871887	0.00461344353960353	437866.981081826	-39.4013301745974	117.8125	56.7291666666667
122.395833333333	53.7708333333333	0.0313547086938261	0.00445675039103632	439615.328402406	-39.6440328842455	117.8125	56.7291666666667
122.4375	53.7708333333333	0.0307579438718611	0.00442655462033012	676942.135579847	-72.4357242523648	112.270833333333	55.1875
122.479166666667	53.7708333333333	0.0305063076622018	0.00452887531260988	449320.812620422	-42.586481928491	117.520833333333	56.6458333333333
122.520833333333	53.7708333333333	0.0305326800533724	0.00457929098130099	448845.839887357	-41.7072800663101	117.645833333333	56.6875
122.5625	53.7708333333333	0.0304501852642119	0.00431866743701342	450677.753720398	-41.9340580621725	117.645833333333	56.6875
122.604166666667	53.7708333333333	0.0300766956044417	0.00445954279293096	452517.721530878	-42.1588575464633	117.645833333333	56.6875
122.645833333333	53.7708333333333	0.0302528673939478	0.0042281413580301	454365.644820498	-42.381694030795	117.645833333333	56.6875
122.6875	53.7708333333333	0.0308955961462603	0.00414143219421787	452097.706951064	-41.2859878454039	117.8125	56.7291666666667
122.729166666667	53.7708333333333	0.0314173645330631	0.00407388567545482	453914.513829415	-41.5125889527718	117.8125	56.7291666666667
122.770833333333	53.7708333333333	0.0316228061431673	0.00424766006448036	455739.421902934	-41.7372430610999	117.8125	56.7291666666667
122.8125	53.7708333333333	0.0310436472325456	0.00414179003553206	457572.333594243	-41.9599649555288	117.8125	56.7291666666667
122.854166666667	53.7708333333333	0.0308858610941894	0.00406331483662909	459413.152455996	-42.1807694557067	117.8125	56.7291666666667
122.895833333333	53.7708333333333	0.0303793453885484	0.00427786303787611	465614.880341781	-43.6783607148167	117.645833333333	56.6875
122.9375	53.7708333333333	0.0300245034701072	0.00444417539922713	467515.8314754	-43.8878916660572	117.645833333333	56.6875
122.979166666667	53.7708333333333	0.0300751153421556	0.00449787000405398	469423.991635919	-44.0955840076188	117.645833333333	56.6875
123.020833333333	53.7708333333333	0.0295039783744602	0.00457303167751104	471339.272590545	-44.3014532336891	117.645833333333	56.6875
123.0625	53.7708333333333	0.0298788585773331	0.00451426830329532	473261.587205387	-44.5055148081609	117.645833333333	56.6875
123.104166666667	53.7708333333333	0.030341251323379	0.00477224415683713	475190.849436296	-44.707784159814	117.645833333333	56.6875
123.145833333333	53.7708333333333	0.0303544409270095	0.0041978382060825	477126.974319527	-44.9082766777103	117.645833333333	56.6875
123.1875	53.7708333333333	0.030470990432154	0.00403110300671221	479069.877962217	-45.107007706796	117.645833333333	56.6875
123.229166666667	53.7708333333333	0.0309848521743239	0.00390938875239692	481019.477532736	-45.3039925437072	117.645833333333	56.6875
123.270833333333	53.7708333333333	0.031918187777162	0.00435267139449375	558784.084724064	-52.7248381138241	116.020833333333	56.6041666666667
123.3125	53.7708333333333	0.0316873123401723	0.00364288693506351	484938.438378082	-45.6927845622045	117.645833333333	56.6875
123.354166666667	53.7708333333333	0.0317651820264175	0.00363459010831967	486907.639207116	-45.8846220604771	117.645833333333	56.6875
123.395833333333	53.7708333333333	0.0320661658605401	0.00382998342688899	565360.118211411	-53.1291705892506	116.020833333333	56.6041666666667
123.4375	53.7708333333333	0.031621208050814	0.00363719088137775	490865.088238981	-46.2632553582652	117.645833333333	56.6875
123.479166666667	53.7708333333333	0.0305994939092157	0.00368439708368101	492853.182093603	-46.4500810859125	117.645833333333	56.6875
123.520833333333	53.7708333333333	0.0306181817006205	0.00376550493414174	579648.942057771	-60.6246337981097	115.395833333333	56.0625
123.5625	53.7708333333333	0.0306036873813085	0.00390507857881629	552652.807502907	-58.3730956890791	115.979166666667	56.1458333333333
123.604166666667	53.7708333333333	0.0307835090788169	0.00364228706972518	498854.035724463	-47.0007726314829	117.645833333333	56.6875
123.645833333333	53.7708333333333	0.0306279474492123	0.00366635451211929	586841.531076873	-60.9180534625105	115.395833333333	56.0625
123.6875	53.7708333333333	0.0305296032156313	0.00371616496794799	589243.592559255	-61.0139894306097	115.395833333333	56.0625
123.729166666667	53.7708333333333	0.0307130290143017	0.00367621636233346	562032.741809365	-58.8257596935642	115.979166666667	56.1458333333333
123.770833333333	53.7708333333333	0.0311421053428168	0.00364993764280772	564384.702606141	-58.936217551695	115.979166666667	56.1458333333333
123.8125	53.7708333333333	0.0320500520704293	0.00368419184067812	508972.99820087	-47.8868503266368	117.645833333333	56.6875
123.854166666667	53.7708333333333	0.0308971823718588	0.00343942716954581	569096.749009455	-59.1539687435262	115.979166666667	56.1458333333333
123.895833333333	53.7708333333333	0.0303937504383792	0.00351669006336784	601286.628270739	-61.4801069238551	115.395833333333	56.0625
123.9375	53.7708333333333	0.0306980526995802	0.00377221708994878	603701.592354182	-61.5706881745955	115.395833333333	56.0625
123.979166666667	53.7708333333333	0.0309033350133822	0.00366956165054713	548512.09445713	-61.3542302502896	116.270833333333	55.8958333333333
124.020833333333	53.7708333333333	0.0310055541287509	0.00378419734267782	355407.591856191	-48.5389776419356	119.770833333333	55.8125
124.0625	53.7708333333333	0.0304789972496598	0.00374350071111543	357470.535104648	-48.7967175272249	119.770833333333	55.8125
124.104166666667	53.7708333333333	0.0293998211011521	0.00351036412091559	613381.776323586	-61.9245278496954	115.395833333333	56.0625
124.145833333333	53.7708333333333	0.0282010848248353	0.00381211931771162	618233.718745117	-62.0964864095303	115.354166666667	56.0625
124.1875	53.7708333333333	0.0265635046800028	0.00438345775772323	613381.77632359	-61.9245278496955	115.479166666667	56.0625
124.229166666667	53.7708333333333	0.0266294784319743	0.00478377412950502	615806.780144874	-62.0109129914282	115.479166666667	56.0625
124.270833333333	53.7708333333333	0.0270961496508602	0.00399639491284309	433783.577635639	-82.4387811644229	117.6875	54.1041666666667
124.3125	53.7708333333333	0.0280291631755695	0.00349536893465718	436507.041899758	-82.4526529200787	117.6875	54.1041666666667
124.354166666667	53.7708333333333	0.0288241723963168	0.0032015712469246	436507.041899758	-82.4526529200787	117.729166666667	54.1041666666667
124.395833333333	53.7708333333333	0.0286946841040298	0.00311913901654975	439230.592324516	-82.4661434565421	117.729166666667	54.1041666666667
124.4375	53.7708333333333	0.0285984446921438	0.00331724752494594	361457.561034773	-79.686060100572	118.979166666667	54.2291666666667
124.479166666667	53.7708333333333	0.0295673823295662	0.00311584082276285	364160.665790245	-79.7298819871689	118.979166666667	54.2291666666667
124.520833333333	53.7708333333333	0.0287671165459994	0.00305506933214804	366864.141344964	-79.772809506416	118.979166666667	54.2291666666667
124.5625	53.7708333333333	0.0300783144904877	0.00390958863261503	369567.978634472	-79.8148621613154	118.979166666667	54.2291666666667
124.604166666667	53.7708333333333	0.0300630263297234	0.00393177937500496	372272.168849628	-79.8560588953556	118.979166666667	54.2291666666667
124.645833333333	53.7708333333333	0.0288248374949673	0.00398235270665844	374976.703427498	-79.8964181123007	118.979166666667	54.2291666666667
124.6875	53.7708333333333	0.0281299093842864	0.00319892976035774	377681.574042596	-79.9359576951499	118.979166666667	54.2291666666667
124.729166666667	53.7708333333333	0.0288146824071767	0.00402337882567826	380386.772598532	-79.9746950243103	118.979166666667	54.2291666666667
[truncated: 63,938 more rows]
