# Supplementary material for: Genomic insights into local adaptation and future climate-induced vulnerability of a keystone forest tree in East Asia
Source: Nat Commun. 2022 Nov 1;13:6541. doi: 10.1038/s41467-022-34206-8 (PMC9626627; doi:10.1038/s41467-022-34206-8)
Supplement: Supplementary file 8 — Source Data [file 41467_2022_34206_MOESM8_ESM.zip › Source data/supplementary_figures/local&forward&reverse/future_CanESM5_126_2080_forwardOffsetGF_19bio.csv]

x1	y1	local	forwardOffset	predDist	bearing	x2	y2
123.479166666667	54.6458333333333	0.0291625549923803	0.0040747920724307	374937.535975481	-62.1719510356328	118.145833333333	56.1041666666667
123.520833333333	54.6458333333333	0.0286653872518214	0.00464001467210851	374937.535975481	-62.1719510356328	118.1875	56.1041666666667
123.5625	54.6458333333333	0.0285796307021122	0.00477519031492826	377318.034929849	-62.3285303889785	118.1875	56.1041666666667
123.604166666667	54.6458333333333	0.0288107811730061	0.00528998810947488	388672.661563226	-62.3012011764359	118.0625	56.1458333333333
123.645833333333	54.6458333333333	0.0259575821806404	0.00580877690633036	418256.988924221	-64.685464648413	117.5625	56.1041666666667
123.6875	54.6458333333333	0.0264378626987149	0.00620682769148398	445866.925717578	-67.8589989867994	117.0625	55.9791666666667
123.729166666667	54.6458333333333	0.0279327533504112	0.0067333475847341	422310.351170143	-64.2166532028098	117.604166666667	56.1458333333333
123.770833333333	54.6458333333333	0.0281722364733871	0.00684018960129175	424733.684337835	-64.3403679107047	117.604166666667	56.1458333333333
123.8125	54.6458333333333	0.0271789937365416	0.00688172472402909	457160.628906031	-67.6745154352374	117.020833333333	56.0208333333333
123.854166666667	54.6458333333333	0.026952234567904	0.00678427988530493	338636.286256753	-65.4461965338772	118.9375	55.8125
123.895833333333	54.6458333333333	0.0265633007286068	0.00591975134614667	458345.104132123	-68.3239941388903	117.0625	55.9791666666667
123.9375	54.6458333333333	0.0266912252910662	0.0062268731597929	460845.530334514	-68.4134122655052	117.0625	55.9791666666667
123.979166666667	54.6458333333333	0.0263905806309757	0.00589239739100475	437785.113250085	-65.6221734420905	117.5625	56.1041666666667
124.020833333333	54.6458333333333	0.0286480826413516	0.00541751183758226	412642.903566724	-63.7052775047224	118.0625	56.1458333333333
124.0625	54.6458333333333	0.0285539909962294	0.00503989631945815	406131.076943968	-64.047739395616	118.1875	56.1041666666667
124.104166666667	54.6458333333333	0.0262853736159221	0.00527684173023817	452522.804273733	-66.2637022423214	117.4375	56.1041666666667
124.145833333333	54.6458333333333	0.0286761187696822	0.00496713238846501	454986.087170512	-66.3659305150884	117.4375	56.1041666666667
124.1875	54.6458333333333	0.0260685512385138	0.00512142779501944	422310.351170143	-64.2166532028098	118.0625	56.1458333333333
123.395833333333	54.6041666666667	0.0287959323875042	0.00460249347594007	370039.265724219	-61.0571742814762	118.1875	56.1041666666667
123.4375	54.6041666666667	0.0292776148914232	0.00433061096556112	369009.752595489	-57.7642157534268	118.395833333333	56.2708333333333
123.479166666667	54.6041666666667	0.028751567802791	0.00508533423969012	383753.435974243	-61.2316912884597	118.0625	56.1458333333333
123.520833333333	54.6041666666667	0.0263746397881298	0.00650422241418367	438807.025248236	-67.5855360183338	117.020833333333	55.9375
123.5625	54.6041666666667	0.027064260573436	0.00662743879283352	414718.388190896	-63.1315810527997	117.604166666667	56.1458333333333
123.604166666667	54.6041666666667	0.0265373208946305	0.00686713230622851	443788.924546232	-67.7826731252588	117.020833333333	55.9375
123.645833333333	54.6041666666667	0.026225678676684	0.00600851405303641	420261.106196437	-64.1146539273978	117.5625	56.1041666666667
123.6875	54.6041666666667	0.0263903893653509	0.00612534497485244	447635.584004641	-67.3099919583439	117.0625	55.9791666666667
123.729166666667	54.6041666666667	0.0261850567778328	0.0061943624957864	450120.6882774	-67.4081138536463	117.0625	55.9791666666667
123.770833333333	54.6041666666667	0.0259932175220329	0.00616797934962768	452607.552584751	-67.5049697940716	117.0625	55.9791666666667
123.8125	54.6041666666667	0.0264293737512573	0.00625807719969553	456273.412988929	-68.253380494867	117.020833333333	55.9375
123.854166666667	54.6041666666667	0.0283168526121279	0.00543810015204706	405133.963815564	-62.5815928341229	118.0625	56.1458333333333
123.895833333333	54.6041666666667	0.02939706839649	0.00532584333378186	407525.622188565	-62.7218161065156	118.0625	56.1458333333333
123.9375	54.6041666666667	0.0264844695526513	0.0059443439720986	437279.161302347	-64.9581496310884	117.5625	56.1041666666667
123.979166666667	54.6041666666667	0.0269430976825691	0.00648232743807497	466289.734087373	-68.6084682795116	117.020833333333	55.9375
124.020833333333	54.6041666666667	0.0267515038425428	0.00636979215957463	468797.584372354	-68.6944104082484	117.020833333333	55.9375
124.0625	54.6041666666667	0.0269896436411828	0.00671753746071914	352803.710499792	-65.5024825414491	118.9375	55.8125
124.104166666667	54.6041666666667	0.0273077212692954	0.00677857525093794	355255.351348256	-65.6485202484851	118.9375	55.8125
124.145833333333	54.6041666666667	0.026586956833312	0.00635430372915026	476329.788127108	-68.9457209067962	117.020833333333	55.9375
124.1875	54.6041666666667	0.0265305945802272	0.00617431326196382	478843.328437239	-69.0273740363086	117.020833333333	55.9375
123.0625	54.5625	0.0285802694101615	0.00536729545124389	441378.859145987	-54.4884890068565	117.1875	56.7291666666667
123.104166666667	54.5625	0.0289713215291261	0.00474985360207522	443575.173080131	-54.6565334948285	117.1875	56.7291666666667
123.145833333333	54.5625	0.0289294730573676	0.00522019343176971	445776.035176663	-54.8227510665486	117.1875	56.7291666666667
123.1875	54.5625	0.0300808085490953	0.00401973360872065	427866.708276734	-54.8580697801199	117.479166666667	56.6458333333333
123.229166666667	54.5625	0.0288874121516458	0.0046923672583804	385171.618120948	-55.1030869206376	118.104166666667	56.4375
123.270833333333	54.5625	0.0285419062536162	0.00544492924872895	450323.163094799	-54.4757840814636	117.270833333333	56.7708333333333
123.3125	54.5625	0.0262658426068045	0.00644706141019359	427234.554661603	-65.7974288539434	117.0625	55.9791666666667
123.354166666667	54.5625	0.0262826985686715	0.00578861280902808	378977.465742152	-60.1328449349849	118.0625	56.1458333333333
123.395833333333	54.5625	0.0266869144478308	0.00663907750822782	434619.595692407	-66.1328092703609	117.020833333333	55.9791666666667
123.4375	54.5625	0.0266487239599311	0.00670655655639778	409672.055802443	-62.1460479992013	117.604166666667	56.1458333333333
123.479166666667	54.5625	0.0261959296024032	0.00653401515074076	437085.497893195	-66.2416966771694	117.0625	55.9791666666667
123.520833333333	54.5625	0.0254916036297182	0.00595686252230581	463564.016061959	-55.4345328922233	117.270833333333	56.7708333333333
123.5625	54.5625	0.0260457939456998	0.00619925814196616	442023.417940764	-66.4552511107187	117.0625	55.9791666666667
123.604166666667	54.5625	0.0259266161942437	0.00626825234706391	444495.366100401	-66.5599627647627	117.0625	55.9791666666667
123.645833333333	54.5625	0.0259823184177783	0.00618348979493525	446969.261122402	-66.6633263891918	117.0625	55.9791666666667
123.6875	54.5625	0.0258983206767359	0.00610360354143695	449445.069979828	-66.7653632039839	117.0625	55.9791666666667
123.729166666667	54.5625	0.0259856135383781	0.00618061973024838	451922.760339327	-66.8660940096778	117.0625	55.9791666666667
123.770833333333	54.5625	0.026234764924052	0.0055974503089411	402537.118707282	-61.7117754608073	118.0625	56.1458333333333
123.8125	54.5625	0.0285260757687123	0.00507262110009297	404912.217297155	-61.8584341361277	118.0625	56.1458333333333
123.854166666667	54.5625	0.0259069858329289	0.00581767987792106	434405.344704904	-64.1725466070252	117.5625	56.1041666666667
123.895833333333	54.5625	0.0266321941008336	0.0062109096843677	463003.48414771	-67.9003666533557	117.020833333333	55.9375
123.9375	54.5625	0.0285493188914026	0.00547253262905136	412056.682659799	-62.2870640990343	118.0625	56.1458333333333
123.979166666667	54.5625	0.0263579970672277	0.00562328641700178	414444.374584871	-62.4262592749236	118.0625	56.1458333333333
124.020833333333	54.5625	0.0267814017029576	0.00633435720558203	470502.631111519	-68.1691372907021	117.020833333333	55.9375
124.0625	54.5625	0.0270762162292656	0.00692123143682086	475639.450691712	-67.1807816128397	117.020833333333	56.0208333333333
124.104166666667	54.5625	0.0248988773310623	0.00690224363481049	477018.575578194	-66.6474716576153	117.0625	56.0625
124.145833333333	54.5625	0.0270806425796975	0.0068917441702796	480611.560813357	-67.3620090458107	117.020833333333	56.0208333333333
124.1875	54.5625	0.0267742920961514	0.00681654031864474	396609.780692725	-67.0887589694338	118.354166666667	55.8125
124.229166666667	54.5625	0.0277850446796238	0.00685981507581903	455456.37046573	-64.5400522044234	117.604166666667	56.1458333333333
122.895833333333	54.5208333333333	0.0286058494549297	0.00485653955133688	433235.088011843	-53.1269257682303	117.229166666667	56.7291666666667
122.9375	54.5208333333333	0.0295438042684096	0.00448954816324358	437561.937141494	-53.4827386751546	117.1875	56.7291666666667
122.979166666667	54.5208333333333	0.0255050676763028	0.00608999919631215	441707.007124012	-54.5176663422533	117.104166666667	56.6875
123.020833333333	54.5208333333333	0.0261295208299535	0.00668232481683718	443906.35496085	-54.6856387972581	117.104166666667	56.6875
123.0625	54.5208333333333	0.0256070140465499	0.00625607531055199	446110.250368611	-54.8517839815835	117.104166666667	56.6875
123.104166666667	54.5208333333333	0.0294542057869146	0.00447543144727446	446274.232601686	-54.1715832830522	117.1875	56.7291666666667
123.145833333333	54.5208333333333	0.0300742945925103	0.00418471939297335	428362.955013798	-54.1781241708168	117.479166666667	56.6458333333333
123.1875	54.5208333333333	0.0297887538692711	0.00398733773057563	450658.533774716	-54.5049909465389	117.1875	56.7291666666667
123.229166666667	54.5208333333333	0.0270287005111986	0.00718691178827235	425865.637007659	-64.4096765536082	117.0625	56.0208333333333
123.270833333333	54.5208333333333	0.0269930786655064	0.00669335381273818	435136.945928483	-54.0025480969125	117.520833333333	56.6875
123.3125	54.5208333333333	0.027809003076613	0.00659855334857498	431447.836275667	-52.2439252264078	117.729166666667	56.7708333333333
123.354166666667	54.5208333333333	0.0259511495909629	0.00640621760286156	461659.297457769	-55.9655510726682	117.104166666667	56.6875
123.395833333333	54.5208333333333	0.0263223999701719	0.00668134885532027	435396.009540088	-53.3058014603151	117.6875	56.7291666666667
123.4375	54.5208333333333	0.02641573718576	0.00667226117010667	437561.937141494	-53.4827386751546	117.6875	56.7291666666667
123.479166666667	54.5208333333333	0.0255746984642813	0.00647334020288754	450472.101232965	-55.8528402399216	117.395833333333	56.6458333333333
123.520833333333	54.5208333333333	0.0262074846694806	0.00577931109708011	390642.20338207	-60.196836642228	118.0625	56.1458333333333
123.5625	54.5208333333333	0.0255726230596909	0.00597916477946108	392985.340910491	-60.3582781235574	118.0625	56.1458333333333
123.604166666667	54.5208333333333	0.0254210195053043	0.00587421071724912	395332.213723116	-60.5176013631037	118.0625	56.1458333333333
123.645833333333	54.5208333333333	0.0285487948307025	0.00514245804465206	397682.754856507	-60.6748405730934	118.0625	56.1458333333333
123.6875	54.5208333333333	0.0289295214422331	0.00514340666365542	400036.898812658	-60.8300293158758	118.0625	56.1458333333333
123.729166666667	54.5208333333333	0.0288542989672415	0.00491202679645067	393399.674268932	-61.1307635027869	118.1875	56.1041666666667
123.770833333333	54.5208333333333	0.028664740750743	0.00469505132318179	395764.225823896	-61.2852872176074	118.1875	56.1041666666667
123.8125	54.5208333333333	0.0299903711948848	0.00419249946251535	400503.685389247	-61.5882473940015	118.145833333333	56.1041666666667
123.854166666667	54.5208333333333	0.0288068472560695	0.00475181947402169	400503.685389244	-61.5882473940013	118.1875	56.1041666666667
123.895833333333	54.5208333333333	0.0283632744520604	0.00487598462294691	402878.469888703	-61.7367497468838	118.1875	56.1041666666667
123.9375	54.5208333333333	0.0300963091576463	0.00440136845524078	407637.849656265	-62.0279589433279	118.145833333333	56.1041666666667
123.979166666667	54.5208333333333	0.0282758044950916	0.00534448545194645	416611.574864126	-61.8616259530141	118.0625	56.1458333333333
124.020833333333	54.5208333333333	0.0264105428222288	0.0064101397062354	472246.993678213	-67.6477081007932	117.020833333333	55.9375
124.0625	54.5208333333333	0.0263340128741505	0.00644313108637736	469021.00157024	-65.7437458646615	117.1875	56.0625
124.104166666667	54.5208333333333	0.0261511737028731	0.0061062494094315	476079.619822993	-67.2015718639571	117.0625	55.9791666666667
124.145833333333	54.5208333333333	0.0261894623957563	0.00570482064079993	426152.897155949	-62.4107599993012	118.0625	56.1458333333333
124.1875	54.5208333333333	0.0261182452113768	0.00588598470045881	481057.551355062	-67.3826416164188	117.0625	55.9791666666667
124.229166666667	54.5208333333333	0.0263426437126424	0.00599531117897248	483548.959444298	-67.471513460258	117.0625	55.9791666666667
124.270833333333	54.5208333333333	0.0263064766168461	0.00606093545180692	486041.961191773	-67.5592983968901	117.0625	55.9791666666667
124.3125	54.5208333333333	0.0259588144634764	0.00594843313093745	393495.183554437	-66.230259829021	118.5625	55.8125
122.8125	54.4791666666667	0.0261940505282797	0.00668208073014296	435710.073150978	-53.3354369137954	117.104166666667	56.6875
122.854166666667	54.4791666666667	0.0269027451960998	0.0068423687492068	412034.873405256	-48.8557350863214	117.770833333333	56.8125
122.895833333333	54.4791666666667	0.0259815633194689	0.00675326776174853	440052.931590605	-53.6872615529106	117.104166666667	56.6875
122.9375	54.4791666666667	0.029484436274017	0.00478088282632065	440337.657868446	-52.9984761193303	117.1875	56.7291666666667
122.979166666667	54.4791666666667	0.0291973335136359	0.0048427365424796	442497.111057134	-53.1747822428224	117.1875	56.7291666666667
123.020833333333	54.4791666666667	0.0283922585513674	0.00612720605251131	442831.205033844	-52.4903794516915	117.270833333333	56.7708333333333
123.0625	54.4791666666667	0.0254389313421783	0.00632262251949638	448796.369537515	-54.3684088168831	117.104166666667	56.6875
123.104166666667	54.4791666666667	0.0294865198076531	0.00410277833303554	449004.909205532	-53.6925057178281	117.1875	56.7291666666667
123.145833333333	54.4791666666667	0.0302053542723902	0.00381128898932574	448796.369537512	-54.3684088168829	117.1875	56.6875
123.1875	54.4791666666667	0.029807364706742	0.00417128633162977	453367.26106238	-54.0285532343519	117.1875	56.7291666666667
123.229166666667	54.4791666666667	0.028319411877597	0.00569005355774741	453605.983328093	-53.3598039994645	117.270833333333	56.7708333333333
123.270833333333	54.4791666666667	0.0269644155664175	0.00686796201770514	435710.073150976	-53.3354369137951	117.5625	56.6875
123.3125	54.4791666666667	0.0266885013566268	0.00686625417388253	433562.855273553	-64.793222813512	117.020833333333	55.9791666666667
123.354166666667	54.4791666666667	0.0267520990386894	0.0067953979334118	409368.981373243	-60.7150699742476	117.604166666667	56.1458333333333
123.395833333333	54.4791666666667	0.0267860315114896	0.00703169863130289	438454.865299291	-65.0259341891323	117.020833333333	55.9791666666667
123.4375	54.4791666666667	0.0254768106696238	0.00628778770471967	468730.515043751	-55.797935863784	117.104166666667	56.6875
123.479166666667	54.4791666666667	0.0285880455958559	0.00545389217326929	466562.694889417	-54.9949379251479	117.229166666667	56.7291666666667
123.520833333333	54.4791666666667	0.0286742172185887	0.00505837465121408	470995.591401351	-55.3037077034925	117.1875	56.7291666666667
123.5625	54.4791666666667	0.028397827916596	0.00497252367114544	473218.218222769	-55.4556792037698	117.1875	56.7291666666667
123.604166666667	54.4791666666667	0.0254977277581607	0.00586972386962463	397635.353246349	-59.9365694194475	118.0625	56.1458333333333
123.645833333333	54.4791666666667	0.0254420008200237	0.00596262885878744	399974.748529205	-60.0963218647666	118.0625	56.1458333333333
123.6875	54.4791666666667	0.0286362801531182	0.00569300365883082	402317.873910205	-60.2540158858704	118.0625	56.1458333333333
123.729166666667	54.4791666666667	0.0286016620976812	0.00515085677985885	404664.6637623	-60.4096840405087	118.0625	56.1458333333333
123.770833333333	54.4791666666667	0.0286290015497016	0.00484555908730194	440935.606745134	-63.2080531999644	117.4375	56.1041666666667
123.8125	54.4791666666667	0.0298255509436227	0.00429407007887583	476488.590962792	-69.5424651667199	116.6875	55.7708333333333
123.854166666667	54.4791666666667	0.0299185736600887	0.0043553023625924	479019.75246138	-69.6213419085776	116.6875	55.7708333333333
123.895833333333	54.4791666666667	0.0293928121368431	0.00403876657900588	481552.200415838	-69.6992094996846	116.6875	55.7708333333333
123.9375	54.4791666666667	0.0284196489531731	0.00484235002152422	450599.873760324	-63.6920661371049	117.4375	56.1041666666667
123.979166666667	54.4791666666667	0.0281663661670134	0.00524208281631533	453022.209416576	-63.8093825717829	117.4375	56.1041666666667
124.020833333333	54.4791666666667	0.0253167705310743	0.00570998506722722	421189.572229059	-61.4452477690104	118.0625	56.1458333333333
124.0625	54.4791666666667	0.0281408903784205	0.00538312610524326	457874.118996068	-64.0397448054955	117.4375	56.1041666666667
124.104166666667	54.4791666666667	0.025652022037755	0.00597273637879449	425940.515148093	-61.7246155019359	118.0625	56.1458333333333
124.145833333333	54.4791666666667	0.0260922337525583	0.00610645829547793	480377.198274351	-66.7832994360189	117.0625	55.9791666666667
124.1875	54.4791666666667	0.0258734833587172	0.00587353607763113	457874.118996068	-64.0397448054955	117.5625	56.1041666666667
124.229166666667	54.4791666666667	0.0266447699851559	0.00646760563271543	486493.590985161	-67.5797325853882	117.020833333333	55.9375
124.270833333333	54.4791666666667	0.0280929788746631	0.00707651059562565	400312.138423845	-65.8673040068463	118.4375	55.8125
124.3125	54.4791666666667	0.0265513955331015	0.00677478984747034	407717.081943444	-66.2314098148838	118.354166666667	55.8125
124.354166666667	54.4791666666667	0.0266419084539518	0.00698944176958146	487172.721085068	-65.3107874026341	117.229166666667	56.1041666666667
124.395833333333	54.4791666666667	0.027663949389292	0.00692865520096832	378231.458893424	-64.6777389104617	118.9375	55.8125
122.8125	54.4375	0.0261743099464595	0.00683499681748934	438495.3545562	-52.8500639865408	117.104166666667	56.6875
122.854166666667	54.4375	0.0287442524773029	0.00543039070789516	438863.839514587	-52.1595790116199	117.1875	56.7291666666667
122.895833333333	54.4375	0.02930485350771	0.00468260193980783	441001.55406404	-52.3409093006111	117.1875	56.7291666666667
122.9375	54.4375	0.0294864448409848	0.00478651130725347	443144.46858627	-52.520322371334	117.1875	56.7291666666667
122.979166666667	54.4375	0.0314510047743104	0.00429534038619277	416384.596876262	-49.307812530575	117.8125	56.7708333333333
123.020833333333	54.4375	0.0301285599210074	0.00452644655849103	447445.595462594	-52.8734890604655	117.1875	56.7291666666667
123.0625	54.4375	0.0295782268495999	0.00441311633094011	449603.659933928	-53.0472881078887	117.1875	56.7291666666667
123.104166666667	54.4375	0.0296239801157247	0.00410898931542208	451766.628568868	-53.2192607968674	117.1875	56.7291666666667
123.145833333333	54.4375	0.0282339420510732	0.00512094282871851	453934.430488822	-53.3894291739587	117.1875	56.7291666666667
123.1875	54.4375	0.0282521589515312	0.00535103450199341	456106.996002077	-53.5578150206233	117.1875	56.7291666666667
123.229166666667	54.4375	0.0251977485462244	0.00589959871130403	395798.414904914	-52.8744982762548	118.104166666667	56.4791666666667
123.270833333333	54.4375	0.0267507955247192	0.0073141918346396	433124.609966153	-64.1208542743302	117.020833333333	55.9791666666667
123.3125	54.4375	0.0274487747544674	0.00706723535524281	434090.023344677	-62.8530554793826	117.104166666667	56.0625
123.354166666667	54.4375	0.0255038717310383	0.00658654197281187	449128.58270246	-54.3975777404699	117.395833333333	56.6458333333333
123.395833333333	54.4375	0.0263844979221922	0.00667408061105835	444982.747480817	-53.3788100317737	117.5625	56.6875
123.4375	54.4375	0.0261660875059035	0.0067351877505521	447155.07264926	-53.5513105659885	117.5625	56.6875
123.479166666667	54.4375	0.0257196412377946	0.00592466506029648	469410.936145114	-53.8853487480904	117.270833333333	56.7708333333333
123.520833333333	54.4375	0.0283555989054926	0.00539857573528343	395334.507808073	-59.0316401825012	118.0625	56.1458333333333
123.5625	54.4375	0.0295478207387892	0.00432294690167712	475863.509476275	-54.9965383980905	117.1875	56.7291666666667
123.604166666667	54.4375	0.028199662212389	0.00518649614761044	478080.124528319	-55.148239690906	117.1875	56.7291666666667
123.645833333333	54.4375	0.0284121385495197	0.00479990044176924	478080.124528322	-55.1482396909062	117.229166666667	56.7291666666667
123.6875	54.4375	0.0285462260283441	0.00506163886150673	480300.809174034	-55.298381007238	117.229166666667	56.7291666666667
123.729166666667	54.4375	0.0287755177188843	0.0045061145191589	400303.515420104	-60.1222800989278	118.145833333333	56.1041666666667
123.770833333333	54.4375	0.0300334441328828	0.0045039301379314	402649.629608958	-60.2798770501232	118.145833333333	56.1041666666667
123.8125	54.4375	0.0296338910192232	0.0044590915041573	478129.366018047	-69.022685684729	116.6875	55.7708333333333
123.854166666667	54.4375	0.0299515633281897	0.00414052433738991	344237.415534241	-64.9856368089587	118.895833333333	55.6458333333333
123.895833333333	54.4375	0.0292442526246336	0.00403476878640818	487083.259569808	-69.8703962997041	116.604166666667	55.7291666666667
123.9375	54.4375	0.0296977050605895	0.00458382052070996	412070.081267107	-60.890326140709	118.145833333333	56.1041666666667
123.979166666667	54.4375	0.0285462202205755	0.00486822883385719	412070.081267104	-60.8903261407088	118.1875	56.1041666666667
124.020833333333	54.4375	0.0282521347118453	0.00520028041057165	457504.535569287	-63.4044163732758	117.4375	56.1041666666667
124.0625	54.4375	0.0290010030883303	0.00488404251709388	419171.491554172	-61.3280898341509	118.145833333333	56.1041666666667
124.104166666667	54.4375	0.0261216043993463	0.00595978714359732	428157.067170214	-61.1788138113881	118.0625	56.1458333333333
124.145833333333	54.4375	0.0285557682589535	0.00572547790786223	430527.349379446	-61.3182037882013	118.0625	56.1458333333333
124.1875	54.4375	0.0280834448602239	0.00539885778112154	467194.054480777	-63.8629707759086	117.4375	56.1041666666667
124.229166666667	54.4375	0.0258351992833556	0.00601304719600541	487178.261696909	-66.4657017165198	117.0625	55.9791666666667
124.270833333333	54.4375	0.0264733611662047	0.00686739368176037	492139.148050284	-66.6491268111373	117.020833333333	55.9791666666667
124.3125	54.4375	0.0265053925323002	0.00681147509793822	494622.146846003	-66.7392015056184	117.020833333333	55.9791666666667
124.354166666667	54.4375	0.0263403588135308	0.00695875825481504	494991.886577481	-65.6231591342348	117.104166666667	56.0625
124.395833333333	54.4375	0.0273390653678553	0.007005512926168	471262.637675182	-63.4451911272726	117.604166666667	56.1458333333333
124.4375	54.4375	0.027246853154269	0.00714244010191143	382670.706249213	-64.1898945308691	118.9375	55.8125
124.479166666667	54.4375	0.0262726268394662	0.00673327260063615	503250.596790781	-67.5951551439368	117.020833333333	55.9375
122.270833333333	54.3958333333333	0.0281583010454124	0.00554180967501173	410523.854670402	-48.7037082236099	117.229166666667	56.7291666666667
122.3125	54.3958333333333	0.0268731853169448	0.00734352879305166	380222.981421163	-60.2364712518483	117.020833333333	55.9791666666667
122.354166666667	54.3958333333333	0.026202286211122	0.00690936410319512	450654.411043766	-63.0695952048984	115.895833333333	56.0625
122.395833333333	54.3958333333333	0.0293191167098578	0.00486581666523362	418709.590948038	-49.5458064167231	117.1875	56.7291666666667
122.4375	54.3958333333333	0.0287501834397967	0.00519255020110102	420772.052561335	-49.7507774081535	117.1875	56.7291666666667
122.479166666667	54.3958333333333	0.0266947606415342	0.00735918423466807	401621.431933043	-48.5707672576798	117.5625	56.6875
122.520833333333	54.3958333333333	0.0254111772353438	0.00674366807653016	460326.212137714	-63.5447414922506	115.895833333333	56.0625
122.854166666667	54.3958333333333	0.0298199539840293	0.00469026682870407	441724.268313696	-51.6852303593305	117.1875	56.7291666666667
122.895833333333	54.3958333333333	0.030095010519464	0.00454356852174356	443850.37797008	-51.8676819561475	117.1875	56.7291666666667
122.9375	54.3958333333333	0.0301071769613234	0.00438474742300984	417389.397822538	-48.6178346307939	117.8125	56.7708333333333
122.979166666667	54.3958333333333	0.0299838091411452	0.00431471696916886	419423.292262664	-48.8280928789665	117.8125	56.7708333333333
123.020833333333	54.3958333333333	0.0314194262025721	0.00427053392425481	421463.690595911	-49.0361528696785	117.8125	56.7708333333333
123.0625	54.3958333333333	0.0313847075381634	0.00426930169790029	423510.498088174	-49.2420395052594	117.8125	56.7708333333333
123.104166666667	54.3958333333333	0.0291304124944616	0.00472101872589091	454558.823886621	-52.7518062963765	117.1875	56.7291666666667
123.145833333333	54.3958333333333	0.0289149507367327	0.005150649974671	456715.575879293	-52.9231587398809	117.1875	56.7291666666667
123.1875	54.3958333333333	0.0251223580490927	0.00645295166498418	499380.55397577	-65.233531037412	115.895833333333	56.0625
123.229166666667	54.3958333333333	0.02593211227205	0.00685672008396124	501838.914269075	-65.3289128856065	115.895833333333	56.0625
123.270833333333	54.3958333333333	0.0262137353844125	0.00697588507070864	441311.73452432	-52.3708603057251	117.5625	56.6875
123.3125	54.3958333333333	0.0253797862300369	0.00654291655234506	506761.215954209	-65.5164003227293	115.895833333333	56.0625
123.354166666667	54.3958333333333	0.0253459507866262	0.00608443675241483	465659.432131861	-52.9397330263925	117.270833333333	56.7708333333333
123.395833333333	54.3958333333333	0.0285589768048958	0.00509204816576452	469755.651536316	-53.9147498062999	117.1875	56.7291666666667
123.4375	54.3958333333333	0.025844943417557	0.00576108046433995	469755.651536319	-53.9147498063001	117.229166666667	56.7291666666667
123.479166666667	54.3958333333333	0.0258128044844803	0.00567288270018208	471944.972919323	-54.0741183685408	117.229166666667	56.7291666666667
123.520833333333	54.3958333333333	0.028462878225304	0.00487066328474999	476336.736698378	-54.3879796130028	117.1875	56.7291666666667
123.5625	54.3958333333333	0.0292450260676739	0.00463117041076566	478539.057108126	-54.5425107301919	117.1875	56.7291666666667
123.604166666667	54.3958333333333	0.0299504266825598	0.00427405465293007	478441.869947114	-55.1770721783828	117.1875	56.6875
123.645833333333	54.3958333333333	0.0282323177069489	0.00476018187516734	482956.277441043	-54.8468682706649	117.1875	56.7291666666667
123.6875	54.3958333333333	0.0288450361820616	0.00490194464110883	485171.06125622	-54.9967317195756	117.1875	56.7291666666667
123.729166666667	54.3958333333333	0.0295323667420436	0.00451896564339944	402634.01188565	-59.5507404501222	118.145833333333	56.1041666666667
123.770833333333	54.3958333333333	0.0294541552796179	0.00392915715938263	479809.280647208	-68.5065105739865	116.645833333333	55.7708333333333
123.8125	54.3958333333333	0.0308277802589874	0.00414202089674006	483636.113800923	-69.2033523615917	116.604166666667	55.7291666666667
123.854166666667	54.3958333333333	0.0310737502115604	0.00391718830022101	351042.748216901	-71.7594777983729	118.604166666667	55.2708333333333
123.895833333333	54.3958333333333	0.0296599460685667	0.00400394255140323	488698.779074757	-69.3608274695654	116.604166666667	55.7291666666667
123.9375	54.3958333333333	0.0296809405360351	0.00402481783143355	491232.063976248	-69.4380832441869	116.604166666667	55.7291666666667
123.979166666667	54.3958333333333	0.0292464453081978	0.00414321276908806	489893.249496489	-68.8354013466343	116.6875	55.7708333333333
124.020833333333	54.3958333333333	0.0287578554095848	0.00497235248658077	459599.616696696	-62.8882782195072	117.4375	56.1041666666667
124.0625	54.3958333333333	0.0289669890487251	0.00471050249304289	494943.528805295	-68.9937724365112	116.6875	55.7708333333333
124.104166666667	54.3958333333333	0.0255246877344066	0.00608749163329084	430412.111887448	-60.6386906792924	118.0625	56.1458333333333
124.145833333333	54.3958333333333	0.0283520546269351	0.00551068030313761	432772.447857938	-60.7803180316193	118.0625	56.1458333333333
124.1875	54.3958333333333	0.0286609521499158	0.00498161320746988	512048.272792816	-56.6815630455988	117.1875	56.7291666666667
124.229166666667	54.3958333333333	0.0285485202067052	0.00584174233300633	437502.803649215	-61.0584288509445	118.0625	56.1458333333333
124.270833333333	54.3958333333333	0.0257175951697033	0.00627315061065272	491521.334161999	-66.0629100818495	117.0625	55.9791666666667
124.3125	54.3958333333333	0.0271450224255202	0.00711891240183003	468538.901198274	-62.711504727263	117.604166666667	56.1458333333333
124.354166666667	54.3958333333333	0.0261835143899357	0.00711921141872146	491119.491719644	-64.329398552212	117.229166666667	56.1041666666667
124.395833333333	54.3958333333333	0.027481599252291	0.00738014196048598	490283.683952295	-63.7160396853677	117.3125	56.1458333333333
124.4375	54.3958333333333	0.0261252547501172	0.00663594899400592	502544.112233351	-67.0238925865722	117.020833333333	55.9375
124.479166666667	54.3958333333333	0.0255851009133555	0.00579807653548188	344426.961589401	-90.1629729395386	119.1875	54.2708333333333
124.520833333333	54.3958333333333	0.02835685741899	0.00531058856796602	347133.290082325	-90.1279580957188	119.1875	54.2708333333333
122.020833333333	54.3541666666667	0.0259855177079452	0.00679575823280741	363984.641046907	-58.1891471023554	117.0625	55.9791666666667
122.0625	54.3541666666667	0.0254326291987475	0.00630604924029261	480338.355280254	-67.3750750550696	114.979166666667	55.8125
122.104166666667	54.3541666666667	0.0254897377634586	0.00646969075028758	438400.027779858	-61.7759001987382	115.895833333333	56.0625
122.145833333333	54.3541666666667	0.0255354849694862	0.00674629516385846	440788.491992086	-61.9084037413856	115.895833333333	56.0625
122.1875	54.3541666666667	0.0254550321945115	0.00644323925083301	443179.88835152	-62.0392938709049	115.895833333333	56.0625
122.229166666667	54.3541666666667	0.0282023644058445	0.00559702454985827	413599.374912007	-48.2216553166203	117.1875	56.7291666666667
122.270833333333	54.3541666666667	0.0291938727333529	0.00475490039637463	415622.993320995	-48.4363478820665	117.1875	56.7291666666667
122.3125	54.3541666666667	0.0301907766666853	0.00474887626027132	417653.311245794	-48.6487902664959	117.1875	56.7291666666667
122.354166666667	54.3541666666667	0.028371119168117	0.00497695314719035	419690.230730582	-48.8590078473358	117.1875	56.7291666666667
122.395833333333	54.3541666666667	0.0297806827582588	0.00465129628105648	421733.655392999	-49.0670257919002	117.1875	56.7291666666667
122.4375	54.3541666666667	0.0297374877341865	0.00483905055863731	423783.490401224	-49.272869053737	117.1875	56.7291666666667
122.479166666667	54.3541666666667	0.0294380041780787	0.00524193559971402	425839.642451165	-49.4765623693139	117.1875	56.7291666666667
122.520833333333	54.3541666666667	0.0302970847373768	0.00507610139454647	427902.019743746	-49.6781302550275	117.1875	56.7291666666667
122.5625	54.3541666666667	0.0292743413952633	0.00531393633299868	429970.531962308	-49.8775970045154	117.1875	56.7291666666667
122.604166666667	54.3541666666667	0.02971212807699	0.00496449374772889	432045.090250142	-50.0749866862641	117.1875	56.7291666666667
122.645833333333	54.3541666666667	0.0290619357662371	0.0050544169082889	434125.607188192	-50.2703231414955	117.1875	56.7291666666667
122.895833333333	54.3541666666667	0.0281574082627134	0.00550539478290155	534350.073116926	-68.5644493494066	114.9375	55.8541666666667
122.9375	54.3541666666667	0.0284664537697713	0.00515689637624165	448849.016509917	-51.5821421809254	117.1875	56.7291666666667
122.979166666667	54.3541666666667	0.0288482356594481	0.00494812949568615	450974.220852019	-51.7618833370554	117.1875	56.7291666666667
123.020833333333	54.3541666666667	0.0296577400248952	0.00459744492946086	453104.658171364	-51.9397753834284	117.1875	56.7291666666667
123.0625	54.3541666666667	0.031492743611702	0.00450161488712388	452727.378479712	-52.6085123318764	117.1875	56.6875
123.104166666667	54.3541666666667	0.0314080172737308	0.00443958216921783	428593.562812067	-48.9753846194183	117.8125	56.7708333333333
123.145833333333	54.3541666666667	0.0296276020054037	0.00474020326775018	459526.631694571	-52.4625707325604	117.1875	56.7291666666667
123.1875	54.3541666666667	0.0277987111810933	0.00572053138740659	552031.377669933	-69.0488232570721	114.9375	55.8541666666667
123.229166666667	54.3541666666667	0.0284893706515492	0.00538957933873205	463832.783119162	-52.8022433919281	117.1875	56.7291666666667
123.270833333333	54.3541666666667	0.0280427876599063	0.00534047138982454	465993.100942528	-52.9694841441491	117.1875	56.7291666666667
123.3125	54.3541666666667	0.0281195714886837	0.00524018650797538	468158.156744073	-53.135021386674	117.1875	56.7291666666667
123.354166666667	54.3541666666667	0.0298296051546421	0.00448540225407374	470327.884318127	-53.2988749859704	117.1875	56.7291666666667
123.395833333333	54.3541666666667	0.028330457907817	0.00517630554706071	470327.884318129	-53.2988749859706	117.229166666667	56.7291666666667
123.4375	54.3541666666667	0.0285384631607265	0.00513706862944401	474681.095297513	-53.6216095680154	117.1875	56.7291666666667
123.479166666667	54.3541666666667	0.0282750478787543	0.00510232067398859	476864.451573838	-53.7805291344425	117.1875	56.7291666666667
123.520833333333	54.3541666666667	0.0299713459480997	0.00474933373649939	479052.225329222	-53.9378422275191	117.1875	56.7291666666667
123.5625	54.3541666666667	0.0290504010041485	0.00451932649096066	481244.35553397	-54.0935675720057	117.1875	56.7291666666667
123.604166666667	54.3541666666667	0.0309491058899789	0.00429556623762787	481105.400598343	-54.7244844667628	117.1875	56.6875
123.645833333333	54.3541666666667	0.0300324035003849	0.00420242910085152	473999.827143779	-67.7289529146377	116.645833333333	55.7708333333333
123.6875	54.3541666666667	0.0300855249873013	0.00418166494410354	476507.614521466	-67.8184073631041	116.645833333333	55.7708333333333
123.729166666667	54.3541666666667	0.0298130794187567	0.00424484467394774	486675.98118125	-64.1448636234997	116.6875	56.0625
123.770833333333	54.3541666666667	0.0296846545840724	0.0043298463779879	481527.924273619	-67.9939856532758	116.645833333333	55.7708333333333
123.8125	54.3541666666667	0.0294795831845501	0.00404624138619433	481527.924273619	-67.9939856532758	116.6875	55.7708333333333
123.854166666667	54.3541666666667	0.0292912105978133	0.00393207685887571	487826.774649241	-68.7740554103906	116.604166666667	55.7291666666667
123.895833333333	54.3541666666667	0.03107048616509	0.00403051855286981	355084.963089524	-71.1523563004808	118.604166666667	55.2708333333333
123.9375	54.3541666666667	0.0310347489396809	0.00418222154606576	353121.180379616	-63.9271001864318	118.895833333333	55.6458333333333
123.979166666667	54.3541666666667	0.0292426710143467	0.00395578988592222	494105.155501765	-68.4142625689643	116.645833333333	55.7708333333333
124.020833333333	54.3541666666667	0.029533956887619	0.00459098746753329	494105.155501765	-68.4142625689643	116.6875	55.7708333333333
124.0625	54.3541666666667	0.0296074198315141	0.00448814730687668	496624.946420345	-68.4952423625924	116.6875	55.7708333333333
124.104166666667	54.3541666666667	0.0293682250759345	0.00483187342735678	499146.132348218	-68.5752318304771	116.6875	55.7708333333333
124.145833333333	54.3541666666667	0.0297163712638667	0.00443192487425375	501668.691361256	-68.6542453626389	116.6875	55.7708333333333
124.1875	54.3541666666667	0.028249817068102	0.00552409754538055	437408.974108252	-60.3900944513469	118.0625	56.1458333333333
124.229166666667	54.3541666666667	0.0282024714851911	0.00576824035341242	439765.913426711	-60.5304455108205	118.0625	56.1458333333333
124.270833333333	54.3541666666667	0.0252584223355624	0.00592528736506203	524774.600181069	-70.3771161555406	116.395833333333	55.6875
124.3125	54.3541666666667	0.0270994494149363	0.00738057179391763	470683.305418792	-62.2106548847873	117.604166666667	56.1458333333333
124.354166666667	54.3541666666667	0.0265919970297807	0.00726849885039461	500829.293895777	-65.8545500891425	117.020833333333	55.9791666666667
124.395833333333	54.3541666666667	0.0261487633402202	0.00688455999466037	493146.34001432	-63.8446769191154	117.270833333333	56.1041666666667
124.4375	54.3541666666667	0.0268475596290256	0.00719759712710255	493146.34001432	-63.8446769191154	117.3125	56.1041666666667
124.479166666667	54.3541666666667	0.0259416283606586	0.00652416176427582	344444.96573139	-89.3922056805886	119.1875	54.2708333333333
124.520833333333	54.3541666666667	0.0291462145682954	0.0050846149390396	349862.788636717	-89.3344131718656	119.145833333333	54.2708333333333
121.479166666667	54.3125	0.0253909024225725	0.00743929560164117	342091.320118665	-53.4970904040673	117.0625	56.0625
121.520833333333	54.3125	0.0236737142177678	0.00741489539688482	340322.522757325	-52.3661846229908	117.1875	56.1041666666667
121.5625	54.3125	0.0243533285877636	0.00730403915608455	342473.605220472	-52.609213338311	117.1875	56.1041666666667
121.604166666667	54.3125	0.0262651068706655	0.00735655712250362	303154.430828455	-45.0847362772293	118.145833333333	56.1875
121.645833333333	54.3125	0.0276534173657837	0.00719619623763545	342473.605220472	-52.609213338311	117.270833333333	56.1041666666667
121.6875	54.3125	0.0278812193268207	0.00722081581593736	344631.625870928	-52.8489898915031	117.270833333333	56.1041666666667
121.729166666667	54.3125	0.0254614037806847	0.00721986938609858	348967.963408768	-53.318987868188	117.229166666667	56.1041666666667
121.770833333333	54.3125	0.026367165272225	0.00730906616471955	352805.569599561	-57.2293725093003	117.020833333333	55.9375
121.8125	54.3125	0.0251700830908831	0.00621507227561669	378794.06200144	-63.971347459115	116.395833333333	55.6875
121.854166666667	54.3125	0.02611510387966	0.0060355907228233	315931.975819592	-48.2232083793587	118.0625	56.1458333333333
121.895833333333	54.3125	0.0257456692809503	0.00667417700824489	383673.590174069	-64.2590922201704	116.395833333333	55.6875
121.9375	54.3125	0.0268490499072248	0.00743596546656277	364141.323334237	-56.5417959570551	117.0625	56.0208333333333
121.979166666667	54.3125	0.025929899740449	0.00726969337617581	362380.188592027	-53.8160216146515	117.270833333333	56.1458333333333
122.020833333333	54.3125	0.0262095112099309	0.00726035089397042	364345.435770099	-54.8687221210756	117.229166666667	56.1041666666667
122.0625	54.3125	0.0280047948396609	0.00716230667218119	370947.204522299	-56.31157634201	117.104166666667	56.0625
122.104166666667	54.3125	0.0268976914171025	0.00729296963365106	375644.811952479	-58.3260636530335	116.979166666667	55.9791666666667
122.145833333333	54.3125	0.0252910365415578	0.00623273740727814	487132.504913041	-67.0500862152907	114.979166666667	55.8125
122.1875	54.3125	0.0258168436516295	0.00678770983008881	445373.283333301	-61.5131245780771	115.895833333333	56.0625
122.229166666667	54.3125	0.0256348921249161	0.00671616396231786	296713.910211688	-91.7393630569927	117.6875	54.1458333333333
122.270833333333	54.3125	0.0253968128571753	0.00633781930046544	494631.389227659	-67.3160669360957	114.979166666667	55.8125
122.3125	54.3125	0.0264683480523047	0.00720848485317546	502713.126607873	-70.8741007390702	114.770833333333	55.5625
122.354166666667	54.3125	0.0256247971709973	0.0061518627720653	499638.633665131	-67.488093579617	114.979166666667	55.8125
122.395833333333	54.3125	0.0283162782801093	0.00573942073166048	502144.578041526	-67.5725642767345	114.979166666667	55.8125
122.4375	54.3125	0.0301154048492135	0.00505946244026992	426824.016337311	-48.8017453811046	117.1875	56.7291666666667
122.479166666667	54.3125	0.0315943900946661	0.00514332532984113	426115.637006721	-49.507295165295	117.1875	56.6875
122.520833333333	54.3125	0.0296846275649881	0.00506213958510054	430917.646167882	-49.2086656464031	117.1875	56.7291666666667
122.5625	54.3125	0.0296900069179727	0.00506996621833624	432973.846011629	-49.4089910255731	117.1875	56.7291666666667
122.604166666667	54.3125	0.0298312604408052	0.00475097138340104	432330.172094523	-50.105577976271	117.1875	56.6875
122.645833333333	54.3125	0.0298335400575262	0.00488502623980017	437104.570418529	-49.8034889633926	117.1875	56.7291666666667
122.6875	54.3125	0.0281674226920845	0.00533431501616484	439178.921154208	-49.9977075718503	117.1875	56.7291666666667
122.729166666667	54.3125	0.0280029899364465	0.00549977833389155	439178.921154208	-49.9977075718503	117.229166666667	56.7291666666667
122.770833333333	54.3125	0.0259392286396658	0.00573034923432564	441259.150659384	-50.1899362877458	117.229166666667	56.7291666666667
122.8125	54.3125	0.0281200206530472	0.00579295970611259	443345.175438623	-50.3801976050428	117.229166666667	56.7291666666667
122.854166666667	54.3125	0.0282914666164168	0.00520920118636224	447534.283467568	-50.7549069417025	117.1875	56.7291666666667
122.895833333333	54.3125	0.0282035762880296	0.00532031328102884	449637.206295317	-50.9393988673189	117.1875	56.7291666666667
122.9375	54.3125	0.028951028511284	0.0050193722988293	451745.603512856	-51.122011204864	117.1875	56.7291666666667
122.979166666667	54.3125	0.0297501860853917	0.00476784935674714	453859.398072647	-51.3027653606712	117.1875	56.7291666666667
123.020833333333	54.3125	0.0294836612212212	0.00479127509602173	455978.514156879	-51.4816825212351	117.1875	56.7291666666667
123.0625	54.3125	0.0293093398014485	0.00469466482983778	458102.877157963	-51.6587836528572	117.1875	56.7291666666667
123.104166666667	54.3125	0.031027557881315	0.00450965294668582	457702.414309078	-52.3200363742264	117.1875	56.6875
123.145833333333	54.3125	0.0314466892642417	0.0044078099126919	398026.743914803	-50.6754873820357	118.145833333333	56.4791666666667
123.1875	54.3125	0.0296647887529285	0.00462175325574937	464506.719336078	-52.179397231199	117.1875	56.7291666666667
123.229166666667	54.3125	0.029869468161473	0.00452943501984539	464163.363707352	-52.832001963494	117.1875	56.6875
123.270833333333	54.3125	0.029971576468216	0.00448798487396953	466326.715351367	-52.9991816241466	117.1875	56.6875
123.3125	54.3125	0.0300023581848818	0.00428398244077567	468494.804759063	-53.1646572558183	117.1875	56.6875
123.354166666667	54.3125	0.0312914244259573	0.00421908221691208	470667.565683037	-53.3284487523291	117.1875	56.6875
123.395833333333	54.3125	0.0292053137949589	0.00445915704403933	472844.932948488	-53.4905757759134	117.1875	56.6875
123.4375	54.3125	0.0292430464292672	0.00460154684500485	475026.842435045	-53.651057758369	117.1875	56.6875
123.479166666667	54.3125	0.0293925837315166	0.0045785827670918	479619.501252061	-53.3343685688324	117.1875	56.7291666666667
123.520833333333	54.3125	0.0294148612146855	0.00462168715959073	481796.983479342	-53.4928142705274	117.1875	56.7291666666667
123.5625	54.3125	0.0291084320882188	0.00447849186817491	483978.904924	-53.649678430323	117.1875	56.7291666666667
123.604166666667	54.3125	0.0292438638230198	0.00443224884906793	486165.205035366	-53.8049791821996	117.1875	56.7291666666667
123.645833333333	54.3125	0.0312756590735934	0.00424061522157247	483860.521213226	-63.4400778163318	116.6875	56.0625
123.6875	54.3125	0.0311332508134975	0.00419336183717638	478277.894771095	-67.3048674257541	116.645833333333	55.7708333333333
123.729166666667	54.3125	0.0311651442610253	0.00440707774937092	480780.568831794	-67.3955688689108	116.645833333333	55.7708333333333
123.770833333333	54.3125	0.0309295645372654	0.00421240163878326	491147.687159287	-63.7628424737735	116.6875	56.0625
123.8125	54.3125	0.0300363556905553	0.00418367521210405	485790.810379036	-67.5736386343917	116.645833333333	55.7708333333333
123.854166666667	54.3125	0.0309672757479378	0.00425694451099111	489524.989574189	-68.2690176131288	116.604166666667	55.7291666666667
123.895833333333	54.3125	0.0309291355877852	0.00398646587082848	356610.256643423	-70.4478507769271	118.604166666667	55.2708333333333
123.9375	54.3125	0.0300464518344457	0.00397579900244372	493318.020252695	-67.8326540950922	116.645833333333	55.7708333333333
123.979166666667	54.3125	0.0292951321247355	0.00400364042592536	495830.150124106	-67.9168983240852	116.645833333333	55.7708333333333
124.020833333333	54.3125	0.0293398585996605	0.0045903679576287	423682.737305845	-59.5375248431584	118.145833333333	56.1041666666667
124.0625	54.3125	0.0296193264353419	0.00430805185206744	500858.856336801	-68.0823362154621	116.645833333333	55.7708333333333
124.104166666667	54.3125	0.0296844906137242	0.00428800112010536	503375.386484381	-68.163559179233	116.645833333333	55.7708333333333
124.145833333333	54.3125	0.0290530062150887	0.00462900854442294	503375.386484381	-68.163559179233	116.6875	55.7708333333333
124.1875	54.3125	0.028663919365156	0.00543229344723492	473487.941859675	-62.353979186761	117.4375	56.1041666666667
124.229166666667	54.3125	0.028888850810299	0.00538522616223407	475891.446284936	-62.4714398203632	117.4375	56.1041666666667
124.270833333333	54.3125	0.0284444018383167	0.00550350119276513	478297.505422232	-62.5875474402444	117.4375	56.1041666666667
124.3125	54.3125	0.0281001411372574	0.00571029568196856	446770.035432182	-60.2877272626848	118.0625	56.1458333333333
124.354166666667	54.3125	0.0278704343043933	0.00563010594947145	530002.865933649	-69.4814698949207	116.4375	55.7291666666667
124.395833333333	54.3125	0.0258603746975762	0.00597975046971673	339103.229267103	-88.6678670162915	119.1875	54.2708333333333
124.4375	54.3125	0.0279898050812862	0.00570807249221492	341814.302542665	-88.6447166645921	119.1875	54.2708333333333
124.479166666667	54.3125	0.0283391567601305	0.0056714337585827	344525.349957911	-88.621664013761	119.1875	54.2708333333333
124.520833333333	54.3125	0.0279336840726234	0.00523263567684611	347236.371182961	-88.5987067684473	119.1875	54.2708333333333
124.5625	54.3125	0.0286016149736866	0.00495775397611809	352658.333757143	-88.5530696657603	119.145833333333	54.2708333333333
124.604166666667	54.3125	0.0299477924636089	0.00411005158384863	352927.587609738	-89.3054117501181	119.1875	54.2291666666667
124.645833333333	54.3125	0.0300667092499239	0.00418411720708057	454423.451303055	-90.0969885746033	117.6875	54.1041666666667
121.354166666667	54.2708333333333	0.0266106030220297	0.00730967308468252	332962.764402154	-54.3813577950177	117.020833333333	55.9375
121.395833333333	54.2708333333333	0.027194193222363	0.00751455947868791	232679.763142538	-41.477811243823	118.9375	55.8125
121.4375	54.2708333333333	0.0270797724485307	0.00755635094204814	234485.916325881	-41.940848519706	118.9375	55.8125
121.479166666667	54.2708333333333	0.0275041294100076	0.00759600757848265	257321.732737922	-46.9527510997383	118.479166666667	55.8125
121.520833333333	54.2708333333333	0.0264437128344216	0.0072938702768104	338924.99793392	-51.2539806446159	117.270833333333	56.1041666666667
121.5625	54.2708333333333	0.0270311019899958	0.00752135078750565	240000.02460377	-43.2861542728613	118.9375	55.8125
121.604166666667	54.2708333333333	0.0266040147172957	0.00728649818602956	345309.625083783	-51.9983712399071	117.229166666667	56.1041666666667
121.645833333333	54.2708333333333	0.0273202300819256	0.00763616381129586	243752.183645079	-44.1475831183039	118.9375	55.8125
121.6875	54.2708333333333	0.0254983736514666	0.00648867274851285	373588.404402696	-62.8879110190247	116.395833333333	55.6875
121.729166666667	54.2708333333333	0.026426763259708	0.00740376569039541	353073.797832893	-56.3928855073585	117.020833333333	55.9375
121.770833333333	54.2708333333333	0.026079773219222	0.0071623059157927	355398.250252106	-55.7431612039065	117.0625	55.9791666666667
121.8125	54.2708333333333	0.0259428523912955	0.00688062927593327	357644.706039228	-55.9539856272833	117.0625	55.9791666666667
121.854166666667	54.2708333333333	0.0285272638374455	0.00539974857955617	400259.789611456	-44.9921548982747	117.229166666667	56.7291666666667
121.895833333333	54.2708333333333	0.0255923501412889	0.00631308692099973	474049.783456472	-65.9748598535948	114.979166666667	55.8125
121.9375	54.2708333333333	0.0270607880468039	0.00741097412481782	368958.2462733	-56.9662957998803	116.979166666667	55.9791666666667
121.979166666667	54.2708333333333	0.0264192881834927	0.00710308572095455	366685.039932282	-56.7692583911765	117.0625	55.9791666666667
122.020833333333	54.2708333333333	0.0265903227538462	0.0071293024077999	368958.246273297	-56.9662957998801	117.0625	55.9791666666667
122.0625	54.2708333333333	0.0256460546185087	0.00668988068647037	395463.397261019	-64.2032898183257	116.395833333333	55.6875
122.104166666667	54.2708333333333	0.0258695078775876	0.00693601825988854	397908.837003327	-64.3394519875817	116.395833333333	55.6875
122.145833333333	54.2708333333333	0.0256494392365023	0.00676458461506595	400357.051095053	-64.4737414804353	116.395833333333	55.6875
122.1875	54.2708333333333	0.0256178568032118	0.00665547657393983	402807.988087831	-64.6061903721688	116.395833333333	55.6875
122.229166666667	54.2708333333333	0.0262853813835177	0.00620499659726224	198147.378759877	-88.7653091321957	119.1875	54.2708333333333
122.270833333333	54.2708333333333	0.0255028145798687	0.00656854189691214	496438.402421159	-66.8231758550023	114.979166666667	55.8125
122.3125	54.2708333333333	0.0256029755461624	0.0062028613014287	498934.708336926	-66.9118754324724	114.979166666667	55.8125
122.354166666667	54.2708333333333	0.0260491865539997	0.00609364699091003	501432.652418909	-66.9995215333704	114.979166666667	55.8125
122.395833333333	54.2708333333333	0.0291932822814931	0.00545689216589471	427868.308029411	-48.1299552725162	117.1875	56.7291666666667
122.4375	54.2708333333333	0.0300715841333487	0.00513236709037338	429893.012117873	-48.3373255396047	117.1875	56.7291666666667
122.479166666667	54.2708333333333	0.0293358083027103	0.00515194261046196	429141.758727242	-49.037080205095	117.1875	56.6875
122.520833333333	54.2708333333333	0.0313447016195297	0.00506722292026929	431194.757412422	-49.2394451340888	117.1875	56.6875
122.5625	54.2708333333333	0.0298437613428884	0.00482257756650349	433253.983639242	-49.4397268396499	117.1875	56.6875
122.604166666667	54.2708333333333	0.0290238584248377	0.00459007319547132	435319.34829639	-49.637948705787	117.1875	56.6875
122.645833333333	54.2708333333333	0.0298483450855532	0.00486427634883459	440112.181051851	-49.3430131311211	117.1875	56.7291666666667
122.6875	54.2708333333333	0.0298981031947905	0.00494954239748002	442174.520518948	-49.5380761906904	117.1875	56.7291666666667
122.729166666667	54.2708333333333	0.0281291410234625	0.00514126913965979	444242.826981969	-49.7311663068951	117.1875	56.7291666666667
122.770833333333	54.2708333333333	0.0279828731300865	0.00536512986715893	444242.826981972	-49.7311663068954	117.229166666667	56.7291666666667
122.8125	54.2708333333333	0.02803679088726	0.00526481020031032	446317.01674562	-49.9223053234222	117.229166666667	56.7291666666667
122.854166666667	54.2708333333333	0.0289979025769937	0.00464997890983125	447835.628869274	-50.7853061797331	117.1875	56.6875
122.895833333333	54.2708333333333	0.0298091638758317	0.00467332330740725	449941.583762609	-50.9697461130294	117.1875	56.6875
122.9375	54.2708333333333	0.0289773372685015	0.00479032413369014	452053.013433033	-51.152305597149	117.1875	56.6875
122.979166666667	54.2708333333333	0.0296993870887691	0.00480915873851435	456773.376301619	-50.8494844833855	117.1875	56.7291666666667
123.020833333333	54.2708333333333	0.0284768751586032	0.00511554207814514	458881.1802334	-51.0293644193163	117.1875	56.7291666666667
123.0625	54.2708333333333	0.0293522916929354	0.00492196696434888	460994.317179187	-51.207440535184	117.1875	56.7291666666667
123.104166666667	54.2708333333333	0.0313100749954559	0.00480684031796785	460551.956033947	-51.8641645776146	117.1875	56.6875
123.145833333333	54.2708333333333	0.0312460856799439	0.00473671017043541	400981.888332166	-50.1634963815816	118.145833333333	56.4791666666667
123.1875	54.2708333333333	0.0313275235006323	0.00457512157165823	403069.566282612	-50.3766225308904	118.145833333333	56.4791666666667
123.229166666667	54.2708333333333	0.031311072035295	0.0046640129807609	466979.990371612	-52.3793427254573	117.1875	56.6875
123.270833333333	54.2708333333333	0.0314342852097467	0.00440900704713379	469132.543324999	-52.547611973756	117.1875	56.6875
123.3125	54.2708333333333	0.0316367548368166	0.00411727735865013	471289.919795517	-52.7141857965846	117.1875	56.6875
123.354166666667	54.2708333333333	0.0311387833021166	0.0044645116367251	473452.053074318	-52.8790836494106	117.1875	56.6875
123.395833333333	54.2708333333333	0.0311520487380225	0.00445115713141711	475618.877516259	-53.0423247689772	117.1875	56.6875
123.4375	54.2708333333333	0.0293647215334015	0.00441003360113579	462666.14909086	-66.1108813313836	116.6875	55.7708333333333
123.479166666667	54.2708333333333	0.0298651248486316	0.00461722376226435	482403.334792662	-52.8933387383607	117.1875	56.7291666666667
123.520833333333	54.2708333333333	0.0291191396116097	0.00443774524228256	482146.856957584	-53.5222968327669	117.1875	56.6875
123.5625	54.2708333333333	0.0312066341729233	0.00435698561114028	484331.810264487	-53.6790990432348	117.1875	56.6875
123.604166666667	54.2708333333333	0.0309968814080522	0.00406394888288811	475099.99131618	-66.6056702535152	116.645833333333	55.7708333333333
123.645833333333	54.2708333333333	0.0301314671566649	0.00416021079250042	477592.293264307	-66.7010002422396	116.645833333333	55.7708333333333
123.6875	54.2708333333333	0.0308444115252723	0.00430872006226585	480086.370693044	-66.7951628557936	116.645833333333	55.7708333333333
123.729166666667	54.2708333333333	0.0308694042289706	0.00454593110579626	483729.821580536	-67.5055269924814	116.604166666667	55.7291666666667
123.770833333333	54.2708333333333	0.0308057248452909	0.00436619924356504	350557.523756163	-69.3918107846744	118.604166666667	55.2708333333333
123.8125	54.2708333333333	0.0312115298835243	0.00405990702759766	488749.061233976	-67.6812598097316	116.604166666667	55.7291666666667
123.854166666667	54.2708333333333	0.0310088262192455	0.00402952609630193	491261.036005125	-67.7675174340311	116.604166666667	55.7291666666667
123.895833333333	54.2708333333333	0.0290202044654317	0.00424766967472881	490079.875359297	-67.160480420566	116.6875	55.7708333333333
123.9375	54.2708333333333	0.0290364521283053	0.00486540944784169	506481.158923056	-54.5643532452534	117.1875	56.7291666666667
123.979166666667	54.2708333333333	0.029591796949261	0.00475034347478876	423727.818966035	-58.8458447117762	118.145833333333	56.1041666666667
124.020833333333	54.2708333333333	0.0294967449206344	0.00455053986270372	497592.308748173	-67.4230266697987	116.6875	55.7708333333333
124.0625	54.2708333333333	0.0298146491914814	0.00416660794311916	368390.936528523	-70.1999475549485	118.604166666667	55.2708333333333
124.104166666667	54.2708333333333	0.0300821462477215	0.0041378300824239	505118.813568345	-67.6762314927206	116.645833333333	55.7708333333333
124.145833333333	54.2708333333333	0.0287270054647507	0.00496062753667968	433049.94241762	-59.4541408687368	118.145833333333	56.1041666666667
124.1875	54.2708333333333	0.0289142489695054	0.00505885642884865	435389.558291729	-59.6016806744498	118.145833333333	56.1041666666667
124.229166666667	54.2708333333333	0.0293769242312142	0.00490337669963358	510143.981704982	-67.8400409480421	116.6875	55.7708333333333
124.270833333333	54.2708333333333	0.0287120873854801	0.00489726184942829	440079.280903677	-59.8915026754172	118.145833333333	56.1041666666667
124.3125	54.2708333333333	0.0288744482070976	0.00493578904853851	526540.613949556	-55.8039086580983	117.1875	56.7291666666667
124.354166666667	54.2708333333333	0.0283838274439274	0.0050634625048802	528787.623363972	-55.9350898444806	117.1875	56.7291666666667
124.395833333333	54.2708333333333	0.0288846653330079	0.00532623769860759	531038.097379745	-56.0650148628947	117.1875	56.7291666666667
124.4375	54.2708333333333	0.0292494765052596	0.00509967993748046	533291.991329744	-56.1936977134727	117.1875	56.7291666666667
124.479166666667	54.2708333333333	0.0287113464121668	0.00505599987804063	347380.703924845	-87.8347021091156	119.145833333333	54.2708333333333
124.520833333333	54.2708333333333	0.028647876798388	0.0049818108182547	350093.308230162	-87.8177772736322	119.145833333333	54.2708333333333
124.5625	54.2708333333333	0.0285621450372304	0.00485688539769064	449010.284489637	-89.5753965863701	117.6875	54.1041666666667
124.604166666667	54.2708333333333	0.0296367402341425	0.00404622215253175	451724.762070158	-89.5442209470035	117.6875	54.1041666666667
124.645833333333	54.2708333333333	0.030308203479353	0.0038963571931253	355727.922841191	-88.5307854684916	119.1875	54.2291666666667
124.6875	54.2708333333333	0.0297597665138156	0.00373215920999815	457153.68135315	-89.4823767314488	117.6875	54.1041666666667
124.729166666667	54.2708333333333	0.0293976458522091	0.00376772366493908	459868.121608654	-89.4517021555724	117.6875	54.1041666666667
121.1875	54.2291666666667	0.0261567149773807	0.0055422124390492	317227.519323795	-47.3365831957299	117.4375	56.1041666666667
121.229166666667	54.2291666666667	0.0258950233923536	0.00678755696537613	305319.904778765	-47.7455337531093	117.604166666667	56.0208333333333
121.270833333333	54.2291666666667	0.026299927262333	0.00721257495859845	331316.586604319	-53.2511004781288	117.020833333333	55.9375
121.3125	54.2291666666667	0.0255871827316251	0.00664995352380502	333883.633078912	-52.5851079608913	117.0625	55.9791666666667
121.354166666667	54.2291666666667	0.0253556675953052	0.00649770764067637	337879.345369397	-53.9770129718898	116.979166666667	55.9375
121.395833333333	54.2291666666667	0.0259965339474456	0.00677647214711491	338214.272380535	-53.0767955131261	117.0625	55.9791666666667
121.4375	54.2291666666667	0.025028161081034	0.00614202963087222	302824.010070452	-43.8371383490146	118.0625	56.1458333333333
121.479166666667	54.2291666666667	0.0269045988267325	0.00757785174784144	239753.717156917	-41.6495201364522	118.9375	55.8125
121.520833333333	54.2291666666667	0.0265346763218783	0.00736168465672971	344501.599874345	-54.6731839322767	117.020833333333	55.9375
121.5625	54.2291666666667	0.026190952867159	0.00687199477531679	346957.414581665	-54.0205843728441	117.0625	55.9791666666667
121.604166666667	54.2291666666667	0.0264166421650187	0.00718767781791307	348947.807698466	-55.1214870611218	117.020833333333	55.9375
121.645833333333	54.2291666666667	0.0251725360389626	0.00628849691321618	373321.494538616	-62.0990994566035	116.395833333333	55.6875
121.6875	54.2291666666667	0.0254725718472419	0.00606808501542866	314315.998738307	-45.7805135022507	118.0625	56.1458333333333
121.729166666667	54.2291666666667	0.0254193914485056	0.00644155174645364	378131.417783605	-62.416812311036	116.395833333333	55.6875
121.770833333333	54.2291666666667	0.0253562955422908	0.00603661588409031	318231.168039603	-46.395167143401	118.0625	56.1458333333333
121.8125	54.2291666666667	0.0292043273514309	0.00534915931188461	401651.629328152	-44.2851186847614	117.229166666667	56.7291666666667
121.854166666667	54.2291666666667	0.0301466149035447	0.00517787388092171	405462.585463439	-44.7668634985894	117.1875	56.7291666666667
121.895833333333	54.2291666666667	0.0256597867714212	0.00655166837747929	475956.863959002	-65.4658489716501	114.979166666667	55.8125
121.9375	54.2291666666667	0.0285816894601472	0.00597406472247565	182099.803158122	-85.9477660141297	119.145833333333	54.3125
121.979166666667	54.2291666666667	0.0288140287512054	0.00551538542570207	484870.626145805	-65.2451955729612	114.9375	55.8541666666667
122.020833333333	54.2291666666667	0.0265237231577098	0.0073725355286005	371506.841315864	-56.3672978723563	117.0625	55.9791666666667
122.0625	54.2291666666667	0.0262364381910582	0.00694622839987971	373771.860566675	-56.5640384033533	117.0625	55.9791666666667
122.104166666667	54.2291666666667	0.028339098646434	0.00596602887891094	415128.522910827	-45.9294307623644	117.229166666667	56.7291666666667
122.145833333333	54.2291666666667	0.0287374235751109	0.00572313656924186	419048.001480889	-46.3782398341761	117.1875	56.7291666666667
122.1875	54.2291666666667	0.0291863908011804	0.00545210014857552	421018.695234019	-46.5992633611888	117.1875	56.7291666666667
122.229166666667	54.2291666666667	0.0300203526409124	0.00530929875417221	422996.555060581	-46.8180639438947	117.1875	56.7291666666667
122.270833333333	54.2291666666667	0.0300815380033916	0.00527991358187422	424981.480201766	-47.034664715442	117.1875	56.7291666666667
122.3125	54.2291666666667	0.0303732041005253	0.00527104110596086	426973.371412455	-47.2490886715385	117.1875	56.7291666666667
122.354166666667	54.2291666666667	0.0300775853852526	0.00529708246754213	428972.130942453	-47.4613586650645	117.1875	56.7291666666667
122.395833333333	54.2291666666667	0.0292624741060121	0.00551837232681707	430977.662517631	-47.6714974010385	117.1875	56.7291666666667
122.4375	54.2291666666667	0.0281657725631257	0.00553968131314095	430977.662517634	-47.6714974010388	117.229166666667	56.7291666666667
122.479166666667	54.2291666666667	0.0294442642538798	0.00527894757512467	432196.399275621	-48.5734892460712	117.1875	56.6875
122.520833333333	54.2291666666667	0.0299015596088973	0.00492913835077341	434237.028996366	-48.7766275387872	117.1875	56.6875
122.5625	54.2291666666667	0.0313194679070395	0.00498341073006896	436283.975230359	-48.9777022806921	117.1875	56.6875
122.604166666667	54.2291666666667	0.031191179939308	0.00470807364118792	438337.148756355	-49.1767361333972	117.1875	56.6875
122.645833333333	54.2291666666667	0.0290116029923104	0.00459395158501859	440396.461744579	-49.3737515681161	117.1875	56.6875
122.6875	54.2291666666667	0.0284384438220726	0.00531867962818147	445198.21501441	-49.0846674892937	117.1875	56.7291666666667
122.729166666667	54.2291666666667	0.0298801783518256	0.00483787266013729	447254.627966721	-49.2785543976007	117.1875	56.7291666666667
122.770833333333	54.2291666666667	0.0277483188122474	0.00561200179982258	447254.627966724	-49.278554397601	117.229166666667	56.7291666666667
122.8125	54.2291666666667	0.0258680144539811	0.00588430135436763	530773.645831384	-67.4353968759558	114.979166666667	55.8125
122.854166666667	54.2291666666667	0.029581952499289	0.005002537752054	453459.351165743	-49.848693576749	117.1875	56.7291666666667
122.895833333333	54.2291666666667	0.0314645214414497	0.0048662149233626	452876.520217455	-50.5146911986089	117.1875	56.6875
122.9375	54.2291666666667	0.0310076080099753	0.00493480663644376	437477.283877608	-64.3569173112215	116.645833333333	55.7708333333333
122.979166666667	54.2291666666667	0.029713347450012	0.00473382562612946	457081.890154087	-50.8798438960696	117.1875	56.6875
123.020833333333	54.2291666666667	0.030942007731953	0.00482137175771872	459192.725738821	-51.0596722723527	117.1875	56.6875
123.0625	54.2291666666667	0.0312193175085988	0.00492401461512829	399839.685831988	-49.2235526404634	118.145833333333	56.4791666666667
123.104166666667	54.2291666666667	0.0308131808875638	0.00477730363981051	312029.949987038	-66.3622084273339	118.604166666667	55.2708333333333
123.145833333333	54.2291666666667	0.0311093218166976	0.00483122325340356	403968.601900812	-49.6590447484785	118.145833333333	56.4791666666667
123.1875	54.2291666666667	0.0318536567766802	0.00485701515264752	406043.02847868	-49.8732010919957	118.145833333333	56.4791666666667
123.229166666667	54.2291666666667	0.0314525955103295	0.00469907502512998	408123.964762535	-50.0850029295574	118.145833333333	56.4791666666667
123.270833333333	54.2291666666667	0.0313816663901252	0.00447428618642599	410211.310943929	-50.2944788803614	118.145833333333	56.4791666666667
123.3125	54.2291666666667	0.0311871119897438	0.0043794953939365	412304.968927431	-50.5016572750155	118.145833333333	56.4791666666667
123.354166666667	54.2291666666667	0.0315048263224938	0.00438504420082409	476265.354330495	-52.4350081972409	117.1875	56.6875
123.395833333333	54.2291666666667	0.0299136692403625	0.00427205300336363	478421.627848006	-52.599306792761	117.1875	56.6875
123.4375	54.2291666666667	0.0310155029612353	0.00438472544862337	480582.610625711	-52.7619756262785	117.1875	56.6875
123.479166666667	54.2291666666667	0.0308233059485503	0.00429465678860702	482748.238649722	-52.9230330963935	117.1875	56.6875
123.520833333333	54.2291666666667	0.0314449550831899	0.00445142008667663	484918.448909823	-53.082497397417	117.1875	56.6875
123.5625	54.2291666666667	0.0312345854576634	0.0047038762941471	487093.179383099	-53.2403865201813	117.1875	56.6875
123.604166666667	54.2291666666667	0.0308395609435136	0.0046252572567377	342108.899228297	-68.1625503667539	118.604166666667	55.2708333333333
123.645833333333	54.2291666666667	0.0309448395500595	0.00449854485689749	344632.393647291	-68.2967475745581	118.604166666667	55.2708333333333
123.6875	54.2291666666667	0.030790529190158	0.00458712373543122	347158.222322398	-68.4287456397275	118.604166666667	55.2708333333333
123.729166666667	54.2291666666667	0.0316745117478326	0.00500343008899787	349686.333789334	-68.5585902436351	118.604166666667	55.2708333333333
123.770833333333	54.2291666666667	0.0307697055621616	0.00454405469968316	352216.678009126	-68.6863258690728	118.604166666667	55.2708333333333
123.8125	54.2291666666667	0.0311884848423522	0.00443191458459936	490529.072362561	-67.1810916796481	116.604166666667	55.7291666666667
123.854166666667	54.2291666666667	0.0307985992270722	0.00423337372553461	493034.513395555	-67.2695941264874	116.604166666667	55.7291666666667
123.895833333333	54.2291666666667	0.0312744274628629	0.00435451933691322	494394.477144741	-66.7543677414585	116.645833333333	55.7708333333333
123.9375	54.2291666666667	0.0292712199283998	0.00453302235291504	496892.02572947	-66.8440598561135	116.645833333333	55.7708333333333
123.979166666667	54.2291666666667	0.0292087926137977	0.00455613603963964	496892.025729467	-66.8440598561134	116.6875	55.7708333333333
124.020833333333	54.2291666666667	0.0301037362606965	0.00436195734552195	367442.996922185	-69.4108001275235	118.604166666667	55.2708333333333
124.0625	54.2291666666667	0.0314561115669481	0.00423479320961591	369987.679493971	-69.5249251811733	118.604166666667	55.2708333333333
124.104166666667	54.2291666666667	0.0299807740951092	0.00412039345052899	508100.145900465	-67.7787165494833	116.604166666667	55.7291666666667
124.145833333333	54.2291666666667	0.0292527889264144	0.00440994265847246	506898.59271447	-67.1922979777923	116.6875	55.7708333333333
124.1875	54.2291666666667	0.029186576123333	0.00461694058716558	509404.20262915	-67.2767991727932	116.6875	55.7708333333333
124.229166666667	54.2291666666667	0.0292168787684397	0.00432917217355878	515653.095599363	-68.0198624184586	116.604166666667	55.7291666666667
124.270833333333	54.2291666666667	0.0294487338352978	0.00445770479797095	514420.015807909	-67.4428318203103	116.6875	55.7708333333333
124.3125	54.2291666666667	0.0287017673853258	0.00496397530183349	516930.172734352	-67.524390904181	116.6875	55.7708333333333
124.354166666667	54.2291666666667	0.0283501928269899	0.00544372107199672	531399.31730595	-55.5217834575058	117.1875	56.7291666666667
124.395833333333	54.2291666666667	0.029417502597207	0.00507381193882854	533641.056125025	-55.6528228040774	117.1875	56.7291666666667
124.4375	54.2291666666667	0.0293387219695403	0.00446876818984879	342300.302283894	-87.8696657341496	119.1875	54.2291666666667
124.479166666667	54.2291666666667	0.0296883092301287	0.004522257314489	443634.781510094	-89.0402468526314	117.6875	54.1041666666667
124.520833333333	54.2291666666667	0.0298236885826905	0.0041506018058194	446351.684099508	-89.0123759143652	117.6875	54.1041666666667
124.5625	54.2291666666667	0.0297658804297859	0.00408115709425382	449068.563960807	-88.984637292328	117.6875	54.1041666666667
124.604166666667	54.2291666666667	0.0294504162588796	0.004001682834477	451785.420565855	-88.957028592233	117.6875	54.1041666666667
124.645833333333	54.2291666666667	0.031059487262572	0.0039332509734841	355877.009289935	-87.7850857123337	119.1875	54.2291666666667
124.6875	54.2291666666667	0.0314470224865824	0.00390252618301205	358592.258620272	-87.7681691124835	119.1875	54.2291666666667
124.729166666667	54.2291666666667	0.0294216864042036	0.00397376608295015	361307.476707179	-87.7512523105655	119.1875	54.2291666666667
124.770833333333	54.2291666666667	0.0298980781167836	0.00387598631247839	364022.663313589	-87.7343353050489	119.1875	54.2291666666667
124.8125	54.2291666666667	0.031512683672633	0.00380637758951337	380313.108584245	-87.6328289106456	118.979166666667	54.2291666666667
124.854166666667	54.2291666666667	0.0311278205561697	0.00366124083493501	369452.941136561	-87.7005006770959	119.1875	54.2291666666667
120.1875	54.1875	0.0255251844449393	0.0096568651735864	215597.496045803	-32.2173837457151	118.354166666667	55.8125
120.229166666667	54.1875	0.0253619331340677	0.00885257652293706	217059.154469415	-32.790929311686	118.354166666667	55.8125
120.270833333333	54.1875	0.0228405536002995	0.00913715896444808	218543.543681913	-33.356513595508	118.354166666667	55.8125
120.3125	54.1875	0.023746172055102	0.0089109877444701	220050.203158022	-33.9141785544258	118.354166666667	55.8125
120.354166666667	54.1875	0.0244331939000652	0.00927833589117782	221578.678078242	-34.4639713834964	118.354166666667	55.8125
120.979166666667	54.1875	0.0264413823646422	0.00782351825459572	248655.14977138	-42.2436898851655	118.3125	55.8125
121.020833333333	54.1875	0.0268307021960134	0.00755146634437022	224699.285014151	-35.5401534628055	118.9375	55.8125
121.0625	54.1875	0.026257155677706	0.00695755741473817	324005.890109112	-50.3885310716111	117.0625	55.9791666666667
121.104166666667	54.1875	0.0260254658573538	0.00584135595267166	316447.525989703	-46.1205542238871	117.4375	56.1041666666667
121.145833333333	54.1875	0.0294800056586465	0.0055169805743611	272656.638341947	-48.411132226671	117.895833333333	55.7708333333333
121.1875	54.1875	0.0283406417722373	0.00543835329014846	320388.695995167	-46.7271789122994	117.4375	56.1041666666667
121.229166666667	54.1875	0.0254876044752746	0.00568572827296126	322373.985841829	-47.0245968411107	117.4375	56.1041666666667
121.270833333333	54.1875	0.0253703857180052	0.00663681591448805	333039.36476324	-50.5391236465386	117.145833333333	56.0208333333333
121.3125	54.1875	0.0260133700999499	0.00702312290313034	337255.104006701	-51.0588191213253	117.104166666667	56.0208333333333
121.354166666667	54.1875	0.0258305098444415	0.00548945947550558	328386.530209741	-47.8939090004265	117.4375	56.1041666666667
121.395833333333	54.1875	0.0288645044530507	0.00528657731577333	330409.027970448	-48.1762068387972	117.4375	56.1041666666667
121.4375	54.1875	0.0253349141313373	0.00635571310386308	363613.021310284	-60.623838891126	116.395833333333	55.6875
121.479166666667	54.1875	0.0255820766580751	0.00659033158383135	345347.803486054	-52.9367574897038	117.0625	55.9791666666667
121.520833333333	54.1875	0.0253230608938386	0.00615252428879364	309935.710809309	-43.9014279974924	118.0625	56.1458333333333
121.5625	54.1875	0.0254168592103724	0.00618361879405592	311827.413719232	-44.227570843314	118.0625	56.1458333333333
121.604166666667	54.1875	0.0254202916173503	0.00605397797312011	313730.140877597	-44.5495628659744	118.0625	56.1458333333333
121.645833333333	54.1875	0.0257684213802142	0.00577763453103511	315643.692246714	-44.8674556577487	118.0625	56.1458333333333
121.6875	54.1875	0.0261167557567468	0.00673138232203994	356282.805239071	-54.0873576427515	117.0625	55.9791666666667
121.729166666667	54.1875	0.0268642500159102	0.00765759412943396	360959.420584788	-53.6826293684269	117.0625	56.0208333333333
121.770833333333	54.1875	0.0272690691896595	0.00765910758471592	277611.18222338	-48.0047822123161	118.479166666667	55.8125
121.8125	54.1875	0.0250672836815097	0.00630551117180632	385102.44732088	-62.1130915530975	116.395833333333	55.6875
121.854166666667	54.1875	0.0300089577643096	0.00546474507712723	408768.402662817	-44.3096779383539	117.1875	56.7291666666667
121.895833333333	54.1875	0.02995833886875	0.00522521045668528	407608.410378291	-45.0354013344685	117.1875	56.6875
121.9375	54.1875	0.0299142404428435	0.00516583470745514	412584.546601848	-44.7822670775033	117.1875	56.7291666666667
121.979166666667	54.1875	0.0260677011629933	0.00592663190932119	482834.19889375	-65.1664209455366	114.979166666667	55.8125
122.020833333333	54.1875	0.0272678194915881	0.00763661372495632	289927.38559198	-49.9632934636337	118.479166666667	55.8125
122.0625	54.1875	0.0269786581653105	0.00772804648009999	378682.785749167	-55.3667526172506	117.0625	56.0208333333333
122.104166666667	54.1875	0.0253466128158867	0.00646317469299821	190423.066545832	-86.0254171861605	119.1875	54.2708333333333
122.145833333333	54.1875	0.0281073050391321	0.00566430262516999	196026.146491695	-84.7135720879672	119.145833333333	54.3125
122.1875	54.1875	0.0299616359783682	0.00521905928621899	196026.146491695	-84.7135720879672	119.1875	54.3125
122.229166666667	54.1875	0.0301759986124675	0.0053453187541212	198734.69269383	-84.7522417799389	119.1875	54.3125
122.270833333333	54.1875	0.0299844645431769	0.00526408675212917	201443.403546341	-84.7894167694432	119.1875	54.3125
122.3125	54.1875	0.0293685781434807	0.00510076909216779	400811.717918218	-61.6373215306586	116.6875	55.7708333333333
122.354166666667	54.1875	0.0301626136556862	0.00496997428222678	405605.459743073	-61.934720619486	116.645833333333	55.7708333333333
122.395833333333	54.1875	0.0298134138787973	0.00521339793850664	434114.233461414	-47.2196439833687	117.1875	56.7291666666667
122.4375	54.1875	0.0282412306879959	0.00568183611181695	434114.233461416	-47.219643983369	117.229166666667	56.7291666666667
122.479166666667	54.1875	0.0284259489951214	0.00552277599843981	436113.999330172	-47.4282678957088	117.229166666667	56.7291666666667
122.520833333333	54.1875	0.0296932572643864	0.00502363905897043	440133.440494743	-47.839344834437	117.1875	56.7291666666667
122.5625	54.1875	0.0295558700877337	0.00508830165953922	442152.933369871	-48.0418407058407	117.1875	56.7291666666667
122.604166666667	54.1875	0.0311017468769625	0.0050590488179993	441382.985322683	-48.721867879596	117.1875	56.6875
122.645833333333	54.1875	0.0311907984870311	0.00510979057461023	443430.230180738	-48.9196478355153	117.1875	56.6875
122.6875	54.1875	0.0315877211392086	0.00505053312703485	445483.614054974	-49.1154497638291	117.1875	56.6875
122.729166666667	54.1875	0.0295165914479672	0.00536762666937352	450293.988269564	-48.832032995377	117.1875	56.7291666666667
122.770833333333	54.1875	0.0278987378304576	0.00569148348032223	533914.586269869	-66.4980538687579	114.9375	55.8541666666667
122.8125	54.1875	0.0249076924210276	0.00627266329189248	532570.493468484	-66.9756938737311	114.979166666667	55.8125
122.854166666667	54.1875	0.0283485803413563	0.00553426317265564	456463.630550657	-49.404476706444	117.1875	56.7291666666667
122.895833333333	54.1875	0.029600060121747	0.00497503706342954	458531.900800002	-49.5915521104288	117.1875	56.7291666666667
122.9375	54.1875	0.0314874137699479	0.00495419236108322	457928.1542221	-50.2499096438584	117.1875	56.6875
122.979166666667	54.1875	0.0297531668491628	0.00473480890122092	460022.196714647	-50.4324549511332	117.1875	56.6875
123.020833333333	54.1875	0.0309977447136436	0.00482384706412325	444390.989064805	-64.0545320855891	116.645833333333	55.7708333333333
123.0625	54.1875	0.0309565734546636	0.00466066820633063	446838.10335183	-64.1731832256333	116.645833333333	55.7708333333333
123.104166666667	54.1875	0.0313911625070405	0.00466673709331136	449287.65627365	-64.2903554310169	116.645833333333	55.7708333333333
123.145833333333	54.1875	0.0312804958195962	0.00469236927139041	451739.607296156	-64.4060713181531	116.645833333333	55.7708333333333
123.1875	54.1875	0.0310191725908742	0.00428873572623677	470573.312660941	-51.3184000128837	117.1875	56.6875
123.229166666667	54.1875	0.0314394175232056	0.00422638805390367	472699.205683959	-51.4903695347533	117.1875	56.6875
123.270833333333	54.1875	0.0314107611001464	0.00441334880734383	413189.562064985	-49.8003796049138	118.145833333333	56.4791666666667
123.3125	54.1875	0.0318347142049012	0.00458586501900634	415270.313248468	-50.0085677794888	118.145833333333	56.4791666666667
123.354166666667	54.1875	0.0316720344054661	0.00458069812950455	417357.381919138	-50.2145062793716	118.145833333333	56.4791666666667
123.395833333333	54.1875	0.0317010922250004	0.00460666271430194	419450.673032532	-50.4182220143212	118.145833333333	56.4791666666667
123.4375	54.1875	0.0315214290316237	0.00437895020777629	421550.093147724	-50.6197416236272	118.145833333333	56.4791666666667
123.479166666667	54.1875	0.0313658862787279	0.00426996655420999	485558.423761775	-52.4872390191781	117.1875	56.6875
123.520833333333	54.1875	0.0311229388887566	0.00461900309176506	425766.954481745	-51.0162976591277	118.145833333333	56.4791666666667
123.5625	54.1875	0.0313062619435923	0.00499182761930927	427884.216603617	-51.2113859961102	118.145833333333	56.4791666666667
123.604166666667	54.1875	0.0312176637354651	0.00467696971111497	343860.993788021	-67.4458884345522	118.604166666667	55.2708333333333
123.645833333333	54.1875	0.0312066276340453	0.00457437107900294	346374.254518636	-67.5846302048674	118.604166666667	55.2708333333333
123.6875	54.1875	0.0316592732623777	0.00499824277313882	348890.006493118	-67.7211271247153	118.604166666667	55.2708333333333
123.729166666667	54.1875	0.0320798381524408	0.0047816239118192	351408.195328057	-67.8554252492336	118.604166666667	55.2708333333333
123.770833333333	54.1875	0.0310723409054925	0.00424073569402505	353928.76812952	-67.987569445324	118.604166666667	55.2708333333333
123.8125	54.1875	0.0309979249998495	0.00416040990973356	492346.252729465	-66.6845850426014	116.604166666667	55.7291666666667
123.854166666667	54.1875	0.030803481470302	0.0041284855272343	358976.861211208	-68.2455697918809	118.604166666667	55.2708333333333
123.895833333333	54.1875	0.030785976825138	0.00402005299482609	361504.282718723	-68.3715100507462	118.604166666667	55.2708333333333
123.9375	54.1875	0.0289306393612717	0.00431069872772861	498733.991858374	-66.3551594262886	116.645833333333	55.7708333333333
123.979166666667	54.1875	0.0300129962199377	0.00431270193575885	501226.538245536	-66.44590339041	116.645833333333	55.7708333333333
124.020833333333	54.1875	0.0314175732968532	0.00407856932815582	369099.481869	-68.737573716552	118.604166666667	55.2708333333333
124.0625	54.1875	0.0317372577270515	0.00413652232799024	371635.376672981	-68.8558040911522	118.604166666667	55.2708333333333
124.104166666667	54.1875	0.0310600812221756	0.00409860229369884	509872.156002272	-67.2972680797404	116.604166666667	55.7291666666667
124.145833333333	54.1875	0.030679399703437	0.0041599441428732	373634.403537583	-62.1235227171425	118.895833333333	55.6458333333333
124.1875	54.1875	0.0294052149284162	0.00430521256311563	514893.764308861	-67.4631561021133	116.604166666667	55.7291666666667
124.229166666667	54.1875	0.029153894982362	0.004298159176587	381798.635537757	-69.310740506511	118.604166666667	55.2708333333333
124.270833333333	54.1875	0.0294448214680587	0.00442430864864808	326338.248459767	-83.8981205982478	119.270833333333	54.3958333333333
124.3125	54.1875	0.0292006455616492	0.00448934360104317	356604.420684912	-75.0489084108021	118.9375	54.8958333333333
124.354166666667	54.1875	0.0291582833039796	0.00453735733499792	521226.380817449	-67.1346665256716	116.6875	55.7708333333333
124.395833333333	54.1875	0.0285884842398757	0.00467255669775381	523733.427201037	-67.2163256417391	116.6875	55.7708333333333
124.4375	54.1875	0.0290858464625131	0.00501161153821501	538507.942029196	-55.3755345006704	117.1875	56.7291666666667
124.479166666667	54.1875	0.0296359446409796	0.00432596451449005	443736.658173711	-88.4424369503062	117.6875	54.1041666666667
124.520833333333	54.1875	0.0301294131846866	0.00398705971110138	342567.402699911	-83.9900749206168	119.270833333333	54.3958333333333
124.5625	54.1875	0.0302479429206019	0.00402173226140533	449174.646683663	-88.3940984714112	117.6875	54.1041666666667
124.604166666667	54.1875	0.0312105494413219	0.00397656570202901	353369.965510422	-87.0513114304058	119.1875	54.2291666666667
124.645833333333	54.1875	0.0313575437422167	0.00401674922980481	356086.381359789	-87.0401422440571	119.1875	54.2291666666667
124.6875	54.1875	0.0318032224644639	0.00395471675481055	372384.288234159	-86.9713638977525	118.979166666667	54.2291666666667
124.729166666667	54.1875	0.031537095075749	0.00389816644492459	375100.505109018	-86.9596239455914	118.979166666667	54.2291666666667
124.770833333333	54.1875	0.0315948385032286	0.00389628568961555	377816.692328522	-86.9478094170344	118.979166666667	54.2291666666667
124.8125	54.1875	0.0319022127945794	0.00390136066642844	380532.849591053	-86.9359219037669	118.979166666667	54.2291666666667
124.854166666667	54.1875	0.0321165148772128	0.00410531736468916	383248.976596813	-86.9239629522878	118.979166666667	54.2291666666667
124.895833333333	54.1875	0.0325600443102305	0.00400579605122333	385965.073047771	-86.9119340655	118.979166666667	54.2291666666667
124.9375	54.1875	0.0317919013312572	0.00360795995057694	388681.13864758	-86.8998367042347	118.979166666667	54.2291666666667
120.145833333333	54.1458333333333	0.0235549311457136	0.0091826691615419	218121.245244921	-30.9970688051385	118.354166666667	55.8125
120.1875	54.1458333333333	0.0230779763535005	0.00935905380739254	290045.966056262	-40.055574490764	117.1875	56.1041666666667
120.229166666667	54.1458333333333	0.0237256978712434	0.0096204111969207	291804.974540749	-40.4308300318818	117.1875	56.1041666666667
120.270833333333	54.1458333333333	0.0238800116962204	0.0099141215738973	293577.471701015	-40.8013665039795	117.1875	56.1041666666667
120.3125	54.1458333333333	0.0238503067777371	0.00994362741790876	295363.214071757	-41.1672337808562	117.1875	56.1041666666667
120.354166666667	54.1458333333333	0.022886402663097	0.00949785966191347	297161.962238439	-41.5284822085791	117.1875	56.1041666666667
120.395833333333	54.1458333333333	0.0241984230556373	0.00935355439073921	226942.927412662	-34.3345017350777	118.354166666667	55.8125
120.4375	54.1458333333333	0.0255028861850074	0.00922070498631665	228489.029966755	-34.8644090315833	118.354166666667	55.8125
120.479166666667	54.1458333333333	0.0242669985927791	0.00868044109197367	230055.650269787	-35.3869161170229	118.354166666667	55.8125
120.520833333333	54.1458333333333	0.0264556286995006	0.00840376958076067	233248.782822896	-36.4099553421324	118.3125	55.8125
120.5625	54.1458333333333	0.02630105791062	0.00775855152439077	234636.881902583	-38.615844057705	118.229166666667	55.7708333333333
120.9375	54.1458333333333	0.0253933243077337	0.00619359132109672	311992.747279734	-44.2583358638184	117.4375	56.1041666666667
120.979166666667	54.1458333333333	0.0254553456562114	0.00603019361151498	313898.431637309	-44.5803260010015	117.4375	56.1041666666667
121.020833333333	54.1458333333333	0.0260057883448869	0.00575977156166297	315814.945226864	-44.8982129035892	117.4375	56.1041666666667
121.0625	54.1458333333333	0.0260323378514807	0.00578899248435134	317742.091416972	-45.2120481926904	117.4375	56.1041666666667
121.104166666667	54.1458333333333	0.0279750570044265	0.00588191768039788	307704.277973816	-45.8544522050886	117.5625	56.0208333333333
121.145833333333	54.1458333333333	0.0294991291378459	0.00533898491550708	264760.548159968	-47.0156148402466	118.0625	55.7291666666667
121.1875	54.1458333333333	0.0281171598718444	0.00569372556641656	311632.696881345	-46.4841240806435	117.5625	56.0208333333333
121.229166666667	54.1458333333333	0.0281112798926752	0.00534056286223264	325553.196652875	-46.4278992605036	117.4375	56.1041666666667
121.270833333333	54.1458333333333	0.02548817784677	0.00579513999662268	327530.682807011	-46.7222439686892	117.4375	56.1041666666667
121.3125	54.1458333333333	0.0258601437633887	0.00564698475634608	329517.696958338	-47.012842256165	117.4375	56.1041666666667
121.354166666667	54.1458333333333	0.0258985549812849	0.00572930252591944	331514.067079823	-47.2997439600457	117.4375	56.1041666666667
121.395833333333	54.1458333333333	0.0290902447452329	0.00516397097931197	351596.729141394	-57.1332545508298	116.6875	55.7708333333333
121.4375	54.1458333333333	0.0257175760146135	0.00566908521734546	335534.203644231	-47.862655147248	117.4375	56.1041666666667
121.479166666667	54.1458333333333	0.0278892160896958	0.00542424543752544	337557.642395927	-48.1387624267607	117.4375	56.1041666666667
121.520833333333	54.1458333333333	0.0289833962566817	0.00556968897843708	339589.781630585	-48.4113686790185	117.4375	56.1041666666667
121.5625	54.1458333333333	0.0287609532932048	0.00567600609780499	341630.465369883	-48.6805217548049	117.4375	56.1041666666667
121.604166666667	54.1458333333333	0.0250911317007262	0.00592408012029031	343679.540687709	-48.9462690588282	117.4375	56.1041666666667
121.645833333333	54.1458333333333	0.0260938379649391	0.00701072172870413	356837.568101258	-53.2625507004194	117.0625	55.9791666666667
121.6875	54.1458333333333	0.0264875673761438	0.00769666535501629	358745.613304273	-54.3370503413037	117.020833333333	55.9375
121.729166666667	54.1458333333333	0.0269976697740519	0.00780682448506467	363725.391478983	-53.0945890632123	117.0625	56.0208333333333
121.770833333333	54.1458333333333	0.0266089415854883	0.00758906005633121	363181.905514217	-54.7702577518175	117.020833333333	55.9375
121.8125	54.1458333333333	0.0252227994974084	0.00626472977894418	171829.927703427	-84.291880826657	119.1875	54.2708333333333
121.854166666667	54.1458333333333	0.028183777410324	0.00585852805536956	177584.586662978	-82.9063012366298	119.145833333333	54.3125
121.895833333333	54.1458333333333	0.027742363914001	0.00576056821674634	412099.839393946	-43.8598640744313	117.229166666667	56.7291666666667
121.9375	54.1458333333333	0.0300912967795829	0.00528757572932344	415889.245731608	-44.3328124423118	117.1875	56.7291666666667
121.979166666667	54.1458333333333	0.0300187915597307	0.00532154051588973	417795.943672982	-44.56582701828	117.1875	56.7291666666667
122.020833333333	54.1458333333333	0.0254107189069625	0.00649678460611237	185379.325013019	-84.5475884807219	119.1875	54.2708333333333
122.0625	54.1458333333333	0.0283186405225093	0.00582993435085459	191099.278399284	-83.2473447028272	119.145833333333	54.3125
122.104166666667	54.1458333333333	0.0285639296114761	0.00573883970623862	193803.326916518	-83.3084298774462	119.145833333333	54.3125
122.145833333333	54.1458333333333	0.0296654765238422	0.00547702650921311	291470.666959705	-89.1045007375976	117.6875	54.1041666666667
122.1875	54.1458333333333	0.0303191640631028	0.00541407248244864	398277.265920634	-60.7472461859062	116.645833333333	55.7708333333333
122.229166666667	54.1458333333333	0.0313821330570336	0.00543554854196714	400654.620126217	-60.9035985327713	116.645833333333	55.7708333333333
122.270833333333	54.1458333333333	0.0292704845688919	0.00504978759662049	400654.620126217	-60.9035985327713	116.6875	55.7708333333333
122.3125	54.1458333333333	0.0291928586476298	0.00509771325463231	403035.563761377	-61.0579038684132	116.6875	55.7708333333333
122.354166666667	54.1458333333333	0.0310112135903181	0.00513502560195789	407807.964408677	-61.3605050866707	116.645833333333	55.7708333333333
122.395833333333	54.1458333333333	0.0296515095178347	0.0054074952089763	437277.434156312	-46.7743085662866	117.1875	56.7291666666667
122.4375	54.1458333333333	0.0279401720527379	0.00570244356630477	515929.159120833	-65.3396983760969	114.9375	55.8541666666667
122.479166666667	54.1458333333333	0.025655296349355	0.00585768617088077	514474.90765652	-65.8301456565899	114.979166666667	55.8125
122.520833333333	54.1458333333333	0.0258399066834656	0.00601978938878368	516959.855742708	-65.919744908219	114.979166666667	55.8125
122.5625	54.1458333333333	0.0294127799074853	0.0051888832283145	445267.07033905	-47.5987594422707	117.1875	56.7291666666667
122.604166666667	54.1458333333333	0.0294551994107128	0.00529895752121703	447280.894431587	-47.7998716399418	117.1875	56.7291666666667
122.645833333333	54.1458333333333	0.0300218573183654	0.0054642278568716	446491.495793635	-48.4717512705875	117.1875	56.6875
122.6875	54.1458333333333	0.0311775178970027	0.00533663987297967	448532.933486032	-48.6682727886979	117.1875	56.6875
122.729166666667	54.1458333333333	0.031156396357653	0.00542040334794321	389945.992845619	-46.3797218675371	118.145833333333	56.4791666666667
122.770833333333	54.1458333333333	0.0308418579352018	0.00544089615271312	391921.022857867	-46.6202970492123	118.145833333333	56.4791666666667
122.8125	54.1458333333333	0.0311766882184647	0.00536820124721896	335026.903760506	-88.7156088722586	117.6875	54.1041666666667
122.854166666667	54.1458333333333	0.0309890414702818	0.00501598598470288	456759.222185648	-49.4351776019187	117.1875	56.6875
122.895833333333	54.1458333333333	0.0311439937258233	0.0050278217086892	458830.518184362	-49.6222102532854	117.1875	56.6875
122.9375	54.1458333333333	0.0307775767972561	0.00506361610074328	460907.543777813	-49.8074055920301	117.1875	56.6875
122.979166666667	54.1458333333333	0.0297270956043893	0.00489870676930451	462990.221114108	-49.9907833685884	117.1875	56.6875
123.020833333333	54.1458333333333	0.029840571559587	0.00489762234213621	465078.473522566	-50.1723631574099	117.1875	56.6875
123.0625	54.1458333333333	0.0310181384300971	0.00483885246419191	467172.225496584	-50.3521643556801	117.1875	56.6875
123.104166666667	54.1458333333333	0.0313259163460553	0.00492580115852346	407992.739396482	-48.4541035723455	118.145833333333	56.4791666666667
123.145833333333	54.1458333333333	0.0309780476562213	0.00464029330730071	471375.9318335	-50.7065076764977	117.1875	56.6875
123.1875	54.1458333333333	0.0311369095106234	0.00451962310273392	473485.740851375	-50.881087697916	117.1875	56.6875
123.229166666667	54.1458333333333	0.0312793830637028	0.00447925484960319	414136.757131351	-49.1020228667459	118.145833333333	56.4791666666667
123.270833333333	54.1458333333333	0.0314858184348046	0.00448068945278828	416198.120959929	-49.3133962197552	118.145833333333	56.4791666666667
123.3125	54.1458333333333	0.0317264523594086	0.00472726735419552	418265.998215742	-49.5225141750439	118.145833333333	56.4791666666667
123.354166666667	54.1458333333333	0.0323750293178228	0.00506464478563346	420340.292034554	-49.7294030572095	118.145833333333	56.4791666666667
123.395833333333	54.1458333333333	0.0325513871470703	0.00497741279113997	422420.907153449	-49.9340889462216	118.145833333333	56.4791666666667
123.4375	54.1458333333333	0.0321881224894532	0.00473894544733774	424507.749885971	-50.136597674717	118.145833333333	56.4791666666667
123.479166666667	54.1458333333333	0.0312641310302201	0.00476113333620998	426600.728097492	-50.3369548256197	118.145833333333	56.4791666666667
123.520833333333	54.1458333333333	0.0316821735583847	0.00480947835359125	340669.069253167	-66.4432700134729	118.604166666667	55.2708333333333
123.5625	54.1458333333333	0.0321753954577735	0.00505153095097603	430804.730031387	-50.7313154656119	118.145833333333	56.4791666666667
123.604166666667	54.1458333333333	0.031693962690484	0.00489389986949805	432915.577024201	-50.925368854736	118.145833333333	56.4791666666667
123.645833333333	54.1458333333333	0.0321371754208675	0.00491897834768924	347401.865659135	-59.3519217041932	118.895833333333	55.6458333333333
123.6875	54.1458333333333	0.0321107191084708	0.00483780153652349	350674.515904191	-67.0206128218177	118.604166666667	55.2708333333333
123.729166666667	54.1458333333333	0.031651149111962	0.00477405043159529	489221.687530072	-66.0027217908856	116.604166666667	55.7291666666667
123.770833333333	54.1458333333333	0.0320725400202137	0.0046285677580687	355693.028446873	-67.2956509323862	118.604166666667	55.2708333333333
123.8125	54.1458333333333	0.0316392017458869	0.00464946781805995	358206.035580313	-67.4299207670025	118.604166666667	55.2708333333333
123.854166666667	54.1458333333333	0.03161723286812	0.00436619654184838	360721.472456107	-67.5620820238522	118.604166666667	55.2708333333333
123.895833333333	54.1458333333333	0.0310933948910376	0.00419402040666367	363239.287717913	-67.6921765290825	118.604166666667	55.2708333333333
123.9375	54.1458333333333	0.0307951918800371	0.00417632309496403	365759.431369454	-67.820245065896	118.604166666667	55.2708333333333
123.979166666667	54.1458333333333	0.0308337553058125	0.00419443634208499	368281.854731238	-67.9463274048423	118.604166666667	55.2708333333333
124.020833333333	54.1458333333333	0.0308809313952945	0.00395722025203087	370806.510398843	-68.0704623331476	118.604166666667	55.2708333333333
124.0625	54.1458333333333	0.0313063301758126	0.00379804735372877	509177.839010556	-66.732704208455	116.604166666667	55.7291666666667
124.104166666667	54.1458333333333	0.031079699188141	0.00372763685010915	511679.97956778	-66.8191949374406	116.604166666667	55.7291666666667
124.145833333333	54.1458333333333	0.0311712652395579	0.00363094194022288	514183.728583546	-66.9046776270787	116.604166666667	55.7291666666667
124.1875	54.1458333333333	0.0298251322916663	0.00367425086310152	516689.061791895	-66.9891662927101	116.604166666667	55.7291666666667
124.229166666667	54.1458333333333	0.0295801612068879	0.00361566781852322	519195.95537571	-67.0726747038231	116.604166666667	55.7291666666667
124.270833333333	54.1458333333333	0.0294259843737666	0.00401383896013392	521704.385956668	-67.155216389095	116.604166666667	55.7291666666667
124.3125	54.1458333333333	0.0292037208137662	0.00441865565187409	357828.983961399	-74.3321640452174	118.9375	54.8958333333333
124.354166666667	54.1458333333333	0.0292849980707404	0.00447458596463782	360451.114631374	-74.4152744333624	118.9375	54.8958333333333
124.395833333333	54.1458333333333	0.0294727085263597	0.00443618066699779	525546.799654957	-66.7511972608278	116.6875	55.7708333333333
124.4375	54.1458333333333	0.0292601374976741	0.00455106095672074	342770.340450032	-86.3215534056709	119.1875	54.2291666666667
124.479166666667	54.1458333333333	0.0294143793733142	0.00434407073636241	345487.489107271	-86.3168565571974	119.1875	54.2291666666667
124.520833333333	54.1458333333333	0.0297170883731876	0.00411139347999196	343083.963080031	-83.220519398467	119.270833333333	54.3958333333333
124.5625	54.1458333333333	0.0315135584702604	0.00336805945930556	403810.693582167	-69.5230257002118	118.604166666667	55.2708333333333
124.604166666667	54.1458333333333	0.0316175619970106	0.00361187838640126	406362.250712887	-69.6234812362469	118.604166666667	55.2708333333333
124.645833333333	54.1458333333333	0.0317767765572793	0.00369015758845657	408915.45787289	-69.7224705086227	118.604166666667	55.2708333333333
124.6875	54.1458333333333	0.0320397837336371	0.00376292194949486	411470.283453542	-69.8200198854302	118.604166666667	55.2708333333333
124.729166666667	54.1458333333333	0.0319696871909797	0.00383512551318668	414026.696601015	-69.9161551296243	118.604166666667	55.2708333333333
124.770833333333	54.1458333333333	0.0321510297800518	0.00377684329672807	416584.667194346	-70.0109014155386	118.604166666667	55.2708333333333
124.8125	54.1458333333333	0.0322126798744065	0.00528449395668887	419144.165824194	-70.1042833448895	118.604166666667	55.2708333333333
124.854166666667	54.1458333333333	0.0321495578592967	0.00522805605679372	421705.16377234	-70.1963249622895	118.604166666667	55.2708333333333
124.895833333333	54.1458333333333	0.0325345799990572	0.00414497409413239	424267.632991881	-70.2870497702845	118.604166666667	55.2708333333333
124.9375	54.1458333333333	0.0324791268152122	0.00499089253562513	426831.546088045	-70.3764807439298	118.604166666667	55.2708333333333
124.979166666667	54.1458333333333	0.0322059593856586	0.00496691021345325	429396.876299669	-70.4646403449215	118.604166666667	55.2708333333333
125.020833333333	54.1458333333333	0.0318080459198322	0.00373703060051576	431963.597481297	-70.5515505352989	118.604166666667	55.2708333333333
125.0625	54.1458333333333	0.0320241065610944	0.00351345553699087	397109.902411839	-86.1958399790039	118.979166666667	54.2291666666667
125.104166666667	54.1458333333333	0.0316416898957906	0.00331014592005897	399826.656088803	-86.188036577239	118.979166666667	54.2291666666667
125.145833333333	54.1458333333333	0.0312179120281748	0.00322714534301661	402543.384917008	-86.1801100572699	118.979166666667	54.2291666666667
125.1875	54.1458333333333	0.0315471803745785	0.00330724721576457	405260.088459008	-86.1720628901727	118.979166666667	54.2291666666667
120.145833333333	54.1041666666667	0.0229752927928212	0.00968938676540618	291885.291584264	-39.094715263223	117.1875	56.1041666666667
120.1875	54.1041666666667	0.0245337862682966	0.00885575781346674	223499.675986146	-30.9500452099423	118.354166666667	55.8125
120.229166666667	54.1041666666667	0.0229248770787016	0.0100460667792388	295350.527859553	-39.8477470479319	117.1875	56.1041666666667
120.270833333333	54.1041666666667	0.0242564308299415	0.00998047605414456	297103.640708765	-40.2173413997312	117.1875	56.1041666666667
120.3125	54.1041666666667	0.0234265430726109	0.00906622750472594	227806.592034663	-32.6129356276393	118.354166666667	55.8125
120.354166666667	54.1041666666667	0.0248641138617566	0.00939295533666922	230787.454733814	-33.685351980972	118.3125	55.8125
120.395833333333	54.1041666666667	0.0255547588026898	0.00989994836484795	230787.454733816	-33.6853519809726	118.354166666667	55.8125
120.4375	54.1041666666667	0.0266195365452871	0.00961804740844937	233852.08408834	-34.7291617348043	118.3125	55.8125
120.479166666667	54.1041666666667	0.0255868278521367	0.00853696260647104	235414.791102898	-35.2404500563503	118.3125	55.8125
120.520833333333	54.1041666666667	0.0262164312864833	0.00777527211146467	231727.389564695	-35.9311567457684	118.354166666667	55.7708333333333
120.5625	54.1041666666667	0.0258667941786761	0.00696736445788254	229711.201645256	-37.1556697136376	118.354166666667	55.7291666666667
120.604166666667	54.1041666666667	0.0257881630906586	0.00698310166023455	231366.912668978	-37.6597392185847	118.354166666667	55.7291666666667
120.645833333333	54.1041666666667	0.0263646259732528	0.00772434665859815	241663.917090771	-38.8722006863545	118.229166666667	55.7708333333333
120.6875	54.1041666666667	0.0275965163895563	0.00855374785415335	244418.335220055	-34.4186437909992	118.479166666667	55.8958333333333
120.729166666667	54.1041666666667	0.0270170389649382	0.00798331449987534	245191.770106603	-38.1629435594174	118.3125	55.8125
120.9375	54.1041666666667	0.0257140890808869	0.00691985032792666	323851.67092394	-48.3056286596668	117.0625	55.9791666666667
120.979166666667	54.1041666666667	0.0254037533967073	0.00606303525608119	317218.478002194	-43.9928191958241	117.4375	56.1041666666667
121.020833333333	54.1041666666667	0.0259907561540363	0.00553052647504947	319116.967157105	-44.3109280917126	117.4375	56.1041666666667
121.0625	54.1041666666667	0.0292938881026883	0.00552239929239557	274937.04735057	-46.2801975886496	117.895833333333	55.7708333333333
121.104166666667	54.1041666666667	0.0297379019226682	0.00548886025392457	276912.693876003	-46.6360758651359	117.895833333333	55.7708333333333
121.145833333333	54.1041666666667	0.0291466178906622	0.00526866009295813	278899.877674968	-46.9866557929704	117.895833333333	55.7708333333333
121.1875	54.1041666666667	0.0285072173560354	0.00531967601272725	326816.628694212	-45.544096753126	117.4375	56.1041666666667
121.229166666667	54.1041666666667	0.0258836063460494	0.0054891517928381	328767.03859626	-45.8428142621255	117.4375	56.1041666666667
121.270833333333	54.1041666666667	0.0294832897829479	0.0052314800174304	284928.224855946	-48.0074278191967	117.895833333333	55.7708333333333
121.3125	54.1041666666667	0.0294642344748225	0.00543330866920301	321821.096497623	-48.0170042096544	117.479166666667	55.9791666666667
121.354166666667	54.1041666666667	0.0293202197126704	0.00524397742221247	289000.453761717	-48.6629459924113	117.895833333333	55.7708333333333
121.395833333333	54.1041666666667	0.0308498557553667	0.00529844276829609	356454.169353274	-57.5681171702074	116.604166666667	55.7291666666667
121.4375	54.1041666666667	0.0292032467284074	0.00521545996111258	358757.11708821	-57.7676678197264	116.604166666667	55.7291666666667
121.479166666667	54.1041666666667	0.0294245775683181	0.00536564987430215	358691.560684374	-56.916597639378	116.6875	55.7708333333333
121.520833333333	54.1041666666667	0.0297770344677516	0.00570112473652895	360977.819472942	-57.1188417092014	116.6875	55.7708333333333
121.5625	54.1041666666667	0.0294928297108229	0.00567829789473867	363269.265545284	-57.3183227286642	116.6875	55.7708333333333
121.604166666667	54.1041666666667	0.0293347060716266	0.00569500736123088	365565.800550941	-57.5150865653881	116.6875	55.7708333333333
121.645833333333	54.1041666666667	0.0292920644921215	0.00562814827017749	162060.101302328	-80.7778469172974	119.1875	54.3125
121.6875	54.1041666666667	0.0293187469031868	0.00573572880637886	261612.938682997	-88.379604702611	117.6875	54.1041666666667
121.729166666667	54.1041666666667	0.0295643316253177	0.00546275640357299	264337.335440114	-88.3627207871601	117.6875	54.1041666666667
121.770833333333	54.1041666666667	0.0295337189810118	0.00567143528929864	267061.709249526	-88.3458367225543	117.6875	54.1041666666667
121.8125	54.1041666666667	0.0289969306196075	0.00564450715178653	175522.044258973	-81.3283212878843	119.145833333333	54.3125
121.854166666667	54.1041666666667	0.0299076923355777	0.00591963296138232	272510.387078077	-88.3120681397275	117.6875	54.1041666666667
121.895833333333	54.1041666666667	0.0288747163820863	0.00576352161334333	180912.122839776	-81.5220404166117	119.145833333333	54.3125
121.9375	54.1041666666667	0.0297626426506907	0.0053909310290115	277958.97027431	-88.2782989418286	117.6875	54.1041666666667
121.979166666667	54.1041666666667	0.0313770815195265	0.0059929611701444	632649.350174574	-77.2317196403007	112.3125	54.9791666666667
122.020833333333	54.1041666666667	0.028704484499904	0.00574218972216241	502525.831764882	-65.3883076926093	114.729166666667	55.7708333333333
122.0625	54.1041666666667	0.0297151353455176	0.00540766168661772	286131.663488912	-88.2276439648092	117.6875	54.1041666666667
122.104166666667	54.1041666666667	0.0299989973247574	0.00542486635848087	395842.932288449	-59.8451469969232	116.645833333333	55.7708333333333
122.145833333333	54.1041666666667	0.0318189419253022	0.00552847670108747	398201.540784522	-60.0082386248929	116.645833333333	55.7708333333333
122.1875	54.1041666666667	0.0314686384915088	0.00528357219376881	400564.002112137	-60.1692073698174	116.645833333333	55.7708333333333
122.229166666667	54.1041666666667	0.0316389676576929	0.0054456829045065	402930.247670353	-60.3280871939232	116.645833333333	55.7708333333333
122.270833333333	54.1041666666667	0.0299708372400293	0.00500316824607499	405300.210346746	-60.4849114236869	116.645833333333	55.7708333333333
122.3125	54.1041666666667	0.0313221305840937	0.00524865443189937	407673.824480365	-60.6397127618679	116.645833333333	55.7708333333333
122.354166666667	54.1041666666667	0.0310677200020225	0.00525346107238681	274453.491378892	-60.2423124751581	118.604166666667	55.2708333333333
122.395833333333	54.1041666666667	0.0294760111011501	0.00532884562418538	440466.689849218	-46.335404015177	117.1875	56.7291666666667
122.4375	54.1041666666667	0.029453177800781	0.0056451030510675	442441.742052597	-46.5450275820199	117.1875	56.7291666666667
122.479166666667	54.1041666666667	0.029673099355023	0.0053018913415958	444423.619521389	-46.7526325163211	117.1875	56.7291666666667
122.520833333333	54.1041666666667	0.0297423309485829	0.00542281588394619	446412.230644873	-46.9582388752452	117.1875	56.7291666666667
122.5625	54.1041666666667	0.0298156822058778	0.00534532720353455	448407.485125742	-47.161866601534	117.1875	56.7291666666667
122.604166666667	54.1041666666667	0.0296022284437917	0.00553752270337426	450409.293964519	-47.3635355192861	117.1875	56.7291666666667
122.645833333333	54.1041666666667	0.0293211218087498	0.00555513328698583	452417.569443937	-47.5632653300014	117.1875	56.7291666666667
122.6875	54.1041666666667	0.0295220247916175	0.00556762922641654	454432.225113244	-47.7610756088786	117.1875	56.7291666666667
122.729166666667	54.1041666666667	0.0312030950150009	0.00564797606945904	453644.976829704	-48.4224294000375	117.1875	56.6875
122.770833333333	54.1041666666667	0.0316397493436575	0.0054158485503652	395120.767932656	-46.132107863676	118.145833333333	56.4791666666667
122.8125	54.1041666666667	0.0318328746024117	0.00538410151571563	397089.619881441	-46.3706184459027	118.145833333333	56.4791666666667
122.854166666667	54.1041666666667	0.0317681352088395	0.00502563806896812	399066.258785383	-46.6066020985017	118.145833333333	56.4791666666667
122.895833333333	54.1041666666667	0.0308288692576535	0.00497326090130266	401050.568804651	-46.8400864271398	118.145833333333	56.4791666666667
122.9375	54.1041666666667	0.0309613256185274	0.00513909572425085	463914.096946452	-49.3706193335553	117.1875	56.6875
122.979166666667	54.1041666666667	0.0308186147953914	0.00494995307182809	405041.747969329	-47.2996667214611	118.145833333333	56.4791666666667
123.020833333333	54.1041666666667	0.0307647602869837	0.00489640903931278	468062.423776055	-49.7371409461608	117.1875	56.6875
123.0625	54.1041666666667	0.0312701046936704	0.00492164267208736	409062.266885643	-47.7495768130522	118.145833333333	56.4791666666667
123.104166666667	54.1041666666667	0.0313108114549417	0.00507662491498097	411083.258201386	-47.970972701882	118.145833333333	56.4791666666667
123.145833333333	54.1041666666667	0.0316757627064104	0.00490560662044931	413111.263253085	-48.1900312592791	118.145833333333	56.4791666666667
123.1875	54.1041666666667	0.0315729443529972	0.00481772854634901	415146.178532974	-48.4067788154882	118.145833333333	56.4791666666667
123.229166666667	54.1041666666667	0.0312593295003007	0.00486066224870533	417187.902199966	-48.6212414949262	118.145833333333	56.4791666666667
123.270833333333	54.1041666666667	0.0313664474776558	0.0048194400927711	419236.334055875	-48.8334452115772	118.145833333333	56.4791666666667
123.3125	54.1041666666667	0.0318019503570028	0.00483789641616914	421291.375521665	-49.0434156647731	118.145833333333	56.4791666666667
123.354166666667	54.1041666666667	0.0324601110567153	0.00505695761247954	423352.92961379	-49.2511783353469	118.145833333333	56.4791666666667
123.395833333333	54.1041666666667	0.0327162011019929	0.00500060249578222	425420.900920634	-49.4567584821396	118.145833333333	56.4791666666667
123.4375	54.1041666666667	0.0323462235373437	0.00489341431991201	427495.195579013	-49.6601811388421	118.145833333333	56.4791666666667
123.479166666667	54.1041666666667	0.0320102814616594	0.00473060912921504	429575.721250839	-49.8614711111621	118.145833333333	56.4791666666667
123.520833333333	54.1041666666667	0.0325456358291118	0.00505922874830194	431662.387099913	-50.0606529742967	118.145833333333	56.4791666666667
123.5625	54.1041666666667	0.0325466716542923	0.00508176684257158	433755.103768844	-50.2577510706964	118.145833333333	56.4791666666667
123.604166666667	54.1041666666667	0.0321038619942767	0.00493972921679345	435853.783356158	-50.4527895081084	118.145833333333	56.4791666666667
123.645833333333	54.1041666666667	0.0321069713646415	0.00479096708893278	350016.174644624	-66.1822236581448	118.604166666667	55.2708333333333
123.6875	54.1041666666667	0.0311739018926102	0.00439886841397249	352510.9485464	-66.3273028969172	118.604166666667	55.2708333333333
123.729166666667	54.1041666666667	0.0308779506048489	0.00408406018606554	491126.092221627	-65.5093955535962	116.604166666667	55.7291666666667
123.770833333333	54.1041666666667	0.0308092212677998	0.00426112132070859	493607.334439137	-65.6066141487807	116.604166666667	55.7291666666667
123.8125	54.1041666666667	0.0307139805884586	0.00422768065665243	360011.532812289	-66.7490466656816	118.604166666667	55.2708333333333
123.854166666667	54.1041666666667	0.0308631963461397	0.00418499573566568	362516.958600998	-66.8852773128097	118.604166666667	55.2708333333333
123.895833333333	54.1041666666667	0.0308075437912772	0.00417624080894232	365024.908740827	-67.0194036269438	118.604166666667	55.2708333333333
123.9375	54.1041666666667	0.0311378919155824	0.00430208675298136	367535.330680089	-67.151466626607	118.604166666667	55.2708333333333
123.979166666667	54.1041666666667	0.0309127325582347	0.00395920914992644	506041.449541234	-66.0758763520338	116.604166666667	55.7291666666667
124.020833333333	54.1041666666667	0.0292128677354358	0.00391137661451123	505004.661571231	-65.4831516182873	116.6875	55.7708333333333
124.0625	54.1041666666667	0.0289917465336875	0.00453437672553447	507485.352725888	-65.5769020699801	116.6875	55.7708333333333
124.104166666667	54.1041666666667	0.0296101538919992	0.00412810486147051	509967.877190663	-65.6695741971396	116.6875	55.7708333333333
124.145833333333	54.1041666666667	0.0293054710761726	0.00397458269179341	512452.207445881	-65.7611828869744	116.6875	55.7708333333333
124.1875	54.1041666666667	0.0286097630817635	0.00501485314465921	484682.678432129	-59.9294459291749	117.4375	56.1041666666667
124.229166666667	54.1041666666667	0.0293371268489821	0.00465203819612798	517426.177772469	-65.9412682235452	116.6875	55.7708333333333
124.270833333333	54.1041666666667	0.0296060225517278	0.0040517046123592	519915.765294642	-66.0297733799836	116.6875	55.7708333333333
124.3125	54.1041666666667	0.0285182528693645	0.00478358840965496	522407.053487221	-66.1172721284114	116.6875	55.7708333333333
124.354166666667	54.1041666666667	0.0293048919254365	0.00407534649510336	524900.017255788	-66.203778121056	116.6875	55.7708333333333
124.395833333333	54.1041666666667	0.0292391403533481	0.00411111940999285	527394.631959477	-66.2893047776478	116.6875	55.7708333333333
124.4375	54.1041666666667	0.0292669841447606	0.00408986449363827	529890.873401067	-66.3738652900135	116.6875	55.7708333333333
124.479166666667	54.1041666666667	0.0291484345608388	0.00367730583184766	400374.154836072	-68.6974816515912	118.604166666667	55.2708333333333
124.520833333333	54.1041666666667	0.0301885973834258	0.00392302935714465	402914.359015918	-68.8044522863291	118.604166666667	55.2708333333333
124.5625	54.1041666666667	0.0318484607628436	0.00382784343689412	405456.389574416	-68.9098690918273	118.604166666667	55.2708333333333
124.604166666667	54.1041666666667	0.031256639523164	0.00355867924114195	408000.211485516	-69.0137600205203	118.604166666667	55.2708333333333
124.645833333333	54.1041666666667	0.0316756334032606	0.00365150043409109	410545.790561327	-69.1161523860515	118.604166666667	55.2708333333333
124.6875	54.1041666666667	0.0324020188585725	0.00370907923588629	413093.093427765	-69.2170728805239	118.604166666667	55.2708333333333
124.729166666667	54.1041666666667	0.0324413582036326	0.00383352701988702	415642.087501034	-69.3165475912329	118.604166666667	55.2708333333333
124.770833333333	54.1041666666667	0.0325526047185509	0.00500109052625866	826781.34754766	-79.7023352270868	112.0625	54.7708333333333
124.8125	54.1041666666667	0.0324878267570228	0.00427030964823783	381141.087549824	-85.5450496156593	118.979166666667	54.2291666666667
124.854166666667	54.1041666666667	0.032379334443236	0.00532669853940799	423298.902506037	-69.6065491589552	118.604166666667	55.2708333333333
124.895833333333	54.1041666666667	0.0323234688466053	0.00432656501957398	425854.350594348	-69.700490069164	118.604166666667	55.2708333333333
124.9375	54.1041666666667	0.0324206867829224	0.00506008820372022	428411.338054894	-69.793107111102	118.604166666667	55.2708333333333
124.979166666667	54.1041666666667	0.0325048180041586	0.00485445134460175	430969.83659359	-69.8844230673998	118.604166666667	55.2708333333333
125.020833333333	54.1041666666667	0.0325083200797373	0.00472304122066774	433529.818562399	-69.9744602197328	118.604166666667	55.2708333333333
125.0625	54.1041666666667	0.0321087849564863	0.00469506580613945	436091.256941317	-70.0632403619378	118.604166666667	55.2708333333333
125.104166666667	54.1041666666667	0.0321434988540653	0.00489465775168929	438654.12532095	-70.1507848127425	118.604166666667	55.2708333333333
125.145833333333	54.1041666666667	0.0321691403668356	0.00370400888365166	441218.397885678	-70.2371144281177	118.604166666667	55.2708333333333
125.1875	54.1041666666667	0.0321953556562192	0.00339009732984117	405596.073085875	-85.5192377849872	118.979166666667	54.2291666666667
125.229166666667	54.1041666666667	0.032323433841825	0.00346560487066529	408313.233961528	-85.5154347819413	118.979166666667	54.2291666666667
125.270833333333	54.1041666666667	0.0321323304466517	0.00331634862420984	411030.380368415	-85.5114583541004	118.979166666667	54.2291666666667
125.3125	54.1041666666667	0.0321749081897142	0.00362100501418827	413747.511654491	-85.5073119130462	118.979166666667	54.2291666666667
125.354166666667	54.1041666666667	0.0321675820450591	0.00370698021323755	416464.627178529	-85.5029987812965	118.979166666667	54.2291666666667
125.395833333333	54.1041666666667	0.0317320101811208	0.00395795239478243	419181.726309782	-85.4985221951907	118.979166666667	54.2291666666667
125.4375	54.1041666666667	0.0314309572372437	0.00398691663774412	506688.90461337	-86.859274286777	117.6875	54.1041666666667
125.479166666667	54.1041666666667	0.0309579808843465	0.00438163202364785	509410.286835811	-86.8423707884407	117.6875	54.1041666666667
125.520833333333	54.1041666666667	0.0311588331422244	0.00440123343112312	693495.904513845	-68.6942252134525	115.145833333333	55.9375
120.104166666667	54.0625	0.0266865099231015	0.00899919812437986	224779.093921256	-29.2176156841564	118.354166666667	55.8125
120.145833333333	54.0625	0.0254492748403898	0.00919773758024887	226122.654262147	-29.7870778034652	118.354166666667	55.8125
120.1875	54.0625	0.0264336345211435	0.0088751311364423	228879.522529633	-30.905046265493	118.3125	55.8125
120.229166666667	54.0625	0.0254110256939713	0.00911672196471781	228879.522529633	-30.905046265493	118.354166666667	55.8125
120.270833333333	54.0625	0.0231905118815923	0.00907359321547491	230291.99453106	-31.4535736371207	118.354166666667	55.8125
120.3125	54.0625	0.0260503196277777	0.00935626183144122	233182.950019016	-32.5298059584004	118.3125	55.8125
120.354166666667	54.0625	0.0263965552728807	0.00922460458277826	234660.619251271	-33.0575617656281	118.3125	55.8125
120.395833333333	54.0625	0.0258808471027894	0.0090911170574235	236159.213605015	-33.578451914482	118.3125	55.8125
120.4375	54.0625	0.0265739680486252	0.00876987574315131	237678.336747177	-34.0925124486211	118.3125	55.8125
120.479166666667	54.0625	0.0257888401307578	0.0086018168046113	239217.597047793	-34.5997831935658	118.3125	55.8125
120.520833333333	54.0625	0.0274084924378926	0.00813953776732336	240776.607762403	-35.1003075084707	118.3125	55.8125
120.5625	54.0625	0.0260971249331353	0.00779425626491062	241953.565073041	-37.2455125954904	118.229166666667	55.7708333333333
120.604166666667	54.0625	0.0260497537814434	0.00693915916621421	255997.93148527	-42.441826645188	117.854166666667	55.7291666666667
120.645833333333	54.0625	0.0258166545486353	0.00670348101427424	257846.321008721	-42.8553557665753	117.854166666667	55.7291666666667
120.6875	54.0625	0.0258469924389153	0.00682323749715476	238374.255362707	-37.9497597523296	118.354166666667	55.7291666666667
120.729166666667	54.0625	0.0257882534259854	0.00613202830893897	309526.873115391	-41.4239717701382	117.4375	56.1041666666667
120.770833333333	54.0625	0.0287807497628931	0.00580913422972958	299263.10012678	-41.9463374950106	117.5625	56.0208333333333
120.8125	54.0625	0.0256551242847814	0.00630192923793742	265380.119091116	-44.4488060297006	117.854166666667	55.7291666666667
120.854166666667	54.0625	0.0265375482156926	0.00759920281962505	322013.840067247	-48.0473256221047	117.020833333333	55.9375
120.895833333333	54.0625	0.0263513854134079	0.00799282380145171	248854.742516405	-37.5034677550825	118.479166666667	55.8125
120.9375	54.0625	0.0272813345895351	0.00784922619044869	257371.671338189	-39.7461017288632	118.3125	55.8125
120.979166666667	54.0625	0.0270513766743384	0.00778080508960965	259123.937767315	-40.1760610887697	118.3125	55.8125
121.020833333333	54.0625	0.02573333968461	0.00702762694646364	252345.394522883	-41.5959718665819	118.354166666667	55.7291666666667
121.0625	54.0625	0.0257582137534709	0.00641806473865814	277069.715239209	-46.6663799221002	117.854166666667	55.7291666666667
121.104166666667	54.0625	0.0255958474510918	0.00589345938674832	326245.569809103	-44.3604695420385	117.4375	56.1041666666667
121.145833333333	54.0625	0.0280407443473868	0.00557099287706642	328158.287675765	-44.6671006736473	117.4375	56.1041666666667
121.1875	54.0625	0.0293867420328098	0.00558820957465996	284062.055175891	-46.6446220955553	117.895833333333	55.7708333333333
121.229166666667	54.0625	0.0298599895320748	0.00564781318397897	349859.592135914	-56.1067936894457	116.604166666667	55.7291666666667
121.270833333333	54.0625	0.0298124628637571	0.00561636830825969	352127.074738748	-56.3204686629902	116.604166666667	55.7291666666667
121.3125	54.0625	0.0295801931428595	0.00544289776598426	354400.160537638	-56.5311880897319	116.604166666667	55.7291666666667
121.354166666667	54.0625	0.0300929494596244	0.00544353242074902	356678.741608465	-56.7390013853889	116.604166666667	55.7291666666667
121.395833333333	54.0625	0.0291325667190537	0.00535646813855011	344327.88474399	-51.9012147811308	117.0625	55.8958333333333
121.4375	54.0625	0.0291764216803484	0.00540098663154037	309526.873115394	-41.4239717701386	118.145833333333	56.1041666666667
121.479166666667	54.0625	0.029594357729361	0.00553095531354098	343816.846211839	-46.9885573298113	117.4375	56.1041666666667
121.520833333333	54.0625	0.0294571295367827	0.00576783869903453	363516.501876208	-56.5056070316428	116.6875	55.7708333333333
121.5625	54.0625	0.0292346411280613	0.00580456551397058	365794.335610076	-56.7075471818756	116.6875	55.7708333333333
121.604166666667	54.0625	0.0310367721407785	0.00578419315791872	370365.633468568	-57.1033322211336	116.645833333333	55.7708333333333
121.645833333333	54.0625	0.0290058562878167	0.0055199028691704	372658.904258503	-57.2972645330996	116.645833333333	55.7708333333333
121.6875	54.0625	0.0309733504934139	0.00563771793883767	374957.13097628	-57.4886136895565	116.645833333333	55.7708333333333
121.729166666667	54.0625	0.0315424500416228	0.00553361080337936	242347.746670151	-55.0254974419163	118.604166666667	55.2708333333333
121.770833333333	54.0625	0.0313150960688524	0.00578357444282527	244587.818424438	-55.3580811229544	118.604166666667	55.2708333333333
121.8125	54.0625	0.0315355022153846	0.00597049444334182	381880.6429509	-58.0475762828918	116.645833333333	55.7708333333333
121.854166666667	54.0625	0.0314634243989268	0.00588615051679533	625722.309854101	-76.7556729505338	112.3125	54.9791666666667
121.895833333333	54.0625	0.0317050068386691	0.00564841915043237	628378.10022597	-76.7788174928912	112.3125	54.9791666666667
121.9375	54.0625	0.0317586869142311	0.00597720522399691	631034.14080877	-76.8016239885344	112.3125	54.9791666666667
121.979166666667	54.0625	0.032042056243465	0.00587778615925111	403185.333152249	-42.6985877738073	117.520833333333	56.6458333333333
122.020833333333	54.0625	0.0294279318505627	0.00578144168767536	426342.585845119	-43.9195063120541	117.1875	56.7291666666667
122.0625	54.0625	0.0296917123291661	0.00561270867994655	286312.606311496	-87.3005754126669	117.6875	54.1041666666667
122.104166666667	54.0625	0.0316312391990515	0.00554821932408838	641660.724672556	-76.8895527459229	112.3125	54.9791666666667
122.145833333333	54.0625	0.0315556752010533	0.00546701310959921	410654.777337581	-43.6824364100114	117.520833333333	56.6458333333333
122.1875	54.0625	0.0308538342035955	0.00537981451246806	430940.804765988	-45.2875550341832	117.1875	56.6875
122.229166666667	54.0625	0.0315199380507747	0.00541346111539174	405246.106106858	-59.759104969949	116.645833333333	55.7708333333333
122.270833333333	54.0625	0.0314013046501957	0.00541863963058974	416344.478767649	-44.3953611206094	117.520833333333	56.6458333333333
122.3125	54.0625	0.031275857473594	0.00529263063593647	409967.62338743	-60.0755668219302	116.645833333333	55.7708333333333
122.354166666667	54.0625	0.0310116656156522	0.00534755667467119	412333.981021369	-60.2307844069563	116.645833333333	55.7708333333333
122.395833333333	54.0625	0.0298350376650082	0.00549091152492945	414703.985047208	-60.3840348214486	116.645833333333	55.7708333333333
122.4375	54.0625	0.0316185200585941	0.00545779089347241	417077.572470391	-60.5353486438364	116.645833333333	55.7708333333333
122.479166666667	54.0625	0.031225101489689	0.00527685560887735	444688.293155352	-46.7837633218521	117.1875	56.6875
122.520833333333	54.0625	0.0304162057986321	0.00552968353888298	449590.412258288	-46.5269777137422	117.1875	56.7291666666667
122.5625	54.0625	0.0311872729474388	0.00556613680500017	448678.172599851	-47.1929465003718	117.1875	56.6875
122.604166666667	54.0625	0.0316710609121439	0.00563356564643605	390610.110254513	-44.6705194211683	118.145833333333	56.4791666666667
122.645833333333	54.0625	0.0312909878558479	0.00558834614067365	392532.354940694	-44.9197148190803	118.145833333333	56.4791666666667
122.6875	54.0625	0.0313590357695259	0.00565158912327982	454711.947036246	-47.7920683992767	117.1875	56.6875
122.729166666667	54.0625	0.0312592577628432	0.00559943157140993	456735.912427905	-47.9879468685168	117.1875	56.6875
122.770833333333	54.0625	0.0308887235047267	0.00541569806045989	458766.090311505	-48.1819432919728	117.1875	56.6875
122.8125	54.0625	0.0316069021195093	0.00524316056380412	400303.698146516	-45.8907585880879	118.145833333333	56.4791666666667
122.854166666667	54.0625	0.0324000268409053	0.00513431365041739	402266.52494275	-46.1272190892867	118.145833333333	56.4791666666667
122.895833333333	54.0625	0.0318979112515393	0.00497226379770602	404237.114498478	-46.361212616653	118.145833333333	56.4791666666667
122.9375	54.0625	0.0312546450832962	0.00506010015448862	406215.353140175	-46.5927655439015	118.145833333333	56.4791666666667
122.979166666667	54.0625	0.0307997544970592	0.0051524022798143	408201.128957437	-46.8219041011859	118.145833333333	56.4791666666667
123.020833333333	54.0625	0.0307426563531362	0.00520161517159849	410194.331781201	-47.0486543674318	118.145833333333	56.4791666666667
123.0625	54.0625	0.0307018407038413	0.00513313638995319	412194.853161772	-47.2730422631563	118.145833333333	56.4791666666667
123.104166666667	54.0625	0.0313182374568862	0.0049935699460185	414202.586346783	-47.4950935437633	118.145833333333	56.4791666666667
123.145833333333	54.0625	0.0314691066799725	0.00519176462277342	416217.426259031	-47.7148337932905	118.145833333333	56.4791666666667
123.1875	54.0625	0.0318587467598599	0.00531930494643279	418239.269474255	-47.9322884185894	118.145833333333	56.4791666666667
123.229166666667	54.0625	0.0318557548805685	0.0052875448309442	420268.014198883	-48.1474826439255	118.145833333333	56.4791666666667
123.270833333333	54.0625	0.032092904987864	0.00512026847226615	422303.560247762	-48.3604415059772	118.145833333333	56.4791666666667
123.3125	54.0625	0.0323524827032493	0.00478044754982824	424345.809021866	-48.5711898492169	118.145833333333	56.4791666666667
123.354166666667	54.0625	0.0320519297193103	0.00463346640040864	426394.663486072	-48.7797523216603	118.145833333333	56.4791666666667
123.395833333333	54.0625	0.0326448489402998	0.00483680385816568	428450.028146958	-48.9861533709678	118.145833333333	56.4791666666667
123.4375	54.0625	0.0326191567065652	0.00477275832536978	430511.809030651	-49.1904172408786	118.145833333333	56.4791666666667
123.479166666667	54.0625	0.0316823724070298	0.00434952706018713	432579.913660782	-49.3925679679688	118.145833333333	56.4791666666667
123.520833333333	54.0625	0.0312699312853698	0.00427016839802861	434654.251036523	-49.5926293787156	118.145833333333	56.4791666666667
123.5625	54.0625	0.0311904220623599	0.00439880496225346	436734.731610725	-49.7906250868526	118.145833333333	56.4791666666667
123.604166666667	54.0625	0.0310267112545172	0.00433397867234256	500555.12095902	-51.6951626605133	117.1875	56.6875
123.645833333333	54.0625	0.0312231739389133	0.0044359344478492	351914.594162275	-65.4921247298699	118.604166666667	55.2708333333333
123.6875	54.0625	0.0311025614662101	0.00398280434886186	499303.203796664	-60.6944081189453	116.6875	56.0625
123.729166666667	54.0625	0.0297381325663438	0.00412538746787572	492146.056937536	-64.4091604695517	116.645833333333	55.7708333333333
123.770833333333	54.0625	0.0308012877703329	0.00422820341622903	494607.707186099	-64.5117484807698	116.645833333333	55.7708333333333
123.8125	54.0625	0.030723483671638	0.00436285099714124	497071.447379591	-64.6131511372817	116.645833333333	55.7708333333333
123.854166666667	54.0625	0.0312017526498094	0.00447078406299434	500494.630498021	-65.3143602395039	116.604166666667	55.7291666666667
123.895833333333	54.0625	0.0306689915109177	0.00421159385766874	502005.071029005	-64.8124663001523	116.645833333333	55.7708333333333
123.9375	54.0625	0.0309605357908158	0.00425882134957127	504474.892670512	-64.9104110533211	116.645833333333	55.7708333333333
123.979166666667	54.0625	0.028832247944956	0.00401017168093461	506946.680601932	-65.0072349565472	116.645833333333	55.7708333333333
124.020833333333	54.0625	0.0295410715913369	0.00414053812743938	506946.680601932	-65.0072349565472	116.6875	55.7708333333333
124.0625	54.0625	0.0288651469354055	0.00491478289489408	524605.176532131	-52.7824873043704	117.229166666667	56.7291666666667
124.104166666667	54.0625	0.0281158670469319	0.005361339524366	526779.88348755	-52.9278966625617	117.229166666667	56.7291666666667
124.145833333333	54.0625	0.0279399284121595	0.00572504796023898	484674.873957463	-59.328415451889	117.4375	56.1041666666667
124.1875	54.0625	0.0250182794558047	0.00584969184438563	425128.968526797	-86.1178405779418	117.6875	54.1458333333333
124.229166666667	54.0625	0.0279780157353476	0.00518881843274071	489374.279872408	-59.5865223692927	117.4375	56.1041666666667
124.270833333333	54.0625	0.0278628294577295	0.00517157641273136	491728.62128966	-59.7134794003379	117.4375	56.1041666666667
124.3125	54.0625	0.0250263732293088	0.00587828773187656	494085.994983406	-59.8390630478763	117.4375	56.1041666666667
124.354166666667	54.0625	0.0290552156671748	0.00459297884518051	526788.34230187	-65.7432738986605	116.6875	55.7708333333333
124.395833333333	54.0625	0.028668967195233	0.00458582261974716	529276.562336112	-65.8306741904817	116.6875	55.7708333333333
124.4375	54.0625	0.0289590035905429	0.00493951070304674	343771.282469931	-83.2321254890125	119.1875	54.3125
124.479166666667	54.0625	0.0283939770889339	0.00471621604213808	346480.555901787	-83.251637149839	119.1875	54.3125
124.520833333333	54.0625	0.0296799286787903	0.00409837922535144	341300.968243785	-82.4338228246319	119.3125	54.3541666666667
124.5625	54.0625	0.0298541731184618	0.00375759779518392	407148.191502133	-68.3017464938086	118.604166666667	55.2708333333333
124.604166666667	54.0625	0.0302519784203693	0.00380200053681311	409684.053902168	-68.4089903176832	118.604166666667	55.2708333333333
124.645833333333	54.0625	0.0311654563779682	0.00386748540664383	412221.782011784	-68.51470510978	118.604166666667	55.2708333333333
124.6875	54.0625	0.0314885667882784	0.00340151077373765	414761.340698067	-68.6189178374815	118.604166666667	55.2708333333333
124.729166666667	54.0625	0.0317829467014791	0.00390085088581082	357802.541396786	-81.8389780752735	119.270833333333	54.3958333333333
124.770833333333	54.0625	0.0314832327171172	0.00385587982267212	360503.23668031	-81.8668565353742	119.270833333333	54.3958333333333
124.8125	54.0625	0.0323830412259062	0.00494471984268693	830304.487928727	-79.3889970290357	112.0625	54.7708333333333
124.854166666667	54.0625	0.0326281841926337	0.00513423278002825	424937.206929449	-69.0212666767704	118.604166666667	55.2708333333333
124.895833333333	54.0625	0.0324832066311732	0.005179433568902	427485.419565351	-69.1183530340491	118.604166666667	55.2708333333333
124.9375	54.0625	0.0324765853803628	0.00520281078922571	838349.242765413	-79.3906911414556	112.0625	54.7708333333333
124.979166666667	54.0625	0.0326657451123923	0.00475520445412017	432586.723920922	-69.3084916626965	118.604166666667	55.2708333333333
125.020833333333	54.0625	0.0325631138802378	0.00480647618055176	435139.756663027	-69.4015895612293	118.604166666667	55.2708333333333
125.0625	54.0625	0.0326005952747097	0.00470260711441511	437694.338237141	-69.49340277844	118.604166666667	55.2708333333333
125.104166666667	54.0625	0.0326341796694537	0.00466987109881539	440250.440788381	-69.5839529135484	118.604166666667	55.2708333333333
125.145833333333	54.0625	0.0326255691400125	0.00365113434559629	442808.037083418	-69.6732611023104	118.604166666667	55.2708333333333
125.1875	54.0625	0.0326982613134327	0.00363048970362547	445367.100493548	-69.7613480288414	118.604166666667	55.2708333333333
125.229166666667	54.0625	0.0323673534299208	0.00347240609804375	447927.604978309	-69.8482339370989	118.604166666667	55.2708333333333
125.270833333333	54.0625	0.0321252618974641	0.00333229576891456	411419.275966135	-84.868442331562	118.979166666667	54.2291666666667
125.3125	54.0625	0.0325696735923621	0.00338516906687504	414136.570843686	-84.8685304812991	118.979166666667	54.2291666666667
125.354166666667	54.0625	0.0328405275462356	0.00361092413317109	416853.865623059	-84.8683969549488	118.979166666667	54.2291666666667
125.395833333333	54.0625	0.0324682039313571	0.00362514100408726	419571.159369327	-84.8680460534502	118.979166666667	54.2291666666667
125.4375	54.0625	0.0319880434742992	0.0036709207806055	422288.451165507	-84.8674819670726	118.979166666667	54.2291666666667
125.479166666667	54.0625	0.0319484686926237	0.00387642589704469	425005.740111989	-84.8667087789489	118.979166666667	54.2291666666667
125.520833333333	54.0625	0.0313396220417924	0.00384275985972575	427723.025326001	-84.8657304684741	118.979166666667	54.2291666666667
125.5625	54.0625	0.0313105290366896	0.00383647741596707	430440.305941051	-84.8645509145761	118.979166666667	54.2291666666667
125.604166666667	54.0625	0.0313683676236334	0.003984764961379	433157.581106431	-84.8631738988636	118.979166666667	54.2291666666667
120.104166666667	54.0208333333333	0.0268870328666484	0.00895765992983943	228943.631203655	-30.932071054724	118.229166666667	55.7708333333333
120.145833333333	54.0208333333333	0.0262512244473341	0.00980973991384755	234434.984360929	-26.4104082337806	118.479166666667	55.8958333333333
120.1875	54.0208333333333	0.0263884394049922	0.00983903587245164	235661.681086304	-26.9711925706605	118.479166666667	55.8958333333333
120.229166666667	54.0208333333333	0.0263233142531511	0.00973602938710997	236912.071824527	-27.5259355405995	118.479166666667	55.8958333333333
120.270833333333	54.0208333333333	0.0277907771463172	0.00969375615901133	238185.782980523	-28.0746194264728	118.479166666667	55.8958333333333
120.3125	54.0208333333333	0.0276639270323961	0.00943913883155006	237106.194059485	-31.9274261538082	118.3125	55.8125
120.354166666667	54.0208333333333	0.0260744436313958	0.00933163349343554	240801.677752679	-29.1537643601604	118.479166666667	55.8958333333333
120.395833333333	54.0208333333333	0.0268388277107547	0.00972443521174278	309436.465453383	-38.878006530561	117.270833333333	56.1458333333333
120.4375	54.0208333333333	0.0261598833677839	0.00939044065838844	244891.160776223	-30.7268782118899	118.4375	55.8958333333333
120.479166666667	54.0208333333333	0.0261791349053045	0.00842422086721741	241532.989248116	-33.4761187202151	118.354166666667	55.8125
120.520833333333	54.0208333333333	0.023847708882003	0.00916394669780767	314637.902205935	-39.9382835641484	117.270833333333	56.1458333333333
120.5625	54.0208333333333	0.0260346074308918	0.00857151767349195	244585.491244215	-34.4758906900659	118.354166666667	55.8125
120.604166666667	54.0208333333333	0.0257721846078014	0.00715499412441497	271317.596720426	-45.6129189436957	117.520833333333	55.6875
120.645833333333	54.0208333333333	0.0255960223656408	0.00680316258108478	261265.156231747	-42.1639626577499	117.854166666667	55.7291666666667
120.6875	54.0208333333333	0.0282678506602024	0.00622275785361655	255832.222448688	-40.9067770425717	118.020833333333	55.7291666666667
120.729166666667	54.0208333333333	0.0258284974452191	0.00654279957451064	254051.676102652	-40.4753682965005	118.104166666667	55.7291666666667
120.770833333333	54.0208333333333	0.0295032794100962	0.00556051389124592	197146.976718807	-63.8354359004569	118.020833333333	54.7708333333333
120.8125	54.0208333333333	0.0258142497422512	0.00651379158575029	268710.508331312	-43.756704435584	117.854166666667	55.7291666666667
120.854166666667	54.0208333333333	0.0260217493459024	0.00844738264973156	258261.494123081	-35.1209812459345	118.479166666667	55.8958333333333
120.895833333333	54.0208333333333	0.0267221951925438	0.00824818997578563	329135.652936381	-45.9040857087168	117.104166666667	56.0208333333333
120.9375	54.0208333333333	0.0255216550622369	0.00687423941698288	252286.885848894	-40.0376581397503	118.354166666667	55.7291666666667
120.979166666667	54.0208333333333	0.0253953145485276	0.00642897370958737	323955.545936675	-42.8542553120767	117.4375	56.1041666666667
121.020833333333	54.0208333333333	0.0254324274878268	0.00639374833613462	325818.529003546	-43.1723929360414	117.4375	56.1041666666667
121.0625	54.0208333333333	0.0255268133348409	0.0069808415653641	336137.396668569	-47.9538847551137	117.0625	55.9791666666667
121.104166666667	54.0208333333333	0.0253002375494064	0.00634183285475072	329577.284499008	-43.7972448687482	117.4375	56.1041666666667
121.145833333333	54.0208333333333	0.0254224757943316	0.00593828803326076	331472.683788778	-44.1040457458843	117.4375	56.1041666666667
121.1875	54.0208333333333	0.0277726653235613	0.00548738798355071	333378.520655158	-44.4071542508671	117.4375	56.1041666666667
121.229166666667	54.0208333333333	0.029250261619877	0.00555438770553314	338743.948287931	-50.2818856486973	117.0625	55.8958333333333
121.270833333333	54.0208333333333	0.0297557545370206	0.00553514406256598	354719.894532683	-55.6977201312571	116.604166666667	55.7291666666667
121.3125	54.0208333333333	0.0296545571955681	0.00559786233387936	328097.974559792	-46.8138897818249	117.479166666667	55.9791666666667
121.354166666667	54.0208333333333	0.0250921053321255	0.00557736232843387	341102.717145245	-45.583527004659	117.4375	56.1041666666667
121.395833333333	54.0208333333333	0.0257738858225019	0.00549649190531446	343058.123640315	-45.8688194197431	117.4375	56.1041666666667
121.4375	54.0208333333333	0.0275021442620052	0.00534985946173725	345022.941646863	-46.1506767716326	117.4375	56.1041666666667
121.479166666667	54.0208333333333	0.0274709317775612	0.00565265260382858	346997.010598008	-46.4291413331125	117.4375	56.1041666666667
121.520833333333	54.0208333333333	0.0279071505607904	0.00586577297286978	158472.303769899	-77.2181104005175	119.145833333333	54.3125
121.5625	54.0208333333333	0.0295423090951051	0.0057250176309374	368360.427227502	-56.1052223662185	116.6875	55.7708333333333
121.604166666667	54.0208333333333	0.029814685065967	0.00571582153911148	372904.819191085	-56.5056794829628	116.645833333333	55.7708333333333
121.645833333333	54.0208333333333	0.029543506212299	0.00556079463660547	375184.859587104	-56.701955036243	116.645833333333	55.7708333333333
121.6875	54.0208333333333	0.0314840043316623	0.00592190189785572	377470.002245329	-56.8956510633996	116.645833333333	55.7708333333333
121.729166666667	54.0208333333333	0.0310865655958453	0.00588833597761279	611472.313965349	-78.3789437521662	112.395833333333	54.7708333333333
121.770833333333	54.0208333333333	0.0319717938200674	0.00593712390576806	247253.550643105	-54.4743043836169	118.604166666667	55.2708333333333
121.8125	54.0208333333333	0.0316907412180711	0.00588589221742494	249480.737120522	-54.8049974930423	118.604166666667	55.2708333333333
121.854166666667	54.0208333333333	0.0322166457465817	0.00595892087441039	251716.923656638	-55.1295260495295	118.604166666667	55.2708333333333
121.895833333333	54.0208333333333	0.0319176066281552	0.00582887389827383	629454.94092251	-76.369184318462	112.3125	54.9791666666667
121.9375	54.0208333333333	0.0325954005839067	0.00597295811827161	632109.119098714	-76.393683958103	112.3125	54.9791666666667
121.979166666667	54.0208333333333	0.0321151748195195	0.00611225286710861	406605.901347442	-42.2559994753916	117.520833333333	56.6458333333333
122.020833333333	54.0208333333333	0.0316174419204292	0.00589714269196864	426572.570350869	-43.9507913219257	117.1875	56.6875
122.0625	54.0208333333333	0.0317046369822612	0.00580559732923978	410296.268486147	-42.7526394614934	117.520833333333	56.6458333333333
122.104166666667	54.0208333333333	0.0320383894564561	0.00591966384450698	412154.422387274	-42.9973838193754	117.520833333333	56.6458333333333
122.145833333333	54.0208333333333	0.0321690348754442	0.00568211163485395	414021.067245937	-43.2397726606952	117.520833333333	56.6458333333333
122.1875	54.0208333333333	0.0315517051698577	0.00555983531263813	415896.088069246	-43.4798271759304	117.520833333333	56.6458333333333
122.229166666667	54.0208333333333	0.0316959597439316	0.00579025849355027	417779.37141427	-43.717568551192	117.520833333333	56.6458333333333
122.270833333333	54.0208333333333	0.0323647515396063	0.00567634830981083	419670.805375924	-43.9530179582541	117.520833333333	56.6458333333333
122.3125	54.0208333333333	0.0314476710106946	0.00536375849256542	421570.279574378	-44.1861965450331	117.520833333333	56.6458333333333
122.354166666667	54.0208333333333	0.0315273127155845	0.00548824364678803	382657.640238824	-42.6451238102939	118.145833333333	56.4791666666667
122.395833333333	54.0208333333333	0.0312267017653103	0.00563900662505929	384512.396340071	-42.9104572955078	118.145833333333	56.4791666666667
122.4375	54.0208333333333	0.0312166856046262	0.00576688564045402	386376.367847151	-43.1730728291748	118.145833333333	56.4791666666667
122.479166666667	54.0208333333333	0.0312672459956355	0.00559279771366354	388249.421369993	-43.4329963737894	118.145833333333	56.4791666666667
122.520833333333	54.0208333333333	0.0312092762577134	0.00560319553904192	390131.425433248	-43.6902538967355	118.145833333333	56.4791666666667
122.5625	54.0208333333333	0.0311294686890917	0.00549416796781459	392022.250460772	-43.9448713558071	118.145833333333	56.4791666666667
122.604166666667	54.0208333333333	0.0312585770598641	0.00550297792082144	393921.768759498	-44.196874685426	118.145833333333	56.4791666666667
122.645833333333	54.0208333333333	0.03186675190316	0.00549644121090759	395829.854502719	-44.4462897835307	118.145833333333	56.4791666666667
122.6875	54.0208333333333	0.0312245400599812	0.00551854516467074	397746.383712815	-44.6931424991142	118.145833333333	56.4791666666667
122.729166666667	54.0208333333333	0.0309303164630822	0.00555346959594689	459852.780461529	-47.5593377468952	117.1875	56.6875
122.770833333333	54.0208333333333	0.0310956284944076	0.00536679944405835	401604.285761647	-45.1792638636044	118.145833333333	56.4791666666667
122.8125	54.0208333333333	0.031775251493875	0.00544436379692132	702501.381276795	-78.8270631098308	112.0625	54.7708333333333
122.854166666667	54.0208333333333	0.0323612997001024	0.00584709703220266	705180.622772107	-78.8362308139799	112.0625	54.7708333333333
122.895833333333	54.0208333333333	0.0316440874008865	0.00558322144047349	702712.746683964	-78.448448772255	112.145833333333	54.8125
122.9375	54.0208333333333	0.0313759473190513	0.00496375084096306	409416.157454073	-46.1218872813854	118.145833333333	56.4791666666667
122.979166666667	54.0208333333333	0.0308456430797922	0.00565352753988729	713218.841874764	-78.8625535587492	112.0625	54.7708333333333
123.020833333333	54.0208333333333	0.030852495531835	0.00522604516598591	413368.300646162	-46.578795361224	118.145833333333	56.4791666666667
123.0625	54.0208333333333	0.0310101124161163	0.0050761859969811	415355.538060983	-46.8037363736367	118.145833333333	56.4791666666667
123.104166666667	54.0208333333333	0.0312714877185436	0.00493330368579794	417350.076771083	-47.0263684862424	118.145833333333	56.4791666666667
123.145833333333	54.0208333333333	0.0312784887247533	0.00502288642218031	419351.811888093	-47.246716353796	118.145833333333	56.4791666666667
123.1875	54.0208333333333	0.0316229629310838	0.00508296162589761	421360.640138502	-47.4648044762696	118.145833333333	56.4791666666667
123.229166666667	54.0208333333333	0.0316712647940031	0.00483772893566069	423376.45984292	-47.6806571931124	118.145833333333	56.4791666666667
123.270833333333	54.0208333333333	0.0315048411606779	0.00456480929175751	425399.170895284	-47.8942986779034	118.145833333333	56.4791666666667
123.3125	54.0208333333333	0.031483201690377	0.00438334522851909	427428.674741997	-48.105752933379	118.145833333333	56.4791666666667
123.354166666667	54.0208333333333	0.031976590108273	0.00434626830764182	429464.874361081	-48.3150437868258	118.145833333333	56.4791666666667
123.395833333333	54.0208333333333	0.0322962855790494	0.00464335418607653	431507.674241333	-48.52219488582	118.145833333333	56.4791666666667
123.4375	54.0208333333333	0.0321830572848096	0.00430065539126192	433556.980361478	-48.7272296942976	118.145833333333	56.4791666666667
123.479166666667	54.0208333333333	0.0308074541377815	0.00381075787249549	497072.367571931	-50.7941429534189	117.1875	56.6875
123.520833333333	54.0208333333333	0.0312715587377173	0.00382145637229055	499191.005974167	-50.9582311706388	117.1875	56.6875
123.5625	54.0208333333333	0.0311768772834988	0.0038948987715755	501314.547789948	-51.1207861890746	117.1875	56.6875
123.604166666667	54.0208333333333	0.0306146769665252	0.00418272468728947	503442.930213722	-51.2818239290613	117.1875	56.6875
123.645833333333	54.0208333333333	0.0310951788343765	0.00414677731297621	489265.401925462	-63.712336204224	116.645833333333	55.7708333333333
123.6875	54.0208333333333	0.0311001859887501	0.00414269854065855	501589.498293815	-60.2333835786381	116.6875	56.0625
123.729166666667	54.0208333333333	0.0311169260535873	0.00398964616859644	494166.957383525	-63.9251477978078	116.645833333333	55.7708333333333
123.770833333333	54.0208333333333	0.0308849025490005	0.00418478198634091	496621.057601115	-64.0297250299569	116.645833333333	55.7708333333333
123.8125	54.0208333333333	0.0313304823078359	0.00423180212568991	499077.328102836	-64.1331057542467	116.645833333333	55.7708333333333
123.854166666667	54.0208333333333	0.0313813062337136	0.00415401557427986	501535.736136335	-64.2353065110552	116.645833333333	55.7708333333333
123.895833333333	54.0208333333333	0.0315447629682667	0.00388709049406866	368745.031873946	-65.6938850773389	118.604166666667	55.2708333333333
123.9375	54.0208333333333	0.0312847935921915	0.00400901392386512	371235.288617158	-65.8335774406984	118.604166666667	55.2708333333333
123.979166666667	54.0208333333333	0.0309919338663097	0.00393682239935705	508923.466922104	-64.5349901803411	116.645833333333	55.7708333333333
124.020833333333	54.0208333333333	0.0312158169794921	0.00392376520081411	376223.863804733	-66.1067345425655	118.604166666667	55.2708333333333
124.0625	54.0208333333333	0.0309858210234037	0.00370795329878343	378722.074324822	-66.2402770017155	118.604166666667	55.2708333333333
124.104166666667	54.0208333333333	0.0302489017481845	0.00402206087537702	516329.313138706	-64.8246231183531	116.645833333333	55.7708333333333
124.145833333333	54.0208333333333	0.0300297464112689	0.00405427763187283	518801.816133538	-64.9190042024057	116.645833333333	55.7708333333333
124.1875	54.0208333333333	0.0299659340810422	0.00398311290471326	521276.215393762	-65.0123279270076	116.645833333333	55.7708333333333
124.229166666667	54.0208333333333	0.0300147775065249	0.00391651759730629	523752.483171089	-65.1046084798202	116.645833333333	55.7708333333333
124.270833333333	54.0208333333333	0.0292417869607602	0.00417482198998317	523752.483171089	-65.1046084798202	116.6875	55.7708333333333
124.3125	54.0208333333333	0.0290837675246755	0.00430406993272964	526230.592214618	-65.1958598115225	116.6875	55.7708333333333
124.354166666667	54.0208333333333	0.0285436679761322	0.00501493574196971	528710.515760116	-65.2860956403421	116.6875	55.7708333333333
124.395833333333	54.0208333333333	0.0281032995519765	0.00534886445327714	341402.766266722	-83.2178502863949	119.1875	54.2708333333333
124.4375	54.0208333333333	0.0250194750938159	0.00565393192258328	344114.672109603	-83.2379125103024	119.1875	54.2708333333333
124.479166666667	54.0208333333333	0.0255356318867379	0.00610740998626482	346826.688921866	-83.2573966728572	119.1875	54.2708333333333
124.520833333333	54.0208333333333	0.0253275191804488	0.00554579940555916	349538.813187945	-83.2763162005517	119.1875	54.2708333333333
124.5625	54.0208333333333	0.0285931806612465	0.00486310718730959	354963.37051964	-83.312513013117	119.145833333333	54.2708333333333
124.604166666667	54.0208333333333	0.0289332696903286	0.00460867232567136	452800.497836042	-86.0268801306756	117.6875	54.1041666666667
124.645833333333	54.0208333333333	0.0294670028777978	0.00372061071394323	455524.877626775	-86.017023344636	117.6875	54.1041666666667
124.6875	54.0208333333333	0.0292796123872937	0.00362481341726	458249.224644667	-86.0070827188398	117.6875	54.1041666666667
124.729166666667	54.0208333333333	0.0292011259805718	0.00371239233468969	460973.538532258	-85.9970597346555	117.6875	54.1041666666667
124.770833333333	54.0208333333333	0.0314952498042547	0.00376588671918876	361188.50499396	-81.1393208103823	119.270833333333	54.3958333333333
124.8125	54.0208333333333	0.0321673968169861	0.00372373281470608	424080.55854729	-68.338983653696	118.604166666667	55.2708333333333
124.854166666667	54.0208333333333	0.0322971943013341	0.00394983756481025	426619.562560068	-68.4405474062117	118.604166666667	55.2708333333333
124.895833333333	54.0208333333333	0.0326691708076726	0.00386030525700018	429160.333165989	-68.5407079542554	118.604166666667	55.2708333333333
124.9375	54.0208333333333	0.0323371714249532	0.00357392744990421	431702.838285599	-68.6394891179188	118.604166666667	55.2708333333333
124.979166666667	54.0208333333333	0.0327889192882857	0.00498106970755804	434247.04656383	-68.736914204142	118.604166666667	55.2708333333333
125.020833333333	54.0208333333333	0.0326684572790016	0.00475672386737472	436792.927350152	-68.8330060197567	118.604166666667	55.2708333333333
125.0625	54.0208333333333	0.032683045893042	0.00369958658781301	439340.45067934	-68.9277868841588	118.604166666667	55.2708333333333
125.104166666667	54.0208333333333	0.0326254227336269	0.00375642752339384	441889.587252859	-69.0212786416227	118.604166666667	55.2708333333333
125.145833333333	54.0208333333333	0.0325292345664667	0.00369057322737699	444440.308420847	-69.1135026732683	118.604166666667	55.2708333333333
125.1875	54.0208333333333	0.0326849622311114	0.00366867923155735	446992.586164619	-69.2044799086877	118.604166666667	55.2708333333333
125.229166666667	54.0208333333333	0.0326166507203089	0.00365853620042832	449546.393079749	-69.2942308372463	118.604166666667	55.2708333333333
125.270833333333	54.0208333333333	0.032678496521131	0.00483151514055935	452101.702359679	-69.3827755190659	118.604166666667	55.2708333333333
125.3125	54.0208333333333	0.0325854984094173	0.00347035420941196	414577.074309295	-84.2310326436602	118.979166666667	54.2291666666667
125.354166666667	54.0208333333333	0.0328433483016245	0.00499723741000358	457216.723682057	-69.5563243005	118.604166666667	55.2708333333333
125.395833333333	54.0208333333333	0.03264662341123	0.00507414207326568	412006.65805857	-58.7781564517295	119.770833333333	55.8125
125.4375	54.0208333333333	0.0328926243862086	0.00503982262641634	414344.084181651	-58.9400115334513	119.770833333333	55.8125
125.479166666667	54.0208333333333	0.0324463058630793	0.00367941983474691	605709.516375721	-64.4160230695751	116.6875	56.0625
125.520833333333	54.0208333333333	0.0324632569739559	0.0037716936790189	608173.508587606	-64.4931423604758	116.6875	56.0625
125.5625	54.0208333333333	0.0316159532662881	0.00371370254044902	610639.075874723	-64.5695012134544	116.6875	56.0625
125.604166666667	54.0208333333333	0.0318861883461398	0.00382067775858893	613106.198360624	-64.6451083205261	116.6875	56.0625
125.645833333333	54.0208333333333	0.0318187259212651	0.00404892132143065	669222.738851041	-60.2819838367068	116.145833333333	56.6458333333333
125.6875	54.0208333333333	0.0319333714411415	0.00445526836299486	671595.473176104	-60.3633999586022	116.145833333333	56.6458333333333
125.729166666667	54.0208333333333	0.0315370008357391	0.0041743335961764	709589.763199391	-68.231078788083	115.145833333333	55.9375
125.770833333333	54.0208333333333	0.0312845364682973	0.00447839615834797	676346.653190001	-60.5241564072015	116.145833333333	56.6458333333333
120.104166666667	53.9791666666667	0.0268299653437089	0.00893518394814032	252398.344476956	-40.0676494932827	117.520833333333	55.6875
120.145833333333	53.9791666666667	0.0262352907803373	0.00953594329331291	238597.573223148	-25.915264568477	118.479166666667	55.8958333333333
120.1875	53.9791666666667	0.0263136729757242	0.00957555055177978	239804.18842627	-26.468857118065	118.479166666667	55.8958333333333
120.229166666667	53.9791666666667	0.0268740329832602	0.00889512654038176	257748.257522551	-41.3621347429757	117.520833333333	55.6875
120.270833333333	53.9791666666667	0.0267991190445846	0.00885233144366985	259562.227971811	-41.7812160723741	117.520833333333	55.6875
120.3125	53.9791666666667	0.0253956126633171	0.00929075283242905	243563.727424432	-28.0949442074715	118.479166666667	55.8958333333333
120.354166666667	53.9791666666667	0.0251378716174563	0.00925418233005611	241054.77546563	-31.3447267232319	118.354166666667	55.8125
120.395833333333	53.9791666666667	0.0240456939733441	0.00936557703469917	313060.370927374	-38.3456660720543	117.270833333333	56.1458333333333
120.4375	53.9791666666667	0.025617253858161	0.00931761633903075	247525.302353565	-29.6687036600878	118.479166666667	55.8958333333333
120.479166666667	53.9791666666667	0.0259841472939052	0.0091252699099305	246908.733418875	-33.3780566803624	118.3125	55.8125
120.520833333333	53.9791666666667	0.0261445248115697	0.0084407631052073	248422.517906955	-33.8707016586606	118.3125	55.8125
120.5625	53.9791666666667	0.0259975829147908	0.00891230544286635	251679.360585924	-31.1900582244672	118.479166666667	55.8958333333333
120.604166666667	53.9791666666667	0.0269775901503212	0.00867368171415901	319025.32670417	-43.1567293468331	117.104166666667	56.0208333333333
120.645833333333	53.9791666666667	0.0255449766376827	0.00730222428031979	264721.045815452	-41.4905353068606	117.854166666667	55.7291666666667
120.6875	53.9791666666667	0.0298369251537605	0.00616706414811499	194394.454967841	-61.9665249946941	118.020833333333	54.7708333333333
120.729166666667	53.9791666666667	0.0294864157192639	0.00590691842834379	195414.934434353	-50.9366747854074	118.354166666667	55.0625
120.770833333333	53.9791666666667	0.0298321717862186	0.00569559249579078	262917.351101675	-41.0783582771556	118.020833333333	55.7291666666667
120.8125	53.9791666666667	0.0252834399221054	0.00664412873816953	309821.426816918	-41.4850289682753	117.520833333333	56.0208333333333
120.854166666667	53.9791666666667	0.0257738499637103	0.00728838862023132	261065.542955929	-39.1252715837588	118.229166666667	55.7708333333333
120.895833333333	53.9791666666667	0.02639634577792	0.00799378922466683	332379.529734175	-45.3304408407471	117.104166666667	56.0208333333333
120.9375	53.9791666666667	0.0260845304574589	0.00650370124465443	313467.505412831	-42.1660749221116	117.5625	56.0208333333333
120.979166666667	53.9791666666667	0.0256555308630455	0.0063898083276056	327370.5690577	-42.3026684018039	117.4375	56.1041666666667
121.020833333333	53.9791666666667	0.0289601460284411	0.00601807890609034	329216.081083844	-42.620629386685	117.4375	56.1041666666667
121.0625	53.9791666666667	0.0255762916859124	0.00650747526741281	319025.32670417	-43.1567293468331	117.5625	56.0208333333333
121.104166666667	53.9791666666667	0.0281499484483986	0.00616488661711846	285464.320074813	-45.6557518472747	117.854166666667	55.7291666666667
121.145833333333	53.9791666666667	0.028873784261953	0.00589219314469752	337573.68262065	-49.1523032287266	117.0625	55.8958333333333
121.1875	53.9791666666667	0.028979796282572	0.00570767242116148	290508.094388679	-45.3152446843026	117.895833333333	55.7708333333333
121.229166666667	53.9791666666667	0.0308982130293305	0.00579104078498219	355115.407758886	-54.8657044944193	116.604166666667	55.7291666666667
121.270833333333	53.9791666666667	0.0297174042011211	0.00564788257382505	329319.949788691	-45.9346498378718	117.479166666667	55.9791666666667
121.3125	53.9791666666667	0.0252083683106044	0.00570504859947053	342435.176342938	-44.7437571800126	117.4375	56.1041666666667
121.354166666667	53.9791666666667	0.0256183244192046	0.00550982909803552	344364.422022597	-45.0328937754559	117.4375	56.1041666666667
121.395833333333	53.9791666666667	0.0250498747044683	0.00582316309975748	346303.359166927	-45.3186105648059	117.4375	56.1041666666667
121.4375	53.9791666666667	0.0249077360820467	0.00650025810850768	150635.780279355	-76.6446457759302	119.1875	54.2708333333333
121.479166666667	53.9791666666667	0.0279096061928972	0.00590822728247153	156915.985433572	-75.379886042329	119.145833333333	54.3125
121.520833333333	53.9791666666667	0.029463357912553	0.00595585268146007	368716.266303349	-55.3048395865245	116.6875	55.7708333333333
121.5625	53.9791666666667	0.0308994883488119	0.00571475415490046	239098.885954477	-51.8393308480598	118.604166666667	55.2708333333333
121.604166666667	53.9791666666667	0.0313379013639623	0.00563726842420942	375484.054979043	-55.9161826842353	116.645833333333	55.7708333333333
121.645833333333	53.9791666666667	0.0293643739382987	0.00576733354568003	375484.054979043	-55.9161826842353	116.6875	55.7708333333333
121.6875	53.9791666666667	0.0314320724845722	0.00600462694201745	380022.793515036	-56.3106015138267	116.645833333333	55.7708333333333
121.729166666667	53.9791666666667	0.0314717127147013	0.00604749690780785	247781.081327046	-53.2686001711397	118.604166666667	55.2708333333333
121.770833333333	53.9791666666667	0.0313700529028853	0.00606186935877719	249976.857192379	-53.60959245051	118.604166666667	55.2708333333333
121.8125	53.9791666666667	0.0313111570511724	0.00572701192367144	268506.091628943	-82.4006390291374	117.729166666667	54.2291666666667
121.854166666667	53.9791666666667	0.0315205522644765	0.00589707252023842	387526.401979803	-41.4233110088005	117.6875	56.5208333333333
121.895833333333	53.9791666666667	0.0326445244974374	0.00601219389828288	406422.647873931	-41.3149058925721	117.520833333333	56.6458333333333
121.9375	53.9791666666667	0.0331996136828963	0.0064702315453372	408231.976052572	-41.5690672779015	117.520833333333	56.6458333333333
121.979166666667	53.9791666666667	0.0332136168196145	0.00635713719562013	410050.333940662	-41.8208290895505	117.520833333333	56.6458333333333
122.020833333333	53.9791666666667	0.0324052161706905	0.00593029785056562	411877.60129824	-42.0702113965257	117.520833333333	56.6458333333333
122.0625	53.9791666666667	0.0315545797742668	0.00589768166838283	413713.659422741	-42.3172343248991	117.520833333333	56.6458333333333
122.104166666667	53.9791666666667	0.0317814118609694	0.00600318879172196	267867.333208973	-56.1237280989507	118.604166666667	55.2708333333333
122.145833333333	53.9791666666667	0.0323655116386212	0.00603787486143331	417411.680797596	-42.8042827650402	117.520833333333	56.6458333333333
122.1875	53.9791666666667	0.0314245144147949	0.00562559078492462	419273.414250274	-43.0443487103158	117.520833333333	56.6458333333333
122.229166666667	53.9791666666667	0.0314846234348514	0.0056785812783093	421143.47885466	-43.2821361227155	117.520833333333	56.6458333333333
122.270833333333	53.9791666666667	0.0317537101546708	0.00590656383070439	423021.76345616	-43.5176652457869	117.520833333333	56.6458333333333
122.3125	53.9791666666667	0.0317569057874133	0.00562306658648252	424908.158378305	-43.7509563161859	117.520833333333	56.6458333333333
122.354166666667	53.9791666666667	0.0313809524296918	0.00539514204484087	426802.555411219	-43.9820295545583	117.520833333333	56.6458333333333
122.395833333333	53.9791666666667	0.0318298837231575	0.00576720341970103	387921.976287234	-42.444642712899	118.145833333333	56.4791666666667
122.4375	53.9791666666667	0.0310967219450261	0.00559277222361118	389771.504221841	-42.7071931083481	118.145833333333	56.4791666666667
122.479166666667	53.9791666666667	0.0314645304328844	0.00555705608527511	391630.190792227	-42.967095996001	118.145833333333	56.4791666666667
122.520833333333	53.9791666666667	0.0312614579638205	0.00544605356858598	393497.905556537	-43.2243760885389	118.145833333333	56.4791666666667
122.5625	53.9791666666667	0.0309546748270582	0.0053156593785074	395374.519906885	-43.4790581128326	118.145833333333	56.4791666666667
122.604166666667	53.9791666666667	0.0311644375642694	0.00544469982880953	397259.907055269	-43.73116679615	118.145833333333	56.4791666666667
122.645833333333	53.9791666666667	0.0316756972596731	0.00544274220803551	399153.942018869	-43.9807268530031	118.145833333333	56.4791666666667
122.6875	53.9791666666667	0.0317925574231244	0.00545978038971441	401056.501604749	-44.2277629726159	118.145833333333	56.4791666666667
122.729166666667	53.9791666666667	0.0317973403771744	0.0055298798525126	402967.464394049	-44.472299806998	118.145833333333	56.4791666666667
122.770833333333	53.9791666666667	0.0314145143173533	0.00557251900756319	404886.710725697	-44.7143619596063	118.145833333333	56.4791666666667
122.8125	53.9791666666667	0.0317146721032441	0.00521549666787883	406814.122679653	-44.9539739745707	118.145833333333	56.4791666666667
122.854166666667	53.9791666666667	0.0316911522956771	0.00518570457392013	408749.584059771	-45.1911603264739	118.145833333333	56.4791666666667
122.895833333333	53.9791666666667	0.0314119587852218	0.00513691119921098	410692.980376296	-45.4259454106631	118.145833333333	56.4791666666667
122.9375	53.9791666666667	0.0311536098254007	0.00532125618244088	412644.198828007	-45.6583535340743	118.145833333333	56.4791666666667
122.979166666667	53.9791666666667	0.030821319791589	0.00525982987126351	475129.016503702	-48.2801103011674	117.1875	56.6875
123.020833333333	53.9791666666667	0.0307735207802121	0.0053292615211439	477172.389645305	-48.4645210839241	117.1875	56.6875
123.0625	53.9791666666667	0.03071663500388	0.00527247630707662	418543.68392753	-46.3415577040131	118.145833333333	56.4791666666667
123.104166666667	53.9791666666667	0.0309641310411763	0.00523642627838901	420525.096038557	-46.5646989918069	118.145833333333	56.4791666666667
123.145833333333	53.9791666666667	0.0305658637629927	0.00502362815566992	483337.05235791	-49.0074973798002	117.1875	56.6875
123.1875	53.9791666666667	0.0309356582054064	0.00498285355095065	485403.208204349	-49.1851276496474	117.1875	56.6875
123.229166666667	53.9791666666667	0.0308941502797677	0.00466934810682194	487474.877727605	-49.3611051035795	117.1875	56.6875
123.270833333333	53.9791666666667	0.0316679440335138	0.00455989356341863	428522.549797925	-47.4349291505018	118.145833333333	56.4791666666667
123.3125	53.9791666666667	0.0319964817136757	0.00467361205784723	430539.360862722	-47.6470199225865	118.145833333333	56.4791666666667
123.354166666667	53.9791666666667	0.0322166869951891	0.00449584070312702	432562.954823471	-47.8569702571473	118.145833333333	56.4791666666667
123.395833333333	53.9791666666667	0.0315362502490557	0.00431440007523735	434593.236212339	-48.0648030137905	118.145833333333	56.4791666666667
123.4375	53.9791666666667	0.0309554461768014	0.0043012832843597	497913.489732992	-50.2167784043301	117.1875	56.6875
123.479166666667	53.9791666666667	0.0311000422964216	0.00423127889136023	500016.790668351	-50.3831840010698	117.1875	56.6875
123.520833333333	53.9791666666667	0.0308981580534787	0.00405254502296777	502125.130824526	-50.548050504566	117.1875	56.6875
123.5625	53.9791666666667	0.0307992554354316	0.00434228383155857	504238.446239574	-50.7113936032027	117.1875	56.6875
123.604166666667	53.9791666666667	0.0298884011300561	0.00449350190544609	506356.673866482	-50.8732288440197	117.1875	56.6875
123.645833333333	53.9791666666667	0.0308442060520736	0.0042547871574044	501547.403799906	-59.6534855039127	116.6875	56.0625
123.6875	53.9791666666667	0.0313504282332164	0.00401078127321305	358323.677185638	-64.2914451468866	118.604166666667	55.2708333333333
123.729166666667	53.9791666666667	0.0311473239835066	0.0039711329776929	360788.363891277	-64.44598432851	118.604166666667	55.2708333333333
123.770833333333	53.9791666666667	0.0311926988856472	0.00399618002273429	363256.207202483	-64.5981946691249	118.604166666667	55.2708333333333
123.8125	53.9791666666667	0.0311896256221594	0.00401820801987665	365727.142358909	-64.7481204166029	118.604166666667	55.2708333333333
123.854166666667	53.9791666666667	0.0319870672112357	0.00427842033085434	368201.106252676	-64.895804786041	118.604166666667	55.2708333333333
123.895833333333	53.9791666666667	0.0326267297032726	0.00433223916130624	370678.037378521	-65.0412899868095	118.604166666667	55.2708333333333
123.9375	53.9791666666667	0.0320601259201842	0.004077684395546	373157.875785596	-65.1846172488818	118.604166666667	55.2708333333333
123.979166666667	53.9791666666667	0.0319126439542051	0.00422960969512309	375640.563030915	-65.3258268484637	118.604166666667	55.2708333333333
124.020833333333	53.9791666666667	0.0312445984726736	0.0039372750594109	378126.042134372	-65.464958132937	118.604166666667	55.2708333333333
124.0625	53.9791666666667	0.0311869426677114	0.0039498174745869	380614.257535229	-65.6020495451295	118.604166666667	55.2708333333333
124.104166666667	53.9791666666667	0.0312213913692153	0.003801116059325	383105.155050099	-65.7371386469309	118.604166666667	55.2708333333333
124.145833333333	53.9791666666667	0.0307332566911183	0.00354937018651972	385598.681832322	-65.8702621422674	118.604166666667	55.2708333333333
124.1875	53.9791666666667	0.0308076220589297	0.00349328862823938	388094.786332661	-66.0014558994494	118.604166666667	55.2708333333333
124.229166666667	53.9791666666667	0.0311453030231225	0.00347356096882074	390593.418261343	-66.1307549729105	118.604166666667	55.2708333333333
124.270833333333	53.9791666666667	0.0309014646247615	0.00348496870664706	528192.932150037	-64.7402256438069	116.645833333333	55.7708333333333
124.3125	53.9791666666667	0.0290740208348166	0.00406082046473602	530666.168960141	-64.8322652671687	116.645833333333	55.7708333333333
124.354166666667	53.9791666666667	0.0293340718465715	0.0040672370501869	533141.263015348	-64.9232925273234	116.645833333333	55.7708333333333
124.395833333333	53.9791666666667	0.0292483295847693	0.00464813287823497	533141.263015348	-64.9232925273234	116.6875	55.7708333333333
124.4375	53.9791666666667	0.0277211823114539	0.00497779776550499	347692.419422955	-81.7350531862912	119.145833333333	54.3125
124.479166666667	53.9791666666667	0.0279859756120678	0.00514025250481915	350397.820412451	-81.7656762432827	119.145833333333	54.3125
124.520833333333	53.9791666666667	0.0291188795780188	0.00449782854646676	447695.278491816	-85.4551765010739	117.6875	54.1041666666667
124.5625	53.9791666666667	0.0295376290757218	0.00413857008118437	450420.359326341	-85.4490873243465	117.6875	54.1041666666667
124.604166666667	53.9791666666667	0.0293700800757902	0.00523983190351468	818655.992421146	-78.7492799921552	112.0625	54.7708333333333
124.645833333333	53.9791666666667	0.0293589659813899	0.00384123966868176	358032.714607286	-83.3354599762252	119.1875	54.2291666666667
124.6875	53.9791666666667	0.0303393458737408	0.00385622140434221	360747.976753468	-83.3522224743406	119.1875	54.2291666666667
124.729166666667	53.9791666666667	0.0318484699128752	0.00384890838450228	363463.330093064	-83.3684820886793	119.1875	54.2291666666667
124.770833333333	53.9791666666667	0.031492754588389	0.00449429161614419	829380.850989365	-78.7619130697154	112.0625	54.7708333333333
124.8125	53.9791666666667	0.0315037862793177	0.00493954634068272	832062.136023782	-78.7647457677115	112.0625	54.7708333333333
124.854166666667	53.9791666666667	0.0321229406730705	0.00494904209992023	834743.44679659	-78.7674507324154	112.0625	54.7708333333333
124.895833333333	53.9791666666667	0.0326568807906115	0.00503983806095687	430878.579047788	-67.9676193975673	118.604166666667	55.2708333333333
124.9375	53.9791666666667	0.0323895737464498	0.00476314065376523	433413.542644088	-68.0693775173923	118.604166666667	55.2708333333333
124.979166666667	53.9791666666667	0.0323524482868677	0.00374800048310793	393337.442193796	-83.5171208857498	118.979166666667	54.2291666666667
125.020833333333	53.9791666666667	0.0320115524626415	0.00381199883219319	396053.679798896	-83.5281309388463	118.979166666667	54.2291666666667
125.0625	53.9791666666667	0.0324785144265713	0.00388315728676841	398769.97558946	-83.538760762461	118.979166666667	54.2291666666667
125.104166666667	53.9791666666667	0.0323535300961495	0.00386015936593142	401486.327449575	-83.5490180601418	118.979166666667	54.2291666666667
125.145833333333	53.9791666666667	0.0325597961784914	0.00381440327178505	404202.733313803	-83.5589103288587	118.979166666667	54.2291666666667
125.1875	53.9791666666667	0.0331833608693756	0.00481857691299766	448660.044184113	-68.6517062556748	118.604166666667	55.2708333333333
125.229166666667	53.9791666666667	0.03298704251058	0.0048064561139663	451206.963868427	-68.7442615107749	118.604166666667	55.2708333333333
125.270833333333	53.9791666666667	0.0329585274766021	0.00361801227407056	453755.473839657	-68.8355867071328	118.604166666667	55.2708333333333
125.3125	53.9791666666667	0.033194375901326	0.00363760613127836	456305.546561409	-68.9257017009265	118.604166666667	55.2708333333333
125.354166666667	53.9791666666667	0.0330163281921478	0.00483863836731822	458857.155087699	-69.0146259404299	118.604166666667	55.2708333333333
125.395833333333	53.9791666666667	0.0328051428614386	0.0035981724512023	602814.910898438	-63.8635791581816	116.6875	56.0625
125.4375	53.9791666666667	0.0328461681743194	0.00351447536493621	605269.914620702	-63.9436006377884	116.6875	56.0625
125.479166666667	53.9791666666667	0.0324042184552663	0.0035732586284451	607726.587182171	-64.0228374054576	116.6875	56.0625
125.520833333333	53.9791666666667	0.0319250378426433	0.00347355311154614	610184.907555451	-64.1012984106684	116.6875	56.0625
125.5625	53.9791666666667	0.0315941612840547	0.003522335001151	612644.855033101	-64.1789924762409	116.6875	56.0625
125.604166666667	53.9791666666667	0.0324129374924436	0.00355554510274571	615106.409221799	-64.255928300376	116.6875	56.0625
125.645833333333	53.9791666666667	0.0322606063480578	0.00385743913655108	617569.550036628	-64.332114458661	116.6875	56.0625
125.6875	53.9791666666667	0.0325166634468267	0.00373122173084833	697121.845750843	-66.4198268968288	115.395833333333	56.0625
125.729166666667	53.9791666666667	0.0323520843026569	0.00410385381786875	676269.758981443	-60.1035994620049	116.145833333333	56.6458333333333
125.770833333333	53.9791666666667	0.0318768402911448	0.00398925318803689	702134.816903176	-66.5304284481514	115.395833333333	56.0625
125.8125	53.9791666666667	0.0317885485780516	0.0038286601321837	704642.870053292	-66.5849564193332	115.395833333333	56.0625
125.854166666667	53.9791666666667	0.0322964824414895	0.0036765745632085	707151.952241764	-66.6389762079416	115.395833333333	56.0625
125.895833333333	53.9791666666667	0.0323775912347077	0.00368963045683718	709662.051662532	-66.6924929938288	115.395833333333	56.0625
120.0625	53.9375	0.0261763094069765	0.00843194600100559	254236.173510488	-38.9572705131504	117.520833333333	55.6875
120.104166666667	53.9375	0.0266576796555227	0.0086521295107663	236947.797120843	-29.7796186166819	118.229166666667	55.7708333333333
120.145833333333	53.9375	0.0260183033122031	0.00902295253849217	239599.168154454	-28.6689584749169	118.3125	55.8125
120.1875	53.9375	0.0270163095411477	0.0087235668437264	239710.247228288	-30.8475591641255	118.229166666667	55.7708333333333
120.229166666667	53.9375	0.0264658096070788	0.00828128257223024	241124.112690851	-31.3719615628474	118.229166666667	55.7708333333333
120.270833333333	53.9375	0.0251471706337635	0.00914906849957734	246408.433726289	-27.0600352664522	118.479166666667	55.8958333333333
120.3125	53.9375	0.0259697002618365	0.0094182820432019	248943.006567389	-28.1142362015003	118.4375	55.8958333333333
120.354166666667	53.9375	0.0262483360780612	0.00880163695674138	246438.365716152	-31.2936086075896	118.3125	55.8125
120.395833333333	53.9375	0.0267374157719628	0.00876847334766002	313310.693741594	-40.9236603841737	117.104166666667	56.0208333333333
120.4375	53.9375	0.02601323997837	0.00781997672171221	270351.591708177	-42.7226565656619	117.520833333333	55.6875
120.479166666667	53.9375	0.0258959702273828	0.00750089766233125	241689.613314785	-33.5324560127551	118.354166666667	55.7291666666667
120.520833333333	53.9375	0.02653374540397	0.00846738845192829	251595.516984309	-34.8660927121474	118.229166666667	55.7708333333333
120.5625	53.9375	0.0262422559978661	0.0080163077298258	253169.111885761	-35.3403784457919	118.229166666667	55.7708333333333
120.604166666667	53.9375	0.0259462389146714	0.0074640263781651	246313.578894814	-35.0235485345602	118.354166666667	55.7291666666667
120.645833333333	53.9375	0.0259552517455186	0.00707414909150469	268212.555750336	-40.8345617596422	117.854166666667	55.7291666666667
120.6875	53.9375	0.0257666975071674	0.0068479072531802	271820.233214302	-41.6399667607357	117.8125	55.7291666666667
120.729166666667	53.9375	0.0294855339143425	0.00614562459734226	199008.873782972	-61.1249771596401	118.020833333333	54.7708333333333
120.770833333333	53.9375	0.029226620754275	0.00589555002250226	201409.033894227	-61.4672850122305	118.020833333333	54.7708333333333
120.8125	53.9375	0.0253673113664394	0.00605618065554282	323618.112083607	-40.4543981382302	117.4375	56.1041666666667
120.854166666667	53.9375	0.02612447263886	0.00640349806252897	277337.365585773	-42.8066975824896	117.854166666667	55.7291666666667
120.895833333333	53.9375	0.0279424407120208	0.00622466295880702	279203.460538458	-43.1848479128615	117.854166666667	55.7291666666667
120.9375	53.9375	0.0294243515738903	0.0059323016038623	281082.632478464	-43.5577332401235	117.854166666667	55.7291666666667
120.979166666667	53.9375	0.0259926904187262	0.00622814617431494	318743.113701106	-41.9376126454292	117.5625	56.0208333333333
121.020833333333	53.9375	0.0294182269663054	0.00591948274703278	215962.867748795	-63.3523159426155	118.020833333333	54.7708333333333
121.0625	53.9375	0.0287139103226101	0.00599148244716103	322424.035640675	-42.5934900986559	117.5625	56.0208333333333
121.104166666667	53.9375	0.029128890108687	0.00594631934667336	279203.460538455	-43.184847912861	118.0625	55.7291666666667
121.145833333333	53.9375	0.0295899138363066	0.00579209565334369	219960.85281366	-54.1709911074556	118.354166666667	55.0625
121.1875	53.9375	0.0291376647492338	0.00568307901393872	342680.696091011	-48.8316645677528	117.0625	55.8958333333333
121.229166666667	53.9375	0.0296109740256736	0.00554618457376909	351169.686914028	-53.5794097712158	116.729166666667	55.7291666666667
121.270833333333	53.9375	0.0284257387571223	0.00552422619949709	343841.706014609	-43.9104784971148	117.4375	56.1041666666667
121.3125	53.9375	0.0248403234182001	0.0060015817638749	345744.540245382	-44.2032648998044	117.4375	56.1041666666667
121.354166666667	53.9375	0.0249373725472203	0.00640133553437155	323528.694144154	-39.2222760821366	118.0625	56.1458333333333
121.395833333333	53.9375	0.0273228538559972	0.00588281836325355	349579.942555908	-44.7786755697831	117.4375	56.1041666666667
121.4375	53.9375	0.0281590974971817	0.00616474353862963	152902.675111513	-73.2491343678872	119.1875	54.3125
121.479166666667	53.9375	0.0289057376778581	0.00612060079248617	155524.747097951	-73.5062271925434	119.1875	54.3125
121.520833333333	53.9375	0.0292998810567484	0.00595359985777348	250228.006626275	-81.0135276950703	117.729166666667	54.2291666666667
121.5625	53.9375	0.0298108588227535	0.00595110148296279	375854.605729714	-55.1315950179476	116.645833333333	55.7708333333333
121.604166666667	53.9375	0.0313115918213451	0.00588467792417541	244123.281619044	-51.3469799003416	118.604166666667	55.2708333333333
121.645833333333	53.9375	0.0294998127182381	0.00581628980433981	378102.520026916	-55.3347985761666	116.6875	55.7708333333333
121.6875	53.9375	0.0313599661348833	0.00577440012165914	248418.781547868	-52.0682448662301	118.604166666667	55.2708333333333
121.729166666667	53.9375	0.0313630398336432	0.0058363703874597	250582.2640686	-52.4191367790544	118.604166666667	55.2708333333333
121.770833333333	53.9375	0.0311597050320267	0.00559495435107422	252755.875293827	-52.7637167640615	118.604166666667	55.2708333333333
121.8125	53.9375	0.0315876754423657	0.00563712168336269	406353.588167331	-40.3725968269867	117.520833333333	56.6458333333333
121.854166666667	53.9375	0.031482992909988	0.00604850545237773	391701.833042172	-56.5006665703935	116.645833333333	55.7708333333333
121.895833333333	53.9375	0.0323393192664197	0.00643916802129303	409917.390496887	-40.8875253420824	117.520833333333	56.6458333333333
121.9375	53.9375	0.0330813770897718	0.00679815981740328	411713.167409772	-41.1414127445328	117.520833333333	56.6458333333333
121.979166666667	53.9375	0.0332031910479203	0.00683663936960483	413518.033491086	-41.3929408660127	117.520833333333	56.6458333333333
122.020833333333	53.9375	0.0322326639961746	0.00628981075979811	415331.869605369	-41.642128782214	117.520833333333	56.6458333333333
122.0625	53.9375	0.0320319270211888	0.00595409295629337	417154.558099412	-41.8889956412421	117.520833333333	56.6458333333333
122.104166666667	53.9375	0.0318129922315085	0.00588381210546313	418985.982795195	-42.1335606519231	117.520833333333	56.6458333333333
122.145833333333	53.9375	0.0324432349965746	0.00605310416179855	420826.028982232	-42.3758430725646	117.520833333333	56.6458333333333
122.1875	53.9375	0.031527041907552	0.00557681106494595	382323.793611135	-40.6350460908477	118.145833333333	56.4791666666667
122.229166666667	53.9375	0.0318929740049075	0.00563944064522626	424531.534275771	-42.8536373600083	117.520833333333	56.6458333333333
122.270833333333	53.9375	0.0321369082565376	0.00596699900031171	426396.771222138	-43.0891878958068	117.520833333333	56.6458333333333
122.3125	53.9375	0.0321285405003032	0.00572231992051753	428270.185320456	-43.3225331600871	117.520833333333	56.6458333333333
122.354166666667	53.9375	0.0317676976454725	0.00542164314102257	389530.901722662	-41.7219421198279	118.145833333333	56.4791666666667
122.395833333333	53.9375	0.0317484541592793	0.00575868528090447	432041.116356964	-43.782685274107	117.520833333333	56.6458333333333
122.4375	53.9375	0.0317034775668067	0.00565376137663794	393191.97173141	-42.2493973229837	118.145833333333	56.4791666666667
122.479166666667	53.9375	0.0314149186106303	0.00548165948029196	395036.418896393	-42.5092084699331	118.145833333333	56.4791666666667
122.520833333333	53.9375	0.0312075780391461	0.00523162312163536	456283.779717329	-45.713836062684	117.1875	56.6875
122.5625	53.9375	0.0311072498434115	0.00539034244589155	458246.090785282	-45.918716400848	117.1875	56.6875
122.604166666667	53.9375	0.0311653209496531	0.00543055526818051	460215.177547851	-46.1217006718739	117.1875	56.6875
122.645833333333	53.9375	0.0314440789071881	0.00531336335331006	402503.95762892	-43.5228920029388	118.145833333333	56.4791666666667
122.6875	53.9375	0.0318734741752989	0.00546392515496372	404392.655044015	-43.7700404154285	118.145833333333	56.4791666666667
122.729166666667	53.9375	0.0318949366095247	0.00554888022577392	406289.833705332	-44.014726954512	118.145833333333	56.4791666666667
122.770833333333	53.9375	0.031828720679943	0.00541339064971825	408195.3746845	-44.2569751429615	118.145833333333	56.4791666666667
122.8125	53.9375	0.0318966670398009	0.00508991238671857	410109.160740962	-44.4968084659073	118.145833333333	56.4791666666667
122.854166666667	53.9375	0.031097717423059	0.00484414582540159	412031.076306593	-44.7342503605013	118.145833333333	56.4791666666667
122.895833333333	53.9375	0.0311299414380029	0.00517516766177218	450844.515866539	-43.5580027477054	117.8125	56.7708333333333
122.9375	53.9375	0.0310339438255649	0.00518050467245836	476201.567013358	-47.6794358213521	117.1875	56.6875
122.979166666667	53.9375	0.0311574853798826	0.0053001392594499	478227.846468403	-47.8661463032572	117.1875	56.6875
123.020833333333	53.9375	0.0307771250072241	0.00540316760842132	480260.080563556	-48.0511346237431	117.1875	56.6875
123.0625	53.9375	0.0308498070071284	0.00524439053755991	482298.193302877	-48.2344175912174	117.1875	56.6875
123.104166666667	53.9375	0.0306218007471583	0.00496394299701473	484342.10974851	-48.4160118977352	117.1875	56.6875
123.145833333333	53.9375	0.0311033834868764	0.00458621505475162	486391.756007522	-48.5959341169376	117.1875	56.6875
123.1875	53.9375	0.0309368688251238	0.00458783035704535	488447.059218746	-48.7742007021422	117.1875	56.6875
123.229166666667	53.9375	0.0315589114543721	0.00453490304215715	429675.882516344	-46.7674446964974	118.145833333333	56.4791666666667
123.270833333333	53.9375	0.0315980767947597	0.00469525404740164	473385.54919372	-48.1248326002707	117.520833333333	56.6458333333333
123.3125	53.9375	0.0323137290381726	0.00506399267712746	433677.267684563	-47.1949048074505	118.145833333333	56.4791666666667
123.354166666667	53.9375	0.032059034477118	0.00441025013938845	477472.443187211	-48.4953253566493	117.520833333333	56.6458333333333
123.395833333333	53.9375	0.0310331015967928	0.00437502609945219	498805.949995273	-49.6412663519803	117.1875	56.6875
123.4375	53.9375	0.0309895878377505	0.00426295323909425	500893.720970655	-49.8099377108048	117.1875	56.6875
123.479166666667	53.9375	0.0314747283060746	0.00439779116549812	502986.66666611	-49.9770651094573	117.1875	56.6875
123.520833333333	53.9375	0.030881349770073	0.00418135253933407	505084.722007781	-50.1426639867101	117.1875	56.6875
123.5625	53.9375	0.030823911400399	0.00397316267598612	507187.822837861	-50.3067496498887	117.1875	56.6875
123.604166666667	53.9375	0.0309504439237582	0.00416459216759451	509295.905902133	-50.4693372742112	117.1875	56.6875
123.645833333333	53.9375	0.0295249093054159	0.00448240721446887	493443.21208551	-62.7485670594985	116.645833333333	55.7708333333333
123.6875	53.9375	0.0308785050751945	0.00424460762654378	495877.113892332	-62.8594546233633	116.645833333333	55.7708333333333
123.729166666667	53.9375	0.0309412040015954	0.00413102543401993	362812.98074784	-63.7859314907339	118.604166666667	55.2708333333333
123.770833333333	53.9375	0.0319728645141367	0.00439457622845057	365269.600114783	-63.94176033749	118.604166666667	55.2708333333333
123.8125	53.9375	0.0325513580539004	0.00457348689318391	367729.464523801	-64.095278984111	118.604166666667	55.2708333333333
123.854166666667	53.9375	0.031436192368013	0.00382874625209766	370192.508429563	-64.2465305194441	118.604166666667	55.2708333333333
123.895833333333	53.9375	0.0313523441381703	0.00374039842021591	508081.947974115	-63.3954774898933	116.645833333333	55.7708333333333
123.9375	53.9375	0.0310758818361118	0.00369092958589014	510529.73738579	-63.499114417627	116.645833333333	55.7708333333333
123.979166666667	53.9375	0.0308254930014497	0.00395263999360351	512979.723104344	-63.6015993138094	116.645833333333	55.7708333333333
124.020833333333	53.9375	0.0296751537048074	0.00429305386656544	515431.872948197	-63.7029475901509	116.645833333333	55.7708333333333
124.0625	53.9375	0.0315673362639344	0.00409724442320803	518774.511097946	-64.3843031103232	116.604166666667	55.7291666666667
124.104166666667	53.9375	0.0309845893023776	0.00384665966041206	385034.071848118	-65.1087226138788	118.604166666667	55.2708333333333
124.145833333333	53.9375	0.0295459043862957	0.00400761688590201	523713.393376263	-64.5755399460548	116.604166666667	55.7291666666667
124.1875	53.9375	0.02994535881883	0.00404946137321639	526185.757046944	-64.6695716097527	116.604166666667	55.7291666666667
124.229166666667	53.9375	0.0308701885381998	0.00368750618468356	392492.942438257	-65.5124166373377	118.604166666667	55.2708333333333
124.270833333333	53.9375	0.0298743956410578	0.00401618335377099	530188.487676804	-64.2879999396759	116.645833333333	55.7708333333333
124.3125	53.9375	0.0299667944485248	0.00398040712751458	397478.644695103	-65.7720556850761	118.604166666667	55.2708333333333
124.354166666667	53.9375	0.0294646283364738	0.00416548501309893	535123.303349774	-64.4745833864074	116.645833333333	55.7708333333333
124.395833333333	53.9375	0.028740028665287	0.00497933308485868	552606.587000189	-52.8792403336407	117.1875	56.7291666666667
124.4375	53.9375	0.0280006458677528	0.00501682620406819	348389.290403906	-80.980992027446	119.145833333333	54.3125
124.479166666667	53.9375	0.0289244330831899	0.00483793934864595	445361.136263039	-84.8673196527781	117.6875	54.1041666666667
124.520833333333	53.9375	0.0292783559421752	0.00420638051895867	448086.573917537	-84.8649914761251	117.6875	54.1041666666667
124.5625	53.9375	0.0294794932515147	0.00388714346377939	353173.532681438	-82.5538809553061	119.1875	54.2291666666667
124.604166666667	53.9375	0.0299095435158529	0.00389705536582566	355886.944905103	-82.57736064768	119.1875	54.2291666666667
124.645833333333	53.9375	0.0311653371724215	0.00389868876281926	358600.500107719	-82.6002294239269	119.1875	54.2291666666667
124.6875	53.9375	0.0315173073726432	0.00525742345730193	824935.134437004	-78.4416883879923	112.0625	54.7708333333333
124.729166666667	53.9375	0.0315553153392794	0.00508069874541695	827616.078334175	-78.4458060630444	112.0625	54.7708333333333
124.770833333333	53.9375	0.0315110495152701	0.00500605669569624	830297.060966352	-78.4497870872246	112.0625	54.7708333333333
124.8125	53.9375	0.0317537431533426	0.00362205781067383	427591.013598683	-67.1855075143418	118.604166666667	55.2708333333333
124.854166666667	53.9375	0.0317804631363153	0.00485021845824037	835659.13719491	-78.4573444123849	112.0625	54.7708333333333
124.895833333333	53.9375	0.0323461246169744	0.00482345851079536	432639.639877432	-67.3991472664195	118.604166666667	55.2708333333333
124.9375	53.9375	0.0320610751340648	0.00340647451701913	435166.87183574	-67.5038117289401	118.604166666667	55.2708333333333
124.979166666667	53.9375	0.0319720120846199	0.00384578227494887	393887.986102658	-82.847661912872	118.979166666667	54.2291666666667
125.020833333333	53.9375	0.0324335343036658	0.00386501266024387	396603.154594907	-82.8632525028012	118.979166666667	54.2291666666667
125.0625	53.9375	0.0321591001105552	0.00379705012447737	399318.414280743	-82.878401320473	118.979166666667	54.2291666666667
125.104166666667	53.9375	0.03260521375602	0.00441983785343009	851746.161682136	-78.4768697816424	112.0625	54.7708333333333
125.145833333333	53.9375	0.032841578549997	0.00489986871034812	447830.866656015	-68.0065125710505	118.604166666667	55.2708333333333
125.1875	53.9375	0.0333073730728582	0.00354059544087257	450369.00734892	-68.1030841264994	118.604166666667	55.2708333333333
125.229166666667	53.9375	0.0331057271166005	0.00364337110649853	452908.856762157	-68.1983825795327	118.604166666667	55.2708333333333
125.270833333333	53.9375	0.0331733175171414	0.00344969064963249	455450.385422166	-68.2924283882158	118.604166666667	55.2708333333333
125.3125	53.9375	0.0327477960038016	0.00354720103939611	457993.564485336	-68.3852415937982	118.604166666667	55.2708333333333
125.354166666667	53.9375	0.0328522362420116	0.00481015144689396	460538.365721683	-68.476841830718	118.604166666667	55.2708333333333
125.395833333333	53.9375	0.0330182307772297	0.00375562670526924	604872.139817695	-63.4703714817613	116.6875	56.0625
125.4375	53.9375	0.0323059645717497	0.00377436329944712	607321.288216869	-63.5517202188906	116.6875	56.0625
125.479166666667	53.9375	0.0314745569435581	0.00386463561996575	657398.322943723	-58.996561318509	116.270833333333	56.6458333333333
125.520833333333	53.9375	0.0322827715843864	0.0039483990027944	612224.729466301	-63.7120541045343	116.6875	56.0625
125.5625	53.9375	0.0322074773197245	0.00386269670840756	614678.979544563	-63.7910570218916	116.6875	56.0625
125.604166666667	53.9375	0.0325392491081278	0.00388854478644673	617134.887947247	-63.869295561493	116.6875	56.0625
125.645833333333	53.9375	0.0324690577167299	0.00374003973456691	666797.45383689	-59.3455115000147	116.270833333333	56.6458333333333
125.6875	53.9375	0.0330786567576094	0.00397827522921489	669152.515911995	-59.4309150779307	116.270833333333	56.6458333333333
125.729166666667	53.9375	0.0323593057958512	0.00354349342091025	701491.736997397	-66.1294679834315	115.395833333333	56.0625
125.770833333333	53.9375	0.0326936276267608	0.00402626654548911	703994.62804635	-66.1856052121758	115.395833333333	56.0625
125.8125	53.9375	0.0325414725848485	0.00415202015314699	706498.596643091	-66.2412234692364	115.395833333333	56.0625
125.854166666667	53.9375	0.0325110459486098	0.0040912148414398	678593.197049059	-59.7654036785943	116.270833333333	56.6458333333333
125.895833333333	53.9375	0.0327845086153891	0.00360650258588835	711509.717422408	-66.3509240944096	115.395833333333	56.0625
125.9375	53.9375	0.0350202797052297	0.00356852923702503	714016.845485794	-66.4050168067498	115.395833333333	56.0625
125.979166666667	53.9375	0.0349579708978728	0.00354187204054964	716525.002853207	-66.4586112379007	115.395833333333	56.0625
126.020833333333	53.9375	0.0349998179106803	0.00360698726485502	719034.177862628	-66.5117123957115	115.395833333333	56.0625
120.0625	53.8958333333333	0.0265469047660227	0.00874888559173682	257858.953383829	-38.3096995797247	117.520833333333	55.6875
120.104166666667	53.8958333333333	0.0263883451033556	0.0084606618159538	259565.245845641	-38.7503284412846	117.520833333333	55.6875
120.145833333333	53.8958333333333	0.0265575273943873	0.00863668986582201	261287.854741075	-39.1849520516534	117.520833333333	55.6875
120.1875	53.8958333333333	0.0253954316976002	0.00940242608645143	248141.663156428	-25.51470468814	118.479166666667	55.8958333333333
120.229166666667	53.8958333333333	0.0258682897791291	0.00948370794594882	313854.720507159	-35.8638391438935	117.270833333333	56.1458333333333
120.270833333333	53.8958333333333	0.0259503934289185	0.00968795730559854	315466.631173821	-36.2331088265888	117.270833333333	56.1458333333333
120.3125	53.8958333333333	0.0257622373334671	0.00977088087147019	317092.705626738	-36.5984339701674	117.270833333333	56.1458333333333
120.354166666667	53.8958333333333	0.0247691598177559	0.00964022526109272	249023.114330225	-30.2350720355994	118.354166666667	55.8125
120.395833333333	53.8958333333333	0.0255502061766929	0.00945358798874758	254323.616753097	-28.1325609105745	118.479166666667	55.8958333333333
120.4375	53.8958333333333	0.0264930475024005	0.00866510479770684	273776.689880146	-42.0645597308953	117.520833333333	55.6875
120.479166666667	53.8958333333333	0.0259310643972734	0.00752578025127963	275618.728786771	-42.4534786901167	117.520833333333	55.6875
120.520833333333	53.8958333333333	0.0258247190382519	0.00736120692075362	266503.046395211	-38.9487526858686	117.854166666667	55.7291666666667
120.5625	53.8958333333333	0.0257602804137723	0.00706064742541018	268232.77111574	-39.369967895051	117.854166666667	55.7291666666667
120.604166666667	53.8958333333333	0.0256502594659614	0.0073814349109116	250125.575173927	-34.4141533261699	118.354166666667	55.7291666666667
120.645833333333	53.8958333333333	0.0260016014347092	0.00677520644216187	271738.311335911	-40.1955379209632	117.854166666667	55.7291666666667
120.6875	53.8958333333333	0.0256832299964726	0.00670467179873495	273513.534881525	-40.6000134973082	117.854166666667	55.7291666666667
120.729166666667	53.8958333333333	0.0284975912126422	0.00663624057230335	268232.771115737	-39.3699678950505	118.020833333333	55.7291666666667
120.770833333333	53.8958333333333	0.0295004886419792	0.00611581495171569	203460.000607052	-49.3614856894819	118.354166666667	55.0625
120.8125	53.8958333333333	0.0293774287404543	0.00590912803327789	206048.876093099	-60.6649054747326	118.020833333333	54.7708333333333
120.854166666667	53.8958333333333	0.0292964263883371	0.00593660635890235	208440.703415486	-61.0001801978931	118.020833333333	54.7708333333333
120.895833333333	53.8958333333333	0.0292950937964724	0.00610754176887386	210840.208689837	-61.3274516015588	118.020833333333	54.7708333333333
120.9375	53.8958333333333	0.029695265697678	0.00610995284073781	211886.298037106	-51.158755501756	118.354166666667	55.0625
120.979166666667	53.8958333333333	0.0305781847179642	0.00603431410078724	347412.866146609	-52.2626037690535	116.604166666667	55.7291666666667
121.020833333333	53.8958333333333	0.0308511954078904	0.00589048114488525	216178.573233799	-52.002408586517	118.354166666667	55.0625
121.0625	53.8958333333333	0.0300780229424243	0.00588091548571001	218343.135117383	-52.4112477015512	118.354166666667	55.0625
121.104166666667	53.8958333333333	0.0293596660502121	0.00580499482643444	347412.866146609	-52.2626037690535	116.729166666667	55.7291666666667
121.145833333333	53.8958333333333	0.0256222485808199	0.00588048349873694	329544.654305885	-42.6818651408342	117.5625	56.0208333333333
121.1875	53.8958333333333	0.0281958806272785	0.00573193813219105	331407.11540568	-42.996114872481	117.5625	56.0208333333333
121.229166666667	53.8958333333333	0.0258445559132283	0.00599709716190607	333280.499679571	-43.3066514469888	117.5625	56.0208333333333
121.270833333333	53.8958333333333	0.0251574626855345	0.00660222789821468	354558.235212213	-46.4892143803637	117.145833333333	56.0208333333333
121.3125	53.8958333333333	0.0260507497015994	0.00716662936424317	356815.726255089	-48.7064924769361	117.020833333333	55.9375
121.354166666667	53.8958333333333	0.0282858727649747	0.00613123540408634	350980.592787106	-43.962601272259	117.4375	56.1041666666667
121.395833333333	53.8958333333333	0.0292103925262473	0.00594121236714096	367441.065378019	-53.4900732355844	116.6875	55.7708333333333
121.4375	53.8958333333333	0.0306826374571507	0.00610066115503722	238684.462890446	-48.9723360131628	118.604166666667	55.2708333333333
121.479166666667	53.8958333333333	0.0292864414326521	0.00531719641219564	248297.247200439	-79.8921429924304	117.729166666667	54.2291666666667
121.520833333333	53.8958333333333	0.0308677450013066	0.00602520079770574	248297.247200439	-79.8921429924304	117.770833333333	54.2291666666667
121.5625	53.8958333333333	0.0310279381675034	0.00606708287547648	244938.364179691	-50.1339113004637	118.604166666667	55.2708333333333
121.604166666667	53.8958333333333	0.0315272658510822	0.00607930883671223	606416.335637675	-77.0409438451744	112.395833333333	54.7708333333333
121.645833333333	53.8958333333333	0.0313557524785489	0.00607633671281093	249165.894032457	-50.8742600875989	118.604166666667	55.2708333333333
121.6875	53.8958333333333	0.0316310983333572	0.00604374787093393	611755.601287893	-77.0886217978787	112.395833333333	54.7708333333333
121.729166666667	53.8958333333333	0.0313282187300376	0.00601892922541537	253437.30956636	-51.588643722362	118.604166666667	55.2708333333333
121.770833333333	53.8958333333333	0.0322523035892513	0.00584541671357443	617095.87041925	-77.1348871936971	112.395833333333	54.7708333333333
121.8125	53.8958333333333	0.031877612525186	0.00611777971985549	409897.762056579	-39.9532531500994	117.520833333333	56.6458333333333
121.854166666667	53.8958333333333	0.0322039354110391	0.00634822142125824	411661.468520927	-40.2115048012057	117.520833333333	56.6458333333333
121.895833333333	53.8958333333333	0.0318638350192167	0.00633728204982232	413434.560414936	-40.4674012523991	117.520833333333	56.6458333333333
121.9375	53.8958333333333	0.032436442158235	0.00664563034111421	415216.916873167	-40.7209604127214	117.520833333333	56.6458333333333
121.979166666667	53.8958333333333	0.0326865504162177	0.00654603672113717	633463.607404097	-74.731911228823	112.395833333333	55.0208333333333
122.020833333333	53.8958333333333	0.0326740121499791	0.00631726412186395	418808.947203646	-41.2211390386102	117.520833333333	56.6458333333333
122.0625	53.8958333333333	0.032548488344539	0.00590571597028573	420618.386514424	-41.4677948271209	117.520833333333	56.6458333333333
122.104166666667	53.8958333333333	0.0321625471709627	0.00577085066789843	382340.322547301	-39.6283372307185	118.145833333333	56.4791666666667
122.145833333333	53.8958333333333	0.0321895867580523	0.00591972627852696	384092.530024592	-39.9090785581025	118.145833333333	56.4791666666667
122.1875	53.8958333333333	0.0319398674176571	0.0059961411814679	385854.982854738	-40.1871074253243	118.145833333333	56.4791666666667
122.229166666667	53.8958333333333	0.032512661070711	0.00617591124585479	427942.967820846	-42.4319549843495	117.520833333333	56.6458333333333
122.270833333333	53.8958333333333	0.0324276736820994	0.00629963265216822	429795.261058083	-42.6674713431847	117.520833333333	56.6458333333333
122.3125	53.8958333333333	0.0321189524924469	0.00584383103796222	431655.795100827	-42.9008151799595	117.520833333333	56.6458333333333
122.354166666667	53.8958333333333	0.0322382556510516	0.00575007076984356	433524.463187751	-43.1320050044788	117.520833333333	56.6458333333333
122.395833333333	53.8958333333333	0.0322303831480608	0.00582064476823759	435401.159924701	-43.3610593321322	117.520833333333	56.6458333333333
122.4375	53.8958333333333	0.0318403787768516	0.00561486574350829	437285.781274942	-43.5879966755267	117.520833333333	56.6458333333333
122.479166666667	53.8958333333333	0.0311088644666764	0.00532842680258364	398467.451654755	-42.0591860816645	118.145833333333	56.4791666666667
122.520833333333	53.8958333333333	0.0311094392809959	0.00524790939886086	459533.95147676	-45.3006055884813	117.1875	56.6875
122.5625	53.8958333333333	0.0312161685988431	0.00536497031377604	461484.402787619	-45.505805962922	117.1875	56.6875
122.604166666667	53.8958333333333	0.0314466661878605	0.00548009176061623	463441.697926839	-45.7091321445552	117.1875	56.6875
122.645833333333	53.8958333333333	0.0308191641420536	0.00530065686531962	465405.749851375	-45.9106013354998	117.1875	56.6875
122.6875	53.8958333333333	0.0310437147336518	0.00494327292647274	407754.203864771	-43.3198446375425	118.145833333333	56.4791666666667
122.729166666667	53.8958333333333	0.0310815736091356	0.00516533248444881	450691.561052425	-45.1188334522518	117.520833333333	56.6458333333333
122.770833333333	53.8958333333333	0.0325490616622236	0.0055059884982173	452635.993394297	-45.3294985548083	117.520833333333	56.6458333333333
122.8125	53.8958333333333	0.0323612967322396	0.00508397480676778	413429.903140187	-44.0469669064295	118.145833333333	56.4791666666667
122.854166666667	53.8958333333333	0.0315604699085067	0.0053529572887111	415338.36863309	-44.284596958397	118.145833333333	56.4791666666667
122.895833333333	53.8958333333333	0.031112316460452	0.00515894323915753	477327.224390678	-47.0813732638105	117.1875	56.6875
122.9375	53.8958333333333	0.0307650810017591	0.00495824145180163	479336.232703272	-47.2703185336098	117.1875	56.6875
122.979166666667	53.8958333333333	0.031099390074317	0.00508936712504834	481351.342274155	-47.4575414732038	117.1875	56.6875
123.020833333333	53.8958333333333	0.0307244411119478	0.00505646991991701	483372.476080278	-47.6430584947037	117.1875	56.6875
123.0625	53.8958333333333	0.0313556748717138	0.00504084260894263	424999.876979302	-45.4381731454985	118.145833333333	56.4791666666667
123.104166666667	53.8958333333333	0.0310185925014441	0.00468684893025673	487432.513550888	-48.0090399144902	117.1875	56.6875
123.145833333333	53.8958333333333	0.0309532621984964	0.00455600997782399	489471.268376734	-48.1895366126197	117.1875	56.6875
123.1875	53.8958333333333	0.030656629481301	0.00431877072730153	491515.749735615	-48.3683919880366	117.1875	56.6875
123.229166666667	53.8958333333333	0.030845497285568	0.00425351437669263	493565.8857372	-48.5456219155507	117.1875	56.6875
123.270833333333	53.8958333333333	0.0308515489836102	0.00443324205661624	495621.605480414	-48.721242156573	117.1875	56.6875
123.3125	53.8958333333333	0.0320480178448267	0.00451262661172353	436841.807574279	-46.7493207381988	118.145833333333	56.4791666666667
123.354166666667	53.8958333333333	0.0329095185459551	0.0047565931545784	438840.35405213	-46.9603931803515	118.145833333333	56.4791666666667
123.395833333333	53.8958333333333	0.0321528467543183	0.00436742237489888	482599.376432459	-48.2652533303377	117.520833333333	56.6458333333333
123.4375	53.8958333333333	0.0317908703125004	0.00411001269044266	503898.937779928	-49.4079374264142	117.1875	56.6875
123.479166666667	53.8958333333333	0.0322209996343676	0.00440881309880085	486698.970667034	-48.6267022391985	117.520833333333	56.6458333333333
123.520833333333	53.8958333333333	0.0321193152055967	0.00436272877597461	488757.291306921	-48.804933470104	117.520833333333	56.6458333333333
123.5625	53.8958333333333	0.0317069467022598	0.00427525582500946	510162.234805355	-49.9068120650513	117.1875	56.6875
123.604166666667	53.8958333333333	0.030769989139149	0.00397273603567737	512260.186692102	-50.0701081321728	117.1875	56.6875
123.645833333333	53.8958333333333	0.0309707293596782	0.00441895232790879	514363.126702353	-50.2319310320204	117.1875	56.6875
123.6875	53.8958333333333	0.0313480722934859	0.00434115347114225	508639.983288824	-58.8756304943241	116.6875	56.0625
123.729166666667	53.8958333333333	0.031487738428942	0.00391848911030282	364885.245809342	-63.1332984970968	118.604166666667	55.2708333333333
123.770833333333	53.8958333333333	0.0319258527365175	0.0042730504126178	367330.446567226	-63.2926156469429	118.604166666667	55.2708333333333
123.8125	53.8958333333333	0.0326426480230215	0.00482996390481098	369779.04535718	-63.4495999101015	118.604166666667	55.2708333333333
123.854166666667	53.8958333333333	0.0321529387156807	0.00436015866433752	372230.974267848	-63.6042941758201	118.604166666667	55.2708333333333
123.895833333333	53.8958333333333	0.0314313264417408	0.004203389450487	374686.1670687	-63.7567403750424	118.604166666667	55.2708333333333
123.9375	53.8958333333333	0.0315015638077214	0.00403330818964657	377144.559161161	-63.9069795039607	118.604166666667	55.2708333333333
123.979166666667	53.8958333333333	0.0311699604056131	0.00390671468836339	515058.382537997	-63.1404890115829	116.645833333333	55.7708333333333
124.020833333333	53.8958333333333	0.0292647661743438	0.00433317954048927	515058.382537997	-63.1404890115829	116.6875	55.7708333333333
124.0625	53.8958333333333	0.0287240791443723	0.00412799538540132	519950.087171729	-63.3456264679913	116.645833333333	55.7708333333333
124.104166666667	53.8958333333333	0.0287873272748377	0.00426889036491347	522399.218918855	-63.4465144702251	116.645833333333	55.7708333333333
124.145833333333	53.8958333333333	0.0291344160779378	0.00443998968607746	522399.218918855	-63.4465144702251	116.6875	55.7708333333333
124.1875	53.8958333333333	0.0287212438409081	0.00420371778612229	527303.884665558	-63.6450022307892	116.645833333333	55.7708333333333
124.229166666667	53.8958333333333	0.030080342652025	0.00391152090408654	529759.357668523	-63.7426305669918	116.645833333333	55.7708333333333
124.270833333333	53.8958333333333	0.0292911668955259	0.00389453490956838	532216.884314962	-63.8392005437304	116.645833333333	55.7708333333333
124.3125	53.8958333333333	0.0294124814654544	0.00444614425734378	532216.884314962	-63.8392005437304	116.6875	55.7708333333333
124.354166666667	53.8958333333333	0.0296029398965209	0.00471992604176735	437623.528229033	-84.2693957177056	117.6875	54.1041666666667
124.395833333333	53.8958333333333	0.029692541762788	0.00465340867415203	440348.984472032	-84.2713665198556	117.6875	54.1041666666667
124.4375	53.8958333333333	0.0297047767223996	0.00416790424812754	443074.44956444	-84.2731053214842	117.6875	54.1041666666667
124.479166666667	53.8958333333333	0.0291392931546411	0.00390326434013888	445799.922406977	-84.2746163709082	117.6875	54.1041666666667
124.520833333333	53.8958333333333	0.0302826388980231	0.00387599273085946	351093.295052442	-81.7801042850567	119.1875	54.2291666666667
124.5625	53.8958333333333	0.0310456475635454	0.00386792867219605	353804.397722924	-81.809924550014	119.1875	54.2291666666667
124.604166666667	53.8958333333333	0.0311280615251552	0.00517920923786925	416866.871497375	-66.0408097663791	118.604166666667	55.2708333333333
124.645833333333	53.8958333333333	0.0314990359369611	0.00524286515625029	823196.259584841	-78.1229453871999	112.0625	54.7708333333333
124.6875	53.8958333333333	0.0313174448960982	0.00421825699103895	421877.680765313	-66.275582152581	118.604166666667	55.2708333333333
124.729166666667	53.8958333333333	0.0316455345360522	0.00429792420456608	424386.44680495	-66.3905874430922	118.604166666667	55.2708333333333
124.770833333333	53.8958333333333	0.0317963714592043	0.00404879970312377	426897.399950886	-66.5040409283046	118.604166666667	55.2708333333333
124.8125	53.8958333333333	0.0317831785481477	0.00392550466655386	429410.500960151	-66.615968508618	118.604166666667	55.2708333333333
124.854166666667	53.8958333333333	0.031815662875959	0.00475011259724912	431925.711464753	-66.7263955430969	118.604166666667	55.2708333333333
124.895833333333	53.8958333333333	0.0320238923840135	0.00458704436032684	434442.993948246	-66.8353468625624	118.604166666667	55.2708333333333
124.9375	53.8958333333333	0.0325438596576194	0.00370923388645711	391778.611749179	-82.1595154523784	118.979166666667	54.2291666666667
124.979166666667	53.8958333333333	0.0326560075269706	0.00374702216889117	394492.213643275	-82.1801686036951	118.979166666667	54.2291666666667
125.020833333333	53.8958333333333	0.0325575508656601	0.00364879049295364	442006.910408573	-67.153587180835	118.604166666667	55.2708333333333
125.0625	53.8958333333333	0.0329205031270293	0.00474281100790625	444532.121893405	-67.2568738228656	118.604166666667	55.2708333333333
125.104166666667	53.8958333333333	0.0328333791598263	0.0046735372990188	447059.229776775	-67.3588014150795	118.604166666667	55.2708333333333
125.145833333333	53.8958333333333	0.0327168143379211	0.00329221347410081	449588.201197908	-67.4593918752162	118.604166666667	55.2708333333333
125.1875	53.8958333333333	0.0328874167372193	0.00370161939906591	452119.004002294	-67.5586666753199	118.604166666667	55.2708333333333
125.229166666667	53.8958333333333	0.0330234783212601	0.00388955789492982	454651.606723359	-67.6566468523334	118.604166666667	55.2708333333333
125.270833333333	53.8958333333333	0.0329007625383183	0.00381306913841891	457185.978564687	-67.7533530184153	118.604166666667	55.2708333333333
125.3125	53.8958333333333	0.0336023745740754	0.00395279624759821	602076.712403985	-62.9121310372852	116.6875	56.0625
125.354166666667	53.8958333333333	0.0338428745213444	0.00392905130762506	642496.498282194	-62.448119915428	116.145833333333	56.2291666666667
125.395833333333	53.8958333333333	0.0353413752893028	0.00381334789250904	644925.868844715	-62.5266986537377	116.145833333333	56.2291666666667
125.4375	53.8958333333333	0.0339039334938002	0.00372254921510151	657460.87087235	-58.5625754392381	116.270833333333	56.6458333333333
125.479166666667	53.8958333333333	0.0328669578559322	0.00371326813259275	688413.119343332	-65.4307854122377	115.395833333333	56.0625
125.520833333333	53.8958333333333	0.0329400343905413	0.00414706265553965	662139.471985043	-58.7418515616464	116.270833333333	56.6458333333333
125.5625	53.8958333333333	0.0331186013808411	0.00400992520700631	664482.09215301	-58.830361451236	116.270833333333	56.6458333333333
125.604166666667	53.8958333333333	0.0338845306642878	0.00400377614896279	666826.893189862	-58.9181288562533	116.270833333333	56.6458333333333
125.645833333333	53.8958333333333	0.0331345533756975	0.00389524873483043	669173.851332903	-59.0051608972167	116.270833333333	56.6458333333333
125.6875	53.8958333333333	0.0337776844894965	0.00391918722754444	671522.943126943	-59.0914646142776	116.270833333333	56.6458333333333
125.729166666667	53.8958333333333	0.0349375447676118	0.00394047658709513	673874.145419699	-59.1770469681453	116.270833333333	56.6458333333333
125.770833333333	53.8958333333333	0.0329128872632596	0.0036378587679406	705879.892685519	-65.8426176124769	115.395833333333	56.0625
125.8125	53.8958333333333	0.032957499352841	0.00477391040930203	887004.021975016	-74.9022664416891	112.270833333333	55.2291666666667
125.854166666667	53.8958333333333	0.0331580487895841	0.00365946778062252	710880.623940789	-65.9554832212306	115.395833333333	56.0625
125.895833333333	53.8958333333333	0.0338391728003684	0.00374433075852693	683299.606882238	-59.5122992365784	116.270833333333	56.6458333333333
125.9375	53.8958333333333	0.0338176876676962	0.00353589259914686	715885.712086531	-66.066293623736	115.395833333333	56.0625
125.979166666667	53.8958333333333	0.0351091576024471	0.00344255305627555	718389.859324353	-66.1209409860888	115.395833333333	56.0625
126.020833333333	53.8958333333333	0.0352971543865363	0.00356185676109714	681562.614275129	-63.62325107778	116.145833333333	56.2291666666667
126.0625	53.8958333333333	0.035815835892067	0.00354918066321233	684017.310817903	-63.6911925447148	116.145833333333	56.2291666666667
126.104166666667	53.8958333333333	0.0352583640413959	0.0036163474525396	686473.44049065	-63.7585257045902	116.145833333333	56.2291666666667
126.145833333333	53.8958333333333	0.0348802573251916	0.00364611463756695	697497.359990484	-59.9946719000437	116.270833333333	56.6458333333333
120.020833333333	53.8541666666667	0.0272016871478079	0.00921898614336912	259846.190665864	-37.2356915941437	117.520833333333	55.6875
120.0625	53.8541666666667	0.026074508336878	0.00931629080748663	248955.447006267	-23.4487714551986	118.479166666667	55.8958333333333
120.104166666667	53.8541666666667	0.0259540595148412	0.00929574449117294	250058.424714266	-23.9912748387059	118.479166666667	55.8958333333333
120.145833333333	53.8541666666667	0.0253461573820324	0.00951638959630577	251185.012457482	-24.5288119977991	118.479166666667	55.8958333333333
120.1875	53.8541666666667	0.0258893861654311	0.00968787228371917	253507.750794091	-25.5888457338467	118.4375	55.8958333333333
120.229166666667	53.8541666666667	0.026280526564585	0.00985013982174308	317624.705905631	-35.3741161347083	117.270833333333	56.1458333333333
120.270833333333	53.8541666666667	0.0267587076896014	0.00880615638300777	315164.617994974	-38.7923090814982	117.104166666667	56.0208333333333
120.3125	53.8541666666667	0.0266867973188013	0.00863396673480652	251895.453539808	-31.2716887811279	118.229166666667	55.7708333333333
120.354166666667	53.8541666666667	0.02703357479032	0.0088524840671856	318626.331652802	-39.4933546198279	117.104166666667	56.0208333333333
120.395833333333	53.8541666666667	0.0262747966748037	0.0080899527845733	254782.410890629	-32.2583051577314	118.229166666667	55.7708333333333
120.4375	53.8541666666667	0.0261130510384516	0.00800961316549993	277237.008501517	-41.4228174214564	117.520833333333	55.6875
120.479166666667	53.8541666666667	0.0261615582355551	0.00760026529395797	279058.024398585	-41.811148659791	117.520833333333	55.6875
120.520833333333	53.8541666666667	0.0256071952198544	0.00747811433054697	270125.479372851	-38.3307398294965	117.854166666667	55.7291666666667
120.5625	53.8541666666667	0.0257708723013203	0.00688336760424465	271833.860302811	-38.75027475359	117.854166666667	55.7291666666667
120.604166666667	53.8541666666667	0.0284168669042822	0.00661583471839325	273557.796510065	-39.1643327695677	117.854166666667	55.7291666666667
120.645833333333	53.8541666666667	0.0290556161106184	0.00643769559183842	198975.831019167	-58.0912897811494	118.020833333333	54.7708333333333
120.6875	53.8541666666667	0.0295265116421709	0.00635144213226598	201308.170684572	-58.4701913453654	118.020833333333	54.7708333333333
120.729166666667	53.8541666666667	0.0292638238001169	0.00637465834141274	203649.878745661	-58.840008653872	118.020833333333	54.7708333333333
120.770833333333	53.8541666666667	0.0297901758933568	0.00646024983399797	206510.382210826	-48.38538510652	118.354166666667	55.0625
120.8125	53.8541666666667	0.0296717200050253	0.00609758177476828	208258.318904297	-58.07999123925	118.0625	54.8125
120.854166666667	53.8541666666667	0.0308715281267927	0.00644431242772681	210639.55191957	-49.3090581896954	118.354166666667	55.0625
120.895833333333	53.8541666666667	0.030606918942374	0.00615277112790158	212930.905701532	-58.7933628792368	118.0625	54.8125
120.9375	53.8541666666667	0.0285119235605373	0.00623208345648175	287875.142640654	-42.2863724509053	117.854166666667	55.7291666666667
120.979166666667	53.8541666666667	0.0289613524585168	0.00604665266597876	289726.473472647	-42.653697567156	117.854166666667	55.7291666666667
121.020833333333	53.8541666666667	0.0281651467915976	0.006204114106193	291590.646257872	-43.0161258261817	117.854166666667	55.7291666666667
121.0625	53.8541666666667	0.0252607703979667	0.0067914604677332	336260.909533436	-41.581379189335	117.479166666667	56.0625
121.104166666667	53.8541666666667	0.0250942025618674	0.0064593064771324	343207.034915281	-41.6553069737042	117.4375	56.1041666666667
121.145833333333	53.8541666666667	0.0261644749473934	0.00731629036136006	351790.355366102	-47.097940229698	117.020833333333	55.9375
121.1875	53.8541666666667	0.0261281927536238	0.00732297827995967	353803.195306187	-47.3663520500519	117.020833333333	55.9375
121.229166666667	53.8541666666667	0.0251273818000235	0.00602173455227731	348722.934105018	-42.5639960015051	117.4375	56.1041666666667
121.270833333333	53.8541666666667	0.0255967865586213	0.00572416052916838	350582.788441894	-42.8601490358132	117.4375	56.1041666666667
121.3125	53.8541666666667	0.0249893417196899	0.00604454233045292	352452.97317269	-43.1529878547286	117.4375	56.1041666666667
121.354166666667	53.8541666666667	0.0246727365953535	0.00616801210418586	354333.324066004	-43.442547009236	117.4375	56.1041666666667
121.395833333333	53.8541666666667	0.0293545440925355	0.00595564482492572	370219.012773017	-52.913828433287	116.6875	55.7708333333333
121.4375	53.8541666666667	0.0310605167985836	0.00614010607894474	241754.003900741	-48.1435311626313	118.604166666667	55.2708333333333
121.479166666667	53.8541666666667	0.0309375052515843	0.00571501599731131	376809.126900555	-53.5671531206791	116.645833333333	55.7708333333333
121.520833333333	53.8541666666667	0.029547553182895	0.00549874206731858	251843.416909215	-78.9298684519577	117.729166666667	54.2291666666667
121.5625	53.8541666666667	0.0297872322541982	0.00539564576609555	254534.654583166	-79.014845567456	117.729166666667	54.2291666666667
121.604166666667	53.8541666666667	0.0314180881206943	0.00642040592888432	250021.526184073	-49.6876343966974	118.604166666667	55.2708333333333
121.645833333333	53.8541666666667	0.0320765282466566	0.00639373032460921	610140.643721151	-76.6417994145025	112.395833333333	54.7708333333333
121.6875	53.8541666666667	0.0324147305084101	0.00601917231674173	612808.467560364	-76.667273119598	112.395833333333	54.7708333333333
121.729166666667	53.8541666666667	0.0318915784496677	0.00611003560348563	256344.416364917	-50.7768304171288	118.604166666667	55.2708333333333
121.770833333333	53.8541666666667	0.0325086136855821	0.00621371317987515	411722.759967745	-39.2810080972133	117.520833333333	56.6458333333333
121.8125	53.8541666666667	0.0325268624860733	0.00616069772993917	413463.520171706	-39.5411284559805	117.520833333333	56.6458333333333
121.854166666667	53.8541666666667	0.031926576604947	0.00618760803666016	398065.215463527	-40.0999101650999	117.6875	56.5208333333333
121.895833333333	53.8541666666667	0.0314918956322326	0.00622975302734929	399836.192430019	-40.3664899599727	117.6875	56.5208333333333
121.9375	53.8541666666667	0.03119331422769	0.00628141133139109	418742.657103843	-40.3075742365768	117.520833333333	56.6458333333333
121.979166666667	53.8541666666667	0.0322525041143516	0.00627190009813209	420520.922911019	-40.5584742590494	117.520833333333	56.6458333333333
122.020833333333	53.8541666666667	0.0319769358471727	0.00607359264038335	422308.269613983	-40.8071118950289	117.520833333333	56.6458333333333
122.0625	53.8541666666667	0.0329779396454609	0.00624672984027078	424104.581766038	-41.0535044397794	117.520833333333	56.6458333333333
122.104166666667	53.8541666666667	0.0325332530090092	0.00606813925092921	425909.745291165	-41.2976692763525	117.520833333333	56.6458333333333
122.145833333333	53.8541666666667	0.0320825002153399	0.00595872131847534	387661.276976642	-39.4698536658003	118.145833333333	56.4791666666667
122.1875	53.8541666666667	0.0314314248280486	0.00566447344461236	389409.330528324	-39.7473274409153	118.145833333333	56.4791666666667
122.229166666667	53.8541666666667	0.0313671172314724	0.005801307114492	431377.223795395	-42.0169724569097	117.520833333333	56.6458333333333
122.270833333333	53.8541666666667	0.0324556643322994	0.00621440794047057	392935.783087808	-40.2943757410901	118.145833333333	56.4791666666667
122.3125	53.8541666666667	0.0320361377431901	0.00569542025127863	435064.436118191	-42.4856910403583	117.520833333333	56.6458333333333
122.354166666667	53.8541666666667	0.0323615601319316	0.00597426276652197	436920.388338326	-42.7168582562187	117.520833333333	56.6458333333333
122.395833333333	53.8541666666667	0.0325518727323636	0.00613995870712342	438784.431285584	-42.9459210315556	117.520833333333	56.6458333333333
122.4375	53.8541666666667	0.0324573532683843	0.00573187632619864	400106.292166444	-41.3574532101995	118.145833333333	56.4791666666667
122.479166666667	53.8541666666667	0.032543669730922	0.00542843397092737	401922.65269725	-41.6168822570929	118.145833333333	56.4791666666667
122.520833333333	53.8541666666667	0.0323105560568958	0.00545668125172716	403748.250011161	-41.8738174422155	118.145833333333	56.4791666666667
122.5625	53.8541666666667	0.0320120665107593	0.00548563794970872	405582.95873221	-42.1282800439755	118.145833333333	56.4791666666667
122.604166666667	53.8541666666667	0.0311996261921188	0.00527928410611832	407426.655119685	-42.3802914016573	118.145833333333	56.4791666666667
122.645833333333	53.8541666666667	0.0315939133520389	0.00525325829911364	409279.217058849	-42.6298729024375	118.145833333333	56.4791666666667
122.6875	53.8541666666667	0.0323981457207537	0.00521243344707334	411140.524050983	-42.8770459689342	118.145833333333	56.4791666666667
122.729166666667	53.8541666666667	0.0322747741681561	0.00510672994248531	413010.45720284	-43.1218320472815	118.145833333333	56.4791666666667
122.770833333333	53.8541666666667	0.0324042500682431	0.00528214592483472	414888.899215539	-43.364252595715	118.145833333333	56.4791666666667
122.8125	53.8541666666667	0.0324590245543963	0.00511439250245821	457847.75564895	-45.1246992152674	117.520833333333	56.6458333333333
122.854166666667	53.8541666666667	0.0321085381262465	0.00513107787541974	418670.848529253	-43.8420829312512	118.145833333333	56.4791666666667
122.895833333333	53.8541666666667	0.0315416893065016	0.00508013407938901	420574.129096962	-44.0775355994605	118.145833333333	56.4791666666667
122.9375	53.8541666666667	0.0311699460338912	0.00504027250160851	422485.465033256	-44.3107084804968	118.145833333333	56.4791666666667
122.979166666667	53.8541666666667	0.0307032513794503	0.00506399715117275	484499.025929366	-47.0542333872653	117.1875	56.6875
123.020833333333	53.8541666666667	0.0314148908674657	0.00521290134011757	426331.866484338	-44.7703002923503	118.145833333333	56.4791666666667
123.0625	53.8541666666667	0.0316072629097636	0.00496489241219421	428266.717515716	-44.9967618045563	118.145833333333	56.4791666666667
123.104166666667	53.8541666666667	0.0319024635645436	0.00474415893672263	430209.194920337	-45.2210286763471	118.145833333333	56.4791666666667
123.145833333333	53.8541666666667	0.0320693553301415	0.00462050775744845	432159.195172065	-45.4431220388102	118.145833333333	56.4791666666667
123.1875	53.8541666666667	0.0320722536629698	0.00450247549183076	475608.661896622	-46.9217186890178	117.520833333333	56.6458333333333
123.229166666667	53.8541666666667	0.0311578319182135	0.00442022427142987	496648.232047625	-48.145433456962	117.1875	56.6875
123.270833333333	53.8541666666667	0.0318025189660478	0.00430155081116159	438053.319551619	-46.0965711881995	118.145833333333	56.4791666666667
123.3125	53.8541666666667	0.0319610455365867	0.00422447039522586	440032.404894315	-46.3101801886849	118.145833333333	56.4791666666667
123.354166666667	53.8541666666667	0.0324652620704463	0.00479064432309201	442018.517041916	-46.5217200539921	118.145833333333	56.4791666666667
123.395833333333	53.8541666666667	0.033136217097575	0.00493656893175309	444011.560995213	-46.731211360885	118.145833333333	56.4791666666667
123.4375	53.8541666666667	0.0325015498505145	0.00494917251220062	487734.828959752	-48.0399044985484	117.520833333333	56.6458333333333
123.479166666667	53.8541666666667	0.0322296587977525	0.00475912981579317	489776.596979873	-48.2203696754113	117.520833333333	56.6458333333333
123.520833333333	53.8541666666667	0.0315794849793865	0.00422820542182416	523665.691533588	-60.2118121931462	116.229166666667	55.9791666666667
123.5625	53.8541666666667	0.0310105859656508	0.00390842737316902	492930.857152784	-61.5683102110722	116.645833333333	55.7708333333333
123.604166666667	53.8541666666667	0.0310331964259605	0.00404668719885167	495343.348107703	-61.6854423318789	116.645833333333	55.7708333333333
123.645833333333	53.8541666666667	0.0309758370020356	0.00416682356990153	517341.974957537	-49.8379982015266	117.1875	56.6875
123.6875	53.8541666666667	0.0310175312782356	0.00413183993785922	511052.540639948	-58.4314787771994	116.6875	56.0625
123.729166666667	53.8541666666667	0.031581467763996	0.00396836620698356	367004.350715536	-62.4881277663034	118.604166666667	55.2708333333333
123.770833333333	53.8541666666667	0.0314744352246369	0.00385423792933896	369437.951200295	-62.6508040506107	118.604166666667	55.2708333333333
123.8125	53.8541666666667	0.0325020117347762	0.00453402420808165	371875.102246798	-62.811127598668	118.604166666667	55.2708333333333
123.854166666667	53.8541666666667	0.0321497435083922	0.00423835170383915	374315.733653933	-62.9691410312284	118.604166666667	55.2708333333333
123.895833333333	53.8541666666667	0.031284900256615	0.00395910404406919	512302.670184698	-62.4698968725027	116.645833333333	55.7708333333333
123.9375	53.8541666666667	0.0314198706009212	0.00394648286645722	514735.254720379	-62.5770940974566	116.645833333333	55.7708333333333
123.979166666667	53.8541666666667	0.0309725546126996	0.0039405601499961	517170.188956271	-62.6831222792376	116.645833333333	55.7708333333333
124.020833333333	53.8541666666667	0.030136847635416	0.00406232838791444	519607.43900295	-62.7879967428868	116.645833333333	55.7708333333333
124.0625	53.8541666666667	0.0301147617808875	0.00403356154803328	522046.971567858	-62.8917325687074	116.645833333333	55.7708333333333
124.104166666667	53.8541666666667	0.0296142837378865	0.00408361313948423	524488.753942918	-62.9943445965718	116.645833333333	55.7708333333333
124.145833333333	53.8541666666667	0.0292945700256712	0.00469128118650336	524488.753942918	-62.9943445965718	116.6875	55.7708333333333
124.1875	53.8541666666667	0.0294613370413531	0.00467999337737634	526932.753992407	-63.0958474301573	116.6875	55.7708333333333
124.229166666667	53.8541666666667	0.0295366081835637	0.00466896298620797	529378.940141096	-63.1962554411069	116.6875	55.7708333333333
124.270833333333	53.8541666666667	0.0294371490872381	0.00492416128462641	551778.970074244	-51.7004999191727	117.1875	56.7291666666667
124.3125	53.8541666666667	0.0293658332126252	0.00441102985655425	435385.746655135	-83.660870423334	117.6875	54.1041666666667
124.354166666667	53.8541666666667	0.0298372103411937	0.00413163426906792	438110.863007181	-83.6668585270261	117.6875	54.1041666666667
124.395833333333	53.8541666666667	0.0310064913568063	0.00406333968734763	440836.010220998	-83.6725638912931	117.6875	54.1041666666667
124.4375	53.8541666666667	0.0303141938125237	0.0040890895498853	346370.093710952	-80.9598431415406	119.1875	54.2291666666667
124.479166666667	53.8541666666667	0.0311061051327386	0.00384838627305848	411299.965257949	-65.0884393188153	118.604166666667	55.2708333333333
124.520833333333	53.8541666666667	0.0310188392702959	0.00370543095039061	413787.996617845	-65.2145903907616	118.604166666667	55.2708333333333
124.5625	53.8541666666667	0.0310267540283546	0.00386207790754613	416278.541597135	-65.3390299080615	118.604166666667	55.2708333333333
124.604166666667	53.8541666666667	0.0315185562627239	0.00400411177484844	418771.554480121	-65.4617867207113	118.604166666667	55.2708333333333
124.645833333333	53.8541666666667	0.0319989293920517	0.00386356822321997	421266.990583292	-65.5828890755339	118.604166666667	55.2708333333333
124.6875	53.8541666666667	0.0322294604314439	0.00467230816480028	423764.806227532	-65.7023646305493	118.604166666667	55.2708333333333
124.729166666667	53.8541666666667	0.0321648510089434	0.00354510390585458	426264.958711191	-65.8202404689886	118.604166666667	55.2708333333333
124.770833333333	53.8541666666667	0.0317667840588223	0.00351566774870993	428767.406283963	-65.9365431129576	118.604166666667	55.2708333333333
124.8125	53.8541666666667	0.0318376099125714	0.00356456784465294	431272.108121545	-66.0512985367558	118.604166666667	55.2708333333333
124.854166666667	53.8541666666667	0.0324738890120294	0.00485866933821334	433779.024301069	-66.1645321798632	118.604166666667	55.2708333333333
124.895833333333	53.8541666666667	0.0325513316082663	0.00360291823139193	436288.115777286	-66.2762689595997	118.604166666667	55.2708333333333
124.9375	53.8541666666667	0.0323399138173609	0.00364207465394993	438799.344359428	-66.3865332834639	118.604166666667	55.2708333333333
124.979166666667	53.8541666666667	0.0326210028220556	0.00479695459467184	441312.672688791	-66.4953490611614	118.604166666667	55.2708333333333
125.020833333333	53.8541666666667	0.0327492393917247	0.00462229291853673	443828.064216997	-66.6027397163303	118.604166666667	55.2708333333333
125.0625	53.8541666666667	0.0323994039811384	0.00466450209732053	446345.483184849	-66.7087281979665	118.604166666667	55.2708333333333
125.104166666667	53.8541666666667	0.0326207138506664	0.00360239585663442	448864.894601878	-66.813336991563	118.604166666667	55.2708333333333
125.145833333333	53.8541666666667	0.032598561705351	0.00378188838268026	451386.264226456	-66.9165881299654	118.604166666667	55.2708333333333
125.1875	53.8541666666667	0.0327647677940539	0.00409073919373023	408711.248797717	-81.6325771405562	118.979166666667	54.2291666666667
125.229166666667	53.8541666666667	0.0323757388083505	0.00398372745399286	411424.003727224	-81.6545304012022	118.979166666667	54.2291666666667
125.270833333333	53.8541666666667	0.0326786752415645	0.00392030761808744	414136.909366479	-81.6759748363719	118.979166666667	54.2291666666667
125.3125	53.8541666666667	0.032813915157936	0.00384276136831071	604202.544559838	-62.5217519491558	116.6875	56.0625
125.354166666667	53.8541666666667	0.0335229645950792	0.00386426949461698	644654.700960699	-62.0839156618345	116.145833333333	56.2291666666667
125.395833333333	53.8541666666667	0.0338620859538672	0.00361911675427708	647078.399854074	-62.16360863508	116.145833333333	56.2291666666667
125.4375	53.8541666666667	0.0357238327616057	0.00364336581781626	649503.871459914	-62.2425791339908	116.145833333333	56.2291666666667
125.479166666667	53.8541666666667	0.0356908251485049	0.00367885161661051	651931.095131548	-62.3208346981162	116.145833333333	56.2291666666667
125.520833333333	53.8541666666667	0.0359869328600961	0.00378340867504532	654360.050510601	-62.3983827707192	116.145833333333	56.2291666666667
125.5625	53.8541666666667	0.0357440032912996	0.00362120289943447	695329.973661337	-65.2046746204591	115.395833333333	56.0625
125.604166666667	53.8541666666667	0.0358460634049227	0.00398658892114717	669232.860628252	-58.579324790864	116.270833333333	56.6458333333333
125.645833333333	53.8541666666667	0.0354507787829732	0.00392845500024361	671573.763054631	-58.6672377611566	116.270833333333	56.6458333333333
125.6875	53.8541666666667	0.0353336726482745	0.00388257688347359	673916.844086539	-58.7544207735156	116.270833333333	56.6458333333333
125.729166666667	53.8541666666667	0.0352882375012195	0.00386249981323527	676262.080242631	-58.8408807423435	116.270833333333	56.6458333333333
125.770833333333	53.8541666666667	0.033906429276169	0.00351878401601856	678116.556871769	-58.4803642796574	116.3125	56.6875
125.8125	53.8541666666667	0.0326903623375506	0.00352999177023746	680454.974333044	-58.5670176206897	116.3125	56.6875
125.854166666667	53.8541666666667	0.0350090393411415	0.0035740411011896	712782.731988763	-65.6164517012644	115.395833333333	56.0625
125.895833333333	53.8541666666667	0.0350254507413571	0.00357156519258297	715280.589171721	-65.6731588080816	115.395833333333	56.0625
125.9375	53.8541666666667	0.0334524582567317	0.00347507261783232	687483.057342413	-58.8227375121403	116.3125	56.6875
125.979166666667	53.8541666666667	0.0334992084140222	0.00352314560940872	689829.953151708	-58.906585986153	116.3125	56.6875
126.020833333333	53.8541666666667	0.0349844103618485	0.00350284209894848	722780.787905558	-65.840218334701	115.395833333333	56.0625
126.0625	53.8541666666667	0.035933230090368	0.00363228196402884	694529.914224699	-59.0722343446857	116.3125	56.6875
126.104166666667	53.8541666666667	0.0357949691613462	0.00365642420711842	688536.501104094	-63.4137195853363	116.145833333333	56.2291666666667
126.145833333333	53.8541666666667	0.0355421046221871	0.00359200704769599	699237.957403946	-59.2351932537225	116.3125	56.6875
126.1875	53.8541666666667	0.0350224119271821	0.00359886682369991	693443.28283414	-63.5486540121146	116.145833333333	56.2291666666667
126.229166666667	53.8541666666667	0.034615981651632	0.00357728067257848	735302.480944541	-66.1087442689673	115.395833333333	56.0625
126.270833333333	53.8541666666667	0.0357194950730752	0.00349427733053609	737809.91803111	-66.1610069786745	115.395833333333	56.0625
126.3125	53.8541666666667	0.0355565425610552	0.0036094537112297	740318.361398375	-66.2127997950701	115.395833333333	56.0625
120.020833333333	53.8125	0.0266010010443924	0.00877899991410956	263553.345201745	-36.6259641452923	117.520833333333	55.6875
120.0625	53.8125	0.026175940179196	0.00852907025855734	265199.234582135	-37.0680541089161	117.520833333333	55.6875
120.104166666667	53.8125	0.0268423058149079	0.0089417779280986	249119.14151457	-28.1909034330326	118.229166666667	55.7708333333333
120.145833333333	53.8125	0.0263492524187864	0.00871578872009674	268541.067580331	-37.935209246579	117.520833333333	55.6875
120.1875	53.8125	0.0261978486108258	0.00833842033794761	270236.391046849	-38.3603750510246	117.520833333333	55.6875
120.229166666667	53.8125	0.0262075617335038	0.00853655202001512	271947.580269745	-38.7800025121229	117.520833333333	55.6875
120.270833333333	53.8125	0.0257357297123932	0.00792440494290839	263999.019879064	-35.1086643254757	117.854166666667	55.7291666666667
120.3125	53.8125	0.0259096046138129	0.00795867844837564	275416.367952179	-39.6028584946322	117.520833333333	55.6875
120.354166666667	53.8125	0.0257077402728284	0.00752127834404471	268813.021773701	-36.4436690255569	117.8125	55.7291666666667
120.395833333333	53.8125	0.0258671684258464	0.00770756184679162	278945.102593689	-40.4042200752696	117.520833333333	55.6875
120.4375	53.8125	0.0256893651557742	0.00706246341938674	270451.757770083	-36.8776092586436	117.854166666667	55.7291666666667
120.479166666667	53.8125	0.0262725403824575	0.00722846476995453	273778.498877654	-37.7291598472415	117.8125	55.7291666666667
120.520833333333	53.8125	0.0256651635050049	0.00734637202992013	273778.498877656	-37.7291598472421	117.854166666667	55.7291666666667
120.5625	53.8125	0.026060383575717	0.00722525522395031	275465.907816868	-38.1468630956314	117.854166666667	55.7291666666667
120.604166666667	53.8125	0.0256411823520687	0.00706795995922613	277168.952232944	-38.5592491991715	117.854166666667	55.7291666666667
120.645833333333	53.8125	0.0285291856112735	0.00666528242299084	201465.55937561	-56.9719772433553	118.020833333333	54.7708333333333
120.6875	53.8125	0.0285701147170412	0.00643968105456955	273778.498877656	-37.7291598472421	118.020833333333	55.7291666666667
120.729166666667	53.8125	0.0292901592726026	0.00632956996501466	207605.176701821	-46.9596080111133	118.354166666667	55.0625
120.770833333333	53.8125	0.0298262245872841	0.00666451292903059	208413.263625945	-58.1062015139637	118.020833333333	54.7708333333333
120.8125	53.8125	0.0290085677405214	0.00645415893575994	285908.817104976	-40.5431982369492	117.854166666667	55.7291666666667
120.854166666667	53.8125	0.0283535448757756	0.00662259556275349	287699.803613952	-40.9247598707355	117.854166666667	55.7291666666667
120.895833333333	53.8125	0.0296888197276577	0.00647972601530418	215750.581988611	-48.8171226524651	118.354166666667	55.0625
120.9375	53.8125	0.0308920094793838	0.00693034998113089	217823.159451358	-49.2588428849729	118.354166666667	55.0625
120.979166666667	53.8125	0.0293843608068832	0.00673293899885993	216496.455184939	-63.4219066837752	117.979166666667	54.6458333333333
121.020833333333	53.8125	0.0294656716481688	0.0062402628803232	220652.077357355	-76.539447407055	117.729166666667	54.2291666666667
121.0625	53.8125	0.0279140939588842	0.00619011583381108	296855.497576426	-42.7594314931606	117.854166666667	55.7291666666667
121.104166666667	53.8125	0.0279352397156617	0.00646892565944057	298725.061337126	-43.112130459352	117.854166666667	55.7291666666667
121.145833333333	53.8125	0.0255700218409558	0.00621094584398171	348497.139879516	-41.45229864373	117.4375	56.1041666666667
121.1875	53.8125	0.0278498060280287	0.00606542296444235	350319.479586065	-41.7548666836298	117.4375	56.1041666666667
121.229166666667	53.8125	0.0292772302051589	0.00614314256429849	364395.724759568	-51.4289733307223	116.6875	55.7708333333333
121.270833333333	53.8125	0.0288603398803069	0.00566333603746388	236691.950845593	-77.2720640119478	117.729166666667	54.2291666666667
121.3125	53.8125	0.0294272026566758	0.00547953508807051	239369.683994116	-77.3832965589048	117.729166666667	54.2291666666667
121.354166666667	53.8125	0.030010801756691	0.0054074563513024	242048.566136463	-77.4916944618518	117.729166666667	54.2291666666667
121.395833333333	53.8125	0.0306103363922854	0.00534709306680082	244728.55862766	-77.5973496453772	117.729166666667	54.2291666666667
121.4375	53.8125	0.0310595020312102	0.00574310060808553	247409.624471417	-77.7003501512923	117.729166666667	54.2291666666667
121.479166666667	53.8125	0.0312645170896628	0.00590850432746992	386269.198689751	-37.165563831797	117.6875	56.5208333333333
121.520833333333	53.8125	0.031363206656963	0.00573616218159516	252774.835959961	-77.8987210728074	117.729166666667	54.2291666666667
121.5625	53.8125	0.0310955057892341	0.00541191189709673	255458.915101598	-77.9942499003841	117.729166666667	54.2291666666667
121.604166666667	53.8125	0.0308046318002776	0.00567748578254133	258143.934441387	-78.0874412175155	117.729166666667	54.2291666666667
121.645833333333	53.8125	0.0309768268367256	0.00597750510804628	381345.549806811	-36.2824236659143	117.979166666667	56.5208333333333
121.6875	53.8125	0.0317312034502532	0.0060524842904765	382975.439552814	-36.5794697031863	117.979166666667	56.5208333333333
121.729166666667	53.8125	0.0326013365298734	0.0066370938060685	259301.831700675	-49.9833891758617	118.604166666667	55.2708333333333
121.770833333333	53.8125	0.0326054521825409	0.00676256448301572	261409.236177973	-50.3364936990017	118.604166666667	55.2708333333333
121.8125	53.8125	0.0325709391022166	0.0065698496899424	399876.441032163	-39.4057271835843	117.6875	56.5208333333333
121.854166666667	53.8125	0.0316338544633534	0.00646106574293004	401623.698158262	-39.6743104207445	117.6875	56.5208333333333
121.895833333333	53.8125	0.0322284912461061	0.00657612996191973	403380.812101111	-39.9404123230986	117.6875	56.5208333333333
121.9375	53.8125	0.0314298848565275	0.00619857910700882	422289.836214001	-39.9011197535784	117.520833333333	56.6458333333333
121.979166666667	53.8125	0.031993017793526	0.00627167599233526	272101.806384507	-52.0152472762322	118.604166666667	55.2708333333333
122.020833333333	53.8125	0.0322073544387461	0.00617419670739305	425829.287365644	-40.3999184374341	117.520833333333	56.6458333333333
122.0625	53.8125	0.0319697155331741	0.00592741824276705	427612.595739182	-40.6459982854143	117.520833333333	56.6458333333333
122.104166666667	53.8125	0.0321235178256543	0.00629892475787408	429404.808235413	-40.8898871292969	117.520833333333	56.6458333333333
122.145833333333	53.8125	0.032852671100522	0.00661496419039617	431205.813193643	-41.1316015766049	117.520833333333	56.6458333333333
122.1875	53.8125	0.0320071371724196	0.00583883364192309	433015.500264901	-41.3711583131854	117.520833333333	56.6458333333333
122.229166666667	53.8125	0.0315379378896694	0.00570744422596701	434833.760406956	-41.6085740931651	117.520833333333	56.6458333333333
122.270833333333	53.8125	0.031756944323315	0.00575835656216724	436660.48587879	-41.8438657292673	117.520833333333	56.6458333333333
122.3125	53.8125	0.0324009492963574	0.00585285062750526	438495.570234542	-42.0770500834806	117.520833333333	56.6458333333333
122.354166666667	53.8125	0.0323381386082033	0.00598385321328574	440338.908316986	-42.3081440580782	117.520833333333	56.6458333333333
122.395833333333	53.8125	0.0325405477186695	0.00620420347402676	442190.396250553	-42.5371645869768	117.520833333333	56.6458333333333
122.4375	53.8125	0.0321029331245105	0.00585896312592529	444049.931433902	-42.7641286274257	117.520833333333	56.6458333333333
122.479166666667	53.8125	0.0311339793060002	0.00545955510407668	445917.412532112	-42.9890531520232	117.520833333333	56.6458333333333
122.520833333333	53.8125	0.0298537195837485	0.00559629440789128	466104.550092371	-44.4915616390384	117.1875	56.6875
122.5625	53.8125	0.0310703531331749	0.00540766647014594	468031.48399567	-44.6972545703234	117.1875	56.6875
122.604166666667	53.8125	0.031733377967211	0.00536955646129884	410864.251040706	-41.9449616612863	118.145833333333	56.4791666666667
122.645833333333	53.8125	0.031377241668811	0.00533546468708954	412703.22366964	-42.1944235774945	118.145833333333	56.4791666666667
122.6875	53.8125	0.0317479523962919	0.00525339773705119	414551.007459326	-42.4415154225573	118.145833333333	56.4791666666667
122.729166666667	53.8125	0.0317510769592469	0.00516150041529183	416407.484458068	-42.6862576414768	118.145833333333	56.4791666666667
122.770833333333	53.8125	0.0323759498171665	0.00558518740157072	418272.538255282	-42.9286707085988	118.145833333333	56.4791666666667
122.8125	53.8125	0.0320767801723694	0.00531265202329723	461131.565177677	-44.7170627637091	117.520833333333	56.6458333333333
122.854166666667	53.8125	0.031732472575545	0.00505994390224973	422027.918247093	-43.4065913666806	118.145833333333	56.4791666666667
122.895833333333	53.8125	0.0316788324670369	0.00507587496276282	423918.019232438	-43.642139957355	118.145833333333	56.4791666666667
122.9375	53.8125	0.0309354706575752	0.00519437252727696	425816.246575062	-43.8754413761464	118.145833333333	56.4791666666667
122.979166666667	53.8125	0.0306105662241994	0.00513996959460145	487670.428135817	-46.6561591241818	117.1875	56.6875
123.020833333333	53.8125	0.0309609266120151	0.00508699623140424	489669.489147985	-46.84259331605	117.1875	56.6875
123.0625	53.8125	0.0313505920353054	0.0050223409055653	491674.631575346	-47.0273702151277	117.1875	56.6875
123.104166666667	53.8125	0.0309245786120962	0.00480567768356242	493685.780604315	-47.2105050694999	117.1875	56.6875
123.145833333333	53.8125	0.0314943858161143	0.00486696105888839	435425.519611448	-45.0089560332069	118.145833333333	56.4791666666667
123.1875	53.8125	0.0323117716074778	0.00488483353467146	478788.074871586	-46.5171048916494	117.520833333333	56.6458333333333
123.229166666667	53.8125	0.0322174607359025	0.00474780621903664	480782.642753914	-46.708197956056	117.520833333333	56.6458333333333
123.270833333333	53.8125	0.0322036625806008	0.00464547605859124	482783.459205923	-46.8975684055346	117.520833333333	56.6458333333333
123.3125	53.8125	0.0318297682679042	0.00426982454115222	443248.495916809	-45.8773951103916	118.145833333333	56.4791666666667
123.354166666667	53.8125	0.0328699335576157	0.0047637018481436	445222.237928763	-46.0893430888425	118.145833333333	56.4791666666667
123.395833333333	53.8125	0.033165083621254	0.00516456236016174	447202.987603375	-46.2992661740536	118.145833333333	56.4791666666667
123.4375	53.8125	0.0325067598424224	0.00449650080339676	449190.651535683	-46.5071841150921	118.145833333333	56.4791666666667
123.479166666667	53.8125	0.0317651793246228	0.00408194859539061	492878.573635064	-47.8191395024806	117.520833333333	56.6458333333333
123.520833333333	53.8125	0.0317349199302721	0.00394861141758523	514111.867723748	-48.954830473166	117.1875	56.6875
123.5625	53.8125	0.0310620069141021	0.00411431152034358	516184.426538902	-49.120882714993	117.1875	56.6875
123.604166666667	53.8125	0.0309998274686513	0.00411628545012038	508847.48971253	-57.7321927024762	116.6875	56.0625
123.645833333333	53.8125	0.0313592960225646	0.00409462870132834	511169.875851611	-57.8625305997278	116.6875	56.0625
123.6875	53.8125	0.0307648203406867	0.00433504361623332	513495.566212599	-57.9915345833042	116.6875	56.0625
123.729166666667	53.8125	0.0316867179358526	0.00410445819774248	515824.515281607	-58.119220833283	116.6875	56.0625
123.770833333333	53.8125	0.031967444075859	0.00392697655823063	518156.67829609	-58.2456053057764	116.6875	56.0625
123.8125	53.8125	0.0328267024180419	0.00466585135160697	374016.852601544	-62.179898302908	118.604166666667	55.2708333333333
123.854166666667	53.8125	0.0324187283901336	0.00407477494882856	511409.117377224	-49.3766857437085	117.520833333333	56.6458333333333
123.895833333333	53.8125	0.031639780970146	0.00398984794784952	514462.628639575	-62.0128723939717	116.645833333333	55.7708333333333
123.9375	53.8125	0.0311377453631299	0.00396320314566009	516887.469765431	-62.1217801923906	116.645833333333	55.7708333333333
123.979166666667	53.8125	0.0308084281993933	0.00381623331398701	519314.737105117	-62.2295115301571	116.645833333333	55.7708333333333
124.020833333333	53.8125	0.0311875128238326	0.00373340114540459	386197.582550531	-62.9634878282418	118.604166666667	55.2708333333333
124.0625	53.8125	0.0312281345360776	0.00373320156467058	388643.869337947	-63.1136635567631	118.604166666667	55.2708333333333
124.104166666667	53.8125	0.0312877918707343	0.00370236862291549	391093.386618872	-63.2617471788569	118.604166666667	55.2708333333333
124.145833333333	53.8125	0.0309238610443102	0.00385153074439042	529047.383307144	-62.6489739521134	116.645833333333	55.7708333333333
124.1875	53.8125	0.0293047368192569	0.00446088841655436	531486.272915894	-62.7510471868783	116.645833333333	55.7708333333333
124.229166666667	53.8125	0.0287585050008438	0.00502460715623702	552524.550804284	-51.1817738714615	117.1875	56.7291666666667
124.270833333333	53.8125	0.0292509147134497	0.00471663607580485	337387.05558957	-78.4554678903957	119.1875	54.3125
124.3125	53.8125	0.0295725481946689	0.00470948978106356	435922.126842557	-83.0559820096611	117.6875	54.1041666666667
124.354166666667	53.8125	0.0291034720836228	0.00429973288230363	438646.610432393	-83.0657320351843	117.6875	54.1041666666667
124.395833333333	53.8125	0.0310362272554749	0.00408754152506121	341384.554616095	-76.969426012528	119.270833333333	54.3958333333333
124.4375	53.8125	0.0306720809726662	0.00329031439808985	410798.772711004	-64.3753085525327	118.604166666667	55.2708333333333
124.479166666667	53.8125	0.0306576383751228	0.00316305207189998	413274.775438925	-64.5061116004815	118.604166666667	55.2708333333333
124.520833333333	53.8125	0.0310237055120411	0.00315244447302089	415753.456872162	-64.6351537888306	118.604166666667	55.2708333333333
124.5625	53.8125	0.0313970256453126	0.00332569200680215	418234.768520762	-64.7624645665924	118.604166666667	55.2708333333333
124.604166666667	53.8125	0.0317945409545513	0.00310094502964101	420718.662982692	-64.8880727755726	118.604166666667	55.2708333333333
124.645833333333	53.8125	0.03109960464984	0.00315051207505321	423205.093914873	-65.0120066644943	118.604166666667	55.2708333333333
124.6875	53.8125	0.0309106335475558	0.00337870108941233	425694.01600505	-65.1342939027841	118.604166666667	55.2708333333333
124.729166666667	53.8125	0.0310571806987622	0.004982319664501	830513.985083684	-77.510672896972	112.0625	54.7708333333333
124.770833333333	53.8125	0.0309770900918234	0.00409555430106654	430679.15740178	-65.3740362891202	118.604166666667	55.2708333333333
124.8125	53.8125	0.0317090614953694	0.00395085986300624	433175.290996632	-65.4915439990528	118.604166666667	55.2708333333333
124.854166666667	53.8125	0.0322590134247631	0.00477321317190225	435673.744275484	-65.6075102074529	118.604166666667	55.2708333333333
124.895833333333	53.8125	0.0323015126198967	0.00372884678907754	390441.81171734	-80.7915821358926	118.979166666667	54.2291666666667
124.9375	53.8125	0.0319682428203657	0.003726292000859	393151.145873329	-80.8219966306139	118.979166666667	54.2291666666667
124.979166666667	53.8125	0.0323678037950941	0.00481910021846345	443182.621075134	-65.9464070033096	118.604166666667	55.2708333333333
125.020833333333	53.8125	0.0321475308516158	0.00353112723189362	445689.956253072	-66.0564519153143	118.604166666667	55.2708333333333
125.0625	53.8125	0.0324009906254609	0.00467666161069021	851953.319389905	-77.5625165693608	112.0625	54.7708333333333
125.104166666667	53.8125	0.0321661920279318	0.0037491743312694	403990.726064169	-80.9373107425303	118.979166666667	54.2291666666667
125.145833333333	53.8125	0.0328714097968907	0.00445720989259523	857313.791541276	-77.5740074764087	112.0625	54.7708333333333
125.1875	53.8125	0.032819624953193	0.0038429728566694	455740.191944182	-66.4826392181713	118.604166666667	55.2708333333333
125.229166666667	53.8125	0.0323664385772495	0.00383501386615361	412122.61747579	-81.0174841762957	118.979166666667	54.2291666666667
125.270833333333	53.8125	0.0329166568901257	0.00384469934697947	414833.641311593	-81.0430689224872	118.979166666667	54.2291666666667
125.3125	53.8125	0.0335829220853086	0.00413647154907753	644422.723844296	-61.6406448204059	116.145833333333	56.2291666666667
125.354166666667	53.8125	0.0332614275160814	0.00391705772475255	646838.849681653	-61.7221631256902	116.145833333333	56.2291666666667
125.395833333333	53.8125	0.0338064119663092	0.00370632745759645	660022.291301453	-57.7878853002651	116.270833333333	56.6458333333333
125.4375	53.8125	0.0352549800275344	0.00358839290609521	651676.60480739	-61.8830052091727	116.145833333333	56.2291666666667
125.479166666667	53.8125	0.0358588426720819	0.00369706457226368	654098.191678853	-61.9623441231818	116.145833333333	56.2291666666667
125.520833333333	53.8125	0.0355060953474042	0.00355109485352757	694803.561481657	-64.798025076892	115.395833333333	56.0625
125.5625	53.8125	0.0350708076009698	0.00382435445203667	697287.531767628	-64.8601054159183	115.395833333333	56.0625
125.604166666667	53.8125	0.0338810173643781	0.00396866825626012	699772.759680732	-64.9216236748156	115.395833333333	56.0625
125.645833333333	53.8125	0.0352668690067072	0.00364622123533655	702259.230988287	-64.9825855359635	115.395833333333	56.0625
125.6875	53.8125	0.0353417048030961	0.00348088140180276	704746.931648228	-65.0429966095914	115.395833333333	56.0625
125.729166666667	53.8125	0.0358652470580373	0.00357489464720967	668664.352635068	-62.4236897701202	116.145833333333	56.2291666666667
125.770833333333	53.8125	0.0365229929816436	0.00354655480915704	671097.968056129	-62.4981990456206	116.145833333333	56.2291666666667
125.8125	53.8125	0.0364580426979926	0.00356875790056589	682884.89713989	-58.2362719745805	116.3125	56.6875
125.854166666667	53.8125	0.0359836311692569	0.00371361217261718	714709.753470284	-65.2792427672403	115.395833333333	56.0625
125.895833333333	53.8125	0.035731665620954	0.00358843589765089	698309.375457278	-57.9627262411464	116.1875	56.7708333333333
125.9375	53.8125	0.0349905647944247	0.00347993473375715	725966.948227251	-65.1540046793973	115.3125	56.1041666666667
125.979166666667	53.8125	0.0350519904687983	0.00349884778215991	692236.307901163	-58.5791668658749	116.3125	56.6875
126.020833333333	53.8125	0.0358108556663544	0.0035950682184286	724691.169066221	-65.5071070914359	115.395833333333	56.0625
126.0625	53.8125	0.0360980443008382	0.00391234259090025	697463.473895902	-59.1803530298569	116.270833333333	56.6458333333333
126.104166666667	53.8125	0.0361160357242532	0.00363930964101366	699272.05997971	-58.8291070189657	116.3125	56.6875
126.145833333333	53.8125	0.0357879645966659	0.00384799727848458	693072.163990651	-63.1397778442432	116.145833333333	56.2291666666667
126.1875	53.8125	0.0361020256076756	0.00356009397066407	703972.800752379	-58.9923846216826	116.3125	56.6875
126.229166666667	53.8125	0.0357671119744901	0.00351359058533763	706326.179141922	-59.0730370022021	116.3125	56.6875
126.270833333333	53.8125	0.0355457516068691	0.0034965526818597	708681.5351158	-59.1530397614286	116.3125	56.6875
126.3125	53.8125	0.0360729581329245	0.00349564639523913	702877.757840761	-63.4089335386233	116.145833333333	56.2291666666667
126.354166666667	53.8125	0.035836591869305	0.00372813107650849	732339.474840055	-59.9186081571026	115.979166666667	56.6875
126.395833333333	53.8125	0.03607526193545	0.0034946830714433	734715.285156542	-59.9918416932073	115.979166666667	56.6875
126.4375	53.8125	0.0364218865257525	0.00371777214411485	737092.842942217	-60.0644925145276	115.979166666667	56.6875
126.479166666667	53.8125	0.0359409183276219	0.00370349504532622	720487.270175928	-59.543513996772	116.3125	56.6875
126.520833333333	53.8125	0.0362612203491786	0.00348719760599459	752229.440688103	-66.0931252886441	115.4375	56.0625
120.020833333333	53.7708333333333	0.0261471352102433	0.00867592740583205	267289.50652314	-36.0332255376818	117.520833333333	55.6875
120.0625	53.7708333333333	0.0257261034103747	0.00806736023479806	260246.945610731	-32.2183818471562	117.854166666667	55.7291666666667
120.104166666667	53.7708333333333	0.026009729758915	0.00830990877898909	261721.304151629	-32.6934191232108	117.854166666667	55.7291666666667
120.145833333333	53.7708333333333	0.0261507931287105	0.00816256352876905	272213.652097501	-37.3354683453261	117.520833333333	55.6875
120.1875	53.7708333333333	0.0258154878972705	0.00787631286405401	264726.870361162	-33.6268758525053	117.854166666667	55.7291666666667
120.229166666667	53.7708333333333	0.0257795806587785	0.00778122201164354	267806.098510531	-34.5383510335875	117.8125	55.7291666666667
120.270833333333	53.7708333333333	0.0263209073638351	0.00732451587532025	267806.098510533	-34.5383510335881	117.854166666667	55.7291666666667
120.3125	53.7708333333333	0.0258194010807914	0.00787736113436088	279005.16406561	-38.9961359204169	117.520833333333	55.6875
120.354166666667	53.7708333333333	0.028398922901412	0.00725802181198633	272557.569966	-35.8648916667711	117.8125	55.7291666666667
120.395833333333	53.7708333333333	0.0256291270757592	0.00699361252543247	272557.569966002	-35.8648916667717	117.854166666667	55.7291666666667
120.4375	53.7708333333333	0.0257252410925234	0.00700644409938592	275810.076518147	-36.7225539838415	117.8125	55.7291666666667
120.479166666667	53.7708333333333	0.029287483265614	0.00694446063413319	195022.491750711	-54.2073356631126	118.020833333333	54.7708333333333
120.520833333333	53.7708333333333	0.0282392802989153	0.00682545265902662	270956.472992911	-35.4280887022892	118.020833333333	55.7291666666667
120.5625	53.7708333333333	0.0287424592725085	0.00667390887964735	199503.41956713	-55.0635192539688	118.020833333333	54.7708333333333
120.604166666667	53.7708333333333	0.0287483073052675	0.0067718713418835	201761.304406176	-55.4767356415509	118.020833333333	54.7708333333333
120.645833333333	53.7708333333333	0.029356507420654	0.00674579971776006	204030.288733343	-55.8804091009144	118.020833333333	54.7708333333333
120.6875	53.7708333333333	0.029163536219219	0.00648411279159054	206310.005556548	-56.274809974792	118.020833333333	54.7708333333333
120.729166666667	53.7708333333333	0.0260432668996669	0.00663082784371851	285949.189826329	-39.1710149946741	117.854166666667	55.7291666666667
120.770833333333	53.7708333333333	0.028767127548256	0.0067618547180572	210900.239802665	-57.0368356440651	118.020833333333	54.7708333333333
120.8125	53.7708333333333	0.0297088198862409	0.00656681195019089	213210.092549658	-57.4049618936054	118.020833333333	54.7708333333333
120.854166666667	53.7708333333333	0.0308033511746688	0.00686277128405732	216124.502616258	-53.500630274804	118.145833333333	54.8958333333333
120.895833333333	53.7708333333333	0.0312767650273108	0.00712723128896371	218338.601934201	-53.8958543173912	118.145833333333	54.8958333333333
120.9375	53.7708333333333	0.0310241310020473	0.00709383983231969	220877.759774824	-48.3477027908382	118.354166666667	55.0625
120.979166666667	53.7708333333333	0.0309200792234548	0.00689387927138754	222492.546355438	-57.4174245690008	118.0625	54.8125
121.020833333333	53.7708333333333	0.0310245589356119	0.00653203109797755	224811.909724017	-57.7608940479472	118.0625	54.8125
121.0625	53.7708333333333	0.0309138479621939	0.00627658506025596	227139.964347236	-58.0969902730955	118.0625	54.8125
121.104166666667	53.7708333333333	0.0290536503174691	0.00602854211193756	229626.241338456	-59.7628118411982	118.020833333333	54.7708333333333
121.145833333333	53.7708333333333	0.0300666253674089	0.00609168684010561	221601.361265367	-64.0134088604274	118.0625	54.6041666666667
121.1875	53.7708333333333	0.0308907398100416	0.00610950552045965	233433.183087736	-50.840202115869	118.354166666667	55.0625
121.229166666667	53.7708333333333	0.0313798963436776	0.0062364309010024	226551.858876244	-64.555555736019	118.0625	54.6041666666667
121.270833333333	53.7708333333333	0.0308211948828795	0.00560279973492325	237756.720918967	-76.1823821550214	117.729166666667	54.2291666666667
121.3125	53.7708333333333	0.0313027961102028	0.00626837392656674	241276.611100496	-59.9694178600697	118.0625	54.8125
121.354166666667	53.7708333333333	0.0316194215211137	0.00608100624382832	374115.336671537	-33.7290396555748	117.979166666667	56.5208333333333
121.395833333333	53.7708333333333	0.0317635687359554	0.0060560352761019	395179.991784204	-36.6081622413204	117.5625	56.5625
121.4375	53.7708333333333	0.0312750372924682	0.00574041380084368	396823.795804659	-36.8926369395725	117.5625	56.5625
121.479166666667	53.7708333333333	0.0324290311401249	0.00629024791666051	378747.798225831	-34.6646177245295	117.979166666667	56.5208333333333
121.520833333333	53.7708333333333	0.0321165482165556	0.00593343998413176	380316.434542908	-34.971100344455	117.979166666667	56.5208333333333
121.5625	53.7708333333333	0.0315830355776338	0.00566823551233698	381897.060749523	-35.2749151645194	117.979166666667	56.5208333333333
121.604166666667	53.7708333333333	0.0314157527982571	0.00577602707110986	383489.528029667	-35.5760752317992	117.979166666667	56.5208333333333
121.645833333333	53.7708333333333	0.0319948050591964	0.00634948853283098	385093.688920896	-35.8745940323011	117.979166666667	56.5208333333333
121.6875	53.7708333333333	0.0324193276207212	0.00661158760849425	260233.558323545	-48.8467863792406	118.604166666667	55.2708333333333
121.729166666667	53.7708333333333	0.0326826169748168	0.00706950548668835	617677.259025921	-75.8576898753234	112.395833333333	54.7708333333333
121.770833333333	53.7708333333333	0.0331007432451601	0.00713180253450162	264393.368330901	-49.5632598866103	118.604166666667	55.2708333333333
121.8125	53.7708333333333	0.0325970707490382	0.0068415779278803	420657.585892942	-38.7379658679167	117.520833333333	56.6458333333333
121.854166666667	53.7708333333333	0.031929922040176	0.00664337771683355	422381.542968649	-38.994692051086	117.520833333333	56.6458333333333
121.895833333333	53.7708333333333	0.0318681410645576	0.0063221499084016	632727.343216063	-73.0400503798835	112.395833333333	55.0625
121.9375	53.7708333333333	0.0318263287385161	0.0062835366485436	425857.917408861	-39.5014641739352	117.520833333333	56.6458333333333
121.979166666667	53.7708333333333	0.0321294407225174	0.00615121093518056	637984.066541818	-73.1165746394785	112.395833333333	55.0625
122.020833333333	53.7708333333333	0.032500656207961	0.00608648927597913	429371.465665919	-39.9994312029948	117.520833333333	56.6458333333333
122.0625	53.7708333333333	0.0325211073532618	0.00633377580864108	431141.894788591	-40.2451515159796	117.520833333333	56.6458333333333
122.104166666667	53.7708333333333	0.0325199247027088	0.00651663523501269	432921.277683856	-40.4887172394264	117.520833333333	56.6458333333333
122.145833333333	53.7708333333333	0.0329249055032827	0.00669484793744936	434709.503769335	-40.7301441590671	117.520833333333	56.6458333333333
122.1875	53.7708333333333	0.0316518896498445	0.00541444493182968	406947.353718426	-39.5217881279309	117.979166666667	56.5208333333333
122.229166666667	53.7708333333333	0.0310271092053378	0.0055159764174121	398315.003235119	-39.1652205331573	118.145833333333	56.4791666666667
122.270833333333	53.7708333333333	0.031039134961416	0.00552830470917162	440126.154284807	-41.4417512333159	117.520833333333	56.6458333333333
122.3125	53.7708333333333	0.0312999503425614	0.00593942628802508	441948.672533146	-41.6747824351661	117.520833333333	56.6458333333333
122.354166666667	53.7708333333333	0.0321688919792108	0.0063296525030915	294632.790279255	-53.970292333657	118.604166666667	55.2708333333333
122.395833333333	53.7708333333333	0.0325771006067637	0.006410388617831	445618.533439556	-42.134684834598	117.520833333333	56.6458333333333
122.4375	53.7708333333333	0.0317598262905032	0.00599490278003608	447465.671201375	-42.3615884271288	117.520833333333	56.6458333333333
122.479166666667	53.7708333333333	0.0316694796087588	0.00558363594441891	449320.812620422	-42.586481928491	117.520833333333	56.6458333333333
122.520833333333	53.7708333333333	0.0313366264113197	0.00539373937058188	410701.266656409	-41.0112466581072	118.145833333333	56.4791666666667
122.5625	53.7708333333333	0.0316019003211443	0.00512185848333288	412508.666706306	-41.2652527876625	118.145833333333	56.4791666666667
122.604166666667	53.7708333333333	0.0313269627584829	0.0051199008473967	414325.178930347	-41.5168882818612	118.145833333333	56.4791666666667
122.645833333333	53.7708333333333	0.0318056148359011	0.00521084470018092	416150.683360346	-41.7661724932746	118.145833333333	56.4791666666667
122.6875	53.7708333333333	0.0323921375617816	0.00521925200925813	458713.138346583	-43.6813674906418	117.520833333333	56.6458333333333
122.729166666667	53.7708333333333	0.0323850169110987	0.00554160883467266	460614.256759323	-43.8945421141238	117.520833333333	56.6458333333333
122.770833333333	53.7708333333333	0.0326961709478878	0.00593455833991954	421679.972721945	-42.500111909869	118.145833333333	56.4791666666667
122.8125	53.7708333333333	0.0323411976177541	0.00529911634939642	423540.276262307	-42.7401857070129	118.145833333333	56.4791666666667
122.854166666667	53.7708333333333	0.031626234908759	0.00495412074501837	466361.24760525	-44.5227533075434	117.520833333333	56.6458333333333
122.895833333333	53.7708333333333	0.031161137952925	0.00486295899921995	486907.639207116	-45.8846220604771	117.1875	56.6875
122.9375	53.7708333333333	0.0312979667967219	0.00504133212161023	488883.215052268	-46.0747739928834	117.1875	56.6875
122.979166666667	53.7708333333333	0.0308746896173426	0.00500702559780422	490865.088238978	-46.2632553582649	117.1875	56.6875
123.020833333333	53.7708333333333	0.0309233556308136	0.00516353619515134	492853.182093603	-46.4500810859125	117.1875	56.6875
123.0625	53.7708333333333	0.0305125174587657	0.00518045276659124	494847.420933053	-46.6352660326264	117.1875	56.6875
123.104166666667	53.7708333333333	0.0313035818798652	0.0052809557826996	335750.3920477	-58.3675991138326	118.604166666667	55.2708333333333
123.145833333333	53.7708333333333	0.0314725214907479	0.00485924564989056	498854.035724463	-47.0007726314829	117.1875	56.6875
123.1875	53.7708333333333	0.0317399078077314	0.00478860937085715	340439.194015833	-58.7853914026852	118.604166666667	55.2708333333333
123.229166666667	53.7708333333333	0.0322490773526014	0.00481711197458324	483974.423740817	-46.3093367861405	117.520833333333	56.6458333333333
123.270833333333	53.7708333333333	0.0329577352678357	0.0053169413827923	485964.09079772	-46.4991119037908	117.520833333333	56.6458333333333
123.3125	53.7708333333333	0.0321702646528	0.00436525554528126	446489.528723576	-45.4508770767628	118.145833333333	56.4791666666667
123.354166666667	53.7708333333333	0.032462072183061	0.00440572831487421	448450.967942303	-45.6631761235752	118.145833333333	56.4791666666667
123.395833333333	53.7708333333333	0.0330824490999022	0.00488224403032802	450419.487940171	-45.8734741929843	118.145833333333	56.4791666666667
123.4375	53.7708333333333	0.0323948357642765	0.00426238091605633	452394.995587306	-46.081790332781	118.145833333333	56.4791666666667
123.479166666667	53.7708333333333	0.0319214619250122	0.00409258444205162	454377.399042646	-46.2881435045835	118.145833333333	56.4791666666667
123.520833333333	53.7708333333333	0.0313070763171449	0.00401965488440256	517168.93195562	-48.5681777732308	117.1875	56.6875
123.5625	53.7708333333333	0.0316429498268753	0.00419604837347041	497413.587782374	-60.6306283777268	116.645833333333	55.7708333333333
123.604166666667	53.7708333333333	0.0316936188776284	0.00398904234046956	364174.026055469	-60.6985257573287	118.604166666667	55.2708333333333
123.645833333333	53.7708333333333	0.0317379255594716	0.00384591690267174	523371.873428729	-49.0636994358552	117.1875	56.6875
123.6875	53.7708333333333	0.0312801797870475	0.00388390611956733	515968.62633884	-57.5557897798486	116.6875	56.0625
123.729166666667	53.7708333333333	0.0315888261137433	0.00378534639959236	371379.850236095	-61.2203003901246	118.604166666667	55.2708333333333
123.770833333333	53.7708333333333	0.0319077707760572	0.00388508348906874	373789.755876437	-61.3893125437446	118.604166666667	55.2708333333333
123.8125	53.7708333333333	0.0326984348842333	0.00445407819387682	470474.269046204	-47.8705454448204	118.145833333333	56.4791666666667
123.854166666667	53.7708333333333	0.0318347065065617	0.00362601818957672	547329.972897298	-60.2471243929744	116.229166666667	55.9791666666667
123.895833333333	53.7708333333333	0.03104038635874	0.00386494643066789	516655.100005115	-61.5597054294895	116.645833333333	55.7708333333333
123.9375	53.7708333333333	0.0316018037200723	0.00376953698761488	519072.109829935	-61.670277845363	116.645833333333	55.7708333333333
123.979166666667	53.7708333333333	0.0317395218543467	0.00361565769249096	385895.619033971	-62.1994340134178	118.604166666667	55.2708333333333
124.020833333333	53.7708333333333	0.0321854213187934	0.00388692033029764	388327.561096104	-62.3547516928498	118.604166666667	55.2708333333333
124.0625	53.7708333333333	0.0314517948137331	0.00368577654975472	536964.819226526	-58.671548757966	116.6875	56.0625
124.104166666667	53.7708333333333	0.0312025445620431	0.00374070118091579	528764.822202602	-62.1008864843147	116.645833333333	55.7708333333333
124.145833333333	53.7708333333333	0.0291129451981572	0.00451347445641622	551193.556118612	-50.5174562713163	117.1875	56.7291666666667
124.1875	53.7708333333333	0.028431792645909	0.00483603341199729	553316.219408007	-50.6643462777134	117.1875	56.7291666666667
124.229166666667	53.7708333333333	0.0277199665325134	0.00528688837027533	338345.647845198	-77.6867231105174	119.145833333333	54.3125
124.270833333333	53.7708333333333	0.029520611719307	0.00495694369151859	433783.577635639	-82.4387811644229	117.6875	54.1041666666667
124.3125	53.7708333333333	0.0292198018010969	0.00425319047643571	436507.041899758	-82.4526529200787	117.6875	54.1041666666667
124.354166666667	53.7708333333333	0.0301116072738667	0.00394180806173823	336362.48014437	-76.8384099295365	119.3125	54.3541666666667
124.395833333333	53.7708333333333	0.0307467285497446	0.00368685021381427	410362.017219837	-63.6603300792308	118.604166666667	55.2708333333333
124.4375	53.7708333333333	0.0307924415945358	0.00388742711186903	412825.540354794	-63.7957642768232	118.604166666667	55.2708333333333
124.479166666667	53.7708333333333	0.0309360098655647	0.00313795824195676	415291.911906056	-63.9293895731407	118.604166666667	55.2708333333333
124.520833333333	53.7708333333333	0.0310379249806638	0.00314325432223771	417761.080565381	-64.0612359663771	118.604166666667	55.2708333333333
124.5625	53.7708333333333	0.0310293695680343	0.00360339399210201	420232.996167778	-64.1913328453904	118.604166666667	55.2708333333333
124.604166666667	53.7708333333333	0.0314853811743001	0.00358167727566897	422707.609661417	-64.319709003505	118.604166666667	55.2708333333333
124.645833333333	53.7708333333333	0.0311025077039167	0.00384278113643186	425184.873078426	-64.4463926520031	118.604166666667	55.2708333333333
124.6875	53.7708333333333	0.0311891530454205	0.00381002253681803	377681.574042596	-79.9359576951499	118.979166666667	54.2291666666667
124.729166666667	53.7708333333333	0.0309051258687477	0.00408258471657971	430147.163061404	-64.6947924338675	118.604166666667	55.2708333333333
[truncated: 63,938 more rows]
