# Supplementary material for: Genomic insights into local adaptation and future climate-induced vulnerability of a keystone forest tree in East Asia
Source: Nat Commun. 2022 Nov 1;13:6541. doi: 10.1038/s41467-022-34206-8 (PMC9626627; doi:10.1038/s41467-022-34206-8)
Supplement: Supplementary file 8 — Source Data [file 41467_2022_34206_MOESM8_ESM.zip › Source data/supplementary_figures/local&forward&reverse/future_ACCESS-CM2_126_2080_forwardOffsetGF_19bio.csv]

x1	y1	local	forwardOffset	predDist	bearing	x2	y2
123.479166666667	54.6458333333333	0.0335576604130749	0.00408293066198367	323777.237189022	-50.3278531761042	119.4375	56.4375
123.520833333333	54.6458333333333	0.0337409002062235	0.00459464710717269	431632.286822907	-55.14337082409	117.729166666667	56.7291666666667
123.5625	54.6458333333333	0.0336822830632793	0.00470413946362558	433841.808527544	-55.3121923394223	117.729166666667	56.7291666666667
123.604166666667	54.6458333333333	0.033019378864197	0.00525458392721836	436055.815539374	-55.479127038186	117.729166666667	56.7291666666667
123.645833333333	54.6458333333333	0.0326657386770909	0.00584003763097587	465102.505784293	-56.835909470247	117.270833333333	56.7708333333333
123.6875	54.6458333333333	0.0322306825305882	0.00641971064208118	379057.827032966	-52.0456626391677	118.8125	56.6458333333333
123.729166666667	54.6458333333333	0.030039304729744	0.00716404080371501	465102.505784293	-56.835909470247	117.354166666667	56.7708333333333
123.770833333333	54.6458333333333	0.0302669195387794	0.00712924678269641	467356.082934755	-56.9820825933113	117.354166666667	56.7708333333333
123.8125	54.6458333333333	0.0305475831177746	0.00709531433706587	469613.379323517	-57.1266865969849	117.354166666667	56.7708333333333
123.854166666667	54.6458333333333	0.0291301780567395	0.007300139530014	426861.353409249	-61.7619096760398	117.770833333333	56.3125
123.895833333333	54.6458333333333	0.0323560321948118	0.0062925173024261	353023.749711633	-55.4880053598146	119.1875	56.3541666666667
123.9375	54.6458333333333	0.0319600583937171	0.00660434668057479	425053.250030615	-62.3370541155705	117.854166666667	56.2708333333333
123.979166666667	54.6458333333333	0.031876841580693	0.00618384831248294	384803.11985363	-54.2560896234475	118.895833333333	56.5625
124.020833333333	54.6458333333333	0.032557892667131	0.00544299801928882	362830.440910146	-52.9641397196913	119.3125	56.5208333333333
124.0625	54.6458333333333	0.0338046554675671	0.00497944062532723	359706.359923472	-57.8064701285093	119.145833333333	56.2708333333333
124.104166666667	54.6458333333333	0.0332271548694677	0.00531157797863971	361985.071997687	-57.9991885495887	119.145833333333	56.2708333333333
124.145833333333	54.6458333333333	0.0330665023963494	0.00497277172793491	364268.545936998	-58.1892787583611	119.145833333333	56.2708333333333
124.1875	54.6458333333333	0.0329114639885429	0.00520251983131769	467486.523605937	-57.6313925019869	117.729166666667	56.7291666666667
123.395833333333	54.6041666666667	0.033739433304324	0.00442398419222705	427733.180912907	-54.1194811615247	117.729166666667	56.7291666666667
123.4375	54.6041666666667	0.0330979132047303	0.00418947839424278	429917.268476944	-54.2956066263355	117.729166666667	56.7291666666667
123.479166666667	54.6041666666667	0.0337915345599054	0.00488463394753485	432106.159692572	-54.4697759355498	117.729166666667	56.7291666666667
123.520833333333	54.6041666666667	0.031254169539496	0.00665991861495531	436498.060726201	-54.8123472374336	117.6875	56.7291666666667
123.5625	54.6041666666667	0.029186615042564	0.00714591903703137	436927.579272709	-53.4234405190575	117.8125	56.8125
123.604166666667	54.6041666666667	0.029381954519804	0.00721545289141067	472249.927338513	-57.2976383586143	117.104166666667	56.7291666666667
123.645833333333	54.6041666666667	0.0320868726512804	0.00614556658774254	467655.865706636	-56.3610555504813	117.270833333333	56.7708333333333
123.6875	54.6041666666667	0.0318985510545817	0.00626909733936788	469899.505378962	-56.5087178103471	117.270833333333	56.7708333333333
123.729166666667	54.6041666666667	0.0319377451207882	0.00630708249037048	472146.95392879	-56.6548121023446	117.270833333333	56.7708333333333
123.770833333333	54.6041666666667	0.03209828993445	0.00602800275862466	474398.156415736	-56.7993581039172	117.270833333333	56.7708333333333
123.8125	54.6041666666667	0.031748051571141	0.00653514244659084	360088.11728812	-55.2979615494197	119.020833333333	56.3541666666667
123.854166666667	54.6041666666667	0.0333583172115218	0.00531267050920091	452010.65363057	-55.9533479062685	117.729166666667	56.7291666666667
123.895833333333	54.6041666666667	0.0332579563624718	0.00535637597945746	454243.752270248	-56.1092957966941	117.729166666667	56.7291666666667
123.9375	54.6041666666667	0.0324248296046314	0.00618672362497779	400998.504372541	-59.4188210724801	118.354166666667	56.3125
123.979166666667	54.6041666666667	0.0315056073739209	0.00690701845466381	431977.76735614	-62.0565415421738	117.8125	56.2708333333333
124.020833333333	54.6041666666667	0.0315030128683225	0.00682687469811395	434357.902749118	-62.1888516759473	117.8125	56.2708333333333
124.0625	54.6041666666667	0.0289670766753915	0.00728390062342677	440913.1777028	-61.8906277965235	117.770833333333	56.3125
124.104166666667	54.6041666666667	0.0293926660690249	0.00738552158893671	423105.418484821	-58.0689989092353	118.270833333333	56.4791666666667
124.145833333333	54.6041666666667	0.0291461101484849	0.00681897092910325	439126.775161984	-62.4486068669189	117.854166666667	56.2708333333333
124.1875	54.6041666666667	0.0309511807002499	0.00657894161960759	398449.23129579	-54.677408023979	118.895833333333	56.5625
123.0625	54.5625	0.0334083640404301	0.00498789992348311	361115.216428895	-47.3114294662544	118.729166666667	56.6875
123.104166666667	54.5625	0.0337918624336574	0.004438436973889	412833.930993965	-49.7329425260139	117.9375	56.8541666666667
123.145833333333	54.5625	0.0334537418303422	0.00483437480394693	365093.792063729	-47.8168874029314	118.729166666667	56.6875
123.1875	54.5625	0.0342832070448401	0.00390499922239191	377996.234981599	-48.4691655754583	118.5625	56.7291666666667
123.229166666667	54.5625	0.0335374038868552	0.00434800562064382	421828.509962259	-52.8898881574088	117.729166666667	56.7291666666667
123.270833333333	54.5625	0.0326976895671852	0.00518174796236215	379791.590506288	-46.8904898688671	118.729166666667	56.8125
123.3125	54.5625	0.0313676544122953	0.0062524728540784	366267.32330487	-48.8831294615422	118.8125	56.6458333333333
123.354166666667	54.5625	0.0321714151522682	0.00559197746885545	454719.433767299	-54.802232910692	117.270833333333	56.7708333333333
123.395833333333	54.5625	0.0310849273961186	0.00663652653191295	437558.845803174	-52.7605066738219	117.6875	56.8125
123.4375	54.5625	0.0287481178206389	0.00684020016474513	439707.193552871	-52.938846555559	117.6875	56.8125
123.479166666667	54.5625	0.0314498747885254	0.00638348015718382	374448.54869196	-49.8325119742258	118.8125	56.6458333333333
123.520833333333	54.5625	0.0316775785528256	0.00579234569040231	463564.016061959	-55.4345328922233	117.270833333333	56.7708333333333
123.5625	54.5625	0.0318969537846454	0.00617330358862238	465785.63881513	-55.5884404212902	117.270833333333	56.7708333333333
123.604166666667	54.5625	0.0317504223797487	0.00637796351657969	365184.314224375	-54.0743467824013	118.8125	56.3958333333333
123.645833333333	54.5625	0.0321352323603679	0.00608355081442431	470241.036003795	-55.891398578828	117.270833333333	56.7708333333333
123.6875	54.5625	0.0319603489788453	0.006088365541354	472474.694254703	-56.0404892708211	117.270833333333	56.7708333333333
123.729166666667	54.5625	0.0316967266713245	0.00625691506984137	371758.339620331	-54.703822770703	118.8125	56.3958333333333
123.770833333333	54.5625	0.0322099559344166	0.0053923311389707	476953.64697879	-56.3339920262439	117.270833333333	56.7708333333333
123.8125	54.5625	0.0337611043499837	0.00469630089448922	452405.2381369	-55.3106729954677	117.729166666667	56.7291666666667
123.854166666667	54.5625	0.0323684629088932	0.00574642731801529	481447.748336892	-56.6213843906123	117.270833333333	56.7708333333333
123.895833333333	54.5625	0.0319870480676535	0.00659334384438271	358360.98013598	-54.2670574775049	119.1875	56.3541666666667
123.9375	54.5625	0.0332362040059504	0.00530667464158451	459073.003055901	-55.7829703410707	117.729166666667	56.7291666666667
123.979166666667	54.5625	0.0325226887049415	0.00550728248568467	488216.374592635	-57.0413423404529	117.270833333333	56.7708333333333
124.020833333333	54.5625	0.0313658838910514	0.00671641777412968	465777.652643599	-56.2402291404832	117.6875	56.7291666666667
124.0625	54.5625	0.0304498145135022	0.00710708673591528	488216.374592639	-57.041342340453	117.354166666667	56.7708333333333
124.104166666667	54.5625	0.0321932323620008	0.00722728767948819	400088.559658281	-51.6698957400384	118.979166666667	56.6875
124.145833333333	54.5625	0.0303655934804321	0.00707574391062471	492746.511811737	-57.3141048758694	117.354166666667	56.7708333333333
124.1875	54.5625	0.0308705505682596	0.00711332012196635	495016.74807774	-57.4483760839821	117.354166666667	56.7708333333333
124.229166666667	54.5625	0.0300434033786588	0.00714234435217671	497290.365476075	-57.5812634762305	117.354166666667	56.7708333333333
122.895833333333	54.5208333333333	0.0333781895888921	0.00452280610735194	407723.589153197	-50.8199664048671	117.729166666667	56.7291666666667
122.9375	54.5208333333333	0.0347093811723745	0.00429080207490402	407723.651863649	-48.394353967506	117.9375	56.8541666666667
122.979166666667	54.5208333333333	0.0320535654172987	0.00557946747677101	417236.642430515	-50.1742388443277	117.729166666667	56.8125
123.020833333333	54.5208333333333	0.0314257410561541	0.00635964839487104	419311.820678872	-50.3761760065804	117.729166666667	56.8125
123.0625	54.5208333333333	0.0317452744972986	0.00581231916557383	421393.031028708	-50.5759521157399	117.729166666667	56.8125
123.104166666667	54.5208333333333	0.0336685449406204	0.00432602716215508	415846.829288595	-49.2460011987205	117.9375	56.8541666666667
123.145833333333	54.5208333333333	0.034199767629057	0.00401685098198304	417236.642430515	-50.1742388443277	117.895833333333	56.8125
123.1875	54.5208333333333	0.0343520782707612	0.00397777720472868	419311.820678872	-50.3761760065804	117.895833333333	56.8125
123.229166666667	54.5208333333333	0.0291972321482438	0.00685691039163075	426785.656496823	-49.5548598020987	117.895833333333	56.8958333333333
123.270833333333	54.5208333333333	0.0292425240302778	0.00682216461160935	428842.038252842	-49.7545140620145	117.895833333333	56.8958333333333
123.3125	54.5208333333333	0.0301475031410434	0.00693085175686189	458634.029425308	-51.6829133843049	117.395833333333	56.9375
123.354166666667	54.5208333333333	0.0315955726717895	0.0060805307215451	436123.055278211	-51.916002706508	117.729166666667	56.8125
123.395833333333	54.5208333333333	0.0311819965824689	0.00641829012821135	440381.055793031	-52.280846329254	117.6875	56.8125
123.4375	54.5208333333333	0.0314321019691603	0.00628923984484418	442517.89455089	-52.4603827448842	117.6875	56.8125
123.479166666667	54.5208333333333	0.0317693486488448	0.00620895105313479	484384.570322503	-53.6573799004798	117.0625	56.9375
123.520833333333	54.5208333333333	0.0327552548777756	0.00544774894062087	466211.064193213	-54.9659636310121	117.270833333333	56.7708333333333
123.5625	54.5208333333333	0.0319768014617579	0.00568613595676224	468422.401304586	-55.1212297281355	117.270833333333	56.7708333333333
123.604166666667	54.5208333333333	0.0319374704203353	0.00561338837784574	470637.897654997	-55.2748739255838	117.270833333333	56.7708333333333
123.645833333333	54.5208333333333	0.0334281840259802	0.00468582536587048	446274.232601689	-54.1715832830524	117.729166666667	56.7291666666667
123.6875	54.5208333333333	0.0337289658658546	0.00463855756339926	448464.094908989	-54.3391858570645	117.729166666667	56.7291666666667
123.729166666667	54.5208333333333	0.0334730134313411	0.00427909687833572	450658.533774716	-54.5049909465389	117.729166666667	56.7291666666667
123.770833333333	54.5208333333333	0.0335552652163256	0.00419034522311123	452857.481881682	-54.6690210070193	117.729166666667	56.7291666666667
123.8125	54.5208333333333	0.0343648117467237	0.00400936508800719	459425.403929884	-55.8115629357192	117.604166666667	56.6875
123.854166666667	54.5208333333333	0.0331691293048443	0.0042883703348666	369648.505541747	-55.3480721310902	118.9375	56.3125
123.895833333333	54.5208333333333	0.0334362581695601	0.00441015708702485	371870.732614001	-55.5503464678137	118.9375	56.3125
123.9375	54.5208333333333	0.0342870091419429	0.00415782324333983	369733.878395781	-58.642558945421	118.854166666667	56.1458333333333
123.979166666667	54.5208333333333	0.0337598889923222	0.00492238846655926	463917.584965159	-55.4633114941118	117.729166666667	56.7291666666667
124.020833333333	54.5208333333333	0.0317674505407062	0.0064972963552077	376448.681441177	-55.1389310698536	119.020833333333	56.3541666666667
124.0625	54.5208333333333	0.03170330138315	0.00647078798711588	378665.267464689	-55.3381800768427	119.020833333333	56.3541666666667
124.104166666667	54.5208333333333	0.0318764604956511	0.00605048791288927	380887.156008978	-55.5349077100258	119.020833333333	56.3541666666667
124.145833333333	54.5208333333333	0.0331333313636589	0.00541098628157873	472840.381077687	-56.0689776811841	117.729166666667	56.7291666666667
124.1875	54.5208333333333	0.0322427569051615	0.00589880336058046	385346.470399646	-55.9209502328764	119.020833333333	56.3541666666667
124.229166666667	54.5208333333333	0.0322544769575588	0.00601011106098108	387583.715899489	-56.1103392985202	119.020833333333	56.3541666666667
124.270833333333	54.5208333333333	0.0320343901285935	0.00610594882252288	389825.903141301	-56.2973553561648	119.020833333333	56.3541666666667
124.3125	54.5208333333333	0.0322261530178103	0.00589801654843356	392072.946544039	-56.4820340122624	119.020833333333	56.3541666666667
122.8125	54.4791666666667	0.0315065892490819	0.00626567209840977	430416.227305759	-45.1929216298145	117.770833333333	57.1041666666667
122.854166666667	54.4791666666667	0.0314522562901305	0.00648216691220127	411703.338498932	-47.1842318226426	117.895833333333	56.8958333333333
122.895833333333	54.4791666666667	0.0315545314541803	0.00630531756704003	434263.070244725	-45.6268847551302	117.770833333333	57.1041666666667
122.9375	54.4791666666667	0.0337634840769554	0.00433074828667072	410817.965584689	-47.9113269879535	117.9375	56.8541666666667
122.979166666667	54.4791666666667	0.0335033893423643	0.00439228071577096	412825.719329392	-48.1284034338128	117.9375	56.8541666666667
123.020833333333	54.4791666666667	0.0333621980968317	0.00530645179538214	463632.429172993	-51.4067215695637	117.0625	56.9375
123.0625	54.4791666666667	0.0316386658002051	0.00592795932644302	465745.941519548	-51.5797787001438	117.0625	56.9375
123.104166666667	54.4791666666667	0.0341421845834973	0.00397322118555341	418165.810640044	-49.4841909988584	117.895833333333	56.8125
123.145833333333	54.4791666666667	0.0338736193255234	0.00373749598272259	382223.891448253	-47.1952393691413	118.5625	56.7291666666667
123.1875	54.4791666666667	0.0339289847070258	0.00408464542735563	422964.440630486	-49.1802241056429	117.9375	56.8541666666667
123.229166666667	54.4791666666667	0.0326271818013854	0.00525997159475211	474249.748356741	-52.2549916196213	117.0625	56.9375
123.270833333333	54.4791666666667	0.0312753405885985	0.00643803683185605	436889.847964452	-51.2538302158376	117.6875	56.8125
123.3125	54.4791666666667	0.0293385319736904	0.00652179636956052	438999.063137052	-51.4402739234809	117.6875	56.8125
123.354166666667	54.4791666666667	0.0290341360244039	0.00674003889632693	434786.162496966	-51.0654136997302	117.8125	56.8125
123.395833333333	54.4791666666667	0.0294663234275492	0.00670245278425283	443233.763604274	-51.8073355745646	117.6875	56.8125
123.4375	54.4791666666667	0.0316834932429155	0.0057694849552249	443233.763604276	-51.8073355745648	117.729166666667	56.8125
123.479166666667	54.4791666666667	0.0335151874733045	0.00493469817392419	440337.657868446	-52.9984761193303	117.729166666667	56.7291666666667
123.520833333333	54.4791666666667	0.0333804484775191	0.00449442741603689	442497.111057137	-53.1747822428226	117.729166666667	56.7291666666667
123.5625	54.4791666666667	0.0332927642236344	0.00435775246705325	444661.518987022	-53.3492071875383	117.729166666667	56.7291666666667
123.604166666667	54.4791666666667	0.0326722024232521	0.00546251017491873	473295.266326456	-54.8142344033375	117.270833333333	56.7708333333333
123.645833333333	54.4791666666667	0.0321642592741047	0.0056103079453108	475504.722227238	-54.9675831588392	117.270833333333	56.7708333333333
123.6875	54.4791666666667	0.032442462573268	0.00533884759672545	477718.306304619	-55.1193532161357	117.270833333333	56.7708333333333
123.729166666667	54.4791666666667	0.0334501657632996	0.00458034055716789	453367.26106238	-54.0285532343519	117.729166666667	56.7291666666667
123.770833333333	54.4791666666667	0.0333063631427332	0.00444040885511258	455555.375525996	-54.1939133590925	117.729166666667	56.7291666666667
123.8125	54.4791666666667	0.0341928893807144	0.0040363269890642	462047.527513966	-55.3366263857944	117.604166666667	56.6875
123.854166666667	54.4791666666667	0.0343244900995978	0.00409998032548548	464271.081678308	-55.4920359465398	117.604166666667	56.6875
123.895833333333	54.4791666666667	0.0339496582026781	0.00392609176283084	466498.764073966	-55.6457989448037	117.604166666667	56.6875
123.9375	54.4791666666667	0.032789345046969	0.00432752329896291	376728.141157059	-55.1675958572136	118.9375	56.3125
123.979166666667	54.4791666666667	0.0335156770946584	0.00484474795250996	466562.694889417	-54.9949379251479	117.729166666667	56.7291666666667
124.020833333333	54.4791666666667	0.0326470784747324	0.00539008998174455	418818.854678833	-61.3028983600758	118.104166666667	56.1458333333333
124.0625	54.4791666666667	0.0334997333459398	0.00494160826130344	470995.591401355	-55.3037077034928	117.729166666667	56.7291666666667
124.104166666667	54.4791666666667	0.0328712175947023	0.0055713715301825	423563.477097239	-61.5858109760367	118.104166666667	56.1458333333333
124.145833333333	54.4791666666667	0.0322650051567709	0.00600415529092508	425940.515148096	-61.7246155019361	118.104166666667	56.1458333333333
124.1875	54.4791666666667	0.0326984765880477	0.00571226387795436	428320.633372678	-61.8616883604777	118.104166666667	56.1458333333333
124.229166666667	54.4791666666667	0.0321990076250607	0.00667476690186519	390188.868831659	-55.5456675548099	119.020833333333	56.3541666666667
124.270833333333	54.4791666666667	0.0301551643798327	0.0072522959165165	504583.155949357	-56.8241165107783	117.354166666667	56.7708333333333
124.3125	54.4791666666667	0.0309880770720338	0.00724294527895348	506845.467610582	-56.9570023208011	117.354166666667	56.7708333333333
124.354166666667	54.4791666666667	0.0300036976693418	0.00713676958550135	509111.177712208	-57.0885535587556	117.354166666667	56.7708333333333
124.395833333333	54.4791666666667	0.0297794476505005	0.0072569370873202	469207.483292546	-63.9508947165419	117.604166666667	56.1458333333333
122.8125	54.4375	0.0314309399272141	0.00637403824047824	417125.463993101	-48.5868273650974	117.6875	56.8125
122.854166666667	54.4375	0.0329207265249014	0.00482450080025226	409972.679004669	-46.993230838741	117.9375	56.8541666666667
122.895833333333	54.4375	0.0343347280618857	0.00421297085287077	411953.323610732	-47.2155450413232	117.9375	56.8541666666667
122.9375	54.4375	0.0334297057252985	0.00437010769799058	413941.056852713	-47.4355635441006	117.9375	56.8541666666667
122.979166666667	54.4375	0.0341439012121905	0.00363221798916768	434515.799331928	-45.6585418430048	117.854166666667	57.0625
123.020833333333	54.4375	0.034001391328553	0.00413852881732397	417937.381474332	-47.8688128162883	117.9375	56.8541666666667
123.0625	54.4375	0.033754251728516	0.0037718388926218	438396.999215855	-46.0842164504013	117.854166666667	57.0625
123.104166666667	54.4375	0.0340035998116917	0.00400838882001021	421193.702705427	-49.0052280196775	117.895833333333	56.8125
123.145833333333	54.4375	0.0329889993185491	0.00466498079583739	423982.526011606	-48.5020854506231	117.9375	56.8541666666667
123.1875	54.4375	0.0328575711736364	0.00490199265456347	426010.696956694	-48.7088462012512	117.9375	56.8541666666667
123.229166666667	54.4375	0.0323901933530309	0.00540401921831395	477103.001883885	-51.8153641935284	117.0625	56.9375
123.270833333333	54.4375	0.0288685692253656	0.00667697082650911	439807.531987415	-50.7833141718358	117.6875	56.8125
123.3125	54.4375	0.0302625644881872	0.00695802064975263	456389.071989318	-52.8933749124693	117.354166666667	56.7708333333333
123.354166666667	54.4375	0.0314098168711754	0.0062054820630489	483499.818094748	-52.3074227351925	117.0625	56.9375
123.395833333333	54.4375	0.0313978968160078	0.00624560041790393	446116.383165545	-51.3399205938663	117.6875	56.8125
123.4375	54.4375	0.0314078345052683	0.00628135265192925	448230.206993736	-51.5216440710955	117.6875	56.8125
123.479166666667	54.4375	0.0324106035968806	0.00542099982540363	469410.936145114	-53.8853487480904	117.270833333333	56.7708333333333
123.520833333333	54.4375	0.0332418597830097	0.00472105142519972	445292.507241417	-52.697841341717	117.729166666667	56.7291666666667
123.5625	54.4375	0.033936229851221	0.00416540275058246	451514.082902308	-53.890827014406	117.604166666667	56.6875
123.604166666667	54.4375	0.0328947342712087	0.00455195997129774	449603.659933928	-53.0472881078887	117.729166666667	56.7291666666667
123.645833333333	54.4375	0.0336760881969998	0.00426280229795537	451766.628568871	-53.2192607968676	117.729166666667	56.7291666666667
123.6875	54.4375	0.0332906976153981	0.00444032233967685	453934.430488826	-53.3894291739589	117.729166666667	56.7291666666667
123.729166666667	54.4375	0.0342617520516191	0.00417723512665248	456106.996002077	-53.5578150206233	117.729166666667	56.7291666666667
123.770833333333	54.4375	0.0342519036133956	0.00416167173165389	370627.332055293	-53.7629888608888	118.9375	56.3125
123.8125	54.4375	0.0343028965718355	0.0040683793891672	367831.142121127	-56.8557166642769	118.854166666667	56.1458333333333
123.854166666667	54.4375	0.033618674663118	0.00409964065464953	376925.472145029	-57.6195796531011	118.729166666667	56.1458333333333
123.895833333333	54.4375	0.033448890983723	0.00393539101904954	379211.022211045	-57.804294999559	118.729166666667	56.1458333333333
123.9375	54.4375	0.0341833918238835	0.00412504667507115	379396.379561684	-54.5933226137964	118.9375	56.3125
123.979166666667	54.4375	0.0334795451147635	0.00422735163827285	381602.722118618	-54.7944353033556	118.9375	56.3125
124.020833333333	54.4375	0.0333571690078722	0.0046252380225299	471442.720890351	-54.6883797380731	117.729166666667	56.7291666666667
124.0625	54.4375	0.0331499518754962	0.00427291412939056	386031.623465437	-55.1891619491649	118.9375	56.3125
124.104166666667	54.4375	0.0327353540718761	0.00552542536191982	502640.037697955	-56.1140327418303	117.270833333333	56.7708333333333
124.145833333333	54.4375	0.0334895280994933	0.00530617286434099	504886.224848353	-56.2509186904089	117.270833333333	56.7708333333333
124.1875	54.4375	0.0334581308276995	0.00497373364408638	480300.809174034	-55.298381007238	117.729166666667	56.7291666666667
124.229166666667	54.4375	0.0320342533020705	0.00587656304527613	509389.262651701	-56.520609494376	117.270833333333	56.7708333333333
124.270833333333	54.4375	0.0315886406803512	0.00665784407576544	491524.866388334	-56.6442018295777	117.5625	56.6875
124.3125	54.4375	0.0294320429208089	0.00674757942697841	493784.899070037	-56.7825311747036	117.5625	56.6875
124.354166666667	54.4375	0.0303480023580245	0.00692179946903491	511646.017842702	-56.6534460728893	117.354166666667	56.7708333333333
124.395833333333	54.4375	0.0293067834258265	0.00693047581933762	491528.079882155	-54.7909939443439	117.8125	56.8125
124.4375	54.4375	0.0293782010113441	0.00714568387063242	502860.115352682	-57.3218397631232	117.520833333333	56.6875
124.479166666667	54.4375	0.0289270444367288	0.00655822239471522	502860.115352678	-57.321839763123	117.5625	56.6875
122.270833333333	54.3958333333333	0.0333593828795921	0.00508851901287647	386637.429419478	-45.949613229895	117.729166666667	56.7291666666667
122.3125	54.3958333333333	0.0294792978295979	0.00664148230890777	396541.513141311	-45.4020651776269	117.6875	56.8125
122.354166666667	54.3958333333333	0.0318393761684911	0.00624204545127084	396541.513141311	-45.4020651776269	117.729166666667	56.8125
122.395833333333	54.3958333333333	0.0333993312243817	0.00437329122464354	392012.146278581	-43.9153745591476	117.9375	56.8541666666667
122.4375	54.3958333333333	0.0330686292019686	0.00459986541677428	393893.49351292	-44.1648034749719	117.9375	56.8541666666667
122.479166666667	54.3958333333333	0.0294792814202952	0.00658102969126378	404312.252182161	-46.343628103846	117.6875	56.8125
122.520833333333	54.3958333333333	0.0314850856688576	0.00606241576464234	404312.252182163	-46.3436281038463	117.729166666667	56.8125
122.854166666667	54.3958333333333	0.0343043923616181	0.00412893444606822	430143.636297454	-44.3477130005267	117.895833333333	57.0625
122.895833333333	54.3958333333333	0.0344502128794367	0.00387660446915496	433942.122860437	-44.7905480066749	117.854166666667	57.0625
122.9375	54.3958333333333	0.0342922181510361	0.00363984935512492	435852.443738802	-45.0088385623498	117.854166666667	57.0625
122.979166666667	54.3958333333333	0.0337990141298691	0.00370870727228632	437770.019986291	-45.2250703003267	117.854166666667	57.0625
123.020833333333	54.3958333333333	0.0345856410212941	0.00371798060463683	439694.755988328	-45.439262502146	117.854166666667	57.0625
123.0625	54.3958333333333	0.0345704982188421	0.0036955647643559	441626.557440239	-45.6514343790561	117.854166666667	57.0625
123.104166666667	54.3958333333333	0.0337677311771419	0.00417357885127462	425060.707525512	-47.8271185771439	117.9375	56.8541666666667
123.145833333333	54.3958333333333	0.0330712119463907	0.0044495551758126	427069.75944026	-48.0367231730967	117.9375	56.8541666666667
123.1875	54.3958333333333	0.0314075022050628	0.00576992704977566	436532.095721274	-49.7420422307278	117.729166666667	56.8125
123.229166666667	54.3958333333333	0.0315490400678507	0.00616332003007	438600.384045849	-49.9363547094627	117.729166666667	56.8125
123.270833333333	54.3958333333333	0.0295002571739985	0.00630547944099527	442754.509118339	-50.3190387943968	117.6875	56.8125
123.3125	54.3958333333333	0.0317860667444186	0.00589493328733171	442754.509118342	-50.3190387943971	117.729166666667	56.8125
123.354166666667	54.3958333333333	0.0321778647894752	0.00542845258531579	486349.445465883	-51.8758826764275	117.0625	56.9375
123.395833333333	54.3958333333333	0.0326821739084741	0.00454790849910779	439259.177935406	-49.2504859973995	117.9375	56.8541666666667
123.4375	54.3958333333333	0.0332286069539625	0.00520517889463783	490616.86074039	-52.1979093159713	117.0625	56.9375
123.479166666667	54.3958333333333	0.0335429691075079	0.00515766877626856	445981.781281721	-52.048228165932	117.729166666667	56.7291666666667
123.520833333333	54.3958333333333	0.0337291671719024	0.00429030461051308	448118.401950573	-52.2268915358401	117.729166666667	56.7291666666667
123.5625	54.3958333333333	0.0343501650698423	0.00414768310523425	450260.164938146	-52.4036943607566	117.729166666667	56.7291666666667
123.604166666667	54.3958333333333	0.0339814011972074	0.00386910657192794	456438.42235173	-53.5873211106286	117.604166666667	56.6875
123.645833333333	54.3958333333333	0.0335963451971554	0.0042572658260978	454558.823886623	-52.7518062963767	117.729166666667	56.7291666666667
123.6875	54.3958333333333	0.0337747037570899	0.00427895073068228	456715.575879297	-52.9231587398811	117.729166666667	56.7291666666667
123.729166666667	54.3958333333333	0.0339093236990676	0.00414802283215378	458877.182213255	-53.0927373055203	117.729166666667	56.7291666666667
123.770833333333	54.3958333333333	0.033662509720056	0.00381978186307899	465187.100709212	-54.243200373471	117.604166666667	56.6875
123.8125	54.3958333333333	0.0341495100221457	0.00421116494573425	377161.477900829	-56.8392898340708	118.729166666667	56.1458333333333
123.854166666667	54.3958333333333	0.033907909161346	0.004079988285671	379429.509234104	-57.0287916336695	118.729166666667	56.1458333333333
123.895833333333	54.3958333333333	0.0336022323046876	0.00404430653458089	381702.380273949	-57.2158357167895	118.729166666667	56.1458333333333
123.9375	54.3958333333333	0.0333072564373491	0.00405470845320106	383980.004272247	-57.4004606226633	118.729166666667	56.1458333333333
123.979166666667	54.3958333333333	0.033688992100589	0.00389321068649393	476222.225543552	-55.025439642256	117.604166666667	56.6875
124.020833333333	54.3958333333333	0.0335742586638386	0.0043758797089771	386493.876864686	-54.4305355325768	118.9375	56.3125
124.0625	54.3958333333333	0.0341279970673648	0.00427837741435381	388697.962161132	-54.6285213221248	118.9375	56.3125
124.104166666667	54.3958333333333	0.0322199922435916	0.00557847867974334	505240.57460822	-55.6783025820695	117.270833333333	56.7708333333333
124.145833333333	54.3958333333333	0.0337007019704322	0.0048641968282137	480745.590199338	-54.695467406455	117.729166666667	56.7291666666667
124.1875	54.3958333333333	0.0336050643283258	0.00439370362904014	482956.277441045	-54.8468682706651	117.729166666667	56.7291666666667
124.229166666667	54.3958333333333	0.0328891547476391	0.00526801376682772	511962.357140613	-56.0885859822683	117.270833333333	56.7708333333333
124.270833333333	54.3958333333333	0.0316229772995747	0.00607102986255607	494090.183077877	-56.1958474825028	117.5625	56.6875
124.3125	54.3958333333333	0.0294960098576963	0.00691069418076386	489826.50529247	-54.0523356233511	117.8125	56.8125
124.354166666667	54.3958333333333	0.030689159606933	0.00702931500416369	514210.117030704	-56.2226608375048	117.354166666667	56.7708333333333
124.395833333333	54.3958333333333	0.0303226060150356	0.00710311904283911	503114.418331142	-56.7460641122667	117.520833333333	56.6875
124.4375	54.3958333333333	0.0315650600131997	0.00627367222280386	503114.418331142	-56.7460641122667	117.5625	56.6875
124.479166666667	54.3958333333333	0.0328093805698885	0.00558092016145722	525500.553028521	-56.8735736414184	117.270833333333	56.7708333333333
124.520833333333	54.3958333333333	0.0335934159211483	0.00511117832204696	527768.652616078	-56.999967201313	117.270833333333	56.7708333333333
122.020833333333	54.3541666666667	0.0313953537521659	0.00614976843928039	384773.630918274	-42.9231968507017	117.729166666667	56.8125
122.0625	54.3541666666667	0.0317353296079349	0.00557243216980933	386623.060506584	-43.1830479085206	117.729166666667	56.8125
122.104166666667	54.3541666666667	0.0316619614496984	0.00577492357428978	388481.403396475	-43.4402553651652	117.729166666667	56.8125
122.145833333333	54.3541666666667	0.0312951245594399	0.00603335161933935	390348.531621616	-43.6948445351262	117.729166666667	56.8125
122.1875	54.3541666666667	0.0320595501179694	0.00565601964935754	392224.319049879	-43.9468407220836	117.729166666667	56.8125
122.229166666667	54.3541666666667	0.0331079421576318	0.00508698288458567	387949.567540602	-45.2139860454947	117.729166666667	56.7291666666667
122.270833333333	54.3541666666667	0.0343158683311877	0.00433987578516468	389816.314619207	-42.6859272468605	117.9375	56.8541666666667
122.3125	54.3541666666667	0.0340524487366543	0.0043635409132063	391657.484197911	-42.9431070419101	117.9375	56.8541666666667
122.354166666667	54.3541666666667	0.0336975434376648	0.00448529766151847	393507.510792438	-43.1977136930897	117.9375	56.8541666666667
122.395833333333	54.3541666666667	0.0342016498297505	0.00406488365817837	415078.947071632	-41.5755673965118	117.854166666667	57.0625
122.4375	54.3541666666667	0.0340634526614966	0.0041477867577832	416881.034279985	-41.8199240045448	117.854166666667	57.0625
122.479166666667	54.3541666666667	0.0335724753366085	0.00473295492933616	399630.201839915	-46.6536284884209	117.729166666667	56.7291666666667
122.520833333333	54.3541666666667	0.0342398349036713	0.00446711104105537	410056.863217627	-49.4675510328936	117.4375	56.6458333333333
122.5625	54.3541666666667	0.0334019961870618	0.00464026975474719	403585.317098807	-47.1135373923681	117.729166666667	56.7291666666667
122.604166666667	54.3541666666667	0.0341562720823162	0.00446593429194078	414187.754882701	-49.8865902966253	117.4375	56.6458333333333
122.645833333333	54.3541666666667	0.0332451082520633	0.00446382032787987	406695.412699482	-44.9099291798357	117.9375	56.8541666666667
122.895833333333	54.3541666666667	0.0328188010729646	0.00486386761955866	418309.318784166	-46.2843430237071	117.9375	56.8541666666667
122.9375	54.3541666666667	0.033302408364964	0.00448768129059503	420270.995621632	-46.5054334661317	117.9375	56.8541666666667
122.979166666667	54.3541666666667	0.0330313575455016	0.0043551391278046	422239.831491777	-46.7243062911051	117.9375	56.8541666666667
123.020833333333	54.3541666666667	0.0341162969285771	0.00396062671955333	442961.384692608	-45.012495457784	117.854166666667	57.0625
123.0625	54.3541666666667	0.034868601343195	0.00379627774804985	444880.962670558	-45.2249680307373	117.854166666667	57.0625
123.104166666667	54.3541666666667	0.0347789996719432	0.00362726230773104	446807.583526838	-45.4354639045532	117.854166666667	57.0625
123.145833333333	54.3541666666667	0.0339485761246591	0.00400884570958428	446807.583526838	-45.4354639045532	117.895833333333	57.0625
123.1875	54.3541666666667	0.0329198180016826	0.00509529635702231	432187.935098102	-47.7862050818444	117.9375	56.8541666666667
123.229166666667	54.3541666666667	0.0327889746132871	0.00474438476234003	434197.669031997	-47.9922495730263	117.9375	56.8541666666667
123.270833333333	54.3541666666667	0.0328276053491124	0.00477028091040029	436213.890204071	-48.1962342066318	117.9375	56.8541666666667
123.3125	54.3541666666667	0.0329464064811003	0.00471388713228956	440402.056813565	-50.844248114247	117.729166666667	56.7291666666667
123.354166666667	54.3541666666667	0.0338431000908235	0.00404765062164206	439543.538593685	-49.2813804457918	117.895833333333	56.8125
123.395833333333	54.3541666666667	0.0327245980164563	0.00451514300440581	444614.609822432	-51.2170253418691	117.729166666667	56.7291666666667
123.4375	54.3541666666667	0.032946944584128	0.0044879688157377	446729.120600029	-51.4005301746085	117.729166666667	56.7291666666667
123.479166666667	54.3541666666667	0.0330871503379186	0.0045046478365852	448849.016509917	-51.5821421809254	117.729166666667	56.7291666666667
123.520833333333	54.3541666666667	0.0342248759314718	0.00430260096869827	450974.220852022	-51.7618833370556	117.729166666667	56.7291666666667
123.5625	54.3541666666667	0.0341700555952159	0.00399994622917807	457042.02728875	-52.9528888641467	117.604166666667	56.6875
123.604166666667	54.3541666666667	0.0338580487389221	0.00408386474969513	459206.668039781	-53.1224048233149	117.604166666667	56.6875
123.645833333333	54.3541666666667	0.0338327316982572	0.00395698986229377	461376.09384002	-53.2901674234122	117.604166666667	56.6875
123.6875	54.3541666666667	0.0337767237281899	0.00389058922797288	463550.236731208	-53.4561974875408	117.604166666667	56.6875
123.729166666667	54.3541666666667	0.0338314603596524	0.0038820145002667	465729.029874003	-53.6205155913615	117.604166666667	56.6875
123.770833333333	54.3541666666667	0.0339004434968546	0.00384440283350927	467912.407528689	-53.7831420643996	117.604166666667	56.6875
123.8125	54.3541666666667	0.0337938060153016	0.00383946913407362	470100.305036137	-53.9440969914418	117.604166666667	56.6875
123.854166666667	54.3541666666667	0.0336258188231489	0.00381893524154647	472292.658799061	-54.103400214025	117.604166666667	56.6875
123.895833333333	54.3541666666667	0.0342705784887921	0.00417467637631162	384233.506703236	-56.6350773116828	118.729166666667	56.1458333333333
123.9375	54.3541666666667	0.033854328710344	0.00421735210537287	386498.518440384	-56.821918767367	118.729166666667	56.1458333333333
123.979166666667	54.3541666666667	0.033575093518483	0.00376729263292798	478895.837189793	-54.5715944551377	117.604166666667	56.6875
124.020833333333	54.3541666666667	0.0342407839592916	0.00416964845604631	389210.014340866	-53.8758416706659	118.9375	56.3125
124.0625	54.3541666666667	0.0339220105735567	0.00424883033842454	483319.117567157	-54.8758183903615	117.604166666667	56.6875
124.104166666667	54.3541666666667	0.0341826435633655	0.00443123821672417	388768.333906204	-57.006381492174	118.854166666667	56.1458333333333
124.145833333333	54.3541666666667	0.0345500579298985	0.00414838138199233	487758.782707081	-55.1738914125531	117.604166666667	56.6875
124.1875	54.3541666666667	0.0336130063022547	0.00479347336536704	485641.446070498	-54.4003287943092	117.729166666667	56.7291666666667
124.229166666667	54.3541666666667	0.0333657494149698	0.00516849700742806	514564.310659189	-55.6609151083155	117.270833333333	56.7708333333333
124.270833333333	54.3541666666667	0.0322532956368662	0.00554052009292169	516803.038897017	-55.796181974337	117.270833333333	56.7708333333333
124.3125	54.3541666666667	0.0294193465830862	0.0072475101589816	492563.506988254	-53.6164370787666	117.8125	56.8125
124.354166666667	54.3541666666667	0.0293958821208495	0.00673857776817037	501171.661938937	-56.0326327407498	117.5625	56.6875
124.395833333333	54.3541666666667	0.0302852965443922	0.00696327244188256	528049.418442524	-56.4530738348037	117.1875	56.7708333333333
124.4375	54.3541666666667	0.0293138501006537	0.0069281293508449	499125.468478192	-54.0678364887262	117.8125	56.8125
124.479166666667	54.3541666666667	0.0318289033657383	0.00605139114102443	507928.314546185	-56.4428947156697	117.5625	56.6875
124.520833333333	54.3541666666667	0.0340762626761006	0.00495124803023471	503392.517312851	-55.5674559764867	117.729166666667	56.7291666666667
121.479166666667	54.3125	0.0300741231098201	0.00751954215113528	296142.585887359	-27.7848510294405	119.229166666667	56.6458333333333
121.520833333333	54.3125	0.0294404582366887	0.00778421406577576	309329.843852107	-30.2355202873316	118.979166666667	56.6875
121.5625	54.3125	0.0301738671631124	0.00760557150494999	310703.533448133	-30.6334659506857	118.979166666667	56.6875
121.604166666667	54.3125	0.0310358880029981	0.007425570821139	383130.615789068	-42.6920589029371	117.354166666667	56.7708333333333
121.645833333333	54.3125	0.0301587218304889	0.00712284308952773	368627.603867048	-39.4214079204883	117.8125	56.8125
121.6875	54.3125	0.030105298569141	0.0071531967346374	394323.791137006	-44.2276874030537	117.1875	56.7708333333333
121.729166666667	54.3125	0.0305355694593266	0.00711782097020244	396219.503844702	-44.474570200107	117.1875	56.7708333333333
121.770833333333	54.3125	0.0295588548101395	0.00656015925274781	374897.607379024	-43.4458829664	117.5625	56.6875
121.8125	54.3125	0.0324854779491858	0.00549888852141521	396219.503844705	-44.4745702001074	117.270833333333	56.7708333333333
121.854166666667	54.3125	0.0322544302613669	0.00529868174962028	398123.511978442	-44.7189332910562	117.270833333333	56.7708333333333
121.895833333333	54.3125	0.031285239891066	0.00596552561640219	382732.523977402	-41.6623413277138	117.729166666667	56.8125
121.9375	54.3125	0.0292224893253724	0.00691038336998564	386356.680302146	-42.1951422960174	117.6875	56.8125
121.979166666667	54.3125	0.031227984923892	0.00719799481398313	400035.696408933	-44.960801884034	117.354166666667	56.7708333333333
122.020833333333	54.3125	0.0311740019816687	0.00717304731396397	401955.939763749	-45.2002011153126	117.354166666667	56.7708333333333
122.0625	54.3125	0.0304479652905396	0.0069785925323905	390098.178460834	-45.4916262362787	117.520833333333	56.6875
122.104166666667	54.3125	0.0292478980504973	0.00675871784608562	395576.659547642	-43.4812235395056	117.645833333333	56.8125
122.145833333333	54.3125	0.0321958183365583	0.00550298035946412	393714.938273286	-43.2291591595459	117.729166666667	56.8125
122.1875	54.3125	0.0311241280814348	0.00607949237598555	395576.659547644	-43.4812235395059	117.729166666667	56.8125
122.229166666667	54.3125	0.0315130627676338	0.00610510074218346	392436.494759124	-43.9782596305994	117.770833333333	56.7708333333333
122.270833333333	54.3125	0.031192227852541	0.00582023097021069	399325.819975342	-43.9777932031485	117.729166666667	56.8125
122.3125	54.3125	0.0315800311169383	0.00650050454065292	396219.503844705	-44.4745702001074	117.770833333333	56.7708333333333
122.354166666667	54.3125	0.0314932843372819	0.00576819861605173	403108.468240541	-44.4644445472855	117.729166666667	56.8125
122.395833333333	54.3125	0.0331496948205188	0.00525925689317931	405012.055737981	-44.7041108901515	117.729166666667	56.8125
122.4375	54.3125	0.0346162546881685	0.00451708571175481	409007.359740974	-48.5493389975481	117.4375	56.6458333333333
122.479166666667	54.3125	0.0344029658939587	0.00425462220473122	422146.430111242	-41.640911832988	117.854166666667	57.0625
122.520833333333	54.3125	0.0345513416094047	0.00446998452440937	413085.998401682	-48.9792916558105	117.4375	56.6458333333333
122.5625	54.3125	0.0342893740827793	0.00453177778036595	415135.278036906	-49.1908401099796	117.4375	56.6458333333333
122.604166666667	54.3125	0.0336558848806266	0.00415668609834733	427589.95759377	-42.3535362907636	117.854166666667	57.0625
122.645833333333	54.3125	0.0341755397687052	0.00443802157126577	419253.267425275	-49.6072130290796	117.4375	56.6458333333333
122.6875	54.3125	0.0328811626790566	0.00479272737392611	411896.283427908	-44.688093073032	117.9375	56.8541666666667
122.729166666667	54.3125	0.0329967456297596	0.00495919905132068	414699.984785072	-47.529108318651	117.729166666667	56.7291666666667
122.770833333333	54.3125	0.0329568969162	0.00518594456099917	441887.184705848	-49.507329490602	117.270833333333	56.7708333333333
122.8125	54.3125	0.0330633939453752	0.00522814606148977	443952.462345002	-49.7004643662867	117.270833333333	56.7708333333333
122.854166666667	54.3125	0.0327367047726013	0.00461249130776839	419586.423414914	-45.6056096511306	117.9375	56.8541666666667
122.895833333333	54.3125	0.0325626415225546	0.00474838044485588	421527.835118892	-45.8293451027052	117.9375	56.8541666666667
122.9375	54.3125	0.0334361075997385	0.00447220826018774	424786.768721829	-48.5951032061868	117.729166666667	56.7291666666667
122.979166666667	54.3125	0.033739363515069	0.00424505913134526	442459.088928066	-44.1606425824765	117.895833333333	57.0625
123.020833333333	54.3125	0.0340713821069622	0.00402236580018772	444352.018275458	-44.3773188778021	117.895833333333	57.0625
123.0625	54.3125	0.0340637148988791	0.00406029596010682	448159.672600464	-44.804726610435	117.854166666667	57.0625
123.104166666667	54.3125	0.0343193368329535	0.00404605538286676	450074.211821077	-45.0154935559373	117.854166666667	57.0625
123.145833333333	54.3125	0.0344426528896906	0.00422871503923703	451995.770615382	-45.2243261408887	117.854166666667	57.0625
123.1875	54.3125	0.0344247174831327	0.0040593042709913	453924.259147077	-45.4312419831024	117.854166666667	57.0625
123.229166666667	54.3125	0.0337068998588707	0.00405106401925074	436487.262952958	-48.2273243426659	117.895833333333	56.8125
123.270833333333	54.3125	0.0337279465870103	0.00400195398859219	438512.904999019	-48.4292348423375	117.895833333333	56.8125
123.3125	54.3125	0.0340490604209685	0.00407131385639751	440544.856500162	-48.6291278550773	117.895833333333	56.8125
123.354166666667	54.3125	0.0341318453132111	0.00400726459150162	449158.358238041	-51.6123113753136	117.604166666667	56.6875
123.395833333333	54.3125	0.0337095034210461	0.003974996059057	451286.596578273	-51.7919959135226	117.604166666667	56.6875
123.4375	54.3125	0.0337538726824624	0.00412891350196365	453420.068026081	-51.9698306066515	117.604166666667	56.6875
123.479166666667	54.3125	0.0339198951917391	0.00420408093837203	455558.698295917	-52.1458369929877	117.604166666667	56.6875
123.520833333333	54.3125	0.0339498132815213	0.00428149973496144	457702.414309081	-52.3200363742266	117.604166666667	56.6875
123.5625	54.3125	0.0338339242017529	0.00399254144675232	459851.144173778	-52.4924498158094	117.604166666667	56.6875
123.604166666667	54.3125	0.0336213386486056	0.0039404843576677	462004.81716545	-52.6630981474002	117.604166666667	56.6875
123.645833333333	54.3125	0.0341573283214192	0.00411849535524701	464163.363707355	-52.8320019634943	117.604166666667	56.6875
123.6875	54.3125	0.0341958474898743	0.00412947956784368	466326.71535137	-52.9991816241468	117.604166666667	56.6875
123.729166666667	54.3125	0.0340478657217735	0.00430404133529307	431755.926797514	-50.8043898551129	118.270833333333	56.6458333333333
123.770833333333	54.3125	0.0342073553031649	0.00416001017020633	433860.443173765	-50.9966078114954	118.270833333333	56.6458333333333
123.8125	54.3125	0.0337311510851424	0.0038594763422255	472844.932948491	-53.4905757759137	117.604166666667	56.6875
123.854166666667	54.3125	0.0340272265647451	0.00426179385043549	384556.307560843	-55.8706292440053	118.729166666667	56.1458333333333
123.895833333333	54.3125	0.0340437713099529	0.00409237394487072	440207.83532209	-51.5612142802472	118.270833333333	56.6458333333333
123.9375	54.3125	0.0338398429807881	0.00377532861280217	479404.036754987	-53.9671631824205	117.604166666667	56.6875
123.979166666667	54.3125	0.0336067112827154	0.00377366147397325	481599.198459918	-54.1228243469887	117.604166666667	56.6875
124.020833333333	54.3125	0.0341543822613958	0.00420190587889079	398803.009037213	-53.1637495664112	118.854166666667	56.3541666666667
124.0625	54.3125	0.0338453095428446	0.00405541910371559	486002.350547113	-54.4294561989538	117.604166666667	56.6875
124.104166666667	54.3125	0.033568646272596	0.00409815980453033	488210.223656837	-54.5804632640243	117.604166666667	56.6875
124.145833333333	54.3125	0.0342296880648348	0.00422915636884623	425206.601851838	-56.8277324616542	118.395833333333	56.2708333333333
124.1875	54.3125	0.0338596782624865	0.00484010638066463	488355.824223115	-53.9587344483971	117.729166666667	56.7291666666667
124.229166666667	54.3125	0.0339070956157953	0.00470604143815904	490550.703841114	-54.1109619407089	117.729166666667	56.7291666666667
124.270833333333	54.3125	0.0333022038033021	0.00476956629472414	492749.786171589	-54.2616791618461	117.729166666667	56.7291666666667
124.3125	54.3125	0.0334279162746929	0.00499337430246234	494953.014409434	-54.4109034068538	117.729166666667	56.7291666666667
124.354166666667	54.3125	0.0330647928174522	0.00507391394912819	497160.332646814	-54.5586517645858	117.729166666667	56.7291666666667
124.395833333333	54.3125	0.0325621435952789	0.00549503986194111	526135.060208274	-55.7754082509832	117.270833333333	56.7708333333333
124.4375	54.3125	0.0336574426954618	0.00519768884765659	501587.019884339	-54.8497881518738	117.729166666667	56.7291666666667
124.479166666667	54.3125	0.0333759678904858	0.00539939896815189	530626.497845262	-56.0366437365741	117.270833333333	56.7708333333333
124.520833333333	54.3125	0.0337211535676569	0.00513021479374667	506029.417995692	-55.1352209697641	117.729166666667	56.7291666666667
124.5625	54.3125	0.0342849165115432	0.00479276026086683	519670.321274407	-57.1276764549804	117.4375	56.6458333333333
124.604166666667	54.3125	0.0344542274339665	0.00469987697195083	515010.694067463	-56.2792424163232	117.604166666667	56.6875
124.645833333333	54.3125	0.0344430525981667	0.00451678074533875	517268.001009007	-56.4118650417048	117.604166666667	56.6875
121.354166666667	54.2708333333333	0.0284055792815127	0.00723879596879765	360263.654947339	-40.1530428065512	117.5625	56.6875
121.395833333333	54.2708333333333	0.0294487493865842	0.00751478041353027	362177.175795127	-37.1729053396996	117.8125	56.8125
121.4375	54.2708333333333	0.0294206869742885	0.00747374167577873	363823.15953772	-37.4794278610729	117.8125	56.8125
121.479166666667	54.2708333333333	0.0295838521758456	0.00727433519392094	367349.42643991	-41.3121898924851	117.520833333333	56.6875
121.520833333333	54.2708333333333	0.029997968864802	0.00722798947643486	382922.290478248	-41.6936413508961	117.354166666667	56.7708333333333
121.5625	54.2708333333333	0.0291701037615258	0.00727939233781971	370953.524949874	-41.8740410410675	117.520833333333	56.6875
121.604166666667	54.2708333333333	0.0299380753960063	0.00715558009152973	386552.314503137	-42.2264872500201	117.354166666667	56.7708333333333
121.645833333333	54.2708333333333	0.0294348184112293	0.00728467460586064	374596.859125315	-42.4243595358134	117.520833333333	56.6875
121.6875	54.2708333333333	0.0308937325550369	0.00601223177954586	393922.37129596	-43.2605582298253	117.270833333333	56.7708333333333
121.729166666667	54.2708333333333	0.0286867657828998	0.00684502619619058	376432.882438704	-42.6952607759892	117.5625	56.6875
121.770833333333	54.2708333333333	0.0293132257017125	0.00646776920118352	378278.290127162	-42.9633590663255	117.5625	56.6875
121.8125	54.2708333333333	0.0317707030617172	0.00627479167671831	382652.548651004	-40.6626036422971	117.729166666667	56.8125
121.854166666667	54.2708333333333	0.0331898938993733	0.00469698445359025	377844.777667453	-41.9194552507556	117.729166666667	56.7291666666667
121.895833333333	54.2708333333333	0.0318538043349604	0.00561501727038862	386209.701059568	-41.205508559549	117.729166666667	56.8125
121.9375	54.2708333333333	0.0292427472939362	0.00688107898627431	391616.960390255	-42.0000654982352	117.645833333333	56.8125
121.979166666667	54.2708333333333	0.031978818649381	0.00632501629475024	387641.356634804	-44.2627459863434	117.5625	56.6875
122.020833333333	54.2708333333333	0.0320237966540786	0.00636837418224828	389540.255430393	-44.5145903232825	117.5625	56.6875
122.0625	54.2708333333333	0.0311836360308775	0.00593388886601008	393437.928844573	-42.2597285062865	117.729166666667	56.8125
122.104166666667	54.2708333333333	0.0315615678817964	0.0062123942752441	395267.957471	-42.5168349233368	117.729166666667	56.8125
122.145833333333	54.2708333333333	0.0312248638832837	0.00602072042163451	397106.920356441	-42.7714076654044	117.729166666667	56.8125
122.1875	54.2708333333333	0.0314984840560281	0.00591259074550161	398954.693297216	-43.023469681804	117.729166666667	56.8125
122.229166666667	54.2708333333333	0.0330434272104605	0.00538330708790236	418801.782763384	-46.3469905152093	117.270833333333	56.7708333333333
122.270833333333	54.2708333333333	0.0316458684568157	0.00580214690745069	402676.181006227	-43.5201534232246	117.729166666667	56.8125
122.3125	54.2708333333333	0.0322846844292203	0.00549292186894059	404549.655805716	-43.7648210981878	117.729166666667	56.8125
122.354166666667	54.2708333333333	0.0332366901731596	0.00543596467303588	424726.24129764	-47.0034881775235	117.270833333333	56.7708333333333
122.395833333333	54.2708333333333	0.0334616879051978	0.00473366285436761	402183.020677668	-45.2315435474641	117.729166666667	56.7291666666667
122.4375	54.2708333333333	0.0343175340699713	0.00449666970609744	410076.245221229	-47.8474714795164	117.479166666667	56.6458333333333
122.479166666667	54.2708333333333	0.0340596023227421	0.00448430805013529	425623.609569653	-41.2266659536689	117.854166666667	57.0625
122.520833333333	54.2708333333333	0.034367730504184	0.00463741771687752	427416.87925962	-41.4661915585062	117.854166666667	57.0625
122.5625	54.2708333333333	0.0341060281956544	0.00435567626178783	412953.138455924	-47.340291898247	117.604166666667	56.6875
122.604166666667	54.2708333333333	0.033790661109606	0.0040869063814044	431028.708658788	-41.938810446965	117.854166666667	57.0625
122.645833333333	54.2708333333333	0.0343400547720785	0.00437206445939512	422273.513588486	-49.128616246112	117.4375	56.6458333333333
122.6875	54.2708333333333	0.0341403192820961	0.00443361749503385	415861.871769398	-46.8401554333756	117.729166666667	56.7291666666667
122.729166666667	54.2708333333333	0.0334320011387344	0.00451091462343485	417845.575436155	-47.0606664351314	117.729166666667	56.7291666666667
122.770833333333	54.2708333333333	0.0327578101506464	0.00484405608311797	419836.35979219	-47.2789278510199	117.729166666667	56.7291666666667
122.8125	54.2708333333333	0.0327986077392533	0.00471746902595259	420923.097020926	-44.9309245888785	117.9375	56.8541666666667
122.854166666667	54.2708333333333	0.0337365263344017	0.00412951020963236	427095.078132733	-48.832608462092	117.604166666667	56.6875
122.895833333333	54.2708333333333	0.0338913946146229	0.00420519360901771	429141.758727245	-49.0370802050953	117.604166666667	56.6875
122.9375	54.2708333333333	0.0334126101845748	0.00425001068547993	431194.757412425	-49.2394451340891	117.604166666667	56.6875
122.979166666667	54.2708333333333	0.0341454302849408	0.00431418376789549	427649.115513738	-46.5186826603172	117.895833333333	56.8125
123.020833333333	54.2708333333333	0.0333234736392632	0.0044731238272869	430602.121200873	-46.040479784611	117.9375	56.8541666666667
123.0625	54.2708333333333	0.0337274278696929	0.00424508089290607	451462.156692431	-44.3906192682561	117.854166666667	57.0625
123.104166666667	54.2708333333333	0.034626127738503	0.00471285855800869	439468.143517711	-50.0283054083392	117.604166666667	56.6875
123.145833333333	54.2708333333333	0.0342170406460279	0.00484968057651625	406065.464062385	-47.4020524542415	118.270833333333	56.6458333333333
123.1875	54.2708333333333	0.0339892125778924	0.00467381345148294	400259.789611456	-44.9921548982747	118.5625	56.7291666666667
123.229166666667	54.2708333333333	0.0346257903878174	0.00447591190764941	445735.227115653	-50.5989641344133	117.604166666667	56.6875
123.270833333333	54.2708333333333	0.0344334613045319	0.00437697085314096	447835.628869277	-50.7853061797333	117.604166666667	56.6875
123.3125	54.2708333333333	0.0345849245773488	0.00421160900876377	449941.583762611	-50.9697461130296	117.604166666667	56.6875
123.354166666667	54.2708333333333	0.0346240493848201	0.00425497860078796	452053.013433033	-51.152305597149	117.604166666667	56.6875
123.395833333333	54.2708333333333	0.0344589627629792	0.00434883685016009	454169.840769771	-51.3330060746004	117.604166666667	56.6875
123.4375	54.2708333333333	0.0336793414140767	0.0039414648346986	456291.98989412	-51.5118687670527	117.604166666667	56.6875
123.479166666667	54.2708333333333	0.0342957240223241	0.00423347048187845	454670.980317597	-50.6677802983225	117.729166666667	56.7291666666667
123.520833333333	54.2708333333333	0.0338664230676398	0.00392051659075811	460551.956033951	-51.8641645776148	117.604166666667	56.6875
123.5625	54.2708333333333	0.034408050969413	0.00407091583815932	462689.627277258	-52.0376390326811	117.604166666667	56.6875
123.604166666667	54.2708333333333	0.0343172612202799	0.00384498340818166	464832.328725725	-52.209358376766	117.604166666667	56.6875
123.645833333333	54.2708333333333	0.0339519902585751	0.00380261355610654	466979.990371614	-52.3793427254575	117.604166666667	56.6875
123.6875	54.2708333333333	0.0342247690199323	0.0039957306864721	469132.543325001	-52.5476119737562	117.604166666667	56.6875
123.729166666667	54.2708333333333	0.034139286991673	0.00428770496935718	434701.799702279	-50.3313544506822	118.270833333333	56.6458333333333
123.770833333333	54.2708333333333	0.0340899636126647	0.00415691443321852	436794.250532181	-50.5245603031921	118.270833333333	56.6458333333333
123.8125	54.2708333333333	0.0340500060718427	0.00413301396865008	438892.49055698	-50.7157579280204	118.270833333333	56.6458333333333
123.854166666667	54.2708333333333	0.0341990635607935	0.00410967823235759	440996.436393569	-50.9049705565914	118.270833333333	56.6458333333333
123.895833333333	54.2708333333333	0.0337614415494361	0.00389630671331298	479966.342522282	-53.3639126667544	117.604166666667	56.6875
123.9375	54.2708333333333	0.0341917369953893	0.00416728786129028	478082.789004609	-52.5694954717217	117.729166666667	56.7291666666667
123.979166666667	54.2708333333333	0.0338893415306707	0.00421334406596468	392590.536693639	-52.5842726728829	118.9375	56.3125
124.020833333333	54.2708333333333	0.0342310909943084	0.00417899801560551	486521.141857415	-53.8343374555387	117.604166666667	56.6875
124.0625	54.2708333333333	0.0340075627395655	0.00427890168835902	398400.44100042	-56.2462328287594	118.729166666667	56.1458333333333
124.104166666667	54.2708333333333	0.0337840013592488	0.00393572594753417	490912.702351717	-54.140194454308	117.604166666667	56.6875
124.145833333333	54.2708333333333	0.0331862265843802	0.00436585376001858	488918.369299887	-53.3672029105602	117.729166666667	56.7291666666667
124.1875	54.2708333333333	0.0330464682452319	0.00435878639133402	403443.021379759	-53.5871686635865	118.9375	56.3125
124.229166666667	54.2708333333333	0.0341633731631992	0.00445554688180517	401261.204518811	-53.3913051423292	119.020833333333	56.3125
124.270833333333	54.2708333333333	0.0343785670742141	0.00433184484731693	407822.994553738	-53.9720457819674	118.9375	56.3125
124.3125	54.2708333333333	0.0340968878322342	0.00443709857958951	416839.46437587	-53.9855532988111	118.854166666667	56.3541666666667
124.354166666667	54.2708333333333	0.033400961424642	0.00458720064791572	499863.981165784	-54.1264155773487	117.729166666667	56.7291666666667
124.395833333333	54.2708333333333	0.0339552529469517	0.00460191550180854	502065.666829527	-54.2738275719326	117.729166666667	56.7291666666667
124.4375	54.2708333333333	0.0344548001923221	0.00462285894778625	515410.84713819	-56.3074529028564	117.4375	56.6458333333333
124.479166666667	54.2708333333333	0.0335513737718705	0.0047509051489626	517671.173307579	-56.4400081761493	117.4375	56.6458333333333
124.520833333333	54.2708333333333	0.0343247493074474	0.00480340786784057	519934.954171591	-56.5712609747198	117.4375	56.6458333333333
124.5625	54.2708333333333	0.0344372414745935	0.00486506746759499	522202.143991886	-56.7012262828507	117.4375	56.6458333333333
124.604166666667	54.2708333333333	0.0341300683467276	0.0043871368346178	517599.768158245	-55.8531477859641	117.604166666667	56.6875
124.645833333333	54.2708333333333	0.0346806259843439	0.00464344396853929	519848.120753675	-55.986967121174	117.604166666667	56.6875
124.6875	54.2708333333333	0.0342167947734054	0.00452120860357163	522100.002630588	-56.1194853033196	117.604166666667	56.6875
124.729166666667	54.2708333333333	0.0344678707951331	0.00461051859738448	524355.367513162	-56.2507170904521	117.604166666667	56.6875
121.1875	54.2291666666667	0.032743765811904	0.00516506130358681	271041.38220327	-37.0102850541959	118.5625	56.1458333333333
121.229166666667	54.2291666666667	0.0307925170761586	0.00636371963984598	279414.906975419	-39.0676152317642	118.395833333333	56.1458333333333
121.270833333333	54.2291666666667	0.0290550567598253	0.00705222445334594	289944.783300091	-41.3689283010875	118.1875	56.1458333333333
121.3125	54.2291666666667	0.0309986475887521	0.00618300403321071	279562.604942594	-37.6423480089604	118.5625	56.1875
121.354166666667	54.2291666666667	0.0308601610902136	0.00603844622772156	297230.749815227	-42.8068207994134	118.104166666667	56.1458333333333
121.395833333333	54.2291666666667	0.0313912368043623	0.00639186749254222	282911.874585276	-38.4461189758529	118.5625	56.1875
121.4375	54.2291666666667	0.0316779343431494	0.00552194034067355	386397.767660729	-41.2367543870252	117.270833333333	56.7708333333333
121.479166666667	54.2291666666667	0.0288426319657771	0.00735475549461298	369073.839703572	-40.554771122687	117.5625	56.6875
121.520833333333	54.2291666666667	0.0286707543716527	0.00702733370413799	370845.690252647	-40.8396654046033	117.5625	56.6875
121.5625	54.2291666666667	0.031152144794117	0.00665769165471987	372627.711036356	-41.1216794309227	117.5625	56.6875
121.604166666667	54.2291666666667	0.0285571510196268	0.00694898647782587	374419.756205828	-41.4008381904794	117.5625	56.6875
121.645833333333	54.2291666666667	0.0320220744575911	0.00561453310011816	395470.685403476	-42.5481942134528	117.270833333333	56.7708333333333
121.6875	54.2291666666667	0.0321202053241854	0.00538117895888216	397312.596575892	-42.8027808450207	117.270833333333	56.7708333333333
121.729166666667	54.2291666666667	0.0313676605578007	0.00594550068811799	399163.322654253	-43.0548539978477	117.270833333333	56.7708333333333
121.770833333333	54.2291666666667	0.0329980546195939	0.00530541088270569	401022.740934692	-43.3044367163971	117.270833333333	56.7708333333333
121.8125	54.2291666666667	0.0334548337441215	0.00465567989830574	379514.284846085	-41.1811972551465	117.729166666667	56.7291666666667
121.854166666667	54.2291666666667	0.0344704193533905	0.00444857642745975	385959.07528528	-44.0395452409242	117.479166666667	56.6458333333333
121.895833333333	54.2291666666667	0.0316374089674827	0.00582930235611272	389710.996169093	-40.7568644500844	117.729166666667	56.8125
121.9375	54.2291666666667	0.0331137680172161	0.0051309508315295	408544.940911004	-44.2783241090514	117.270833333333	56.7708333333333
121.979166666667	54.2291666666667	0.033165271695345	0.0049155665002706	387824.340789089	-39.4696001475824	117.9375	56.8541666666667
122.020833333333	54.2291666666667	0.0319691168680784	0.00651279156438764	396882.698693388	-41.8100299804344	117.6875	56.8125
122.0625	54.2291666666667	0.0315180534115881	0.00620936211826865	396882.698693391	-41.8100299804348	117.729166666667	56.8125
122.104166666667	54.2291666666667	0.0329616889212251	0.00512267542315675	416196.833799501	-45.2142049528596	117.270833333333	56.7708333333333
122.145833333333	54.2291666666667	0.0330424265526964	0.00487874900751774	394129.809410354	-43.291910969289	117.729166666667	56.7291666666667
122.1875	54.2291666666667	0.0337998637491535	0.00471965870831309	395997.453082452	-43.5439881576966	117.729166666667	56.7291666666667
122.229166666667	54.2291666666667	0.0342718812866835	0.00462458008248604	405263.879948526	-46.4685924426766	117.4375	56.6458333333333
122.270833333333	54.2291666666667	0.034333163482478	0.00456142973498537	407237.655658683	-46.6978280558169	117.4375	56.6458333333333
122.3125	54.2291666666667	0.0342854978183259	0.00457119807555513	409218.848941422	-46.9246828569926	117.4375	56.6458333333333
122.354166666667	54.2291666666667	0.0344953472309301	0.00459786336640441	411207.351876822	-47.1491825175415	117.4375	56.6458333333333
122.395833333333	54.2291666666667	0.0334920422095886	0.00477896258487775	405462.585463441	-44.7668634985897	117.729166666667	56.7291666666667
122.4375	54.2291666666667	0.0327531954897046	0.00486850549263961	407380.164410826	-45.0041056006019	117.729166666667	56.7291666666667
122.479166666667	54.2291666666667	0.0341737419992265	0.00464958764321195	429122.683897371	-40.8191623935416	117.854166666667	57.0625
122.520833333333	54.2291666666667	0.0341378148195419	0.0045099243014181	414130.411130363	-46.648555574205	117.604166666667	56.6875
122.5625	54.2291666666667	0.0346116724521928	0.00477378787316889	432692.242127327	-41.2956109766638	117.854166666667	57.0625
122.604166666667	54.2291666666667	0.0346869297721726	0.00437695606511176	434489.694053424	-41.5306784240419	117.854166666667	57.0625
122.645833333333	54.2291666666667	0.03374733511695	0.0040655305373657	415434.01185432	-44.2700742927579	117.895833333333	56.8125
122.6875	54.2291666666667	0.0334742848033884	0.00466279016257509	418541.665563152	-43.7963194060186	117.9375	56.8541666666667
122.729166666667	54.2291666666667	0.03434525191351	0.00432599899652834	420426.289081327	-44.029499384564	117.9375	56.8541666666667
122.770833333333	54.2291666666667	0.0328770952253042	0.00500373920589141	422318.825468316	-44.2604406959226	117.9375	56.8541666666667
122.8125	54.2291666666667	0.0328816223002309	0.00532895515450338	450007.442832927	-48.801158876987	117.270833333333	56.7708333333333
122.854166666667	54.2291666666667	0.0340794071129634	0.00435181653113976	433534.093940093	-49.4704107519535	117.479166666667	56.6458333333333
122.895833333333	54.2291666666667	0.034480449056597	0.00466479244321122	432196.399275624	-48.5734892460715	117.604166666667	56.6875
122.9375	54.2291666666667	0.0338528990861159	0.0046189336429244	434237.028996368	-48.7766275387875	117.604166666667	56.6875
122.979166666667	54.2291666666667	0.033521748326052	0.00421791646803691	436283.975230359	-48.9777022806921	117.604166666667	56.6875
123.020833333333	54.2291666666667	0.0339101901564969	0.00440574259825671	438337.148756358	-49.1767361333975	117.604166666667	56.6875
123.0625	54.2291666666667	0.0341627359152183	0.00497582384576494	440396.461744581	-49.3737515681163	117.604166666667	56.6875
123.104166666667	54.2291666666667	0.0340848948685286	0.00474196740554758	437033.948516697	-48.2893507995654	117.770833333333	56.7291666666667
123.145833333333	54.2291666666667	0.0340615028361987	0.00485073160811182	409218.848941422	-46.9246828569926	118.270833333333	56.6458333333333
123.1875	54.2291666666667	0.0347870430757531	0.00497641851055665	413179.947347769	-45.7015983178041	118.354166666667	56.7291666666667
123.229166666667	54.2291666666667	0.0347127260920333	0.00494896270856406	415128.522910827	-45.9294307623644	118.354166666667	56.7291666666667
123.270833333333	54.2291666666667	0.0346561690464628	0.00463368517633522	415205.863402315	-47.5912183000623	118.270833333333	56.6458333333333
123.3125	54.2291666666667	0.03419035580755	0.00447848568968583	417215.664463915	-47.8088049440719	118.270833333333	56.6458333333333
123.354166666667	54.2291666666667	0.0341596059164305	0.00439533830136194	419232.360077697	-48.0241374801312	118.270833333333	56.6458333333333
123.395833333333	54.2291666666667	0.0341014751815818	0.00414901497703044	457081.89015409	-50.8798438960698	117.604166666667	56.6875
123.4375	54.2291666666667	0.0344696259824856	0.00431576670689733	452791.035406294	-48.3295879657784	117.895833333333	56.8125
123.479166666667	54.2291666666667	0.0340717228105218	0.0040621074966294	454823.855983488	-48.5230558966304	117.895833333333	56.8125
123.520833333333	54.2291666666667	0.0344447887109532	0.00435971497359584	463430.323144591	-51.4139353982474	117.604166666667	56.6875
123.5625	54.2291666666667	0.0340503222673712	0.00453846144802016	465556.938491719	-51.5884104553566	117.604166666667	56.6875
123.604166666667	54.2291666666667	0.0337645997776923	0.00442934678409711	431471.84271005	-49.2701728499414	118.270833333333	56.6458333333333
123.645833333333	54.2291666666667	0.0336756157179228	0.00430848313605813	433534.093940093	-49.4704107519535	118.270833333333	56.6458333333333
123.6875	54.2291666666667	0.0340625879985065	0.00435375452658686	435602.484576429	-49.6685876308389	118.270833333333	56.6458333333333
123.729166666667	54.2291666666667	0.0344274677167616	0.00471331779977033	437676.926839582	-49.8647267064699	118.270833333333	56.6458333333333
123.770833333333	54.2291666666667	0.0340555503921882	0.00435037309221695	439757.334348451	-50.0588509862597	118.270833333333	56.6458333333333
123.8125	54.2291666666667	0.0339559858212716	0.004407645762222	441843.622099211	-50.2509832632194	118.270833333333	56.6458333333333
123.854166666667	54.2291666666667	0.0339490786217787	0.00422092249482842	389836.172439688	-54.7434221992524	118.729166666667	56.1458333333333
123.895833333333	54.2291666666667	0.033815323022017	0.00416803449006249	482748.238649725	-52.9230330963937	117.604166666667	56.6875
123.9375	54.2291666666667	0.0337901106074692	0.00401526501674392	484918.448909826	-53.0824973974171	117.604166666667	56.6875
123.979166666667	54.2291666666667	0.0339352947846362	0.00409634820311297	487093.179383099	-53.2403865201813	117.604166666667	56.6875
124.020833333333	54.2291666666667	0.0333301217293821	0.00422275727414066	489272.369017826	-53.3967182529346	117.604166666667	56.6875
124.0625	54.2291666666667	0.0346382890503301	0.00437935564079118	388557.275275067	-52.1958111618337	119.104166666667	56.2708333333333
124.104166666667	54.2291666666667	0.0340074049343604	0.00406099416717686	403242.991877601	-55.8795642757329	118.729166666667	56.1458333333333
124.145833333333	54.2291666666667	0.0339315711653143	0.00402252722329535	495836.096608679	-53.8565439757526	117.604166666667	56.6875
124.1875	54.2291666666667	0.033867566291867	0.00426762556882513	400995.89213612	-55.6959672192268	118.854166666667	56.1458333333333
124.229166666667	54.2291666666667	0.0334434775867891	0.00416130015018986	410013.09515922	-56.4171250121396	118.729166666667	56.1458333333333
124.270833333333	54.2291666666667	0.0338301791472126	0.00418447402133769	502437.848725957	-54.3029743350586	117.604166666667	56.6875
124.3125	54.2291666666667	0.0342453472684868	0.0043691687326548	412753.604055066	-53.6399241769241	118.9375	56.3125
124.354166666667	54.2291666666667	0.0331919537090391	0.00465699660224535	502595.808707721	-53.6988617812025	117.729166666667	56.7291666666667
124.395833333333	54.2291666666667	0.0346070059492956	0.00455645383325971	504787.807096752	-53.8473474819059	117.729166666667	56.7291666666667
124.4375	54.2291666666667	0.0341893819290543	0.00427307554713803	511296.751064908	-54.8781498448261	117.604166666667	56.6875
124.479166666667	54.2291666666667	0.034454369233829	0.00438278974932587	513521.224330247	-55.0184674775841	117.604166666667	56.6875
124.520833333333	54.2291666666667	0.0340375292961354	0.00423009671448314	515749.494315012	-55.1574257954507	117.604166666667	56.6875
124.5625	54.2291666666667	0.0347227845610117	0.00439961204854808	522504.277108867	-56.1477562379858	117.479166666667	56.6458333333333
124.604166666667	54.2291666666667	0.0344295636540908	0.00445031120523094	520217.226030165	-55.4313253636607	117.604166666667	56.6875
124.645833333333	54.2291666666667	0.0349107934994088	0.00476363802353919	522456.590461598	-55.5662965945261	117.604166666667	56.6875
124.6875	54.2291666666667	0.0348596829343278	0.00480103093457158	524699.556988912	-55.6999684748298	117.604166666667	56.6875
124.729166666667	54.2291666666667	0.0341287713655645	0.00502892756805167	526946.07881269	-55.8323555442114	117.604166666667	56.6875
124.770833333333	54.2291666666667	0.0344862019678635	0.00501039096016511	529196.109851203	-55.9634721650925	117.604166666667	56.6875
124.8125	54.2291666666667	0.0346330697177979	0.00474017602871486	366546.765337958	-67.0893627464984	119.479166666667	55.3958333333333
124.854166666667	54.2291666666667	0.0346729957868255	0.00496064793641127	371794.941054311	-58.8292671306205	119.770833333333	55.8541666666667
120.1875	54.1875	0.0289816190448658	0.00883282231025542	215597.496045803	-32.2173837457151	118.354166666667	55.8125
120.229166666667	54.1875	0.0292127368287018	0.00893710208998057	259214.877233204	-27.9443194020928	118.270833333333	56.2291666666667
120.270833333333	54.1875	0.0295036305585224	0.00914561815978131	273927.501660834	-31.2209649332283	117.979166666667	56.2708333333333
120.3125	54.1875	0.02929301443359	0.00904492348163384	275346.539342085	-31.6709996601601	117.979166666667	56.2708333333333
120.354166666667	54.1875	0.0293094683287195	0.00866094532772404	221578.678078242	-34.4639713834964	118.354166666667	55.8125
120.979166666667	54.1875	0.0297046782070219	0.00777742333145086	306186.196607061	-43.2364831042453	117.604166666667	56.1458333333333
121.020833333333	54.1875	0.0288448548224045	0.00756512790238505	275140.104359479	-27.913884088532	118.9375	56.3541666666667
121.0625	54.1875	0.0284570177461205	0.00692837830311275	288173.19371823	-39.6452005930989	118.104166666667	56.1458333333333
121.104166666667	54.1875	0.0325174026081244	0.00556515807187198	286852.97739619	-36.4822559006767	118.354166666667	56.2291666666667
121.145833333333	54.1875	0.0334440859095002	0.00494996312640833	271561.259674128	-35.5734533900165	118.604166666667	56.1458333333333
121.1875	54.1875	0.0329499370011803	0.00490735322298009	288235.8337574	-38.2627539337337	118.3125	56.1875
121.229166666667	54.1875	0.0318082295598649	0.00540261484577517	289927.498600869	-38.6508407804064	118.3125	56.1875
121.270833333333	54.1875	0.0308625064971239	0.0059831093940493	284730.556550302	-38.8708042766844	118.395833333333	56.1458333333333
121.3125	54.1875	0.0311880047484383	0.00665328274828567	283249.202539749	-37.0697498361909	118.5625	56.1875
121.354166666667	54.1875	0.0329163667669932	0.00505249276253583	295087.30222842	-39.7869562581392	118.3125	56.1875
121.395833333333	54.1875	0.0331233123730421	0.00462508387354694	296834.685447006	-40.156427695691	118.3125	56.1875
121.4375	54.1875	0.0312210091741214	0.0058329658483405	304328.80423373	-42.8975776387904	118.104166666667	56.1458333333333
121.479166666667	54.1875	0.0311256868483137	0.00615385018975958	391679.078307062	-41.0552198315411	117.270833333333	56.7708333333333
121.520833333333	54.1875	0.0318110221660434	0.00547867372811173	393470.293962865	-41.319809098644	117.270833333333	56.7708333333333
121.5625	54.1875	0.03184946857277	0.00550457543214764	395270.897741141	-41.5818385990098	117.270833333333	56.7708333333333
121.604166666667	54.1875	0.0316674827994805	0.00538070402089216	397080.761284745	-41.8413300432974	117.270833333333	56.7708333333333
121.645833333333	54.1875	0.0328744509612876	0.00512117450498541	398899.757908938	-42.098305221365	117.270833333333	56.7708333333333
121.6875	54.1875	0.0313294961943892	0.00634001965604159	403105.283541818	-43.5829040445578	117.145833333333	56.7291666666667
121.729166666667	54.1875	0.0290604102080049	0.00726570664505536	385118.033088747	-42.0239157736388	117.520833333333	56.6875
121.770833333333	54.1875	0.0298240849860488	0.00714004994785725	386943.608874548	-42.2890419444124	117.520833333333	56.6875
121.8125	54.1875	0.0324788693954051	0.00556127196926482	406264.599544124	-43.1014810622831	117.270833333333	56.7708333333333
121.854166666667	54.1875	0.0343269313486811	0.00458774544463836	389306.389245503	-43.5656259016471	117.479166666667	56.6458333333333
121.895833333333	54.1875	0.0340599243274533	0.00459058139915867	388778.448972606	-42.5515109058833	117.604166666667	56.6875
121.9375	54.1875	0.0342285157465695	0.00444547177267634	410490.377517514	-37.1151588456222	117.854166666667	57.0625
121.979166666667	54.1875	0.0329316518690023	0.0053409723495469	396774.746032835	-40.8471977250137	117.729166666667	56.8125
122.020833333333	54.1875	0.0298450920556979	0.00704584737355343	398087.085287371	-43.8248481363951	117.520833333333	56.6875
122.0625	54.1875	0.0295032534495767	0.00713084535623508	399974.819066996	-44.0718843711898	117.520833333333	56.6875
122.104166666667	54.1875	0.0315882083521254	0.00589918008039374	419476.916885921	-44.7652299961996	117.270833333333	56.7708333333333
122.145833333333	54.1875	0.0332976299632799	0.00507975953822949	397518.279427541	-42.8341082649014	117.729166666667	56.7291666666667
122.1875	54.1875	0.0342948635345099	0.00452949107753008	404574.328223311	-45.5309990060486	117.479166666667	56.6458333333333
122.229166666667	54.1875	0.0344643138654515	0.00465046998804439	406519.322990122	-45.7654890214814	117.479166666667	56.6458333333333
122.270833333333	54.1875	0.034345088138169	0.00455747910377831	408472.043697109	-45.9975783188318	117.479166666667	56.6458333333333
122.3125	54.1875	0.0338904610796373	0.00456689264696024	410432.379374711	-46.2272918464349	117.479166666667	56.6458333333333
122.354166666667	54.1875	0.0339647771142451	0.00448727891567267	409536.89112188	-45.2702443719094	117.604166666667	56.6875
122.395833333333	54.1875	0.0344941610536757	0.00462256440849595	416357.991586212	-46.9024254240976	117.4375	56.6458333333333
122.4375	54.1875	0.0329100625388864	0.00507552458001162	410845.752925429	-41.9139446012573	117.9375	56.8541666666667
122.479166666667	54.1875	0.0325027843425374	0.00491230282884549	412667.133647553	-42.1608746527535	117.9375	56.8541666666667
122.520833333333	54.1875	0.0342195440281212	0.00447026894700588	422348.302448077	-47.5570627092172	117.4375	56.6458333333333
122.5625	54.1875	0.0336533634104072	0.00425971007939779	436187.464309343	-40.8941802531909	117.854166666667	57.0625
122.604166666667	54.1875	0.0343357725877403	0.00428717520048885	437972.385634878	-41.1290248638498	117.854166666667	57.0625
122.645833333333	54.1875	0.034306766507575	0.00421840256323628	439765.667995559	-41.3618192274498	117.854166666667	57.0625
122.6875	54.1875	0.0344044756986505	0.00420055192192335	441567.208881245	-41.5925789136777	117.854166666667	57.0625
122.729166666667	54.1875	0.0339433990767423	0.0039836453059045	443376.90697696	-41.8213195436309	117.854166666667	57.0625
122.770833333333	54.1875	0.0330574879262929	0.00515099261429478	425652.640568688	-43.8253699289863	117.9375	56.8541666666667
122.8125	54.1875	0.031964604556645	0.00561275867192481	434084.044862462	-45.631612626648	117.729166666667	56.8125
122.854166666667	54.1875	0.0333005937929203	0.00475029248438594	429435.293739278	-44.2809609644607	117.9375	56.8541666666667
122.895833333333	54.1875	0.0337878901724647	0.00436886436640469	431338.175212801	-44.5055260472872	117.9375	56.8541666666667
122.9375	54.1875	0.0343392261653946	0.00449175579881715	452544.292516033	-42.9352861794624	117.854166666667	57.0625
122.979166666667	54.1875	0.03391706710494	0.00433551749496628	439341.966041346	-48.5220882958307	117.604166666667	56.6875
123.020833333333	54.1875	0.0340758856893762	0.00443955677425277	444823.465718209	-49.7924138512218	117.479166666667	56.6458333333333
123.0625	54.1875	0.0340126663414399	0.0045243058810033	446903.710565629	-49.9834608561815	117.479166666667	56.6458333333333
123.104166666667	54.1875	0.0339926343757022	0.00466866300036116	445483.614054974	-49.1154497638291	117.604166666667	56.6875
123.145833333333	54.1875	0.0340681731587613	0.00454220027076886	409998.646386403	-43.5885414554741	118.520833333333	56.7708333333333
123.1875	54.1875	0.0342646644554497	0.00443819381608124	448169.543396581	-44.0260768253301	118.0625	56.9791666666667
123.229166666667	54.1875	0.0343859999249399	0.00407939088728036	465694.272128856	-44.4144435174698	117.854166666667	57.0625
123.270833333333	54.1875	0.0350720298415483	0.00472197154581712	418347.710712483	-47.1228828119805	118.270833333333	56.6458333333333
123.3125	54.1875	0.0350613240736891	0.00482973578487073	422260.971015813	-45.9233325983264	118.354166666667	56.7291666666667
123.354166666667	54.1875	0.034951237453677	0.00481157257367316	422348.302448077	-47.5570627092172	118.270833333333	56.6458333333333
123.395833333333	54.1875	0.0349855824483078	0.0048152242026587	424358.974212627	-47.7708332859459	118.270833333333	56.6458333333333
123.4375	54.1875	0.0341579255474298	0.00450744485674579	426376.431920469	-47.9824227205228	118.270833333333	56.6458333333333
123.479166666667	54.1875	0.0347176505566404	0.00420320226474152	464226.684753637	-50.792130061166	117.604166666667	56.6875
123.520833333333	54.1875	0.0340355500223078	0.00452016425810571	422260.971015811	-45.9233325983261	118.5625	56.7291666666667
123.5625	54.1875	0.034538757225514	0.00470940300730298	432468.562263972	-48.6043394721414	118.270833333333	56.6458333333333
123.604166666667	54.1875	0.0340257286190078	0.00443456337808366	434512.212704572	-48.8074387504297	118.270833333333	56.6458333333333
123.645833333333	54.1875	0.0340204984684539	0.00435280066045982	436562.180896321	-49.0084731912909	118.270833333333	56.6458333333333
123.6875	54.1875	0.0345322071443575	0.00473324918089054	438618.37752645	-49.2074655027009	118.270833333333	56.6458333333333
123.729166666667	54.1875	0.0347523515156635	0.00448462448554461	440680.71467681	-49.4044382010572	118.270833333333	56.6458333333333
123.770833333333	54.1875	0.034355293814023	0.00409814207814171	442749.105803772	-49.5994136086228	118.270833333333	56.6458333333333
123.8125	54.1875	0.0341982009354016	0.0041736322446785	444823.465718209	-49.7924138512218	118.270833333333	56.6458333333333
123.854166666667	54.1875	0.0343158160646974	0.00431941437681034	446903.710565626	-49.9834608561813	118.270833333333	56.6458333333333
123.895833333333	54.1875	0.0339739654278908	0.00406113647225177	448989.757806405	-50.1725763505041	118.270833333333	56.6458333333333
123.9375	54.1875	0.0335229574867312	0.00383524588881572	487718.32117202	-52.6477299770661	117.604166666667	56.6875
123.979166666667	54.1875	0.0337468837934839	0.00402283319276585	489882.818592754	-52.8066531170607	117.604166666667	56.6875
124.020833333333	54.1875	0.034588314122211	0.00429168597691125	401398.152770129	-54.9651670813564	118.729166666667	56.1458333333333
124.0625	54.1875	0.0344851184231697	0.00431566159834059	391417.258730063	-51.6600678764727	119.104166666667	56.2708333333333
124.104166666667	54.1875	0.0342722200816004	0.00408327372587229	405862.669626624	-55.3382545097048	118.729166666667	56.1458333333333
124.145833333333	54.1875	0.033914336688327	0.00414165746383483	408102.434360136	-55.5214520915135	118.729166666667	56.1458333333333
124.1875	54.1875	0.0336330186398409	0.0040471093403632	500772.186975612	-53.5783544632452	117.604166666667	56.6875
124.229166666667	54.1875	0.0333820208592961	0.00418102408166154	412596.565018142	-55.8813126544506	118.729166666667	56.1458333333333
124.270833333333	54.1875	0.0337167191012649	0.00427876527408337	414850.771179381	-56.0580372733255	118.729166666667	56.1458333333333
124.3125	54.1875	0.0339933246007648	0.00434295880607879	507357.216232362	-54.0236468924589	117.604166666667	56.6875
124.354166666667	54.1875	0.0340348809511867	0.00431310002796519	509560.457842149	-54.1692206824188	117.604166666667	56.6875
124.395833333333	54.1875	0.0344446581913456	0.00434961624198407	511767.725556877	-54.3133923342576	117.604166666667	56.6875
124.4375	54.1875	0.0343512380174526	0.00449532312968593	520613.537017309	-55.45991179114	117.4375	56.6458333333333
124.479166666667	54.1875	0.0344403865888874	0.00423388906689576	516194.129471421	-54.59759124253	117.604166666667	56.6875
124.520833333333	54.1875	0.0342759087897299	0.00438367127913302	518413.16275539	-54.7376490588818	117.604166666667	56.6875
124.5625	54.1875	0.0343146990356205	0.00439488799563068	520636.016286361	-54.8763658596542	117.604166666667	56.6875
124.604166666667	54.1875	0.0345671181751047	0.00463141024468492	522862.640546722	-55.0137564813932	117.604166666667	56.6875
124.645833333333	54.1875	0.0349635289578455	0.00495121444348567	362714.764851577	-57.2638408168088	119.770833333333	55.8541666666667
124.6875	54.1875	0.0352059484728244	0.00472253152845062	358426.041922459	-65.8678242850974	119.520833333333	55.3958333333333
124.729166666667	54.1875	0.0352830446159099	0.00462767293837214	363396.172170013	-66.1510118228095	119.479166666667	55.3958333333333
124.770833333333	54.1875	0.0348790293629085	0.00476105033177818	363396.172170013	-66.1510118228095	119.520833333333	55.3958333333333
124.8125	54.1875	0.0352209257216279	0.00468034342996861	365885.280095995	-66.2893716420288	119.520833333333	55.3958333333333
124.854166666667	54.1875	0.0355764974070835	0.00475306294169793	368377.00923841	-66.4256307379305	119.520833333333	55.3958333333333
124.895833333333	54.1875	0.0355341436685202	0.00475366940192325	370871.305892509	-66.5598293026188	119.520833333333	55.3958333333333
124.9375	54.1875	0.035650313898577	0.00444902562422836	378850.210586855	-58.5879742226937	119.770833333333	55.8541666666667
120.145833333333	54.1458333333333	0.0295366612882132	0.00929068474841154	260563.541835105	-28.4649190626097	118.145833333333	56.1875
120.1875	54.1458333333333	0.0273577001149296	0.00938638206948258	270929.710085592	-21.7434349127456	118.5625	56.3958333333333
120.229166666667	54.1458333333333	0.027227558146816	0.00953468707617412	271949.371424771	-22.2422466774533	118.5625	56.3958333333333
120.270833333333	54.1458333333333	0.0273729891317189	0.00965708326172476	272990.887613894	-22.737163350501	118.5625	56.3958333333333
120.3125	54.1458333333333	0.0274681766150811	0.00967610873049697	274054.009111151	-23.228148146449	118.5625	56.3958333333333
120.354166666667	54.1458333333333	0.0287600212820238	0.00948293333403785	275138.485093397	-23.7151673138345	118.5625	56.3958333333333
120.395833333333	54.1458333333333	0.0290966826907506	0.00914562602978499	226942.927412662	-34.3345017350777	118.354166666667	55.8125
120.4375	54.1458333333333	0.0307176013041283	0.00893902361038396	228489.029966755	-34.8644090315833	118.354166666667	55.8125
120.479166666667	54.1458333333333	0.0298591617130486	0.00885960666617006	271577.445557975	-32.2408814104701	118.145833333333	56.1875
120.520833333333	54.1458333333333	0.0296858420184803	0.00832787490553835	290050.572310425	-38.6810338752553	117.604166666667	56.1458333333333
120.5625	54.1458333333333	0.0283133965052291	0.00745411941076681	210042.64141609	-29.8694388705873	118.895833333333	55.7708333333333
120.9375	54.1458333333333	0.0320460093558028	0.00587126166016857	286676.164858354	-37.8999154519711	118.104166666667	56.1458333333333
120.979166666667	54.1458333333333	0.0324064966188475	0.00564103336788794	273939.500555214	-27.4708260881298	118.9375	56.3125
121.020833333333	54.1458333333333	0.0326455775707874	0.00540283401539115	285351.071933221	-36.1066807602348	118.3125	56.1875
121.0625	54.1458333333333	0.0325538434347584	0.00534048245189935	286963.352933939	-36.5119280437248	118.3125	56.1875
121.104166666667	54.1458333333333	0.032345023817066	0.00510046582121193	275346.75057953	-35.0123602921809	118.5625	56.1458333333333
121.145833333333	54.1458333333333	0.0335904606545084	0.00492607764653237	284852.368284013	-38.9010033788552	118.270833333333	56.1041666666667
121.1875	54.1458333333333	0.0324857668919721	0.00493953786131099	315814.945226868	-44.8982129035896	117.604166666667	56.1041666666667
121.229166666667	54.1458333333333	0.0326273027429505	0.00488231421763156	293563.776440215	-38.0858708114536	118.3125	56.1875
121.270833333333	54.1458333333333	0.0327585966514627	0.00548806749058545	300509.41793311	-40.9123765468049	118.104166666667	56.1458333333333
121.3125	54.1458333333333	0.0325264378664881	0.00531918149283763	298772.752165997	-37.8850770393427	118.354166666667	56.2291666666667
121.354166666667	54.1458333333333	0.0328559848731481	0.00546377394778664	304101.145447105	-41.6200331627625	118.104166666667	56.1458333333333
121.395833333333	54.1458333333333	0.0333264394089131	0.00468180764381962	371006.555053064	-38.7688347417278	117.604166666667	56.6875
121.4375	54.1458333333333	0.032774568284738	0.00513657551715352	371120.66912155	-37.7033052102102	117.729166666667	56.7291666666667
121.479166666667	54.1458333333333	0.0333086373522385	0.00480445756408783	372791.423022638	-38.0003278731558	117.729166666667	56.7291666666667
121.520833333333	54.1458333333333	0.0329317270009106	0.00494176603323081	374473.246916109	-38.2945383033788	117.729166666667	56.7291666666667
121.5625	54.1458333333333	0.0331028097456949	0.00495395845512378	307439.261029104	-41.0160625076865	118.3125	56.1875
121.604166666667	54.1458333333333	0.0325237230480828	0.00536758320960415	400547.859855866	-41.3993560331158	117.270833333333	56.7708333333333
121.645833333333	54.1458333333333	0.0312491168171138	0.00657789437303194	404620.139709061	-42.8856744915577	117.145833333333	56.7291666666667
121.6875	54.1458333333333	0.0289135226162054	0.00717891507804708	384981.760317756	-41.0289021264038	117.5625	56.6875
121.729166666667	54.1458333333333	0.0295947268465204	0.00717319347600613	388575.711364134	-41.5666698280829	117.520833333333	56.6875
121.770833333333	54.1458333333333	0.0289377521384232	0.00686142956614849	388575.711364134	-41.5666698280829	117.5625	56.6875
121.8125	54.1458333333333	0.0324993206705106	0.00565786690538142	409663.132530731	-42.6588587137131	117.270833333333	56.7708333333333
121.854166666667	54.1458333333333	0.0328906876238449	0.00509115707484563	411512.441950044	-42.9035687756967	117.270833333333	56.7708333333333
121.895833333333	54.1458333333333	0.0332184144455819	0.00511903884982885	413370.228700951	-43.1459308990638	117.270833333333	56.7708333333333
121.9375	54.1458333333333	0.0344059645860061	0.00435185359979548	396418.261259967	-43.6065665512556	117.479166666667	56.6458333333333
121.979166666667	54.1458333333333	0.0343281466722099	0.00442738638700024	398300.454058982	-43.8561171511329	117.479166666667	56.6458333333333
122.020833333333	54.1458333333333	0.0315990844922239	0.0059341828950972	418993.316133154	-43.8591395081056	117.270833333333	56.7708333333333
122.0625	54.1458333333333	0.0330420648045538	0.00513343608258386	420883.883025416	-44.0923197045253	117.270833333333	56.7708333333333
122.104166666667	54.1458333333333	0.0330530852269926	0.00513545462484091	422782.37023908	-44.3232567996105	117.270833333333	56.7708333333333
122.145833333333	54.1458333333333	0.034513813333853	0.00468676127526891	405913.109066825	-44.8294244900859	117.479166666667	56.6458333333333
122.1875	54.1458333333333	0.0340194043169474	0.00484248225188393	405202.211317477	-43.8588862765247	117.604166666667	56.6875
122.229166666667	54.1458333333333	0.0345270936544032	0.00502371041499393	407092.924993627	-44.1011368703598	117.604166666667	56.6875
122.270833333333	54.1458333333333	0.0336382234021487	0.00445727663822986	411707.39519529	-45.5339443031419	117.479166666667	56.6458333333333
122.3125	54.1458333333333	0.0336941005352851	0.00442063993248519	413654.370261172	-45.7640631119984	117.479166666667	56.6458333333333
122.354166666667	54.1458333333333	0.0345122726538709	0.00461809245268398	412813.96442413	-44.8135625459519	117.604166666667	56.6875
122.395833333333	54.1458333333333	0.0340989895104204	0.00463533014902157	417570.984064102	-46.2173622893797	117.479166666667	56.6458333333333
122.4375	54.1458333333333	0.0326198630097435	0.00520900838476587	438242.877480272	-46.0924970305146	117.270833333333	56.7708333333333
122.479166666667	54.1458333333333	0.0325098435277186	0.0053151009550297	440208.010905029	-46.3041791324592	117.270833333333	56.7708333333333
122.520833333333	54.1458333333333	0.0327137510287308	0.00541655935409821	424000.087780537	-43.6257280004592	117.729166666667	56.8125
122.5625	54.1458333333333	0.033999192455353	0.00454549626991479	439703.765102456	-40.499158565022	117.854166666667	57.0625
122.604166666667	54.1458333333333	0.0340441172441545	0.00462234675592523	421592.596856188	-42.4594421571079	117.9375	56.8541666666667
122.645833333333	54.1458333333333	0.0338040160524697	0.00434737182258607	443257.182847767	-40.9662945898844	117.854166666667	57.0625
122.6875	54.1458333333333	0.034494316469179	0.00447607079010454	445046.406025585	-41.1968507143307	117.854166666667	57.0625
122.729166666667	54.1458333333333	0.0344996713954362	0.00448612199027619	446843.837751837	-41.4254187624346	117.854166666667	57.0625
122.770833333333	54.1458333333333	0.0341899551182087	0.00434984514233306	448649.378723902	-41.6520136897108	117.854166666667	57.0625
122.8125	54.1458333333333	0.03408562077813	0.00432132614247794	450462.930784186	-41.8766504972652	117.854166666667	57.0625
122.854166666667	54.1458333333333	0.0341009366815446	0.00412419238823748	452284.396914765	-42.0993442242619	117.854166666667	57.0625
122.895833333333	54.1458333333333	0.0344443858769388	0.00420773254810825	454113.681231659	-42.3201099406643	117.854166666667	57.0625
122.9375	54.1458333333333	0.0339610608021395	0.00419682389665301	455950.688978701	-42.5389627402382	117.854166666667	57.0625
122.979166666667	54.1458333333333	0.0339410007458455	0.00409151100152849	457795.326521098	-42.7559177338207	117.854166666667	57.0625
123.020833333333	54.1458333333333	0.0336190923716755	0.00413849701452665	459647.501338674	-42.9709900428432	117.854166666667	57.0625
123.0625	54.1458333333333	0.0341371123576636	0.00441143465199897	461507.122018781	-43.184194793102	117.854166666667	57.0625
123.104166666667	54.1458333333333	0.0343490702752438	0.00489904907258215	463374.09824895	-43.3955471087754	117.854166666667	57.0625
123.145833333333	54.1458333333333	0.0347106267526316	0.00441492384786294	465248.340809279	-43.6050621066783	117.854166666667	57.0625
123.1875	54.1458333333333	0.0343963277832988	0.0041635728152919	467129.761564555	-43.8127548907471	117.854166666667	57.0625
123.229166666667	54.1458333333333	0.0343115971930599	0.00442832690170497	469018.27345615	-44.0186405467534	117.854166666667	57.0625
123.270833333333	54.1458333333333	0.0341646019904781	0.00457583430559818	413990.50740264	-44.0974987800912	118.5625	56.7291666666667
123.3125	54.1458333333333	0.0348862021094235	0.0049536470793096	425500.171302409	-45.4753317264612	118.354166666667	56.7291666666667
123.354166666667	54.1458333333333	0.0367938023761085	0.00491751364901775	418400.840072819	-42.9191918779851	118.6875	56.8125
123.395833333333	54.1458333333333	0.0355873304533762	0.00501146108190468	420259.089314071	-43.1569460767429	118.6875	56.8125
123.4375	54.1458333333333	0.034899275756624	0.00481115120928631	429494.609320359	-47.5234466439211	118.270833333333	56.6458333333333
123.479166666667	54.1458333333333	0.0345150154829465	0.00456534206266413	431506.166838506	-47.7335232562613	118.270833333333	56.6458333333333
123.520833333333	54.1458333333333	0.0348996899015687	0.00460376629183652	433524.405037507	-47.9414881824876	118.270833333333	56.6458333333333
123.5625	54.1458333333333	0.0352564975657822	0.00484038896115775	435549.230327613	-48.1473639183812	118.270833333333	56.6458333333333
123.604166666667	54.1458333333333	0.0347889343596707	0.0045547222594179	437580.550545328	-48.3511727963266	118.270833333333	56.6458333333333
123.645833333333	54.1458333333333	0.0351297536459091	0.0046128192742155	439618.274934289	-48.5529369815988	118.270833333333	56.6458333333333
123.6875	54.1458333333333	0.0350104198930828	0.00531858626928424	443259.722490307	-47.3956676081792	118.354166666667	56.7291666666667
123.729166666667	54.1458333333333	0.034527529841284	0.00464315783768845	443712.580121509	-48.9504190793893	118.270833333333	56.6458333333333
123.770833333333	54.1458333333333	0.0347441977126774	0.00550678350272731	474011.711062438	-50.2432486175482	117.8125	56.7291666666667
123.8125	54.1458333333333	0.0345067332338198	0.00466412941503436	447831.447256022	-49.3399840683906	118.270833333333	56.6458333333333
123.854166666667	54.1458333333333	0.0344968991578325	0.00448835793011207	449899.879070486	-49.5318511959253	118.270833333333	56.6458333333333
123.895833333333	54.1458333333333	0.0343107552088266	0.00416087779046912	451974.199001478	-49.7218029400122	118.270833333333	56.6458333333333
123.9375	54.1458333333333	0.0336563998529677	0.00417920651364281	454054.325610877	-49.9098602149403	118.270833333333	56.6458333333333
123.979166666667	54.1458333333333	0.0340377196007301	0.00431781151765093	456140.178716757	-50.0960437476053	118.270833333333	56.6458333333333
124.020833333333	54.1458333333333	0.0341110661360927	0.00408937372852348	458231.679374981	-50.2803740759914	118.270833333333	56.6458333333333
124.0625	54.1458333333333	0.0344798456152504	0.00409911535384925	507615.650457732	-54.6512570076014	117.3125	56.6041666666667
124.104166666667	54.1458333333333	0.0342373550586977	0.00412588518580244	398563.489992718	-51.5555889409342	119.0625	56.2708333333333
124.145833333333	54.1458333333333	0.0343185147935884	0.0040219843441815	406295.696770346	-54.6167998220778	118.8125	56.1458333333333
124.1875	54.1458333333333	0.0340592082633046	0.00399671973966346	408518.136636871	-54.8039432319272	118.8125	56.1458333333333
124.229166666667	54.1458333333333	0.0335713070999462	0.00391868976169117	410745.672075203	-54.9888743233939	118.8125	56.1458333333333
124.270833333333	54.1458333333333	0.0337002456901546	0.0040211687302714	424213.340363544	-56.0536984641667	118.604166666667	56.1458333333333
124.3125	54.1458333333333	0.0335566579279078	0.00427422604555217	419705.128514978	-55.7070857708107	118.729166666667	56.1458333333333
124.354166666667	54.1458333333333	0.033669552803684	0.00436650106524261	512289.187205466	-53.7495701390544	117.604166666667	56.6875
124.395833333333	54.1458333333333	0.0340017590818485	0.00424784700851903	514486.975548964	-53.8947843552014	117.604166666667	56.6875
124.4375	54.1458333333333	0.0340310844791242	0.00438987978786416	516688.81094283	-54.0386163184574	117.604166666667	56.6875
124.479166666667	54.1458333333333	0.0339320212234851	0.00433801810878205	518894.641081843	-54.1810811263589	117.604166666667	56.6875
124.520833333333	54.1458333333333	0.0343861021383406	0.00471785935282491	521104.414448947	-54.322193705341	117.604166666667	56.6875
124.5625	54.1458333333333	0.0350134533307787	0.00441070514710688	355409.839549116	-64.895649786289	119.479166666667	55.3958333333333
124.604166666667	54.1458333333333	0.0349995429710298	0.00444387394951356	357876.927243347	-65.0467470436252	119.479166666667	55.3958333333333
124.645833333333	54.1458333333333	0.0350642978462317	0.00450382113667439	360347.021065209	-65.1955411658867	119.479166666667	55.3958333333333
124.6875	54.1458333333333	0.0353409236083653	0.00460283140860743	362820.058753197	-65.3420764684914	119.479166666667	55.3958333333333
124.729166666667	54.1458333333333	0.0351382412138733	0.00465305441939156	365295.979652693	-65.4863962139089	119.479166666667	55.3958333333333
124.770833333333	54.1458333333333	0.0355580397785936	0.00459479685370518	367774.724666761	-65.6285426399861	119.479166666667	55.3958333333333
124.8125	54.1458333333333	0.0353295944865026	0.0063122433630111	372255.71858426	-71.8484867605114	119.270833333333	55.0625
124.854166666667	54.1458333333333	0.0353916626071812	0.00627799458007943	374843.698341084	-71.9443379083183	119.270833333333	55.0625
124.895833333333	54.1458333333333	0.0355225538662752	0.00477102698644712	372740.458155643	-65.9064795268555	119.520833333333	55.3958333333333
124.9375	54.1458333333333	0.0353402990548162	0.00620746408703978	380023.829410992	-72.1314278350254	119.270833333333	55.0625
124.979166666667	54.1458333333333	0.0353583556210138	0.00621659051677525	622103.145466694	-59.8771878962456	116.1875	56.6458333333333
125.020833333333	54.1458333333333	0.0356369107361954	0.00452684157221232	385914.781874122	-58.3547373776244	119.770833333333	55.8541666666667
125.0625	54.1458333333333	0.0351071281792449	0.00435888878001944	388234.91283347	-58.5316312789586	119.770833333333	55.8541666666667
125.104166666667	54.1458333333333	0.03476896676947	0.00418258516352813	390559.403455064	-58.7062189135656	119.770833333333	55.8541666666667
125.145833333333	54.1458333333333	0.034671288812498	0.00424942290602018	392888.175539271	-58.878536996754	119.770833333333	55.8541666666667
125.1875	54.1458333333333	0.0349637707637546	0.00434121286643382	395221.152582318	-59.0486215767354	119.770833333333	55.8541666666667
120.145833333333	54.1041666666667	0.0286890307587913	0.00955362481828503	274260.037405415	-20.8899609492263	118.5625	56.3958333333333
120.1875	54.1041666666667	0.0296719898181018	0.00902398986753787	265939.066286703	-28.4711899872885	118.145833333333	56.1875
120.229166666667	54.1041666666667	0.0271285454332678	0.00963092311231	279311.064823905	-27.4942913749652	118.145833333333	56.3125
120.270833333333	54.1041666666667	0.0272513089992485	0.0095802477356011	285774.763510551	-23.8781057659432	118.395833333333	56.4375
120.3125	54.1041666666667	0.029339558273976	0.00928886395125626	269926.334040745	-29.8956240628759	118.145833333333	56.1875
120.354166666667	54.1041666666667	0.0305935086185805	0.00922506065139836	287073.744534303	-36.5415636944779	117.604166666667	56.1458333333333
120.395833333333	54.1041666666667	0.0307281792702433	0.00901760661230953	230787.454733816	-33.6853519809726	118.354166666667	55.8125
120.4375	54.1041666666667	0.0307015590688589	0.00881323446441118	227806.592034663	-32.6129356276393	118.479166666667	55.8125
120.479166666667	54.1041666666667	0.029705126608973	0.00835656767961906	292010.216963312	-37.7293319453044	117.604166666667	56.1458333333333
120.520833333333	54.1041666666667	0.0280796743831994	0.00761095001567144	212757.61104069	-28.6451701377653	118.895833333333	55.7708333333333
120.5625	54.1041666666667	0.0311764298208048	0.00669755701635178	211463.865508734	-28.0311688315752	118.979166666667	55.7708333333333
120.604166666667	54.1041666666667	0.0312387702018945	0.00675101712441194	212757.61104069	-28.6451701377653	118.979166666667	55.7708333333333
120.645833333333	54.1041666666667	0.0282493929292672	0.00737689645817173	216789.80897567	-30.4409500765834	118.895833333333	55.7708333333333
120.6875	54.1041666666667	0.0294413004856702	0.00773320247572079	236997.226279576	-35.7447272798007	118.479166666667	55.8125
120.729166666667	54.1041666666667	0.0289336117680725	0.00769965585666572	238278.194042503	-37.920154233346	118.395833333333	55.7708333333333
120.9375	54.1041666666667	0.02870612120928	0.00673166843337625	290349.755407657	-37.3380969092452	118.104166666667	56.1458333333333
120.979166666667	54.1041666666667	0.0311598497642325	0.00580864109392511	274607.284363357	-33.1628879797842	118.5625	56.1458333333333
121.020833333333	54.1041666666667	0.032764543052851	0.00512011534437738	289110.962681805	-35.5654089710798	118.3125	56.1875
121.0625	54.1041666666667	0.0336823827162024	0.00500709413859675	276106.941857949	-33.6023927006013	118.604166666667	56.1458333333333
121.104166666667	54.1041666666667	0.0335327616683034	0.0050086274535413	277623.914366988	-34.0369366176375	118.604166666667	56.1458333333333
121.145833333333	54.1041666666667	0.0336469943858961	0.00478236846013784	279157.919080114	-34.4665450370974	118.604166666667	56.1458333333333
121.1875	54.1041666666667	0.0326012231816272	0.00485724258957452	284497.190129999	-29.3072004821703	118.9375	56.3125
121.229166666667	54.1041666666667	0.0325876706948546	0.00506941859168505	297227.891606322	-37.5347865209234	118.3125	56.1875
121.270833333333	54.1041666666667	0.0334302098095007	0.00470314193896929	283859.344412451	-35.7260374330996	118.604166666667	56.1458333333333
121.3125	54.1041666666667	0.0335317680500052	0.00477806552111613	285458.711823778	-36.1361922577797	118.604166666667	56.1458333333333
121.354166666667	54.1041666666667	0.0333979425552327	0.00464824647756753	287073.744534303	-36.5415636944779	118.604166666667	56.1458333333333
121.395833333333	54.1041666666667	0.0334579817478929	0.00513308604830021	302273.22305869	-38.6625648967506	118.354166666667	56.1875
121.4375	54.1041666666667	0.0331664466444371	0.00478825843900828	290349.755407657	-37.3380969092452	118.604166666667	56.1458333333333
121.479166666667	54.1041666666667	0.0335665112992035	0.00487287431811445	310986.565613385	-37.8950970743644	118.395833333333	56.2708333333333
121.520833333333	54.1041666666667	0.0341570006699976	0.00503289333223151	304247.176795212	-41.6506564951027	118.270833333333	56.1041666666667
121.5625	54.1041666666667	0.0338215260681486	0.00496905418651703	383381.602220073	-40.787058717509	117.479166666667	56.6458333333333
121.604166666667	54.1041666666667	0.0337742003288049	0.00496006431363038	385166.949003387	-41.0599856340613	117.479166666667	56.6458333333333
121.645833333333	54.1041666666667	0.0338371203951453	0.00485692022987532	386962.037024541	-41.3302291600497	117.479166666667	56.6458333333333
121.6875	54.1041666666667	0.034153856132992	0.00500675640475877	390580.896258196	-41.8627576187952	117.4375	56.6458333333333
121.729166666667	54.1041666666667	0.0343453931485709	0.00470083930634218	390580.896258196	-41.8627576187952	117.479166666667	56.6458333333333
121.770833333333	54.1041666666667	0.0340708476686515	0.00482991028350895	392404.401660943	-42.1250885815476	117.479166666667	56.6458333333333
121.8125	54.1041666666667	0.0333259047265681	0.00483108020522637	394237.116664169	-42.3848281817997	117.479166666667	56.6458333333333
121.854166666667	54.1041666666667	0.034211271784496	0.00491319608623897	396078.912772721	-42.6419996046247	117.479166666667	56.6458333333333
121.895833333333	54.1041666666667	0.0331814306968665	0.00491807730752423	399789.243038759	-43.1487308523765	117.4375	56.6458333333333
121.9375	54.1041666666667	0.0343758474285695	0.00447300294426174	399789.243038761	-43.1487308523769	117.479166666667	56.6458333333333
121.979166666667	54.1041666666667	0.0346997822725586	0.00533649001815187	404324.115777392	-36.083269614506	118.0625	56.9791666666667
122.020833333333	54.1041666666667	0.0343024543967449	0.00489598086271153	403534.399185047	-43.645468393677	117.479166666667	56.6458333333333
122.0625	54.1041666666667	0.0340456476619916	0.00459664933995419	405419.734049477	-43.8901476920876	117.479166666667	56.6458333333333
122.104166666667	54.1041666666667	0.0341561197318405	0.00474940673783025	407313.415265867	-44.1323983364328	117.479166666667	56.6458333333333
122.145833333333	54.1041666666667	0.0347494450632833	0.00524936603691199	406690.181099914	-43.1641000982127	117.604166666667	56.6875
122.1875	54.1041666666667	0.0343174280351347	0.00473802232858497	408558.914686834	-43.4088371626635	117.604166666667	56.6875
122.229166666667	54.1041666666667	0.0345331629527225	0.00525766160219822	410436.064449998	-43.6511846243751	117.604166666667	56.6875
122.270833333333	54.1041666666667	0.0336391621060906	0.00439939602263241	412321.514773064	-43.8911645987219	117.604166666667	56.6875
122.3125	54.1041666666667	0.0344708193605948	0.00469738191572635	414215.151635058	-44.1287991796523	117.604166666667	56.6875
122.354166666667	54.1041666666667	0.0341125333132656	0.00514316093705062	423753.1710721	-46.9113724328558	117.3125	56.6041666666667
122.395833333333	54.1041666666667	0.0343753879654074	0.00457903053586279	422749.691179412	-45.9857456172788	117.4375	56.6458333333333
122.4375	54.1041666666667	0.0341674488747219	0.00484360063544661	424713.439933532	-46.2071756941453	117.4375	56.6458333333333
122.479166666667	54.1041666666667	0.0339833886675776	0.00452032000864088	439746.022901242	-39.6358841725648	117.854166666667	57.0625
122.520833333333	54.1041666666667	0.0343161524423892	0.00468060651109391	441489.001294651	-39.8741641709131	117.854166666667	57.0625
122.5625	54.1041666666667	0.0338792554087342	0.00461866739309198	423204.855491297	-41.7981786240648	117.9375	56.8541666666667
122.604166666667	54.1041666666667	0.0339649577907501	0.00413621136750883	445000.841563737	-40.3446971761435	117.854166666667	57.0625
122.645833333333	54.1041666666667	0.0339932834745814	0.00421950920529573	446769.498725677	-40.5769782106595	117.854166666667	57.0625
122.6875	54.1041666666667	0.0338866144826637	0.00430132724072739	448546.512628124	-40.8072877555526	117.854166666667	57.0625
122.729166666667	54.1041666666667	0.0341101319257482	0.00439513630189066	450331.783706819	-41.0356400181424	117.854166666667	57.0625
122.770833333333	54.1041666666667	0.0346329929542669	0.00462248179756055	452125.213508519	-41.2620492685026	117.854166666667	57.0625
122.8125	54.1041666666667	0.034746909297639	0.00509801665119822	453926.704686936	-41.486529831742	117.854166666667	57.0625
122.854166666667	54.1041666666667	0.0346909510513154	0.00477766700565198	455736.16099829	-41.7090960805532	117.854166666667	57.0625
122.895833333333	54.1041666666667	0.0340719732561259	0.00419181713933367	457553.487296469	-41.9297624280209	117.854166666667	57.0625
122.9375	54.1041666666667	0.0346704711518293	0.00412313986361799	459378.589527795	-42.1485433206798	117.854166666667	57.0625
122.979166666667	54.1041666666667	0.0344825933552158	0.00411529648672452	461211.374725463	-42.3654532318274	117.854166666667	57.0625
123.020833333333	54.1041666666667	0.0340650436518736	0.00424217092947357	463051.751003647	-42.5805066550776	117.854166666667	57.0625
123.0625	54.1041666666667	0.0343935563226113	0.00486620574326886	464899.627551276	-42.7937180981528	117.854166666667	57.0625
123.104166666667	54.1041666666667	0.0346466848423296	0.00518362858958719	419219.144579271	-43.8904791497303	118.354166666667	56.7291666666667
123.145833333333	54.1041666666667	0.0345998098999249	0.00506383034478669	421112.681612243	-44.1236590664768	118.354166666667	56.7291666666667
123.1875	54.1041666666667	0.0346079897889492	0.00500513833541197	423014.142666665	-44.3545936742739	118.354166666667	56.7291666666667
123.229166666667	54.1041666666667	0.0342030642200042	0.00487509237386309	422749.691179412	-45.9857456172788	118.270833333333	56.6458333333333
123.270833333333	54.1041666666667	0.0350842795702505	0.0048640598616247	424713.439933532	-46.2071756941453	118.270833333333	56.6458333333333
123.3125	54.1041666666667	0.0352910956723922	0.00483440383144187	426684.442006904	-46.4264062033183	118.270833333333	56.6458333333333
123.354166666667	54.1041666666667	0.0366133604188521	0.00496545308776794	420480.180358932	-43.1883127034705	118.645833333333	56.7708333333333
123.395833333333	54.1041666666667	0.0372412166380279	0.00481324960712322	423654.148355334	-42.7285425539345	118.6875	56.8125
123.4375	54.1041666666667	0.0366824675878733	0.00480086569225815	425507.584726214	-42.9640533125649	118.6875	56.8125
123.479166666667	54.1041666666667	0.03543576165609	0.00475903850916961	434638.990571405	-47.2817786314419	118.270833333333	56.6458333333333
123.520833333333	54.1041666666667	0.0355041502154872	0.0049818551475821	436644.777363683	-47.4903447400119	118.270833333333	56.6458333333333
123.5625	54.1041666666667	0.0355008831722103	0.00492870621558902	438657.234875639	-47.6968437367485	118.270833333333	56.6458333333333
123.604166666667	54.1041666666667	0.035078348727249	0.0046463498340468	440676.270999717	-47.9012972155543	118.270833333333	56.6458333333333
123.645833333333	54.1041666666667	0.0350901320455599	0.00455963693881699	442701.795006994	-48.1037266209083	118.270833333333	56.6458333333333
123.6875	54.1041666666667	0.0343103351262518	0.00415334125616536	444733.717529195	-48.3041532441504	118.270833333333	56.6458333333333
123.729166666667	54.1041666666667	0.0338288076761032	0.00389412778057315	446771.950540752	-48.5025982200424	118.270833333333	56.6458333333333
123.770833333333	54.1041666666667	0.0337196398212944	0.00410035439792972	448816.40734088	-48.6990825235917	118.270833333333	56.6458333333333
123.8125	54.1041666666667	0.0339555264045783	0.00418490460651387	450867.002535667	-48.8936269671251	118.270833333333	56.6458333333333
123.854166666667	54.1041666666667	0.0340748900233454	0.00423437091085413	452923.652020247	-49.0862521976067	118.270833333333	56.6458333333333
123.895833333333	54.1041666666667	0.0336797638580372	0.00414218466629898	454986.272961021	-49.2769786941873	118.270833333333	56.6458333333333
123.9375	54.1041666666667	0.0343369159529428	0.00439444614299246	457054.783777947	-49.4658267659733	118.270833333333	56.6458333333333
123.979166666667	54.1041666666667	0.0340867091375692	0.00412248843517973	459129.104126923	-49.6528165500097	118.270833333333	56.6458333333333
124.020833333333	54.1041666666667	0.0338642429000136	0.00371776186524713	431706.786520975	-53.7631711878281	118.395833333333	56.2708333333333
124.0625	54.1041666666667	0.0339722851701018	0.00403195000365796	523997.179231293	-53.3315966978446	117.1875	56.7291666666667
124.104166666667	54.1041666666667	0.0340177667708277	0.00388105840055404	433615.554816837	-56.7507311451915	118.270833333333	56.1041666666667
124.145833333333	54.1041666666667	0.034151527611004	0.00380031600079026	420100.236522529	-55.0099605760996	118.604166666667	56.1458333333333
124.1875	54.1041666666667	0.0335041769104814	0.00421248142016777	440366.793794483	-55.848989756376	118.3125	56.1875
124.229166666667	54.1041666666667	0.0343159352547935	0.00414795417373202	442624.501071664	-56.0130630635824	118.3125	56.1875
124.270833333333	54.1041666666667	0.0341803889038205	0.00389226435282835	426820.478343027	-55.5379918979704	118.604166666667	56.1458333333333
124.3125	54.1041666666667	0.0332798737145171	0.00424753688655708	447152.864287249	-56.3357134816156	118.3125	56.1875
124.354166666667	54.1041666666667	0.03371258124993	0.00395989107066929	431324.046696433	-55.8799612301262	118.604166666667	56.1458333333333
124.395833333333	54.1041666666667	0.0339910128689561	0.00404852193829892	433582.632052779	-56.0480121981809	118.604166666667	56.1458333333333
124.4375	54.1041666666667	0.0338354436894297	0.00425778578275184	519425.850450656	-53.625441673363	117.604166666667	56.6875
124.479166666667	54.1041666666667	0.0338099586897637	0.00453019752586333	431324.046696433	-55.8799612301262	118.729166666667	56.1458333333333
124.520833333333	54.1041666666667	0.0344832354704478	0.00467750410309828	354949.493675084	-64.065819022829	119.479166666667	55.3958333333333
124.5625	54.1041666666667	0.034769228718939	0.00457395460483269	357402.162759126	-64.2230699266993	119.479166666667	55.3958333333333
124.604166666667	54.1041666666667	0.0350919223181669	0.00436388508734744	359858.060176047	-64.3779440763504	119.479166666667	55.3958333333333
124.645833333333	54.1041666666667	0.0351245849400593	0.00447787313608192	362317.119419339	-64.5304867665365	119.479166666667	55.3958333333333
124.6875	54.1041666666667	0.0354164581493678	0.00459518648370527	364779.27568547	-64.680742233886	119.479166666667	55.3958333333333
124.729166666667	54.1041666666667	0.0354717283558811	0.00469414110090752	367244.465822408	-64.8287536845329	119.479166666667	55.3958333333333
124.770833333333	54.1041666666667	0.0352781845136482	0.00628230912258205	371147.588035177	-71.0718513991216	119.270833333333	55.0625
124.8125	54.1041666666667	0.0354199972494475	0.00491978213429987	369712.628279877	-64.9745633210243	119.520833333333	55.3958333333333
124.854166666667	54.1041666666667	0.0359004822749953	0.00628691466311034	376306.948561649	-71.2737255476499	119.270833333333	55.0625
124.895833333333	54.1041666666667	0.0357885656577628	0.00537814236046485	378888.920416857	-71.3722532708514	119.270833333333	55.0625
124.9375	54.1041666666667	0.0358039442970391	0.00617488914959885	381472.377448149	-71.4692170102715	119.270833333333	55.0625
124.979166666667	54.1041666666667	0.0355721504869599	0.00613009266294585	384057.288784517	-71.564647449882	119.270833333333	55.0625
125.020833333333	54.1041666666667	0.0358937398677908	0.00595097731756958	632388.399583634	-58.4408028193445	116.1875	56.7708333333333
125.0625	54.1041666666667	0.0356385923480803	0.00571786258805015	634711.975041719	-58.5354569961962	116.1875	56.7708333333333
125.104166666667	54.1041666666667	0.0356669233568435	0.00568470440924686	631499.30157939	-59.7847808589791	116.1875	56.6458333333333
125.145833333333	54.1041666666667	0.0357558154700734	0.00433228809599051	395305.157542659	-58.3037978659352	119.770833333333	55.8541666666667
125.1875	54.1041666666667	0.0371138294780719	0.00404223953965514	397626.292359977	-58.4762246279646	119.770833333333	55.8541666666667
125.229166666667	54.1041666666667	0.0374061436495076	0.00409103677894754	399951.688312391	-58.6464503063424	119.770833333333	55.8541666666667
125.270833333333	54.1041666666667	0.0358114593682607	0.0039974046922662	402281.270686119	-58.8145091344222	119.770833333333	55.8541666666667
125.3125	54.1041666666667	0.0357047641742954	0.00431013405565312	404614.966350288	-58.9804347379592	119.770833333333	55.8541666666667
125.354166666667	54.1041666666667	0.0372315627837721	0.0040812090514382	651041.073386651	-59.1756355032507	116.1875	56.7708333333333
125.395833333333	54.1041666666667	0.0358615666155729	0.00384262793597871	653382.650574354	-59.2639832660511	116.1875	56.7708333333333
125.4375	54.1041666666667	0.0349940035280226	0.00382112806506856	650408.107179249	-60.4821126717672	116.1875	56.6458333333333
125.479166666667	54.1041666666667	0.0345117586294591	0.00400270868559782	652780.822976092	-60.565875223179	116.1875	56.6458333333333
125.520833333333	54.1041666666667	0.034688114660069	0.00414178029262054	582310.242180129	-52.4850740435423	117.895833333333	57.0625
120.104166666667	54.0625	0.0308514894352136	0.00902566706284789	268016.780335662	-25.1071685549702	118.270833333333	56.2291666666667
120.145833333333	54.0625	0.031112524032747	0.0092582578374963	269185.008485143	-25.5990371191616	118.270833333333	56.2291666666667
120.1875	54.0625	0.0296437934611682	0.00868492420768865	284525.120045882	-34.3573602403107	117.604166666667	56.1458333333333
120.229166666667	54.0625	0.0307557223424773	0.00882593421016738	228879.522529633	-30.905046265493	118.354166666667	55.8125
120.270833333333	54.0625	0.0292039203979345	0.00921405680782458	272626.56200581	-28.9471146263076	118.145833333333	56.1875
120.3125	54.0625	0.0302784098652837	0.00922097128065055	289217.181578177	-35.5947412840092	117.604166666667	56.1458333333333
120.354166666667	54.0625	0.029612277016668	0.00904124403519776	227876.993838652	-32.6407611739938	118.395833333333	55.7708333333333
120.395833333333	54.0625	0.0296984308628465	0.00879170094347208	230291.99453106	-31.4535736371207	118.479166666667	55.8125
120.4375	54.0625	0.0297053738142349	0.0086143600094055	294050.556510124	-36.7903770752106	117.604166666667	56.1458333333333
120.479166666667	54.0625	0.029966328237053	0.0083602202331252	295691.889954339	-37.1797939436942	117.604166666667	56.1458333333333
120.520833333333	54.0625	0.029291630976032	0.00795086239398066	297347.91172164	-37.5647035535606	117.604166666667	56.1458333333333
120.5625	54.0625	0.0280306439243677	0.00687768788940278	300659.94965466	-39.6470831986221	117.479166666667	56.1041666666667
120.604166666667	54.0625	0.0318645314605919	0.00593787703106003	236159.213605015	-33.578451914482	118.520833333333	55.8125
120.645833333333	54.0625	0.0323542967079421	0.00569191400051577	298925.937940538	-39.2785635031494	117.604166666667	56.1041666666667
120.6875	54.0625	0.030962647242713	0.00650472486408192	272626.56200581	-28.9471146263076	118.5625	56.1875
120.729166666667	54.0625	0.032509574413589	0.00578208824704868	269998.657500988	-29.9224833619276	118.5625	56.1458333333333
120.770833333333	54.0625	0.0331119384188795	0.00512578727587899	271369.177491195	-30.3877835174278	118.5625	56.1458333333333
120.8125	54.0625	0.0326072205365411	0.00536691076027385	305941.641078897	-40.7261832980614	117.604166666667	56.1041666666667
120.854166666667	54.0625	0.0282862350178038	0.00744692219673689	287637.11303219	-35.1869595214207	118.1875	56.1458333333333
120.895833333333	54.0625	0.0295831606341777	0.00771377085658852	312873.82363587	-40.8322310591582	117.604166666667	56.1458333333333
120.9375	54.0625	0.0292646736366708	0.00753718152935766	314663.827713476	-41.1741627490304	117.604166666667	56.1458333333333
120.979166666667	54.0625	0.029032035103242	0.00751091410283134	316466.014166781	-41.5120197947143	117.604166666667	56.1458333333333
121.020833333333	54.0625	0.0307009578654986	0.00627948581763989	286073.004597378	-34.7745086458491	118.395833333333	56.1458333333333
121.0625	54.0625	0.0325919556397225	0.00537922923022157	316843.317493374	-42.7692917746615	117.604166666667	56.1041666666667
121.104166666667	54.0625	0.0327181359202725	0.00544279707161711	282993.726151625	-33.9354874189972	118.5625	56.1458333333333
121.145833333333	54.0625	0.0331794763315976	0.00506198820996173	297664.546045048	-36.2267876213075	118.3125	56.1875
121.1875	54.0625	0.0334190259298901	0.00503687475935443	284525.120045882	-34.3573602403107	118.604166666667	56.1458333333333
121.229166666667	54.0625	0.0333470027333896	0.00532114814652224	286073.004597378	-34.7745086458491	118.604166666667	56.1458333333333
121.270833333333	54.0625	0.0331883105388278	0.00535468117051389	300918.825718082	-36.9971807794361	118.354166666667	56.1875
121.3125	54.0625	0.03321471090377	0.00504744477113715	289217.181578177	-35.5947412840092	118.604166666667	56.1458333333333
121.354166666667	54.0625	0.033488321487304	0.00514958001906741	304231.041469871	-37.7502094108847	118.354166666667	56.1875
121.395833333333	54.0625	0.0332094022366418	0.00497593623806041	305908.28711268	-38.1202956077168	118.354166666667	56.1875
121.4375	54.0625	0.0336103341956834	0.00480413976587094	313009.964116073	-37.0140971500663	118.395833333333	56.2708333333333
121.479166666667	54.0625	0.0338030369721228	0.00483797548397801	311021.826569244	-39.2052628962993	118.3125	56.1875
121.520833333333	54.0625	0.0338308436747952	0.0050123891577967	312752.86219136	-39.55860938584	118.3125	56.1875
121.5625	54.0625	0.0340307904417206	0.00520263377536254	309526.873115394	-41.4239717701386	118.270833333333	56.1041666666667
121.604166666667	54.0625	0.0339231882505779	0.00548231976642533	314496.79447525	-39.9078633578675	118.354166666667	56.1875
121.645833333333	54.0625	0.0335078908456561	0.00504724900070133	388528.62474346	-39.5934486992244	117.604166666667	56.6875
121.6875	54.0625	0.0341633455588909	0.00540260557787672	390272.462543623	-39.868050895013	117.604166666667	56.6875
121.729166666667	54.0625	0.0343066130231012	0.00556175295909192	392026.28863813	-40.140050670158	117.604166666667	56.6875
121.770833333333	54.0625	0.0346604402492184	0.00566725031817342	393789.968947419	-40.4094682265893	117.604166666667	56.6875
121.8125	54.0625	0.0348017849238761	0.00559572634868498	395563.371033682	-40.6763239224592	117.604166666667	56.6875
121.854166666667	54.0625	0.0344115785360266	0.00554312966463897	403353.936289797	-34.859175480421	118.0625	56.9791666666667
121.895833333333	54.0625	0.0347386424363752	0.00554797194486189	404918.810491295	-35.1418550458014	118.0625	56.9791666666667
121.9375	54.0625	0.0346959076193625	0.00567391456381429	406494.646451138	-35.4222183762117	118.0625	56.9791666666667
121.979166666667	54.0625	0.0350447857159674	0.00558079276132427	375689.276104589	-35.1969293791808	118.4375	56.7708333333333
122.020833333333	54.0625	0.0341367586522932	0.00476568375492664	406902.978699896	-43.1953406544794	117.479166666667	56.6458333333333
122.0625	54.0625	0.0344292456634785	0.00463690666082325	408774.667790019	-43.4400845746927	117.479166666667	56.6458333333333
122.104166666667	54.0625	0.034561905080617	0.0053232725199664	415201.690807124	-45.1087684873614	117.3125	56.6041666666667
122.145833333333	54.0625	0.034613802317874	0.00527230480752908	414533.827149203	-36.7896853578214	118.0625	56.9791666666667
122.1875	54.0625	0.0341014497371125	0.00472810734648465	414439.796227042	-44.1600525382572	117.479166666667	56.6458333333333
122.229166666667	54.0625	0.0348103371261665	0.00497453426088738	413804.116910709	-43.2085380680075	117.604166666667	56.6875
122.270833333333	54.0625	0.0347301447056676	0.00527953298057316	386980.083781284	-37.2726681469144	118.4375	56.7708333333333
122.3125	54.0625	0.0345021721207816	0.00500159614389271	417556.504761056	-43.6863240009913	117.604166666667	56.6875
122.354166666667	54.0625	0.0344113319990734	0.00490093909181547	419444.974487784	-43.9217719435265	117.604166666667	56.6875
122.395833333333	54.0625	0.0336128539678293	0.00476235105710198	421341.480624368	-44.1549513232876	117.604166666667	56.6875
122.4375	54.0625	0.0348889007416695	0.00496949909591949	423245.914465012	-44.385883192779	117.604166666667	56.6875
122.479166666667	54.0625	0.0342117814811603	0.00431064248478025	443327.492225724	-39.2541355243188	117.854166666667	57.0625
122.520833333333	54.0625	0.0343034065489708	0.00437552940192835	445058.196397109	-39.491998946567	117.854166666667	57.0625
122.5625	54.0625	0.0344095024726806	0.00457288188185889	446797.604807057	-39.7278820305931	117.854166666667	57.0625
122.604166666667	54.0625	0.0346849011842832	0.00483289165344524	448545.615570299	-39.9617980505766	117.854166666667	57.0625
122.645833333333	54.0625	0.0346316282998072	0.00464075547629541	450302.127881149	-40.1937603763805	117.854166666667	57.0625
122.6875	54.0625	0.0346737013181024	0.00443310644912415	452067.042011687	-40.4237824651648	117.854166666667	57.0625
122.729166666667	54.0625	0.0346828341102441	0.00434375299393427	453840.259309488	-40.6518778532662	117.854166666667	57.0625
122.770833333333	54.0625	0.0342122473017982	0.00436658182222829	455621.682194877	-40.8780601483366	117.854166666667	57.0625
122.8125	54.0625	0.0347398966067035	0.00481277552337504	457411.214157737	-41.1023430217334	117.854166666667	57.0625
122.854166666667	54.0625	0.035332357379773	0.0050882932567506	459208.759753915	-41.3247402011628	117.854166666667	57.0625
122.895833333333	54.0625	0.0348400999058963	0.00441629557881354	461014.224601227	-41.5452654635706	117.854166666667	57.0625
122.9375	54.0625	0.034434386849458	0.00434540906586624	462827.515375074	-41.7639326282701	117.854166666667	57.0625
122.979166666667	54.0625	0.0340570345991078	0.00460212416973449	464648.539803706	-41.9807555503115	117.854166666667	57.0625
123.020833333333	54.0625	0.0340342180640886	0.00493487238113508	466477.206663165	-42.1957481140841	117.854166666667	57.0625
123.0625	54.0625	0.0344220844296248	0.0049989943724767	468313.425771874	-42.4089242271425	117.854166666667	57.0625
123.104166666667	54.0625	0.0341890692769145	0.00507114235393134	420177.634854173	-44.8590897441739	118.270833333333	56.6458333333333
123.145833333333	54.0625	0.0347496337510216	0.00511991400161593	414717.854447562	-41.5486348062611	118.645833333333	56.7708333333333
123.1875	54.0625	0.0351382378464327	0.00518129357444096	425729.874152883	-42.9954056907307	118.4375	56.7708333333333
123.229166666667	54.0625	0.0351318054334746	0.00518386925808218	418354.399091536	-42.0399400374542	118.645833333333	56.7708333333333
123.270833333333	54.0625	0.0366412447979409	0.00498189640445213	420185.638131426	-42.2821708911303	118.645833333333	56.7708333333333
123.3125	54.0625	0.0366575748012635	0.00475692348578562	430143.078302346	-44.3750884576841	118.395833333333	56.7291666666667
123.354166666667	54.0625	0.0367948636854978	0.00476190528942903	431859.741447202	-46.1967453095138	118.270833333333	56.6458333333333
123.395833333333	54.0625	0.0371822119341501	0.00476540645290804	427072.525085036	-42.306981760786	118.6875	56.8125
123.4375	54.0625	0.0371587570051137	0.00471720148570472	428913.050583065	-42.5424425923387	118.6875	56.8125
123.479166666667	54.0625	0.0349279388657743	0.00433103134915544	437798.464455149	-46.8365349833866	118.270833333333	56.6458333333333
123.520833333333	54.0625	0.0342494407240649	0.00414397025544089	439791.855422867	-47.0456387475597	118.270833333333	56.6458333333333
123.5625	54.0625	0.034442905319737	0.00438347748891692	441791.997944364	-47.2526978772916	118.270833333333	56.6458333333333
123.604166666667	54.0625	0.0339041526161357	0.0040753577945748	443798.800022161	-47.4577332403114	118.270833333333	56.6458333333333
123.645833333333	54.0625	0.0343904795912735	0.00419094515143347	445812.171008457	-47.6607655717676	118.270833333333	56.6458333333333
123.6875	54.0625	0.0339044035329147	0.00389893613790609	447832.021588257	-47.8618154702566	118.270833333333	56.6458333333333
123.729166666667	54.0625	0.0336928594717688	0.00372184233738953	485687.649380601	-50.5411774535091	117.604166666667	56.6875
123.770833333333	54.0625	0.0340855939524882	0.00396036256180681	487796.632107188	-50.7107766551399	117.604166666667	56.6875
123.8125	54.0625	0.0340108747809116	0.00409677238069005	489910.704408719	-50.8787665059236	117.604166666667	56.6875
123.854166666667	54.0625	0.0339531876096796	0.0042799214272786	492029.799927055	-51.0451639422431	117.604166666667	56.6875
123.895833333333	54.0625	0.0339546748314935	0.00400179542732812	494153.853282725	-51.2099857403426	117.604166666667	56.6875
123.9375	54.0625	0.0342613352718676	0.00394497493560587	496282.800060582	-51.3732485160466	117.604166666667	56.6875
123.979166666667	54.0625	0.0334052344581573	0.00377987814314046	498416.576795637	-51.5349687245849	117.604166666667	56.6875
124.020833333333	54.0625	0.0339002634045371	0.00373224826615239	504524.603168871	-52.6118663414098	117.479166666667	56.6458333333333
124.0625	54.0625	0.0340737443362203	0.00428850748070535	506694.508423972	-52.7651377147539	117.479166666667	56.6458333333333
124.104166666667	54.0625	0.033283578823169	0.00471956810047091	438507.153008753	-55.0165030123134	118.3125	56.1875
124.145833333333	54.0625	0.0330190211829463	0.00502766833951891	425000.204583364	-54.6754264205535	118.5625	56.1458333333333
124.1875	54.0625	0.0323952045794683	0.00534323946512724	454325.96178282	-56.8339256829834	118.0625	56.1458333333333
124.229166666667	54.0625	0.0330559890206607	0.0045139400786934	445233.614604678	-55.5189889723171	118.3125	56.1875
124.270833333333	54.0625	0.0329846156011542	0.00445944781980785	447484.74068459	-55.6827792617328	118.3125	56.1875
124.3125	54.0625	0.0333257173229368	0.00529658346013355	433942.465997463	-55.3737853475068	118.5625	56.1458333333333
124.354166666667	54.0625	0.0340581870967061	0.00423127194739652	433942.465997463	-55.3737853475068	118.604166666667	56.1458333333333
124.395833333333	54.0625	0.0343740338654243	0.00438606877253325	436189.758250888	-55.543453721832	118.604166666667	56.1458333333333
124.4375	54.0625	0.0341409650725532	0.00465295259099526	438507.153008756	-55.0165030123136	118.645833333333	56.1875
124.479166666667	54.0625	0.0345976974820733	0.00455965439703691	524376.769825726	-53.361061821312	117.604166666667	56.6875
124.520833333333	54.0625	0.0339995025732225	0.00428772907639219	526567.968099546	-53.5041532353798	117.604166666667	56.6875
124.5625	54.0625	0.0343726213140796	0.00454054609362481	528763.19999387	-53.6459156976082	117.604166666667	56.6875
124.604166666667	54.0625	0.0344952087656699	0.00459024996676816	530962.414694899	-53.7863632887233	117.604166666667	56.6875
124.645833333333	54.0625	0.0344964787932099	0.00456875739220972	533165.562132511	-53.9255099363521	117.604166666667	56.6875
124.6875	54.0625	0.0347714421461761	0.004221339084864	366786.606560541	-64.026568635933	119.479166666667	55.3958333333333
124.729166666667	54.0625	0.0350970291782329	0.0045414946134674	369240.858823197	-64.1781459540155	119.479166666667	55.3958333333333
124.770833333333	54.0625	0.0352919214054734	0.00449414353045952	371698.231775464	-64.3274958198909	119.479166666667	55.3958333333333
124.8125	54.0625	0.0353146622904719	0.00625855597320568	375248.757967135	-70.5041089216044	119.270833333333	55.0625
124.854166666667	54.0625	0.0374056373348295	0.00622196377657068	377821.395069934	-70.6084063731651	119.270833333333	55.0625
124.895833333333	54.0625	0.037119598040527	0.0061060025880987	380395.668113421	-70.7110630524713	119.270833333333	55.0625
124.9375	54.0625	0.0371068165208002	0.00614906540658703	382971.54321189	-70.8121110296041	119.270833333333	55.0625
124.979166666667	54.0625	0.037200867304626	0.00600259353877185	632513.367139907	-57.9888775402608	116.1875	56.7708333333333
125.020833333333	54.0625	0.0370231603883834	0.00582349906079444	634827.973798942	-58.0852996969752	116.1875	56.7708333333333
125.0625	54.0625	0.0370735662233639	0.00557388035805168	637144.997279732	-58.1808963363939	116.1875	56.7708333333333
125.104166666667	54.0625	0.0373405453294729	0.00554674135534286	639464.410481349	-58.275675580106	116.1875	56.7708333333333
125.145833333333	54.0625	0.0376159859495588	0.00437404673245115	397761.463239369	-57.7361089933955	119.770833333333	55.8541666666667
125.1875	54.0625	0.0376815119652319	0.00429618058875723	400070.670793765	-57.9107747212751	119.770833333333	55.8541666666667
125.229166666667	54.0625	0.0374210928617088	0.00408027249500301	402384.26879587	-58.0832381835309	119.770833333333	55.8541666666667
125.270833333333	54.0625	0.0371146845129951	0.00390802698780585	404702.181133325	-58.2535330694885	119.770833333333	55.8541666666667
125.3125	54.0625	0.037558336297194	0.00391852779925884	407024.333282503	-58.4216924863985	119.770833333333	55.8541666666667
125.354166666667	54.0625	0.0380416895046656	0.00398206611800489	409350.652271322	-58.5877489686231	119.770833333333	55.8541666666667
125.395833333333	54.0625	0.0376914299328145	0.00410290689971097	411681.066642949	-58.7517344867951	119.770833333333	55.8541666666667
125.4375	54.0625	0.0370160824883722	0.00410475953945962	658102.610548063	-59.0054277515149	116.1875	56.7708333333333
125.479166666667	54.0625	0.0370320033817136	0.00396969200434269	660442.369477207	-59.0932009451883	116.1875	56.7708333333333
125.520833333333	54.0625	0.035464296124079	0.00397549566440556	657441.123222751	-60.2978469178307	116.1875	56.6458333333333
125.5625	54.0625	0.0352403118450922	0.00392554519776566	659811.881740942	-60.3811426109657	116.1875	56.6458333333333
125.604166666667	54.0625	0.035246621055659	0.00380313377460235	662184.592025195	-60.4637188638915	116.1875	56.6458333333333
120.104166666667	54.0208333333333	0.0290025603499173	0.00833937729708815	223513.656214196	-28.6669791536324	118.395833333333	55.7708333333333
120.145833333333	54.0208333333333	0.029483965383603	0.00858108138108406	226267.030036456	-27.5055602148905	118.479166666667	55.8125
120.1875	54.0208333333333	0.029498049972981	0.00863537694789533	227540.461013064	-28.0816298699115	118.479166666667	55.8125
120.229166666667	54.0208333333333	0.0297782550076503	0.00854833049505285	228837.977614039	-28.6510363359777	118.479166666667	55.8125
120.270833333333	54.0208333333333	0.0296884844548658	0.00853591552424844	230159.172037668	-29.2137706021566	118.479166666667	55.8125
120.3125	54.0208333333333	0.0295869334312771	0.00854013903445184	220275.519626327	-24.5260071297183	118.854166666667	55.8125
120.354166666667	54.0208333333333	0.0296274475539921	0.00834680892929741	238561.024251679	-32.4502377978766	118.3125	55.8125
120.395833333333	54.0208333333333	0.0305176561818404	0.0086391351607729	238561.024251681	-32.4502377978773	118.354166666667	55.8125
120.4375	54.0208333333333	0.03041632626246	0.00843163335253141	235672.647415752	-31.3979984956459	118.479166666667	55.8125
120.479166666667	54.0208333333333	0.0306344649189569	0.00839093368000006	283315.268965103	-28.913244877611	118.270833333333	56.2291666666667
120.520833333333	54.0208333333333	0.029256545055223	0.00893610324931222	296601.001780249	-29.7093629148712	118.145833333333	56.3125
120.5625	54.0208333333333	0.0304541498860275	0.00812357494908343	245337.682737516	-32.8512022336834	118.4375	55.8541666666667
120.604166666667	54.0208333333333	0.0306866165547464	0.0062349348122243	305974.044624983	-39.4532172699479	117.479166666667	56.1041666666667
120.645833333333	54.0208333333333	0.0321852218305055	0.00589035923087457	302530.144713718	-38.7228969584105	117.604166666667	56.1041666666667
120.6875	54.0208333333333	0.0333439692429314	0.00556164270194266	304245.3401382	-39.0902201558831	117.604166666667	56.1041666666667
120.729166666667	54.0208333333333	0.0322774337656156	0.00564328518856686	244585.491244213	-34.4758906900652	118.520833333333	55.8125
120.770833333333	54.0208333333333	0.0335154253485671	0.00540940817315191	221171.707238072	-32.2226632206765	118.895833333333	55.6875
120.8125	54.0208333333333	0.0317920468101812	0.00556552362460945	309471.071045649	-40.1663931127132	117.604166666667	56.1041666666667
120.854166666667	54.0208333333333	0.0293947247507446	0.00762706950023764	250920.255031343	-36.3983775736318	118.479166666667	55.8125
120.895833333333	54.0208333333333	0.0285628967903447	0.00731143444213731	318434.482169931	-41.8764772672805	117.479166666667	56.1041666666667
120.9375	54.0208333333333	0.0312120404787942	0.00596662423140535	314812.332053129	-41.2047243579242	117.604166666667	56.1041666666667
120.979166666667	54.0208333333333	0.0312097719566587	0.00603260146631985	282417.545867176	-32.1341028020463	118.5625	56.1458333333333
121.020833333333	54.0208333333333	0.0312978986784932	0.00599670641522317	283878.887162469	-32.5669254297137	118.5625	56.1458333333333
121.0625	54.0208333333333	0.0286196378946381	0.00658889308678701	289168.018049045	-32.4670698411648	118.5625	56.1875
121.104166666667	54.0208333333333	0.0311185299483569	0.00599614447928913	304355.149365727	-37.7801769532807	118.104166666667	56.1458333333333
121.145833333333	54.0208333333333	0.0323881464939468	0.00562753611881439	301418.190321666	-35.7061641153509	118.3125	56.1875
121.1875	54.0208333333333	0.0323842189306301	0.00494259543229464	303019.515748923	-36.0915353741774	118.3125	56.1875
121.229166666667	54.0208333333333	0.0334604214841562	0.00500054402200423	289894.518838987	-34.2520613159317	118.604166666667	56.1458333333333
121.270833333333	54.0208333333333	0.0336135666777156	0.00521013395400387	304635.602482105	-36.4726566154557	118.354166666667	56.1875
121.3125	54.0208333333333	0.0338962354515761	0.00491803607589598	311914.604906262	-35.4026468826445	118.395833333333	56.2708333333333
121.354166666667	54.0208333333333	0.0326222781158335	0.00522970177321585	309570.102472412	-37.5908170560847	118.3125	56.1875
121.395833333333	54.0208333333333	0.0329240720844408	0.00509124108620809	311242.920884826	-37.9552396743285	118.3125	56.1875
121.4375	54.0208333333333	0.0325539386534421	0.00479358620149343	312929.358426947	-38.3155673941217	118.3125	56.1875
121.479166666667	54.0208333333333	0.0327200101703962	0.00501136568496431	383850.70088442	-36.7230921305706	117.729166666667	56.7291666666667
121.520833333333	54.0208333333333	0.0329724119014244	0.00515214399341049	385489.239277456	-37.0144022569718	117.729166666667	56.7291666666667
121.5625	54.0208333333333	0.0338670993311577	0.00508725604064533	313019.43851489	-40.8627496496149	118.270833333333	56.1041666666667
121.604166666667	54.0208333333333	0.0335798180193328	0.00536264446899918	390393.994832745	-38.8854881515046	117.604166666667	56.6875
121.645833333333	54.0208333333333	0.0335870108929062	0.00507893249265719	393974.731628617	-40.4404576776704	117.479166666667	56.6458333333333
121.6875	54.0208333333333	0.0345921008177913	0.00574545685283512	365964.298930885	-31.9450786196168	118.520833333333	56.7708333333333
121.729166666667	54.0208333333333	0.0342767922274329	0.00573775277842302	413504.338588601	-42.2860522161569	117.1875	56.6875
121.770833333333	54.0208333333333	0.0348328512507767	0.00576402025656893	371848.849023653	-33.2380985188051	118.4375	56.7708333333333
121.8125	54.0208333333333	0.0348890401707015	0.00581222686770167	373352.051145025	-33.5545897037412	118.4375	56.7708333333333
121.854166666667	54.0208333333333	0.0356877894105728	0.00557893794124452	374867.771432559	-33.868394529668	118.4375	56.7708333333333
121.895833333333	54.0208333333333	0.0350060394739766	0.00564604959431687	376395.858116508	-34.1795235718588	118.4375	56.7708333333333
121.9375	54.0208333333333	0.0357526369334514	0.00562618087794414	377936.160651169	-34.4879879365866	118.4375	56.7708333333333
121.979166666667	54.0208333333333	0.0349752985834182	0.00584291370274558	379488.529739004	-34.7937992376454	118.4375	56.7708333333333
122.020833333333	54.0208333333333	0.0348120089000412	0.00511068017662993	428631.235216222	-36.1350274943302	117.854166666667	57.0625
122.0625	54.0208333333333	0.0346447346551233	0.00546255424201965	430246.653527932	-36.394651038664	117.854166666667	57.0625
122.104166666667	54.0208333333333	0.0349124319248544	0.00561045056935833	384216.562526011	-35.6954380291436	118.4375	56.7708333333333
122.145833333333	54.0208333333333	0.0352134281573126	0.00546510216012886	383850.70088442	-36.7230921305706	118.395833333333	56.7291666666667
122.1875	54.0208333333333	0.0344321983346974	0.00545997955133567	387426.238106748	-36.283498934286	118.4375	56.7708333333333
122.229166666667	54.0208333333333	0.0350053807166273	0.0055827076011078	387138.814860391	-37.3030931141407	118.395833333333	56.7291666666667
122.270833333333	54.0208333333333	0.0354437873824328	0.00544452093425812	388799.286561652	-37.5891807887282	118.395833333333	56.7291666666667
122.3125	54.0208333333333	0.0343477311632167	0.00528121987800087	392324.390696453	-37.1463226835427	118.4375	56.7708333333333
122.354166666667	54.0208333333333	0.034603315329011	0.00511456851238479	441826.165512202	-38.1544932284443	117.854166666667	57.0625
122.395833333333	54.0208333333333	0.0345606562902186	0.00527000385026977	443517.869814386	-38.3978189839679	117.854166666667	57.0625
122.4375	54.0208333333333	0.034531181145235	0.00532591414038835	445218.626562836	-38.6391602745551	117.854166666667	57.0625
122.479166666667	54.0208333333333	0.0345993625647232	0.00523677769785036	446928.331803016	-38.8785293432004	117.854166666667	57.0625
122.520833333333	54.0208333333333	0.0345351828625615	0.00501661643000384	448646.882619835	-39.115938562128	117.854166666667	57.0625
122.5625	54.0208333333333	0.0344591247357886	0.00518800885600429	450374.177138236	-39.3514004238087	117.854166666667	57.0625
122.604166666667	54.0208333333333	0.0345347826823513	0.0050854790477637	452110.114523257	-39.5849275322357	117.854166666667	57.0625
122.645833333333	54.0208333333333	0.0348453707429321	0.00532922338672883	453854.594979558	-39.8165325944549	117.854166666667	57.0625
122.6875	54.0208333333333	0.034527018865949	0.00473825804154905	455607.519750426	-40.0462284123423	117.854166666667	57.0625
122.729166666667	54.0208333333333	0.0342245671899542	0.00468363953987624	457368.791116314	-40.274027874633	117.854166666667	57.0625
122.770833333333	54.0208333333333	0.0343675643861277	0.00505441359717493	459138.312392924	-40.499943949194	117.854166666667	57.0625
122.8125	54.0208333333333	0.0349814623455671	0.00614821400551152	412851.758193488	-40.3743467976786	118.4375	56.7708333333333
122.854166666667	54.0208333333333	0.0364861875760439	0.00611917304761313	405850.781288102	-39.3370687895228	118.645833333333	56.7708333333333
122.895833333333	54.0208333333333	0.0365001861181289	0.00596519726049724	407586.732339605	-39.5999425464592	118.645833333333	56.7708333333333
122.9375	54.0208333333333	0.0347225991881248	0.00485144851817313	466296.999009244	-41.3850360843905	117.854166666667	57.0625
122.979166666667	54.0208333333333	0.0339415595835224	0.00614028852690999	518472.05682834	-52.367909889818	116.270833333333	56.6875
123.020833333333	54.0208333333333	0.034058179198651	0.0047990516644818	469923.403612501	-41.8166235878989	117.854166666667	57.0625
123.0625	54.0208333333333	0.0343442599365146	0.0048311902121308	471748.053463234	-42.029724182335	117.854166666667	57.0625
123.104166666667	54.0208333333333	0.0346261114076405	0.00503681220368654	425952.168698238	-43.0267122046167	118.354166666667	56.7291666666667
123.145833333333	54.0208333333333	0.0342028753253851	0.00501126847464254	425392.914710612	-44.6458256760696	118.270833333333	56.6458333333333
123.1875	54.0208333333333	0.0344758052339744	0.00502408362728725	429133.593748061	-42.5737677222953	118.4375	56.7708333333333
123.229166666667	54.0208333333333	0.0350997764422738	0.00499964596919541	431578.768607696	-43.7201790808914	118.354166666667	56.7291666666667
123.270833333333	54.0208333333333	0.0345157256929163	0.00468767513886101	424092.830120282	-42.7911810059967	118.5625	56.7291666666667
123.3125	54.0208333333333	0.0348681962017411	0.00454204683300729	425952.168698238	-43.0267122046167	118.5625	56.7291666666667
123.354166666667	54.0208333333333	0.0347906227930033	0.00458542635707965	435082.767848855	-45.7566310977197	118.270833333333	56.6458333333333
123.395833333333	54.0208333333333	0.0368443615495305	0.0047670878616048	437276.038119222	-44.3943593343146	118.395833333333	56.7291666666667
123.4375	54.0208333333333	0.0368504397523428	0.00446651959924675	441112.118938351	-44.8333534747076	118.354166666667	56.7291666666667
123.479166666667	54.0208333333333	0.0338292672080897	0.00388755043370754	474766.550646619	-43.8958181560269	118.0625	56.9791666666667
123.520833333333	54.0208333333333	0.0342059097250284	0.00379758591682957	472483.940181835	-46.6047949890531	117.895833333333	56.8125
123.5625	54.0208333333333	0.0345605059406311	0.00390596903488837	480307.631718447	-49.4242820126573	117.604166666667	56.6875
123.604166666667	54.0208333333333	0.033928237045614	0.00373221304426398	482384.66784909	-49.6012269701376	117.604166666667	56.6875
123.645833333333	54.0208333333333	0.034146453403003	0.00382373902818903	484467.144316519	-49.776505972114	117.604166666667	56.6875
123.6875	54.0208333333333	0.0340352305028454	0.00407085221241288	486554.99052378	-49.9501361319305	117.604166666667	56.6875
123.729166666667	54.0208333333333	0.034170851235783	0.0039601301650052	488648.136896771	-50.1221344163311	117.604166666667	56.6875
123.770833333333	54.0208333333333	0.034222810135325	0.00387837671308309	490746.514870057	-50.2925176445011	117.604166666667	56.6875
123.8125	54.0208333333333	0.0344410276468707	0.0039949310830946	492850.05687276	-50.4613024872328	117.604166666667	56.6875
123.854166666667	54.0208333333333	0.0341731382576446	0.00408829479144933	494958.696314581	-50.6285054662119	117.604166666667	56.6875
123.895833333333	54.0208333333333	0.0347604335999254	0.00408903504752735	461091.144140226	-48.4049198259623	118.270833333333	56.6458333333333
123.9375	54.0208333333333	0.0342228802435313	0.00394420729688633	463136.51722835	-48.5951741208952	118.270833333333	56.6458333333333
123.979166666667	54.0208333333333	0.034328932344109	0.00391193415412597	465187.859098651	-48.7836024573066	118.270833333333	56.6458333333333
124.020833333333	54.0208333333333	0.0341603559984545	0.00406072981911143	467245.090406487	-48.9702236652873	118.270833333333	56.6458333333333
124.0625	54.0208333333333	0.0343575437522451	0.0039978140003056	469308.132969391	-49.1550564272626	118.270833333333	56.6458333333333
124.104166666667	54.0208333333333	0.0344371707378419	0.0037592811123755	507713.970211809	-51.5994104996288	117.604166666667	56.6875
124.145833333333	54.0208333333333	0.0342893927658511	0.00383412676689002	509856.506684114	-51.7559904152588	117.604166666667	56.6875
124.1875	54.0208333333333	0.0337037804586245	0.00395481365910845	512003.641534278	-51.9111152225882	117.604166666667	56.6875
124.229166666667	54.0208333333333	0.0338078705217536	0.00392368156122224	514155.316387479	-52.0648000864697	117.604166666667	56.6875
124.270833333333	54.0208333333333	0.0340338807200014	0.00383861519150872	516311.473716342	-52.2170600210029	117.604166666667	56.6875
124.3125	54.0208333333333	0.0338880848904204	0.00397345841254218	518472.056828343	-52.3679098898182	117.604166666667	56.6875
124.354166666667	54.0208333333333	0.0335494418381597	0.00444801080491789	454609.338201956	-55.521145646643	118.3125	56.1875
124.395833333333	54.0208333333333	0.0332249454950353	0.00500185027891766	545054.443350005	-52.959031533307	117.270833333333	56.7708333333333
124.4375	54.0208333333333	0.0326838357368189	0.00543471370407147	547236.293271079	-53.097202938471	117.270833333333	56.7708333333333
124.479166666667	54.0208333333333	0.032205592138116	0.00584675535941696	553674.596152006	-54.0526501260024	117.145833333333	56.7291666666667
124.520833333333	54.0208333333333	0.0326362130042058	0.00538017268140945	551611.756102532	-53.369854960765	117.270833333333	56.7708333333333
124.5625	54.0208333333333	0.0336446870574569	0.00489186339900501	527423.181379531	-52.3821801216695	117.729166666667	56.7291666666667
124.604166666667	54.0208333333333	0.0343912805193276	0.00475627551772183	540198.811726201	-54.3642920943468	117.4375	56.6458333333333
124.645833333333	54.0208333333333	0.0340544692420994	0.00436319795275064	535909.512602318	-53.5256807893068	117.604166666667	56.6875
124.6875	54.0208333333333	0.0342102340927696	0.00446980922630636	538107.508309254	-53.6644843233334	117.604166666667	56.6875
124.729166666667	54.0208333333333	0.0343623189570711	0.00457341512141669	540309.406126899	-53.8020182579418	117.604166666667	56.6875
124.770833333333	54.0208333333333	0.0349628840669013	0.0044407098890515	373730.773666969	-63.6873939070586	119.479166666667	55.3958333333333
124.8125	54.0208333333333	0.0352392701580068	0.00442679167597097	376180.367013899	-63.8379523198587	119.479166666667	55.3958333333333
124.854166666667	54.0208333333333	0.035982639757573	0.004771063333001	378633.101647125	-63.9863414717935	119.479166666667	55.3958333333333
124.895833333333	54.0208333333333	0.0372455545687635	0.00476996877894028	381088.916056359	-64.132600543002	119.479166666667	55.3958333333333
124.9375	54.0208333333333	0.0371714761363195	0.00466278017173201	398509.986602112	-59.2949598222725	119.479166666667	55.7291666666667
124.979166666667	54.0208333333333	0.037252255909612	0.00584077738224702	629200.349580544	-58.7847478064505	116.1875	56.6458333333333
125.020833333333	54.0208333333333	0.0374245153703139	0.00566277445884469	637291.86280474	-57.7325389229189	116.1875	56.7708333333333
125.0625	54.0208333333333	0.0377956387272086	0.00446577282366219	395675.830353143	-56.8151037603348	119.770833333333	55.8541666666667
125.104166666667	54.0208333333333	0.0376941599341009	0.00443837662231109	397963.760082809	-56.9964122976625	119.770833333333	55.8541666666667
125.145833333333	54.0208333333333	0.0380246729955901	0.0044028758815203	400256.367529814	-57.17545115548	119.770833333333	55.8541666666667
125.1875	54.0208333333333	0.0380647076098867	0.00430717305393619	402553.571966355	-57.3522545906897	119.770833333333	55.8541666666667
125.229166666667	54.0208333333333	0.038108687268234	0.00420351927559084	404855.294332181	-57.5268562872763	119.770833333333	55.8541666666667
125.270833333333	54.0208333333333	0.0375757772718515	0.00519634623702422	651190.508464056	-58.2995068606037	116.1875	56.7708333333333
125.3125	54.0208333333333	0.0378712183652529	0.00387268293188571	409471.984720201	-57.8695863850577	119.770833333333	55.8541666666667
125.354166666667	54.0208333333333	0.0381439263192857	0.00518193317874235	661530.788269278	-59.5769516002009	116.020833333333	56.6875
125.395833333333	54.0208333333333	0.0377361454797873	0.0049843272225649	663886.751586012	-59.6622148493252	116.020833333333	56.6875
125.4375	54.0208333333333	0.0377722867743095	0.00489181649113298	666244.75889541	-59.7467535822384	116.020833333333	56.6875
125.479166666667	54.0208333333333	0.0376138679335586	0.00401300919322492	418756.278336337	-58.530046137778	119.770833333333	55.8541666666667
125.520833333333	54.0208333333333	0.0373193298640907	0.0041270812178586	421087.544790128	-58.6901324134948	119.770833333333	55.8541666666667
125.5625	54.0208333333333	0.0370500342632448	0.0038684372680064	667510.232135723	-58.9255979837147	116.1875	56.7708333333333
125.604166666667	54.0208333333333	0.0370217027106717	0.00371038926075613	669850.35708523	-59.0120677405456	116.1875	56.7708333333333
125.645833333333	54.0208333333333	0.036874319986736	0.00352720358622907	678064.679090098	-60.1588231642035	116.020833333333	56.6875
125.6875	54.0208333333333	0.035355235778756	0.00388046226572223	680434.488626638	-60.2391598768821	116.020833333333	56.6875
125.729166666667	54.0208333333333	0.0350332137783579	0.00386671321900822	682806.190887411	-60.3188196943036	116.020833333333	56.6875
125.770833333333	54.0208333333333	0.0350957158151489	0.00393547578073541	685179.765368946	-60.397809108913	116.020833333333	56.6875
120.104166666667	53.9791666666667	0.028754102311536	0.00810999602164311	289993.984090501	-34.2808758575465	117.479166666667	56.1041666666667
120.145833333333	53.9791666666667	0.029460675404348	0.00840601237443543	230390.4719057	-26.9731199833834	118.479166666667	55.8125
120.1875	53.9791666666667	0.0295407110501729	0.00845911555519795	231642.491550914	-27.5418711084582	118.479166666667	55.8125
120.229166666667	53.9791666666667	0.0287892846066174	0.00818166854945742	294685.218585161	-35.4973132268398	117.479166666667	56.1041666666667
120.270833333333	53.9791666666667	0.0288339695690429	0.00815731476796628	296280.277208976	-35.8937980262081	117.479166666667	56.1041666666667
120.3125	53.9791666666667	0.029496366303793	0.00822927144935195	235540.545936688	-29.209930741804	118.479166666667	55.8125
120.354166666667	53.9791666666667	0.0306943596378681	0.00849430955892929	241054.77546563	-31.3447267232319	118.354166666667	55.8125
120.395833333333	53.9791666666667	0.0300310007175183	0.00843436670131551	242487.353382803	-31.862525641942	118.354166666667	55.8125
120.4375	53.9791666666667	0.0298777483751667	0.00797030245989343	239643.426515555	-30.8205811020668	118.479166666667	55.8125
120.479166666667	53.9791666666667	0.0298100702703531	0.00808431577384293	241054.77546563	-31.3447267232319	118.479166666667	55.8125
120.520833333333	53.9791666666667	0.0296023636592477	0.00811620911140427	304752.669936221	-36.5022682258704	117.604166666667	56.1458333333333
120.5625	53.9791666666667	0.0291577005178415	0.00781360702393255	243940.785753926	-32.3739974072996	118.479166666667	55.8125
120.604166666667	53.9791666666667	0.0290510809335698	0.00776446987096768	232918.437843711	-28.1042647204986	118.854166666667	55.8125
120.645833333333	53.9791666666667	0.0319728328417646	0.00626707056398874	306162.129697084	-38.1803727317517	117.604166666667	56.1041666666667
120.6875	53.9791666666667	0.0336553430410369	0.00579587439293067	218895.275116694	-33.4969361361581	118.770833333333	55.6041666666667
120.729166666667	53.9791666666667	0.0333452198050255	0.00571133448909595	224892.5396242	-29.2698689400723	118.979166666667	55.7291666666667
120.770833333333	53.9791666666667	0.0333676548728589	0.0052650847062411	282503.87588825	-32.1620289659275	118.354166666667	56.1041666666667
120.8125	53.9791666666667	0.0320159650939497	0.00571797367138041	313029.371701882	-39.6192870351606	117.604166666667	56.1041666666667
120.854166666667	53.9791666666667	0.0288851717518214	0.00690941104837265	287798.197670895	-32.0702565263063	118.395833333333	56.1458333333333
120.895833333333	53.9791666666667	0.0284361276718336	0.007095782225744	321902.527803815	-41.325904228767	117.479166666667	56.1041666666667
120.9375	53.9791666666667	0.0323645240061712	0.00547473234872181	318316.210522351	-40.6552574644497	117.604166666667	56.1041666666667
120.979166666667	53.9791666666667	0.0317711162405826	0.00565603302931521	286355.401239802	-31.6408461599755	118.5625	56.1458333333333
121.020833333333	53.9791666666667	0.0330328157083569	0.00535120420565931	300537.596293912	-34.0235328250528	118.3125	56.1875
121.0625	53.9791666666667	0.0315699672340511	0.00555332957567971	323713.598328831	-41.655346273634	117.604166666667	56.1041666666667
121.104166666667	53.9791666666667	0.0331066888152202	0.00533510378624566	325536.343966108	-41.9809208764142	117.604166666667	56.1041666666667
121.145833333333	53.9791666666667	0.0332905362380355	0.00544017757430474	303627.9270998	-34.8109622700149	118.354166666667	56.1875
121.1875	53.9791666666667	0.0331983156442593	0.00515074116627705	292229.172153103	-33.3316695010021	118.604166666667	56.1458333333333
121.229166666667	53.9791666666667	0.0335104064539451	0.00555337507131893	306779.296543722	-35.581676965792	118.354166666667	56.1875
121.270833333333	53.9791666666667	0.0339957668291931	0.00495386941646475	314148.885654617	-34.5407121484008	118.395833333333	56.2708333333333
121.3125	53.9791666666667	0.0316618585844917	0.0053852901386637	311616.727817529	-36.7068458409564	118.3125	56.1875
121.354166666667	53.9791666666667	0.0325474250113901	0.00504425861558423	313257.729565961	-37.0737695438579	118.3125	56.1875
121.395833333333	53.9791666666667	0.0315903467469382	0.00544973535760177	316847.843430084	-36.539133431148	118.354166666667	56.2291666666667
121.4375	53.9791666666667	0.0312717197698951	0.00593165928033549	306779.296543722	-35.581676965792	118.5625	56.1875
121.479166666667	53.9791666666667	0.032985751575008	0.00512281581535282	387577.894152526	-36.3136352044402	117.729166666667	56.7291666666667
121.520833333333	53.9791666666667	0.03374946151435	0.00542317813760457	392288.033720794	-39.1928509246331	117.479166666667	56.6458333333333
121.5625	53.9791666666667	0.0342330264171112	0.00550792683124333	392319.574130519	-38.1842118542433	117.604166666667	56.6875
121.604166666667	53.9791666666667	0.0341067480031504	0.00554144709200675	321666.782388208	-38.848720457503	118.354166666667	56.1875
121.645833333333	53.9791666666667	0.0343150325227777	0.00483498979976615	397515.769576026	-40.0074085329895	117.479166666667	56.6458333333333
121.6875	53.9791666666667	0.0346275311913834	0.00560256203806315	369907.782853831	-31.5654140265715	118.520833333333	56.7708333333333
121.729166666667	53.9791666666667	0.034337325280847	0.00573878962456449	374259.87553811	-32.533497447799	118.4375	56.7708333333333
121.770833333333	53.9791666666667	0.0343892347818699	0.00570031748132867	375736.417813029	-32.8509055760702	118.4375	56.7708333333333
121.8125	53.9791666666667	0.0344344368124474	0.00537354253775775	420612.558214702	-42.3446639267898	117.1875	56.6875
121.854166666667	53.9791666666667	0.0347810409394568	0.00564882742422065	422458.173020778	-42.5846686769873	117.1875	56.6875
121.895833333333	53.9791666666667	0.0358187669708747	0.0054860637629401	380241.463927349	-33.7873879931891	118.4375	56.7708333333333
121.9375	53.9791666666667	0.0378321002901899	0.00587625222909257	381767.789516283	-34.0943331127794	118.4375	56.7708333333333
121.979166666667	53.9791666666667	0.0377954625577421	0.0057758895583381	383306.191643168	-34.3986875159581	118.4375	56.7708333333333
122.020833333333	53.9791666666667	0.0351885475611766	0.00556747651412774	384856.524937709	-34.7004622171829	118.4375	56.7708333333333
122.0625	53.9791666666667	0.0345821738550596	0.00565096250703046	386418.645241877	-34.9996686929184	118.4375	56.7708333333333
122.104166666667	53.9791666666667	0.0351005600914536	0.00570951331275692	387992.409629751	-35.2963188605465	118.4375	56.7708333333333
122.145833333333	53.9791666666667	0.0356057657598137	0.00565747254464595	389577.676425818	-35.5904250577078	118.4375	56.7708333333333
122.1875	53.9791666666667	0.0347791910037652	0.00549850688724456	391174.305221713	-35.8820000220759	118.4375	56.7708333333333
122.229166666667	53.9791666666667	0.0348316125480007	0.00547711961018244	392782.156891533	-36.1710568715802	118.4375	56.7708333333333
122.270833333333	53.9791666666667	0.0350854785236727	0.00559014958120427	394401.093605713	-36.457609085078	118.4375	56.7708333333333
122.3125	53.9791666666667	0.0347558907700809	0.00540296241704067	396030.978843527	-36.7416704834774	118.4375	56.7708333333333
122.354166666667	53.9791666666667	0.0343919775694432	0.00527654706461958	430165.492012351	-37.3397856832199	118.0625	56.9791666666667
122.395833333333	53.9791666666667	0.0348297102231412	0.00556617142776017	399323.055417165	-37.3023777188279	118.4375	56.7708333333333
122.4375	53.9791666666667	0.034378614967151	0.00551141546716186	400984.980350035	-37.5790527443963	118.4375	56.7708333333333
122.479166666667	53.9791666666667	0.0345028933191884	0.00549508067559641	400875.991341988	-38.5647156569347	118.395833333333	56.7291666666667
122.520833333333	53.9791666666667	0.0345305560718826	0.00490852441938689	452254.594964222	-38.7458697275267	117.854166666667	57.0625
122.5625	53.9791666666667	0.0342826880839762	0.00489139882698425	453969.894339104	-38.9808744517133	117.854166666667	57.0625
122.604166666667	53.9791666666667	0.0344280390545265	0.00501380162519385	455693.874550061	-39.2139764041363	117.854166666667	57.0625
122.645833333333	53.9791666666667	0.0346437107667409	0.00532873976100465	409520.768175292	-39.891416323177	118.354166666667	56.7291666666667
122.6875	53.9791666666667	0.0348058028252084	0.00535275149206468	411278.703834241	-40.1495864757749	118.354166666667	56.7291666666667
122.729166666667	53.9791666666667	0.0347022444959297	0.00545892442516019	460916.917521088	-39.9019868170848	117.854166666667	57.0625
122.770833333333	53.9791666666667	0.0344110382670408	0.00539782300389881	462674.643396625	-40.1275993459018	117.854166666667	57.0625
122.8125	53.9791666666667	0.0346621626728019	0.00517949775596527	416608.265175715	-40.9100731248467	118.354166666667	56.7291666666667
122.854166666667	53.9791666666667	0.0353056184662847	0.0051660107500599	418402.973760128	-41.1589536677529	118.354166666667	56.7291666666667
122.895833333333	53.9791666666667	0.0346738188573205	0.00491080709304937	467996.628849495	-40.7934380646203	117.854166666667	57.0625
122.9375	53.9791666666667	0.034405776520731	0.00491417953878725	469786.583988991	-41.01175989425	117.854166666667	57.0625
122.979166666667	53.9791666666667	0.034182004962518	0.0044166952996126	471584.366951533	-41.2282906008147	117.854166666667	57.0625
123.020833333333	53.9791666666667	0.0341386441729373	0.00453756538731816	473389.887910783	-41.4430429053557	117.854166666667	57.0625
123.0625	53.9791666666667	0.0339986745475808	0.00493055320606772	475203.058019375	-41.6560295682633	117.854166666667	57.0625
123.104166666667	53.9791666666667	0.0343578236529827	0.00503667132600252	461475.641334625	-41.6082076283217	118.0625	56.9791666666667
123.145833333333	53.9791666666667	0.0339488794014342	0.00451919221568474	427093.517240204	-41.446198515456	118.520833333333	56.7708333333333
123.1875	53.9791666666667	0.0342007829961384	0.00457834717457494	428907.277728957	-41.6858926605397	118.520833333333	56.7708333333333
123.229166666667	53.9791666666667	0.0346097771596586	0.00451919118872109	466956.264575281	-42.2587934112904	118.0625	56.9791666666667
123.270833333333	53.9791666666667	0.0348812434591847	0.00466809500383809	484380.60412013	-42.6949269051109	117.854166666667	57.0625
123.3125	53.9791666666667	0.036789052430606	0.00475147313194652	438707.56834433	-43.7503442611781	118.354166666667	56.7291666666667
123.354166666667	53.9791666666667	0.036835773194356	0.00454338412737838	440601.800994301	-43.973102536283	118.354166666667	56.7291666666667
123.395833333333	53.9791666666667	0.0348695812025577	0.00435822728504725	474369.208207307	-43.1008195728636	118.0625	56.9791666666667
123.4375	53.9791666666667	0.0343133397547205	0.00392090383787051	471748.881472599	-45.8085444963818	117.895833333333	56.8125
123.479166666667	53.9791666666667	0.0344213349848681	0.00382783382462168	473712.243004017	-46.0049703410275	117.895833333333	56.8125
123.520833333333	53.9791666666667	0.0342571788113801	0.00395076849627028	475682.084924935	-46.1996306912235	117.895833333333	56.8125
123.5625	53.9791666666667	0.0341907807418006	0.00382188121635749	477658.326357911	-46.3925416762127	117.895833333333	56.8125
123.604166666667	53.9791666666667	0.0336377134608995	0.00381638723704477	485403.208204349	-49.1851276496474	117.604166666667	56.6875
123.645833333333	53.9791666666667	0.0343990791859814	0.00402796778539228	487474.877727607	-49.3611051035798	117.604166666667	56.6875
123.6875	53.9791666666667	0.0342959817220598	0.00395987660313019	454107.120426506	-46.9954003881461	118.270833333333	56.6458333333333
123.729166666667	53.9791666666667	0.0343926218830566	0.00410324829419436	456109.522122534	-47.1955982858344	118.270833333333	56.6458333333333
123.770833333333	53.9791666666667	0.034320053353394	0.00409545835298597	458118.38341455	-47.3938937195002	118.270833333333	56.6458333333333
123.8125	53.9791666666667	0.0344314867485743	0.00421791644262788	460133.618983176	-47.5903055959667	118.270833333333	56.6458333333333
123.854166666667	53.9791666666667	0.0354241752725313	0.00444468183221235	462155.144725645	-47.7848527012714	118.270833333333	56.6458333333333
123.895833333333	53.9791666666667	0.036948742850104	0.00456553173024868	494326.873175122	-49.2685570620516	117.770833333333	56.7291666666667
123.9375	53.9791666666667	0.0369538551164062	0.00410861696096533	512039.880689953	-52.5332298230262	117.3125	56.6041666666667
123.979166666667	53.9791666666667	0.03547067633606	0.00408851409451179	514211.821944802	-52.6844911379398	117.3125	56.6041666666667
124.020833333333	53.9791666666667	0.0340623155030357	0.00399407140082581	470302.509123452	-48.5447647323742	118.270833333333	56.6458333333333
124.0625	53.9791666666667	0.0339694170608254	0.00410915736304072	472354.265729461	-48.7302653346422	118.270833333333	56.6458333333333
124.104166666667	53.9791666666667	0.034448000213106	0.00508993380452665	580903.324421493	-55.5801364383415	116.270833333333	56.6875
124.145833333333	53.9791666666667	0.0339996952002129	0.00408191215973524	410354.651669858	-49.5291746243795	119.104166666667	56.2708333333333
124.1875	53.9791666666667	0.0340770993505312	0.00405287266188166	412437.560158361	-49.7417094394231	119.104166666667	56.2708333333333
124.229166666667	53.9791666666667	0.0343271996109305	0.00402763130291383	426035.555381427	-53.3022945930502	118.729166666667	56.1458333333333
124.270833333333	53.9791666666667	0.0339745595001514	0.00392907115689879	519165.777504014	-51.8134280217883	117.604166666667	56.6875
124.3125	53.9791666666667	0.0339616981593636	0.00384089583161747	521316.699475999	-51.9651316438643	117.604166666667	56.6875
124.354166666667	53.9791666666667	0.033738240584386	0.00388267379446982	523472.060699999	-52.1154466683081	117.604166666667	56.6875
124.395833333333	53.9791666666667	0.0341395841571197	0.00421545021022256	525631.805797875	-52.2643873629826	117.604166666667	56.6875
124.4375	53.9791666666667	0.0338728452141295	0.00444571846923611	523825.174689221	-51.5366947749926	117.729166666667	56.7291666666667
124.479166666667	53.9791666666667	0.0333897267748397	0.00479849660278668	525967.914905077	-51.6878770750807	117.729166666667	56.7291666666667
124.520833333333	53.9791666666667	0.0344659414124748	0.00465375203553054	538500.231825137	-53.6937594279595	117.4375	56.6458333333333
124.5625	53.9791666666667	0.034501142702346	0.00461434701549825	534313.544825035	-52.8466872558621	117.604166666667	56.6875
124.604166666667	53.9791666666667	0.0339520927049198	0.00593802126866325	610755.465264834	-57.5299113797508	116.1875	56.6458333333333
124.645833333333	53.9791666666667	0.0342176029112	0.00497378562985891	368514.141540201	-62.5792579803076	119.479166666667	55.3958333333333
124.6875	53.9791666666667	0.0347378655050626	0.00496378877131871	370942.462169114	-62.7399046206085	119.479166666667	55.3958333333333
124.729166666667	53.9791666666667	0.0349861220105635	0.0048359576463838	373374.268212891	-62.8982391544764	119.479166666667	55.3958333333333
124.770833333333	53.9791666666667	0.0347799634361353	0.00612126333776361	620001.703256115	-57.9369493717031	116.1875	56.6458333333333
124.8125	53.9791666666667	0.0351210848730774	0.00613833016465189	622319.667965667	-58.0364986768436	116.1875	56.6458333333333
124.854166666667	53.9791666666667	0.0353907269531388	0.00620016364275982	381001.409570846	-69.2941007574142	119.270833333333	55.0625
124.895833333333	53.9791666666667	0.03705553220339	0.00618643087789042	383559.456059128	-69.4047238652438	119.270833333333	55.0625
124.9375	53.9791666666667	0.0370263247710664	0.00606555358445918	635179.749190355	-57.1852079743254	116.1875	56.7708333333333
124.979166666667	53.9791666666667	0.0361982510233554	0.00448513428388052	393696.680597051	-55.8837672248695	119.770833333333	55.8541666666667
125.020833333333	53.9791666666667	0.0358715249477279	0.00446898851415003	395962.421205869	-56.071743603276	119.770833333333	55.8541666666667
125.0625	53.9791666666667	0.035840272369457	0.00451060375255001	398233.136635055	-56.2573848385794	119.770833333333	55.8541666666667
125.104166666667	53.9791666666667	0.0361690691268176	0.00458384595960909	400508.741470583	-56.440725652899	119.770833333333	55.8541666666667
125.145833333333	53.9791666666667	0.0381070905047318	0.00441857474714685	402789.152042229	-56.6218002087089	119.770833333333	55.8541666666667
125.1875	53.9791666666667	0.0385054490950205	0.00529187134940979	649009.826131939	-57.7672649034	116.1875	56.7708333333333
125.229166666667	53.9791666666667	0.0380868169138744	0.00524080278794245	651323.420506991	-57.8614428170953	116.1875	56.7708333333333
125.270833333333	53.9791666666667	0.0385823093977862	0.0041823012083581	409658.40681606	-57.1517597034093	119.770833333333	55.8541666666667
125.3125	53.9791666666667	0.0383496071121772	0.00428605714509394	411957.237159471	-57.3240999048829	119.770833333333	55.8541666666667
125.354166666667	53.9791666666667	0.0383271804992738	0.00500937230273353	658278.381846661	-58.1392763914043	116.1875	56.7708333333333
125.395833333333	53.9791666666667	0.0380074349256686	0.00391856170493705	416568.060470859	-57.6625004869788	119.770833333333	55.8541666666667
125.4375	53.9791666666667	0.0381709228301235	0.0038148654759841	662926.581693928	-58.3206564108504	116.1875	56.7708333333333
125.479166666667	53.9791666666667	0.0376056577088798	0.0037959888140499	665254.074167085	-58.4102156124387	116.1875	56.7708333333333
125.520833333333	53.9791666666667	0.0370347160373489	0.00359767767427915	667583.795696828	-58.4990304871197	116.1875	56.7708333333333
125.5625	53.9791666666667	0.0369358374858445	0.00362993999749147	669915.722193633	-58.5871080945497	116.1875	56.7708333333333
125.604166666667	53.9791666666667	0.0372117809611185	0.00351169365318104	672249.829876641	-58.6744554160578	116.1875	56.7708333333333
125.645833333333	53.9791666666667	0.037713484683359	0.003627869552329	674586.095269108	-58.7610793555181	116.1875	56.7708333333333
125.6875	53.9791666666667	0.037875235545439	0.00336155075527236	676924.495193898	-58.8469867402168	116.1875	56.7708333333333
125.729166666667	53.9791666666667	0.0378836093592219	0.00363215134179917	685114.463385117	-59.9831441521493	116.020833333333	56.6875
125.770833333333	53.9791666666667	0.0369395279768331	0.00357206575803865	681607.607403516	-59.0166787766868	116.1875	56.7708333333333
125.8125	53.9791666666667	0.0368645267564381	0.00342103367426858	683952.274792713	-59.1004767077982	116.1875	56.7708333333333
125.854166666667	53.9791666666667	0.0376914356714791	0.00324717398958611	686298.98691446	-59.1835846445148	116.1875	56.7708333333333
125.895833333333	53.9791666666667	0.0381950927771438	0.00338821710545963	688647.722024764	-59.2660090439515	116.1875	56.7708333333333
120.0625	53.9375	0.0285827999732643	0.00760792663443903	292324.668347313	-33.3601147048107	117.479166666667	56.1041666666667
120.104166666667	53.9375	0.0287025334995088	0.00801327978412068	235599.978894536	-29.2360620582381	118.270833333333	55.7708333333333
120.145833333333	53.9375	0.0295447102696373	0.00827628025434741	224583.089691695	-21.1385731397007	118.854166666667	55.8125
120.1875	53.9375	0.0290385775451662	0.00806479130936699	238318.014763728	-30.3167820015948	118.270833333333	55.7708333333333
120.229166666667	53.9375	0.0286402201025611	0.00788955537998079	235599.978894536	-29.2360620582381	118.395833333333	55.7708333333333
120.270833333333	53.9375	0.0294427075010244	0.00807449360589309	238297.758300288	-28.1257155925318	118.479166666667	55.8125
120.3125	53.9375	0.0300711659436556	0.00826446314920813	239599.168154456	-28.6689584749176	118.479166666667	55.8125
120.354166666667	53.9375	0.0295343634984689	0.00820973533868996	240923.214558007	-29.2060961048877	118.479166666667	55.8125
120.395833333333	53.9375	0.0289568928912344	0.00771150073797424	304869.753784036	-36.5318434748933	117.479166666667	56.1041666666667
120.4375	53.9375	0.0290048320574191	0.00675528004814663	306505.895927343	-36.9089635417708	117.479166666667	56.1041666666667
120.479166666667	53.9375	0.0311701705076167	0.00641688576661927	243637.732632575	-30.2620496997694	118.520833333333	55.8125
120.520833333333	53.9375	0.028513228516738	0.0075361038346374	309820.914508164	-37.6506242087122	117.479166666667	56.1041666666667
120.5625	53.9375	0.0281823772566934	0.00751903437890421	246988.379296778	-33.4061980858459	118.395833333333	55.7708333333333
120.604166666667	53.9375	0.0289051132924559	0.00706063358411822	283458.272274203	-28.9659229516317	118.395833333333	56.1458333333333
120.645833333333	53.9375	0.0321700988338767	0.00601701255265925	309820.914508164	-37.6506242087122	117.604166666667	56.1041666666667
120.6875	53.9375	0.0322476473991755	0.00593285443995088	250794.437458871	-32.7954383372322	118.520833333333	55.8125
120.729166666667	53.9375	0.0336430176079066	0.00585919508032904	224272.411191728	-33.3924771382634	118.770833333333	55.6041666666667
120.770833333333	53.9375	0.0336405964366956	0.00553442675962479	286440.514240378	-31.6685399518437	118.354166666667	56.1041666666667
120.8125	53.9375	0.0323495161860692	0.00560411617724871	284792.845032383	-29.4136643823324	118.5625	56.1458333333333
120.854166666667	53.9375	0.0323177732801303	0.00537824720073034	318347.24493828	-39.4329172548814	117.604166666667	56.1041666666667
120.895833333333	53.9375	0.0323330175955043	0.00545284335229172	320091.699573166	-39.7773308262924	117.604166666667	56.1041666666667
120.9375	53.9375	0.0336751731900262	0.00545013402454951	292324.668347313	-33.3601147048107	118.354166666667	56.1041666666667
120.979166666667	53.9375	0.0325547536949584	0.00522789248420704	323618.112083607	-40.4543981382302	117.604166666667	56.1041666666667
121.020833333333	53.9375	0.0334073994975434	0.00533811204117721	295366.862272165	-34.1792108210656	118.354166666667	56.1041666666667
121.0625	53.9375	0.0339552971083403	0.00527965379445193	293180.430236266	-32.0086077402854	118.5625	56.1458333333333
121.104166666667	53.9375	0.0331372159233917	0.00544481936988358	293180.430236266	-32.0086077402854	118.604166666667	56.1458333333333
121.145833333333	53.9375	0.0329872066135748	0.00527306083993511	305306.277006916	-35.227593423865	118.3125	56.1458333333333
121.1875	53.9375	0.0331614793471958	0.00528473509825493	308997.382354681	-34.7030930993388	118.354166666667	56.1875
121.229166666667	53.9375	0.0333776744497925	0.00500938537422989	308492.914585697	-35.9902770368601	118.3125	56.1458333333333
121.270833333333	53.9375	0.0325894058107832	0.00487124154184987	313737.777854799	-35.8344337782698	118.3125	56.1875
121.3125	53.9375	0.0314915238276418	0.005670038463511	317393.655155996	-35.3156025399915	118.354166666667	56.2291666666667
121.354166666667	53.9375	0.0310651350060389	0.00579024243114265	321804.725506337	-38.8789308954105	118.104166666667	56.1458333333333
121.395833333333	53.9375	0.0322828858108988	0.00519762813008789	388137.108460473	-35.3261299337869	117.729166666667	56.7291666666667
121.4375	53.9375	0.0335758389302952	0.00523629749694104	320258.492091541	-37.287523880817	118.3125	56.1875
121.479166666667	53.9375	0.0337904376544494	0.0053364779675909	394184.80894153	-38.4932759034032	117.479166666667	56.6458333333333
121.520833333333	53.9375	0.0338512571022236	0.00540924866497987	323600.752162569	-37.9908211272838	118.3125	56.1875
121.5625	53.9375	0.0339595471062503	0.0056144732882027	323600.752162571	-37.9908211272843	118.354166666667	56.1875
121.604166666667	53.9375	0.0342363526187384	0.00586525160843146	373867.15599564	-31.1937820015321	118.4375	56.7708333333333
121.645833333333	53.9375	0.0339141930773383	0.00494290544022417	401079.117707269	-39.5820381067607	117.479166666667	56.6458333333333
121.6875	53.9375	0.0343654702925851	0.00558055173858158	373867.155995642	-31.1937820015326	118.520833333333	56.7708333333333
121.729166666667	53.9375	0.0347764974206046	0.00557712337472665	375291.045113099	-31.5171245594813	118.520833333333	56.7708333333333
121.770833333333	53.9375	0.0342848498503263	0.00530388234775388	376728.046264487	-31.8378820091478	118.520833333333	56.7708333333333
121.8125	53.9375	0.0348276025982454	0.005459466673624	381116.226875181	-32.7847084885976	118.4375	56.7708333333333
121.854166666667	53.9375	0.034741331995092	0.00557869794210934	414846.604751781	-33.7622862729568	118.0625	56.9791666666667
121.895833333333	53.9375	0.0354615420182784	0.00591579954793031	384104.51698757	-33.4031296722636	118.4375	56.7708333333333
121.9375	53.9375	0.0376869592365526	0.00616429120672791	385617.074966393	-33.7085267572639	118.4375	56.7708333333333
121.979166666667	53.9375	0.0379219596236569	0.00618707318751575	387141.716062398	-34.0113940199571	118.4375	56.7708333333333
122.020833333333	53.9375	0.0370411266737505	0.005782363234415	386560.612192081	-35.0293759813913	118.395833333333	56.7291666666667
122.0625	53.9375	0.0355589778852613	0.00564717124819533	388137.108460473	-35.3261299337869	118.395833333333	56.7291666666667
122.104166666667	53.9375	0.0350284922997973	0.00564994955935751	391786.716399489	-34.904919094599	118.4375	56.7708333333333
122.145833333333	53.9375	0.0369244268858362	0.00564722183709688	393358.274075694	-35.1977715128454	118.4375	56.7708333333333
122.1875	53.9375	0.0347362009809232	0.005411689746918	442579.326102464	-36.4368782157485	117.854166666667	57.0625
122.229166666667	53.9375	0.0347785480135708	0.00554161987252352	396189.49858746	-36.7719387641354	118.354166666667	56.7291666666667
122.270833333333	53.9375	0.0352805680924168	0.00565227608696751	398140.686920603	-36.0615248677678	118.4375	56.7708333333333
122.3125	53.9375	0.0355271715688619	0.00538373840033128	399756.95237151	-36.3445495516616	118.4375	56.7708333333333
122.354166666667	53.9375	0.0347903879834522	0.00534142430032518	401384.058791342	-36.6251493078345	118.4375	56.7708333333333
122.395833333333	53.9375	0.035067163452362	0.00543173501257458	403021.874296862	-36.9033375871392	118.4375	56.7708333333333
122.4375	53.9375	0.0346183124415466	0.00538508173401956	404670.268276494	-37.1791281347351	118.4375	56.7708333333333
122.479166666667	53.9375	0.0343553060441806	0.00527968286810874	406329.111398918	-37.4525349736521	118.4375	56.7708333333333
122.520833333333	53.9375	0.0345232525508974	0.00467602022117932	455880.880729124	-38.381680727413	117.854166666667	57.0625
122.5625	53.9375	0.0340319697971663	0.00447486458305214	457584.304090618	-38.6161943633018	117.854166666667	57.0625
122.604166666667	53.9375	0.0343034492916632	0.00451810517840167	459296.443792889	-38.8488368614828	117.854166666667	57.0625
122.645833333333	53.9375	0.0347089321490723	0.00503150296256649	461017.202110241	-39.0796196758714	117.854166666667	57.0625
122.6875	53.9375	0.0351303823389917	0.00540497066600098	413089.770439148	-39.4794436268379	118.395833333333	56.7291666666667
122.729166666667	53.9375	0.0353734048133293	0.00534248504573098	414834.337850333	-39.737143887437	118.395833333333	56.7291666666667
122.770833333333	53.9375	0.0353122720017886	0.00532041821466938	418351.619595978	-40.245638531298	118.354166666667	56.7291666666667
122.8125	53.9375	0.0366874639319285	0.00492668925611414	418351.619595978	-40.245638531298	118.395833333333	56.7291666666667
122.854166666667	53.9375	0.0340501618637526	0.00423600730631727	469746.91992144	-40.2060465000454	117.854166666667	57.0625
122.895833333333	53.9375	0.0340149127966725	0.0038816800304735	471517.391593072	-40.4259172560917	117.854166666667	57.0625
122.9375	53.9375	0.0343763012813284	0.00433535729475406	473295.824733337	-40.6440111102613	117.854166666667	57.0625
122.979166666667	53.9375	0.0339673061100758	0.00440271183802881	475082.129296341	-40.8603401765184	117.854166666667	57.0625
123.020833333333	53.9375	0.0341742526874761	0.00484352702781827	476876.216187395	-41.0749166213532	117.854166666667	57.0625
123.0625	53.9375	0.0340773134607929	0.00468491278786225	478677.997259822	-41.287752657792	117.854166666667	57.0625
123.104166666667	53.9375	0.0340196147973307	0.00460699845040019	480487.385311459	-41.4988605396036	117.854166666667	57.0625
123.145833333333	53.9375	0.0340955275418168	0.00428166699126147	482304.294080859	-41.7082525556961	117.854166666667	57.0625
123.1875	53.9375	0.034312372713555	0.00443631027755749	468576.076750829	-41.6646711308292	118.0625	56.9791666666667
123.229166666667	53.9375	0.0345678159189592	0.00452336736769275	470398.998210814	-41.8795994414381	118.0625	56.9791666666667
123.270833333333	53.9375	0.0363826420841085	0.00454442329563442	439669.974469698	-42.214546863043	118.4375	56.7708333333333
123.3125	53.9375	0.0377051136818859	0.00472916330399516	441512.64629583	-42.4435244831251	118.4375	56.7708333333333
123.354166666667	53.9375	0.03683127660765	0.00424624086246748	443363.352037136	-42.6704523635839	118.4375	56.7708333333333
123.395833333333	53.9375	0.0340801339685399	0.00404169251268207	473047.884457462	-45.2096580643607	117.895833333333	56.8125
123.4375	53.9375	0.0344170440485652	0.00385742811093877	474993.23013717	-45.4081637193557	117.895833333333	56.8125
123.479166666667	53.9375	0.0348086046793451	0.00448828298673848	447431.107486198	-45.5389426238125	118.270833333333	56.6458333333333
123.520833333333	53.9375	0.0342211951384679	0.00395883726791328	484342.109748514	-48.4160118977354	117.604166666667	56.6875
123.5625	53.9375	0.0341787118648431	0.00388534689449713	480868.699040696	-45.9931730380513	117.895833333333	56.8125
123.604166666667	53.9375	0.0344600971074504	0.00385134792757972	482840.063739223	-46.1847255705917	117.895833333333	56.8125
123.645833333333	53.9375	0.0332424963655104	0.00381132184871587	490507.947539695	-48.9508279845853	117.604166666667	56.6875
123.6875	53.9375	0.0343111857580762	0.00387304124161837	492574.35013351	-49.1258321718066	117.604166666667	56.6875
123.729166666667	53.9375	0.0342868589987555	0.00419595908333414	494646.197155946	-49.2992293461716	117.604166666667	56.6875
123.770833333333	53.9375	0.0353948059360163	0.00447720996631537	461270.487129054	-46.9706259469801	118.270833333333	56.6458333333333
123.8125	53.9375	0.0371790470962558	0.00459541169353199	493254.498348988	-48.514804213325	117.770833333333	56.7291666666667
123.854166666667	53.9375	0.0346814319942508	0.00384363591015052	465283.931470365	-47.3626251477642	118.270833333333	56.6458333333333
123.895833333333	53.9375	0.0342507184124413	0.00371704064227519	467300.11684805	-47.5558739843944	118.270833333333	56.6458333333333
123.9375	53.9375	0.0343961183581757	0.00377645718352506	469322.501751234	-47.7473129630903	118.270833333333	56.6458333333333
123.979166666667	53.9375	0.0342589635020464	0.00371019052231746	507187.822837861	-50.3067496498887	117.604166666667	56.6875
124.020833333333	53.9375	0.0341428439672779	0.00393168932744779	509295.905902136	-50.4693372742114	117.604166666667	56.6875
124.0625	53.9375	0.0344308749106432	0.00412607883004251	511408.9088376	-50.6304419022279	117.604166666667	56.6875
124.104166666667	53.9375	0.0339534055571418	0.00523692826124821	523549.291005322	-52.7247033002496	117.3125	56.6041666666667
124.145833333333	53.9375	0.0336610246548836	0.00395401296948254	515649.429252555	-50.9482616734741	117.604166666667	56.6875
124.1875	53.9375	0.0336267048970464	0.00393017723233644	517776.826352084	-51.1050062346839	117.604166666667	56.6875
124.229166666667	53.9375	0.0339164889871266	0.00403848557705328	428823.096895459	-52.8061950155998	118.729166666667	56.1458333333333
124.270833333333	53.9375	0.0341941981970138	0.00399056571213859	522045.599723735	-51.4142372484464	117.604166666667	56.6875
124.3125	53.9375	0.0340496915911912	0.0040559181800565	524186.860636827	-51.5667523145846	117.604166666667	56.6875
124.354166666667	53.9375	0.0338751080490459	0.00391094402152592	526332.628815631	-51.7178859389273	117.604166666667	56.6875
124.395833333333	53.9375	0.0343340462838818	0.00438222879571789	524593.784301594	-50.9892406836165	117.729166666667	56.7291666666667
124.4375	53.9375	0.0338151479397098	0.00448907141054733	526722.360489668	-51.1425718761754	117.729166666667	56.7291666666667
124.479166666667	53.9375	0.0345726765711436	0.00459175986955669	539067.104415454	-53.1594219610383	117.4375	56.6458333333333
124.520833333333	53.9375	0.0341302521139269	0.00445623692190788	534959.672559036	-52.3088834364727	117.604166666667	56.6875
124.5625	53.9375	0.0340408544995402	0.00484571168851675	537127.157592003	-52.4533167453964	117.604166666667	56.6875
124.604166666667	53.9375	0.0341830926879577	0.00494763993506804	368259.74386459	-61.7774079313122	119.479166666667	55.3958333333333
124.645833333333	53.9375	0.0346036232821778	0.00473508312012707	370672.724101578	-61.943636665443	119.479166666667	55.3958333333333
124.6875	53.9375	0.0346348954985303	0.00627886891802045	617861.550550044	-57.3726860910109	116.1875	56.6458333333333
124.729166666667	53.9375	0.0347409062554677	0.00625646650678556	375029.30097183	-68.2912364113814	119.270833333333	55.0625
124.770833333333	53.9375	0.0350896234807477	0.00621907717897016	622475.992478758	-57.5763257647663	116.1875	56.6458333333333
124.8125	53.9375	0.0355101776328204	0.00432787885993542	380361.003267659	-62.5852540477061	119.479166666667	55.3958333333333
124.854166666667	53.9375	0.0353160210050949	0.00618961583838043	627100.773993408	-57.7764609900311	116.1875	56.6458333333333
124.895833333333	53.9375	0.0355734613601067	0.00615989555887659	385215.259605456	-68.759780336211	119.270833333333	55.0625
124.9375	53.9375	0.0361449124024053	0.00431889178909587	387663.455938672	-63.0431381840956	119.479166666667	55.3958333333333
124.979166666667	53.9375	0.0358105874095044	0.00460708297515907	396316.406276331	-55.3293793356834	119.770833333333	55.8541666666667
125.020833333333	53.9375	0.0358228609819177	0.00461855593236633	398569.512839805	-55.5192755531924	119.770833333333	55.8541666666667
125.0625	53.9375	0.0372093233999628	0.00454209563801671	400827.722330584	-55.7068430542312	119.770833333333	55.8541666666667
125.104166666667	53.9375	0.0375929049318377	0.00543827731701497	646888.285272779	-57.2309610437701	116.1875	56.7708333333333
125.145833333333	53.9375	0.0380253217841104	0.00556401357314893	649190.474851643	-57.327607437368	116.1875	56.7708333333333
125.1875	53.9375	0.0384708383062106	0.00436312873106392	407632.111448211	-56.2559105911254	119.770833333333	55.8541666666667
125.229166666667	53.9375	0.0383841001198991	0.00433728744670658	409909.884271038	-56.4344979307207	119.770833333333	55.8541666666667
125.270833333333	53.9375	0.038672492172249	0.0041812059463216	656111.823977667	-57.6127501170101	116.1875	56.7708333333333
125.3125	53.9375	0.0386970946282984	0.00412325669522982	658423.778090883	-57.7062240672212	116.1875	56.7708333333333
125.354166666667	53.9375	0.0382640923599113	0.00472169585759083	660738.107401222	-57.7989236185983	116.1875	56.7708333333333
125.395833333333	53.9375	0.0385416429144787	0.00386440117871824	663054.786209546	-57.8908560929369	116.1875	56.7708333333333
125.4375	53.9375	0.0380725627857639	0.00359746774983939	665373.78914579	-57.9820287320273	116.1875	56.7708333333333
125.479166666667	53.9375	0.0365422359405019	0.00339003078901303	667695.091164134	-58.0724486985045	116.1875	56.7708333333333
125.520833333333	53.9375	0.0375192521200712	0.00371912563620214	670018.667538279	-58.1621230766945	116.1875	56.7708333333333
125.5625	53.9375	0.0379803770303624	0.00365617837692605	672344.493856746	-58.2510588734542	116.1875	56.7708333333333
125.604166666667	53.9375	0.037965375157534	0.0036237316357608	674672.546018287	-58.3392630190074	116.1875	56.7708333333333
125.645833333333	53.9375	0.0378855664851134	0.00343580101099095	677002.800227356	-58.4267423677755	116.1875	56.7708333333333
125.6875	53.9375	0.0385330954742746	0.00371061668531657	685085.752138441	-59.5682906862268	116.020833333333	56.6875
125.729166666667	53.9375	0.0381799925284107	0.00325319703050003	681669.82110764	-58.5995537185749	116.1875	56.7708333333333
125.770833333333	53.9375	0.037891723101303	0.00369787555104391	684006.541676419	-58.6848990578356	116.1875	56.7708333333333
125.8125	53.9375	0.0383567689963372	0.00362981659834137	692172.846751418	-59.8106232311002	116.020833333333	56.6875
125.854166666667	53.9375	0.0383411998697782	0.00358679679956511	694539.071033703	-59.8900677527321	116.020833333333	56.6875
125.895833333333	53.9375	0.0385144445896633	0.00332772076754092	691029.273336437	-58.9367722311557	116.1875	56.7708333333333
125.9375	53.9375	0.0394037878853573	0.0034024099611108	693374.300361215	-59.0193637306929	116.1875	56.7708333333333
125.979166666667	53.9375	0.0396469962734378	0.00341608852254878	695721.349552842	-59.1012826377608	116.1875	56.7708333333333
126.020833333333	53.9375	0.0393673377115248	0.00349664834005256	698070.399674259	-59.1825351610051	116.1875	56.7708333333333
120.0625	53.8958333333333	0.0284501124579382	0.00790917904531367	231028.100902303	-24.7621591840941	118.520833333333	55.7708333333333
120.104166666667	53.8958333333333	0.0282180690763986	0.00749028558237197	233027.759736921	-28.155241998516	118.354166666667	55.7291666666667
120.145833333333	53.8958333333333	0.0285210975342092	0.00770111927326876	299214.847780382	-33.6806717704437	117.479166666667	56.1041666666667
120.1875	53.8958333333333	0.0298282762000839	0.00814841528933743	239904.991878249	-26.5179744877224	118.479166666667	55.8125
120.229166666667	53.8958333333333	0.0306965309931609	0.00824139767065131	244981.722350577	-28.6770881942886	118.354166666667	55.8125
120.270833333333	53.8958333333333	0.0306411607857232	0.00830543073891769	246307.176841681	-29.2022666931971	118.354166666667	55.8125
120.3125	53.8958333333333	0.0306256608253018	0.00833309794249118	247654.425568812	-29.7215940240355	118.354166666667	55.8125
120.354166666667	53.8958333333333	0.0308438321150818	0.0084089794351491	249023.114330225	-30.2350720355994	118.354166666667	55.8125
120.395833333333	53.8958333333333	0.0297330500651135	0.00805307981742695	246307.176841681	-29.2022666931971	118.479166666667	55.8125
120.4375	53.8958333333333	0.028601223222076	0.00766150409967604	310226.605384061	-36.3949710221439	117.479166666667	56.1041666666667
120.479166666667	53.8958333333333	0.0313068505513822	0.00649609909424005	247654.425568809	-29.7215940240348	118.520833333333	55.8125
120.520833333333	53.8958333333333	0.0314551923028781	0.00630516341794897	249023.114330225	-30.2350720355994	118.520833333333	55.8125
120.5625	53.8958333333333	0.0318352595757147	0.00612051517711756	310226.605384061	-36.3949710221439	117.604166666667	56.1041666666667
120.604166666667	53.8958333333333	0.0313192223101845	0.00634410373155666	251823.406215409	-31.24450715871	118.520833333333	55.8125
120.645833333333	53.8958333333333	0.032583059132614	0.00585077889670309	313505.55939352	-37.133293081961	117.604166666667	56.1041666666667
120.6875	53.8958333333333	0.0327335882968444	0.00586070369927934	315166.021210838	-37.4963932283091	117.604166666667	56.1041666666667
120.729166666667	53.8958333333333	0.0325472109302447	0.00597308267445818	316840.1794771	-37.8554928413494	117.604166666667	56.1041666666667
120.770833333333	53.8958333333333	0.0331427089962043	0.00587878822017013	295699.068031784	-31.1166172429864	118.3125	56.1458333333333
120.8125	53.8958333333333	0.03356593356065	0.00545329739652952	291825.004557484	-31.6146420528688	118.354166666667	56.1041666666667
120.854166666667	53.8958333333333	0.033402643669866	0.00551386845196983	293269.460235823	-32.0364708946178	118.354166666667	56.1041666666667
120.895833333333	53.8958333333333	0.033221923923864	0.00571707143509384	318486.782623384	-39.463156053377	117.645833333333	56.0625
120.9375	53.8958333333333	0.0335068202542547	0.00580630883539314	301496.244409151	-32.7647991730851	118.3125	56.1458333333333
120.979166666667	53.8958333333333	0.0334520441811349	0.00587719734061147	305312.022423836	-32.2662696675212	118.354166666667	56.1875
121.020833333333	53.8958333333333	0.0334807852873107	0.00556039902205733	304493.187047386	-33.5640119518606	118.3125	56.1458333333333
121.0625	53.8958333333333	0.0334764327133882	0.00532971449382538	306015.409246986	-33.9574549391867	118.3125	56.1458333333333
121.104166666667	53.8958333333333	0.0334321845706977	0.00515950444066986	302284.602967476	-34.4771457688925	118.354166666667	56.1041666666667
121.145833333333	53.8958333333333	0.0322211103478231	0.00512998073234982	334288.837622152	-41.2335755158927	117.604166666667	56.1041666666667
121.1875	53.8958333333333	0.0332882022413215	0.00509829227208874	301496.244409151	-32.7647991730851	118.5625	56.1458333333333
121.229166666667	53.8958333333333	0.0324416594847711	0.00520675407994318	302986.719866222	-33.1664659792364	118.5625	56.1458333333333
121.270833333333	53.8958333333333	0.0305772812451345	0.00595535240462819	315466.631173821	-36.2331088265888	118.270833333333	56.1458333333333
121.3125	53.8958333333333	0.0292686098367333	0.00688016992857929	309770.772422542	-33.450310766817	118.5625	56.1875
121.354166666667	53.8958333333333	0.0338324187045392	0.0053905596465857	320706.845545946	-36.0755718361475	118.3125	56.1875
121.395833333333	53.8958333333333	0.0336142022710526	0.00521974122918783	316840.1794771	-37.8554928413494	118.270833333333	56.1041666666667
121.4375	53.8958333333333	0.0338205566299583	0.00587471230534218	322326.742932316	-36.4351960942473	118.354166666667	56.1875
121.479166666667	53.8958333333333	0.0338316200598422	0.00536805635021601	413276.637307154	-39.5103066591818	117.1875	56.6875
121.520833333333	53.8958333333333	0.0342782765769978	0.00549746339984897	415024.079700686	-39.7680519122972	117.1875	56.6875
121.5625	53.8958333333333	0.0343686519602412	0.00607227556715634	404773.076850176	-40.1424044446129	117.3125	56.6041666666667
121.604166666667	53.8958333333333	0.034843741933679	0.00613983482370334	362166.466496818	-36.0403603514418	118.145833333333	56.4791666666667
121.645833333333	53.8958333333333	0.034330248602941	0.00587246657814226	376444.776162464	-30.5061109864915	118.520833333333	56.7708333333333
121.6875	53.8958333333333	0.0350256677112952	0.00610507774187608	365413.882278463	-36.6671683026237	118.145833333333	56.4791666666667
121.729166666667	53.8958333333333	0.034727433554422	0.00572994555167631	382112.208718439	-31.7863870531305	118.4375	56.7708333333333
121.770833333333	53.8958333333333	0.0349571229798662	0.00574154013129127	425702.60881353	-41.2665961765387	117.1875	56.6875
121.8125	53.8958333333333	0.0351089604544874	0.00560399245972626	385023.325355913	-32.4114559751909	118.4375	56.7708333333333
121.854166666667	53.8958333333333	0.0353528454986879	0.00575181781546769	386497.725251798	-32.7202451561966	118.4375	56.7708333333333
121.895833333333	53.8958333333333	0.0352561925383487	0.00590099124779624	387984.494972275	-33.0265473554648	118.4375	56.7708333333333
121.9375	53.8958333333333	0.0355849966402628	0.00611341121287321	389483.492330426	-33.3303706294283	118.4375	56.7708333333333
121.979166666667	53.8958333333333	0.0369541940973057	0.00578736853337071	390994.576157273	-33.6317235325048	118.4375	56.7708333333333
122.020833333333	53.8958333333333	0.0376294547894166	0.0057475667865335	392517.60632607	-33.9306150972919	118.4375	56.7708333333333
122.0625	53.8958333333333	0.0370348123854057	0.00544241238512274	394052.443775034	-34.2270548150761	118.4375	56.7708333333333
122.104166666667	53.8958333333333	0.0350074287380133	0.00555876097430295	393504.290052041	-35.2275447129874	118.395833333333	56.7291666666667
122.145833333333	53.8958333333333	0.0357243814444896	0.00562351700936885	395089.968190766	-35.51802100981	118.395833333333	56.7291666666667
122.1875	53.8958333333333	0.0351126826081429	0.00568442091171684	398726.425595864	-35.1017642797553	118.4375	56.7708333333333
122.229166666667	53.8958333333333	0.0370020448559715	0.00569527995580125	400307.123560635	-35.3885000329689	118.4375	56.7708333333333
122.270833333333	53.8958333333333	0.0354557650018083	0.00568558311269919	401898.950164886	-35.6728376176357	118.4375	56.7708333333333
122.3125	53.8958333333333	0.0355292777379418	0.00550006694963885	403501.773133321	-35.9547888871517	118.4375	56.7708333333333
122.354166666667	53.8958333333333	0.0365457387865116	0.00534025672692318	403184.48290139	-36.9336475802057	118.395833333333	56.7291666666667
122.395833333333	53.8958333333333	0.0366004790546969	0.00529568754188499	406739.884996078	-36.5115815379656	118.4375	56.7708333333333
122.4375	53.8958333333333	0.0349734378954655	0.0052811948561219	408374.91530882	-36.7864482202596	118.4375	56.7708333333333
122.479166666667	53.8958333333333	0.0344141880132198	0.00499826722745235	442519.233495582	-37.3566164909628	118.0625	56.9791666666667
122.520833333333	53.8958333333333	0.0340414725137225	0.00440654794076097	459525.299213393	-38.0232614610125	117.854166666667	57.0625
122.5625	53.8958333333333	0.0343412632758609	0.00447943542033831	461216.965942035	-38.2572519421101	117.854166666667	57.0625
122.604166666667	53.8958333333333	0.0348133126630153	0.00449710518050046	462917.382129451	-38.4894025560466	117.854166666667	57.0625
122.645833333333	53.8958333333333	0.0345539081715451	0.00451424583596611	464626.451104943	-38.7197241652661	117.854166666667	57.0625
122.6875	53.8958333333333	0.0344163521947194	0.00445480109631217	466344.077124337	-38.9482277454846	117.854166666667	57.0625
122.729166666667	53.8958333333333	0.0347646381156014	0.00454937233543165	452657.175353749	-38.8079486342299	118.0625	56.9791666666667
122.770833333333	53.8958333333333	0.0371285318808608	0.00492768541890779	421821.961209016	-38.9024464133959	118.4375	56.7708333333333
122.8125	53.8958333333333	0.0367327291155146	0.0048244151269389	423546.863909856	-39.1567914798575	118.4375	56.7708333333333
122.854166666667	53.8958333333333	0.0348424416825997	0.00479947475375638	457846.255109369	-39.5075357814758	118.0625	56.9791666666667
122.895833333333	53.8958333333333	0.0340884190692823	0.00389280302045327	475057.276739305	-40.0638663659839	117.854166666667	57.0625
122.9375	53.8958333333333	0.0342236387950264	0.00375079766878982	476824.286310064	-40.2816976892439	117.854166666667	57.0625
122.979166666667	53.8958333333333	0.0344512302762315	0.00428264283335497	478599.208660154	-40.497790382731	117.854166666667	57.0625
123.020833333333	53.8958333333333	0.0339846140385511	0.0045583899217214	480381.95544585	-40.7121560761284	117.854166666667	57.0625
123.0625	53.8958333333333	0.0347751784049358	0.00467640162773864	482172.439240995	-40.924806452279	117.854166666667	57.0625
123.104166666667	53.8958333333333	0.0347244463268451	0.00419368345429891	483970.573534169	-41.1357532414647	117.854166666667	57.0625
123.145833333333	53.8958333333333	0.034370174344621	0.00397148432950335	485776.272725534	-41.3450082158657	117.854166666667	57.0625
123.1875	53.8958333333333	0.034061595908235	0.00393187507958431	487589.45212337	-41.552583184196	117.854166666667	57.0625
123.229166666667	53.8958333333333	0.0340018482471235	0.00406496387298328	489410.027940352	-41.758489986516	117.854166666667	57.0625
123.270833333333	53.8958333333333	0.0345061495453254	0.00437726723816041	491237.917289548	-41.9627404892177	117.854166666667	57.0625
123.3125	53.8958333333333	0.0368218702076161	0.00457923705453416	445453.79388346	-42.9266281612493	118.354166666667	56.7291666666667
123.354166666667	53.8958333333333	0.0382384393693562	0.00458339047587667	445453.793883457	-42.926628161249	118.395833333333	56.7291666666667
123.395833333333	53.8958333333333	0.0368242456476249	0.00427393551332678	448630.60780658	-42.4928541856112	118.4375	56.7708333333333
123.4375	53.8958333333333	0.0348027687917731	0.00434782533403168	483032.066453583	-42.5536278171057	118.0625	56.9791666666667
123.479166666667	53.8958333333333	0.0366681312610995	0.0044110511057401	480211.796497022	-46.646057456622	117.770833333333	56.7291666666667
123.520833333333	53.8958333333333	0.0364477721195536	0.00429692869506498	482206.608264292	-46.8354731719338	117.770833333333	56.7291666666667
123.5625	53.8958333333333	0.0352355488567713	0.00427055398979428	454587.47333245	-45.5382119501547	118.270833333333	56.6458333333333
123.604166666667	53.8958333333333	0.0341139375298911	0.00391039204756379	486062.367166245	-45.7910108432733	117.895833333333	56.8125
123.645833333333	53.8958333333333	0.0343422886090887	0.00389509107611204	493565.885737203	-48.5456219155509	117.604166666667	56.6875
123.6875	53.8958333333333	0.0344216678206015	0.00430957446082468	495621.605480417	-48.7212421565733	117.604166666667	56.6875
123.729166666667	53.8958333333333	0.0346733181387957	0.00422193272228197	462462.066084394	-46.3539093014348	118.270833333333	56.6458333333333
123.770833333333	53.8958333333333	0.0353427577323592	0.00444346804907245	464447.442418923	-46.5531341026664	118.270833333333	56.6458333333333
123.8125	53.8958333333333	0.0374698608551971	0.00479992877761632	496338.731433044	-48.1145527060523	117.770833333333	56.7291666666667
123.854166666667	53.8958333333333	0.0368132233876974	0.00431992387053276	468437.66941487	-46.9460683791495	118.270833333333	56.6458333333333
123.895833333333	53.8958333333333	0.0347690940486548	0.00417823167597805	470442.353481557	-47.1398129424676	118.270833333333	56.6458333333333
123.9375	53.8958333333333	0.0347033608163259	0.00413630826502853	472453.308773304	-47.3317656813642	118.270833333333	56.6458333333333
123.979166666667	53.8958333333333	0.0348702534614596	0.0037691803245686	510162.234805355	-49.9068120650513	117.604166666667	56.6875
124.020833333333	53.8958333333333	0.0337069229040499	0.00384764938317981	512260.186692106	-50.070108132173	117.604166666667	56.6875
124.0625	53.8958333333333	0.0337360195027929	0.00382382905001408	514363.126702356	-50.2319310320207	117.604166666667	56.6875
124.104166666667	53.8958333333333	0.0338333641853338	0.00386416772860076	516470.993155993	-50.3922953215646	117.604166666667	56.6875
124.145833333333	53.8958333333333	0.0339198972105477	0.0040111437091637	452249.328992701	-51.9111016581234	118.395833333333	56.2708333333333
124.1875	53.8958333333333	0.0337346210282422	0.0038483578941381	520701.262943495	-50.708705671847	117.604166666667	56.6875
124.229166666667	53.8958333333333	0.0336987833067099	0.00379262916883492	522823.547152871	-50.8647802194618	117.604166666667	56.6875
124.270833333333	53.8958333333333	0.0339502630164396	0.00369137555173566	524950.519533729	-51.0194531298585	117.604166666667	56.6875
124.3125	53.8958333333333	0.033939984785523	0.0041442375142238	527082.122572864	-51.1727383309312	117.604166666667	56.6875
124.354166666667	53.8958333333333	0.0341663919770576	0.00424167169801921	529218.299556371	-51.3246496240191	117.604166666667	56.6875
124.395833333333	53.8958333333333	0.03423115784198	0.00425496384223888	531358.994558554	-51.4752006838292	117.604166666667	56.6875
124.4375	53.8958333333333	0.0341191793920243	0.00411804265185867	533504.152430877	-51.6244050584223	117.604166666667	56.6875
124.479166666667	53.8958333333333	0.0343106580959713	0.00410227275094182	535653.718791073	-51.7722761692641	117.604166666667	56.6875
124.520833333333	53.8958333333333	0.0346263696903275	0.00439881601597208	537807.640012362	-51.9188273113349	117.604166666667	56.6875
124.5625	53.8958333333333	0.034324218927822	0.00477265745119223	376876.618498978	-52.7298554224527	119.770833333333	55.8541666666667
124.604166666667	53.8958333333333	0.0342378212402212	0.00611273023604417	615784.578399737	-56.8040141932949	116.1875	56.6458333333333
124.645833333333	53.8958333333333	0.0345857054336666	0.00613419833977919	618078.073302174	-56.9090013358159	116.1875	56.6458333333333
124.6875	53.8958333333333	0.0347821791700595	0.00537627754902779	375281.326817002	-61.4824035807094	119.479166666667	55.3958333333333
124.729166666667	53.8958333333333	0.0351813440179868	0.00546798865364012	376769.323440703	-67.6367446621952	119.270833333333	55.0625
124.770833333333	53.8958333333333	0.0355448279280098	0.00537461052506522	380102.401057662	-61.8092993106849	119.479166666667	55.3958333333333
124.8125	53.8958333333333	0.0356591744772031	0.00521485535378948	382518.433411985	-61.9693329050201	119.479166666667	55.3958333333333
124.854166666667	53.8958333333333	0.0354736113159967	0.00605932041231273	624974.805409817	-57.2185788498032	116.270833333333	56.6458333333333
124.895833333333	53.8958333333333	0.0358966645217431	0.00581520327094062	629296.579861909	-56.9383715685285	116.270833333333	56.6875
124.9375	53.8958333333333	0.0361591191744889	0.00445697915507265	396737.661314948	-54.5882620089584	119.770833333333	55.8541666666667
124.979166666667	53.8958333333333	0.0375770277058843	0.00445414824827678	398972.775088281	-54.7823315213465	119.770833333333	55.8541666666667
125.020833333333	53.8958333333333	0.0376459500122809	0.00443970713787819	401213.206810018	-54.9740465133743	119.770833333333	55.8541666666667
125.0625	53.8958333333333	0.0380926045032121	0.00556224841424779	647117.061049844	-56.7897823071745	116.1875	56.7708333333333
125.104166666667	53.8958333333333	0.037997422474977	0.00546656532262576	649410.096362689	-56.8880870569047	116.1875	56.7708333333333
125.145833333333	53.8958333333333	0.0383281013684841	0.00423245053120202	407965.524669205	-55.5353994800398	119.770833333333	55.8541666666667
125.1875	53.8958333333333	0.0381912376795308	0.00417733970131385	654003.809330446	-57.0822661333035	116.1875	56.7708333333333
125.229166666667	53.8958333333333	0.0386381564807852	0.00416646726026828	656304.431854417	-57.1781557020842	116.1875	56.7708333333333
125.270833333333	53.8958333333333	0.0390451316180666	0.00410052963258065	658607.528904863	-57.273255316503	116.1875	56.7708333333333
125.3125	53.8958333333333	0.0392352298176116	0.0040425818263218	660913.073789204	-57.3675723946041	116.1875	56.7708333333333
125.354166666667	53.8958333333333	0.0394455776411608	0.00399956698155054	663221.040154945	-57.4611142746935	116.1875	56.7708333333333
125.395833333333	53.8958333333333	0.039688237798534	0.00388949365700768	665531.401984752	-57.5538882161507	116.1875	56.7708333333333
125.4375	53.8958333333333	0.0394969211077542	0.00352011715834484	667844.13359158	-57.6459014002346	116.1875	56.7708333333333
125.479166666667	53.8958333333333	0.0383886211949825	0.00343403203696035	670159.209613909	-57.7371609308889	116.1875	56.7708333333333
125.520833333333	53.8958333333333	0.03840067594148	0.00366729111942921	678047.958766981	-58.9001295705335	116.020833333333	56.6875
125.5625	53.8958333333333	0.0391870329954325	0.00374715469845833	680394.449107697	-58.9852182396506	116.020833333333	56.6875
125.604166666667	53.8958333333333	0.0394693925235646	0.0037452648254308	682743.026777878	-59.0696040267768	116.020833333333	56.6875
125.645833333333	53.8958333333333	0.0392130042545924	0.00362320674027138	685093.669471403	-59.1532935407064	116.020833333333	56.6875
125.6875	53.8958333333333	0.0393563389252207	0.00368821426753595	687446.35516484	-59.2362933168339	116.020833333333	56.6875
125.729166666667	53.8958333333333	0.0390797241733535	0.00369708011211523	679689.30770763	-54.172633285977	116.604166666667	57.1458333333333
125.770833333333	53.8958333333333	0.0388259712086613	0.00338540495112305	686428.321252892	-58.355456212518	116.1875	56.7708333333333
125.8125	53.8958333333333	0.0385691115181963	0.00535538941095267	694516.454163797	-59.4812184889278	116.020833333333	56.6875
125.854166666667	53.8958333333333	0.0388459147864365	0.00338056110704622	691096.363054052	-58.5257172055216	116.1875	56.7708333333333
125.895833333333	53.8958333333333	0.0394298840540762	0.00349170532311846	699239.677080386	-59.6411698363912	116.020833333333	56.6875
125.9375	53.8958333333333	0.0393893132206563	0.00321405502749915	695772.835941839	-58.6932313608139	116.1875	56.7708333333333
125.979166666667	53.8958333333333	0.0397527545845793	0.00325441552613491	698114.179021474	-58.7759740955632	116.1875	56.7708333333333
126.020833333333	53.8958333333333	0.0402952071820104	0.00355429407623843	700457.564390516	-58.8580488509751	116.1875	56.7708333333333
126.0625	53.8958333333333	0.0405630335343076	0.00356803045438241	702802.970781232	-58.9394617306638	116.1875	56.7708333333333
126.104166666667	53.8958333333333	0.0403449541499185	0.00357596645220098	705150.377187784	-59.0202187724592	116.1875	56.7708333333333
126.145833333333	53.8958333333333	0.0397656328028067	0.00359016788743912	707499.762862496	-59.1003259491334	116.1875	56.7708333333333
120.020833333333	53.8541666666667	0.0290835161975105	0.00816647749276092	244063.479562815	-26.0321115493305	118.3125	55.8125
120.0625	53.8541666666667	0.0297075557925235	0.00814776428276198	240560.382169806	-24.3740009186335	118.479166666667	55.8125
120.104166666667	53.8541666666667	0.0297620940170289	0.00810722395980472	241704.092807486	-24.9321897673954	118.479166666667	55.8125
120.145833333333	53.8541666666667	0.0296929350288398	0.00816446572353837	242871.907409633	-25.4849043588066	118.479166666667	55.8125
120.1875	53.8541666666667	0.0302048999368982	0.00829974733498798	244063.479562817	-26.0321115493312	118.479166666667	55.8125
120.229166666667	53.8541666666667	0.0305479722293854	0.00842005935105045	249060.413662012	-28.1653720307387	118.354166666667	55.8125
120.270833333333	53.8541666666667	0.0288061904554122	0.00779069987465023	307659.287189863	-34.3756546163261	117.479166666667	56.1041666666667
120.3125	53.8541666666667	0.0285997228312513	0.00755678810065869	309215.002327338	-34.7610929380201	117.479166666667	56.1041666666667
120.354166666667	53.8541666666667	0.0291505035452203	0.00792588622360999	251895.453539806	-31.2716887811273	118.270833333333	55.7708333333333
120.395833333333	53.8541666666667	0.0282390700958734	0.0072519854391389	312371.425752469	-35.5198467203918	117.479166666667	56.1041666666667
120.4375	53.8541666666667	0.028222725945317	0.00707468423828727	313971.680605742	-35.8932090727275	117.479166666667	56.1041666666667
120.479166666667	53.8541666666667	0.0310785352401705	0.00667919416638566	315586.332755141	-36.2625947029703	117.479166666667	56.1041666666667
120.520833333333	53.8541666666667	0.0314284668132037	0.00645104421447415	253040.626854869	-29.7065629257889	118.520833333333	55.8125
120.5625	53.8541666666667	0.0329285788843764	0.00605391982651666	313971.680605742	-35.8932090727275	117.604166666667	56.1041666666667
120.604166666667	53.8541666666667	0.0329108420704416	0.00601606513208818	315586.332755141	-36.2625947029703	117.604166666667	56.1041666666667
120.645833333333	53.8541666666667	0.0335176963977591	0.00618975933810726	290252.547034991	-29.4280108367219	118.354166666667	56.1041666666667
120.6875	53.8541666666667	0.0335102227789573	0.00609570589056112	291608.780272407	-29.8633394421159	118.354166666667	56.1041666666667
120.729166666667	53.8541666666667	0.0337705561697083	0.00616463690864943	292982.992363445	-30.2944525221108	118.354166666667	56.1041666666667
120.770833333333	53.8541666666667	0.033234291152418	0.00621426628942966	316969.696706691	-37.8853863083844	117.645833333333	56.0625
120.8125	53.8541666666667	0.0335073467281054	0.00564906393850565	318660.141411612	-38.24060127365	117.645833333333	56.0625
120.854166666667	53.8541666666667	0.0336484957750115	0.0062455111615418	302509.275001564	-31.4845714066946	118.3125	56.1458333333333
120.895833333333	53.8541666666667	0.0334125570873277	0.0057630989233139	322080.650487546	-38.9392330104646	117.645833333333	56.0625
120.9375	53.8541666666667	0.0323964158352051	0.00544690938186302	328995.951933043	-39.0777982483368	117.604166666667	56.1041666666667
120.979166666667	53.8541666666667	0.0329701444373091	0.00537858703291063	330730.576416891	-39.4126534666027	117.604166666667	56.1041666666667
121.020833333333	53.8541666666667	0.0326047424331496	0.00542748478472091	332477.513125046	-39.7438241350074	117.604166666667	56.1041666666667
121.0625	53.8541666666667	0.0306214292216636	0.00626166964304565	339584.549617548	-41.0323131879836	117.479166666667	56.1041666666667
121.104166666667	53.8541666666667	0.030885145320755	0.00606668668501988	306385.707367221	-31.0046812718655	118.5625	56.1875
121.145833333333	53.8541666666667	0.0291635402694915	0.00695917984758288	307806.342082116	-31.4082364470713	118.5625	56.1875
121.1875	53.8541666666667	0.029115378131922	0.006940956773297	309243.379792684	-31.8079052165633	118.5625	56.1875
121.229166666667	53.8541666666667	0.0314704553692008	0.00561023298170249	319742.99009345	-34.4977977646372	118.3125	56.1875
121.270833333333	53.8541666666667	0.0324523710806205	0.00522037297694613	321303.191780095	-34.8668550958112	118.3125	56.1875
121.3125	53.8541666666667	0.0327504228256677	0.00551169433547915	322877.810537801	-35.2321640724092	118.3125	56.1875
121.354166666667	53.8541666666667	0.032659803995353	0.00524344947128894	311393.122926311	-33.8657437160241	118.5625	56.1458333333333
121.395833333333	53.8541666666667	0.034016207208317	0.00533848893602896	320514.481745479	-37.3471547698768	118.270833333333	56.1041666666667
121.4375	53.8541666666667	0.0346223290141266	0.00575205047894516	324086.909042187	-36.8207301769437	118.3125	56.1458333333333
121.479166666667	53.8541666666667	0.0339429459198057	0.00547768980709777	327686.075855191	-36.3058137162147	118.354166666667	56.1875
121.520833333333	53.8541666666667	0.0337488619792939	0.00518619840610187	418599.232180069	-39.3625705195197	117.1875	56.6875
121.5625	53.8541666666667	0.0338868605077846	0.00532101101518031	420342.910791581	-39.6175329450797	117.1875	56.6875
121.604166666667	53.8541666666667	0.0347831583686489	0.00620025509084256	381831.586044719	-30.4737353169334	118.4375	56.7708333333333
121.645833333333	53.8541666666667	0.034936813605368	0.0059058217444552	383228.690276585	-30.7930336388056	118.4375	56.7708333333333
121.6875	53.8541666666667	0.0354461117734553	0.00608709952266041	384638.869844156	-31.1098770583156	118.4375	56.7708333333333
121.729166666667	53.8541666666667	0.0351273198058325	0.00573025628850757	386061.980963456	-31.4242699815726	118.4375	56.7708333333333
121.770833333333	53.8541666666667	0.036613538389674	0.00565363204987942	387497.88065198	-31.7362174052996	118.4375	56.7708333333333
121.8125	53.8541666666667	0.0373324212665129	0.00556768552031182	388946.426761296	-32.045724896847	118.4375	56.7708333333333
121.854166666667	53.8541666666667	0.0351681773938163	0.00594762701269143	390407.478008019	-32.352798574411	118.4375	56.7708333333333
121.895833333333	53.8541666666667	0.0349047373680776	0.00570656731087057	388946.426761296	-32.045724896847	118.520833333333	56.7708333333333
121.9375	53.8541666666667	0.034549903488694	0.00581028451598048	390407.478008021	-32.3527985744114	118.520833333333	56.7708333333333
121.979166666667	53.8541666666667	0.0350702368834258	0.00579474258703993	394864.263319908	-33.2594857587087	118.4375	56.7708333333333
122.020833333333	53.8541666666667	0.0355551375261635	0.00566993310403604	396373.940577759	-33.5568956995969	118.4375	56.7708333333333
122.0625	53.8541666666667	0.0376308681740262	0.00556734782529484	397895.430504515	-33.851910004071	118.4375	56.7708333333333
122.104166666667	53.8541666666667	0.0373309159237576	0.00554359303531924	399428.597569312	-34.1445376933849	118.4375	56.7708333333333
122.145833333333	53.8541666666667	0.0353711608271474	0.00555690910898616	400973.307279806	-34.4347882081738	118.4375	56.7708333333333
122.1875	53.8541666666667	0.0347274103394846	0.00553061731974245	402529.426201165	-34.7226713908316	118.4375	56.7708333333333
122.229166666667	53.8541666666667	0.0342440157527963	0.00557264571621135	404096.821973761	-35.0081974682124	118.4375	56.7708333333333
122.270833333333	53.8541666666667	0.0354757559126622	0.0057296188215073	405675.363329569	-35.2913770346616	118.4375	56.7708333333333
122.3125	53.8541666666667	0.0354569597412071	0.00539976115096929	407264.920107281	-35.5722210353782	118.4375	56.7708333333333
122.354166666667	53.8541666666667	0.0354379427877623	0.0055496400634168	408865.363266228	-35.8507407501207	118.4375	56.7708333333333
122.395833333333	53.8541666666667	0.0370202883937871	0.00558653577068394	410476.564899114	-36.1269477772602	118.4375	56.7708333333333
122.4375	53.8541666666667	0.0374404899462537	0.00527613932642108	412098.398243587	-36.400854018178	118.4375	56.7708333333333
122.479166666667	53.8541666666667	0.0371370729996273	0.0050112501233784	413730.737692725	-36.6724716620212	118.4375	56.7708333333333
122.520833333333	53.8541666666667	0.0353338257680323	0.0051609435039054	415373.458804442	-36.9418131708112	118.4375	56.7708333333333
122.5625	53.8541666666667	0.0347821362472256	0.00518302946909352	464867.45102461	-37.9039405421062	117.854166666667	57.0625
122.604166666667	53.8541666666667	0.0344343923763476	0.00476557338242467	466556.260895312	-38.1355686342788	117.854166666667	57.0625
122.645833333333	53.8541666666667	0.0348162573235253	0.00477896299261683	468253.755428033	-38.3653980457447	117.854166666667	57.0625
122.6875	53.8541666666667	0.035640836640621	0.00512766248004297	469959.83990884	-38.5934391882469	117.854166666667	57.0625
122.729166666667	53.8541666666667	0.0366946662869944	0.00491161724673459	422008.4707307	-38.9332354460471	118.395833333333	56.7291666666667
122.770833333333	53.8541666666667	0.0373210159352151	0.00498929646290502	423736.234133661	-39.1876306260158	118.395833333333	56.7291666666667
122.8125	53.8541666666667	0.0369194969414702	0.00476958639486614	427152.988034696	-38.7645695140433	118.4375	56.7708333333333
122.854166666667	53.8541666666667	0.0352960739836598	0.00500350476790533	428874.424628306	-39.0161786885537	118.4375	56.7708333333333
122.895833333333	53.8541666666667	0.0348797289620555	0.00474093600807804	478615.85904238	-39.7071926461363	117.854166666667	57.0625
122.9375	53.8541666666667	0.0347089351524131	0.0043842429431111	480371.5442228	-39.9247285438215	117.854166666667	57.0625
122.979166666667	53.8541666666667	0.0340968996169108	0.00437711471153066	482135.181355685	-40.1405517746248	117.854166666667	57.0625
123.020833333333	53.8541666666667	0.0347662358693443	0.00495929507234708	483906.682865755	-40.3546734488795	117.854166666667	57.0625
123.0625	53.8541666666667	0.0352345677452558	0.00489363468271819	485685.96206541	-40.5671047361686	117.854166666667	57.0625
123.104166666667	53.8541666666667	0.0350046676072553	0.00475922286888702	487472.933152506	-40.7778568596842	117.854166666667	57.0625
123.145833333333	53.8541666666667	0.0365824457558651	0.0046413986676134	441511.988111307	-41.612542585424	118.354166666667	56.7291666666667
123.1875	53.8541666666667	0.0369119284852757	0.00452253001102048	443336.965173131	-41.843474792642	118.354166666667	56.7291666666667
123.229166666667	53.8541666666667	0.0349008263862183	0.00442144832712568	492879.152943705	-41.40015116998	117.854166666667	57.0625
123.270833333333	53.8541666666667	0.0351179943940076	0.00449333730827145	476406.369526584	-42.576547154861	117.979166666667	56.8958333333333
123.3125	53.8541666666667	0.0350832611167663	0.00444431219739728	448860.670395084	-42.5241085012621	118.354166666667	56.7291666666667
123.354166666667	53.8541666666667	0.037548222497147	0.00470458803355069	448860.670395083	-42.5241085012618	118.395833333333	56.7291666666667
123.395833333333	53.8541666666667	0.0383323689004321	0.00471588960540752	450717.829226979	-42.7469858709376	118.395833333333	56.7291666666667
123.4375	53.8541666666667	0.037499109597594	0.00477960342024289	453903.091341267	-42.3192647311688	118.4375	56.7708333333333
123.479166666667	53.8541666666667	0.0375813224163235	0.00475436463890894	455752.99103362	-42.5401282029858	118.4375	56.7708333333333
123.520833333333	53.8541666666667	0.03505151376922	0.00410236166622561	455908.276606228	-44.915708007183	118.270833333333	56.6458333333333
123.5625	53.8541666666667	0.0343943414627657	0.00390372223169552	501550.393276122	-49.8708882234507	117.3125	56.6041666666667
123.604166666667	53.8541666666667	0.0340165367689843	0.0037819339589991	494608.816500387	-47.96764664834	117.604166666667	56.6875
123.645833333333	53.8541666666667	0.0342963910374064	0.00381342480403129	496648.232047627	-48.1454334569622	117.604166666667	56.6875
123.6875	53.8541666666667	0.0344877245215917	0.00408299381721828	498693.298950314	-48.3216243041506	117.604166666667	56.6875
123.729166666667	53.8541666666667	0.0350537830663485	0.00411111242802102	465675.024965375	-45.9417325528428	118.270833333333	56.6458333333333
123.770833333333	53.8541666666667	0.0346866986908096	0.00397431437344951	467648.741825526	-46.1413444134554	118.270833333333	56.6458333333333
123.8125	53.8541666666667	0.0370176374615163	0.00441447686261731	469629.047083228	-46.3391319883425	118.270833333333	56.6458333333333
123.854166666667	53.8541666666667	0.0368202661698454	0.00400983349361742	501478.347424641	-47.8960180264053	117.770833333333	56.7291666666667
123.895833333333	53.8541666666667	0.034685458218175	0.0037959574052233	518481.88181981	-51.1652500445497	117.3125	56.6041666666667
123.9375	53.8541666666667	0.0346838767471729	0.0039932922641624	441373.814469758	-51.7038566742969	118.354166666667	56.1875
123.979166666667	53.8541666666667	0.0343226568315305	0.00367077640929019	513161.245920187	-49.5115377224301	117.604166666667	56.6875
124.020833333333	53.8541666666667	0.0343105572448916	0.00368238760266211	515249.083027885	-49.675499457589	117.604166666667	56.6875
124.0625	53.8541666666667	0.0341505299893315	0.00378457440453369	517341.974957541	-49.8379982015268	117.604166666667	56.6875
124.104166666667	53.8541666666667	0.03405299875016	0.00377439680343116	519439.859864444	-49.9990481606774	117.604166666667	56.6875
124.145833333333	53.8541666666667	0.0337411396979219	0.00406117267013485	521542.67674957	-50.158663424607	117.604166666667	56.6875
124.1875	53.8541666666667	0.0339351422459517	0.00413638186692225	523650.365448393	-50.3168579654052	117.604166666667	56.6875
124.229166666667	53.8541666666667	0.0340183346940258	0.00418283151646482	525762.866619818	-50.4736456371616	117.604166666667	56.6875
124.270833333333	53.8541666666667	0.0343469658354976	0.00428219598471522	533872.939674594	-51.6543778094317	117.4375	56.6458333333333
124.3125	53.8541666666667	0.0338733243941967	0.00390956711557688	530002.073067423	-50.7830551973236	117.604166666667	56.6875
124.354166666667	53.8541666666667	0.034420744207142	0.00389648402955548	532128.663680059	-50.9357042002956	117.604166666667	56.6875
124.395833333333	53.8541666666667	0.0343918454460385	0.0040616399460954	534259.83741669	-51.0870005628435	117.604166666667	56.6875
124.4375	53.8541666666667	0.0345897034475645	0.00415914474587876	536395.538890228	-51.236957543888	117.604166666667	56.6875
124.479166666667	53.8541666666667	0.0343744947679527	0.00449531103719215	538535.7134724	-51.3855882827745	117.604166666667	56.6875
124.520833333333	53.8541666666667	0.0348048297214288	0.00441160966664258	377540.469471325	-51.9524596886156	119.770833333333	55.8541666666667
124.5625	53.8541666666667	0.0345750464782683	0.00522834415465828	616052.281662545	-56.3387322223608	116.1875	56.6458333333333
124.604166666667	53.8541666666667	0.0350170522410187	0.00528147881608407	372735.502864841	-60.5224439948324	119.479166666667	55.3958333333333
124.645833333333	53.8541666666667	0.0355143434178823	0.00529907845604629	375124.459061043	-60.6947476830031	119.479166666667	55.3958333333333
124.6875	53.8541666666667	0.0353671533217952	0.00585576110055348	622911.340710363	-56.6564066900414	116.1875	56.6458333333333
124.729166666667	53.8541666666667	0.0354633107421849	0.00435577433698773	379914.318240648	-61.0322043249389	119.479166666667	55.3958333333333
124.770833333333	53.8541666666667	0.0350379588019624	0.00427644810302197	382315.069882361	-61.1974392184713	119.479166666667	55.3958333333333
124.8125	53.8541666666667	0.0354512139227316	0.00430617427151686	384719.604933629	-61.3603984003359	119.479166666667	55.3958333333333
124.854166666667	53.8541666666667	0.0359353477656283	0.00597568202492652	632095.10936847	-57.0674887969423	116.1875	56.6458333333333
124.895833333333	53.8541666666667	0.0374147213519197	0.00436282535246998	397226.028338749	-53.8486401391085	119.770833333333	55.8541666666667
124.9375	53.8541666666667	0.0371560456318508	0.00434280768151404	399442.776550826	-54.0467974785558	119.770833333333	55.8541666666667
124.979166666667	53.8541666666667	0.0375596408415222	0.00564170875679308	645103.893881146	-56.2480318088247	116.1875	56.7708333333333
125.020833333333	53.8541666666667	0.0375837827656094	0.00544528119955373	647384.959179406	-56.3488085531278	116.1875	56.7708333333333
125.0625	53.8541666666667	0.0374091987293583	0.00534808776898507	649668.685880579	-56.4487569656758	116.1875	56.7708333333333
125.104166666667	53.8541666666667	0.0377050899337246	0.00425886874806358	408364.198376117	-54.8159810999033	119.770833333333	55.8541666666667
125.145833333333	53.8541666666667	0.03822418154982	0.00429725093660506	654244.008723009	-56.6461997127624	116.1875	56.7708333333333
125.1875	53.8541666666667	0.0380555641992287	0.00427965303917159	656535.548390968	-56.7437093027252	116.1875	56.7708333333333
125.229166666667	53.8541666666667	0.0378083671821179	0.00404573731323767	658829.63650481	-56.8404210733189	116.1875	56.7708333333333
125.270833333333	53.8541666666667	0.0375763465330308	0.00391886905840795	661126.245715604	-56.9363424525113	116.1875	56.7708333333333
125.3125	53.8541666666667	0.0389479785530689	0.0038568392019552	663425.34902037	-57.0314807897528	116.1875	56.7708333333333
125.354166666667	53.8541666666667	0.0394762705897153	0.00370709980737347	665726.919757147	-57.1258433567423	116.1875	56.7708333333333
125.395833333333	53.8541666666667	0.0393997370536831	0.00332860203462395	668030.931600121	-57.2194373481911	116.1875	56.7708333333333
125.4375	53.8541666666667	0.040043059916324	0.00354850189068794	670337.358554801	-57.3122698825833	116.1875	56.7708333333333
125.479166666667	53.8541666666667	0.0405793921178165	0.00362556485897137	660333.504868516	-55.0991538634046	116.5625	56.9375
125.520833333333	53.8541666666667	0.0406347557866892	0.00365545002217085	662583.618591208	-55.2007370272294	116.5625	56.9375
125.5625	53.8541666666667	0.0404343030743496	0.00348054640059971	677270.87501519	-57.5862688007842	116.1875	56.7708333333333
125.604166666667	53.8541666666667	0.0404924226808	0.00376343027746465	675784.612581683	-53.5498009893895	116.604166666667	57.1458333333333
125.645833333333	53.8541666666667	0.0401133623913709	0.00375233267975822	664794.767000993	-53.0200239575284	116.854166666667	57.1458333333333
125.6875	53.8541666666667	0.0401134223031299	0.003848748805926	671611.420489164	-55.5991006223844	116.5625	56.9375
125.729166666667	53.8541666666667	0.0396111191509635	0.00369896889782287	669181.596597911	-53.2343601650719	116.854166666667	57.1458333333333
125.770833333333	53.8541666666667	0.039366282386638	0.00336961051916065	688872.704526976	-58.02834736557	116.1875	56.7708333333333
125.8125	53.8541666666667	0.0387588194047889	0.00336594894535092	691199.750114626	-58.1146349143036	116.1875	56.7708333333333
125.854166666667	53.8541666666667	0.0393401567634429	0.00342885525629884	693528.968084125	-58.2002281638844	116.1875	56.7708333333333
125.895833333333	53.8541666666667	0.0393571779678554	0.0034180360325388	695860.335787932	-58.2851334437218	116.1875	56.7708333333333
125.9375	53.8541666666667	0.0392557999463435	0.00319955030880684	698193.830857393	-58.3693570158886	116.1875	56.7708333333333
125.979166666667	53.8541666666667	0.0393090136699934	0.00327043568137248	700529.4311988	-58.4529050758371	116.1875	56.7708333333333
126.020833333333	53.8541666666667	0.040093075966726	0.00338391895974199	702867.114989492	-58.5357837531085	116.1875	56.7708333333333
126.0625	53.8541666666667	0.0406204522415971	0.00358899485329745	712386.527323332	-56.8191509920591	116.229166666667	56.9791666666667
126.104166666667	53.8541666666667	0.0404517257011199	0.00343990347527341	694362.719568671	-56.5416451738698	116.5625	56.9375
126.145833333333	53.8541666666667	0.0403088928931109	0.00354593220332614	716980.622763793	-56.9909038281935	116.229166666667	56.9791666666667
126.1875	53.8541666666667	0.0396894472184841	0.00353983211514789	712238.257464854	-58.8607249587066	116.1875	56.7708333333333
126.229166666667	53.8541666666667	0.0394706722030644	0.00347709565591721	714586.040382875	-58.9403464079039	116.1875	56.7708333333333
126.270833333333	53.8541666666667	0.0396751203674342	0.00340350162853771	716935.781295026	-59.0193339066775	116.1875	56.7708333333333
126.3125	53.8541666666667	0.0404796634744818	0.00353864397505668	726195.297961893	-57.3265758483313	116.229166666667	56.9791666666667
120.020833333333	53.8125	0.0286419423196215	0.00759367741163428	302598.448431115	-31.5121830766529	117.479166666667	56.1041666666667
120.0625	53.8125	0.0283336817716391	0.00738803293563044	304041.302344555	-31.9192437642171	117.479166666667	56.1041666666667
120.104166666667	53.8125	0.0289046837633535	0.00780022313914704	305500.625117612	-32.3222759775977	117.479166666667	56.1041666666667
120.145833333333	53.8125	0.0284054268639643	0.00762624832880877	306976.18136426	-32.7212924201025	117.479166666667	56.1041666666667
120.1875	53.8125	0.0292712302656569	0.00730212953838152	308467.737606287	-33.1163072453599	117.479166666667	56.1041666666667
120.229166666667	53.8125	0.0285895425085773	0.00755632368433318	309975.062349295	-33.507335989823	117.479166666667	56.1041666666667
120.270833333333	53.8125	0.0311367641964914	0.0068772524952855	249434.746691388	-26.0974685711607	118.520833333333	55.8125
120.3125	53.8125	0.0290026821151039	0.00697330351998704	313036.101697826	-34.2775038994298	117.479166666667	56.1041666666667
120.354166666667	53.8125	0.032405369750334	0.00663286226635033	251894.780953823	-27.1512998400846	118.520833333333	55.8125
120.395833333333	53.8125	0.0313947792627031	0.00669300877912751	253158.311157347	-27.670191449304	118.520833333333	55.8125
120.4375	53.8125	0.0322604124307921	0.00621373716502558	313036.101697826	-34.2775038994298	117.604166666667	56.1041666666667
120.479166666667	53.8125	0.0331932086146311	0.00645962745029721	314589.363842424	-34.6566804606489	117.604166666667	56.1041666666667
120.520833333333	53.8125	0.0323501508800854	0.0063498359326203	257078.978158081	-29.1946235526327	118.520833333333	55.8125
120.5625	53.8125	0.0321566099104456	0.00624631549018105	317740.258595154	-35.4033208191464	117.604166666667	56.1041666666667
120.604166666667	53.8125	0.0328264811000545	0.00629291035904977	319337.452294485	-35.7708285825618	117.604166666667	56.1041666666667
120.645833333333	53.8125	0.0329339195640698	0.00631601156115467	263999.019879064	-35.1086643254757	118.229166666667	55.7291666666667
120.6875	53.8125	0.0329747946245247	0.0059862708288734	295639.573050722	-29.4161181467374	118.354166666667	56.1041666666667
120.729166666667	53.8125	0.0336344165038072	0.00596062174073485	318983.18905079	-37.0192025310076	117.645833333333	56.0625
120.770833333333	53.8125	0.0331801153677244	0.00621743214697006	320642.499767073	-37.3769140567629	117.645833333333	56.0625
120.8125	53.8125	0.0330754673926179	0.00586202476704274	327532.32052094	-37.5512057724006	117.604166666667	56.1041666666667
120.854166666667	53.8125	0.0325683451158967	0.00592578917442265	329211.6141115	-37.896030157542	117.604166666667	56.1041666666667
120.895833333333	53.8125	0.0332323402524241	0.00607747320000161	325700.850566673	-38.4269233045962	117.645833333333	56.0625
120.9375	53.8125	0.0337508846135444	0.00651875224813239	327413.081514759	-38.7693175489305	117.645833333333	56.0625
120.979166666667	53.8125	0.0336006551766074	0.00606144834860624	325696.256357226	-39.6525752862062	117.645833333333	56.0208333333333
121.020833333333	53.8125	0.0339222942466559	0.00620700824052842	330903.872700419	-38.2371679312835	117.729166666667	56.1041666666667
121.0625	53.8125	0.0324176199964784	0.00602249236963841	337798.625804259	-39.5654319433033	117.604166666667	56.1041666666667
121.104166666667	53.8125	0.0327504898170382	0.00568087171015305	339552.78346892	-39.8885751917979	117.604166666667	56.1041666666667
121.145833333333	53.8125	0.0325251733557192	0.00572418814158942	320533.116288319	-33.2882007981135	118.3125	56.1875
121.1875	53.8125	0.0324682826231423	0.00548342058557165	322046.980113509	-33.6624844003535	118.3125	56.1875
121.229166666667	53.8125	0.0338348939853933	0.00538591995333706	317740.258595152	-35.403320819146	118.270833333333	56.1041666666667
121.270833333333	53.8125	0.0333742434277833	0.00530228317608307	412015.320483388	-37.3899930317716	117.1875	56.6875
121.3125	53.8125	0.0332500295989288	0.00512496000813506	413687.037633397	-37.6580313131257	117.1875	56.6875
121.354166666667	53.8125	0.0336465576995206	0.00503276225280246	415368.875892158	-37.9237678730467	117.1875	56.6875
121.395833333333	53.8125	0.0337582083234615	0.00511789755694362	417060.712218885	-38.1872169128957	117.1875	56.6875
121.4375	53.8125	0.0347043528765017	0.00538592172379681	418762.42483315	-38.4483928429077	117.1875	56.6875
121.479166666667	53.8125	0.0345164438760018	0.00547611616521643	420473.893218314	-38.7073102686184	117.1875	56.6875
121.520833333333	53.8125	0.0344369554491523	0.00494311087861519	422194.998124091	-38.9639839776788	117.1875	56.6875
121.5625	53.8125	0.0338774012081678	0.00502494567640367	423925.621568244	-39.2184289270498	117.1875	56.6875
121.604166666667	53.8125	0.0345940683257831	0.00526161036300178	425665.646837506	-39.4706602305827	117.1875	56.6875
121.645833333333	53.8125	0.034366585984072	0.00557505487755591	427414.95848773	-39.720693146974	117.1875	56.6875
121.6875	53.8125	0.0346465211134823	0.00586928176817815	429173.442343285	-39.9685430680918	117.1875	56.6875
121.729166666667	53.8125	0.037349406494818	0.00606509755781588	390026.851916025	-31.0695082145274	118.4375	56.7708333333333
121.770833333333	53.8125	0.0368713951044879	0.00608262920556448	391449.634753948	-31.3796037400238	118.4375	56.7708333333333
121.8125	53.8125	0.0373919869374592	0.0061765302798148	392885.050546667	-31.6873192845907	118.4375	56.7708333333333
121.854166666667	53.8125	0.0347009006620103	0.00589017273373459	394332.96082731	-31.9926601416273	118.4375	56.7708333333333
121.895833333333	53.8125	0.0357415803615767	0.00594683653492688	395793.227956791	-32.2956321279248	118.4375	56.7708333333333
121.9375	53.8125	0.0348533223476208	0.00582352845787985	397265.71515177	-32.5962415653704	118.4375	56.7708333333333
121.979166666667	53.8125	0.0355824969092088	0.00589228336752794	398750.286511144	-32.8944952628727	118.4375	56.7708333333333
122.020833333333	53.8125	0.0370410825617984	0.00562058454878028	400246.807041087	-33.190400498516	118.4375	56.7708333333333
122.0625	53.8125	0.0355398051667668	0.00556792704049651	401755.142678651	-33.4839650019564	118.4375	56.7708333333333
122.104166666667	53.8125	0.0369093632090894	0.00577081740703559	403275.160314009	-33.7751969370767	118.4375	56.7708333333333
122.145833333333	53.8125	0.0376593303625405	0.00583410581371334	404806.727811327	-34.064104884909	118.4375	56.7708333333333
122.1875	53.8125	0.0357066467914553	0.00523803002489916	406349.71402832	-34.3506978268308	118.4375	56.7708333333333
122.229166666667	53.8125	0.034875617628128	0.00534730963116165	407903.988834522	-34.6349851280502	118.4375	56.7708333333333
122.270833333333	53.8125	0.0351932185392009	0.0054539343216039	409469.423128314	-34.9169765213862	118.4375	56.7708333333333
122.3125	53.8125	0.0354077418800305	0.00529076298619969	411045.888852716	-35.1966820913457	118.4375	56.7708333333333
122.354166666667	53.8125	0.037147687174332	0.00553365880110575	412633.259010008	-35.4741122585128	118.4375	56.7708333333333
122.395833333333	53.8125	0.0373956406343913	0.00564893632474433	414231.407675214	-35.7492777642491	118.4375	56.7708333333333
122.4375	53.8125	0.0368800877960258	0.00529769881315149	415840.21000844	-36.0221896557099	118.4375	56.7708333333333
122.479166666667	53.8125	0.0347017944039745	0.0049275194274897	414231.407675214	-35.7492777642491	118.520833333333	56.7708333333333
122.520833333333	53.8125	0.0340803264836822	0.00460185219683878	449675.813415999	-43.4328515751173	117.479166666667	56.6458333333333
122.5625	53.8125	0.0343401504468509	0.00490982499064298	468535.341767765	-37.5561551177461	117.854166666667	57.0625
122.604166666667	53.8125	0.0347183460038359	0.00523924932429779	470212.662608298	-37.7872317696089	117.854166666667	57.0625
122.645833333333	53.8125	0.0347169401515689	0.00498398468856285	471898.697759471	-38.0165396967334	117.854166666667	57.0625
122.6875	53.8125	0.0350241480686792	0.00520401680733176	425625.907837832	-38.5414938637743	118.354166666667	56.7291666666667
122.729166666667	53.8125	0.0365563996335184	0.00500718590751501	425625.90783783	-38.5414938637739	118.395833333333	56.7291666666667
122.770833333333	53.8125	0.0375969419609862	0.00524454869629161	427340.765118218	-38.7953251902527	118.395833333333	56.7291666666667
122.8125	53.8125	0.0370134522846726	0.00502751528137077	430778.797384517	-38.3789398756311	118.4375	56.7708333333333
122.854166666667	53.8125	0.0365256545227264	0.00494467794963867	432541.499166291	-39.5438490757022	118.354166666667	56.7291666666667
122.895833333333	53.8125	0.0352897212207629	0.00511131213930361	482192.723600899	-39.3558044098355	117.854166666667	57.0625
122.9375	53.8125	0.034350883840934	0.00483582991783651	483937.18419736	-39.5730135883677	117.854166666667	57.0625
122.979166666667	53.8125	0.0340412985070054	0.00465217682183165	485689.633795248	-39.7885358510676	117.854166666667	57.0625
123.020833333333	53.8125	0.0344021261232348	0.00471627025140213	487449.985603475	-40.0023818060673	117.854166666667	57.0625
123.0625	53.8125	0.0347643459170831	0.00483641424497172	473740.416058115	-39.9067457520853	118.0625	56.9791666666667
123.104166666667	53.8125	0.0346934205290759	0.0045798407938487	475505.215154379	-40.1263959833148	118.0625	56.9791666666667
123.145833333333	53.8125	0.0348938903263277	0.00489165886080307	442190.396250553	-42.5371645869768	118.270833333333	56.6458333333333
123.1875	53.8125	0.0367491945602203	0.00482631018414649	446802.516084753	-41.4473883520899	118.354166666667	56.7291666666667
123.229166666667	53.8125	0.0371994765992128	0.00473777658424631	448623.354314405	-41.6761388222848	118.354166666667	56.7291666666667
123.270833333333	53.8125	0.0371933088011278	0.00463813128710165	450452.34133642	-41.9028975980271	118.354166666667	56.7291666666667
123.3125	53.8125	0.0366201394382235	0.00445073060869314	452289.377642945	-42.1276801066727	118.354166666667	56.7291666666667
123.354166666667	53.8125	0.0376235903020226	0.00467097250459658	454134.364899147	-42.3505018073926	118.354166666667	56.7291666666667
123.395833333333	53.8125	0.0380464421254899	0.00486201760355119	454134.364899147	-42.3505018073926	118.395833333333	56.7291666666667
123.4375	53.8125	0.037534978977304	0.00453356283975168	457847.804747732	-42.7903247373267	118.354166666667	56.7291666666667
123.479166666667	53.8125	0.0362607591732937	0.0040359788610897	457283.646009036	-44.2967209984704	118.270833333333	56.6458333333333
123.520833333333	53.8125	0.0347753716966581	0.00417245392861493	459204.015706404	-44.5078439007413	118.270833333333	56.6458333333333
123.5625	53.8125	0.0347391349979931	0.00407359068426225	495702.8624102	-47.3920130398915	117.604166666667	56.6875
123.604166666667	53.8125	0.0347671636910777	0.00409050881588668	497725.804146063	-47.5719091973041	117.604166666667	56.6875
123.645833333333	53.8125	0.0347040551283817	0.00402072681655591	499754.533931605	-47.7502085208057	117.604166666667	56.6875
123.6875	53.8125	0.0345264472723478	0.00402385345988445	501788.980842003	-47.9269258954523	117.604166666667	56.6875
123.729166666667	53.8125	0.0346905872097923	0.00418421104506315	503829.074896781	-48.1020761103503	117.604166666667	56.6875
123.770833333333	53.8125	0.0348138201812273	0.0039539032862558	470873.887861009	-45.7351827449722	118.270833333333	56.6458333333333
123.8125	53.8125	0.0375327540068749	0.00455705139547191	472842.65935704	-45.933328343813	118.270833333333	56.6458333333333
123.854166666667	53.8125	0.0373980105105249	0.00403228598230319	504599.449818872	-47.5061335025273	117.770833333333	56.7291666666667
123.895833333333	53.8125	0.0347149710237911	0.00388886586076177	474157.053980163	-43.8486862543311	118.520833333333	56.7708333333333
123.9375	53.8125	0.0348363128702518	0.00374949577306118	514111.867723751	-48.9548304731663	117.604166666667	56.6875
123.979166666667	53.8125	0.0345562465688601	0.00378941728636804	516184.426538902	-49.120882714993	117.604166666667	56.6875
124.020833333333	53.8125	0.0346742958709587	0.00397300222366396	482783.459205923	-46.8975684055346	118.270833333333	56.6458333333333
124.0625	53.8125	0.0341320645145772	0.00396256005291232	484790.446149576	-47.0852322770595	118.270833333333	56.6458333333333
124.104166666667	53.8125	0.0341556816303841	0.00388477496480692	486803.526552639	-47.2712055171676	118.270833333333	56.6458333333333
124.145833333333	53.8125	0.0342968440249203	0.00359783097412553	524525.865683967	-49.7705662103551	117.604166666667	56.6875
124.1875	53.8125	0.0339937669273234	0.00384331540665854	526623.718612237	-49.9294247334617	117.604166666667	56.6875
124.229166666667	53.8125	0.0346230736159736	0.00432914022055365	534623.679024184	-51.1171273732869	117.4375	56.6458333333333
124.270833333333	53.8125	0.0341343496965208	0.00425003110254736	534623.679024186	-51.1171273732871	117.479166666667	56.6458333333333
124.3125	53.8125	0.0341498508658726	0.00439225551185248	532946.305467704	-50.397667565013	117.604166666667	56.6875
124.354166666667	53.8125	0.0342797450445897	0.00411508078558588	535063.31739108	-50.5510152855883	117.604166666667	56.6875
124.395833333333	53.8125	0.0345722603104602	0.00419929871721958	537184.976223401	-50.7030182927196	117.604166666667	56.6875
124.4375	53.8125	0.034459512379802	0.00415615374429021	365575.51318029	-59.1808244224266	119.479166666667	55.3958333333333
124.479166666667	53.8125	0.034404739980763	0.00411016289792135	367934.807091053	-59.3660308250404	119.479166666667	55.3958333333333
124.520833333333	53.8125	0.0344163993143219	0.00414641073838247	370298.59014985	-59.5486587093427	119.479166666667	55.3958333333333
124.5625	53.8125	0.0347483396364216	0.00474383750294985	372666.776110226	-59.7287523741033	119.479166666667	55.3958333333333
124.604166666667	53.8125	0.0348621177908498	0.00413682403438778	375039.280740217	-59.9063552391072	119.479166666667	55.3958333333333
124.645833333333	53.8125	0.0346394788238489	0.00408580896975179	377416.021768907	-60.0815098622148	119.479166666667	55.3958333333333
124.6875	53.8125	0.0344193807156696	0.00421544578497468	379796.918834416	-60.2542579562387	119.479166666667	55.3958333333333
124.729166666667	53.8125	0.034463519972159	0.00552493575559443	627757.222723553	-56.4076082579798	116.1875	56.6458333333333
124.770833333333	53.8125	0.034305738536504	0.00497306981262234	630044.829479304	-56.5116881785726	116.1875	56.6458333333333
124.8125	53.8125	0.035107207826729	0.00504554331999458	632335.175551932	-56.6148908310713	116.1875	56.6458333333333
124.854166666667	53.8125	0.0370055082332154	0.00552700421740431	640885.720088379	-55.5983161385654	116.1875	56.7708333333333
124.895833333333	53.8125	0.0374112763295263	0.00438325595469009	399979.337589552	-53.3129153405455	119.770833333333	55.8541666666667
124.9375	53.8125	0.0357161981665235	0.00441943399065278	402183.110248825	-53.5126729461613	119.770833333333	55.8541666666667
124.979166666667	53.8125	0.0376423219740406	0.0054965739184103	647691.965925625	-55.9080934152701	116.1875	56.7708333333333
125.020833333333	53.8125	0.0374305236613425	0.00423684974854636	406607.531630795	-53.905124536145	119.770833333333	55.8541666666667
125.0625	53.8125	0.035580713245596	0.00497591684953829	646133.098741604	-57.2161515434765	116.1875	56.6458333333333
125.104166666667	53.8125	0.0370923509870184	0.00412141112500023	654522.861193202	-56.2103470431164	116.1875	56.7708333333333
125.145833333333	53.8125	0.0381325188476124	0.00480298230746738	656805.167313945	-56.3094623044153	116.1875	56.7708333333333
125.1875	53.8125	0.0378228699972563	0.00399826162846492	659090.096384536	-56.4077721745906	116.1875	56.7708333333333
125.229166666667	53.8125	0.0378102659498373	0.00407607162924323	661377.620403477	-56.5052840860571	116.1875	56.7708333333333
125.270833333333	53.8125	0.0385543825199395	0.00395181945186981	663667.711720898	-56.602005394032	116.1875	56.7708333333333
125.3125	53.8125	0.0395128786571756	0.00397627697951085	665960.343033571	-56.6979433772523	116.1875	56.7708333333333
125.354166666667	53.8125	0.0392485994739591	0.00362277130561409	668255.487380024	-56.793105238693	116.1875	56.7708333333333
125.395833333333	53.8125	0.0394047981750905	0.00346430257423145	670553.11813572	-56.8874981062846	116.1875	56.7708333333333
125.4375	53.8125	0.040046330771534	0.00356270896445812	672853.209008287	-56.9811290336284	116.1875	56.7708333333333
125.479166666667	53.8125	0.040564196832117	0.0037065770439139	662997.803741531	-54.7716331557772	116.5625	56.9375
125.520833333333	53.8125	0.0400961429935899	0.00329410560389466	677460.667567342	-57.1661329146198	116.1875	56.7708333333333
125.5625	53.8125	0.0396960122564067	0.00360483700758811	687640.917642095	-55.4127434295646	116.229166666667	56.9791666666667
125.604166666667	53.8125	0.0394060531559975	0.00356556964761664	687556.300326005	-58.4091180847154	116.020833333333	56.6875
125.645833333333	53.8125	0.0397045915441177	0.00346136600495867	684389.667558042	-57.4380963295553	116.1875	56.7708333333333
125.6875	53.8125	0.0400755973190399	0.00334215743112633	686703.985011277	-57.5272996684417	116.1875	56.7708333333333
125.729166666667	53.8125	0.040593626613509	0.00352490774213635	696699.518900922	-55.7896187617454	116.229166666667	56.9791666666667
125.770833333333	53.8125	0.0407171872979405	0.00351624507470544	698970.479356095	-55.8820316758264	116.229166666667	56.9791666666667
125.8125	53.8125	0.0407773846931446	0.00346653848724782	701243.913241235	-55.9737346651024	116.229166666667	56.9791666666667
125.854166666667	53.8125	0.0405348624847821	0.00349946914082966	703519.79576269	-56.0647338461426	116.229166666667	56.9791666666667
125.895833333333	53.8125	0.0400045849897912	0.00335042534324787	711825.917425257	-46.3348923538812	117.1875	57.9375
125.9375	53.8125	0.0396895259973542	0.00324679048082165	713813.268570864	-46.4527834697527	117.1875	57.9375
125.979166666667	53.8125	0.0393415931654453	0.0033189880157373	708700.153087361	-57.1003282042775	116.1875	56.8958333333333
126.020833333333	53.8125	0.0397294656509771	0.00344010650655975	712647.326429195	-56.4218127616949	116.229166666667	56.9791666666667
126.0625	53.8125	0.0405368291942661	0.00373642653377205	689580.528460017	-53.7490474846557	116.854166666667	57.1458333333333
126.104166666667	53.8125	0.0410842134688811	0.00359321442581334	717225.15994561	-56.5962841052343	116.229166666667	56.9791666666667
126.145833333333	53.8125	0.0404421184584118	0.00353079331609065	699212.839233328	-56.3157765260402	116.5625	56.9375
126.1875	53.8125	0.0406975104261774	0.00352080461089543	721812.125752443	-56.7681049188098	116.229166666667	56.9791666666667
126.229166666667	53.8125	0.0401730843615913	0.00348830327837196	724108.976993517	-56.8530354874856	116.229166666667	56.9791666666667
126.270833333333	53.8125	0.0401474282591032	0.00341872809953763	719333.911637816	-58.703974567014	116.1875	56.7708333333333
126.3125	53.8125	0.0406723733501529	0.00349742883842565	728709.305877417	-57.0209646906484	116.229166666667	56.9791666666667
126.354166666667	53.8125	0.0406863455993536	0.00360661740605477	524031.652880713	-46.5697997267797	120.104166666667	56.8958333333333
126.395833333333	53.8125	0.0406502281574019	0.00349301140874216	712958.044781119	-56.8469596307976	116.5625	56.9375
126.4375	53.8125	0.0406269095683187	0.00352704255819815	528029.215053527	-46.9113491586004	120.104166666667	56.8958333333333
126.479166666667	53.8125	0.0401700647654136	0.0035162172233952	530036.340946885	-47.0799946445971	120.104166666667	56.8958333333333
126.520833333333	53.8125	0.0405397830136983	0.00335284712521349	738839.532551643	-58.1687249764415	116.1875	56.8958333333333
120.020833333333	53.7708333333333	0.0291009089837928	0.00744250703411268	310077.236332784	-33.5358005476341	117.270833333333	56.0625
120.0625	53.7708333333333	0.0314479498878426	0.00690126511572526	311602.748425729	-33.9230147187216	117.270833333333	56.0625
120.104166666667	53.7708333333333	0.0312287570242052	0.0069994166457852	313143.588310836	-34.3062708388838	117.270833333333	56.0625
120.145833333333	53.7708333333333	0.031466431560828	0.00711867849899435	310887.894739729	-32.2596420844273	117.479166666667	56.1041666666667
120.1875	53.7708333333333	0.0315374267695094	0.0067639894132177	247890.050448899	-27.6908456399267	118.354166666667	55.7291666666667
120.229166666667	53.7708333333333	0.0318851969398264	0.00675426504012051	252430.433969126	-25.1085944082427	118.520833333333	55.8125
120.270833333333	53.7708333333333	0.0332727533209471	0.00656605263381778	310887.894739729	-32.2596420844273	117.604166666667	56.1041666666667
120.3125	53.7708333333333	0.0315652695028096	0.00680289606640253	321069.88528322	-36.163898962763	117.270833333333	56.0625
120.354166666667	53.7708333333333	0.0328501916538701	0.0065580992798125	257356.708701155	-31.2515809985183	118.229166666667	55.7291666666667
120.395833333333	53.7708333333333	0.0330284929719546	0.0061892962754022	315357.99593383	-33.4248933464771	117.604166666667	56.1041666666667
120.4375	53.7708333333333	0.0332333030006209	0.00620752826237668	316878.952504386	-33.8056190240204	117.604166666667	56.1041666666667
120.479166666667	53.7708333333333	0.0324422759735612	0.00642628098021589	261721.304151629	-32.6934191232108	118.229166666667	55.7291666666667
120.520833333333	53.7708333333333	0.0324338826369237	0.00639262542228785	233191.855067097	-28.2315259117699	118.770833333333	55.6041666666667
120.5625	53.7708333333333	0.0331523839566207	0.00630534319278403	234503.210534854	-28.7891511612716	118.770833333333	55.6041666666667
120.604166666667	53.7708333333333	0.0328013820079502	0.00640191877484173	235837.863779027	-29.3403297409628	118.770833333333	55.6041666666667
120.645833333333	53.7708333333333	0.0339384731522859	0.0064964423668407	312222.561110348	-36.8548619001738	117.645833333333	55.9791666666667
120.6875	53.7708333333333	0.033578026821862	0.00612251703271234	299687.876696378	-28.9809607445078	118.354166666667	56.1041666666667
120.729166666667	53.7708333333333	0.0326791723665321	0.00587573731543134	327936.203785645	-36.3648681424227	117.604166666667	56.1041666666667
120.770833333333	53.7708333333333	0.0331800747580132	0.00630231009824684	329571.925332494	-36.7156088566695	117.604166666667	56.1041666666667
120.8125	53.7708333333333	0.0337316734729302	0.00627126239018842	242846.901698903	-31.9996280064412	118.770833333333	55.6041666666667
120.854166666667	53.7708333333333	0.0334950302091621	0.00648933205282633	320634.184116649	-38.6518707262933	117.645833333333	55.9791666666667
120.895833333333	53.7708333333333	0.0339612861411145	0.00673081114882641	322356.625062136	-38.9993770439687	117.645833333333	55.9791666666667
120.9375	53.7708333333333	0.0340830156163798	0.00677810631194469	331041.579402149	-38.2671431783432	117.645833333333	56.0625
120.979166666667	53.7708333333333	0.0338169974229182	0.00643274566179235	332749.422503905	-38.6046985088907	117.645833333333	56.0625
121.020833333333	53.7708333333333	0.0339339897729321	0.00635953016020363	327600.388051184	-40.0186991316588	117.645833333333	55.9791666666667
121.0625	53.7708333333333	0.0335341551707874	0.00610966940646211	336202.656540274	-39.2689367017685	117.645833333333	56.0625
121.104166666667	53.7708333333333	0.0334681079193186	0.00566184198109122	337947.66259036	-39.5956794666899	117.645833333333	56.0625
121.145833333333	53.7708333333333	0.0335666690754407	0.0056222944705916	320637.933874598	-33.3166565341852	118.3125	56.1458333333333
121.1875	53.7708333333333	0.0335711054915463	0.00567150518125457	324419.712817197	-32.8390469939894	118.354166666667	56.1875
121.229166666667	53.7708333333333	0.0341645969148211	0.00574685407095729	323685.810475517	-34.0618435227883	118.3125	56.1458333333333
121.270833333333	53.7708333333333	0.0334574577305715	0.00557370952752584	345045.910973616	-40.8675259707327	117.645833333333	56.0625
121.3125	53.7708333333333	0.0343045754936032	0.00579441590290696	346849.118725077	-41.176863580008	117.645833333333	56.0625
121.354166666667	53.7708333333333	0.0343614532938946	0.00603222578101072	348663.42961864	-41.4828153752813	117.645833333333	56.0625
121.395833333333	53.7708333333333	0.0349086813428102	0.00599185301204655	379370.053052224	-33.6231258469272	117.979166666667	56.5625
121.4375	53.7708333333333	0.0341308789786895	0.00576962889915231	371089.765797317	-33.0917645857324	118.145833333333	56.5208333333333
121.479166666667	53.7708333333333	0.0352173002727577	0.00620622661433513	374862.916259331	-32.6767630553338	118.1875	56.5625
121.520833333333	53.7708333333333	0.0347692073959322	0.00598679498867093	425810.854250366	-38.5721557261207	117.1875	56.6875
121.5625	53.7708333333333	0.0346478945765964	0.00553325952669527	427528.560449047	-38.8260405735986	117.1875	56.6875
121.604166666667	53.7708333333333	0.0343445586506011	0.00539258928687736	429255.70998637	-39.0777511404452	117.1875	56.6875
121.645833333333	53.7708333333333	0.0350269393562271	0.00635487597411553	380897.507402262	-33.9332978464551	118.1875	56.5625
121.6875	53.7708333333333	0.0370703347004045	0.00620136345337249	392609.242016278	-30.411348953717	118.4375	56.7708333333333
121.729166666667	53.7708333333333	0.037456530781317	0.00633189506513477	394006.364606224	-30.7219064779184	118.4375	56.7708333333333
121.770833333333	53.7708333333333	0.0377361851306927	0.00633652963191448	395416.24053921	-31.0301383765654	118.4375	56.7708333333333
121.8125	53.7708333333333	0.0371756510761279	0.00606357154530597	396838.733384703	-31.3360486394695	118.4375	56.7708333333333
121.854166666667	53.7708333333333	0.0355478988936661	0.00591150486397147	398273.707447248	-31.6396417888484	118.4375	56.7708333333333
121.895833333333	53.7708333333333	0.0351481014878584	0.00579725284896281	399721.02779599	-31.9409228618537	118.4375	56.7708333333333
121.9375	53.7708333333333	0.0348826022699696	0.00572726336608571	401180.560292744	-32.2398973932628	118.4375	56.7708333333333
121.979166666667	53.7708333333333	0.035775808509834	0.00571099534642054	402652.171618661	-32.5365713983587	118.4375	56.7708333333333
122.020833333333	53.7708333333333	0.0373939361493103	0.00552475311751787	404135.72929951	-32.8309513560076	118.4375	56.7708333333333
122.0625	53.7708333333333	0.0374807102534304	0.00575580474896006	405631.101729571	-33.1230441919442	118.4375	56.7708333333333
122.104166666667	53.7708333333333	0.0375021144431768	0.00583975016002467	407138.158194229	-33.412857262284	118.4375	56.7708333333333
122.145833333333	53.7708333333333	0.0379036431941245	0.00581506706278219	408656.768891257	-33.7003983372703	118.4375	56.7708333333333
122.1875	53.7708333333333	0.0346352654808901	0.005105288815742	454365.644820498	-42.381694030795	117.1875	56.6875
122.229166666667	53.7708333333333	0.0345762307072993	0.00535157202175211	444074.299974276	-34.7843556198842	118.0625	56.9791666666667
122.270833333333	53.7708333333333	0.0342624870605632	0.00532988665647322	445646.653688208	-35.0404337707492	118.0625	56.9791666666667
122.3125	53.7708333333333	0.0346841895935872	0.00545384613573327	411728.138454207	-34.2686975569798	118.520833333333	56.7708333333333
122.354166666667	53.7708333333333	0.0369273338951938	0.00565266003270548	416418.659068591	-35.1043227336609	118.4375	56.7708333333333
122.395833333333	53.7708333333333	0.0370515144812851	0.00576151489476942	418003.922773854	-35.3784162181766	118.4375	56.7708333333333
122.4375	53.7708333333333	0.0350866140505764	0.00557167982118888	419599.859171025	-35.6503023827664	118.4375	56.7708333333333
122.479166666667	53.7708333333333	0.0346201826211459	0.0053485844059303	421206.346377055	-35.9199917566264	118.4375	56.7708333333333
122.520833333333	53.7708333333333	0.0348003131041308	0.00528571617981134	470563.11779556	-36.9815459386257	117.854166666667	57.0625
122.5625	53.7708333333333	0.0350301458908196	0.00513458847034822	424214.630153222	-37.3837703018691	118.354166666667	56.7291666666667
122.604166666667	53.7708333333333	0.0346578547978886	0.00493457168716704	473886.180695422	-37.4442901893602	117.854166666667	57.0625
122.645833333333	53.7708333333333	0.036679130654618	0.00502994635741219	427570.407664792	-37.9010070285699	118.354166666667	56.7291666666667
122.6875	53.7708333333333	0.0373697052040602	0.00496566587088533	429392.852699193	-37.2358741244897	118.4375	56.7708333333333
122.729166666667	53.7708333333333	0.0372822724039871	0.00514710532909871	431060.144687175	-37.4926186073428	118.4375	56.7708333333333
122.770833333333	53.7708333333333	0.0377608413079363	0.00548516265763544	430964.998705258	-38.4096077560242	118.395833333333	56.7291666666667
122.8125	53.7708333333333	0.0372119854265355	0.0050809305985505	432676.562723263	-38.6607028244492	118.395833333333	56.7291666666667
122.854166666667	53.7708333333333	0.0364029737046121	0.00472815884235209	436119.933961073	-38.2502059413794	118.4375	56.7708333333333
122.895833333333	53.7708333333333	0.0345027847258853	0.00482164397478276	467515.8314754	-43.8878916660572	117.604166666667	56.6875
122.9375	53.7708333333333	0.0347177384653711	0.00484482305683131	487520.801967859	-39.2264637798392	117.854166666667	57.0625
122.979166666667	53.7708333333333	0.0343310536325677	0.00474501878717661	489262.162283804	-39.4416550967349	117.854166666667	57.0625
123.020833333333	53.7708333333333	0.0343800177566242	0.00488927387817172	473261.587205387	-44.5055148081609	117.604166666667	56.6875
123.0625	53.7708333333333	0.0341515806905974	0.00492677783424896	475190.849436299	-44.7077841598143	117.604166666667	56.6875
123.104166666667	53.7708333333333	0.0344963708837775	0.00549232394893715	543948.278842238	-51.1811822857647	116.1875	56.6458333333333
123.145833333333	53.7708333333333	0.0345087698396904	0.00485684380194991	479069.877962217	-45.107007706796	117.604166666667	56.6875
123.1875	53.7708333333333	0.0354121953505687	0.00478188070737775	447465.671201375	-42.3615884271288	118.270833333333	56.6458333333333
123.229166666667	53.7708333333333	0.0372667189984884	0.00479168619019096	478235.812379383	-44.2866295565011	117.770833333333	56.7291666666667
123.270833333333	53.7708333333333	0.0381745493513097	0.00506566938497001	444739.2983712	-39.4714624480049	118.645833333333	56.7708333333333
123.3125	53.7708333333333	0.0373883258291709	0.00448515976700098	455739.421902936	-41.7372430611002	118.354166666667	56.7291666666667
123.354166666667	53.7708333333333	0.0375695615508581	0.00447006365946285	484021.483351405	-44.883510730518	117.770833333333	56.7291666666667
123.395833333333	53.7708333333333	0.0380177146303521	0.00478749330897035	459413.152455998	-42.180769455707	118.354166666667	56.7291666666667
123.4375	53.7708333333333	0.0374692050721541	0.00433698217871407	461261.783165066	-42.3996714088149	118.354166666667	56.7291666666667
123.479166666667	53.7708333333333	0.0363856222015322	0.00409460071576021	460614.256759323	-43.8945421141238	118.270833333333	56.6458333333333
123.520833333333	53.7708333333333	0.0347268792340297	0.0041014711493601	496847.730054407	-46.8188249799382	117.604166666667	56.6875
123.5625	53.7708333333333	0.0347862570669928	0.00419264578477607	464438.401890025	-44.3152188311065	118.270833333333	56.6458333333333
123.604166666667	53.7708333333333	0.0365049557396493	0.00416581461474709	466361.24760525	-44.5227533075434	118.270833333333	56.6458333333333
123.645833333333	53.7708333333333	0.0350064523086287	0.00398007747672339	502884.346563559	-47.3598924575989	117.604166666667	56.6875
123.6875	53.7708333333333	0.0347445642888992	0.00392300127033453	504908.209020326	-47.5370936283549	117.604166666667	56.6875
123.729166666667	53.7708333333333	0.0369027443190256	0.00402911963617525	472171.815296891	-45.1343347345804	118.270833333333	56.6458333333333
123.770833333333	53.7708333333333	0.0366971047987713	0.00395102795545818	474122.39292456	-45.3345747065584	118.270833333333	56.6458333333333
123.8125	53.7708333333333	0.0380473332796243	0.0043396506904305	505733.344019854	-46.9434004598523	117.770833333333	56.7291666666667
123.854166666667	53.7708333333333	0.0364857544025431	0.00360200625937332	478043.623183288	-45.7297196357017	118.270833333333	56.6458333333333
123.895833333333	53.7708333333333	0.0348325358513089	0.00380706792749063	515111.820540688	-48.4000840913477	117.604166666667	56.6875
123.9375	53.7708333333333	0.0347395900792142	0.00393087538908559	481991.070626012	-46.1178567874438	118.270833333333	56.6458333333333
123.979166666667	53.7708333333333	0.0347120194603685	0.00379387053812833	483974.423740817	-46.3093367861405	118.270833333333	56.6458333333333
124.020833333333	53.7708333333333	0.0357000032076204	0.00409563122944759	485964.09079772	-46.4991119037908	118.270833333333	56.6458333333333
124.0625	53.7708333333333	0.0347768151353186	0.00374846707038398	487959.993854123	-46.6871976725675	118.270833333333	56.6458333333333
124.104166666667	53.7708333333333	0.0348969545060914	0.00356476898611123	525449.846596516	-49.2259989048237	117.604166666667	56.6875
124.145833333333	53.7708333333333	0.033785653907808	0.00388324690204992	527532.879981289	-49.3868836012395	117.604166666667	56.6875
124.1875	53.7708333333333	0.0346191042627856	0.00422476597368688	526088.099573881	-48.6525016812597	117.729166666667	56.7291666666667
124.229166666667	53.7708333333333	0.0330036807358097	0.00460718748689929	528153.131119419	-48.815400586866	117.729166666667	56.7291666666667
124.270833333333	53.7708333333333	0.0342742276393112	0.0044073263107015	539676.175362744	-50.8838724413418	117.4375	56.6458333333333
124.3125	53.7708333333333	0.0340242582822036	0.00413647934471735	535914.418719028	-50.0165393008984	117.604166666667	56.6875
124.354166666667	53.7708333333333	0.0345329267390035	0.00405559724692461	538021.862376887	-50.1705477065289	117.604166666667	56.6875
124.395833333333	53.7708333333333	0.0343732410454017	0.00408321981676326	540134.015403985	-50.323219638923	117.604166666667	56.6875
124.4375	53.7708333333333	0.0344052425410096	0.00413418280144712	542250.822017585	-50.4745677807491	117.604166666667	56.6875
124.479166666667	53.7708333333333	0.0343444353620777	0.00415943899920691	370319.351996591	-58.7493209948952	119.479166666667	55.3958333333333
124.520833333333	53.7708333333333	0.0345179702208377	0.00411068847545559	372670.34869282	-58.9346946362	119.479166666667	55.3958333333333
124.5625	53.7708333333333	0.0345740433585982	0.00510937372903853	375025.900609925	-59.1175291388529	119.479166666667	55.3958333333333
124.604166666667	53.7708333333333	0.034979148847885	0.00511871880844206	377385.921629288	-59.2978672667698	119.479166666667	55.3958333333333
124.645833333333	53.7708333333333	0.0345676548105752	0.00487441712686186	625782.241962879	-55.8450744855645	116.1875	56.6458333333333
124.6875	53.7708333333333	0.0344214761976857	0.00444035489824002	391903.277133457	-51.7418408089384	119.770833333333	55.8541666666667
124.729166666667	53.7708333333333	0.0345738694226444	0.00508089441567319	630334.888265381	-56.057599289618	116.1875	56.6458333333333
[truncated: 63,938 more rows]
