# Supplementary material for: Genomic insights into local adaptation and future climate-induced vulnerability of a keystone forest tree in East Asia
Source: Nat Commun. 2022 Nov 1;13:6541. doi: 10.1038/s41467-022-34206-8 (PMC9626627; doi:10.1038/s41467-022-34206-8)
Supplement: Supplementary file 8 — Source Data [file 41467_2022_34206_MOESM8_ESM.zip › Source data/supplementary_figures/local&forward&reverse/future_BCC_126_2080local_GF_offset.csv]

	lon	lat	offset
1	123.479166666821	54.6458333336662	0.0112142316777226
2	123.520833333488	54.6458333336662	0.011443899938719
3	123.562500000156	54.6458333336662	0.0117638823366373
4	123.604166666823	54.6458333336662	0.0125680913775657
5	123.645833333491	54.6458333336662	0.0128394146655208
6	123.729166666826	54.6458333336662	0.015606480320145
7	123.770833333494	54.6458333336662	0.0158672756378813
8	123.812500000161	54.6458333336662	0.0168599763185862
9	123.854166666829	54.6458333336662	0.0153504995097092
10	123.895833333496	54.6458333336662	0.0135697774105827
11	123.937500000164	54.6458333336662	0.013778983842844
12	123.979166666831	54.6458333336662	0.013249730597217
13	124.020833333499	54.6458333336662	0.0125773761927393
14	124.062500000166	54.6458333336662	0.012389978538983
15	124.104166666834	54.6458333336662	0.0125492383117923
16	124.145833333501	54.6458333336662	0.012365205523615
17	124.187500000169	54.6458333336662	0.0123029335583114
18	123.395833333486	54.6041666669987	0.0114488886317287
19	123.437500000153	54.6041666669987	0.0108945638668453
20	123.479166666821	54.6041666669987	0.0119274340254863
21	123.520833333488	54.6041666669987	0.0141652426853532
22	123.562500000156	54.6041666669987	0.0153414285558645
23	123.604166666823	54.6041666669987	0.0147812127888865
24	123.645833333491	54.6041666669987	0.0131020513532398
25	123.687500000158	54.6041666669987	0.0131279832816354
26	123.729166666826	54.6041666669987	0.0130437314891914
27	123.770833333494	54.6041666669987	0.0127211997733597
28	123.812500000161	54.6041666669987	0.0134658610747791
29	123.854166666829	54.6041666669987	0.0123514075841215
30	123.895833333496	54.6041666669987	0.0126179221432744
31	123.937500000164	54.6041666669987	0.0133661809808282
32	123.979166666831	54.6041666669987	0.0145245365635513
33	124.020833333499	54.6041666669987	0.0142943903419224
34	124.062500000166	54.6041666669987	0.0155147318562961
35	124.104166666834	54.6041666669987	0.0157478347668849
36	124.145833333501	54.6041666669987	0.0142346007966785
37	124.187500000169	54.6041666669987	0.0137898112616231
38	123.062500000146	54.5625000003311	0.0113683986082774
39	123.145833333481	54.5625000003311	0.0113457220355642
40	123.187500000148	54.5625000003311	0.00985312306206914
41	123.229166666816	54.5625000003311	0.0111789886537407
42	123.270833333483	54.5625000003311	0.0118975470242908
43	123.312500000151	54.5625000003311	0.0133089169344641
44	123.354166666818	54.5625000003311	0.0121444680890835
45	123.395833333486	54.5625000003311	0.0140883715023152
46	123.437500000153	54.5625000003311	0.0147143990121454
47	123.479166666821	54.5625000003311	0.0134766317319325
48	123.520833333488	54.5625000003311	0.0124319638913916
49	123.562500000156	54.5625000003311	0.0128050547641148
50	123.604166666823	54.5625000003311	0.0130303542073208
51	123.645833333491	54.5625000003311	0.0127203332078579
52	123.687500000158	54.5625000003311	0.0126601141667962
53	123.729166666826	54.5625000003311	0.012905478949805
54	123.770833333494	54.5625000003311	0.0121363897489946
55	123.812500000161	54.5625000003311	0.0116856606737935
56	123.854166666829	54.5625000003311	0.01265815159852
57	123.895833333496	54.5625000003311	0.0137327891028875
58	123.937500000164	54.5625000003311	0.0125532587413087
59	123.979166666831	54.5625000003311	0.0126592917633121
60	124.020833333499	54.5625000003311	0.0140771219533995
61	124.062500000166	54.5625000003311	0.0166083992654622
62	124.104166666834	54.5625000003311	0.0167249875448893
63	124.145833333501	54.5625000003311	0.0164710479621834
64	124.187500000169	54.5625000003311	0.0167901377102951
65	122.895833333476	54.5208333336636	0.0112259139726606
66	122.937500000143	54.5208333336636	0.0109817569604147
67	122.979166666811	54.5208333336636	0.0122598577939266
68	123.020833333478	54.5208333336636	0.0131319918678148
69	123.062500000146	54.5208333336636	0.0122658405919366
70	123.104166666813	54.5208333336636	0.0108745015566946
71	123.145833333481	54.5208333336636	0.00985433488286848
72	123.229166666816	54.5208333336636	0.0145523445374929
73	123.270833333483	54.5208333336636	0.0148397360558656
74	123.312500000151	54.5208333336636	0.0156494182317938
75	123.354166666818	54.5208333336636	0.0127453770817125
76	123.395833333486	54.5208333336636	0.0133671751530564
77	123.437500000153	54.5208333336636	0.0133887877368916
78	123.479166666821	54.5208333336636	0.0123050245506022
79	123.520833333488	54.5208333336636	0.0119935898439203
80	123.562500000156	54.5208333336636	0.0122900876487158
81	123.604166666823	54.5208333336636	0.0123144212337175
82	123.645833333491	54.5208333336636	0.0115956474442163
83	123.687500000158	54.5208333336636	0.0114993738792966
84	123.729166666826	54.5208333336636	0.0108540410362505
85	123.770833333494	54.5208333336636	0.0105686429953002
86	123.812500000161	54.5208333336636	0.0099589350105942
87	123.854166666829	54.5208333336636	0.0107354507131485
88	123.937500000164	54.5208333336636	0.0103637909482083
89	123.979166666831	54.5208333336636	0.0117808731823963
90	124.020833333499	54.5208333336636	0.0134535251340405
91	124.104166666834	54.5208333336636	0.0127181866392017
92	124.145833333501	54.5208333336636	0.0119626690993019
93	124.187500000169	54.5208333336636	0.0130321148470433
94	124.229166666836	54.5208333336636	0.0131493379995088
95	124.270833333504	54.5208333336636	0.0130648825262292
96	124.312500000171	54.5208333336636	0.0128430866310338
97	122.81250000014	54.479166666996	0.0131572676769395
98	122.854166666808	54.479166666996	0.01379473115563
99	122.895833333476	54.479166666996	0.0135186251517264
100	122.937500000143	54.479166666996	0.0113476583008516
101	123.020833333478	54.479166666996	0.0115953293887921
102	123.062500000146	54.479166666996	0.0122366697382659
103	123.104166666813	54.479166666996	0.0100490066188918
104	123.187500000148	54.479166666996	0.0105080117989448
105	123.229166666816	54.479166666996	0.0117072503375746
106	123.270833333483	54.479166666996	0.0137455073880702
107	123.312500000151	54.479166666996	0.0140787003410957
108	123.354166666818	54.479166666996	0.0145594234851623
109	123.395833333486	54.479166666996	0.0140005844450244
110	123.437500000153	54.479166666996	0.012203639449101
111	123.479166666821	54.479166666996	0.0113386062093669
112	123.520833333488	54.479166666996	0.0111120518975411
113	123.562500000156	54.479166666996	0.0109165222373359
114	123.604166666823	54.479166666996	0.0119283123108354
115	123.645833333491	54.479166666996	0.0120052109912273
116	123.687500000158	54.479166666996	0.0120888421195419
117	123.729166666826	54.479166666996	0.0114402607597491
118	123.770833333494	54.479166666996	0.0110380819182809
119	123.812500000161	54.479166666996	0.00980706846245985
120	123.854166666829	54.479166666996	0.00992372747575755
121	123.937500000164	54.479166666996	0.0106685031162306
122	123.979166666831	54.479166666996	0.0113863153949406
123	124.020833333499	54.479166666996	0.0123261055357009
124	124.062500000166	54.479166666996	0.0115134238077928
125	124.104166666834	54.479166666996	0.0121911067533308
126	124.145833333501	54.479166666996	0.0126169386139493
127	124.187500000169	54.479166666996	0.0125388572368251
128	124.229166666836	54.479166666996	0.0137852189420028
129	124.270833333504	54.479166666996	0.0157596449495608
130	124.312500000171	54.479166666996	0.0167469324005145
131	124.354166666839	54.479166666996	0.0159713140446823
132	124.395833333506	54.479166666996	0.0156057147957313
133	122.81250000014	54.4375000003285	0.0134149610657322
134	122.854166666808	54.4375000003285	0.011315549973751
135	122.895833333476	54.4375000003285	0.0110236423770711
136	122.937500000143	54.4375000003285	0.011078501823531
137	122.979166666811	54.4375000003285	0.00966148018342505
138	123.020833333478	54.4375000003285	0.0107777391698219
139	123.062500000146	54.4375000003285	0.00959796789271872
140	123.104166666813	54.4375000003285	0.0100171414523918
141	123.145833333481	54.4375000003285	0.0109896331124572
142	123.187500000148	54.4375000003285	0.0111579020285726
143	123.229166666816	54.4375000003285	0.0118095108938045
144	123.270833333483	54.4375000003285	0.0139399343601144
145	123.312500000151	54.4375000003285	0.0159006446277746
146	123.354166666818	54.4375000003285	0.0122643181759071
147	123.395833333486	54.4375000003285	0.0132172888758766
148	123.437500000153	54.4375000003285	0.0133148110497809
149	123.479166666821	54.4375000003285	0.0118929162582144
150	123.520833333488	54.4375000003285	0.0112751641349207
151	123.562500000156	54.4375000003285	0.0100441544145267
152	123.604166666823	54.4375000003285	0.0109854082587616
153	123.645833333491	54.4375000003285	0.0106174612816891
154	123.687500000158	54.4375000003285	0.0108976600580752
155	123.729166666826	54.4375000003285	0.0103431006952836
156	123.770833333494	54.4375000003285	0.0103113250414033
157	123.812500000161	54.4375000003285	0.00989576472785566
158	123.854166666829	54.4375000003285	0.00884861983272985
159	123.895833333496	54.4375000003285	0.0089978345599626
160	123.937500000164	54.4375000003285	0.0103128988249616
161	123.979166666831	54.4375000003285	0.0105243803302372
162	124.020833333499	54.4375000003285	0.0111724891395419
163	124.062500000166	54.4375000003285	0.0104825681340925
164	124.104166666834	54.4375000003285	0.0119970468713794
165	124.145833333501	54.4375000003285	0.0119359883091969
166	124.187500000169	54.4375000003285	0.0115128684414559
167	124.229166666836	54.4375000003285	0.012429299197229
168	124.270833333504	54.4375000003285	0.0134418377692156
169	124.312500000171	54.4375000003285	0.0142826447747015
170	124.354166666839	54.4375000003285	0.0156486649993086
171	124.395833333506	54.4375000003285	0.0150425676145069
172	124.437500000174	54.4375000003285	0.0147550823164514
173	124.479166666841	54.4375000003285	0.0133738221064033
174	122.270833333463	54.3958333336609	0.01150434747497
175	122.31250000013	54.3958333336609	0.0140707820631551
176	122.395833333465	54.3958333336609	0.0113241207616922
177	122.437500000133	54.3958333336609	0.011409918924552
178	122.4791666668	54.3958333336609	0.0138566427161125
179	122.520833333468	54.3958333336609	0.0125412636750766
180	122.854166666808	54.3958333336609	0.0107868248449061
181	122.895833333476	54.3958333336609	0.0100581606703427
182	122.937500000143	54.3958333336609	0.00988881336391859
183	122.979166666811	54.3958333336609	0.00974734819464864
184	123.020833333478	54.3958333336609	0.00946120551627411
185	123.062500000146	54.3958333336609	0.00945976413323651
186	123.145833333481	54.3958333336609	0.0110600147191576
187	123.187500000148	54.3958333336609	0.0123553553412674
188	123.229166666816	54.3958333336609	0.0128243074774969
189	123.270833333483	54.3958333336609	0.0134303486540234
190	123.312500000151	54.3958333336609	0.0121490748151695
191	123.354166666818	54.3958333336609	0.0115396438060673
192	123.395833333486	54.3958333336609	0.0105883368146446
193	123.437500000153	54.3958333336609	0.0112789437781427
194	123.520833333488	54.3958333336609	0.0106654188840354
195	123.562500000156	54.3958333336609	0.0107151135517577
196	123.604166666823	54.3958333336609	0.0091645839586118
197	123.645833333491	54.3958333336609	0.0108058544831316
198	123.687500000158	54.3958333336609	0.010656077073905
199	123.729166666826	54.3958333336609	0.0102546851724637
200	123.770833333494	54.3958333336609	0.00923092581778981
201	123.812500000161	54.3958333336609	0.00926899202397513
202	123.854166666829	54.3958333336609	0.00914386016342736
203	123.895833333496	54.3958333336609	0.00907217772042022
204	123.937500000164	54.3958333336609	0.00881709300069334
205	123.979166666831	54.3958333336609	0.00932216956067952
206	124.020833333499	54.3958333336609	0.0105516937630055
207	124.270833333504	54.3958333336609	0.0123585990250969
208	124.312500000171	54.3958333336609	0.0147450551970633
209	124.354166666839	54.3958333336609	0.015975923148058
210	124.395833333506	54.3958333336609	0.0155316928426807
211	124.437500000174	54.3958333336609	0.0128908837739786
212	124.479166666841	54.3958333336609	0.0117936868201398
213	124.520833333509	54.3958333336609	0.0113123636171962
214	122.020833333457	54.3541666669934	0.0131919719411727
215	122.062500000125	54.3541666669934	0.0123072816638777
216	122.14583333346	54.3541666669934	0.012729085034005
217	122.187500000128	54.3541666669934	0.01243918817892
218	122.270833333463	54.3541666669934	0.0111937782942634
219	122.31250000013	54.3541666669934	0.0108415511887483
220	122.437500000133	54.3541666669934	0.0103803739426823
221	122.4791666668	54.3541666669934	0.0113162534612276
222	122.562500000135	54.3541666669934	0.0113474267996177
223	122.604166666803	54.3541666669934	0.0104741101653381
224	122.64583333347	54.3541666669934	0.0112653827901283
225	122.895833333476	54.3541666669934	0.0109677311244034
226	122.937500000143	54.3541666669934	0.011289747140323
227	122.979166666811	54.3541666669934	0.0110277014771508
228	123.020833333478	54.3541666669934	0.0101086633603254
229	123.062500000146	54.3541666669934	0.0105020076726052
230	123.104166666813	54.3541666669934	0.00988298851784344
231	123.145833333481	54.3541666669934	0.0104429100001391
232	123.187500000148	54.3541666669934	0.0110684195492674
233	123.229166666816	54.3541666669934	0.0108122065810151
234	123.270833333483	54.3541666669934	0.010778802146645
235	123.354166666818	54.3541666669934	0.00983740759262353
236	123.395833333486	54.3541666669934	0.0106356095591779
237	123.479166666821	54.3541666669934	0.0106940742237365
238	123.520833333488	54.3541666669934	0.0104281163340042
239	123.562500000156	54.3541666669934	0.00957469592942854
240	123.687500000158	54.3541666669934	0.00927145413336795
241	123.729166666826	54.3541666669934	0.00904637684463568
242	123.770833333494	54.3541666669934	0.00937881098026489
243	123.854166666829	54.3541666669934	0.00927984479858333
244	123.895833333496	54.3541666669934	0.0092649774638788
245	123.937500000164	54.3541666669934	0.00900045227166642
246	123.979166666831	54.3541666669934	0.00912948571143677
247	124.020833333499	54.3541666669934	0.0102186490006012
248	124.062500000166	54.3541666669934	0.00954081178004712
249	124.104166666834	54.3541666669934	0.0101032181218728
250	124.145833333501	54.3541666669934	0.00986107155377604
251	124.187500000169	54.3541666669934	0.011113744601002
252	124.270833333504	54.3541666669934	0.0116983136549516
253	124.312500000171	54.3541666669934	0.014789402610163
254	124.354166666839	54.3541666669934	0.0136906213329462
255	124.395833333506	54.3541666669934	0.0157026016549891
256	124.437500000174	54.3541666669934	0.0144965243924314
257	124.479166666841	54.3541666669934	0.012350200446211
258	124.520833333509	54.3541666669934	0.0105476188991427
259	121.47916666678	54.3125000003258	0.0175611857304249
260	121.520833333447	54.3125000003258	0.0177549339714542
261	121.562500000115	54.3125000003258	0.0178072695173319
262	121.604166666782	54.3125000003258	0.0177399095475779
263	121.64583333345	54.3125000003258	0.0159203144013031
264	121.687500000117	54.3125000003258	0.0160251453382243
265	121.729166666785	54.3125000003258	0.0165353638482767
266	121.770833333452	54.3125000003258	0.0135445445550896
267	121.81250000012	54.3125000003258	0.0120009575140647
268	121.895833333455	54.3125000003258	0.0129827151314266
269	121.937500000122	54.3125000003258	0.0145436745261107
270	121.97916666679	54.3125000003258	0.0171180993623802
271	122.062500000125	54.3125000003258	0.0162862360593522
272	122.104166666793	54.3125000003258	0.0147247546689914
273	122.14583333346	54.3125000003258	0.0121568914951385
274	122.187500000128	54.3125000003258	0.0130587824929357
275	122.229166666795	54.3125000003258	0.013369805648312
276	122.270833333463	54.3125000003258	0.0129012543683006
277	122.354166666798	54.3125000003258	0.0129686370612689
278	122.395833333465	54.3125000003258	0.0115860121682787
279	122.437500000133	54.3125000003258	0.0109553541993398
280	122.4791666668	54.3125000003258	0.0104088338492484
281	122.520833333468	54.3125000003258	0.0104645035825721
282	122.562500000135	54.3125000003258	0.0101828076523825
283	122.604166666803	54.3125000003258	0.0103096325954835
284	122.64583333347	54.3125000003258	0.010590537080248
285	122.687500000138	54.3125000003258	0.0109422126603796
286	122.729166666805	54.3125000003258	0.0113169166288586
287	122.770833333473	54.3125000003258	0.0115022408902754
288	122.81250000014	54.3125000003258	0.0115379753980619
289	122.854166666808	54.3125000003258	0.0109843459476012
290	122.895833333476	54.3125000003258	0.0110254839595418
291	122.937500000143	54.3125000003258	0.0109862470294478
292	122.979166666811	54.3125000003258	0.010766068707725
293	123.020833333478	54.3125000003258	0.0103669186086272
294	123.104166666813	54.3125000003258	0.00980451851076978
295	123.145833333481	54.3125000003258	0.0104670963610882
296	123.187500000148	54.3125000003258	0.0100941660544279
297	123.229166666816	54.3125000003258	0.00966677659373511
298	123.312500000151	54.3125000003258	0.00974158724334703
299	123.354166666818	54.3125000003258	0.00951949619494611
300	123.395833333486	54.3125000003258	0.00939992688888192
301	123.437500000153	54.3125000003258	0.00936329572690049
302	123.479166666821	54.3125000003258	0.00991360444719499
303	123.520833333488	54.3125000003258	0.0099608726006101
304	123.645833333491	54.3125000003258	0.00940836355663439
305	123.729166666826	54.3125000003258	0.00937453366023345
306	123.770833333494	54.3125000003258	0.0092246099690848
307	123.812500000161	54.3125000003258	0.00915084808602919
308	123.854166666829	54.3125000003258	0.00925966298888627
309	123.937500000164	54.3125000003258	0.00904182300046266
310	123.979166666831	54.3125000003258	0.00922805918239384
311	124.020833333499	54.3125000003258	0.0100959790969377
312	124.062500000166	54.3125000003258	0.00931141179386069
313	124.104166666834	54.3125000003258	0.00901057272553344
314	124.145833333501	54.3125000003258	0.0105547792283504
315	124.187500000169	54.3125000003258	0.0108010947610472
316	124.229166666836	54.3125000003258	0.0104866645618123
317	124.270833333504	54.3125000003258	0.0108657336366587
318	124.312500000171	54.3125000003258	0.0112199744195163
319	124.354166666839	54.3125000003258	0.011298896917728
320	124.395833333506	54.3125000003258	0.0116592829838374
321	124.437500000174	54.3125000003258	0.0110588169235029
322	124.562500000177	54.3125000003258	0.00985719660428069
323	124.604166666844	54.3125000003258	0.00870657584968493
324	124.645833333512	54.3125000003258	0.00954278650271772
325	121.354166666777	54.2708333336582	0.0144493838751186
326	121.395833333445	54.2708333336582	0.0152800243905149
327	121.437500000112	54.2708333336582	0.0149804123997945
328	121.47916666678	54.2708333336582	0.0155228968813701
329	121.520833333447	54.2708333336582	0.0165657026700576
330	121.562500000115	54.2708333336582	0.0149475455648684
331	121.64583333345	54.2708333336582	0.015612814218161
332	121.687500000117	54.2708333336582	0.0127151647438433
333	121.729166666785	54.2708333336582	0.0138252853843267
334	121.81250000012	54.2708333336582	0.0127958962799961
335	121.854166666787	54.2708333336582	0.0116192685489754
336	121.895833333455	54.2708333336582	0.0126754749394676
337	121.937500000122	54.2708333336582	0.0146529583184309
338	121.97916666679	54.2708333336582	0.0132887819857672
339	122.020833333457	54.2708333336582	0.0134561104338817
340	122.062500000125	54.2708333336582	0.0127896316211233
341	122.104166666793	54.2708333336582	0.012912883915632
342	122.14583333346	54.2708333336582	0.0128386563160671
343	122.187500000128	54.2708333336582	0.012676706853497
344	122.229166666795	54.2708333336582	0.0117414765828698
345	122.270833333463	54.2708333336582	0.0128816807617311
346	122.31250000013	54.2708333336582	0.0118507839254542
347	122.354166666798	54.2708333336582	0.0117041950112199
348	122.395833333465	54.2708333336582	0.0113818380923755
349	122.437500000133	54.2708333336582	0.0104855745057925
350	122.4791666668	54.2708333336582	0.00993561613621505
351	122.520833333468	54.2708333336582	0.00989585011052549
352	122.562500000135	54.2708333336582	0.00987830776675453
353	122.604166666803	54.2708333336582	0.0102589863844755
354	122.64583333347	54.2708333336582	0.0104691751283748
355	122.687500000138	54.2708333336582	0.0108895104680692
356	122.729166666805	54.2708333336582	0.0112733499689603
357	122.770833333473	54.2708333336582	0.0111029098662368
358	122.81250000014	54.2708333336582	0.0110214141528928
359	122.854166666808	54.2708333336582	0.00959099444924372
360	122.895833333476	54.2708333336582	0.00951113783327634
361	122.937500000143	54.2708333336582	0.00953264714426587
362	122.979166666811	54.2708333336582	0.0100866829719613
363	123.020833333478	54.2708333336582	0.0112962419365694
364	123.062500000146	54.2708333336582	0.00978115405777983
365	123.104166666813	54.2708333336582	0.00955272674674627
366	123.145833333481	54.2708333336582	0.0112834841092577
367	123.187500000148	54.2708333336582	0.010425270743337
368	123.229166666816	54.2708333336582	0.00965929231420623
369	123.270833333483	54.2708333336582	0.00959979123071137
370	123.312500000151	54.2708333336582	0.010153813529738
371	123.354166666818	54.2708333336582	0.00938627446191744
372	123.395833333486	54.2708333336582	0.00948849194389553
373	123.437500000153	54.2708333336582	0.00966201113118807
374	123.479166666821	54.2708333336582	0.0102881944162463
375	123.520833333488	54.2708333336582	0.00932689310075013
376	123.562500000156	54.2708333336582	0.00920756858339846
377	123.604166666823	54.2708333336582	0.00925757723464206
378	123.645833333491	54.2708333336582	0.00941388274658934
379	123.687500000158	54.2708333336582	0.00919813538138457
380	123.729166666826	54.2708333336582	0.00986284777889528
381	123.770833333494	54.2708333336582	0.010337934003452
382	123.812500000161	54.2708333336582	0.0094646701158837
383	123.854166666829	54.2708333336582	0.00928036864665025
384	123.895833333496	54.2708333336582	0.0096524252448308
385	123.937500000164	54.2708333336582	0.010567883837162
386	123.979166666831	54.2708333336582	0.0104138272621124
387	124.020833333499	54.2708333336582	0.00941533116955962
388	124.062500000166	54.2708333336582	0.00923189507531919
389	124.104166666834	54.2708333336582	0.00885610284376356
390	124.145833333501	54.2708333336582	0.0102656122563496
391	124.229166666836	54.2708333336582	0.00960597211860725
392	124.270833333504	54.2708333336582	0.0101000211334556
393	124.312500000171	54.2708333336582	0.0101869684941788
394	124.354166666839	54.2708333336582	0.0102068633021493
395	124.395833333506	54.2708333336582	0.0103888077505089
396	124.437500000174	54.2708333336582	0.0101590669601222
397	124.479166666841	54.2708333336582	0.0101502488643093
398	124.520833333509	54.2708333336582	0.00991383316094408
399	124.562500000177	54.2708333336582	0.00993582689653684
400	124.604166666844	54.2708333336582	0.0093026393473463
401	124.645833333512	54.2708333336582	0.00892142838470877
402	124.687500000179	54.2708333336582	0.00921373557078629
403	124.729166666847	54.2708333336582	0.00938931008898654
404	121.187500000107	54.2291666669907	0.0124765306543282
405	121.229166666774	54.2291666669907	0.0138462959071685
406	121.270833333442	54.2291666669907	0.0144535545283482
407	121.31250000011	54.2291666669907	0.0132696275141825
408	121.354166666777	54.2291666669907	0.0127527289777952
409	121.395833333445	54.2291666669907	0.0137462846742701
410	121.437500000112	54.2291666669907	0.0122464367764362
411	121.47916666678	54.2291666669907	0.014570404091026
412	121.520833333447	54.2291666669907	0.0139749896356828
413	121.562500000115	54.2291666669907	0.0135268296574199
414	121.604166666782	54.2291666669907	0.0141533343927406
415	121.64583333345	54.2291666669907	0.0120022498407806
416	121.687500000117	54.2291666669907	0.0120134232823102
417	121.770833333452	54.2291666669907	0.0116688957855469
418	121.81250000012	54.2291666669907	0.0111529365082853
419	121.895833333455	54.2291666669907	0.0130049505643525
420	121.937500000122	54.2291666669907	0.0112845571317376
421	121.97916666679	54.2291666669907	0.0112115595278435
422	122.020833333457	54.2291666669907	0.0135848915478707
423	122.062500000125	54.2291666669907	0.0130894935893538
424	122.187500000128	54.2291666669907	0.0114499548779773
425	122.229166666795	54.2291666669907	0.0110265298579127
426	122.270833333463	54.2291666669907	0.0111572685542559
427	122.31250000013	54.2291666669907	0.0111075152018955
428	122.354166666798	54.2291666669907	0.0108716150745891
429	122.395833333465	54.2291666669907	0.0113761567471453
430	122.437500000133	54.2291666669907	0.0114173655770242
431	122.4791666668	54.2291666669907	0.0100054470054892
432	122.520833333468	54.2291666669907	0.00993134790233831
433	122.562500000135	54.2291666669907	0.00979169349632654
434	122.604166666803	54.2291666669907	0.00972721247509699
435	122.64583333347	54.2291666669907	0.0102507838955133
436	122.687500000138	54.2291666669907	0.0111818411402659
437	122.729166666805	54.2291666669907	0.0107833192622295
438	122.770833333473	54.2291666669907	0.0111891133904001
439	122.81250000014	54.2291666669907	0.0112919305063227
440	122.854166666808	54.2291666669907	0.0109120838749588
441	122.895833333476	54.2291666669907	0.0098930102414079
442	122.937500000143	54.2291666669907	0.00965150030640089
443	122.979166666811	54.2291666669907	0.00968572217842762
444	123.020833333478	54.2291666669907	0.0097696296927291
445	123.062500000146	54.2291666669907	0.0102854141088958
446	123.104166666813	54.2291666669907	0.0106139233778714
447	123.145833333481	54.2291666669907	0.0111257047513732
448	123.187500000148	54.2291666669907	0.0117911819672477
449	123.229166666816	54.2291666669907	0.011694592278484
450	123.270833333483	54.2291666669907	0.0117575663075937
451	123.312500000151	54.2291666669907	0.0105188453159545
452	123.354166666818	54.2291666669907	0.011241727456934
453	123.395833333486	54.2291666669907	0.00955506846546768
454	123.437500000153	54.2291666669907	0.00947211731710488
455	123.479166666821	54.2291666669907	0.00937762623846462
456	123.520833333488	54.2291666669907	0.00982715989579186
457	123.645833333491	54.2291666669907	0.0109836144769936
458	123.687500000158	54.2291666669907	0.0110588618225701
459	123.729166666826	54.2291666669907	0.0111195669446805
460	123.770833333494	54.2291666669907	0.0109875645761117
461	123.812500000161	54.2291666669907	0.00937348520718089
462	123.854166666829	54.2291666669907	0.00917653374683132
463	123.895833333496	54.2291666669907	0.00911287238204848
464	123.937500000164	54.2291666669907	0.00937042498827172
465	123.979166666831	54.2291666669907	0.00947225050319161
466	124.020833333499	54.2291666669907	0.00893215005760403
467	124.062500000166	54.2291666669907	0.00892928674183815
468	124.104166666834	54.2291666669907	0.00872453218186379
469	124.145833333501	54.2291666669907	0.00945602546756085
470	124.187500000169	54.2291666669907	0.00955635756566703
471	124.229166666836	54.2291666669907	0.00908262448325244
472	124.270833333504	54.2291666669907	0.00942823725513893
473	124.312500000171	54.2291666669907	0.0101758279565137
474	124.354166666839	54.2291666669907	0.0107348627645368
475	124.395833333506	54.2291666669907	0.010107801725301
476	124.437500000174	54.2291666669907	0.00926719492983574
477	124.479166666841	54.2291666669907	0.00955447392016636
478	124.520833333509	54.2291666669907	0.00918791617310003
479	124.562500000177	54.2291666669907	0.00958509056228042
480	124.604166666844	54.2291666669907	0.0096147466061532
481	124.687500000179	54.2291666669907	0.00894734657019298
482	124.729166666847	54.2291666669907	0.00883629121127955
483	124.770833333514	54.2291666669907	0.00880305803109406
484	124.812500000182	54.2291666669907	0.0088534751989251
485	124.854166666849	54.2291666669907	0.00914346767301784
486	120.187500000086	54.1875000003231	0.0183306985045012
487	120.229166666754	54.1875000003231	0.0183578640012555
488	120.270833333421	54.1875000003231	0.0186387320682666
489	120.354166666756	54.1875000003231	0.0186957210367729
490	120.979166666769	54.1875000003231	0.0165642784594405
491	121.020833333437	54.1875000003231	0.0151746424101264
492	121.062500000104	54.1875000003231	0.0137825797709438
493	121.104166666772	54.1875000003231	0.0118373110999607
494	121.145833333439	54.1875000003231	0.0109219648446501
495	121.187500000107	54.1875000003231	0.0125558372410089
496	121.229166666774	54.1875000003231	0.0124565281223426
497	121.270833333442	54.1875000003231	0.0135566017559921
498	121.31250000011	54.1875000003231	0.0141377566321744
499	121.354166666777	54.1875000003231	0.0119490377559676
500	121.395833333445	54.1875000003231	0.0117475257352669
501	121.437500000112	54.1875000003231	0.0130186296951566
502	121.47916666678	54.1875000003231	0.0129470822340242
503	121.520833333447	54.1875000003231	0.0120025989904342
504	121.562500000115	54.1875000003231	0.0120913105499049
505	121.604166666782	54.1875000003231	0.0118059717603383
506	121.64583333345	54.1875000003231	0.0115538882594806
507	121.687500000117	54.1875000003231	0.0133559895325094
508	121.729166666785	54.1875000003231	0.0151068301390352
509	121.770833333452	54.1875000003231	0.0152958787524679
510	121.81250000012	54.1875000003231	0.0121461749598326
511	121.854166666787	54.1875000003231	0.0109413759877717
512	121.937500000122	54.1875000003231	0.0102313419184005
513	122.020833333457	54.1875000003231	0.0151199271317532
514	122.062500000125	54.1875000003231	0.0151256891056975
515	122.104166666793	54.1875000003231	0.0129030194850249
516	122.14583333346	54.1875000003231	0.0114192932230839
517	122.187500000128	54.1875000003231	0.0108490201715146
518	122.229166666795	54.1875000003231	0.0110314450891769
519	122.270833333463	54.1875000003231	0.0107497813792972
520	122.31250000013	54.1875000003231	0.0101427182562806
521	122.354166666798	54.1875000003231	0.0102720504189506
522	122.395833333465	54.1875000003231	0.0107067844091338
523	122.437500000133	54.1875000003231	0.0109768318642231
524	122.520833333468	54.1875000003231	0.010773144993915
525	122.562500000135	54.1875000003231	0.0101257939147879
526	122.604166666803	54.1875000003231	0.0101544781761894
527	122.64583333347	54.1875000003231	0.0102202817203022
528	122.687500000138	54.1875000003231	0.0104054989608518
529	122.729166666805	54.1875000003231	0.00992928240293207
530	122.770833333473	54.1875000003231	0.0108529653039769
531	122.81250000014	54.1875000003231	0.0121399082249797
532	122.854166666808	54.1875000003231	0.0109768401203038
533	122.937500000143	54.1875000003231	0.00985037436031355
534	122.979166666811	54.1875000003231	0.00995595243106749
535	123.020833333478	54.1875000003231	0.0101523057489386
536	123.062500000146	54.1875000003231	0.00987276927803165
537	123.145833333481	54.1875000003231	0.00992309213596182
538	123.187500000148	54.1875000003231	0.0101918321026947
539	123.229166666816	54.1875000003231	0.0100999818405679
540	123.270833333483	54.1875000003231	0.011736972908872
541	123.312500000151	54.1875000003231	0.0116273260702915
542	123.354166666818	54.1875000003231	0.0116826614229492
543	123.395833333486	54.1875000003231	0.0114296791619546
544	123.437500000153	54.1875000003231	0.0107261619746481
545	123.479166666821	54.1875000003231	0.00965780016125107
546	123.562500000156	54.1875000003231	0.0110752463428088
547	123.604166666823	54.1875000003231	0.0114227876949854
548	123.645833333491	54.1875000003231	0.0113980101298881
549	123.687500000158	54.1875000003231	0.0111462400783489
550	123.729166666826	54.1875000003231	0.0112180909729334
551	123.770833333494	54.1875000003231	0.0108630552730999
552	123.812500000161	54.1875000003231	0.00939522002752256
553	123.854166666829	54.1875000003231	0.0093834878143093
554	123.895833333496	54.1875000003231	0.00946948864714441
555	123.937500000164	54.1875000003231	0.00917779352398872
556	123.979166666831	54.1875000003231	0.00889830079396608
557	124.020833333499	54.1875000003231	0.00897812357004422
558	124.062500000166	54.1875000003231	0.00894969286478318
559	124.104166666834	54.1875000003231	0.00890868070241167
560	124.145833333501	54.1875000003231	0.00904070989229375
561	124.229166666836	54.1875000003231	0.00905296160302167
562	124.270833333504	54.1875000003231	0.00907789800860302
563	124.312500000171	54.1875000003231	0.00928485697950095
564	124.354166666839	54.1875000003231	0.00957196949781201
565	124.395833333506	54.1875000003231	0.0100020700844259
566	124.437500000174	54.1875000003231	0.0103928479388425
567	124.479166666841	54.1875000003231	0.00928220281090293
568	124.520833333509	54.1875000003231	0.00848529990331376
569	124.562500000177	54.1875000003231	0.00874064465175626
570	124.604166666844	54.1875000003231	0.00868535628103314
571	124.645833333512	54.1875000003231	0.00909934633631018
572	124.687500000179	54.1875000003231	0.00955203773942583
573	124.729166666847	54.1875000003231	0.00896691552200487
574	124.770833333514	54.1875000003231	0.00885692813808081
575	124.812500000182	54.1875000003231	0.00961807046833805
576	124.854166666849	54.1875000003231	0.0102605153364936
577	124.937500000184	54.1875000003231	0.00974506710253377
578	120.145833333419	54.1458333336556	0.0186536566252845
579	120.187500000086	54.1458333336556	0.0184484443893355
580	120.229166666754	54.1458333336556	0.0187280372296693
581	120.312500000089	54.1458333336556	0.0186377144107357
582	120.354166666756	54.1458333336556	0.018645062894942
583	120.395833333424	54.1458333336556	0.0187826054815886
584	120.437500000091	54.1458333336556	0.0184798649533679
585	120.479166666759	54.1458333336556	0.018230704900381
586	120.520833333427	54.1458333336556	0.0169095605806718
587	120.562500000094	54.1458333336556	0.0148516104920087
588	120.937500000102	54.1458333336556	0.0124610574361079
589	120.979166666769	54.1458333336556	0.0121829832466349
590	121.062500000104	54.1458333336556	0.0121728042451825
591	121.104166666772	54.1458333336556	0.0123925464416352
592	121.145833333439	54.1458333336556	0.0114613230063999
593	121.187500000107	54.1458333336556	0.0123886921021782
594	121.270833333442	54.1458333336556	0.0117761516516912
595	121.31250000011	54.1458333336556	0.0117524393123573
596	121.354166666777	54.1458333336556	0.0120469700945576
597	121.395833333445	54.1458333336556	0.0102827238484422
598	121.437500000112	54.1458333336556	0.0114831184071229
599	121.47916666678	54.1458333336556	0.011531721447072
600	121.520833333447	54.1458333336556	0.0112513578675504
601	121.562500000115	54.1458333336556	0.0114342424800582
602	121.604166666782	54.1458333336556	0.0119550215740375
603	121.64583333345	54.1458333336556	0.0134013366507266
604	121.687500000117	54.1458333336556	0.0142538782548949
605	121.729166666785	54.1458333336556	0.0149711772232521
606	121.770833333452	54.1458333336556	0.0141588966648929
607	121.81250000012	54.1458333336556	0.0123526343007518
608	121.854166666787	54.1458333336556	0.0113237938533394
609	121.895833333455	54.1458333336556	0.0114347749008504
610	121.937500000122	54.1458333336556	0.0105150079734719
611	121.97916666679	54.1458333336556	0.0109970994165152
612	122.020833333457	54.1458333336556	0.0129471013854644
613	122.062500000125	54.1458333336556	0.01106635470555
614	122.104166666793	54.1458333336556	0.0111490992540049
615	122.14583333346	54.1458333336556	0.010702360811788
616	122.187500000128	54.1458333336556	0.0100292692569574
617	122.229166666795	54.1458333336556	0.00983117805342776
618	122.270833333463	54.1458333336556	0.0103619374285912
619	122.31250000013	54.1458333336556	0.0104656327414847
620	122.354166666798	54.1458333336556	0.01001906295155
621	122.395833333465	54.1458333336556	0.0101683283387141
622	122.437500000133	54.1458333336556	0.0111063018675834
623	122.4791666668	54.1458333336556	0.0113007880343882
624	122.520833333468	54.1458333336556	0.0114084921463033
625	122.562500000135	54.1458333336556	0.0108061303025946
626	122.604166666803	54.1458333336556	0.0108092619581218
627	122.64583333347	54.1458333336556	0.0104674118812585
628	122.687500000138	54.1458333336556	0.0106163385524272
629	122.729166666805	54.1458333336556	0.0115836581530535
630	122.770833333473	54.1458333336556	0.0107659257632681
631	122.81250000014	54.1458333336556	0.0100824192943726
632	122.854166666808	54.1458333336556	0.0100367485318024
633	122.937500000143	54.1458333336556	0.00998543120534485
634	123.020833333478	54.1458333336556	0.0102681539039274
635	123.062500000146	54.1458333336556	0.0097039081411614
636	123.104166666813	54.1458333336556	0.0117342681975447
637	123.145833333481	54.1458333336556	0.0104825683095325
638	123.187500000148	54.1458333336556	0.0104225035618871
639	123.229166666816	54.1458333336556	0.0112685790606856
640	123.270833333483	54.1458333336556	0.0113330041734261
641	123.354166666818	54.1458333336556	0.0129155227068388
642	123.395833333486	54.1458333336556	0.011705898956869
643	123.437500000153	54.1458333336556	0.0114742974711644
644	123.479166666821	54.1458333336556	0.0113702423841821
645	123.520833333488	54.1458333336556	0.0111668064490216
646	123.562500000156	54.1458333336556	0.011460612621009
647	123.604166666823	54.1458333336556	0.0111688418919705
648	123.645833333491	54.1458333336556	0.0113681812157339
649	123.687500000158	54.1458333336556	0.0117683060211508
650	123.729166666826	54.1458333336556	0.0111881864060269
651	123.770833333494	54.1458333336556	0.0116676346400338
652	123.812500000161	54.1458333336556	0.011189059986222
653	123.854166666829	54.1458333336556	0.0110572484881037
654	123.895833333496	54.1458333336556	0.0103686375574904
655	123.937500000164	54.1458333336556	0.00946609877744068
656	123.979166666831	54.1458333336556	0.00968133361556044
657	124.020833333499	54.1458333336556	0.00964338024093078
658	124.062500000166	54.1458333336556	0.00908054270566646
659	124.104166666834	54.1458333336556	0.00911635549224163
660	124.145833333501	54.1458333336556	0.0088707939968159
661	124.187500000169	54.1458333336556	0.00891812757642873
662	124.229166666836	54.1458333336556	0.00889764618481098
663	124.270833333504	54.1458333336556	0.00908710436339222
664	124.312500000171	54.1458333336556	0.00922771427353034
665	124.395833333506	54.1458333336556	0.00936783390717428
666	124.437500000174	54.1458333336556	0.00946602630136309
667	124.479166666841	54.1458333336556	0.0091962987720845
668	124.520833333509	54.1458333336556	0.00865702113088146
669	124.562500000177	54.1458333336556	0.00911068176282912
670	124.604166666844	54.1458333336556	0.00934985066773552
671	124.645833333512	54.1458333336556	0.00942798085414855
672	124.687500000179	54.1458333336556	0.0104566890446201
673	124.729166666847	54.1458333336556	0.00968747520225659
674	124.770833333514	54.1458333336556	0.0103251215505608
675	124.812500000182	54.1458333336556	0.0108396948667364
676	124.854166666849	54.1458333336556	0.0114494738476674
677	124.895833333517	54.1458333336556	0.0108977130774845
678	124.937500000184	54.1458333336556	0.0113014068107621
679	124.979166666852	54.1458333336556	0.0109099810350324
680	125.020833333519	54.1458333336556	0.0105652223563703
681	125.062500000187	54.1458333336556	0.00970199958485611
682	125.145833333522	54.1458333336556	0.00930011523855775
683	125.187500000189	54.1458333336556	0.00937649127072482
684	120.145833333419	54.104166666988	0.0188756631814967
685	120.229166666754	54.104166666988	0.0186875239446468
686	120.270833333421	54.104166666988	0.0187391426557769
687	120.354166666756	54.104166666988	0.01797082011598
688	120.395833333424	54.104166666988	0.0186129479814958
689	120.437500000091	54.104166666988	0.0181715039876424
690	120.479166666759	54.104166666988	0.0171199751916882
691	120.520833333427	54.104166666988	0.0146214013929969
692	120.562500000094	54.104166666988	0.0132230443848198
693	120.604166666762	54.104166666988	0.013256602092207
694	120.645833333429	54.104166666988	0.0148007225184882
695	120.729166666764	54.104166666988	0.015910002336526
696	120.937500000102	54.104166666988	0.0136478763857372
697	120.979166666769	54.104166666988	0.0129376889953327
698	121.020833333437	54.104166666988	0.0123546772426231
699	121.062500000104	54.104166666988	0.0116729923568
700	121.104166666772	54.104166666988	0.0112151768802554
701	121.145833333439	54.104166666988	0.0106005964338233
702	121.187500000107	54.104166666988	0.0117779652091303
703	121.229166666774	54.104166666988	0.0121271956717828
704	121.270833333442	54.104166666988	0.0106671579524616
705	121.31250000011	54.104166666988	0.0113153925497314
706	121.354166666777	54.104166666988	0.0109285901503733
707	121.395833333445	54.104166666988	0.0106330667383702
708	121.437500000112	54.104166666988	0.0103138332247029
709	121.47916666678	54.104166666988	0.0106472079292405
710	121.520833333447	54.104166666988	0.0111900204978882
711	121.562500000115	54.104166666988	0.0112940401539127
712	121.604166666782	54.104166666988	0.0108837837014441
713	121.64583333345	54.104166666988	0.0106902069940025
714	121.687500000117	54.104166666988	0.0103615968401269
715	121.729166666785	54.104166666988	0.0105647386440642
716	121.770833333452	54.104166666988	0.0109106673657803
717	121.81250000012	54.104166666988	0.0111407864459051
718	121.854166666787	54.104166666988	0.0111119630294908
719	121.895833333455	54.104166666988	0.0111557129588808
720	121.937500000122	54.104166666988	0.0110395941852731
721	121.97916666679	54.104166666988	0.0125355827713864
722	122.062500000125	54.104166666988	0.0105312526811248
723	122.104166666793	54.104166666988	0.0106925962774296
724	122.14583333346	54.104166666988	0.0106244656734607
725	122.187500000128	54.104166666988	0.0101569066405455
726	122.229166666795	54.104166666988	0.0107035032509816
727	122.270833333463	54.104166666988	0.0104376715683109
728	122.31250000013	54.104166666988	0.00999026008261912
729	122.354166666798	54.104166666988	0.0111649409559232
730	122.395833333465	54.104166666988	0.01066824463291
731	122.437500000133	54.104166666988	0.0109437539360733
732	122.520833333468	54.104166666988	0.0107609359121607
733	122.562500000135	54.104166666988	0.0105776729514516
734	122.604166666803	54.104166666988	0.010062078840535
735	122.64583333347	54.104166666988	0.0102675497885073
736	122.687500000138	54.104166666988	0.0101826270175931
737	122.729166666805	54.104166666988	0.0101445925992563
738	122.770833333473	54.104166666988	0.0119437533918184
739	122.81250000014	54.104166666988	0.0120681225652276
740	122.854166666808	54.104166666988	0.0121482740986001
741	122.895833333476	54.104166666988	0.0120992552862634
742	122.937500000143	54.104166666988	0.0109445259356328
743	122.979166666811	54.104166666988	0.0120602876347548
744	123.020833333478	54.104166666988	0.0111028480028274
745	123.062500000146	54.104166666988	0.0118020055552348
746	123.104166666813	54.104166666988	0.0118798728864101
747	123.145833333481	54.104166666988	0.0115855512192276
748	123.187500000148	54.104166666988	0.0116071575612407
749	123.229166666816	54.104166666988	0.0114258460453775
750	123.270833333483	54.104166666988	0.0114044030914925
751	123.312500000151	54.104166666988	0.0115189091137116
752	123.354166666818	54.104166666988	0.0132750882108416
753	123.437500000153	54.104166666988	0.0129058769735947
754	123.520833333488	54.104166666988	0.0117190607422958
755	123.562500000156	54.104166666988	0.0117109670866421
756	123.604166666823	54.104166666988	0.0114770001802738
757	123.645833333491	54.104166666988	0.0114534193722871
758	123.687500000158	54.104166666988	0.0112215733474141
759	123.729166666826	54.104166666988	0.0102186084864894
760	123.770833333494	54.104166666988	0.0100848785716605
761	123.812500000161	54.104166666988	0.0100620291191052
762	123.854166666829	54.104166666988	0.0100388861010889
763	123.895833333496	54.104166666988	0.0095342309351159
764	123.937500000164	54.104166666988	0.00984029090858179
765	123.979166666831	54.104166666988	0.00923699533953456
766	124.020833333499	54.104166666988	0.00994171845932632
767	124.062500000166	54.104166666988	0.0105660751443384
768	124.104166666834	54.104166666988	0.010105520313316
769	124.145833333501	54.104166666988	0.00968551447443337
770	124.187500000169	54.104166666988	0.0103453268440491
771	124.229166666836	54.104166666988	0.0107129087516907
772	124.270833333504	54.104166666988	0.00996744545233007
773	124.312500000171	54.104166666988	0.0103852041392464
774	124.354166666839	54.104166666988	0.00968044309768916
775	124.395833333506	54.104166666988	0.00989467656229586
776	124.437500000174	54.104166666988	0.00928368730437627
777	124.479166666841	54.104166666988	0.00864096762752499
778	124.520833333509	54.104166666988	0.00860709288467439
779	124.645833333512	54.104166666988	0.00955906132131445
780	124.687500000179	54.104166666988	0.0107145019532988
781	124.729166666847	54.104166666988	0.010985138687791
782	124.770833333514	54.104166666988	0.0109825798279903
783	124.812500000182	54.104166666988	0.0110835690436994
784	124.854166666849	54.104166666988	0.0112060222004102
785	124.895833333517	54.104166666988	0.0114197015470092
786	124.979166666852	54.104166666988	0.0117558270021355
787	125.020833333519	54.104166666988	0.011173880011511
788	125.062500000187	54.104166666988	0.0109677711238496
789	125.104166666854	54.104166666988	0.0109446932401335
790	125.145833333522	54.104166666988	0.0108817940845333
791	125.187500000189	54.104166666988	0.0109062697512816
792	125.229166666857	54.104166666988	0.0111600975255809
793	125.270833333524	54.104166666988	0.0110494972414389
794	125.312500000192	54.104166666988	0.010754306288626
795	125.35416666686	54.104166666988	0.0109325001275133
796	125.395833333527	54.104166666988	0.0108319326783011
797	125.437500000195	54.104166666988	0.00960388245383006
798	125.52083333353	54.104166666988	0.00915405846748191
799	120.104166666751	54.0625000003205	0.0180678180743383
800	120.145833333419	54.0625000003205	0.0183774744006934
801	120.187500000086	54.0625000003205	0.017608732737402
802	120.229166666754	54.0625000003205	0.0182968138724275
803	120.270833333421	54.0625000003205	0.0183284133865579
804	120.312500000089	54.0625000003205	0.0177350108766242
805	120.354166666756	54.0625000003205	0.01772759769478
806	120.395833333424	54.0625000003205	0.0177139711245726
807	120.437500000091	54.0625000003205	0.0175003246645518
808	120.479166666759	54.0625000003205	0.0174536037506472
809	120.520833333427	54.0625000003205	0.0165300338543984
810	120.562500000094	54.0625000003205	0.0147560256602577
811	120.604166666762	54.0625000003205	0.0128206147751135
812	120.645833333429	54.0625000003205	0.0130153711764055
813	120.687500000097	54.0625000003205	0.0135510036521234
814	120.729166666764	54.0625000003205	0.0128426292353308
815	120.770833333432	54.0625000003205	0.0121706838601852
816	120.812500000099	54.0625000003205	0.0121428879685687
817	120.854166666767	54.0625000003205	0.0149019821752526
818	120.895833333434	54.0625000003205	0.0165113274130703
819	120.937500000102	54.0625000003205	0.0156822619950789
820	120.979166666769	54.0625000003205	0.0155242391196239
821	121.020833333437	54.0625000003205	0.0140339805017381
822	121.062500000104	54.0625000003205	0.0124122570283061
823	121.104166666772	54.0625000003205	0.0125899413304054
824	121.145833333439	54.0625000003205	0.0120666098054836
825	121.187500000107	54.0625000003205	0.0109183848222368
826	121.229166666774	54.0625000003205	0.0109330940443948
827	121.270833333442	54.0625000003205	0.0105095935501144
828	121.31250000011	54.0625000003205	0.0102248261482196
829	121.354166666777	54.0625000003205	0.0107525847638662
830	121.395833333445	54.0625000003205	0.0109881654347252
831	121.437500000112	54.0625000003205	0.0103846143103186
832	121.47916666678	54.0625000003205	0.0115078740259366
833	121.520833333447	54.0625000003205	0.0117706459058509
834	121.604166666782	54.0625000003205	0.0107809024328515
835	121.64583333345	54.0625000003205	0.010567388879582
836	121.687500000117	54.0625000003205	0.010211043513679
837	121.729166666785	54.0625000003205	0.011000967888506
838	121.770833333452	54.0625000003205	0.010816414134807
839	121.81250000012	54.0625000003205	0.0112070248993641
840	121.854166666787	54.0625000003205	0.0121038619467042
841	121.895833333455	54.0625000003205	0.0123736024867386
842	121.97916666679	54.0625000003205	0.0124986115946786
843	122.020833333457	54.0625000003205	0.0105584328814434
844	122.062500000125	54.0625000003205	0.0104917909255964
845	122.104166666793	54.0625000003205	0.0124730096489474
846	122.14583333346	54.0625000003205	0.0121365131667463
847	122.187500000128	54.0625000003205	0.0104888905903649
848	122.229166666795	54.0625000003205	0.0106708234975047
849	122.270833333463	54.0625000003205	0.0120375171977808
850	122.31250000013	54.0625000003205	0.0106887344771306
851	122.354166666798	54.0625000003205	0.0100690651525135
852	122.395833333465	54.0625000003205	0.0103773383789601
853	122.437500000133	54.0625000003205	0.0104349316685345
854	122.4791666668	54.0625000003205	0.0103008859869072
855	122.520833333468	54.0625000003205	0.0102900463210999
856	122.562500000135	54.0625000003205	0.0105075072789596
857	122.604166666803	54.0625000003205	0.0124209475775518
858	122.64583333347	54.0625000003205	0.0120112417844199
859	122.729166666805	54.0625000003205	0.0110616130308356
860	122.770833333473	54.0625000003205	0.0115769111477314
861	122.81250000014	54.0625000003205	0.0121176957381578
862	122.854166666808	54.0625000003205	0.0121439000102925
863	122.895833333476	54.0625000003205	0.0120495437252966
864	122.937500000143	54.0625000003205	0.0120223775423037
865	122.979166666811	54.0625000003205	0.0111605938150363
866	123.020833333478	54.0625000003205	0.0117176577877069
867	123.062500000146	54.0625000003205	0.0117618794127219
868	123.104166666813	54.0625000003205	0.0117743737405497
869	123.145833333481	54.0625000003205	0.012292166963111
870	123.187500000148	54.0625000003205	0.0123529897502213
871	123.229166666816	54.0625000003205	0.0122999493810064
872	123.270833333483	54.0625000003205	0.0133937068631057
873	123.395833333486	54.0625000003205	0.0130047393613612
874	123.437500000153	54.0625000003205	0.0129839429968497
875	123.479166666821	54.0625000003205	0.0116582579041383
876	123.520833333488	54.0625000003205	0.011559781910134
877	123.562500000156	54.0625000003205	0.0114411496661197
878	123.604166666823	54.0625000003205	0.0105965293026768
879	123.645833333491	54.0625000003205	0.0114908344272732
880	123.687500000158	54.0625000003205	0.00995649799222586
881	123.729166666826	54.0625000003205	0.00964843133659599
882	123.770833333494	54.0625000003205	0.00923459908293357
883	123.812500000161	54.0625000003205	0.00937631026898138
884	123.854166666829	54.0625000003205	0.00926041480798579
885	123.895833333496	54.0625000003205	0.00937160807482653
886	123.937500000164	54.0625000003205	0.0092533027150156
887	123.979166666831	54.0625000003205	0.00928454459168006
888	124.020833333499	54.0625000003205	0.0100041403358964
889	124.062500000166	54.0625000003205	0.0108490404791397
890	124.104166666834	54.0625000003205	0.0107566186012008
891	124.229166666836	54.0625000003205	0.0108017272981758
892	124.270833333504	54.0625000003205	0.0108481300011104
893	124.312500000171	54.0625000003205	0.0116766646874578
894	124.354166666839	54.0625000003205	0.0103533980764103
895	124.395833333506	54.0625000003205	0.0100751909852489
896	124.437500000174	54.0625000003205	0.0100838315234764
897	124.479166666841	54.0625000003205	0.0100716777929221
898	124.520833333509	54.0625000003205	0.00938734542355742
899	124.562500000177	54.0625000003205	0.0084057184095584
900	124.604166666844	54.0625000003205	0.00849673094383633
901	124.645833333512	54.0625000003205	0.00884663232792396
902	124.687500000179	54.0625000003205	0.00882438203960086
903	124.729166666847	54.0625000003205	0.00896811812904169
904	124.770833333514	54.0625000003205	0.00999863961600734
905	124.812500000182	54.0625000003205	0.0112937103934335
906	124.854166666849	54.0625000003205	0.0114706594093224
907	124.895833333517	54.0625000003205	0.0114748144715004
908	124.937500000184	54.0625000003205	0.0115208221042486
909	124.979166666852	54.0625000003205	0.011452177849806
910	125.020833333519	54.0625000003205	0.0115895787575836
911	125.104166666854	54.0625000003205	0.0114016811888304
912	125.145833333522	54.0625000003205	0.0114090804827437
913	125.187500000189	54.0625000003205	0.0115078756742728
914	125.229166666857	54.0625000003205	0.0112641803416046
915	125.270833333524	54.0625000003205	0.0111128509352427
916	125.312500000192	54.0625000003205	0.0112567876988731
917	125.35416666686	54.0625000003205	0.0116730726153911
918	125.395833333527	54.0625000003205	0.0113076011802566
919	125.437500000195	54.0625000003205	0.0110573208361146
920	125.479166666862	54.0625000003205	0.011010476195732
921	125.52083333353	54.0625000003205	0.010583969173813
922	125.562500000197	54.0625000003205	0.00986224581066479
923	125.604166666865	54.0625000003205	0.0102874331919387
924	120.145833333419	54.0208333336529	0.0172204003527916
925	120.187500000086	54.0208333336529	0.0173612170071738
926	120.229166666754	54.0208333336529	0.0173027644480294
927	120.270833333421	54.0208333336529	0.0173099709646614
928	120.312500000089	54.0208333336529	0.0176244222186385
929	120.354166666756	54.0208333336529	0.0171046820439488
930	120.395833333424	54.0208333336529	0.0180514772685624
931	120.437500000091	54.0208333336529	0.0174633947110785
932	120.479166666759	54.0208333336529	0.017381591494715
933	120.520833333427	54.0208333336529	0.018573550585811
934	120.562500000094	54.0208333336529	0.0177237826237836
935	120.604166666762	54.0208333336529	0.0132244440586306
936	120.645833333429	54.0208333336529	0.012362370459224
937	120.687500000097	54.0208333336529	0.0123309303305575
938	120.729166666764	54.0208333336529	0.0132759468886257
939	120.770833333432	54.0208333336529	0.0107181508132866
940	120.812500000099	54.0208333336529	0.0124329020564984
941	120.854166666767	54.0208333336529	0.0170427629331267
942	120.895833333434	54.0208333336529	0.0151955671302401
943	120.937500000102	54.0208333336529	0.0133087723315993
944	121.020833333437	54.0208333336529	0.013071202441725
945	121.062500000104	54.0208333336529	0.0138108156638699
946	121.104166666772	54.0208333336529	0.0126742529120066
947	121.145833333439	54.0208333336529	0.0119860143640588
948	121.187500000107	54.0208333336529	0.0120124088049746
949	121.229166666774	54.0208333336529	0.0111333806281012
950	121.270833333442	54.0208333336529	0.0107880941966386
951	121.354166666777	54.0208333336529	0.0122124015253853
952	121.395833333445	54.0208333336529	0.0121096330188674
953	121.437500000112	54.0208333336529	0.0116727109429822
954	121.47916666678	54.0208333336529	0.0110458088698858
955	121.520833333447	54.0208333336529	0.0113781283262927
956	121.562500000115	54.0208333336529	0.0111301999705205
957	121.604166666782	54.0208333336529	0.0104720428956995
958	121.64583333345	54.0208333336529	0.0109303132360595
959	121.687500000117	54.0208333336529	0.0112178386869803
960	121.729166666785	54.0208333336529	0.0131553053165661
961	121.770833333452	54.0208333336529	0.0124285825510887
962	121.81250000012	54.0208333336529	0.0120255228951168
963	121.854166666787	54.0208333336529	0.0130486023815537
964	121.895833333455	54.0208333336529	0.0124216310042995
965	121.937500000122	54.0208333336529	0.013459818160445
966	121.97916666679	54.0208333336529	0.0122911759211164
967	122.062500000125	54.0208333336529	0.0123802642829466
968	122.104166666793	54.0208333336529	0.0119877781275581
969	122.14583333346	54.0208333336529	0.012012113209643
970	122.187500000128	54.0208333336529	0.0120660276925336
971	122.229166666795	54.0208333336529	0.0120837013370559
972	122.270833333463	54.0208333336529	0.0120730085342784
973	122.31250000013	54.0208333336529	0.0122815639358551
974	122.354166666798	54.0208333336529	0.0120143054649404
975	122.395833333465	54.0208333336529	0.0119400972081124
976	122.437500000133	54.0208333336529	0.0109484836386992
977	122.4791666668	54.0208333336529	0.0110070340221909
978	122.520833333468	54.0208333336529	0.0107703030852723
979	122.562500000135	54.0208333336529	0.0122919233030953
980	122.604166666803	54.0208333336529	0.0118532710527513
981	122.64583333347	54.0208333336529	0.0119525680176228
982	122.687500000138	54.0208333336529	0.0124866545256828
983	122.729166666805	54.0208333336529	0.0117878193311524
984	122.770833333473	54.0208333336529	0.0120167054125545
985	122.854166666808	54.0208333336529	0.0139484660638737
986	122.895833333476	54.0208333336529	0.013369180372871
987	122.937500000143	54.0208333336529	0.0118051790924191
988	122.979166666811	54.0208333336529	0.0120262215291956
989	123.020833333478	54.0208333336529	0.0110072485807163
990	123.062500000146	54.0208333336529	0.0117110601119691
991	123.104166666813	54.0208333336529	0.0117523976109384
992	123.145833333481	54.0208333336529	0.0116301930943642
993	123.187500000148	54.0208333336529	0.0118627953369826
994	123.229166666816	54.0208333336529	0.0118131791398113
995	123.312500000151	54.0208333336529	0.0114885129374035
996	123.354166666818	54.0208333336529	0.0118695100742144
997	123.437500000153	54.0208333336529	0.0130926782638427
998	123.479166666821	54.0208333336529	0.0103577715487794
999	123.520833333488	54.0208333336529	0.0100137159393306
1000	123.562500000156	54.0208333336529	0.0104475405617643
1001	123.604166666823	54.0208333336529	0.0094266135264123
1002	123.645833333491	54.0208333336529	0.00937951095124335
1003	123.687500000158	54.0208333336529	0.00991369997544148
1004	123.729166666826	54.0208333336529	0.00995001621516112
1005	123.770833333494	54.0208333336529	0.00952306353003464
1006	123.812500000161	54.0208333336529	0.00936494588971833
1007	123.854166666829	54.0208333336529	0.00932028793557615
1008	123.937500000164	54.0208333336529	0.010154811527529
1009	123.979166666831	54.0208333336529	0.0101581100549311
1010	124.020833333499	54.0208333336529	0.0100944117282755
1011	124.062500000166	54.0208333336529	0.00984337019031188
1012	124.104166666834	54.0208333336529	0.00928139584134047
1013	124.145833333501	54.0208333336529	0.00921647393039836
1014	124.187500000169	54.0208333336529	0.00887095271237203
1015	124.229166666836	54.0208333336529	0.00884935542201606
1016	124.270833333504	54.0208333336529	0.00942082938371588
1017	124.312500000171	54.0208333336529	0.00950240714358552
1018	124.354166666839	54.0208333336529	0.0102189623852546
1019	124.395833333506	54.0208333336529	0.0112945871741118
1020	124.437500000174	54.0208333336529	0.0115959675223051
1021	124.479166666841	54.0208333336529	0.0123226428850283
1022	124.562500000177	54.0208333336529	0.0106350369624254
1023	124.604166666844	54.0208333336529	0.0106050491381975
1024	124.645833333512	54.0208333336529	0.00951007678983473
1025	124.687500000179	54.0208333336529	0.00931523602437721
1026	124.729166666847	54.0208333336529	0.00899622135252818
1027	124.770833333514	54.0208333336529	0.00919940044644466
1028	124.812500000182	54.0208333336529	0.00984218773030406
1029	124.895833333517	54.0208333336529	0.0111910352237429
1030	124.937500000184	54.0208333336529	0.0113760224971643
1031	124.979166666852	54.0208333336529	0.011499854258511
1032	125.020833333519	54.0208333336529	0.0118019536649462
1033	125.062500000187	54.0208333336529	0.011800805315295
1034	125.104166666854	54.0208333336529	0.0115789930707623
1035	125.145833333522	54.0208333336529	0.0128077655692397
1036	125.229166666857	54.0208333336529	0.0115535398442811
1037	125.35416666686	54.0208333336529	0.0128399736523595
1038	125.395833333527	54.0208333336529	0.0118506930765214
1039	125.437500000195	54.0208333336529	0.0117500365663996
1040	125.479166666862	54.0208333336529	0.0111027142810027
1041	125.52083333353	54.0208333336529	0.011277242856859
1042	125.562500000197	54.0208333336529	0.0108884664456254
1043	125.645833333532	54.0208333336529	0.0111680484978372
1044	125.729166666867	54.0208333336529	0.0106876335533253
1045	120.104166666751	53.9791666669854	0.0160554158311755
1046	120.145833333419	53.9791666669854	0.0169418893228242
1047	120.187500000086	53.9791666669854	0.0173945161447817
1048	120.229166666754	53.9791666669854	0.0159661757838375
1049	120.270833333421	53.9791666669854	0.0159300596039668
1050	120.354166666756	53.9791666669854	0.0183338499833725
1051	120.479166666759	53.9791666669854	0.0175479223149542
1052	120.520833333427	53.9791666669854	0.0170117773559005
1053	120.562500000094	53.9791666669854	0.0169786374642627
1054	120.604166666762	53.9791666669854	0.0158573850739407
1055	120.645833333429	53.9791666669854	0.0132450651277262
1056	120.687500000097	53.9791666669854	0.0115191842622293
1057	120.729166666764	53.9791666669854	0.0107268684272369
1058	120.770833333432	53.9791666669854	0.0118788626756583
1059	120.812500000099	53.9791666669854	0.0130217237825272
1060	120.895833333434	53.9791666669854	0.0149399049611304
1061	120.937500000102	53.9791666669854	0.0124739279884
1062	120.979166666769	53.9791666669854	0.0128530677294995
1063	121.020833333437	53.9791666669854	0.0121326635708129
1064	121.062500000104	53.9791666669854	0.0127602215271389
1065	121.104166666772	53.9791666669854	0.0123611584244712
1066	121.145833333439	53.9791666669854	0.0111546986889053
1067	121.187500000107	53.9791666669854	0.0106484097370094
1068	121.270833333442	53.9791666669854	0.0110101899033401
1069	121.31250000011	53.9791666669854	0.0123894612971894
1070	121.354166666777	53.9791666669854	0.0117133436985964
1071	121.395833333445	53.9791666669854	0.01215721305805
1072	121.437500000112	53.9791666669854	0.0131493973709477
1073	121.47916666678	53.9791666669854	0.0113639480465238
1074	121.520833333447	53.9791666669854	0.0106834995007607
1075	121.562500000115	53.9791666669854	0.0101299318619327
1076	121.604166666782	53.9791666669854	0.0110550824706855
1077	121.64583333345	53.9791666669854	0.0109235033993548
1078	121.729166666785	53.9791666669854	0.0126043720520438
1079	121.770833333452	53.9791666669854	0.0125103825368237
1080	121.81250000012	53.9791666669854	0.0118404104926737
1081	121.854166666787	53.9791666669854	0.0129117435140989
1082	121.895833333455	53.9791666669854	0.0135209627004258
1083	121.97916666679	53.9791666669854	0.0143738384037155
1084	122.020833333457	53.9791666669854	0.0122397114399547
1085	122.062500000125	53.9791666669854	0.0121395045903712
1086	122.14583333346	53.9791666669854	0.0128187232501096
1087	122.187500000128	53.9791666669854	0.0121112056061417
1088	122.229166666795	53.9791666669854	0.0121187512349025
1089	122.270833333463	53.9791666669854	0.0119817259163418
1090	122.31250000013	53.9791666669854	0.0120439148289691
1091	122.354166666798	53.9791666669854	0.0122832276187025
1092	122.395833333465	53.9791666669854	0.012032009310018
1093	122.437500000133	53.9791666669854	0.0119842725950626
1094	122.4791666668	53.9791666669854	0.0118759877968999
1095	122.562500000135	53.9791666669854	0.0109729116324189
1096	122.604166666803	53.9791666669854	0.0115731631014881
1097	122.64583333347	53.9791666669854	0.0120427641230818
1098	122.687500000138	53.9791666669854	0.0120510579879972
1099	122.729166666805	53.9791666669854	0.0120305680217539
1100	122.81250000014	53.9791666669854	0.0120066837214995
1101	122.854166666808	53.9791666669854	0.0119951112443175
1102	122.895833333476	53.9791666669854	0.0116736277531978
1103	122.937500000143	53.9791666669854	0.0120128379243526
1104	122.979166666811	53.9791666669854	0.0107081966743053
1105	123.020833333478	53.9791666669854	0.0107179466881971
1106	123.062500000146	53.9791666669854	0.0108987999314303
1107	123.104166666813	53.9791666669854	0.0118395833731443
1108	123.145833333481	53.9791666669854	0.0117319440869107
1109	123.229166666816	53.9791666669854	0.0115716741793742
1110	123.270833333483	53.9791666669854	0.0118424152762086
1111	123.312500000151	53.9791666669854	0.0131209516975514
1112	123.354166666818	53.9791666669854	0.0137557204969971
1113	123.395833333486	53.9791666669854	0.0115966766941667
1114	123.437500000153	53.9791666669854	0.0103610921671721
1115	123.479166666821	53.9791666669854	0.0100092759047319
1116	123.520833333488	53.9791666669854	0.0101829357219033
1117	123.562500000156	53.9791666669854	0.00975970591107825
1118	123.604166666823	53.9791666669854	0.00977015072735698
1119	123.687500000158	53.9791666669854	0.0111679673555703
1120	123.729166666826	53.9791666669854	0.0115489885171333
1121	123.770833333494	53.9791666669854	0.0114978583980343
1122	123.812500000161	53.9791666669854	0.0114229892988787
1123	123.854166666829	53.9791666669854	0.0112975856941655
1124	123.895833333496	53.9791666669854	0.0121852535638337
1125	123.937500000164	53.9791666669854	0.0118907123862066
1126	123.979166666831	53.9791666669854	0.0114834611283424
1127	124.020833333499	53.9791666669854	0.010026628940839
1128	124.062500000166	53.9791666669854	0.00945186655328301
1129	124.104166666834	53.9791666669854	0.0112126036569229
1130	124.145833333501	53.9791666669854	0.00974641695054782
1131	124.187500000169	53.9791666669854	0.00929174137717856
1132	124.229166666836	53.9791666669854	0.00910763845633313
1133	124.270833333504	53.9791666669854	0.00893877216311984
1134	124.312500000171	53.9791666669854	0.0091771355333775
1135	124.354166666839	53.9791666669854	0.00910875428196843
1136	124.395833333506	53.9791666669854	0.0097859514181963
1137	124.437500000174	53.9791666669854	0.0103771109175271
1138	124.520833333509	53.9791666669854	0.0104598365003366
1139	124.562500000177	53.9791666669854	0.0095655068127238
1140	124.604166666844	53.9791666669854	0.00951711650814013
1141	124.645833333512	53.9791666669854	0.00903403030176111
1142	124.687500000179	53.9791666669854	0.00920649460646139
1143	124.729166666847	53.9791666669854	0.00894471720335541
1144	124.770833333514	53.9791666669854	0.00961807015313232
1145	124.812500000182	53.9791666669854	0.00995590082094516
1146	124.854166666849	53.9791666669854	0.011299326992348
1147	124.895833333517	53.9791666669854	0.0111504395855571
1148	124.937500000184	53.9791666669854	0.0114883247657275
1149	124.979166666852	53.9791666669854	0.0110776745517697
1150	125.020833333519	53.9791666669854	0.0111407487921944
1151	125.062500000187	53.9791666669854	0.0109513263342486
1152	125.104166666854	53.9791666669854	0.0112462651561746
1153	125.187500000189	53.9791666669854	0.0133196461885044
1154	125.229166666857	53.9791666669854	0.0130298865428881
1155	125.312500000192	53.9791666669854	0.0129574998450071
1156	125.35416666686	53.9791666669854	0.0137497132530322
1157	125.395833333527	53.9791666669854	0.0126665223901341
1158	125.437500000195	53.9791666669854	0.0125997958853582
1159	125.479166666862	53.9791666669854	0.0112708471092733
1160	125.562500000197	53.9791666669854	0.0112158524093762
1161	125.604166666865	53.9791666669854	0.0114341643347523
1162	125.645833333532	53.9791666669854	0.0114195487040318
1163	125.6875000002	53.9791666669854	0.0127159701444484
1164	125.729166666867	53.9791666669854	0.0118711625052987
1165	125.770833333535	53.9791666669854	0.0113641779067823
1166	125.812500000202	53.9791666669854	0.0115783043223839
1167	125.85416666687	53.9791666669854	0.0116656743131257
1168	125.895833333537	53.9791666669854	0.0137659253179194
1169	120.062500000084	53.9375000003178	0.0144937714580118
1170	120.104166666751	53.9375000003178	0.0161613358710492
1171	120.145833333419	53.9375000003178	0.0172638176776617
1172	120.187500000086	53.9375000003178	0.0163989542882504
1173	120.229166666754	53.9375000003178	0.0159344701591571
1174	120.270833333421	53.9375000003178	0.0172672974032733
1175	120.312500000089	53.9375000003178	0.0172524862950399
1176	120.354166666756	53.9375000003178	0.0173491345277249
1177	120.395833333424	53.9375000003178	0.0156747243876077
1178	120.437500000091	53.9375000003178	0.0140195692787342
1179	120.479166666759	53.9375000003178	0.0136150544305973
1180	120.520833333427	53.9375000003178	0.0156481663938796
1181	120.562500000094	53.9375000003178	0.0151752025721824
1182	120.645833333429	53.9375000003178	0.013267377640071
1183	120.687500000097	53.9375000003178	0.0127443928490888
1184	120.729166666764	53.9375000003178	0.0114535591288887
1185	120.770833333432	53.9375000003178	0.0109886557629168
1186	120.812500000099	53.9375000003178	0.0122766434511091
1187	120.854166666767	53.9375000003178	0.0123096119524474
1188	120.895833333434	53.9375000003178	0.0117110242402979
1189	120.937500000102	53.9375000003178	0.0111062120375061
1190	120.979166666769	53.9375000003178	0.0123301822864297
1191	121.020833333437	53.9375000003178	0.0115225282409389
1192	121.062500000104	53.9375000003178	0.0120314522204209
1193	121.104166666772	53.9375000003178	0.010511679120962
1194	121.145833333439	53.9375000003178	0.0110268409092086
1195	121.187500000107	53.9375000003178	0.0111625535561372
1196	121.229166666774	53.9375000003178	0.0107811228822807
1197	121.270833333442	53.9375000003178	0.0118867630355041
1198	121.31250000011	53.9375000003178	0.0126123128568845
1199	121.354166666777	53.9375000003178	0.0126121307599374
1200	121.395833333445	53.9375000003178	0.0108734666234818
1201	121.437500000112	53.9375000003178	0.0111736890208679
1202	121.520833333447	53.9375000003178	0.0116469590511528
1203	121.604166666782	53.9375000003178	0.0128048533148604
1204	121.64583333345	53.9375000003178	0.0107626189418119
1205	121.687500000117	53.9375000003178	0.012352114879468
1206	121.729166666785	53.9375000003178	0.0127463656207303
1207	121.770833333452	53.9375000003178	0.0125639037273407
1208	121.81250000012	53.9375000003178	0.0123858153871326
1209	121.854166666787	53.9375000003178	0.011300001535904
1210	121.895833333455	53.9375000003178	0.0120923026115624
1211	121.937500000122	53.9375000003178	0.0144833426092447
1212	121.97916666679	53.9375000003178	0.0163452554110112
1213	122.020833333457	53.9375000003178	0.01318358892982
1214	122.062500000125	53.9375000003178	0.012086488217334
1215	122.104166666793	53.9375000003178	0.0121441413067114
1216	122.14583333346	53.9375000003178	0.013236348867304
1217	122.187500000128	53.9375000003178	0.0119657167562466
1218	122.229166666795	53.9375000003178	0.0121412432918566
1219	122.270833333463	53.9375000003178	0.0120629011498564
1220	122.31250000013	53.9375000003178	0.0121033622814762
1221	122.354166666798	53.9375000003178	0.0121559676126289
1222	122.395833333465	53.9375000003178	0.012087929407961
1223	122.437500000133	53.9375000003178	0.0120144971911874
1224	122.4791666668	53.9375000003178	0.0118666609139665
1225	122.520833333468	53.9375000003178	0.0109229585228896
1226	122.562500000135	53.9375000003178	0.0102623861587834
1227	122.604166666803	53.9375000003178	0.0104706652758916
1228	122.64583333347	53.9375000003178	0.0120973068735186
1229	122.687500000138	53.9375000003178	0.01194841346597
1230	122.729166666805	53.9375000003178	0.0121634207372635
1231	122.770833333473	53.9375000003178	0.0119843162892757
1232	122.81250000014	53.9375000003178	0.0132600981162525
1233	122.895833333476	53.9375000003178	0.0101335171283604
1234	122.937500000143	53.9375000003178	0.0108339512053177
1235	122.979166666811	53.9375000003178	0.0101382094980873
1236	123.020833333478	53.9375000003178	0.0108001679367519
1237	123.062500000146	53.9375000003178	0.0106364910835885
1238	123.104166666813	53.9375000003178	0.0114419944673398
1239	123.145833333481	53.9375000003178	0.0103684176043558
1240	123.187500000148	53.9375000003178	0.0117222108900183
1241	123.229166666816	53.9375000003178	0.0119014676871183
1242	123.312500000151	53.9375000003178	0.0142884947342956
1243	123.354166666818	53.9375000003178	0.0132454499187852
1244	123.395833333486	53.9375000003178	0.00999750800094119
1245	123.437500000153	53.9375000003178	0.010182987311557
1246	123.479166666821	53.9375000003178	0.0116269401383877
1247	123.520833333488	53.9375000003178	0.0100245867645927
1248	123.562500000156	53.9375000003178	0.0104104101973585
1249	123.604166666823	53.9375000003178	0.00945490521168989
1250	123.645833333491	53.9375000003178	0.00938705306982373
1251	123.687500000158	53.9375000003178	0.00957743871718235
1252	123.729166666826	53.9375000003178	0.0111787048631356
1253	123.770833333494	53.9375000003178	0.0113991197687977
1254	123.812500000161	53.9375000003178	0.0128702060419586
1255	123.854166666829	53.9375000003178	0.0114451845740744
1256	123.895833333496	53.9375000003178	0.0112211831404401
1257	123.937500000164	53.9375000003178	0.0101531044728043
1258	123.979166666831	53.9375000003178	0.00921104680735589
1259	124.020833333499	53.9375000003178	0.00925555126100981
1260	124.062500000166	53.9375000003178	0.00930154916058491
1261	124.104166666834	53.9375000003178	0.00955464262635295
1262	124.145833333501	53.9375000003178	0.00904896322383569
1263	124.187500000169	53.9375000003178	0.00907324020044138
1264	124.229166666836	53.9375000003178	0.00919295266706541
1265	124.270833333504	53.9375000003178	0.00925890972647834
1266	124.312500000171	53.9375000003178	0.00871369628982469
1267	124.354166666839	53.9375000003178	0.00920103130753008
1268	124.395833333506	53.9375000003178	0.010400665386492
1269	124.437500000174	53.9375000003178	0.010391008796546
1270	124.479166666841	53.9375000003178	0.0105644711930437
1271	124.520833333509	53.9375000003178	0.00959955065993898
1272	124.562500000177	53.9375000003178	0.00916810705422076
1273	124.604166666844	53.9375000003178	0.00869620101631478
1274	124.645833333512	53.9375000003178	0.00891785865944647
1275	124.687500000179	53.9375000003178	0.00899312316342749
1276	124.729166666847	53.9375000003178	0.0102668971500944
1277	124.770833333514	53.9375000003178	0.0101472621840008
1278	124.812500000182	53.9375000003178	0.0107227514796851
1279	124.854166666849	53.9375000003178	0.0107436556078771
1280	124.937500000184	53.9375000003178	0.0113689705784695
1281	125.020833333519	53.9375000003178	0.0112915620738361
1282	125.062500000187	53.9375000003178	0.0114878091216621
1283	125.104166666854	53.9375000003178	0.0121071861272944
1284	125.145833333522	53.9375000003178	0.0138352112188528
1285	125.187500000189	53.9375000003178	0.0139761841990855
1286	125.229166666857	53.9375000003178	0.0135036629362396
1287	125.270833333524	53.9375000003178	0.013021963439569
1288	125.312500000192	53.9375000003178	0.0137050680641271
1289	125.35416666686	53.9375000003178	0.0130590793421424
1290	125.395833333527	53.9375000003178	0.0137194638501613
1291	125.437500000195	53.9375000003178	0.0125299523696
1292	125.479166666862	53.9375000003178	0.0110808318215268
1293	125.52083333353	53.9375000003178	0.0113438469162942
1294	125.562500000197	53.9375000003178	0.0125030024479342
1295	125.604166666865	53.9375000003178	0.0126246463609245
1296	125.645833333532	53.9375000003178	0.0126725480475601
1297	125.6875000002	53.9375000003178	0.0142094800386983
1298	125.729166666867	53.9375000003178	0.0136874060434973
1299	125.770833333535	53.9375000003178	0.0126142781459749
1300	125.812500000202	53.9375000003178	0.0127944532566027
1301	125.85416666687	53.9375000003178	0.0129313574947809
1302	125.895833333537	53.9375000003178	0.0139121351057999
1303	125.937500000205	53.9375000003178	0.0163522921410683
1304	125.979166666872	53.9375000003178	0.0167199340458531
1305	126.02083333354	53.9375000003178	0.0162927514769582
1306	120.062500000084	53.8958333336503	0.0148913197413761
1307	120.104166666751	53.8958333336503	0.0145242222927202
1308	120.145833333419	53.8958333336503	0.0152015917182345
1309	120.187500000086	53.8958333336503	0.0168510561946456
1310	120.229166666754	53.8958333336503	0.0174080768495294
1311	120.270833333421	53.8958333336503	0.0171905670306912
1312	120.312500000089	53.8958333336503	0.0171316856660844
1313	120.354166666756	53.8958333336503	0.0178869141256578
1314	120.395833333424	53.8958333336503	0.0168994758464183
1315	120.437500000091	53.8958333336503	0.0154027365458553
1316	120.479166666759	53.8958333336503	0.0133872805145332
1317	120.520833333427	53.8958333336503	0.0135714685938972
1318	120.562500000094	53.8958333336503	0.0128525992270573
1319	120.604166666762	53.8958333336503	0.0136423087793044
1320	120.687500000097	53.8958333336503	0.0124377418322428
1321	120.729166666764	53.8958333336503	0.0123970616125169
1322	120.812500000099	53.8958333336503	0.0110735729352103
1323	120.854166666767	53.8958333336503	0.0110263298952234
1324	120.895833333434	53.8958333336503	0.0102350847635447
1325	120.979166666769	53.8958333336503	0.0106299223689819
1326	121.020833333437	53.8958333336503	0.0107250688091977
1327	121.104166666772	53.8958333336503	0.0108244213886024
1328	121.145833333439	53.8958333336503	0.0119716779546842
1329	121.187500000107	53.8958333336503	0.0125426664806561
1330	121.229166666774	53.8958333336503	0.0123649515583342
1331	121.270833333442	53.8958333336503	0.0133476682261087
1332	121.31250000011	53.8958333336503	0.0137352804995383
1333	121.354166666777	53.8958333336503	0.0112219965972984
1334	121.395833333445	53.8958333336503	0.0111365175014969
1335	121.437500000112	53.8958333336503	0.0107162615407718
1336	121.47916666678	53.8958333336503	0.0111425086501821
1337	121.520833333447	53.8958333336503	0.0107718041594384
1338	121.562500000115	53.8958333336503	0.0125790729398204
1339	121.604166666782	53.8958333336503	0.0128283890336294
1340	121.64583333345	53.8958333336503	0.0130172437295837
1341	121.687500000117	53.8958333336503	0.0128820163805167
1342	121.729166666785	53.8958333336503	0.0126072650575764
1343	121.770833333452	53.8958333336503	0.0127346687347549
1344	121.81250000012	53.8958333336503	0.0125384631556149
1345	121.854166666787	53.8958333336503	0.0126286442961454
1346	121.895833333455	53.8958333336503	0.0121272570548454
1347	121.937500000122	53.8958333336503	0.0132219453297228
1348	121.97916666679	53.8958333336503	0.0136860607217668
1349	122.020833333457	53.8958333336503	0.0141329524538471
1350	122.062500000125	53.8958333336503	0.0133124320850382
1351	122.104166666793	53.8958333336503	0.0120490350221303
1352	122.14583333346	53.8958333336503	0.0129658418183759
1353	122.187500000128	53.8958333336503	0.0120737458230195
1354	122.229166666795	53.8958333336503	0.013258787055266
1355	122.270833333463	53.8958333336503	0.0132371532081031
1356	122.31250000013	53.8958333336503	0.012129989807328
1357	122.354166666798	53.8958333336503	0.0132442308630887
1358	122.395833333465	53.8958333336503	0.0133075354559558
1359	122.437500000133	53.8958333336503	0.0120593405652629
1360	122.4791666668	53.8958333336503	0.011917472238078
1361	122.520833333468	53.8958333336503	0.0101911855542004
1362	122.562500000135	53.8958333336503	0.0105372711300111
1363	122.64583333347	53.8958333336503	0.0108458739621697
1364	122.729166666805	53.8958333336503	0.0120984645113049
1365	122.770833333473	53.8958333336503	0.0143516861296055
1366	122.81250000014	53.8958333336503	0.0134150942063946
1367	122.937500000143	53.8958333336503	0.0121779731110111
1368	122.979166666811	53.8958333336503	0.0108116310658109
1369	123.020833333478	53.8958333336503	0.0119224344719055
1370	123.062500000146	53.8958333336503	0.0120205954583085
1371	123.104166666813	53.8958333336503	0.0119185678614623
1372	123.145833333481	53.8958333336503	0.0120542619800614
1373	123.187500000148	53.8958333336503	0.0115362575642957
1374	123.229166666816	53.8958333336503	0.0114306608611134
1375	123.270833333483	53.8958333336503	0.0117720381551198
1376	123.312500000151	53.8958333336503	0.0126722391997389
1377	123.354166666818	53.8958333336503	0.0159815283974581
1378	123.395833333486	53.8958333336503	0.0141397357590572
1379	123.437500000153	53.8958333336503	0.0115392670393728
1380	123.479166666821	53.8958333336503	0.0130199671931744
1381	123.520833333488	53.8958333336503	0.0130142597802355
1382	123.562500000156	53.8958333336503	0.0117941856423873
1383	123.604166666823	53.8958333336503	0.0106251969250035
1384	123.645833333491	53.8958333336503	0.00972085652840714
1385	123.687500000158	53.8958333336503	0.0107327364322001
1386	123.729166666826	53.8958333336503	0.0114165366153962
1387	123.770833333494	53.8958333336503	0.0115843736217479
1388	123.812500000161	53.8958333336503	0.0127548958664031
1389	123.854166666829	53.8958333336503	0.0118127235275548
1390	123.895833333496	53.8958333336503	0.011547854290328
1391	123.937500000164	53.8958333336503	0.0112935585163188
1392	123.979166666831	53.8958333336503	0.00984145236178949
1393	124.020833333499	53.8958333336503	0.00954390019635297
1394	124.062500000166	53.8958333336503	0.00918713985574364
1395	124.104166666834	53.8958333336503	0.00921802776171884
1396	124.145833333501	53.8958333336503	0.00989565084484234
1397	124.187500000169	53.8958333336503	0.00912751857083421
1398	124.229166666836	53.8958333336503	0.00930114664349714
1399	124.270833333504	53.8958333336503	0.00915395096873991
1400	124.312500000171	53.8958333336503	0.00987781765647031
1401	124.354166666839	53.8958333336503	0.00996419636543002
1402	124.395833333506	53.8958333336503	0.0098435265727729
1403	124.437500000174	53.8958333336503	0.0094557310540368
1404	124.479166666841	53.8958333336503	0.00892858023954211
1405	124.520833333509	53.8958333336503	0.00887117109364161
1406	124.604166666844	53.8958333336503	0.00936094243036687
1407	124.687500000179	53.8958333336503	0.00932920621942858
1408	124.729166666847	53.8958333336503	0.0102851106182763
1409	124.770833333514	53.8958333336503	0.0112211560035138
1410	124.812500000182	53.8958333336503	0.0107868408672314
1411	124.854166666849	53.8958333336503	0.011264010927425
1412	124.895833333517	53.8958333336503	0.0112079268613177
1413	124.937500000184	53.8958333336503	0.0114488968374004
1414	124.979166666852	53.8958333336503	0.0116801426743175
1415	125.020833333519	53.8958333336503	0.0129893348921672
1416	125.062500000187	53.8958333336503	0.0132127309062035
1417	125.104166666854	53.8958333336503	0.0139379488197656
1418	125.145833333522	53.8958333336503	0.0137061922141152
1419	125.187500000189	53.8958333336503	0.0128998945841085
1420	125.229166666857	53.8958333336503	0.0140746075562591
1421	125.270833333524	53.8958333336503	0.0147535180763454
1422	125.312500000192	53.8958333336503	0.01578872523545
1423	125.35416666686	53.8958333336503	0.0169325083988637
1424	125.437500000195	53.8958333336503	0.0156487195877954
1425	125.479166666862	53.8958333336503	0.0137256278086894
1426	125.52083333353	53.8958333336503	0.0138388527387701
1427	125.562500000197	53.8958333336503	0.0155562667523177
1428	125.604166666865	53.8958333336503	0.015667750888404
1429	125.645833333532	53.8958333336503	0.0156699886586967
1430	125.6875000002	53.8958333336503	0.0160248292024644
1431	125.729166666867	53.8958333336503	0.0167116577821798
1432	125.770833333535	53.8958333336503	0.0151506805647449
1433	125.812500000202	53.8958333336503	0.0157576783725498
1434	125.85416666687	53.8958333336503	0.0154891035528532
1435	125.895833333537	53.8958333336503	0.0155742278537183
1436	125.937500000205	53.8958333336503	0.0155526020584619
1437	125.979166666872	53.8958333336503	0.0169003453254815
1438	126.02083333354	53.8958333336503	0.0199600419311368
1439	126.062500000207	53.8958333336503	0.0198885360368092
1440	126.104166666875	53.8958333336503	0.017628245407704
1441	126.145833333543	53.8958333336503	0.0162709839295042
1442	120.020833333416	53.8541666669827	0.0160974281344
1443	120.062500000084	53.8541666669827	0.0170094939722521
1444	120.104166666751	53.8541666669827	0.0168179288441628
1445	120.187500000086	53.8541666669827	0.0170565490145092
1446	120.229166666754	53.8541666669827	0.0173434645023146
1447	120.270833333421	53.8541666669827	0.0156504152653424
1448	120.312500000089	53.8541666669827	0.0152384126097967
1449	120.354166666756	53.8541666669827	0.0162183518381688
1450	120.395833333424	53.8541666669827	0.0150335629272691
1451	120.437500000091	53.8541666669827	0.0146498876886582
1452	120.479166666759	53.8541666669827	0.0138566394173542
1453	120.562500000094	53.8541666669827	0.0125050476710983
1454	120.645833333429	53.8541666669827	0.0110562193874883
1455	120.729166666764	53.8541666669827	0.0109736716347245
1456	120.770833333432	53.8541666669827	0.0110970158376281
1457	120.812500000099	53.8541666669827	0.0104776222309923
1458	120.854166666767	53.8541666669827	0.010866055639446
1459	120.895833333434	53.8541666669827	0.0105263702980729
1460	120.937500000102	53.8541666669827	0.0122417341987951
1461	120.979166666769	53.8541666669827	0.0114742751846936
1462	121.020833333437	53.8541666669827	0.0121296466636796
1463	121.062500000104	53.8541666669827	0.0130840716122576
1464	121.104166666772	53.8541666669827	0.0132185171033775
1465	121.145833333439	53.8541666669827	0.0143185816498735
1466	121.187500000107	53.8541666669827	0.0144089033202162
1467	121.229166666774	53.8541666669827	0.0120471610854962
1468	121.270833333442	53.8541666669827	0.0115527626620867
1469	121.31250000011	53.8541666669827	0.0119885443146851
1470	121.354166666777	53.8541666669827	0.0120019060753475
1471	121.437500000112	53.8541666669827	0.0117975518500254
1472	121.47916666678	53.8541666669827	0.0105738959827119
1473	121.520833333447	53.8541666669827	0.0113626967845799
1474	121.562500000115	53.8541666669827	0.0110002827749533
1475	121.604166666782	53.8541666669827	0.0126964303517328
1476	121.64583333345	53.8541666669827	0.0130507821530206
1477	121.687500000117	53.8541666669827	0.0140357074935379
1478	121.729166666785	53.8541666669827	0.0124575643434785
1479	121.770833333452	53.8541666669827	0.0133218058634003
1480	121.81250000012	53.8541666669827	0.0142474801978289
1481	121.854166666787	53.8541666669827	0.0126946083462545
1482	121.895833333455	53.8541666669827	0.0127914717855645
1483	121.937500000122	53.8541666669827	0.0122406243066417
1484	121.97916666679	53.8541666669827	0.0121190084712097
1485	122.020833333457	53.8541666669827	0.0132678203524557
1486	122.062500000125	53.8541666669827	0.0150639033364484
1487	122.104166666793	53.8541666669827	0.0142433168640659
1488	122.14583333346	53.8541666669827	0.0133414928653308
1489	122.187500000128	53.8541666669827	0.0123990957800371
1490	122.229166666795	53.8541666669827	0.0123044154785243
1491	122.270833333463	53.8541666669827	0.0132110329732644
1492	122.31250000013	53.8541666669827	0.012142104512363
1493	122.395833333465	53.8541666669827	0.0138840403377226
1494	122.437500000133	53.8541666669827	0.0144962495720559
1495	122.4791666668	53.8541666669827	0.0143651673451839
1496	122.520833333468	53.8541666669827	0.0122299356072564
1497	122.604166666803	53.8541666669827	0.0121547045543991
1498	122.687500000138	53.8541666669827	0.0132907579396597
1499	122.729166666805	53.8541666669827	0.0135104065012257
1500	122.81250000014	53.8541666669827	0.0142854569029146
1501	122.854166666808	53.8541666669827	0.0124343660800507
1502	122.895833333476	53.8541666669827	0.0121066732323038
1503	122.937500000143	53.8541666669827	0.0121341714013568
1504	122.979166666811	53.8541666669827	0.011278946114942
1505	123.020833333478	53.8541666669827	0.011708170941535
1506	123.062500000146	53.8541666669827	0.012030095152756
1507	123.104166666813	53.8541666669827	0.0122949839061699
1508	123.145833333481	53.8541666669827	0.0131660298794931
1509	123.187500000148	53.8541666669827	0.0132467097277069
1510	123.229166666816	53.8541666669827	0.0117631540251377
1511	123.270833333483	53.8541666669827	0.0118986514762816
1512	123.312500000151	53.8541666669827	0.0122147880331354
1513	123.354166666818	53.8541666669827	0.0154108533267314
1514	123.395833333486	53.8541666669827	0.0170224371622565
1515	123.437500000153	53.8541666669827	0.0146842478181508
1516	123.479166666821	53.8541666669827	0.0144417915932967
1517	123.520833333488	53.8541666669827	0.0118899019329025
1518	123.604166666823	53.8541666669827	0.0103397982634595
1519	123.645833333491	53.8541666669827	0.0103296242087666
1520	123.687500000158	53.8541666669827	0.0115126943446816
1521	123.729166666826	53.8541666669827	0.0114586294643595
1522	123.770833333494	53.8541666669827	0.0115810583649311
1523	123.812500000161	53.8541666669827	0.0138945975234899
1524	123.854166666829	53.8541666669827	0.0127882774925566
1525	123.937500000164	53.8541666669827	0.00981352924156889
1526	123.979166666831	53.8541666669827	0.0094042176742081
1527	124.020833333499	53.8541666669827	0.00929359198790916
1528	124.062500000166	53.8541666669827	0.00935981047955482
1529	124.104166666834	53.8541666669827	0.00957405215432824
1530	124.145833333501	53.8541666669827	0.00974083330745107
1531	124.187500000169	53.8541666669827	0.00984723908085496
1532	124.229166666836	53.8541666669827	0.00989484803284647
1533	124.270833333504	53.8541666669827	0.00996018250903974
1534	124.312500000171	53.8541666669827	0.00946501846758892
1535	124.354166666839	53.8541666669827	0.0087642483658353
1536	124.395833333506	53.8541666669827	0.0091595105681691
1537	124.437500000174	53.8541666669827	0.00905065931080232
1538	124.520833333509	53.8541666669827	0.0088342147268144
1539	124.562500000177	53.8541666669827	0.0100481277103155
1540	124.604166666844	53.8541666669827	0.0110787802842347
1541	124.645833333512	53.8541666669827	0.0113333127171488
1542	124.687500000179	53.8541666669827	0.0114250951379878
1543	124.729166666847	53.8541666669827	0.0109155248799244
1544	124.812500000182	53.8541666669827	0.0105880547402358
1545	124.895833333517	53.8541666669827	0.0115119534398754
1546	124.979166666852	53.8541666669827	0.0117434165115739
1547	125.020833333519	53.8541666669827	0.0116618218923324
1548	125.062500000187	53.8541666669827	0.0117430342235778
1549	125.104166666854	53.8541666669827	0.0116438100117264
1550	125.145833333522	53.8541666669827	0.0127927540946099
1551	125.187500000189	53.8541666669827	0.013486880528634
1552	125.229166666857	53.8541666669827	0.0126583363698542
1553	125.270833333524	53.8541666669827	0.0126883945155091
1554	125.312500000192	53.8541666669827	0.013858417314243
1555	125.35416666686	53.8541666669827	0.0169269947410747
1556	125.395833333527	53.8541666669827	0.0168436839117856
1557	125.479166666862	53.8541666669827	0.0201562563110354
1558	125.52083333353	53.8541666669827	0.020081173342793
1559	125.562500000197	53.8541666669827	0.0201120706738907
1560	125.604166666865	53.8541666669827	0.0181186545952924
1561	125.645833333532	53.8541666669827	0.0170591662524265
1562	125.6875000002	53.8541666669827	0.0169899712646115
1563	125.770833333535	53.8541666669827	0.0161790668516763
1564	125.812500000202	53.8541666669827	0.0156304875437739
1565	125.85416666687	53.8541666669827	0.0162633902098027
1566	125.895833333537	53.8541666669827	0.0166970508216965
1567	125.937500000205	53.8541666669827	0.0159500507970451
1568	125.979166666872	53.8541666669827	0.015457383097116
1569	126.02083333354	53.8541666669827	0.0168240771729282
1570	126.062500000207	53.8541666669827	0.019860021323596
1571	126.104166666875	53.8541666669827	0.0202784302087665
1572	126.145833333543	53.8541666669827	0.0176089430485697
1573	126.18750000021	53.8541666669827	0.0167430854792392
1574	126.229166666878	53.8541666669827	0.0164878389297834
1575	126.270833333545	53.8541666669827	0.0179357310472985
1576	120.020833333416	53.8125000003152	0.0151425781678718
1577	120.062500000084	53.8125000003152	0.0145501909128743
1578	120.104166666751	53.8125000003152	0.0154183656516584
1579	120.187500000086	53.8125000003152	0.0139526256894235
1580	120.270833333421	53.8125000003152	0.0135143113213832
1581	120.312500000089	53.8125000003152	0.0139011496739978
1582	120.354166666756	53.8125000003152	0.0131069958480438
1583	120.395833333424	53.8125000003152	0.0134601312465477
1584	120.437500000091	53.8125000003152	0.0126693154806673
1585	120.479166666759	53.8125000003152	0.0123382188516871
1586	120.520833333427	53.8125000003152	0.0133342530082522
1587	120.562500000094	53.8125000003152	0.0130505405629269
1588	120.604166666762	53.8125000003152	0.0122414122662914
1589	120.645833333429	53.8125000003152	0.0116246896853172
1590	120.687500000097	53.8125000003152	0.0117369135578651
1591	120.729166666764	53.8125000003152	0.010438243816468
1592	120.770833333432	53.8125000003152	0.0105518909552599
1593	120.812500000099	53.8125000003152	0.0115683543333798
1594	120.854166666767	53.8125000003152	0.0120643005615262
1595	120.895833333434	53.8125000003152	0.0106106068739279
1596	120.937500000102	53.8125000003152	0.0109252463082201
1597	120.979166666769	53.8125000003152	0.0106779634392926
1598	121.020833333437	53.8125000003152	0.0107088652795095
1599	121.062500000104	53.8125000003152	0.011690552307216
1600	121.104166666772	53.8125000003152	0.0121075656410637
1601	121.187500000107	53.8125000003152	0.0116286406124772
1602	121.229166666774	53.8125000003152	0.0108543359843786
1603	121.354166666777	53.8125000003152	0.0110417964393796
1604	121.395833333445	53.8125000003152	0.0104345721583957
1605	121.437500000112	53.8125000003152	0.0118798032642547
1606	121.47916666678	53.8125000003152	0.0125831546968559
1607	121.520833333447	53.8125000003152	0.0114080568197538
1608	121.562500000115	53.8125000003152	0.0110046416386798
1609	121.604166666782	53.8125000003152	0.0105991066266313
1610	121.64583333345	53.8125000003152	0.0127047659099445
1611	121.687500000117	53.8125000003152	0.0128987233097248
1612	121.729166666785	53.8125000003152	0.0143697678503189
1613	121.770833333452	53.8125000003152	0.014486500244249
1614	121.81250000012	53.8125000003152	0.0138774569694884
1615	121.854166666787	53.8125000003152	0.0124921887717841
1616	121.895833333455	53.8125000003152	0.0126914145026192
1617	121.937500000122	53.8125000003152	0.0120879183490968
1618	122.020833333457	53.8125000003152	0.0132200085673251
1619	122.062500000125	53.8125000003152	0.0129373592480355
1620	122.104166666793	53.8125000003152	0.013406950799549
1621	122.187500000128	53.8125000003152	0.0137875549955763
1622	122.229166666795	53.8125000003152	0.0124085961473135
1623	122.270833333463	53.8125000003152	0.0122446565043406
1624	122.31250000013	53.8125000003152	0.0136203636808958
1625	122.354166666798	53.8125000003152	0.0132395023094979
1626	122.395833333465	53.8125000003152	0.01416161099079
1627	122.437500000133	53.8125000003152	0.0138930260645766
1628	122.4791666668	53.8125000003152	0.0124897647809302
1629	122.520833333468	53.8125000003152	0.0108098953967019
1630	122.562500000135	53.8125000003152	0.0111980169546527
1631	122.604166666803	53.8125000003152	0.0120197711306027
1632	122.64583333347	53.8125000003152	0.0121411877630446
1633	122.687500000138	53.8125000003152	0.0121135216350279
1634	122.729166666805	53.8125000003152	0.0131982663564045
1635	122.770833333473	53.8125000003152	0.0149425457177802
1636	122.81250000014	53.8125000003152	0.0139319281222455
1637	122.895833333476	53.8125000003152	0.0119420742588466
1638	122.937500000143	53.8125000003152	0.0120796090056079
1639	122.979166666811	53.8125000003152	0.0119399768294586
1640	123.020833333478	53.8125000003152	0.0119494165753084
1641	123.062500000146	53.8125000003152	0.0118715478377902
1642	123.104166666813	53.8125000003152	0.0118040609930043
1643	123.145833333481	53.8125000003152	0.0118587589719389
1644	123.187500000148	53.8125000003152	0.0131596124020901
1645	123.229166666816	53.8125000003152	0.0131775217310628
1646	123.270833333483	53.8125000003152	0.0139984100227818
1647	123.312500000151	53.8125000003152	0.0131011281352377
1648	123.354166666818	53.8125000003152	0.016120132073734
1649	123.395833333486	53.8125000003152	0.0168586943934567
1650	123.437500000153	53.8125000003152	0.0142865218334605
1651	123.479166666821	53.8125000003152	0.0127086631501341
1652	123.520833333488	53.8125000003152	0.0117802510215298
1653	123.562500000156	53.8125000003152	0.0116002887180757
1654	123.604166666823	53.8125000003152	0.011592339881814
1655	123.645833333491	53.8125000003152	0.0116811874776148
1656	123.687500000158	53.8125000003152	0.0103165813973722
1657	123.729166666826	53.8125000003152	0.0117561151508517
1658	123.770833333494	53.8125000003152	0.0115251066751775
1659	123.812500000161	53.8125000003152	0.0140658347036174
1660	123.854166666829	53.8125000003152	0.0129396318329901
1661	123.895833333496	53.8125000003152	0.0120152712791687
1662	123.937500000164	53.8125000003152	0.0101947765509157
1663	123.979166666831	53.8125000003152	0.0101537941616977
1664	124.020833333499	53.8125000003152	0.0107061951816323
1665	124.062500000166	53.8125000003152	0.0103556015399083
1666	124.104166666834	53.8125000003152	0.0103767933821475
1667	124.145833333501	53.8125000003152	0.00925968665552417
1668	124.187500000169	53.8125000003152	0.00937526511827481
1669	124.229166666836	53.8125000003152	0.0101206426409495
1670	124.270833333504	53.8125000003152	0.00991482576905704
1671	124.312500000171	53.8125000003152	0.00980916675027421
1672	124.354166666839	53.8125000003152	0.00901326180830301
1673	124.395833333506	53.8125000003152	0.00903045384641526
1674	124.437500000174	53.8125000003152	0.00884060076516131
1675	124.479166666841	53.8125000003152	0.00903687083609796
1676	124.520833333509	53.8125000003152	0.00969305812088429
1677	124.562500000177	53.8125000003152	0.00979439416625982
1678	124.604166666844	53.8125000003152	0.0105909199787683
1679	124.645833333512	53.8125000003152	0.00956185472554463
1680	124.687500000179	53.8125000003152	0.00949076578436018
1681	124.729166666847	53.8125000003152	0.00925235385821222
1682	124.770833333514	53.8125000003152	0.00930314234391943
1683	124.812500000182	53.8125000003152	0.0110018408096674
1684	124.895833333517	53.8125000003152	0.0110570913092052
1685	124.937500000184	53.8125000003152	0.0108603974015991
1686	124.979166666852	53.8125000003152	0.0119713035694989
1687	125.020833333519	53.8125000003152	0.0114372436727849
1688	125.104166666854	53.8125000003152	0.0111026726312657
1689	125.145833333522	53.8125000003152	0.0130191607853129
1690	125.187500000189	53.8125000003152	0.0127048247451374
1691	125.229166666857	53.8125000003152	0.0126888454438675
1692	125.270833333524	53.8125000003152	0.0136935656012281
1693	125.312500000192	53.8125000003152	0.0158097979366395
1694	125.35416666686	53.8125000003152	0.0157426349495377
1695	125.395833333527	53.8125000003152	0.0168813055515842
1696	125.437500000195	53.8125000003152	0.0170133778722227
1697	125.479166666862	53.8125000003152	0.0200995309811672
1698	125.52083333353	53.8125000003152	0.0170323409595792
1699	125.562500000197	53.8125000003152	0.0167790360300325
1700	125.604166666865	53.8125000003152	0.0161984387333789
1701	125.645833333532	53.8125000003152	0.0164257126718021
1702	125.6875000002	53.8125000003152	0.0169864896919762
1703	125.729166666867	53.8125000003152	0.0199594413410102
1704	125.770833333535	53.8125000003152	0.0202620776672159
1705	125.812500000202	53.8125000003152	0.0203861083579882
1706	125.85416666687	53.8125000003152	0.0204105814620473
1707	125.895833333537	53.8125000003152	0.0201670187053102
1708	125.937500000205	53.8125000003152	0.0169488130222086
1709	125.979166666872	53.8125000003152	0.0163198036954174
1710	126.02083333354	53.8125000003152	0.0179396895375585
1711	126.062500000207	53.8125000003152	0.020234508079494
1712	126.104166666875	53.8125000003152	0.0201273753561291
1713	126.145833333543	53.8125000003152	0.0207786133521232
1714	126.18750000021	53.8125000003152	0.0201764539853965
1715	126.229166666878	53.8125000003152	0.0197580386491606
1716	126.270833333545	53.8125000003152	0.0177631274391994
1717	126.312500000213	53.8125000003152	0.0198153783015527
1718	126.35416666688	53.8125000003152	0.02053637524056
1719	126.395833333548	53.8125000003152	0.0215387968941961
1720	126.437500000215	53.8125000003152	0.0217219933521481
1721	126.479166666883	53.8125000003152	0.0199901179540994
1722	126.52083333355	53.8125000003152	0.0202911556079447
1723	120.020833333416	53.7708333336476	0.0137649842538412
1724	120.062500000084	53.7708333336476	0.0134347620729718
1725	120.145833333419	53.7708333336476	0.0134278972576514
1726	120.187500000086	53.7708333336476	0.0132290448167845
1727	120.229166666754	53.7708333336476	0.0134859016434654
1728	120.270833333421	53.7708333336476	0.0125292992875569
1729	120.312500000089	53.7708333336476	0.0136110429677843
1730	120.354166666756	53.7708333336476	0.0119541594418412
1731	120.395833333424	53.7708333336476	0.0127544134774803
1732	120.479166666759	53.7708333336476	0.0119541708455625
1733	120.520833333427	53.7708333336476	0.0120873007664364
1734	120.562500000094	53.7708333336476	0.0115852999237382
1735	120.604166666762	53.7708333336476	0.0115650305365768
1736	120.645833333429	53.7708333336476	0.0106111364414311
1737	120.687500000097	53.7708333336476	0.01107933850887
1738	120.729166666764	53.7708333336476	0.0118368751238403
1739	120.770833333432	53.7708333336476	0.0116904874446773
1740	120.812500000099	53.7708333336476	0.0113900959605784
1741	120.854166666767	53.7708333336476	0.0103042938404151
1742	120.895833333434	53.7708333336476	0.0108479535820193
1743	120.937500000102	53.7708333336476	0.0113039065287869
1744	120.979166666769	53.7708333336476	0.0105107012723148
1745	121.020833333437	53.7708333336476	0.010362162386286
1746	121.104166666772	53.7708333336476	0.0105148793425291
1747	121.145833333439	53.7708333336476	0.0110734381568544
1748	121.187500000107	53.7708333336476	0.0109904525845846
1749	121.229166666774	53.7708333336476	0.0121848050096018
1750	121.270833333442	53.7708333336476	0.0101384268982124
1751	121.31250000011	53.7708333336476	0.0117491547394631
1752	121.354166666777	53.7708333336476	0.012232584488652
1753	121.395833333445	53.7708333336476	0.0121873368623657
1754	121.437500000112	53.7708333336476	0.0125081948169904
1755	121.520833333447	53.7708333336476	0.0123020254719923
1756	121.562500000115	53.7708333336476	0.0126661494252851
1757	121.604166666782	53.7708333336476	0.0130131341965282
1758	121.64583333345	53.7708333336476	0.0127132467240743
1759	121.687500000117	53.7708333336476	0.013541590154806
1760	121.729166666785	53.7708333336476	0.0147725459295519
1761	121.770833333452	53.7708333336476	0.0164713799075727
1762	121.81250000012	53.7708333336476	0.0135685067876839
1763	121.854166666787	53.7708333336476	0.0137175734934251
1764	121.895833333455	53.7708333336476	0.0126888766952384
1765	121.937500000122	53.7708333336476	0.0127256423696516
1766	121.97916666679	53.7708333336476	0.013513381810032
1767	122.020833333457	53.7708333336476	0.0142966253737646
1768	122.062500000125	53.7708333336476	0.0141653469852114
1769	122.104166666793	53.7708333336476	0.0145738513808188
1770	122.14583333346	53.7708333336476	0.0168790688670588
1771	122.187500000128	53.7708333336476	0.0128687041097483
1772	122.229166666795	53.7708333336476	0.012254583018516
1773	122.270833333463	53.7708333336476	0.0121375109295434
1774	122.31250000013	53.7708333336476	0.0127411194522123
1775	122.354166666798	53.7708333336476	0.0135662562724229
1776	122.395833333465	53.7708333336476	0.0141901378357629
1777	122.437500000133	53.7708333336476	0.0137537804474595
1778	122.4791666668	53.7708333336476	0.0121096537621766
1779	122.520833333468	53.7708333336476	0.0122710548903484
1780	122.562500000135	53.7708333336476	0.0120835980110235
1781	122.604166666803	53.7708333336476	0.0120717612689934
1782	122.64583333347	53.7708333336476	0.0132130022318528
1783	122.687500000138	53.7708333336476	0.0139339153995758
1784	122.729166666805	53.7708333336476	0.0143391670465065
1785	122.770833333473	53.7708333336476	0.0162945998522356
1786	122.81250000014	53.7708333336476	0.0140882854899982
1787	122.854166666808	53.7708333336476	0.0132773099901258
1788	122.937500000143	53.7708333336476	0.0118369135465816
1789	122.979166666811	53.7708333336476	0.0120927654926778
1790	123.020833333478	53.7708333336476	0.0118989612116648
1791	123.062500000146	53.7708333336476	0.0122310648222183
1792	123.104166666813	53.7708333336476	0.0124385409060647
1793	123.145833333481	53.7708333336476	0.0117640573038705
1794	123.187500000148	53.7708333336476	0.0120076141750034
1795	123.229166666816	53.7708333336476	0.0131830768566484
1796	123.312500000151	53.7708333336476	0.014139665312942
1797	123.354166666818	53.7708333336476	0.0142802262625641
1798	123.395833333486	53.7708333336476	0.0170590039552009
1799	123.437500000153	53.7708333336476	0.0161021793617111
1800	123.479166666821	53.7708333336476	0.0121897748139447
1801	123.520833333488	53.7708333336476	0.011764984435432
1802	123.562500000156	53.7708333336476	0.0114960619281248
1803	123.604166666823	53.7708333336476	0.0130152645092757
1804	123.645833333491	53.7708333336476	0.011752356945533
1805	123.687500000158	53.7708333336476	0.0116249520552058
1806	123.729166666826	53.7708333336476	0.0120973477258295
1807	123.770833333494	53.7708333336476	0.0121007212669152
1808	123.812500000161	53.7708333336476	0.0158842226304826
1809	123.854166666829	53.7708333336476	0.0118773957623289
1810	123.895833333496	53.7708333336476	0.011223069908869
1811	123.937500000164	53.7708333336476	0.011563730074669
1812	123.979166666831	53.7708333336476	0.0113570546251989
1813	124.062500000166	53.7708333336476	0.0114675165766539
1814	124.104166666834	53.7708333336476	0.00941677541841879
1815	124.145833333501	53.7708333336476	0.0093204732381341
1816	124.229166666836	53.7708333336476	0.0104170299563885
1817	124.270833333504	53.7708333336476	0.00990940791177555
1818	124.312500000171	53.7708333336476	0.00930792660140946
1819	124.354166666839	53.7708333336476	0.00904159227157487
1820	124.395833333506	53.7708333336476	0.00932057076963721
1821	124.479166666841	53.7708333336476	0.00988897467648897
1822	124.520833333509	53.7708333336476	0.00929769235962383
1823	124.562500000177	53.7708333336476	0.0101348777847655
1824	124.604166666844	53.7708333336476	0.0110303174496329
1825	124.645833333512	53.7708333336476	0.00984071856168667
1826	124.687500000179	53.7708333336476	0.00889723002006239
1827	124.729166666847	53.7708333336476	0.00998723368991399
1828	124.770833333514	53.7708333336476	0.0110620296951432
1829	124.812500000182	53.7708333336476	0.0113441494028885
1830	124.854166666849	53.7708333336476	0.0113237943394572
1831	124.895833333517	53.7708333336476	0.0105730475867985
1832	124.937500000184	53.7708333336476	0.0110372360873465
1833	124.979166666852	53.7708333336476	0.0112570036587704
1834	125.020833333519	53.7708333336476	0.0115194557037619
1835	125.062500000187	53.7708333336476	0.0111478510245562
1836	125.104166666854	53.7708333336476	0.0110509938655032
1837	125.145833333522	53.7708333336476	0.0113337319653245
1838	125.187500000189	53.7708333336476	0.0116592406391087
1839	125.229166666857	53.7708333336476	0.0128169151649146
1840	125.395833333527	53.7708333336476	0.016870734941631
1841	125.437500000195	53.7708333336476	0.0170023730044752
1842	125.479166666862	53.7708333336476	0.0170688659693488
1843	125.52083333353	53.7708333336476	0.0152675156177913
1844	125.562500000197	53.7708333336476	0.0144287129801075
1845	125.604166666865	53.7708333336476	0.0162893516295714
1846	125.645833333532	53.7708333336476	0.0164545408837474
1847	125.6875000002	53.7708333336476	0.0170014198580151
1848	125.729166666867	53.7708333336476	0.016943239771695
1849	125.770833333535	53.7708333336476	0.020166885754707
1850	125.812500000202	53.7708333336476	0.0203065008254565
1851	125.85416666687	53.7708333336476	0.0219134827079694
1852	125.895833333537	53.7708333336476	0.0212557534917222
1853	125.937500000205	53.7708333336476	0.0204456883560762
1854	125.979166666872	53.7708333336476	0.0183811254065299
1855	126.02083333354	53.7708333336476	0.0179850135596936
1856	126.062500000207	53.7708333336476	0.0201033483627406
1857	126.104166666875	53.7708333336476	0.0201961840322185
1858	126.145833333543	53.7708333336476	0.0205504356718037
1859	126.18750000021	53.7708333336476	0.0218075547604722
1860	126.229166666878	53.7708333336476	0.0211566707187176
1861	126.270833333545	53.7708333336476	0.0216600183078375
1862	126.312500000213	53.7708333336476	0.0215948957240652
1863	126.395833333548	53.7708333336476	0.0209230454825503
1864	126.437500000215	53.7708333336476	0.0210248726991205
1865	126.479166666883	53.7708333336476	0.0213871626840011
1866	126.52083333355	53.7708333336476	0.020719413061574
1867	126.562500000218	53.7708333336476	0.021051549758111
1868	119.979166666749	53.7291666669801	0.0126720450362379
1869	120.020833333416	53.7291666669801	0.0134553879780592
1870	120.062500000084	53.7291666669801	0.0131340617140478
1871	120.104166666751	53.7291666669801	0.0123517523394433
1872	120.145833333419	53.7291666669801	0.0119761167128681
1873	120.187500000086	53.7291666669801	0.0126246302091596
1874	120.229166666754	53.7291666669801	0.0122221639692291
1875	120.270833333421	53.7291666669801	0.01183918176446
1876	120.312500000089	53.7291666669801	0.0120548590026853
1877	120.354166666756	53.7291666669801	0.0114858653818563
1878	120.395833333424	53.7291666669801	0.0119959213897882
1879	120.437500000091	53.7291666669801	0.0118252907305153
1880	120.479166666759	53.7291666669801	0.0114096385602127
1881	120.520833333427	53.7291666669801	0.0113336856240373
1882	120.562500000094	53.7291666669801	0.0109072204976113
1883	120.604166666762	53.7291666669801	0.0111751953994766
1884	120.645833333429	53.7291666669801	0.0119295601653137
1885	120.687500000097	53.7291666669801	0.0119451233292738
1886	120.729166666764	53.7291666669801	0.0122657612878664
1887	120.770833333432	53.7291666669801	0.0114658768631173
1888	120.812500000099	53.7291666669801	0.0102815107179889
1889	120.854166666767	53.7291666669801	0.0101111213017349
1890	120.937500000102	53.7291666669801	0.0104657104171088
1891	120.979166666769	53.7291666669801	0.0102109578616917
1892	121.020833333437	53.7291666669801	0.0119520791613417
1893	121.104166666772	53.7291666669801	0.0122104688868953
1894	121.145833333439	53.7291666669801	0.0123111352354423
1895	121.187500000107	53.7291666669801	0.0129574837133621
1896	121.270833333442	53.7291666669801	0.0125987601802303
1897	121.31250000011	53.7291666669801	0.0123642182628322
1898	121.354166666777	53.7291666669801	0.0125235827314885
1899	121.395833333445	53.7291666669801	0.0137615745145598
1900	121.437500000112	53.7291666669801	0.0149899120651138
1901	121.47916666678	53.7291666669801	0.0143604081530092
1902	121.520833333447	53.7291666669801	0.0140737380019089
1903	121.562500000115	53.7291666669801	0.0122802761722562
1904	121.604166666782	53.7291666669801	0.0124791847270925
1905	121.64583333345	53.7291666669801	0.0136661605959121
1906	121.687500000117	53.7291666669801	0.01474757172196
1907	121.729166666785	53.7291666669801	0.0165717948878193
1908	121.770833333452	53.7291666669801	0.0145112661863488
1909	121.81250000012	53.7291666669801	0.0123906669018254
1910	121.854166666787	53.7291666669801	0.0125692322879312
1911	121.895833333455	53.7291666669801	0.0113394561584345
1912	121.937500000122	53.7291666669801	0.0109530825764885
1913	121.97916666679	53.7291666669801	0.0116650876740917
1914	122.020833333457	53.7291666669801	0.0126986996738625
1915	122.062500000125	53.7291666669801	0.0162925252767547
1916	122.104166666793	53.7291666669801	0.0163025656823334
1917	122.14583333346	53.7291666669801	0.0173971905478908
1918	122.229166666795	53.7291666669801	0.0134227791834046
1919	122.270833333463	53.7291666669801	0.0124388492487551
1920	122.31250000013	53.7291666669801	0.0124090592985035
1921	122.354166666798	53.7291666669801	0.0121950212404562
1922	122.395833333465	53.7291666669801	0.014255439038047
1923	122.437500000133	53.7291666669801	0.0132267683812059
1924	122.4791666668	53.7291666669801	0.0133375203599188
1925	122.520833333468	53.7291666669801	0.0123977894600631
1926	122.562500000135	53.7291666669801	0.0133261771112984
1927	122.64583333347	53.7291666669801	0.0124632404446168
1928	122.687500000138	53.7291666669801	0.0121748075898045
1929	122.729166666805	53.7291666669801	0.0139745829171118
1930	122.770833333473	53.7291666669801	0.0171107285975528
1931	122.81250000014	53.7291666669801	0.016163347422256
1932	122.854166666808	53.7291666669801	0.0139218281785437
1933	122.895833333476	53.7291666669801	0.012867883594364
1934	122.979166666811	53.7291666669801	0.012097001364831
1935	123.020833333478	53.7291666669801	0.0126350514668616
1936	123.062500000146	53.7291666669801	0.0126446056951419
1937	123.104166666813	53.7291666669801	0.012505011549267
1938	123.145833333481	53.7291666669801	0.0127263140760556
1939	123.187500000148	53.7291666669801	0.0140300972264117
1940	123.229166666816	53.7291666669801	0.0149222089509466
1941	123.270833333483	53.7291666669801	0.0166240527461612
1942	123.312500000151	53.7291666669801	0.017302216438882
1943	123.354166666818	53.7291666669801	0.0160158432103379
1944	123.395833333486	53.7291666669801	0.0174549173050335
1945	123.437500000153	53.7291666669801	0.0160745217416717
1946	123.479166666821	53.7291666669801	0.0121087725868836
1947	123.520833333488	53.7291666669801	0.0118198229058489
1948	123.562500000156	53.7291666669801	0.0118829997514661
1949	123.604166666823	53.7291666669801	0.0132068111204346
1950	123.645833333491	53.7291666669801	0.0117373380850073
1951	123.687500000158	53.7291666669801	0.0117863096730925
1952	123.729166666826	53.7291666669801	0.0117980138055336
1953	123.770833333494	53.7291666669801	0.0139179587799887
1954	123.812500000161	53.7291666669801	0.0152315764246252
1955	123.854166666829	53.7291666669801	0.0159473088088206
1956	123.937500000164	53.7291666669801	0.0123833434169951
1957	123.979166666831	53.7291666669801	0.0128099415445503
1958	124.020833333499	53.7291666669801	0.0113825211639907
1959	124.062500000166	53.7291666669801	0.00947574016087951
1960	124.145833333501	53.7291666669801	0.0105644044257252
1961	124.187500000169	53.7291666669801	0.00997186090625278
1962	124.229166666836	53.7291666669801	0.00977659898450244
1963	124.270833333504	53.7291666669801	0.00992757671569906
1964	124.312500000171	53.7291666669801	0.00909867794451929
1965	124.354166666839	53.7291666669801	0.00930645449333421
1966	124.437500000174	53.7291666669801	0.0101191640195395
1967	124.479166666841	53.7291666669801	0.00914248764355508
1968	124.520833333509	53.7291666669801	0.00938725357328567
1969	124.562500000177	53.7291666669801	0.00958260911962907
1970	124.604166666844	53.7291666669801	0.00958510707264085
1971	124.645833333512	53.7291666669801	0.0102366567813838
1972	124.687500000179	53.7291666669801	0.0110177161581818
1973	124.729166666847	53.7291666669801	0.0112935670467001
1974	124.770833333514	53.7291666669801	0.0114907033386063
1975	124.812500000182	53.7291666669801	0.011344626158261
1976	124.854166666849	53.7291666669801	0.0104713607434334
1977	124.895833333517	53.7291666669801	0.00979272692780686
1978	124.937500000184	53.7291666669801	0.0111457889016703
1979	125.020833333519	53.7291666669801	0.0100673575842627
1980	125.062500000187	53.7291666669801	0.0111564496377703
1981	125.104166666854	53.7291666669801	0.0116230529416875
1982	125.187500000189	53.7291666669801	0.012971511747212
1983	125.229166666857	53.7291666669801	0.0133772260928206
1984	125.270833333524	53.7291666669801	0.0144624415084233
1985	125.312500000192	53.7291666669801	0.0138175355498575
1986	125.35416666686	53.7291666669801	0.0139800457078776
1987	125.395833333527	53.7291666669801	0.0156566768860256
1988	125.437500000195	53.7291666669801	0.0167671211385488
1989	125.479166666862	53.7291666669801	0.0169698809209607
1990	125.52083333353	53.7291666669801	0.0156947664238453
1991	125.562500000197	53.7291666669801	0.0151628330342628
1992	125.645833333532	53.7291666669801	0.0172416085047865
1993	125.6875000002	53.7291666669801	0.0175632395816311
1994	125.729166666867	53.7291666669801	0.0205110441911535
1995	125.770833333535	53.7291666669801	0.0206300545673574
1996	125.812500000202	53.7291666669801	0.0208343975734079
1997	125.85416666687	53.7291666669801	0.0219298118330541
1998	125.895833333537	53.7291666669801	0.0212594869995344
1999	125.937500000205	53.7291666669801	0.0213958519082184
[truncated: 58,001 more rows]
