# Supplementary material for: Genomic insights into local adaptation and future climate-induced vulnerability of a keystone forest tree in East Asia
Source: Nat Commun. 2022 Nov 1;13:6541. doi: 10.1038/s41467-022-34206-8 (PMC9626627; doi:10.1038/s41467-022-34206-8)
Supplement: Supplementary file 8 — Source Data [file 41467_2022_34206_MOESM8_ESM.zip › Source data/supplementary_figures/local&forward&reverse/future_ACCESS-CM2_370_2100_forwardOffsetGF_19bio.csv]

x1	y1	local	forwardOffset	predDist	bearing	x2	y2
123.479166666667	54.6458333333333	0.061312200590239	0.0122464966136547	1310263.52790081	44.1531844757341	141.0625	62.0208333333333
123.520833333333	54.6458333333333	0.061461190494971	0.0122829612579038	1308390.65985652	44.1038664528842	141.0625	62.0208333333333
123.5625	54.6458333333333	0.0615044481437094	0.012303592781023	1306519.45764354	44.0543559913564	141.0625	62.0208333333333
123.604166666667	54.6458333333333	0.0614490947973001	0.0124583791041856	1304649.92916023	44.0046524386167	141.0625	62.0208333333333
123.645833333333	54.6458333333333	0.0610534803687799	0.0127529012774665	1302782.08234214	43.9547551404307	141.0625	62.0208333333333
123.6875	54.6458333333333	0.0608387555106746	0.0128490793749534	1300915.92516211	43.9046634408715	141.0625	62.0208333333333
123.729166666667	54.6458333333333	0.0606321259727066	0.0135025663060294	1258479.55911503	42.697366327086	140.145833333333	62.0208333333333
123.770833333333	54.6458333333333	0.0607403995049526	0.0136761105707223	1256656.4450651	42.6424079702354	140.145833333333	62.0208333333333
123.8125	54.6458333333333	0.0608382696457993	0.0137364379163374	1307155.19265489	42.3800168979072	140.9375	62.3125
123.854166666667	54.6458333333333	0.060879405168008	0.0134066620462443	1253015.93069471	42.5318565915451	140.145833333333	62.0208333333333
123.895833333333	54.6458333333333	0.060907958809876	0.0132327813280958	1291610.76551687	43.6512658475312	141.0625	62.0208333333333
123.9375	54.6458333333333	0.060680048352906	0.0135050795244112	1249383.09485046	42.4204543425765	140.145833333333	62.0208333333333
123.979166666667	54.6458333333333	0.0611119066179019	0.013154056039462	1287900.8124032	43.5485228558343	141.0625	62.0208333333333
124.020833333333	54.6458333333333	0.0611899107099572	0.0127016181772798	1286048.4638845	43.4968521314421	141.0625	62.0208333333333
124.0625	54.6458333333333	0.0614181509110844	0.012693058106925	1284197.87846662	43.4449810275106	141.0625	62.0208333333333
124.104166666667	54.6458333333333	0.0610978612190194	0.0129844273466846	1282349.06450479	43.3929088716489	141.0625	62.0208333333333
124.145833333333	54.6458333333333	0.0611109031427328	0.0126985271315969	1280502.03039339	43.3406349898708	141.0625	62.0208333333333
124.1875	54.6458333333333	0.0614223246204287	0.0127060842271902	1278656.78456613	43.2881587066063	141.0625	62.0208333333333
123.395833333333	54.6041666666667	0.0616690982792222	0.0119099756533931	1317340.42532166	44.112470860828	141.0625	62.0208333333333
123.4375	54.6041666666667	0.0612100547211235	0.011919163750222	1315467.01108582	44.063454311796	141.0625	62.0208333333333
123.479166666667	54.6041666666667	0.061533473472787	0.011920253499524	1313595.25531239	44.014247169233	141.0625	62.0208333333333
123.520833333333	54.6041666666667	0.0608874854983455	0.0124227959837688	1271021.08994221	42.8283798325248	140.145833333333	62.0208333333333
123.5625	54.6041666666667	0.0603862780672287	0.0128050472831851	1269191.57268132	42.7744018584237	140.145833333333	62.0208333333333
123.604166666667	54.6041666666667	0.06060000236308	0.0132403896895679	1267363.92100609	42.7202167392495	140.145833333333	62.0208333333333
123.645833333333	54.6041666666667	0.0609885756338641	0.0127795898199683	1306124.97399915	43.8154997812498	141.0625	62.0208333333333
123.6875	54.6041666666667	0.0611508400489115	0.0127719800573558	1304261.62872735	43.7653299947259	141.0625	62.0208333333333
123.729166666667	54.6041666666667	0.0611680842994397	0.0127237962605142	1302399.98945255	43.7149657325996	141.0625	62.0208333333333
123.770833333333	54.6041666666667	0.0610170273444283	0.012585148713454	1300540.06422731	43.6644063421208	141.0625	62.0208333333333
123.8125	54.6041666666667	0.0610611114677375	0.0130954878863037	1258253.95567223	42.4461600569124	140.145833333333	62.0208333333333
123.854166666667	54.6041666666667	0.0614708915249718	0.0126297658558666	1296825.38832401	43.5626995570277	141.0625	62.0208333333333
123.895833333333	54.6041666666667	0.0613023743946635	0.0127854880071461	1294970.6539398	43.5115508488605	141.0625	62.0208333333333
123.9375	54.6041666666667	0.0612371201013529	0.0131521538235006	1293117.66619317	43.4602043852535	141.0625	62.0208333333333
123.979166666667	54.6041666666667	0.0607739463075232	0.0133986026944298	1251000.47198876	42.2231161908564	140.145833333333	62.0208333333333
124.020833333333	54.6041666666667	0.0611059031137408	0.0132854867914789	1249191.96667314	42.1668218968432	140.145833333333	62.0208333333333
124.0625	54.6041666666667	0.0603916752921532	0.0136178823589666	1247385.42595561	42.1103128833945	140.145833333333	62.0208333333333
124.104166666667	54.6041666666667	0.0603368154590849	0.0137823767550701	1245580.8590881	42.0535884540773	140.145833333333	62.0208333333333
124.145833333333	54.6041666666667	0.0604199329441599	0.0132531076678602	1243778.27536501	41.9966479112194	140.145833333333	62.0208333333333
124.1875	54.6041666666667	0.0602642534017553	0.0132250700211733	1241977.68412343	41.9394905559274	140.145833333333	62.0208333333333
123.0625	54.5625	0.0612672308043943	0.0111238870872997	1335698.70789924	44.360404276334	141.0625	62.0208333333333
123.104166666667	54.5625	0.0611288124709412	0.0106916569786371	1333814.99730655	44.3128058875569	141.0625	62.0208333333333
123.145833333333	54.5625	0.0610527697564986	0.0109826669895221	1331932.89203057	44.2650224891499	141.0625	62.0208333333333
123.1875	54.5625	0.0612321716511207	0.0111784572752852	1328173.52766261	44.1688981678268	141.020833333333	62.0208333333333
123.229166666667	54.5625	0.0613862229098208	0.0110678563068263	1268716.51785227	43.2733222665032	139.895833333333	61.8958333333333
123.270833333333	54.5625	0.0613785623394305	0.0112352394965975	1326296.28377567	44.1205559929338	141.0625	62.0208333333333
123.3125	54.5625	0.0606399961517773	0.0119553913554121	1324420.67561584	44.0720263044687	141.0625	62.0208333333333
123.354166666667	54.5625	0.0611181657459798	0.0114783056173206	1322546.71087446	44.0233084723035	141.0625	62.0208333333333
123.395833333333	54.5625	0.0604793959166032	0.0121367369238977	1279917.34129229	42.8493972870601	140.145833333333	62.0208333333333
123.4375	54.5625	0.0607365027886293	0.0123809686991853	1278085.22149175	42.7959708076083	140.145833333333	62.0208333333333
123.479166666667	54.5625	0.0606729393514499	0.0119781709352078	1316934.75461277	43.8760197876978	141.0625	62.0208333333333
123.520833333333	54.5625	0.060504932857795	0.0116785934602984	1315067.4411774	43.8265430466634	141.0625	62.0208333333333
123.5625	54.5625	0.0604462573734324	0.0124174976856234	1313201.81015762	43.7768749867598	141.0625	62.0208333333333
123.604166666667	54.5625	0.0607185289563055	0.0126731072920327	1311337.86946206	43.7270149680982	141.0625	62.0208333333333
123.645833333333	54.5625	0.0609670651711265	0.0124101357340707	1309475.62703608	43.6769623491888	141.0625	62.0208333333333
123.6875	54.5625	0.0608362028516703	0.0125000330491653	1307615.090862	43.6267164869496	141.0625	62.0208333333333
123.729166666667	54.5625	0.0606244260934822	0.0127296217056941	1305756.2689592	43.5762767367139	141.0625	62.0208333333333
123.770833333333	54.5625	0.0610917838143475	0.0124227085297168	1303899.16938432	43.5256424522394	141.0625	62.0208333333333
123.8125	54.5625	0.0612016802776291	0.0124191625215912	1302043.80023139	43.4748129857166	141.0625	62.0208333333333
123.854166666667	54.5625	0.0611687626032866	0.0127835262763255	1300190.16963202	43.423787687778	141.0625	62.0208333333333
123.895833333333	54.5625	0.0607165231615217	0.0133380934726703	1258055.78379601	42.194640342637	140.145833333333	62.0208333333333
123.9375	54.5625	0.0614281523072328	0.0126645113579755	1296488.15680912	43.3211469924472	141.0625	62.0208333333333
123.979166666667	54.5625	0.0614478941123306	0.0127628183064525	1294639.79103805	43.2695302886135	141.0625	62.0208333333333
124.020833333333	54.5625	0.0609833375469648	0.0132900826469753	1252633.56043618	42.026230241297	140.145833333333	62.0208333333333
124.0625	54.5625	0.0605893788275944	0.0138022196466973	1303210.60003844	41.7956965165541	140.9375	62.3125
124.104166666667	54.5625	0.0603580623390474	0.0135724425002289	1667477.03347765	-90.0859407088032	99.3958333333333	51.8958333333333
124.145833333333	54.5625	0.0605784603651957	0.0138004393927336	1299621.55747768	41.6889670633475	140.9375	62.3125
124.1875	54.5625	0.0605275617464413	0.013870740974663	1672867.74368045	-90.0178812870218	99.3958333333333	51.8958333333333
124.229166666667	54.5625	0.0606305894869786	0.0140451108974738	1243636.10360459	41.7412592634917	140.145833333333	62.0208333333333
122.895833333333	54.5208333333333	0.0612956587584723	0.0110610855678462	1346558.69411193	44.4125644862277	141.0625	62.0208333333333
122.9375	54.5208333333333	0.0610176596543103	0.0106748363301821	1342785.4823771	44.3184859586404	141.020833333333	62.0208333333333
122.979166666667	54.5208333333333	0.0606041026683062	0.0113711606167733	1342785.4823771	44.3184859586405	141.0625	62.0208333333333
123.020833333333	54.5208333333333	0.0602321675192075	0.0115364337639279	1340901.25928104	44.2711730099762	141.0625	62.0208333333333
123.0625	54.5208333333333	0.0604551211124447	0.0115096828232344	1339018.6346235	44.2236767882455	141.0625	62.0208333333333
123.104166666667	54.5208333333333	0.0611658940036253	0.0107262833050637	1335258.21060423	44.1281320662831	141.020833333333	62.0208333333333
123.145833333333	54.5208333333333	0.0614505457521771	0.0111230585361921	1333380.4263195	44.0800823323179	141.020833333333	62.0208333333333
123.1875	54.5208333333333	0.0610979954543506	0.0105986656924156	1331504.27062762	44.0318468578316	141.020833333333	62.0208333333333
123.229166666667	54.5208333333333	0.0605037198186153	0.0120265940027686	1290656.69657033	42.9224005160076	140.145833333333	62.0208333333333
123.270833333333	54.5208333333333	0.0603254300337797	0.0114342851761694	1288820.17646299	42.8697184543936	140.145833333333	62.0208333333333
123.3125	54.5208333333333	0.06051637330421	0.0119555340886702	1286985.478039	42.8168353212495	140.145833333333	62.0208333333333
123.354166666667	54.5208333333333	0.0603858139468208	0.0116827558434876	1325885.65154697	43.886019773983	141.0625	62.0208333333333
123.395833333333	54.5208333333333	0.0604989559339318	0.0120348831308734	1283321.58034762	42.7104632097333	140.145833333333	62.0208333333333
123.4375	54.5208333333333	0.0606179289595861	0.0120835078923094	1281492.39823138	42.656972912579	140.145833333333	62.0208333333333
123.479166666667	54.5208333333333	0.0609553299437503	0.0116756350188949	1320281.96646957	43.7384985759853	141.0625	62.0208333333333
123.520833333333	54.5208333333333	0.0607178194504646	0.0120793364135804	1318417.42644755	43.6889454423201	141.0625	62.0208333333333
123.5625	54.5208333333333	0.0606536569228748	0.0122735878577684	1316554.57702493	43.6392015560457	141.0625	62.0208333333333
123.604166666667	54.5208333333333	0.0603778732960254	0.0124049996716251	1314693.42611473	43.5892662835518	141.0625	62.0208333333333
123.645833333333	54.5208333333333	0.0614294940263958	0.0123985624849033	1312833.98166654	43.5391389896758	141.0625	62.0208333333333
123.6875	54.5208333333333	0.0613792438152169	0.0121823555933287	1310976.25166666	43.4888190377118	141.0625	62.0208333333333
123.729166666667	54.5208333333333	0.0612148972534075	0.0123373966174749	1309120.24413829	43.4383057894187	141.0625	62.0208333333333
123.770833333333	54.5208333333333	0.0612763221990023	0.0125303081008504	1307265.96714164	43.3875986050289	141.0625	62.0208333333333
123.8125	54.5208333333333	0.0611539212210626	0.011943257427978	405590.066701885	-56.0431294977645	118.354166666667	56.4375
123.854166666667	54.5208333333333	0.061235151526912	0.012689510642463	1303562.63717054	43.2855998613126	141.0625	62.0208333333333
123.895833333333	54.5208333333333	0.0614538920019771	0.0127665636412175	1301713.60050312	43.2343070149016	141.0625	62.0208333333333
123.9375	54.5208333333333	0.0613260794804224	0.0121603029614668	412324.761263647	-56.5695868042096	118.354166666667	56.4375
123.979166666667	54.5208333333333	0.0612174908956349	0.0127507828025362	1298020.82485431	43.1311311440823	141.0625	62.0208333333333
124.020833333333	54.5208333333333	0.0607414492333599	0.0135584219049001	1296177.10240641	43.0792468236864	141.0625	62.0208333333333
124.0625	54.5208333333333	0.0606625718810641	0.0135331333621886	1294335.16796194	43.0271640468707	141.0625	62.0208333333333
124.104166666667	54.5208333333333	0.0611144238433821	0.0133016037481481	1292495.02988305	42.9748821620013	141.0625	62.0208333333333
124.145833333333	54.5208333333333	0.061161772733049	0.0129479118701424	1290656.69657033	42.9224005160076	141.0625	62.0208333333333
124.1875	54.5208333333333	0.0608854768368079	0.0134357389456067	1288820.17646299	42.8697184543936	141.0625	62.0208333333333
124.229166666667	54.5208333333333	0.0611499372283821	0.0136839631374707	1286985.478039	42.8168353212496	141.0625	62.0208333333333
124.270833333333	54.5208333333333	0.0612729600729445	0.0138130218119839	1285152.60981522	42.7637504592635	141.0625	62.0208333333333
124.3125	54.5208333333333	0.0610927166145869	0.0137111179582918	1283321.58034762	42.7104632097333	141.0625	62.0208333333333
122.8125	54.4791666666667	0.0601505059544044	0.0111358116154957	1353649.84470159	44.3703622657201	141.0625	62.0208333333333
122.854166666667	54.4791666666667	0.0607759240049246	0.010856900057677	1310640.39785597	43.2502708761387	140.145833333333	62.0208333333333
122.895833333333	54.4791666666667	0.0605111033475217	0.0111870281886852	1349875.61935469	44.2768444539116	141.0625	62.0208333333333
122.9375	54.4791666666667	0.0612460853200543	0.0107186142059389	1628121.63306627	-90.0942254756875	98.8125	51.9375
122.979166666667	54.4791666666667	0.0612252695912474	0.010614944599777	1344226.1815163	44.1352090408705	141.020833333333	62.0208333333333
123.020833333333	54.4791666666667	0.061023089128575	0.0107925087763341	1284717.44764637	43.2571360836806	139.895833333333	61.8958333333333
123.0625	54.4791666666667	0.0603887090070045	0.0114393489279191	1342346.23861387	44.0876324972793	141.0625	62.0208333333333
123.104166666667	54.4791666666667	0.0614139869544036	0.0112544054921126	1338591.20227844	43.9919286512879	141.020833333333	62.0208333333333
123.145833333333	54.4791666666667	0.0610382332979235	0.0112034684442281	373259.486983849	-52.3178421383737	118.354166666667	56.4375
123.1875	54.4791666666667	0.0609937468397927	0.0107509505052906	1334842.68225626	43.8954863835383	141.020833333333	62.0208333333333
123.229166666667	54.4791666666667	0.0606169258941884	0.011166335131035	1334842.68225627	43.8954863835384	141.0625	62.0208333333333
123.270833333333	54.4791666666667	0.0609120772796617	0.0121276552125147	1292223.24878912	42.7317159767536	140.145833333333	62.0208333333333
123.3125	54.4791666666667	0.0602288544781865	0.012254023663417	1290391.45932814	42.6787689738984	140.145833333333	62.0208333333333
123.354166666667	54.4791666666667	0.0602549857052219	0.0126154653672121	1288561.50821679	42.6256209254101	140.145833333333	62.0208333333333
123.395833333333	54.4791666666667	0.0604675030303922	0.0123461813423304	1286733.40401112	42.5722711796854	140.145833333333	62.0208333333333
123.4375	54.4791666666667	0.060379071358847	0.0117476904958513	1325500.2921974	43.6511178087256	141.0625	62.0208333333333
123.479166666667	54.4791666666667	0.0611279988326301	0.0114568521615521	1323636.83201485	43.6016797839253	141.0625	62.0208333333333
123.520833333333	54.4791666666667	0.0613822841753909	0.0117993898830217	1321775.06266277	43.5520522026537	141.0625	62.0208333333333
123.5625	54.4791666666667	0.0611168476224121	0.0119786325547038	1319914.99202193	43.5022344390606	141.0625	62.0208333333333
123.604166666667	54.4791666666667	0.0609184543431624	0.0122001213532394	1318056.6280093	43.452225865784	141.0625	62.0208333333333
123.645833333333	54.4791666666667	0.0608082939553417	0.0122829094003844	1316199.97857818	43.4020258539574	141.0625	62.0208333333333
123.6875	54.4791666666667	0.0608973938319043	0.0123883161860825	1314345.05171845	43.3516337732193	141.0625	62.0208333333333
123.729166666667	54.4791666666667	0.0611043808363661	0.0125265121548068	1312491.8554566	43.3010489917217	141.0625	62.0208333333333
123.770833333333	54.4791666666667	0.0611736592598161	0.0128009026693863	1310640.39785597	43.2502708761387	141.0625	62.0208333333333
123.8125	54.4791666666667	0.0609434022728235	0.0118554788105659	408198.866365659	-55.5038610572364	118.354166666667	56.4375
123.854166666667	54.4791666666667	0.0610937577824398	0.0119036497340245	410427.20657961	-55.6832855516466	118.354166666667	56.4375
123.895833333333	54.4791666666667	0.0612391935722798	0.0113922926818778	412660.286803075	-55.8605850548675	118.354166666667	56.4375
123.9375	54.4791666666667	0.061182658743606	0.0129901822680676	1303252.11662998	43.0452123552498	141.0625	62.0208333333333
123.979166666667	54.4791666666667	0.0608310645071269	0.0129545314498065	1301409.47458518	42.9934580183013	141.0625	62.0208333333333
124.020833333333	54.4791666666667	0.0611035768889419	0.0131083879128955	1299568.62036357	42.9415065168195	141.0625	62.0208333333333
124.0625	54.4791666666667	0.0611507046883865	0.0130811265313988	1297729.56229057	42.8893572074082	141.0625	62.0208333333333
124.104166666667	54.4791666666667	0.061095056255622	0.0133359942142496	1295892.30872964	42.8370094452749	141.0625	62.0208333333333
124.145833333333	54.4791666666667	0.0614107653260503	0.0136959422390167	1294056.86808247	42.7844625842408	141.0625	62.0208333333333
124.1875	54.4791666666667	0.0609984409336073	0.0135747181587131	1292223.24878912	42.7317159767536	141.0625	62.0208333333333
124.229166666667	54.4791666666667	0.0609130975242158	0.0139929527714177	1290391.45932815	42.6787689738985	141.0625	62.0208333333333
124.270833333333	54.4791666666667	0.0606320197729048	0.0139851967171653	1691795.42889242	-89.4745764233223	99.1875	51.8958333333333
124.3125	54.4791666666667	0.0601605640189543	0.0139114133775666	1680992.3793344	-89.6073552361019	99.3958333333333	51.8958333333333
124.354166666667	54.4791666666667	0.0607230058890972	0.0139628613551849	1697196.8713798	-89.4084893145121	99.1875	51.8958333333333
124.395833333333	54.4791666666667	0.0604223628627756	0.0142721738049748	1701464.27135622	-89.5242723294738	99.1875	51.8541666666667
122.8125	54.4375	0.0605092731563976	0.011332578069108	1603788.17749992	-90.2409075195006	99.0625	51.9375
122.854166666667	54.4375	0.0616045971613634	0.0107422148315473	1295505.19573225	43.326840692871	139.895833333333	61.8958333333333
122.895833333333	54.4375	0.0611294405498653	0.0104636907826652	1625416.87483805	-89.9683749960308	98.8125	51.9375
122.9375	54.4375	0.0610954611895653	0.0105863801540352	1349437.60351742	44.0473955996818	141.020833333333	62.0208333333333
122.979166666667	54.4375	0.0618389176739473	0.0104437133308138	1347558.7258054	43.999922881533	141.020833333333	62.0208333333333
123.020833333333	54.4375	0.0608597864261413	0.010727904817354	1345681.46256498	43.9522678924307	141.020833333333	62.0208333333333
123.0625	54.4375	0.0610479209450092	0.0104327913037112	1343805.82129443	43.9044300293199	141.020833333333	62.0208333333333
123.104166666667	54.4375	0.0609101377432646	0.0107343543666493	1341931.80952638	43.8564086875995	141.020833333333	62.0208333333333
123.145833333333	54.4375	0.0607559819090863	0.0110051767205382	1282563.64501229	42.9586800512273	139.895833333333	61.8958333333333
123.1875	54.4375	0.0607134530908879	0.011022561599765	1340059.43482794	43.8082032611286	141.0625	62.0208333333333
123.229166666667	54.4375	0.0607233833438067	0.0113297938065043	1338188.7048009	43.7598131422332	141.0625	62.0208333333333
123.270833333333	54.4375	0.0604156226639414	0.0121908245193792	1633527.64801026	-89.8670903448485	99.0625	51.9375
123.3125	54.4375	0.0605147664974052	0.0124736463097041	1629662.8020977	-90.0900238280421	99.1875	51.8958333333333
123.354166666667	54.4375	0.0608602692580514	0.011623865041527	1332586.45928906	43.6135285314066	141.0625	62.0208333333333
123.395833333333	54.4375	0.0605384711525314	0.0121956358116813	1290152.75174412	42.4348169382192	140.145833333333	62.0208333333333
123.4375	54.4375	0.060242282846064	0.0122507836958232	1288329.43207401	42.3812050351668	140.145833333333	62.0208333333333
123.479166666667	54.4375	0.0608431272751509	0.0116106029221903	1326999.29284264	43.4655596667693	141.0625	62.0208333333333
123.520833333333	54.4375	0.0611226731966665	0.0119508658704858	1325140.29130805	43.4158595587125	141.0625	62.0208333333333
123.5625	54.4375	0.0608435366430917	0.0116041140446908	1321427.4164133	43.3158898969763	141.020833333333	62.0208333333333
123.604166666667	54.4375	0.0607292742526581	0.0119042170509574	1321427.4164133	43.3158898969763	141.0625	62.0208333333333
123.645833333333	54.4375	0.0613878250900322	0.0119412140317059	1319573.55893019	43.2656190995501	141.0625	62.0208333333333
123.6875	54.4375	0.0607167165910006	0.0120525482591688	1317721.43206837	43.2151568261682	141.0625	62.0208333333333
123.729166666667	54.4375	0.060937380709741	0.0122510737062541	417755.579204201	-58.4229215995009	117.979166666667	56.2708333333333
123.770833333333	54.4375	0.0612541650118458	0.0123592100115038	408631.993720183	-54.7881961755337	118.354166666667	56.4375
123.8125	54.4375	0.0610807548358265	0.0120901531901375	410843.395546108	-54.9714966586199	118.354166666667	56.4375
123.854166666667	54.4375	0.0607687804787456	0.0111720976280358	413059.732848475	-55.152648746112	118.354166666667	56.4375
123.895833333333	54.4375	0.0609606880238796	0.0112477131242449	415280.925816067	-55.3316821567353	118.354166666667	56.4375
123.9375	54.4375	0.0609745943000453	0.0123644911978425	417506.896158819	-55.5086261753246	118.354166666667	56.4375
123.979166666667	54.4375	0.0611802107380622	0.0129064134202237	431644.169708452	-59.3487629253342	117.979166666667	56.2708333333333
124.020833333333	54.4375	0.0609845010067123	0.0129241639214699	1302967.6907922	42.8044901483587	141.0625	62.0208333333333
124.0625	54.4375	0.0608981108250877	0.0125756318040989	436302.981543036	-59.6427868248178	117.979166666667	56.2708333333333
124.104166666667	54.4375	0.0611925084318804	0.0131402619021431	1299297.13232684	42.699864607495	141.0625	62.0208333333333
124.145833333333	54.4375	0.0607615787886381	0.0130608321238795	1297464.58036756	42.6472545067708	141.0625	62.0208333333333
124.1875	54.4375	0.0614164367899729	0.0130353914966636	1295633.85783173	42.5944453320919	141.0625	62.0208333333333
124.229166666667	54.4375	0.0607483116522318	0.0130212699414158	507169.040962307	-54.5911280555507	117.4375	56.8958333333333
124.270833333333	54.4375	0.0609320067562467	0.0130202606904372	507086.192354351	-55.7878493064331	117.395833333333	56.8125
124.3125	54.4375	0.0605214245864545	0.0134042250186594	509323.776175668	-55.9246723642226	117.395833333333	56.8125
124.354166666667	54.4375	0.0604879999772849	0.0130052223486345	1697250.93959563	-89.2556307832846	99.1875	51.8958333333333
124.395833333333	54.4375	0.0602455907535023	0.0128532315083808	1701508.95139893	-89.371812150933	99.1875	51.8541666666667
124.4375	54.4375	0.060378214102241	0.013060803847831	1704212.37444273	-89.3389161548308	99.1875	51.8541666666667
124.479166666667	54.4375	0.0602496267732311	0.0131097071247639	1711926.47123562	-88.9120745122928	99.0625	51.9375
122.270833333333	54.3958333333333	0.0609058860762201	0.0112433364201288	1586361.01118775	-90.4779399003752	98.8125	51.8958333333333
122.3125	54.3958333333333	0.0603671299428522	0.011989829682883	1571299.66339247	-90.4909482589999	99.0625	51.9375
122.354166666667	54.3958333333333	0.0605157703923025	0.0113436056861143	1574005.90814912	-90.4562723588807	99.0625	51.9375
122.395833333333	54.3958333333333	0.0611516690421588	0.0105106656072047	1592949.93018677	-90.2151962105058	98.8125	51.9375
122.4375	54.3958333333333	0.0611234174002172	0.0107820435705864	1598362.57736683	-90.1468401385205	98.7708333333333	51.9375
122.479166666667	54.3958333333333	0.0603074211089022	0.0117966053862417	1582124.71658093	-90.352601808306	99.0625	51.9375
122.520833333333	54.3958333333333	0.0608594400841625	0.0108996717218353	1584831.00743143	-90.318162971908	99.0625	51.9375
122.854166666667	54.3958333333333	0.061112593276725	0.0102574328866018	1622719.58380246	-89.8420252628748	98.8125	51.9375
122.895833333333	54.3958333333333	0.0610322312309838	0.0102611764004881	1625425.90842691	-89.8084327556375	98.8125	51.9375
122.9375	54.3958333333333	0.0612299991070713	0.0103194429800832	1625425.90842692	-89.8084327556375	98.8541666666666	51.9375
122.979166666667	54.3958333333333	0.0615949410138873	0.0103880212102687	1350898.83538841	43.8653110472624	141.020833333333	62.0208333333333
123.020833333333	54.3958333333333	0.061992931979122	0.0104227061929806	1349024.24960819	43.8175794666166	141.020833333333	62.0208333333333
123.0625	54.3958333333333	0.0619789132244868	0.0103546831098968	1347151.29372029	43.7696655248135	141.020833333333	62.0208333333333
123.104166666667	54.3958333333333	0.0610168149386317	0.0106296497042038	1638957.43374686	-89.6412766964451	98.8125	51.9375
123.145833333333	54.3958333333333	0.0607089782950802	0.0103685891797137	1641663.71288556	-89.6080048745628	98.8125	51.9375
123.1875	54.3958333333333	0.0602567761953156	0.0111705536920789	1645899.91404807	-89.7289025522377	98.8125	51.8958333333333
123.229166666667	54.3958333333333	0.0602721260182581	0.0113566046828141	1630838.54085623	-89.7414098585176	99.0625	51.9375
123.270833333333	54.3958333333333	0.060262737403857	0.0117756164801117	457469.727465637	-51.5983620001666	117.395833333333	56.8125
123.3125	54.3958333333333	0.0604821856728656	0.0113679390942637	1654018.79721586	-89.6288151435065	98.8125	51.8958333333333
123.354166666667	54.3958333333333	0.0606644187927918	0.0114771017243929	1656725.07243666	-89.5955574630322	98.8125	51.8958333333333
123.395833333333	54.3958333333333	0.0609308720717056	0.0112798897110824	1660607.31638287	-89.3765574755869	98.7708333333333	51.9375
123.4375	54.3958333333333	0.0607141075985575	0.0114886264648467	1662137.58874818	-89.5291977119611	98.8125	51.8958333333333
123.479166666667	54.3958333333333	0.0607704698040092	0.0115634489878558	1664843.82806106	-89.4960951226504	98.8125	51.8958333333333
123.520833333333	54.3958333333333	0.0607939845513669	0.0118777499024257	1328513.05433023	43.2803637476105	141.0625	62.0208333333333
123.5625	54.3958333333333	0.0609547897616686	0.0119038097858179	1324805.73306084	43.1802545658014	141.020833333333	62.0208333333333
123.604166666667	54.3958333333333	0.0609804791761924	0.0111113844960465	402578.882256623	-53.4993442222701	118.354166666667	56.4375
123.645833333333	54.3958333333333	0.0611854293894371	0.0120002099118771	1322954.66435061	43.1299148906783	141.0625	62.0208333333333
123.6875	54.3958333333333	0.0613571762576177	0.0122147428452208	1321105.33423869	43.0793843361823	141.0625	62.0208333333333
123.729166666667	54.3958333333333	0.0610292630747222	0.0121610511939731	420202.813266768	-57.8849134141114	117.979166666667	56.2708333333333
123.770833333333	54.3958333333333	0.0611406545615802	0.0113816113037276	411323.717283368	-54.2610643425072	118.354166666667	56.4375
123.8125	54.3958333333333	0.0616417718899546	0.0112329768113206	413522.967668038	-54.4459950044605	118.354166666667	56.4375
123.854166666667	54.3958333333333	0.0616846906710539	0.0110959931406716	415727.267860028	-54.6287855070945	118.354166666667	56.4375
123.895833333333	54.3958333333333	0.0613244483038966	0.0112882451736982	417936.537172245	-54.8094649171556	118.354166666667	56.4375
123.9375	54.3958333333333	0.0608168986799044	0.0112976468327246	420150.696430511	-54.9880618911773	118.354166666667	56.4375
123.979166666667	54.3958333333333	0.0609812287155387	0.0115455584962518	422369.667943241	-55.1646046790451	118.354166666667	56.4375
124.020833333333	54.3958333333333	0.0607763136020243	0.0128525747329637	1698491.74915016	-88.9210286055222	98.8125	51.9375
124.0625	54.3958333333333	0.0611566527396171	0.0124296289296164	438665.222330782	-59.1208634306698	117.979166666667	56.2708333333333
124.104166666667	54.3958333333333	0.0606874614341024	0.0130984966763523	1687668.0991584	-89.0502056007743	99.0625	51.9375
124.145833333333	54.3958333333333	0.0611485767685588	0.0128748853355172	1300879.7738021	42.5107721423738	141.0625	62.0208333333333
124.1875	54.3958333333333	0.0611391018390825	0.0125154337939388	431292.172945624	-55.8507849441781	118.395833333333	56.4375
124.229166666667	54.3958333333333	0.0611378905920696	0.0127942022571625	1695785.87757064	-88.9532513545487	99.0625	51.9375
124.270833333333	54.3958333333333	0.0604041062435829	0.012591550194806	512066.419992541	-54.3103223011339	117.4375	56.8958333333333
124.3125	54.3958333333333	0.0605528902656665	0.0127205956525883	1696153.75842446	-89.2847907931035	99.1875	51.8541666666667
124.354166666667	54.3958333333333	0.0601954244649885	0.0125015788093147	1697317.37964345	-89.1027843274794	99.1875	51.8958333333333
124.395833333333	54.3958333333333	0.0604818857045402	0.0122239349586676	1691905.32182449	-89.1678426079521	99.3125	51.8958333333333
124.4375	54.3958333333333	0.0605634951410185	0.0118430654415503	1709314.94098724	-88.7926080604758	99.0625	51.9375
124.479166666667	54.3958333333333	0.0604107406511638	0.0115835855378762	1712020.66129895	-88.760619388165	99.0625	51.9375
124.520833333333	54.3958333333333	0.061309557889423	0.0118772819236681	449346.300177391	-57.1326364673358	118.395833333333	56.4375
122.020833333333	54.3541666666667	0.0606459303880884	0.0115844797107855	1552303.66540371	-90.5675896317161	99.0625	51.9375
122.0625	54.3541666666667	0.0607572812860514	0.0113022287383244	1572783.90383896	-90.4865499383588	98.8125	51.8958333333333
122.104166666667	54.3541666666667	0.0607326095622497	0.0110690289174221	1575492.89181643	-90.451899058965	98.8125	51.8958333333333
122.145833333333	54.3541666666667	0.0605614571102343	0.0112872362185817	1560430.57201018	-90.4633720233321	99.0625	51.9375
122.1875	54.3541666666667	0.0606679247149658	0.0111808875710301	1563139.56873478	-90.4287539968988	99.0625	51.9375
122.229166666667	54.3541666666667	0.060830122629344	0.0113444166755002	1583619.92918634	-90.3483032514466	98.8125	51.8958333333333
122.270833333333	54.3541666666667	0.0611438654867405	0.0107647029555749	1584811.89926856	-90.1539453748996	98.8125	51.9375
122.3125	54.3541666666667	0.0608827003070565	0.0104227675480615	1587520.97035867	-90.1198566010401	98.8125	51.9375
122.354166666667	54.3541666666667	0.0608195185969476	0.0106774211350066	1590230.04481804	-90.0858251037924	98.8125	51.9375
122.395833333333	54.3541666666667	0.0612421924275682	0.0100466167082028	1592939.1216861	-90.0518505848103	98.8125	51.9375
122.4375	54.3541666666667	0.0612371127187574	0.0102834575015949	1595648.20000707	-90.0179327477421	98.8125	51.9375
122.479166666667	54.3541666666667	0.0612011418024591	0.0108598106815009	1598357.27882995	-89.9840712982138	98.8125	51.9375
122.520833333333	54.3541666666667	0.0612107002518173	0.0105951696601801	1601066.35720849	-89.950265943813	98.8125	51.9375
122.5625	54.3541666666667	0.0610487232193313	0.0107845105471544	1603775.43420112	-89.9165163940725	98.8125	51.9375
122.604166666667	54.3541666666667	0.0609391077275468	0.0105605250053077	1606484.50887093	-89.8828223604542	98.8125	51.9375
122.645833333333	54.3541666666667	0.0609275557827765	0.0105042377298272	1609193.58028563	-89.8491835563334	98.8125	51.9375
122.895833333333	54.3541666666667	0.0608145512961437	0.0105940481742945	1628156.91168405	-89.6152346715071	98.7708333333333	51.9375
122.9375	54.3541666666667	0.0607733013193784	0.0104045810959204	1628156.91168405	-89.6152346715071	98.8125	51.9375
122.979166666667	54.3541666666667	0.0605881705874791	0.0104282163261646	1630865.92403644	-89.5820276093335	98.8125	51.9375
123.020833333333	54.3541666666667	0.0611212149849438	0.0102573251462877	1633574.92494446	-89.5488732805802	98.8125	51.9375
123.0625	54.3541666666667	0.0619117574802961	0.0103704230772143	1633574.92494446	-89.5488732805801	98.8541666666666	51.9375
123.104166666667	54.3541666666667	0.0621602287884898	0.0102584443294948	1636283.9135199	-89.5157714169131	98.8541666666666	51.9375
123.145833333333	54.3541666666667	0.061005736975281	0.0101712539094189	1641701.85014117	-89.4497240202267	98.8125	51.9375
123.1875	54.3541666666667	0.0604234335887462	0.0106709570759702	1645928.24795673	-89.5710447488866	98.8125	51.8958333333333
123.229166666667	54.3541666666667	0.060669735421588	0.010793687927884	1649828.64061329	-89.3510398047489	98.7708333333333	51.9375
123.270833333333	54.3541666666667	0.0608071012509344	0.011101907585526	1652537.53677383	-89.3182471934892	98.7708333333333	51.9375
123.3125	54.3541666666667	0.0607822772764866	0.0112590762652087	1655246.41450013	-89.2855052171391	98.7708333333333	51.9375
123.354166666667	54.3541666666667	0.0607640887634488	0.0110118632005243	1655246.41450012	-89.2855052171391	98.8125	51.9375
123.395833333333	54.3541666666667	0.060593644448343	0.0114698826811216	1660664.11123185	-89.220172151852	98.7708333333333	51.9375
123.4375	54.3541666666667	0.0608087972781985	0.0115140001076748	1663372.92853801	-89.1875805583406	98.7708333333333	51.9375
123.479166666667	54.3541666666667	0.060947427694384	0.0119574003592869	1663372.92853801	-89.1875805583407	98.8125	51.9375
123.520833333333	54.3541666666667	0.0611081437546165	0.0117364579215297	1666081.72401135	-89.1550385905638	98.8125	51.9375
123.5625	54.3541666666667	0.060974252932132	0.0115568365773849	403194.847141059	-52.7754930196626	118.354166666667	56.4375
123.604166666667	54.3541666666667	0.0614604608597897	0.0112557271667717	405354.835395967	-52.973059050963	118.354166666667	56.4375
123.645833333333	54.3541666666667	0.0614611812252807	0.0112076069003619	407520.416500164	-53.1683464453992	118.354166666667	56.4375
123.6875	54.3541666666667	0.0612314897265499	0.0112153761817427	409691.500993169	-53.3613855800808	118.354166666667	56.4375
123.729166666667	54.3541666666667	0.060936853934944	0.0112425169297131	411868.001071713	-53.552206433523	118.354166666667	56.4375
123.770833333333	54.3541666666667	0.0610488408948693	0.011566392046511	414049.830557873	-53.7408385875578	118.354166666667	56.4375
123.8125	54.3541666666667	0.0610481596162443	0.0117474733664049	416236.904867686	-53.9273112294649	118.354166666667	56.4375
123.854166666667	54.3541666666667	0.0610866327368243	0.0114002725202594	418429.140980293	-54.1116531543105	118.354166666667	56.4375
123.895833333333	54.3541666666667	0.0621465291585086	0.0110968129387763	420626.45740758	-54.2938927674767	118.354166666667	56.4375
123.9375	54.3541666666667	0.0616341632135076	0.0111352046959617	422828.774164294	-54.4740580873626	118.354166666667	56.4375
123.979166666667	54.3541666666667	0.0610440553473129	0.0112752342188353	425036.012738697	-54.652176748251	118.354166666667	56.4375
124.020833333333	54.3541666666667	0.0608027819542764	0.0122410601191105	427248.09606371	-54.8282760033221	118.354166666667	56.4375
124.0625	54.3541666666667	0.0606710003882441	0.0118242004380073	429464.948488539	-55.0023827278021	118.354166666667	56.4375
124.104166666667	54.3541666666667	0.0612536519770478	0.0122629871100762	431686.495750823	-55.1745234222375	118.354166666667	56.4375
124.145833333333	54.3541666666667	0.0614505097912242	0.0118989901030484	433912.664949266	-55.3447242158826	118.354166666667	56.4375
124.1875	54.3541666666667	0.0613593847437368	0.0126041336345833	1712127.10711966	-88.6091833163467	98.7708333333333	51.9375
124.229166666667	54.3541666666667	0.0610153323033985	0.0126630273906845	1714835.36954199	-88.5774936489744	98.7708333333333	51.9375
124.270833333333	54.3541666666667	0.0606377960321629	0.0123832230030833	1698585.26473492	-88.7683169804897	99.0625	51.9375
124.3125	54.3541666666667	0.0610671086722775	0.0129766292761589	1696217.84198818	-89.1318405464854	99.1875	51.8541666666667
124.354166666667	54.3541666666667	0.0607350229176346	0.0126621151899146	516801.151738888	-55.2087673118194	117.395833333333	56.8125
124.395833333333	54.3541666666667	0.0605634572274828	0.0126436923508809	1700104.79963793	-88.9177522483562	99.1875	51.8958333333333
124.4375	54.3541666666667	0.06040470165965	0.0122835273147155	1704344.03707772	-89.0345392061748	99.1875	51.8541666666667
124.479166666667	54.3541666666667	0.0602333794894556	0.0117658882384293	1712127.10711965	-88.6091833163468	99.0625	51.9375
124.520833333333	54.3541666666667	0.0610076186873493	0.0115238155766034	451880.088395019	-56.6395099622144	118.395833333333	56.4375
121.479166666667	54.3125	0.0602937181578372	0.0125650935367738	1496828.82000292	-91.3081343635252	99.3958333333333	51.8958333333333
121.520833333333	54.3125	0.0607243100356958	0.0132699165279356	1500744.44126089	-91.067076971022	99.3541666666666	51.9375
121.5625	54.3125	0.0604950449089262	0.0130250066009748	1502251.12115584	-91.2359346217194	99.3958333333333	51.8958333333333
121.604166666667	54.3125	0.0603760857724385	0.0123515401112494	1504962.32748187	-91.1999368259733	99.3958333333333	51.8958333333333
121.645833333333	54.3125	0.0603303964820653	0.0125532181976587	1536305.09209312	-90.9733827292759	98.9791666666666	51.8541666666667
121.6875	54.3125	0.0603209672611838	0.0125554889054659	1539016.53388686	-90.9378880399672	98.9791666666666	51.8541666666667
121.729166666667	54.3125	0.0605849902120517	0.0124233273382704	1513096.15581691	-91.0923472866626	99.3958333333333	51.8958333333333
121.770833333333	54.3125	0.0603623617742941	0.0118590923240204	1535994.23580196	-90.6080503580787	99.0625	51.9375
121.8125	54.3125	0.060399929273112	0.0118324644853212	1538705.91070786	-90.5731866450765	99.0625	51.9375
121.854166666667	54.3125	0.0606896137218222	0.0119233057806449	1560399.81796574	-90.2964815973204	98.7708333333333	51.9375
121.895833333333	54.3125	0.0602137051650452	0.0113981120097298	1544129.30897019	-90.503644911541	99.0625	51.9375
121.9375	54.3125	0.0606111747927259	0.0120174531859835	1541728.00315475	-90.9024575828051	99.1875	51.8541666666667
121.979166666667	54.3125	0.0610942349158805	0.0121994855608468	1529364.65397881	-90.8789528263227	99.3958333333333	51.8958333333333
122.020833333333	54.3125	0.0609302525789917	0.0121901979244873	1532076.16657574	-90.8436142648513	99.3958333333333	51.8958333333333
122.0625	54.3125	0.0611520129954561	0.0121225615632396	1548345.7215484	-90.6329144520999	99.1875	51.8958333333333
122.104166666667	54.3125	0.0607821622340491	0.0118497166324795	1552574.13334453	-90.7613712341449	99.1875	51.8541666666667
122.145833333333	54.3125	0.0604895346946967	0.0108911185716542	1560399.81796574	-90.2964815973204	99.0625	51.9375
122.1875	54.3125	0.059943266744595	0.0111729726028613	1563111.60472355	-90.2621641794842	99.0625	51.9375
122.229166666667	54.3125	0.0606415689029583	0.0112566018627479	1580886.58433971	-90.2181357891628	98.8541666666666	51.8958333333333
122.270833333333	54.3125	0.0604341941178662	0.0110502689046126	1583598.38662827	-90.1839561803101	98.8541666666666	51.8958333333333
122.3125	54.3125	0.0608942009809938	0.011444145194706	1571247.00563201	-90.1595652585989	99.0625	51.9375
122.354166666667	54.3125	0.0601802839549849	0.010716538823447	1589022.00580546	-90.1157701424407	98.8541666666666	51.8958333333333
122.395833333333	54.3125	0.0607256485797814	0.0106381084174195	1594445.63800895	-90.0478130067969	98.8125	51.8958333333333
122.4375	54.3125	0.0612538938467961	0.0105009067125	1595653.34790379	-89.8548768219725	98.8125	51.9375
122.479166666667	54.3125	0.0612740058066667	0.00999481868807541	1595653.34790379	-89.8548768219725	98.8541666666666	51.9375
122.520833333333	54.3125	0.0609341152389486	0.0105063438324453	1601076.95926355	-89.7877861294523	98.8125	51.9375
122.5625	54.3125	0.0609006403098997	0.010766900447744	1603788.75659718	-89.7543232884303	98.8125	51.9375
122.604166666667	54.3125	0.0610702755153174	0.0106614475461931	1603788.75659718	-89.7543232884303	98.8541666666666	51.9375
122.645833333333	54.3125	0.06097781691095	0.0106861910473169	1609212.32999871	-89.6875611949546	98.8125	51.9375
122.6875	54.3125	0.0608339055915685	0.0111633316138376	1614635.86900029	-89.6210153456544	98.7708333333333	51.9375
122.729166666667	54.3125	0.0604405516193958	0.011390485010559	1617347.62335045	-89.587822816818	98.7708333333333	51.9375
122.770833333333	54.3125	0.0606415812883828	0.0113983851592251	1618851.94049779	-89.7447755646238	98.8125	51.8958333333333
122.8125	54.3125	0.0603405570737591	0.011062247347997	1621563.72894046	-89.711378763778	98.8125	51.8958333333333
122.854166666667	54.3125	0.0606989108570525	0.0108705305204575	1625482.81509935	-89.4885635178816	98.7708333333333	51.9375
122.895833333333	54.3125	0.0608409533706896	0.0110567395522188	1628194.518968	-89.4555822758125	98.7708333333333	51.9375
122.9375	54.3125	0.0612048129825576	0.0110169035139135	1628194.518968	-89.4555822758125	98.8125	51.9375
122.979166666667	54.3125	0.0610565771945967	0.0103155010041812	1630906.20801645	-89.422653181174	98.8125	51.9375
123.020833333333	54.3125	0.0611481077590403	0.0100713943094909	1633617.88137312	-89.3897759677905	98.8125	51.9375
123.0625	54.3125	0.0610923860804508	0.0101549836638162	1636329.53817052	-89.3569503712261	98.8125	51.9375
123.104166666667	54.3125	0.0612305363611106	0.010635232343892	1636329.53817052	-89.3569503712261	98.8541666666666	51.9375
123.145833333333	54.3125	0.0617142935775961	0.0104930197061997	1639041.17754526	-89.3241761287703	98.8541666666666	51.9375
123.1875	54.3125	0.0610091873232017	0.0103122055578764	1644464.40059329	-89.2587806638841	98.8125	51.9375
123.229166666667	54.3125	0.0608046683748937	0.0108287353692539	1647175.98255984	-89.2261589245337	98.8125	51.9375
123.270833333333	54.3125	0.0608908294617261	0.0109699701104301	1649887.54369019	-89.193587505424	98.8125	51.9375
123.3125	54.3125	0.0615814193843298	0.0111192833001056	393258.979573667	-51.0120209840818	118.354166666667	56.4375
123.354166666667	54.3125	0.0615205665712895	0.0110958126423455	395369.992170932	-51.2252076568341	118.354166666667	56.4375
123.395833333333	54.3125	0.0607028986325494	0.0112197085817679	397487.287533004	-51.4359446178406	118.354166666667	56.4375
123.4375	54.3125	0.0611531017433935	0.011333584754989	399610.765040815	-51.6442636948796	118.354166666667	56.4375
123.479166666667	54.3125	0.0610332296231057	0.0117908885186392	1663445.00741015	-89.0314763705245	98.8125	51.9375
123.520833333333	54.3125	0.0610687549985046	0.0118495342028135	1666156.42594361	-88.9992015897935	98.8125	51.9375
123.5625	54.3125	0.0610436699731589	0.0115437335734986	406017.311538688	-52.2550262947728	118.354166666667	56.4375
123.604166666667	54.3125	0.0608879643621455	0.0116808460963253	408164.547596019	-52.4539846373828	118.354166666667	56.4375
123.645833333333	54.3125	0.0618384395359298	0.0111241306535799	410317.48953568	-52.6506786257858	118.354166666667	56.4375
123.6875	54.3125	0.0618837642631423	0.0112840179316825	412476.047244898	-52.8451378443942	118.354166666667	56.4375
123.729166666667	54.3125	0.0619645994533728	0.0111674894121196	414640.132250688	-53.0373915052756	118.354166666667	56.4375
123.770833333333	54.3125	0.0616924625139954	0.010917134471247	416809.657689238	-53.2274684493325	118.354166666667	56.4375
123.8125	54.3125	0.0612192572525972	0.0112448345966182	418984.538275691	-53.4153971477153	118.354166666667	56.4375
123.854166666667	54.3125	0.0616894397961261	0.0110853406127609	421164.690274433	-53.6012057034573	118.354166666667	56.4375
123.895833333333	54.3125	0.0620976863073228	0.0108266741234953	423350.031469805	-53.7849218533152	118.354166666667	56.4375
123.9375	54.3125	0.0611765794185986	0.0112635231643834	425540.481137264	-53.966572969797	118.354166666667	56.4375
123.979166666667	54.3125	0.0610702749422595	0.0113740775525428	427735.960015014	-54.1461860633685	118.354166666667	56.4375
124.020833333333	54.3125	0.0612009133918231	0.012136564356376	429936.390276105	-54.3237877848234	118.354166666667	56.4375
124.0625	54.3125	0.0609091622667473	0.0115395456685471	432141.695500947	-54.4994044278015	118.354166666667	56.4375
124.104166666667	54.3125	0.0614549360241903	0.0113318347096589	434351.800650327	-54.6730619314483	118.354166666667	56.4375
124.145833333333	54.3125	0.0611395570865739	0.0123480392923018	445801.247038348	-58.2440898448066	118.020833333333	56.2708333333333
124.1875	54.3125	0.0614292283827737	0.012816280674639	1709534.94955291	-88.489249536299	98.8125	51.9375
124.229166666667	54.3125	0.0609508206861181	0.0127735592626152	1712245.80615299	-88.4577684890378	98.8125	51.9375
124.270833333333	54.3125	0.0611940848918294	0.0127514741427378	1714956.62268023	-88.426332087104	98.8125	51.9375
124.3125	54.3125	0.061233297516799	0.012550696138247	1720378.13248433	-88.3635923475413	98.7708333333333	51.9375
124.354166666667	54.3125	0.0609099419862238	0.0125248140316461	445471.792211571	-55.5128457757902	118.395833333333	56.4375
124.395833333333	54.3125	0.0613003494213995	0.0124108710399634	524088.654747116	-53.9052830219707	117.4375	56.8958333333333
124.4375	54.3125	0.0611170249551377	0.0120475341451376	449950.909109933	-55.8359143383386	118.395833333333	56.4375
124.479166666667	54.3125	0.0609256955005078	0.0121300632109358	452196.869335535	-55.9947909663921	118.395833333333	56.4375
124.520833333333	54.3125	0.0608714018864876	0.0118490370823772	454447.012017275	-56.1519264491527	118.395833333333	56.4375
124.5625	54.3125	0.0608220290005619	0.0114137423350011	456701.274533353	-56.3073433502968	118.395833333333	56.4375
124.604166666667	54.3125	0.0614097840675398	0.0102540137810093	461221.914123543	-56.6131100715166	118.354166666667	56.4375
124.645833333333	54.3125	0.0608301318655173	0.0106455142531373	476071.415696905	-60.0477717276349	117.979166666667	56.2708333333333
121.354166666667	54.2708333333333	0.0603393926801747	0.0137168775485139	1503663.6770628	-91.2310648347075	99.1875	51.8541666666667
121.395833333333	54.2708333333333	0.0601216997203076	0.0136010481928111	1506377.62636115	-91.1950932469463	99.1875	51.8541666666667
121.4375	54.2708333333333	0.0600986349431095	0.0134446831982392	1509091.61117204	-91.1591891534335	99.1875	51.8541666666667
121.479166666667	54.2708333333333	0.0602162210643572	0.0128191826558009	1525376.2028892	-90.9451614988355	98.9791666666666	51.8541666666667
121.520833333333	54.2708333333333	0.0606929518451213	0.0128984539013791	1513014.71106107	-90.9200464306734	99.1875	51.8958333333333
121.5625	54.2708333333333	0.060219589122246	0.0129097556575649	1517233.76739895	-91.0518781632707	99.1875	51.8541666666667
121.604166666667	54.2708333333333	0.0603305454834154	0.0128422745804112	1504872.2140387	-91.0266744864334	99.3958333333333	51.8958333333333
121.645833333333	54.2708333333333	0.0602467344950477	0.012693648045646	1513014.71106107	-90.9200464306734	99.3125	51.8958333333333
121.6875	54.2708333333333	0.0601176290950092	0.0122643569995812	1530522.95256808	-90.5076923873629	99.0625	51.9375
121.729166666667	54.2708333333333	0.0604747796931683	0.0122858539983644	1533237.41084878	-90.4730157745344	99.0625	51.9375
121.770833333333	54.2708333333333	0.0603917715197443	0.0117096106067258	1535951.88268102	-90.4384008270283	99.0625	51.9375
121.8125	54.2708333333333	0.0604200364214163	0.0116388400671988	1538666.36705086	-90.403847212587	99.0625	51.9375
121.854166666667	54.2708333333333	0.0611584889806672	0.0110013398047781	1557668.02463938	-90.1636618064713	98.8125	51.9375
121.895833333333	54.2708333333333	0.0604299991631984	0.0109226582253321	1544095.36937445	-90.3349226653662	99.0625	51.9375
121.9375	54.2708333333333	0.060662235460935	0.0118549278735187	1541661.79331033	-90.7334728909591	99.1875	51.8541666666667
121.979166666667	54.2708333333333	0.0604938811777903	0.0112659824750823	1549524.40981475	-90.2662395205273	99.0625	51.9375
122.020833333333	54.2708333333333	0.060611539553781	0.0113096678722286	1552238.94185012	-90.2319876674814	99.0625	51.9375
122.0625	54.2708333333333	0.0606818372812248	0.0110669590819887	1554953.48045076	-90.1977952016433	99.0625	51.9375
122.104166666667	54.2708333333333	0.0604691835541344	0.0112426720881443	1557668.02463938	-90.1636618064713	99.0625	51.9375
122.145833333333	54.2708333333333	0.0607323629419699	0.0111230458531006	1560382.57344379	-90.1295871675928	99.0625	51.9375
122.1875	54.2708333333333	0.0604949096444391	0.0111049001683649	1563097.12589677	-90.0955709727858	99.0625	51.9375
122.229166666667	54.2708333333333	0.0605990779684792	0.0110532371148161	1565811.68103608	-90.0616129119605	99.0625	51.9375
122.270833333333	54.2708333333333	0.0603275078795586	0.0109917402490516	1568526.23790441	-90.0277126771415	99.0625	51.9375
122.3125	54.2708333333333	0.0606974555340293	0.0107555019885761	1589019.26266322	-89.9520058568652	98.8125	51.8958333333333
122.354166666667	54.2708333333333	0.0603697895156817	0.0106487809586456	1591733.81861739	-89.9182898193363	98.8125	51.8958333333333
122.395833333333	54.2708333333333	0.0610488520255994	0.0105306349018165	1592957.17195223	-89.7251629418976	98.8125	51.9375
122.4375	54.2708333333333	0.0612455681384457	0.0103222454067688	1595671.69451204	-89.691824481045	98.8125	51.9375
122.479166666667	54.2708333333333	0.0611597285885785	0.0101469298551342	1598386.20858355	-89.6585405930126	98.8125	51.9375
122.520833333333	54.2708333333333	0.0615876361622828	0.0105313609282897	1630390.53650835	-90.1414942058248	98.4791666666666	51.7291666666667
122.5625	54.2708333333333	0.0608617501131675	0.0108313931996761	1601100.71326536	-89.6253109938492	98.8541666666666	51.9375
122.604166666667	54.2708333333333	0.0609482590262327	0.0107981288222342	1606529.69087608	-89.5590135357833	98.8125	51.9375
122.645833333333	54.2708333333333	0.0607317577781407	0.0107461157171419	1609244.16202401	-89.5259451183902	98.8125	51.9375
122.6875	54.2708333333333	0.0608711745347071	0.0108689371215284	1611958.62022018	-89.4929298728539	98.8125	51.9375
122.729166666667	54.2708333333333	0.0606046767695629	0.0111492849172743	1614673.06458479	-89.4599675245423	98.8125	51.9375
122.770833333333	54.2708333333333	0.0607195859751753	0.0112154896176664	1620101.90832126	-89.3942004301379	98.7708333333333	51.9375
122.8125	54.2708333333333	0.0606489181688901	0.0109163239340456	1622816.30595449	-89.3613951438104	98.7708333333333	51.9375
122.854166666667	54.2708333333333	0.0609622490769024	0.010619846231266	1622816.30595449	-89.3613951438104	98.8125	51.9375
122.895833333333	54.2708333333333	0.0609805057476591	0.0109955233557888	375592.806653622	-48.2069180844176	118.354166666667	56.4375
122.9375	54.2708333333333	0.0609881400313149	0.011092935180295	1628245.04843532	-89.2959397556398	98.8125	51.9375
122.979166666667	54.2708333333333	0.0607506078634028	0.0105616651183657	1630959.39156886	-89.263289124159	98.8125	51.9375
123.020833333333	54.2708333333333	0.0607860058076414	0.0107422684310716	1633673.7148285	-89.230689517549	98.8125	51.9375
123.0625	54.2708333333333	0.0612501004340052	0.0104572789616013	1636388.01736722	-89.1981406753097	98.8125	51.9375
123.104166666667	54.2708333333333	0.0615528374277332	0.0109789352174033	1668394.18522336	-89.6700730996023	98.4791666666666	51.7291666666667
123.145833333333	54.2708333333333	0.0619847850515448	0.0108518864074869	1671108.69325848	-89.6367991777974	98.4791666666666	51.7291666666667
123.1875	54.2708333333333	0.0617801697273508	0.0109387141071868	389939.992462427	-49.8333144326245	118.354166666667	56.4375
123.229166666667	54.2708333333333	0.0619451839265963	0.0112373201976511	392017.770448493	-50.0551696855017	118.354166666667	56.4375
123.270833333333	54.2708333333333	0.0620935592978637	0.0110655048342253	394102.258667244	-50.2745012905882	118.354166666667	56.4375
123.3125	54.2708333333333	0.0618147571010762	0.010842214840909	396193.3504639	-50.4913411319898	118.354166666667	56.4375
123.354166666667	54.2708333333333	0.0617470154664137	0.011267156036243	398290.941085194	-50.7057207566472	118.354166666667	56.4375
123.395833333333	54.2708333333333	0.0618669238167854	0.0111974490780471	400394.927646878	-50.917671371758	118.354166666667	56.4375
123.4375	54.2708333333333	0.0611148121839121	0.0115206225568722	402505.209101474	-51.1272238426219	118.354166666667	56.4375
123.479166666667	54.2708333333333	0.0609068297132703	0.0116830236854959	1663529.7195382	-88.8753881826749	98.8125	51.9375
123.520833333333	54.2708333333333	0.0608534075032661	0.0113486497879963	406744.261492335	-51.5392560932154	118.354166666667	56.4375
123.5625	54.2708333333333	0.0616426248813684	0.011166767053095	408872.839232075	-51.7417958802072	118.354166666667	56.4375
123.604166666667	54.2708333333333	0.0615521182701331	0.0110642807412044	411007.325409535	-51.9420575357984	118.354166666667	56.4375
123.645833333333	54.2708333333333	0.0614308866824227	0.0112386138321912	413147.627689303	-52.1400701968782	118.354166666667	56.4375
123.6875	54.2708333333333	0.0615998898622935	0.0112897733712779	415293.655386437	-52.3358626532437	118.354166666667	56.4375
123.729166666667	54.2708333333333	0.0619812550347531	0.0112073967792019	417445.319436713	-52.5294633478321	118.354166666667	56.4375
123.770833333333	54.2708333333333	0.0620518263993496	0.0110093455647628	419602.532367245	-52.7209003772181	118.354166666667	56.4375
123.8125	54.2708333333333	0.0620425693077859	0.0113962749561561	421765.208267477	-52.9102014923563	118.354166666667	56.4375
123.854166666667	54.2708333333333	0.0617799795826247	0.0111191758017714	423933.262760598	-53.097394099559	118.354166666667	56.4375
123.895833333333	54.2708333333333	0.0610273842515503	0.0118386345007098	426106.61297537	-53.28250526169	118.354166666667	56.4375
123.9375	54.2708333333333	0.0612194326013008	0.0124165984981852	1693382.12462979	-88.5258977279915	98.8125	51.9375
123.979166666667	54.2708333333333	0.0609496634661547	0.0123190795680214	441390.34542731	-57.2797800010069	117.979166666667	56.2708333333333
124.020833333333	54.2708333333333	0.0611898029875981	0.0118249094342818	432657.631240051	-53.825615585193	118.354166666667	56.4375
124.0625	54.2708333333333	0.0615449459619561	0.0111979767027962	434851.364776566	-54.0026647794559	118.354166666667	56.4375
124.104166666667	54.2708333333333	0.0612904814782156	0.0112092267156089	437050.001304081	-54.1777627464613	118.354166666667	56.4375
124.145833333333	54.2708333333333	0.0610514484128984	0.0126879069846598	448259.519019695	-57.7408372128906	118.020833333333	56.2708333333333
124.1875	54.2708333333333	0.0612110141331357	0.0126036135614107	452858.171380419	-58.0395568467713	117.979166666667	56.2708333333333
124.229166666667	54.2708333333333	0.0609513713199926	0.0120026789612483	443674.591338908	-54.6915980124631	118.354166666667	56.4375
124.270833333333	54.2708333333333	0.0611907436003509	0.0121845643729508	457471.638546972	-58.3315726612551	117.979166666667	56.2708333333333
124.3125	54.2708333333333	0.0609552053082745	0.0120657394174908	459783.786337026	-58.4751231508758	117.979166666667	56.2708333333333
124.354166666667	54.2708333333333	0.0609119195550469	0.012393275182406	448114.170242525	-55.0248489890368	118.395833333333	56.4375
124.395833333333	54.2708333333333	0.0611113202602254	0.0121785324854716	450340.707504332	-55.188753917499	118.395833333333	56.4375
124.4375	54.2708333333333	0.0609265150719622	0.011834632065666	452571.653769035	-55.3508760395909	118.395833333333	56.4375
124.479166666667	54.2708333333333	0.0609966772720771	0.0117319034339904	454806.943360373	-55.5112381373962	118.395833333333	56.4375
124.520833333333	54.2708333333333	0.0608489205493717	0.011573026537688	457046.511756355	-55.6698626821451	118.395833333333	56.4375
124.5625	54.2708333333333	0.0607788170448215	0.0115307273327164	459290.295567211	-55.8267718372758	118.395833333333	56.4375
124.604166666667	54.2708333333333	0.0609400165342493	0.0104257946559917	476064.892935802	-59.436118928106	117.979166666667	56.2708333333333
124.645833333333	54.2708333333333	0.0616644584681965	0.00981181138121673	478403.879586459	-59.5673867664569	117.979166666667	56.2708333333333
124.6875	54.2708333333333	0.0613056829190917	0.00973736811814726	480745.999076048	-59.6972099341733	117.979166666667	56.2708333333333
124.729166666667	54.2708333333333	0.0608591812176191	0.0100750645803373	483091.205006103	-59.8256075472887	117.979166666667	56.2708333333333
121.1875	54.2291666666667	0.0606812244893606	0.0136727329428038	1447880.81171409	45.2764439534748	141.0625	62.0208333333333
121.229166666667	54.2291666666667	0.0607324613546905	0.0137652893641457	1496645.26110908	-90.9596472321856	99.1458333333333	51.8958333333333
121.270833333333	54.2291666666667	0.0601805491106611	0.0135803095182162	1499362.18889181	-90.9241634817967	99.1458333333333	51.8958333333333
121.3125	54.2291666666667	0.0603261818624031	0.013463616611471	1502079.14379228	-90.8887458764167	99.1458333333333	51.8958333333333
121.354166666667	54.2291666666667	0.0602872922667416	0.0134070420891435	1508751.15898632	-90.6145454844304	99.0625	51.9375
121.395833333333	54.2291666666667	0.0602137576778914	0.0130435128447755	1507513.13060172	-90.818107647964	99.1458333333333	51.8958333333333
121.4375	54.2291666666667	0.0601207826891069	0.0125544994300979	1514185.47047875	-90.5448867326654	99.0625	51.9375
121.479166666667	54.2291666666667	0.0603541067325644	0.0129618885568203	1511721.68289733	-90.9509013343384	99.1875	51.8541666666667
121.520833333333	54.2291666666667	0.0603064004130932	0.0131218996879268	1514438.61745418	-90.9154503069653	99.1875	51.8541666666667
121.5625	54.2291666666667	0.0605776140072297	0.0127111065662976	1522337.05277012	-90.4408702603647	99.0625	51.9375
121.604166666667	54.2291666666667	0.0602760314350861	0.0130724514592371	1525054.27346027	-90.4063225097307	99.0625	51.9375
121.645833333333	54.2291666666667	0.0601226904075102	0.0124813700993609	1527771.50575976	-90.3718363994991	99.0625	51.9375
121.6875	54.2291666666667	0.0607968141695636	0.0121704782035803	1530488.74866438	-90.3374115954147	99.0625	51.9375
121.729166666667	54.2291666666667	0.0599172761069066	0.0121510309161801	1533206.00117527	-90.3030477655552	99.0625	51.9375
121.770833333333	54.2291666666667	0.0606671087929206	0.0118225587273659	1535923.26229887	-90.2687445803112	99.0625	51.9375
121.8125	54.2291666666667	0.0610574439773759	0.0109754320842282	1554944.24895213	-90.0302931222367	98.8125	51.9375
121.854166666667	54.2291666666667	0.0607888101593422	0.0106333755548727	1557661.54382971	-89.9964634990324	98.8125	51.9375
121.895833333333	54.2291666666667	0.0602595551730963	0.0110159014971911	1544075.08748887	-90.1661956304558	99.0625	51.9375
121.9375	54.2291666666667	0.060562169897308	0.0108159566469865	1565813.42410365	-89.8953200752252	98.7708333333333	51.9375
121.979166666667	54.2291666666667	0.0606440159954434	0.0101642638486666	1568530.71294769	-89.8617197310634	98.7708333333333	51.9375
122.020833333333	54.2291666666667	0.0604312424387541	0.0114189934081785	1552226.95492395	-90.0641808340914	99.0625	51.9375
122.0625	54.2291666666667	0.060360626334286	0.0112617443067982	1554944.24895213	-90.0302931222367	99.0625	51.9375
122.104166666667	54.2291666666667	0.0607296867734548	0.0111256636843688	1576682.55273456	-89.7612568717322	98.7708333333333	51.9375
122.145833333333	54.2291666666667	0.0609368102538484	0.0114211547294382	1579399.82068347	-89.7278809856396	98.7708333333333	51.9375
122.1875	54.2291666666667	0.0612928115878278	0.0111091082542539	1579399.82068347	-89.7278809856396	98.8125	51.9375
122.229166666667	54.2291666666667	0.0612194330325342	0.0109280461803	1582117.08112136	-89.6945604760712	98.8125	51.9375
122.270833333333	54.2291666666667	0.0610578390923403	0.0109465996029115	1584834.33314245	-89.6612950518197	98.8125	51.9375
122.3125	54.2291666666667	0.0610091370850285	0.0109026357334728	1587551.57584543	-89.6280844236436	98.8125	51.9375
122.354166666667	54.2291666666667	0.0612578579616743	0.0107363315598808	1590268.80833343	-89.5949283042506	98.8125	51.9375
122.395833333333	54.2291666666667	0.0608478593184434	0.0106909428497545	1592986.02971401	-89.561826408281	98.8125	51.9375
122.4375	54.2291666666667	0.0606242687167902	0.0109272426201312	1595703.23909908	-89.528778452292	98.8125	51.9375
122.479166666667	54.2291666666667	0.0612708117222271	0.0104290579955056	1598420.43560489	-89.4957841547417	98.8125	51.9375
122.520833333333	54.2291666666667	0.0608888885064279	0.0106215104109133	1598420.43560489	-89.4957841547416	98.8541666666666	51.9375
122.5625	54.2291666666667	0.0616137630645009	0.0106823461598566	1633102.8300896	-89.9483152707328	98.4791666666666	51.7291666666667
122.604166666667	54.2291666666667	0.0616936209147826	0.0107420828099125	1635820.12309745	-89.9146199768521	98.4791666666666	51.7291666666667
122.645833333333	54.2291666666667	0.0609650277925663	0.0103237444423173	1609289.07531	-89.3643379837223	98.8125	51.9375
122.6875	54.2291666666667	0.0609776417120666	0.0106402032030829	1612006.19431225	-89.331607820655	98.8125	51.9375
122.729166666667	54.2291666666667	0.0610943056651981	0.0103430551116622	1614723.29522163	-89.2989296658107	98.8125	51.9375
122.770833333333	54.2291666666667	0.0605922011486154	0.0106060825392884	1620157.43934807	-89.2337283078792	98.7708333333333	51.9375
122.8125	54.2291666666667	0.0608129985317414	0.0106930571746251	1621636.4105514	-89.3907238001986	98.8125	51.8958333333333
122.854166666667	54.2291666666667	0.0609400098433014	0.010496152549888	1622874.48086833	-89.2012045727668	98.8125	51.9375
122.895833333333	54.2291666666667	0.0615814498031535	0.0105282403565734	1622874.48086833	-89.2012045727668	98.8541666666666	51.9375
122.9375	54.2291666666667	0.061543363638763	0.011164848110807	1657558.30377631	-89.6469950487245	98.4791666666666	51.7291666666667
122.979166666667	54.2291666666667	0.0610291513601333	0.0110670149867307	382733.393161131	-48.1641703967459	118.354166666667	56.4375
123.020833333333	54.2291666666667	0.0615773668540085	0.0108944655073443	1662992.76999071	-89.5806170858847	98.4791666666666	51.7291666666667
123.0625	54.2291666666667	0.0618617892183601	0.0108821414073226	1665709.98629039	-89.5475058879	98.4791666666666	51.7291666666667
123.104166666667	54.2291666666667	0.0615367671925514	0.0109125188344328	388840.260511055	-48.8637874374438	118.354166666667	56.4375
123.145833333333	54.2291666666667	0.0624330078065876	0.0109456509834048	1671144.38083053	-89.4814377618766	98.4791666666666	51.7291666666667
123.1875	54.2291666666667	0.0623828486277479	0.0110112598565109	1673861.55730571	-89.4484803200441	98.4791666666666	51.7291666666667
123.229166666667	54.2291666666667	0.0623102167558909	0.0109164803484858	1676578.71874757	-89.4155736192027	98.4791666666666	51.7291666666667
123.270833333333	54.2291666666667	0.0622996636098299	0.0108691392385636	397082.391088663	-49.7604496074194	118.354166666667	56.4375
123.3125	54.2291666666667	0.0623405649192929	0.0108778855257649	399159.97837011	-49.9783674713615	118.354166666667	56.4375
123.354166666667	54.2291666666667	0.062321048733072	0.0109579337999298	401244.17462466	-50.1938477834575	118.354166666667	56.4375
123.395833333333	54.2291666666667	0.0612031443563323	0.0111613830192528	1655477.06611618	-88.8148197757478	98.8541666666666	51.9375
123.4375	54.2291666666667	0.0619289820840934	0.0111467639294256	1658193.76400672	-88.7829383881753	98.8541666666666	51.9375
123.479166666667	54.2291666666667	0.0611770717671089	0.0111720474698744	407535.394278128	-50.8259640577314	118.354166666667	56.4375
123.520833333333	54.2291666666667	0.0619485221387848	0.0111771304269698	409645.01238496	-51.0319932394406	118.354166666667	56.4375
123.5625	54.2291666666667	0.0622539652942732	0.0113593359491545	411760.741248538	-51.235732828543	118.354166666667	56.4375
123.604166666667	54.2291666666667	0.0617500413056482	0.0110323721142503	413882.486403634	-51.437211463154	118.354166666667	56.4375
123.645833333333	54.2291666666667	0.0619710221454674	0.010992751709425	416010.155042416	-51.6364574603304	118.354166666667	56.4375
123.6875	54.2291666666667	0.0622637255379921	0.0110956591156587	418143.655985625	-51.8334988153677	118.354166666667	56.4375
123.729166666667	54.2291666666667	0.0626303642455827	0.0114230420863558	420282.89965412	-52.0283632013892	118.354166666667	56.4375
123.770833333333	54.2291666666667	0.0622438539548422	0.0110475190663839	422427.798040756	-52.2210779692101	118.354166666667	56.4375
123.8125	54.2291666666667	0.0619449577595856	0.0112575479739286	424578.264682569	-52.4116701474561	118.354166666667	56.4375
123.854166666667	54.2291666666667	0.0617322919934577	0.011302292334924	426734.214633354	-52.6001664429281	118.354166666667	56.4375
123.895833333333	54.2291666666667	0.0620109478565597	0.0113480051822531	428895.564436597	-52.7865932411933	118.354166666667	56.4375
123.9375	54.2291666666667	0.0614015414045811	0.0116832701532126	431062.232098736	-52.9709766073875	118.354166666667	56.4375
123.979166666667	54.2291666666667	0.0608889506232352	0.0117201319896806	433234.137062821	-53.1533422872209	118.354166666667	56.4375
124.020833333333	54.2291666666667	0.061547321187641	0.0114106896088565	435411.200182548	-53.3337157081693	118.354166666667	56.4375
124.0625	54.2291666666667	0.0621276897831387	0.0112277077495594	437593.343696634	-53.5121219808393	118.354166666667	56.4375
124.104166666667	54.2291666666667	0.0616341263516499	0.011243577061164	439780.491203594	-53.6885859004975	118.354166666667	56.4375
124.145833333333	54.2291666666667	0.0609495606292002	0.0116649687049796	441972.567636906	-53.8631319487528	118.354166666667	56.4375
124.1875	54.2291666666667	0.0607095873451976	0.0119300437864609	444169.499240512	-54.0357842953768	118.354166666667	56.4375
124.229166666667	54.2291666666667	0.0609934253299365	0.0114227306781581	446371.21354474	-54.206566800258	118.354166666667	56.4375
124.270833333333	54.2291666666667	0.0611899414074249	0.0117049550783507	448577.639342595	-54.3755030154772	118.354166666667	56.4375
124.3125	54.2291666666667	0.061260146008855	0.0122749549637769	462225.678161382	-57.9859167697391	117.979166666667	56.2708333333333
124.354166666667	54.2291666666667	0.0610805844880912	0.0125621547285166	450788.706666402	-54.5426161874931	118.395833333333	56.4375
124.395833333333	54.2291666666667	0.0611792280693464	0.0121027237243394	453004.346764873	-54.7079292594348	118.395833333333	56.4375
124.4375	54.2291666666667	0.0608794269171879	0.0109816246190993	457449.07622739	-55.0332453733591	118.354166666667	56.4375
124.479166666667	54.2291666666667	0.0609272807079139	0.0112929432877489	471470.324163029	-58.5510279781478	117.979166666667	56.2708333333333
124.520833333333	54.2291666666667	0.060890544761358	0.0106615112132597	461911.301198557	-55.3516289284592	118.354166666667	56.4375
124.5625	54.2291666666667	0.0608977994398951	0.0108190327834845	473790.163476271	-58.6884373262911	118.020833333333	56.2708333333333
124.604166666667	54.2291666666667	0.0612757198813557	0.0104670210882342	476113.370910721	-58.8243399814958	118.020833333333	56.2708333333333
124.645833333333	54.2291666666667	0.0621745783247235	0.00965588495017414	480769.691473637	-59.0917041360883	117.979166666667	56.2708333333333
124.6875	54.2291666666667	0.0618302175196548	0.00956680897813322	483102.707476883	-59.2232043501359	117.979166666667	56.2708333333333
124.729166666667	54.2291666666667	0.060843738671514	0.0097094063201278	485438.897315059	-59.3532753094052	117.979166666667	56.2708333333333
124.770833333333	54.2291666666667	0.0614079286385249	0.00975293144751915	487778.214555175	-59.4819356442167	117.979166666667	56.2708333333333
124.8125	54.2291666666667	0.0623959340996148	0.0096747792445404	477659.679747483	-56.4138321036851	118.354166666667	56.4375
124.854166666667	54.2291666666667	0.0619516358667772	0.00982454764642718	492466.049597101	-59.7350975511687	117.979166666667	56.2708333333333
120.1875	54.1875	0.0598376094521141	0.0159124994436187	1389957.42698851	-93.2385175473225	99.8541666666666	51.6875
120.229166666667	54.1875	0.0597948125659234	0.0154685512846479	1414996.70463048	-91.8722422263513	99.3958333333333	51.8958333333333
120.270833333333	54.1875	0.0599649973230777	0.0149978813629435	1417715.3121054	-91.8349526871723	99.3958333333333	51.8958333333333
120.3125	54.1875	0.0596710217052378	0.0149316249386782	1420433.97620698	-91.7977402652855	99.3958333333333	51.8958333333333
120.354166666667	54.1875	0.0599070726195535	0.0155607937927169	1423152.69567272	-91.7606045141412	99.3958333333333	51.8958333333333
120.979166666667	54.1875	0.0604097168767352	0.0146627800703422	1463939.29586674	-91.2124750519686	99.3958333333333	51.8958333333333
121.020833333333	54.1875	0.0602577091934849	0.0145433127990238	1481735.72886296	-91.1692226613724	99.1875	51.8541666666667
121.0625	54.1875	0.0599730775294846	0.0140415047838186	1489669.12816443	-90.6852624005967	99.0625	51.9375
121.104166666667	54.1875	0.0607535722378192	0.013581742437427	1455007.47719668	45.2295573713561	141.0625	62.0208333333333
121.145833333333	54.1875	0.0608697690540316	0.0129765231941047	1511428.36558796	-90.4071755684421	98.8125	51.9375
121.1875	54.1875	0.0609325431933554	0.0132761403112099	1514148.33335339	-90.3726986188938	98.8125	51.9375
121.229166666667	54.1875	0.0603080977041839	0.0134936118160942	1449220.44525771	45.1078530715673	141.0625	62.0208333333333
121.270833333333	54.1875	0.0603636756822811	0.0135120420651609	1518333.48201253	-90.5059181880301	98.8541666666666	51.8958333333333
121.3125	54.1875	0.0601333668593508	0.013416616640067	1502014.23222478	-90.7151265261336	99.1458333333333	51.8958333333333
121.354166666667	54.1875	0.0606338233767655	0.0132212691829579	1525028.30082153	-90.2354068365649	98.8125	51.9375
121.395833333333	54.1875	0.0605127152885709	0.0124884129392533	1527748.31183247	-90.2012362198461	98.8125	51.9375
121.4375	54.1875	0.0602526460296567	0.0126116243550923	1514148.33335339	-90.3726986188938	99.0625	51.9375
121.479166666667	54.1875	0.0603491568445442	0.0126896479881723	1516868.31175632	-90.3382836083195	99.0625	51.9375
121.520833333333	54.1875	0.0602642967840322	0.0123948995978303	1519588.29979722	-90.3039301981418	99.0625	51.9375
121.5625	54.1875	0.0602066099296145	0.0123651384961704	1522308.29648192	-90.2696380521672	99.0625	51.9375
121.604166666667	54.1875	0.0601805892231712	0.0123722495744713	1525028.30082153	-90.2354068365649	99.0625	51.9375
121.645833333333	54.1875	0.0604616607752382	0.0119996779049086	1546788.49416635	-89.9637113090096	98.7708333333333	51.9375
121.6875	54.1875	0.0601688707708398	0.0124398951446809	1530468.32853633	-90.1671258728436	99.0625	51.9375
121.729166666667	54.1875	0.0605505547459831	0.0123069954631873	1518333.48201253	-90.5059181880301	99.3125	51.8958333333333
121.770833333333	54.1875	0.060613053855449	0.0123177575517224	1530690.64759921	-90.5338540791427	99.1875	51.8541666666667
121.8125	54.1875	0.0607080547495783	0.0113893806774204	1538628.4030988	-90.0651531928676	99.0625	51.9375
121.854166666667	54.1875	0.0612317617326679	0.0108199698811971	1557668.59707602	-89.8292664406838	98.8125	51.9375
121.895833333333	54.1875	0.0613723421748022	0.010553208406207	1557668.59707603	-89.8292664406838	98.8541666666666	51.9375
121.9375	54.1875	0.0613895169453142	0.0103310310372068	1563108.62381412	-89.7623860124576	98.8125	51.9375
121.979166666667	54.1875	0.0604306480864446	0.0107372529410492	1567293.51206854	-89.8915298838416	98.8125	51.8958333333333
122.020833333333	54.1875	0.0605263465408504	0.0120708381864838	1547010.36374066	-90.3266456780485	99.1875	51.8541666666667
122.0625	54.1875	0.0608603223794601	0.0118937277501445	1540093.25892895	-90.2304672009358	99.3125	51.8958333333333
122.104166666667	54.1875	0.0602630243207092	0.0112489137125399	1557668.59707602	-89.8292664406838	99.0625	51.9375
122.145833333333	54.1875	0.0610397758756192	0.0114272590433942	1579428.51734682	-89.5630838766568	98.7708333333333	51.9375
122.1875	54.1875	0.0610084363629447	0.0110202042896849	1579428.51734682	-89.5630838766568	98.8125	51.9375
122.229166666667	54.1875	0.060943414098885	0.011096235947961	1582148.46292899	-89.5300590579917	98.8125	51.9375
122.270833333333	54.1875	0.06103863336628	0.0111415913763374	1584868.39566307	-89.4970883836242	98.8125	51.9375
122.3125	54.1875	0.0607498736093817	0.0107970599567596	1587588.31467016	-89.4641715687819	98.8125	51.9375
122.354166666667	54.1875	0.0613534777501357	0.010811240818926	1587588.31467016	-89.4641715687819	98.8541666666666	51.9375
122.395833333333	54.1875	0.0614486127458251	0.010521841549293	1593028.10800911	-89.3984983881782	98.8125	51.9375
122.4375	54.1875	0.0603657057260122	0.0102870012946841	1598467.83599979	-89.3330372761527	98.7708333333333	51.9375
122.479166666667	54.1875	0.0606917333464015	0.0103306488672049	1598467.83599979	-89.3330372761527	98.8125	51.9375
122.520833333333	54.1875	0.0609330913811194	0.0104744333763529	1601187.67333724	-89.3003855540613	98.8125	51.9375
122.5625	54.1875	0.0611738355774809	0.0102068761789504	1603907.49176314	-89.2677860226642	98.8125	51.9375
122.604166666667	54.1875	0.0615482058418715	0.00996861817270677	1603907.49176314	-89.2677860226642	98.8541666666666	51.9375
122.645833333333	54.1875	0.0615387772263739	0.0100027123731328	1606627.2904279	-89.2352384103099	98.8541666666666	51.9375
122.6875	54.1875	0.0619255635453689	0.0100280693496109	1641273.46179321	-89.6890699039858	98.4791666666666	51.7291666666667
122.729166666667	54.1875	0.0607147007072712	0.00939400194711956	1618972.42045943	-89.2629632579615	98.7708333333333	51.8958333333333
122.770833333333	54.1875	0.0604906727449724	0.0100505960983633	1620225.9578797	-89.0732697524008	98.7708333333333	51.9375
122.8125	54.1875	0.0604484740838373	0.0104374874642219	1603907.49176314	-89.2677860226642	99.0625	51.9375
122.854166666667	54.1875	0.0604165931263635	0.00991083404590457	1625665.25724352	-89.0088364151278	98.7708333333333	51.9375
122.895833333333	54.1875	0.061126687719452	0.0101352323527906	1625665.25724352	-89.0088364151278	98.8125	51.9375
122.9375	54.1875	0.0616815711784066	0.0105533640753408	1657593.21958825	-89.4903047973544	98.4791666666666	51.7291666666667
122.979166666667	54.1875	0.0609539075683058	0.0106978284155058	1628384.86771177	-88.9766945900183	98.8541666666666	51.9375
123.020833333333	54.1875	0.0614762213258693	0.0105891270334786	1631104.45095045	-88.9446023188684	98.8541666666666	51.9375
123.0625	54.1875	0.0615491704898775	0.0110187989307767	1633824.0061489	-88.9125593474904	98.8541666666666	51.9375
123.104166666667	54.1875	0.0620250834216712	0.0110733601339522	1668472.7915459	-89.3588278273923	98.4791666666666	51.7291666666667
123.145833333333	54.1875	0.0612863511385902	0.0110425205690216	1639263.02920105	-88.8486202956276	98.8541666666666	51.9375
123.1875	54.1875	0.0619839508522887	0.0108824050328117	1641982.49545191	-88.8167237150547	98.8541666666666	51.9375
123.229166666667	54.1875	0.0619704415596844	0.0109510375874145	1644701.93045677	-88.7848754340509	98.8541666666666	51.9375
123.270833333333	54.1875	0.0628722656874584	0.0108835115899385	400094.028245979	-49.2541049836041	118.354166666667	56.4375
123.3125	54.1875	0.0631837069772406	0.0111223194659977	402158.148309041	-49.4730108759562	118.354166666667	56.4375
123.354166666667	54.1875	0.0632170507339953	0.0111886927215145	404228.984070297	-49.6895027605683	118.354166666667	56.4375
123.395833333333	54.1875	0.0629575725460594	0.0112098624752049	1687511.33952906	-89.1306759505218	98.4791666666666	51.7291666666667
123.4375	54.1875	0.0623203678157528	0.0111748048889854	408390.390779674	-50.115361201789	118.354166666667	56.4375
123.479166666667	54.1875	0.0619590898839112	0.0110936858469401	410480.76017948	-50.3247853919346	118.354166666667	56.4375
123.520833333333	54.1875	0.0620757165251248	0.0111552778495863	412577.442123807	-50.5319108356848	118.354166666667	56.4375
123.5625	54.1875	0.0623946939149062	0.0113258106222027	414680.340116053	-50.7367656235059	118.354166666667	56.4375
123.604166666667	54.1875	0.0622465103213484	0.0112166165650221	416789.359320067	-50.9393775514806	118.354166666667	56.4375
123.645833333333	54.1875	0.0623652552370488	0.0111899432222179	418904.406532451	-51.1397741196912	118.354166666667	56.4375
123.6875	54.1875	0.0629635651470627	0.0114497556584505	421025.390155089	-51.3379825309172	118.354166666667	56.4375
123.729166666667	54.1875	0.0629603848837144	0.0112518864109113	423152.220168002	-51.5340296896315	118.354166666667	56.4375
123.770833333333	54.1875	0.0622292406236492	0.010914065726782	425284.808102462	-51.7279422012784	118.354166666667	56.4375
123.8125	54.1875	0.0617586608711425	0.0110845760904595	427423.067014405	-51.9197463718154	118.354166666667	56.4375
123.854166666667	54.1875	0.061800194202181	0.0111198837180803	429566.911458144	-52.1094682075066	118.354166666667	56.4375
123.895833333333	54.1875	0.0618331486737107	0.0109177861447455	431716.25746043	-52.2971334149538	118.354166666667	56.4375
123.9375	54.1875	0.0610440418792599	0.0114857640634199	433871.022494773	-52.482767401346	118.354166666667	56.4375
123.979166666667	54.1875	0.0609229793811323	0.0113338209231616	436031.125456138	-52.6663952749212	118.354166666667	56.4375
124.020833333333	54.1875	0.0620803233795659	0.0111741777691214	438196.486635953	-52.8480418456241	118.354166666667	56.4375
124.0625	54.1875	0.0620863285177603	0.0112588845302395	440367.02769744	-53.0277316259465	118.354166666667	56.4375
124.104166666667	54.1875	0.0616934783473436	0.011187008707295	442542.671651296	-53.2054888319409	118.354166666667	56.4375
124.145833333333	54.1875	0.0614518183829823	0.0111229784460132	444723.342831727	-53.3813373843981	118.354166666667	56.4375
124.1875	54.1875	0.0609171824447948	0.0114692969259888	446908.966872784	-53.5553009101716	118.354166666667	56.4375
124.229166666667	54.1875	0.060956168268759	0.0113550588696571	449099.470685085	-53.7274027436462	118.354166666667	56.4375
124.270833333333	54.1875	0.0612905430942743	0.0114780015817038	451294.782432871	-53.897665928338	118.354166666667	56.4375
124.3125	54.1875	0.0613448015838864	0.0115775895271947	453494.831511385	-54.0661132186138	118.354166666667	56.4375
124.354166666667	54.1875	0.0607905906697874	0.0116392620074822	455699.548524627	-54.2327670815272	118.354166666667	56.4375
124.395833333333	54.1875	0.0613190085575234	0.0118430159196882	469296.528078626	-57.7908551199051	117.979166666667	56.2708333333333
124.4375	54.1875	0.0608154158494895	0.0118614538703145	469296.528078626	-57.7908551199051	118.020833333333	56.2708333333333
124.479166666667	54.1875	0.0610353171141944	0.0109726206276611	473906.568608247	-58.0735385222504	117.979166666667	56.2708333333333
124.520833333333	54.1875	0.0613087319971583	0.010337640960846	464563.749094122	-54.8818876559695	118.354166666667	56.4375
124.5625	54.1875	0.0613826414322315	0.010332328609819	466790.805633136	-55.0399014729518	118.354166666667	56.4375
124.604166666667	54.1875	0.0618443520002782	0.00991158405343857	480847.826153302	-58.4861486884026	117.979166666667	56.2708333333333
124.645833333333	54.1875	0.0623417467863568	0.0101023265471193	471257.684401624	-55.3509559913052	118.354166666667	56.4375
124.6875	54.1875	0.0627839677487064	0.0100425158322444	473497.384616355	-55.5040374534624	118.354166666667	56.4375
124.729166666667	54.1875	0.0618825877681245	0.0100983627425927	475741.179094191	-55.6555151115517	118.354166666667	56.4375
124.770833333333	54.1875	0.0619785156249132	0.0100756092953296	477989.009378236	-55.8054086799374	118.354166666667	56.4375
124.8125	54.1875	0.0629649030727122	0.0100474403262251	480240.817998089	-55.9537376112381	118.354166666667	56.4375
124.854166666667	54.1875	0.0632716934866272	0.0100912798495014	482496.548451649	-56.1005210989816	118.354166666667	56.4375
124.895833333333	54.1875	0.0630230592140995	0.0100776398405333	484756.14518724	-56.2457780802917	118.354166666667	56.4375
124.9375	54.1875	0.0632989150424876	0.00952684982965148	487019.553586022	-56.3895272386015	118.354166666667	56.4375
120.145833333333	54.1458333333333	0.0598643263720787	0.0150125202759439	1409409.5872757	-91.7616953360388	99.3958333333333	51.8958333333333
120.1875	54.1458333333333	0.0602784665062032	0.0152087178015892	1412131.09237715	-91.7246152468358	99.3958333333333	51.8958333333333
120.229166666667	54.1458333333333	0.0603528123363176	0.0154647947062709	1414852.65045557	-91.6876118917565	99.3958333333333	51.8958333333333
120.270833333333	54.1458333333333	0.0604974716106648	0.0155356602875872	1417574.26026754	-91.6506848241248	99.3958333333333	51.8958333333333
120.3125	54.1458333333333	0.0606219442438713	0.0154473003919083	1420295.92057728	-91.6138336006273	99.3958333333333	51.8958333333333
120.354166666667	54.1458333333333	0.0601267490098725	0.0151682358928869	1423017.63015653	-91.5770577812816	99.3958333333333	51.8958333333333
120.395833333333	54.1458333333333	0.0601006213650986	0.0155768045377211	1425739.3877845	-91.5403569294052	99.3958333333333	51.8958333333333
120.4375	54.1458333333333	0.0600854549581514	0.0155662117157907	1428461.19224782	-91.5037306115851	99.3958333333333	51.8958333333333
120.479166666667	54.1458333333333	0.0602172432066173	0.0148047928404837	1431183.04234042	-91.4671783976474	99.3958333333333	51.8958333333333
120.520833333333	54.1458333333333	0.0603348510228145	0.0153821966562155	1433904.93686353	-91.4306998606273	99.3958333333333	51.8958333333333
120.5625	54.1458333333333	0.0598613191743222	0.0150669605890569	1452959.34337378	-91.177377850507	99.1458333333333	51.8958333333333
120.9375	54.1458333333333	0.0604732230707023	0.01387705856872	1466003.09179328	45.2628971468383	141.0625	62.0208333333333
120.979166666667	54.1458333333333	0.0607287809821165	0.0137019289660716	1464069.659131	45.2230126268951	141.0625	62.0208333333333
121.020833333333	54.1458333333333	0.0607246442631194	0.0135908222464026	1503234.19625296	-90.3374955143024	98.8125	51.9375
121.0625	54.1458333333333	0.0607439666987576	0.013550027290877	1505956.91881039	-90.3031553474069	98.8125	51.9375
121.104166666667	54.1458333333333	0.0607658529895769	0.0135900116147836	1508679.64999484	-90.268877065601	98.8125	51.9375
121.145833333333	54.1458333333333	0.0608276841078885	0.0129285045934211	1511402.38881713	-90.2346603284043	98.8125	51.9375
121.1875	54.1458333333333	0.0609558768254286	0.0137025416610885	1514125.13429339	-90.2005047977498	98.8125	51.9375
121.229166666667	54.1458333333333	0.0607058260171409	0.013224178198701	1516847.88544504	-90.1664101379626	98.8125	51.9375
121.270833333333	54.1458333333333	0.060402415503186	0.0133456057899147	1450573.42332598	44.9395186711318	141.0625	62.0208333333333
121.3125	54.1458333333333	0.0604473010147529	0.0132287087808578	1522293.40088619	-90.0984021001256	98.8125	51.9375
121.354166666667	54.1458333333333	0.0603967127324216	0.0134578375328719	1446729.68818191	44.8571224785341	141.0625	62.0208333333333
121.395833333333	54.1458333333333	0.061022868658594	0.0122094440020318	1527738.92741542	-90.0306335765438	98.8125	51.9375
121.4375	54.1458333333333	0.0604993570273131	0.0129519227927803	1533184.45738894	-89.9631019658194	98.7708333333333	51.9375
121.479166666667	54.1458333333333	0.060976270478566	0.0124496816473327	1533184.45738893	-89.9631019658195	98.8125	51.9375
121.520833333333	54.1458333333333	0.0608119132476189	0.0121895208187008	1535907.22130049	-89.9294241997877	98.8125	51.9375
121.5625	54.1458333333333	0.0609047113615835	0.0119023641421608	1538629.9832428	-89.8958047028643	98.8125	51.9375
121.604166666667	54.1458333333333	0.0603249901256412	0.0119892024292372	1540081.45086924	-90.0612859806612	98.8541666666666	51.8958333333333
121.645833333333	54.1458333333333	0.0600202507722788	0.0122666744333894	1523744.93496818	-90.2656232298006	99.1458333333333	51.8958333333333
121.6875	54.1458333333333	0.0605279570067401	0.0123280167017797	1525208.92709523	-90.4325296118572	99.1875	51.8541666666667
121.729166666667	54.1458333333333	0.0608715160769992	0.0121085019072026	1518299.47959305	-90.3342191466074	99.3125	51.8958333333333
121.770833333333	54.1458333333333	0.0606129293754979	0.0117195644202795	1530654.32565596	-90.363595578593	99.1875	51.8541666666667
121.8125	54.1458333333333	0.0603378480891496	0.0110820981547334	1538629.9832428	-89.8958047028643	99.0625	51.9375
121.854166666667	54.1458333333333	0.0606553600140652	0.0112238436004789	1560411.89690109	-89.6289090629662	98.7708333333333	51.9375
121.895833333333	54.1458333333333	0.0606462786892831	0.011481485581066	1563134.59969377	-89.5958000691071	98.7708333333333	51.9375
121.9375	54.1458333333333	0.0610613663526465	0.010353894201618	1563134.59969377	-89.5958000691071	98.8125	51.9375
121.979166666667	54.1458333333333	0.061268203452396	0.0103073658446979	1565857.29139658	-89.5627462900825	98.8125	51.9375
122.020833333333	54.1458333333333	0.0603335180893736	0.0112567272391909	1552243.73092016	-89.7285703038773	99.0625	51.9375
122.0625	54.1458333333333	0.0608522859255803	0.0106482575764285	1574025.2911186	-89.463913312244	98.7708333333333	51.9375
122.104166666667	54.1458333333333	0.0607467434316632	0.0106722352985007	1576747.9296366	-89.4310774727706	98.7708333333333	51.9375
122.145833333333	54.1458333333333	0.0613615596709417	0.0106334793596646	1576747.9296366	-89.4310774727706	98.8125	51.9375
122.1875	54.1458333333333	0.0613317066929621	0.0105237529442011	1608632.28459449	-89.9307127607697	98.4791666666666	51.7291666666667
122.229166666667	54.1458333333333	0.0615841691552217	0.0106917356117019	1611355.04662918	-89.897084004154	98.4791666666666	51.7291666666667
122.270833333333	54.1458333333333	0.0608950270315882	0.0107321759046327	1584915.74884917	-89.3328914090856	98.8125	51.9375
122.3125	54.1458333333333	0.0609454806997273	0.0107370093198712	1587638.32026939	-89.3002689321841	98.8125	51.9375
122.354166666667	54.1458333333333	0.0615373128554712	0.0108961394417815	1619523.31181359	-89.7965281915795	98.4791666666666	51.7291666666667
122.395833333333	54.1458333333333	0.061073189780382	0.0103325981200911	1593083.40551145	-89.2351816218107	98.8125	51.9375
122.4375	54.1458333333333	0.0605718547281569	0.010304599382181	1598528.40831879	-89.1703026687254	98.7708333333333	51.9375
122.479166666667	54.1458333333333	0.0606076982184968	0.0103815515447289	1601250.87671079	-89.1379406453605	98.7708333333333	51.9375
122.520833333333	54.1458333333333	0.060834000131333	0.0104756702590069	1602703.58839553	-89.2970668625727	98.8125	51.8958333333333
122.5625	54.1458333333333	0.0610049000045819	0.00977784475327691	1603973.32198372	-89.1056298980021	98.8125	51.9375
122.604166666667	54.1458333333333	0.0610712190058485	0.00967247693059156	1606695.74330904	-89.0733701593214	98.8125	51.9375
122.645833333333	54.1458333333333	0.0614420766053501	0.00992904065354478	1609418.13986213	-89.0411611637759	98.8125	51.9375
122.6875	54.1458333333333	0.0619015964888497	0.00967827075733224	1609418.13986213	-89.0411611637759	98.8541666666666	51.9375
122.729166666667	54.1458333333333	0.0621849503507583	0.00931593047692838	1644027.70475825	-89.4977693673471	98.4791666666666	51.7291666666667
122.770833333333	54.1458333333333	0.0619122624117515	0.00938921247316557	1646750.35829447	-89.4648373318138	98.4791666666666	51.7291666666667
122.8125	54.1458333333333	0.0616790275892444	0.00984887375801658	1624483.3901548	-89.0378940666661	98.7708333333333	51.8958333333333
122.854166666667	54.1458333333333	0.0619850409920248	0.0100668713066116	1620307.4619945	-88.912827363777	98.8541666666666	51.9375
122.895833333333	54.1458333333333	0.0619990070692345	0.00995067249949052	1623029.72245146	-88.8808681622485	98.8541666666666	51.9375
122.9375	54.1458333333333	0.0614709847748698	0.0102137807082579	1625751.95326863	-88.8489581472854	98.8541666666666	51.9375
122.979166666667	54.1458333333333	0.0612584308694862	0.010239659558032	1631196.32279448	-88.785284664935	98.8125	51.9375
123.020833333333	54.1458333333333	0.0612577805934738	0.0102833861072452	1633918.45991771	-88.7535206956518	98.8125	51.9375
123.0625	54.1458333333333	0.0619011446618119	0.0107524999057572	1665808.47549224	-89.2357460602877	98.4791666666666	51.7291666666667
123.104166666667	54.1458333333333	0.0623096663736621	0.0106240495245912	1668530.98796695	-89.2032203620612	98.4791666666666	51.7291666666667
123.145833333333	54.1458333333333	0.061870103686767	0.0108593023351221	1671253.47896449	-89.1707443116011	98.4791666666666	51.7291666666667
123.1875	54.1458333333333	0.0621289142973069	0.0106686946283601	399055.951030067	-48.3084753452779	118.354166666667	56.4375
123.229166666667	54.1458333333333	0.0620462222181673	0.0107851641891779	1676698.39316672	-89.1059401600601	98.4791666666666	51.7291666666667
123.270833333333	54.1458333333333	0.0619131913830705	0.0108356587163538	403136.462945859	-48.7553729776199	118.354166666667	56.4375
123.3125	54.1458333333333	0.063401331391183	0.0111853374530779	1682143.21141434	-89.0413316336864	98.4791666666666	51.7291666666667
123.354166666667	54.1458333333333	0.0637546482317547	0.0111764049835297	1684865.58248274	-89.0091001205678	98.4791666666666	51.7291666666667
123.395833333333	54.1458333333333	0.0634072418680021	0.0111907195828795	1687587.92708299	-88.9769167855997	98.4791666666666	51.7291666666667
123.4375	54.1458333333333	0.0630017061848773	0.011268249607486	411379.748625257	-49.6203762931737	118.354166666667	56.4375
123.479166666667	54.1458333333333	0.0626503506385962	0.0111668986916301	413457.106247293	-49.8307933733576	118.354166666667	56.4375
123.520833333333	54.1458333333333	0.0629633555578078	0.0111588007892513	415540.878955589	-50.0389323415962	118.354166666667	56.4375
123.5625	54.1458333333333	0.0634134799801207	0.0114173635108727	417630.969985388	-50.2448204271828	118.354166666667	56.4375
123.604166666667	54.1458333333333	0.0628875035032282	0.0113059067137694	419727.284205114	-50.4484845896993	118.354166666667	56.4375
123.645833333333	54.1458333333333	0.0634050876063363	0.0113414227257675	421829.728090045	-50.6499515168464	118.354166666667	56.4375
123.6875	54.1458333333333	0.0634542265467536	0.0113304408851061	423938.209696215	-50.8492476225911	118.354166666667	56.4375
123.729166666667	54.1458333333333	0.0629647023758242	0.0116757879841192	426052.638634531	-51.0463990456184	118.354166666667	56.4375
123.770833333333	54.1458333333333	0.0633159220896686	0.0113581144721692	428172.926045168	-51.24143164807	118.354166666667	56.4375
123.8125	54.1458333333333	0.0629487435906172	0.011502352961846	430298.984572154	-51.4343710145521	118.354166666667	56.4375
123.854166666667	54.1458333333333	0.062701972864704	0.0112973725015884	432430.728338271	-51.6252424514023	118.354166666667	56.4375
123.895833333333	54.1458333333333	0.0626234486973763	0.0109178313859498	434568.072920203	-51.8140709861992	118.354166666667	56.4375
123.9375	54.1458333333333	0.0621019614565343	0.0109174758769901	436710.935323948	-52.0008813674994	118.354166666667	56.4375
123.979166666667	54.1458333333333	0.0620393492045799	0.0110078923944423	438859.233960534	-52.1856980647927	118.354166666667	56.4375
124.020833333333	54.1458333333333	0.0615824610414651	0.0110728278866731	441012.888622031	-52.3685452686616	118.354166666667	56.4375
124.0625	54.1458333333333	0.0620979082203987	0.0113172394817883	443171.820457821	-52.5494468911304	118.354166666667	56.4375
124.104166666667	54.1458333333333	0.0620791163005567	0.0113722132390144	445335.951951204	-52.7284265661978	118.354166666667	56.4375
124.145833333333	54.1458333333333	0.0617341670273304	0.0113392745162335	447505.206896309	-52.9055076505385	118.354166666667	56.4375
124.1875	54.1458333333333	0.0615620647017667	0.01127670794031	449679.510375277	-53.0807132243631	118.354166666667	56.4375
124.229166666667	54.1458333333333	0.0610296846950251	0.0112413706280469	451858.788735787	-53.2540660924289	118.354166666667	56.4375
124.270833333333	54.1458333333333	0.0612182817856528	0.0114408310006474	454042.969568897	-53.4255887851914	118.354166666667	56.4375
124.3125	54.1458333333333	0.0612159627829671	0.0115192514225962	456231.981687165	-53.5953035600834	118.354166666667	56.4375
124.354166666667	54.1458333333333	0.0612917846585957	0.0115197509756322	458425.755103119	-53.7632324029202	118.354166666667	56.4375
124.395833333333	54.1458333333333	0.0610912155200772	0.0112979210795943	460624.221008044	-53.9293970294172	118.354166666667	56.4375
124.4375	54.1458333333333	0.0607303016314383	0.0111359933463254	474078.308229728	-57.4588352128942	117.979166666667	56.2708333333333
124.479166666667	54.1458333333333	0.0610610947496147	0.0108615970684249	476375.430988173	-57.6009735638903	117.979166666667	56.2708333333333
124.520833333333	54.1458333333333	0.0613729082002875	0.010537007610739	467247.102813716	-54.4175187512891	118.354166666667	56.4375
124.5625	54.1458333333333	0.0624002900403687	0.0101785950915091	469463.673437065	-54.5768383264134	118.354166666667	56.4375
124.604166666667	54.1458333333333	0.0623837734192909	0.0102743939588276	471684.609466256	-54.7344982723938	118.354166666667	56.4375
124.645833333333	54.1458333333333	0.0629667158031795	0.0102283213360564	473909.848737062	-54.8905187216453	118.354166666667	56.4375
124.6875	54.1458333333333	0.0629200382414277	0.010197806299868	476139.330124269	-55.0449195496774	118.354166666667	56.4375
124.729166666667	54.1458333333333	0.0629693652687948	0.0101981660024288	478372.993522988	-55.19772037727	118.354166666667	56.4375
124.770833333333	54.1458333333333	0.0630238359891393	0.0101277007320493	480610.77983026	-55.348940572703	118.354166666667	56.4375
124.8125	54.1458333333333	0.0629242405184434	0.0102638433097333	482852.630926947	-55.4985992540356	118.354166666667	56.4375
124.854166666667	54.1458333333333	0.0632518114307596	0.0102597013802752	485098.48965996	-55.646715291431	118.354166666667	56.4375
124.895833333333	54.1458333333333	0.0634490849258552	0.0101232310274104	487348.299824776	-55.7933073095239	118.354166666667	56.4375
124.9375	54.1458333333333	0.0632165495852799	0.0101223033328807	489602.006148235	-55.9383936898207	118.354166666667	56.4375
124.979166666667	54.1458333333333	0.0632614138501283	0.0100097666303187	491859.554271659	-56.0819925731352	118.354166666667	56.4375
125.020833333333	54.1458333333333	0.0635191477589636	0.00956391565848284	494120.890734262	-56.2241218620523	118.354166666667	56.4375
125.0625	54.1458333333333	0.0628509871924488	0.00946015850065422	496385.962956824	-56.3647992234149	118.354166666667	56.4375
125.104166666667	54.1458333333333	0.0625084938159735	0.00927879271588967	498654.719225675	-56.5040420908341	118.354166666667	56.4375
125.145833333333	54.1458333333333	0.0619300852217167	0.00902192734892131	513585.349123971	-59.6798690912209	117.979166666667	56.2708333333333
125.1875	54.1458333333333	0.0624472446036255	0.00888762719039181	515937.113296748	-59.7984894720883	117.979166666667	56.2708333333333
120.145833333333	54.1041666666667	0.0601725221430829	0.0151365239285419	1409274.50923541	-91.5762997011194	99.3958333333333	51.8958333333333
120.1875	54.1041666666667	0.0600349711880898	0.0150169404547964	1411998.99973736	-91.5395855859971	99.3958333333333	51.8958333333333
120.229166666667	54.1041666666667	0.0605260075312204	0.0152184449399134	1414723.53711457	-91.5029469100347	99.3958333333333	51.8958333333333
120.270833333333	54.1041666666667	0.0603244970073272	0.0154140903733078	1417448.12015795	-91.4663832332948	99.3958333333333	51.8958333333333
120.3125	54.1041666666667	0.0604679422476968	0.0151035905631246	1420172.74766573	-91.429894119158	99.3958333333333	51.8958333333333
120.354166666667	54.1041666666667	0.0602144984606606	0.0160662744931105	1422897.41844348	-91.3934791342923	99.3958333333333	51.8958333333333
120.395833333333	54.1041666666667	0.0603886834500508	0.0161007420349459	1403075.41403306	-92.6673751576656	99.8541666666666	51.6875
120.4375	54.1041666666667	0.0597876719291849	0.0159430747812196	1428346.88506713	-91.3208698352969	99.3958333333333	51.8958333333333
120.479166666667	54.1041666666667	0.0600171500435678	0.0154062332356537	1431071.67855997	-91.2846746706644	99.3958333333333	51.8958333333333
120.520833333333	54.1041666666667	0.0597068516803343	0.0152765914846202	1450146.24836767	-91.0333133523751	99.1458333333333	51.8958333333333
120.5625	54.1041666666667	0.0601506396689703	0.0148499115657196	1452871.31829906	-90.9976860996601	99.1458333333333	51.8958333333333
120.604166666667	54.1041666666667	0.0602263769003554	0.0147810836478821	1455596.4177113	-90.9621280217971	99.1458333333333	51.8958333333333
120.645833333333	54.1041666666667	0.0602575373818391	0.0150884510993786	1458321.54549872	-90.9266387255158	99.1458333333333	51.8958333333333
120.6875	54.1041666666667	0.0604948314588819	0.0148610764663481	1450146.24836767	-91.0333133523751	99.3125	51.8958333333333
120.729166666667	54.1041666666667	0.0604829587625853	0.0148959112254802	1452871.31829905	-90.9976860996601	99.3125	51.8958333333333
120.9375	54.1041666666667	0.0599463021804701	0.0143426600138726	1469271.06196025	45.1366941076111	141.0625	62.0208333333333
120.979166666667	54.1041666666667	0.0605323355530953	0.014058380718407	1467339.92175289	45.0967246932855	141.0625	62.0208333333333
121.020833333333	54.1041666666667	0.0604927427063702	0.0137706682160253	1503213.89934392	-90.1640044200516	98.8125	51.9375
121.0625	54.1041666666667	0.0607884992289866	0.0131547586662431	1505939.38837904	-90.1299895747607	98.8125	51.9375
121.104166666667	54.1041666666667	0.0607445790401541	0.0130659587491581	1508664.88108226	-90.0960355244655	98.8125	51.9375
121.145833333333	54.1041666666667	0.0606824694070193	0.0128361681518623	1511390.37649071	-90.0621419341169	98.8125	51.9375
121.1875	54.1041666666667	0.0610786174915506	0.0132081615222266	1514115.87364667	-90.0283084710449	98.8125	51.9375
121.229166666667	54.1041666666667	0.0603584994333455	0.013603706579095	1516841.37159753	-89.994534804937	98.8125	51.9375
121.270833333333	54.1041666666667	0.060880104614326	0.012669599125742	1519566.8693957	-89.9608206078179	98.8125	51.9375
121.3125	54.1041666666667	0.060956950918944	0.0127441310032962	1522292.36609859	-89.9271655540287	98.8125	51.9375
121.354166666667	54.1041666666667	0.0608489509739865	0.0126578878011543	1525017.86076856	-89.8935693202068	98.8125	51.9375
121.395833333333	54.1041666666667	0.0614818616851095	0.012184637319382	1556860.30950394	-90.4132775828237	98.4791666666666	51.7291666666667
121.4375	54.1041666666667	0.0608191321581706	0.012340122471551	1527743.35247288	-89.8600315852654	98.8541666666666	51.9375
121.479166666667	54.1041666666667	0.0608026666911997	0.012161248766934	1533194.32327794	-89.7931303389388	98.8125	51.9375
121.520833333333	54.1041666666667	0.0608835038056698	0.0121137569815113	1535919.80053737	-89.7597661965822	98.8125	51.9375
121.5625	54.1041666666667	0.0610632056615158	0.0117762125867482	1538645.27114843	-89.7264592911248	98.8125	51.9375
121.604166666667	54.1041666666667	0.0609748089199663	0.0115675606493608	1541370.73420229	-89.6932093125657	98.8125	51.9375
121.645833333333	54.1041666666667	0.0609774517486195	0.0112216172605536	1544096.18879477	-89.6600159530635	98.8125	51.9375
121.6875	54.1041666666667	0.0611451378015605	0.0110566886248728	1546821.63402627	-89.6268789069176	98.8125	51.9375
121.729166666667	54.1041666666667	0.061274528331716	0.0110161572259941	1549547.06900178	-89.59379787055	98.8125	51.9375
121.770833333333	54.1041666666667	0.0610877529967185	0.0109839231181036	1552272.49283084	-89.5607725424868	98.8125	51.9375
121.8125	54.1041666666667	0.0608438157119545	0.0108114413170306	1554997.90462743	-89.5278026233399	98.8125	51.9375
121.854166666667	54.1041666666667	0.061094467929283	0.0099397012894607	1557723.30351001	-89.4948878157893	98.8125	51.9375
121.895833333333	54.1041666666667	0.0611433109829151	0.0101829514675861	1560448.68860145	-89.4620278245652	98.8125	51.9375
121.9375	54.1041666666667	0.0610386579604541	0.00992503547412402	1563174.05902899	-89.4292223564303	98.8125	51.9375
121.979166666667	54.1041666666667	0.0623083679457514	0.0093783753017931	1563174.05902899	-89.4292223564303	98.8541666666666	51.9375
122.020833333333	54.1041666666667	0.0609666533511668	0.00986495348826135	1568624.7524229	-89.3637738265387	98.8125	51.9375
122.0625	54.1041666666667	0.0610491281574655	0.00976104071838396	1571350.07366527	-89.331130188315	98.8125	51.9375
122.104166666667	54.1041666666667	0.0613679649137698	0.0103309701494316	1571350.07366527	-89.331130188315	98.8541666666666	51.9375
122.145833333333	54.1041666666667	0.0621169006889518	0.0102261536091575	1605918.95755162	-89.8024341112071	98.4791666666666	51.7291666666667
122.1875	54.1041666666667	0.0618570567881162	0.0104958064968249	1608644.43649888	-89.7690362231858	98.4791666666666	51.7291666666667
122.229166666667	54.1041666666667	0.0620579974659465	0.0105574368917066	1611369.90904761	-89.7356929952489	98.4791666666666	51.7291666666667
122.270833333333	54.1041666666667	0.060874461429687	0.010675740087259	1584976.39122936	-89.168706911251	98.8125	51.9375
122.3125	54.1041666666667	0.0618168176698664	0.0105588971633271	1616820.83130664	-89.6691693884433	98.4791666666666	51.7291666666667
122.354166666667	54.1041666666667	0.0617623684932644	0.010705848323216	1619546.27920662	-89.6359884486721	98.4791666666666	51.7291666666667
122.395833333333	54.1041666666667	0.0610597739358693	0.0108205759382694	1593151.92056577	-89.0718788482776	98.8125	51.9375
122.4375	54.1041666666667	0.0611741043992087	0.0102245827437797	1595877.04849075	-89.0397055013553	98.8125	51.9375
122.479166666667	54.1041666666667	0.0611856664588131	0.0102064802119254	1598602.15078675	-89.0075830427242	98.8125	51.9375
122.520833333333	54.1041666666667	0.0606876981980048	0.00962359803661331	1601327.22663836	-88.9755112058541	98.8125	51.9375
122.5625	54.1041666666667	0.0607166915407038	0.00967554259186792	1604052.27523399	-88.943489726004	98.8125	51.9375
122.604166666667	54.1041666666667	0.0607585334177622	0.00939665454504583	1610942.50710745	-89.0380729501048	98.7708333333333	51.8958333333333
122.645833333333	54.1041666666667	0.0609100122228528	0.00939919934572899	1613667.60807371	-89.0059373040237	98.7708333333333	51.8958333333333
122.6875	54.1041666666667	0.0610161081654192	0.00934493145498465	1616392.68254064	-88.973851828894	98.7708333333333	51.8958333333333
122.729166666667	54.1041666666667	0.0620678957549543	0.00958393398800033	1612227.24942603	-88.8477248076882	98.8541666666666	51.9375
122.770833333333	54.1041666666667	0.0624376708185073	0.00940575494698897	1646800.06100408	-89.3070787364254	98.4791666666666	51.7291666666667
122.8125	54.1041666666667	0.0629666838826422	0.00977635857870245	1649525.35020814	-89.2744718422125	98.4791666666666	51.7291666666667
122.854166666667	54.1041666666667	0.0632247018938067	0.0100493640756436	1652250.61978728	-89.2419155498244	98.4791666666666	51.7291666666667
122.895833333333	54.1041666666667	0.0617974179514598	0.0101777729279025	1654975.8688927	-89.209409602659	98.4791666666666	51.7291666666667
122.9375	54.1041666666667	0.061696541577182	0.00995678707707733	1657701.09667948	-89.1769537457788	98.4791666666666	51.7291666666667
122.979166666667	54.1041666666667	0.0617788151190723	0.00993080109174634	1660426.30230663	-89.1445477258968	98.4791666666666	51.7291666666667
123.020833333333	54.1041666666667	0.0618380687909479	0.0103941859464597	1663151.48493701	-89.112191291363	98.4791666666666	51.7291666666667
123.0625	54.1041666666667	0.062237248732802	0.0106751932619167	1665876.64373729	-89.0798841921521	98.4791666666666	51.7291666666667
123.104166666667	54.1041666666667	0.0625594790916843	0.0106811209076277	1668601.77787796	-89.0476261798495	98.4791666666666	51.7291666666667
123.145833333333	54.1041666666667	0.0628439658530877	0.0107705805427332	1671326.88653325	-89.015417007639	98.4791666666666	51.7291666666667
123.1875	54.1041666666667	0.062748544282541	0.0106930968212207	1674051.96888117	-88.9832564302899	98.4791666666666	51.7291666666667
123.229166666667	54.1041666666667	0.062208619148986	0.0108802834132597	1676777.02410337	-88.951144204144	98.4791666666666	51.7291666666667
123.270833333333	54.1041666666667	0.0629289115155329	0.01119088955197	1679502.05138522	-88.9190800871034	98.4791666666666	51.7291666666667
123.3125	54.1041666666667	0.0631553881302946	0.0112692751986521	1682227.04991573	-88.8870638386179	98.4791666666666	51.7291666666667
123.354166666667	54.1041666666667	0.0637769107989759	0.0111822985181671	1684952.01888749	-88.8550952196727	98.4791666666666	51.7291666666667
123.395833333333	54.1041666666667	0.0642713335731006	0.0113945124687261	1687676.95749671	-88.8231739927761	98.4791666666666	51.7291666666667
123.4375	54.1041666666667	0.0636917100400205	0.0113084220432	1690401.86494314	-88.7912999219476	98.4791666666666	51.7291666666667
123.479166666667	54.1041666666667	0.0633490543459744	0.0112460675672393	416463.767174384	-49.3439066584773	118.354166666667	56.4375
123.520833333333	54.1041666666667	0.0633449002028296	0.011421719015336	418534.663159701	-49.5529791607145	118.354166666667	56.4375
123.5625	54.1041666666667	0.0633516234383169	0.0114534490304422	420611.976723318	-49.7598213160833	118.354166666667	56.4375
123.604166666667	54.1041666666667	0.0633729097941261	0.0112663742958632	422695.612510922	-49.9644592547876	118.354166666667	56.4375
123.645833333333	54.1041666666667	0.063384530370215	0.0111816522167514	424785.476748064	-50.1669188583199	118.354166666667	56.4375
123.6875	54.1041666666667	0.0628594850209672	0.0109698441172808	426881.477215378	-50.3672257571079	118.354166666667	56.4375
123.729166666667	54.1041666666667	0.0619708712490448	0.0110761087579139	428983.523224001	-50.5654053284677	118.354166666667	56.4375
123.770833333333	54.1041666666667	0.0617564808907818	0.0111354070218484	431091.525591182	-50.761482694848	118.354166666667	56.4375
123.8125	54.1041666666667	0.0616563231435153	0.0109825929687524	433205.396616091	-50.9554827223469	118.354166666667	56.4375
123.854166666667	54.1041666666667	0.0620677512501632	0.0110790768341275	435325.050055851	-51.1474300194935	118.354166666667	56.4375
123.895833333333	54.1041666666667	0.0621286909605487	0.0110331739936004	437450.401101814	-51.3373489362761	118.354166666667	56.4375
123.9375	54.1041666666667	0.0621093637309599	0.0112497011117969	439581.366356032	-51.5252635634034	118.354166666667	56.4375
123.979166666667	54.1041666666667	0.0619025949651301	0.0111816835425959	441717.863808018	-51.7111977317909	118.354166666667	56.4375
124.020833333333	54.1041666666667	0.0609109417075885	0.011945113868232	443859.812811733	-51.895175012256	118.354166666667	56.4375
124.0625	54.1041666666667	0.0614368814295759	0.0123896772854911	1702129.3207624	-87.8221587323366	98.8125	51.9375
124.104166666667	54.1041666666667	0.0610531400444187	0.0122634625500186	448159.749576194	-52.2573518917432	118.354166666667	56.4375
124.145833333333	54.1041666666667	0.0613745822338234	0.0120085589013172	450317.582663683	-52.4355973318763	118.354166666667	56.4375
124.1875	54.1041666666667	0.0612404670665599	0.0126590100385173	1710299.65893932	-87.7312950682898	98.8125	51.9375
124.229166666667	54.1041666666667	0.0610590152930712	0.0124858121636955	1713022.99207404	-87.7010896088987	98.8125	51.9375
124.270833333333	54.1041666666667	0.0609689426305957	0.0119224354168816	456821.639485717	-52.9592312533111	118.354166666667	56.4375
124.3125	54.1041666666667	0.0610264063655602	0.01266829502014	1718469.48487773	-87.6408011147305	98.8125	51.9375
124.354166666667	54.1041666666667	0.0608174941806945	0.0118145579323448	461182.415676924	-53.2992880370142	118.354166666667	56.4375
124.395833333333	54.1041666666667	0.0610568348324098	0.0117965186153688	463370.013660727	-53.4666711829715	118.354166666667	56.4375
124.4375	54.1041666666667	0.060967701692811	0.0111507935534165	465562.326909813	-53.6323189050872	118.354166666667	56.4375
124.479166666667	54.1041666666667	0.0613546009754581	0.0106492679752483	467759.288345742	-53.7962519423679	118.354166666667	56.4375
124.520833333333	54.1041666666667	0.0617086315494853	0.0107635706716379	469960.831999797	-53.9584907826789	118.354166666667	56.4375
124.5625	54.1041666666667	0.0623847815953453	0.0106592262944527	472166.892993601	-54.1190556642722	118.354166666667	56.4375
124.604166666667	54.1041666666667	0.0624698764562037	0.0103174249345702	474377.407520036	-54.2779665774032	118.354166666667	56.4375
124.645833333333	54.1041666666667	0.0630315449004713	0.0102262734265393	476592.31282448	-54.4352432660265	118.354166666667	56.4375
124.6875	54.1041666666667	0.063180543606326	0.0101172124139197	478811.547186277	-54.5909052295631	118.354166666667	56.4375
124.729166666667	54.1041666666667	0.063473053634218	0.0100107751648998	481035.049900544	-54.7449717247385	118.354166666667	56.4375
124.770833333333	54.1041666666667	0.0629193220764501	0.0100925744987968	483262.761260256	-54.8974617674823	118.354166666667	56.4375
124.8125	54.1041666666667	0.063495173315536	0.00997268440469201	485494.622538588	-55.0483941348848	118.354166666667	56.4375
124.854166666667	54.1041666666667	0.0631427078262242	0.0102243873875246	487730.575971575	-55.197787367207	118.354166666667	56.4375
124.895833333333	54.1041666666667	0.063302490563662	0.00992996533247181	489970.564741048	-55.3456597699391	118.354166666667	56.4375
124.9375	54.1041666666667	0.063255978708591	0.010057913324983	492214.532957825	-55.4920294159015	118.354166666667	56.4375
124.979166666667	54.1041666666667	0.0633473504465259	0.0100330508745167	494462.425645209	-55.6369141473866	118.354166666667	56.4375
125.020833333333	54.1041666666667	0.0636494639395077	0.00982651610317376	496714.18872276	-55.7803315783356	118.354166666667	56.4375
125.0625	54.1041666666667	0.0631599660006949	0.00985420464384253	498969.768990313	-55.922299096547	118.354166666667	56.4375
125.104166666667	54.1041666666667	0.063435706786109	0.00987588802930664	501229.114112293	-56.0628338659138	118.354166666667	56.4375
125.145833333333	54.1041666666667	0.0636309955273756	0.00968580717680657	503492.172602301	-56.2019528286859	118.354166666667	56.4375
125.1875	54.1041666666667	0.0636195702031617	0.00938056524373706	505758.89380793	-56.339672707753	118.354166666667	56.4375
125.229166666667	54.1041666666667	0.0638546824381627	0.00930710531470495	508029.227895882	-56.4760100089479	118.354166666667	56.4375
125.270833333333	54.1041666666667	0.0636562283138258	0.00892199161404876	510303.125837338	-56.6109810233649	118.354166666667	56.4375
125.3125	54.1041666666667	0.0636390716203665	0.00872915401044571	512580.539393551	-56.7446018296907	118.354166666667	56.4375
125.354166666667	54.1041666666667	0.0635836273758825	0.00838346207958205	514861.421101727	-56.8768882965469	118.354166666667	56.4375
125.395833333333	54.1041666666667	0.0636144291395962	0.00830275736802625	530045.449817192	-59.9386122521516	117.979166666667	56.2708333333333
125.4375	54.1041666666667	0.0630952324053464	0.00835710455210394	532405.684932931	-60.0515218161586	117.979166666667	56.2708333333333
125.479166666667	54.1041666666667	0.062169224118933	0.00860809345536514	487805.822059303	-54.5742902996346	119.020833333333	56.4791666666667
125.520833333333	54.1041666666667	0.062106520587974	0.00885831261285471	521558.765706662	-56.6830323384289	118.4375	56.4791666666667
120.104166666667	54.0625	0.0600477115808776	0.0151804217072262	1406427.03008837	-91.4272933254992	99.3958333333333	51.8958333333333
120.145833333333	54.0625	0.0599252899861285	0.0155555196638752	1409154.4345281	-91.3908715259259	99.3958333333333	51.8958333333333
120.1875	54.0625	0.0603995129180103	0.0158944111154485	1417336.89544559	-91.2820518182036	99.3125	51.8958333333333
120.229166666667	54.0625	0.059760545169454	0.0150133891728926	1414609.36838556	-91.3182512070451	99.3958333333333	51.8958333333333
120.270833333333	54.0625	0.0602416119964879	0.0150476577294339	1417336.89544559	-91.2820518182036	99.3958333333333	51.8958333333333
120.3125	54.0625	0.0600817146141004	0.0162919077624911	1420064.46103323	-91.2459257022143	99.3958333333333	51.8958333333333
120.354166666667	54.0625	0.0603598376197776	0.0165534326323317	1428247.37738568	-91.1379827413906	99.3125	51.8958333333333
120.395833333333	54.0625	0.0599353863089405	0.0162186855643892	1430975.08554224	-91.1021454827809	99.3125	51.8958333333333
120.4375	54.0625	0.0599158403537447	0.0160053636568713	1433702.82649002	-91.066379395845	99.3125	51.8958333333333
120.479166666667	54.0625	0.0602420439838925	0.0153223570826462	1436430.59910215	-91.0306840697462	99.3125	51.8958333333333
120.520833333333	54.0625	0.060192802507367	0.0150534697925219	1439158.40225843	-90.995059096713	99.3125	51.8958333333333
120.5625	54.0625	0.0597788835984528	0.0147672288823902	1461143.59538188	-91.0964693783772	99.0625	51.8125
120.604166666667	54.0625	0.0606006631224674	0.014432967179268	1463871.34140659	-91.0607569793738	99.0625	51.8125
120.645833333333	54.0625	0.0608107767991537	0.0143944392485957	1488262.84328561	-90.3653927187657	98.6875	51.8958333333333
120.6875	54.0625	0.0603017006536942	0.014436428477914	1460981.79481807	-90.7125440796286	99.1458333333333	51.8958333333333
120.729166666667	54.0625	0.0608419670803099	0.0142132947628044	1486838.29855292	-90.1939171513829	98.7708333333333	51.9375
120.770833333333	54.0625	0.0606906685549566	0.0134583847319107	1486838.29855292	-90.1939171513829	98.8125	51.9375
120.8125	54.0625	0.0607195235021121	0.0140142881585125	1499175.61222527	-90.2283206665265	98.6875	51.8958333333333
120.854166666667	54.0625	0.0602368533971495	0.0145027608034985	1460981.79481806	-90.7125440796287	99.3125	51.8958333333333
120.895833333333	54.0625	0.0603208009632759	0.0142206502257319	1463709.82352903	-90.6775344264593	99.3125	51.8958333333333
120.9375	54.0625	0.0602849295351149	0.0140915709435533	1466437.87193439	-90.6425912111472	99.3125	51.8958333333333
120.979166666667	54.0625	0.0603139784417108	0.0141674788661043	1469165.93898311	-90.6077140578348	99.3125	51.8958333333333
121.020833333333	54.0625	0.0604429787026585	0.0145525503071531	1491150.34950821	-90.7073679418909	99.0625	51.8125
121.0625	54.0625	0.0607704195638293	0.0144395007276249	1504632.03952171	-90.160156580331	98.8541666666666	51.8958333333333
121.104166666667	54.0625	0.0607002430914785	0.0138209534779431	1508664.10284402	-89.9231934120305	98.8125	51.9375
121.145833333333	54.0625	0.0610374502332591	0.0130812520721999	1511392.3286481	-89.8896236053098	98.8125	51.9375
121.1875	54.0625	0.0608667372297166	0.0126250009455842	1514120.55137594	-89.8561128408652	98.8125	51.9375
121.229166666667	54.0625	0.0609757985885341	0.0124476413627042	1545920.87643762	-90.3831071744111	98.4791666666666	51.7291666666667
121.270833333333	54.0625	0.0610360464286813	0.0123414260720581	1548649.05024198	-90.3487389135247	98.4791666666666	51.7291666666667
121.3125	54.0625	0.0611484853058173	0.0124033469224326	1551377.23399874	-90.3144310571394	98.4791666666666	51.7291666666667
121.354166666667	54.0625	0.0610012163836622	0.012390016287889	1554105.42671312	-90.2801832811115	98.4791666666666	51.7291666666667
121.395833333333	54.0625	0.0611449039651665	0.0124446054757571	1525033.39305673	-89.7226537423585	98.8541666666666	51.9375
121.4375	54.0625	0.0608867731416468	0.0123428353428232	1530489.77156554	-89.6562701079008	98.8125	51.9375
121.479166666667	54.0625	0.0611825160973773	0.0123113068530737	1533217.94707181	-89.6231636698475	98.8125	51.9375
121.520833333333	54.0625	0.0610467484627333	0.0122014184963119	1535946.11221927	-89.5901137382535	98.8125	51.9375
121.5625	54.0625	0.0609506814372796	0.0119977645307921	1538674.26611857	-89.5571200060862	98.8125	51.9375
121.604166666667	54.0625	0.060984677558815	0.0117042885410848	1538674.26611857	-89.5571200060862	98.8541666666666	51.9375
121.645833333333	54.0625	0.0610736746651891	0.0113166991316769	1573202.9440495	-90.0421043358088	98.4791666666666	51.7291666666667
121.6875	54.0625	0.0617205252586012	0.0111206375464956	1575931.17322918	-90.0083257979189	98.4791666666666	51.7291666666667
121.729166666667	54.0625	0.0619343508482493	0.010886642187215	1578659.40264279	-89.9746045214948	98.4791666666666	51.7291666666667
121.770833333333	54.0625	0.0620292410995579	0.0108111636524592	1581387.63134571	-89.9409402039226	98.4791666666666	51.7291666666667
121.8125	54.0625	0.0621308650826581	0.0103078772549116	1584115.85839808	-89.9073325446421	98.4791666666666	51.7291666666667
121.854166666667	54.0625	0.0619971348684563	0.0100609023463613	1586844.08286479	-89.8737812451299	98.4791666666666	51.7291666666667
121.895833333333	54.0625	0.062273379547181	0.00990100322497873	1589572.30381545	-89.8402860088814	98.4791666666666	51.7291666666667
121.9375	54.0625	0.062340495773964	0.00981035381614347	1592300.52032428	-89.8068465413946	98.4791666666666	51.7291666666667
121.979166666667	54.0625	0.0628492520633282	0.00944099483634117	1595028.73147014	-89.7734625501533	98.4791666666666	51.7291666666667
122.020833333333	54.0625	0.0611456315838241	0.00963356434654406	1568682.96673519	-89.1978124143653	98.8125	51.9375
122.0625	54.0625	0.0609902306286198	0.0102979943525212	1571410.91789683	-89.1654698895904	98.8125	51.9375
122.104166666667	54.0625	0.0626359478395382	0.00997787520029643	1603213.32358697	-89.6736405381716	98.4791666666666	51.7291666666667
122.145833333333	54.0625	0.0620427903522781	0.00992693378288493	1605941.50416053	-89.6404755658791	98.4791666666666	51.7291666666667
122.1875	54.0625	0.0616296740831133	0.0102073488406896	1576866.75215519	-89.1009417514537	98.8541666666666	51.9375
122.229166666667	54.0625	0.0621589147297142	0.0102785678777696	1611397.83471098	-89.5743074689566	98.4791666666666	51.7291666666667
122.270833333333	54.0625	0.0628592737584363	0.0103640296444615	1614125.9829037	-89.5413037843053	98.4791666666666	51.7291666666667
122.3125	54.0625	0.0620616677919121	0.0106687687337279	1616854.11852583	-89.5083533052852	98.4791666666666	51.7291666666667
122.354166666667	54.0625	0.0614783886204046	0.0107312018871899	1587778.12532597	-88.9725053856912	98.8541666666666	51.9375
122.395833333333	54.0625	0.0610611996557852	0.0105983657858413	1593233.65118782	-88.908592805283	98.8125	51.9375
122.4375	54.0625	0.0619267663072423	0.0102299235067174	1625038.44117654	-89.4098183573713	98.4791666666666	51.7291666666667
122.479166666667	54.0625	0.0615115475411608	0.0100583201350262	1595961.37111346	-88.8767119779995	98.8541666666666	51.9375
122.520833333333	54.0625	0.0611691452351958	0.0101629478015763	1605571.4287674	-88.9405169984535	98.7708333333333	51.8958333333333
122.5625	54.0625	0.062009914854512	0.00989770602111711	1633222.61921629	-89.3117524553848	98.4791666666666	51.7291666666667
122.604166666667	54.0625	0.0621649001059128	0.00957492499613029	1635950.64240178	-89.2791668064933	98.4791666666666	51.7291666666667
122.645833333333	54.0625	0.0618156684634284	0.0094709651372246	1638678.64608267	-89.2466322105324	98.4791666666666	51.7291666666667
122.6875	54.0625	0.0617828439346537	0.00945022693832686	1641406.62941055	-89.2141484063237	98.4791666666666	51.7291666666667
122.729166666667	54.0625	0.0621076455837656	0.00952815949531765	1644134.59154094	-89.181715134399	98.4791666666666	51.7291666666667
122.770833333333	54.0625	0.0619134582750029	0.00943760790048646	1646862.53163333	-89.1493321369856	98.4791666666666	51.7291666666667
122.8125	54.0625	0.062696439359706	0.00987031919988604	1649590.44885106	-89.1169991579934	98.4791666666666	51.7291666666667
122.854166666667	54.0625	0.0636847618653707	0.00999618818717292	1652318.34236135	-89.0847159430005	98.4791666666666	51.7291666666667
122.895833333333	54.0625	0.0629636556298182	0.00983935525679404	1655046.21133526	-89.05248223924	98.4791666666666	51.7291666666667
122.9375	54.0625	0.0624796089453969	0.00997209187125529	1657774.05494765	-89.0202977955868	98.4791666666666	51.7291666666667
122.979166666667	54.0625	0.0618178447781978	0.0103232153351543	1660501.87237711	-88.988162362544	98.4791666666666	51.7291666666667
123.020833333333	54.0625	0.062020598039713	0.0105473150465763	1663229.66280601	-88.9560756922297	98.4791666666666	51.7291666666667
123.0625	54.0625	0.0617849488391873	0.0107482943443326	1665957.42542039	-88.9240375383643	98.4791666666666	51.7291666666667
123.104166666667	54.0625	0.0627874867885849	0.0108763563590859	1668685.15940998	-88.8920476562575	98.4791666666666	51.7291666666667
123.145833333333	54.0625	0.0630284207173129	0.0110030326609597	1671412.86396816	-88.8601058027951	98.4791666666666	51.7291666666667
123.1875	54.0625	0.0630772899397604	0.010959874264062	1674140.53829191	-88.8282117364271	98.4791666666666	51.7291666666667
123.229166666667	54.0625	0.0630847589685922	0.0109544564010913	1676868.18158179	-88.7963652171548	98.4791666666666	51.7291666666667
123.270833333333	54.0625	0.0634385521941861	0.0110269792130198	1679595.79304193	-88.764566006518	98.4791666666666	51.7291666666667
123.3125	54.0625	0.0637268164458793	0.0112027170037969	1682323.37187998	-88.7328138675834	98.4791666666666	51.7291666666667
123.354166666667	54.0625	0.0635188329177013	0.0111962080098225	413365.980710235	-48.2207447075452	118.354166666667	56.4375
123.395833333333	54.0625	0.0639033488408805	0.011292023369413	1687778.4285378	-88.6694498646474	98.4791666666666	51.7291666666667
123.4375	54.0625	0.0641629171592926	0.011313393449753	1690505.90479023	-88.6378375343031	98.4791666666666	51.7291666666667
123.479166666667	54.0625	0.0629904085600597	0.011231361621222	419500.090057364	-48.8640421141725	118.354166666667	56.4375
123.520833333333	54.0625	0.0625451077763754	0.0110599491193481	421558.147105481	-49.0739708698416	118.354166666667	56.4375
123.5625	54.0625	0.0629236523235435	0.0110359523195922	423622.717978809	-49.2816905061017	118.354166666667	56.4375
123.604166666667	54.0625	0.0622516711806926	0.0109881339419925	425693.707170163	-49.4872263323378	118.354166666667	56.4375
123.645833333333	54.0625	0.0626419451000375	0.0108793790613632	427771.020724243	-49.6906034314411	118.354166666667	56.4375
123.6875	54.0625	0.0619951219940012	0.0108321094217877	429854.566214169	-49.891846657	118.354166666667	56.4375
123.729166666667	54.0625	0.0614832114215728	0.0112769338097302	431944.252718167	-50.0909806308004	118.354166666667	56.4375
123.770833333333	54.0625	0.0618403454922754	0.0112723624269111	434039.990796412	-50.2880297406172	118.354166666667	56.4375
123.8125	54.0625	0.0618821285442781	0.0113467884584716	436141.692468013	-50.4830181382827	118.354166666667	56.4375
123.854166666667	54.0625	0.0617471160097692	0.011386438136693	438249.271188205	-50.6759697380215	118.354166666667	56.4375
123.895833333333	54.0625	0.0618364553899908	0.0112806381428902	440362.641825714	-50.8669082150365	118.354166666667	56.4375
123.9375	54.0625	0.061784387539861	0.0114484469644512	442481.72064031	-51.0558570043312	118.354166666667	56.4375
123.979166666667	54.0625	0.0610651889323837	0.0115082146689717	444606.425260584	-51.2428392997619	118.354166666667	56.4375
124.020833333333	54.0625	0.0611827607077278	0.0118939083695186	446736.674661943	-51.4278780533034	118.354166666667	56.4375
124.0625	54.0625	0.0614013540862472	0.0121403426850553	1702311.72068431	-87.6698880888948	98.8125	51.9375
124.104166666667	54.0625	0.0611260194854196	0.0120657099377811	1705037.6651346	-87.6398172395954	98.8125	51.9375
124.145833333333	54.0625	0.0611878048484447	0.0123309306487374	1706472.86969592	-87.7896681263538	98.8541666666666	51.8958333333333
124.1875	54.0625	0.0607257825170517	0.0127104255865613	1709199.04139093	-87.7594014489448	98.8541666666666	51.8958333333333
124.229166666667	54.0625	0.0609529614954251	0.012489311154881	1713215.14225664	-87.5498481695594	98.8125	51.9375
124.270833333333	54.0625	0.0611726639741507	0.0122615354951824	1715940.84700092	-87.5199389703786	98.8125	51.9375
124.3125	54.0625	0.0612306769149687	0.0127878430638599	1717377.21591584	-87.6688480602069	98.8541666666666	51.8958333333333
124.354166666667	54.0625	0.0611087000270022	0.0123302381847618	472321.775013039	-56.0807858006364	118.020833333333	56.2708333333333
124.395833333333	54.0625	0.0609537325034268	0.0119274191531538	476857.608602702	-56.3788108309762	117.979166666667	56.2708333333333
124.4375	54.0625	0.0608928980677764	0.0121351821875363	476857.608602702	-56.3788108309762	118.020833333333	56.2708333333333
124.479166666667	54.0625	0.0613774708676388	0.0116428545661451	481408.991821184	-56.6705658069606	117.979166666667	56.2708333333333
124.520833333333	54.0625	0.0611653027952748	0.0110824622172553	483690.375417561	-56.8141408085864	117.979166666667	56.2708333333333
124.5625	54.0625	0.061409770429293	0.0104356537076535	474899.945043613	-53.6665213685025	118.354166666667	56.4375
124.604166666667	54.0625	0.0619005416650245	0.0103895014062313	477100.017625164	-53.8266248473012	118.354166666667	56.4375
124.645833333333	54.0625	0.061940241345754	0.0101793243556878	479304.566992563	-53.9851000762685	118.354166666667	56.4375
124.6875	54.0625	0.0619255892236162	0.00967963811941532	481513.530873056	-54.141966173795	118.354166666667	56.4375
124.729166666667	54.0625	0.0624882746829506	0.0100256973901532	483726.848004182	-54.2972420274164	118.354166666667	56.4375
124.770833333333	54.0625	0.0624984608831341	0.00975983828803571	485944.458116345	-54.4509462953984	118.354166666667	56.4375
124.8125	54.0625	0.063159274096558	0.00992391262038178	488166.30191563	-54.6030974083851	118.354166666667	56.4375
124.854166666667	54.0625	0.063451721817486	0.00991458969976328	490392.3210669	-54.7537135711073	118.354166666667	56.4375
124.895833333333	54.0625	0.0638217258197345	0.00981542737248744	492622.458177171	-54.9028127641466	118.354166666667	56.4375
124.9375	54.0625	0.0638089862645881	0.00990989054758275	494856.656779206	-55.0504127457476	118.354166666667	56.4375
124.979166666667	54.0625	0.0638816876407807	0.00963933754400323	497094.861315406	-55.1965310536781	118.354166666667	56.4375
125.020833333333	54.0625	0.0636057305017659	0.00954184751471512	499337.01712196	-55.3411850071315	118.354166666667	56.4375
125.0625	54.0625	0.0636397347947662	0.0095058947530714	501583.070413221	-55.4843917086656	118.354166666667	56.4375
125.104166666667	54.0625	0.0636505407702768	0.00956388749591061	503832.968266361	-55.6261680461772	118.354166666667	56.4375
125.145833333333	54.0625	0.0641285182471086	0.00944653696439909	506086.658606287	-55.7665306949095	118.354166666667	56.4375
125.1875	54.0625	0.0644300384295876	0.00944675162213506	508344.090190769	-55.9054961194834	118.354166666667	56.4375
125.229166666667	54.0625	0.0641748807725977	0.00922826620924127	510605.212595857	-56.0430805759575	118.354166666667	56.4375
125.270833333333	54.0625	0.0635601730993887	0.00894584146511682	512869.976201528	-56.1793001139084	118.354166666667	56.4375
125.3125	54.0625	0.0638797206363991	0.00884772954099885	515138.33217756	-56.3141705785293	118.354166666667	56.4375
125.354166666667	54.0625	0.0648751201929865	0.00887295321451029	517410.232469668	-56.4477076127459	118.354166666667	56.4375
125.395833333333	54.0625	0.064180540728059	0.00871500529017293	519685.62978588	-56.5799266593469	118.354166666667	56.4375
125.4375	54.0625	0.0632673255855183	0.00865708790896943	521964.477583117	-56.7108429631242	118.354166666667	56.4375
125.479166666667	54.0625	0.0634946894565279	0.00841740317391084	524246.730054032	-56.8404715730234	118.354166666667	56.4375
125.520833333333	54.0625	0.0633817713918512	0.00846325384879362	526532.342114087	-56.9688273443029	118.354166666667	56.4375
125.5625	54.0625	0.0628843500782733	0.00847453490223297	541809.176022668	-59.9580654692213	117.979166666667	56.2708333333333
125.604166666667	54.0625	0.0628745843644019	0.0083966723258466	544172.202525392	-60.0678662269529	117.979166666667	56.2708333333333
120.104166666667	54.0208333333333	0.0597306252702734	0.0159238718892934	1411779.73964177	-91.1694353369573	99.3125	51.8958333333333
120.145833333333	54.0208333333333	0.0598101183147252	0.0160515965253173	1414510.14757391	-91.1335287125357	99.3125	51.8958333333333
120.1875	54.0208333333333	0.0603725882781101	0.0161888337921502	1417240.58932945	-91.0976944861337	99.3125	51.8958333333333
120.229166666667	54.0208333333333	0.0603081480646973	0.0160772511506816	1419971.06377335	-91.0619322347682	99.3125	51.8958333333333
120.270833333333	54.0208333333333	0.0605148481441572	0.0161017649299521	1422701.5697774	-91.0262415386523	99.3125	51.8958333333333
120.3125	54.0208333333333	0.0603466661436993	0.0161818199301891	1425432.10622009	-90.9906219811655	99.3125	51.8958333333333
120.354166666667	54.0208333333333	0.0599970552154827	0.0160005125712669	1428162.67198663	-90.9550731488243	99.3125	51.8958333333333
120.395833333333	54.0208333333333	0.0601391923582152	0.0155265388771124	1402673.86122166	-92.295012613825	99.8541666666666	51.6875
120.4375	54.0208333333333	0.059889833505447	0.0153453176005099	1405402.66628711	-92.2569404656282	99.8541666666666	51.6875
120.479166666667	54.0208333333333	0.060085385585201	0.0146503376947937	1430893.26596879	-90.9195946312526	99.3958333333333	51.8958333333333
120.520833333333	54.0208333333333	0.0603051904480289	0.0143698332247254	1433623.88706491	-90.884186021153	99.3958333333333	51.8958333333333
120.5625	54.0208333333333	0.060151839336725	0.0142394227805075	1436354.53417981	-90.848846914278	99.3958333333333	51.8958333333333
120.604166666667	54.0208333333333	0.0605000043604596	0.0144393406051156	1463792.6997958	-90.8824489474777	99.0625	51.8125
120.645833333333	54.0208333333333	0.0610518061333318	0.0143258442327738	1466523.34814801	-90.8471475311623	99.0625	51.8125
120.6875	54.0208333333333	0.0608390905609507	0.0138944991790382	1481367.78760134	-90.0860672840773	98.8125	51.9375
120.729166666667	54.0208333333333	0.0608434246005943	0.0148494965521916	1493702.26010401	-90.1220959494933	98.6875	51.8958333333333
120.770833333333	54.0208333333333	0.0609976129070254	0.0141307168398677	1486829.7039418	-90.0184425540548	98.8125	51.9375
120.8125	54.0208333333333	0.0607771849517172	0.0141413088361281	1499164.17224159	-90.0543439755664	98.6875	51.8958333333333
120.854166666667	54.0208333333333	0.0603868299816029	0.0141974040917869	1460931.35148527	-90.5338573704652	99.3125	51.8958333333333
120.895833333333	54.0208333333333	0.0599874116739529	0.014698462546793	1463662.19993618	-90.4991917133514	99.3125	51.8958333333333
120.9375	54.0208333333333	0.0606415970999718	0.0142653765808716	1496433.21492994	-90.0881894695761	98.8541666666666	51.8958333333333
120.979166666667	54.0208333333333	0.0605218291160805	0.0140982692403899	1480047.55710528	-90.2925551710371	99.1458333333333	51.8958333333333
121.020833333333	54.0208333333333	0.0605563205903314	0.0141121844735108	1482778.48497114	-90.2583385919456	99.1458333333333	51.8958333333333
121.0625	54.0208333333333	0.0598609777131345	0.0140555050719686	1485509.42018422	-90.2241847303222	99.1458333333333	51.8958333333333
121.104166666667	54.0208333333333	0.0605833928296765	0.0139331960622636	1468130.51239352	44.724534930312	141.0625	62.0208333333333
121.145833333333	54.0208333333333	0.0604367663122488	0.0136803745935495	1466209.42855515	44.6837904335763	141.0625	62.0208333333333
121.1875	54.0208333333333	0.0606588820744292	0.0131377834386821	1514139.1670587	-89.6839211092179	98.8125	51.9375
121.229166666667	54.0208333333333	0.0607485977364824	0.0126076495809038	1516870.08045755	-89.6507912889681	98.8125	51.9375
121.270833333333	54.0208333333333	0.0609722766420931	0.0123143598584607	1548627.62959889	-90.1805340635249	98.4791666666666	51.7291666666667
121.3125	54.0208333333333	0.0607959119318449	0.0124318461140154	1522331.87751589	-89.5847032787939	98.8125	51.9375
121.354166666667	54.0208333333333	0.0605376585677428	0.0134801010003906	1456624.8847137	44.4777530772021	141.0625	62.0208333333333
121.395833333333	54.0208333333333	0.06056022322066	0.0133347756543864	1527793.62899458	-89.5188420207692	98.8125	51.9375
121.4375	54.0208333333333	0.0607609031581059	0.0127166920876892	1530524.48543599	-89.4859956489854	98.8125	51.9375
121.479166666667	54.0208333333333	0.060471500427075	0.0123625308406713	1533255.32784482	-89.4532050398074	98.8125	51.9375
121.520833333333	54.0208333333333	0.0606838169028646	0.0118111645371221	1535986.15535118	-89.4204698892672	98.8125	51.9375
121.5625	54.0208333333333	0.0611436572459142	0.0118005492492739	1538716.96708955	-89.3877898955287	98.8125	51.9375
121.604166666667	54.0208333333333	0.0610070420548786	0.0116240578547876	1570475.27828774	-89.9101676140116	98.4791666666666	51.7291666666667
121.645833333333	54.0208333333333	0.0611519822048707	0.0112948813876278	1541447.76219879	-89.3551647588683	98.8541666666666	51.9375
121.6875	54.0208333333333	0.0622152629252901	0.0110588525402317	1575937.18424422	-89.8431512374654	98.4791666666666	51.7291666666667
121.729166666667	54.0208333333333	0.0623147311875634	0.0113618434092155	1578668.13113873	-89.8097276581793	98.4791666666666	51.7291666666667
121.770833333333	54.0208333333333	0.0629601328632237	0.0109498073988264	1581399.07274755	-89.7763600867881	98.4791666666666	51.7291666666667
121.8125	54.0208333333333	0.0626012154812824	0.0106767494953211	1584130.00815408	-89.7430482272566	98.4791666666666	51.7291666666667
121.854166666667	54.0208333333333	0.0635134352296566	0.0103522760697211	1586860.93644627	-89.7097917855585	98.4791666666666	51.7291666666667
121.895833333333	54.0208333333333	0.0629816969633266	0.010143857201537	1589591.85671666	-89.6765904696593	98.4791666666666	51.7291666666667
121.9375	54.0208333333333	0.06392929368367	0.00978683279014771	1592322.76806225	-89.6434439895	98.4791666666666	51.7291666666667
121.979166666667	54.0208333333333	0.063289544201356	0.00947270831279027	1595053.66958452	-89.6103520569802	98.4791666666666	51.7291666666667
122.020833333333	54.0208333333333	0.0619431796654214	0.00985824687916655	1597784.56038939	-89.5773143859415	98.4791666666666	51.7291666666667
122.0625	54.0208333333333	0.0621945065529709	0.00977674654980306	1600515.43958716	-89.5443306921516	98.4791666666666	51.7291666666667
122.104166666667	54.0208333333333	0.062882837917678	0.010227935479873	1603246.30629248	-89.5114006932878	98.4791666666666	51.7291666666667
122.145833333333	54.0208333333333	0.0634804430116127	0.010248014144524	1605977.15962431	-89.4785241089213	98.4791666666666	51.7291666666667
122.1875	54.0208333333333	0.0626623276199007	0.0103155389787833	1608707.99870589	-89.4457006605014	98.4791666666666	51.7291666666667
122.229166666667	54.0208333333333	0.0626398594160725	0.0104174675730283	1611438.8226647	-89.4129300713398	98.4791666666666	51.7291666666667
122.270833333333	54.0208333333333	0.0633291100037379	0.010498144333705	1614169.63063243	-89.3802120665947	98.4791666666666	51.7291666666667
122.3125	54.0208333333333	0.062005450902977	0.0104404306794433	1616900.42174494	-89.3475463732564	98.4791666666666	51.7291666666667
122.354166666667	54.0208333333333	0.0621256510749258	0.0102354347887245	1619631.19514219	-89.3149327201313	98.4791666666666	51.7291666666667
122.395833333333	54.0208333333333	0.0621365462007551	0.0101854560721809	1622361.9499683	-89.2823708378269	98.4791666666666	51.7291666666667
122.4375	54.0208333333333	0.0619883856503526	0.010344886500014	1625092.68537139	-89.2498604587377	98.4791666666666	51.7291666666667
122.479166666667	54.0208333333333	0.0618484362561183	0.0102694305715015	1627823.40050365	-89.2174013170294	98.4791666666666	51.7291666666667
122.520833333333	54.0208333333333	0.0620618568638612	0.0103984776374639	1630554.09452125	-89.184993148625	98.4791666666666	51.7291666666667
122.5625	54.0208333333333	0.0621362014699333	0.0102002014455073	1633284.76658433	-89.1526356911902	98.4791666666666	51.7291666666667
122.604166666667	54.0208333333333	0.061842812681636	0.0102614544162106	1636015.41585693	-89.1203286841189	98.4791666666666	51.7291666666667
122.645833333333	54.0208333333333	0.0628481883506568	0.0100608942367413	1638746.04150702	-89.0880718685192	98.4791666666666	51.7291666666667
122.6875	54.0208333333333	0.0621584887290284	0.00963210087976958	1641476.64270641	-89.0558649871993	98.4791666666666	51.7291666666667
122.729166666667	54.0208333333333	0.0618764786519696	0.00970698578588679	1644207.21863076	-89.0237077846538	98.4791666666666	51.7291666666667
122.770833333333	54.0208333333333	0.0623443255641125	0.0101453436458549	1646937.76845949	-88.9916000070495	98.4791666666666	51.7291666666667
122.8125	54.0208333333333	0.0629607278051878	0.0106487999096815	1649668.29137584	-88.9595414022123	98.4791666666666	51.7291666666667
122.854166666667	54.0208333333333	0.0635604649995962	0.0106073558544285	1652398.78656672	-88.9275317196131	98.4791666666666	51.7291666666667
122.895833333333	54.0208333333333	0.0629987222714807	0.0104950921783563	1655129.25322281	-88.895570710355	98.4791666666666	51.7291666666667
122.9375	54.0208333333333	0.0624683791126922	0.0103146707773789	1657859.6905384	-88.8636581271597	98.4791666666666	51.7291666666667
122.979166666667	54.0208333333333	0.0615908780646376	0.0107229287848691	1660590.09771147	-88.8317937243546	98.4791666666666	51.7291666666667
123.020833333333	54.0208333333333	0.0618248752397724	0.0104924744280261	1663320.47394359	-88.7999772578597	98.4791666666666	51.7291666666667
123.0625	54.0208333333333	0.0623201395279459	0.0106906115906411	1666050.81843992	-88.7682084851746	98.4791666666666	51.7291666666667
123.104166666667	54.0208333333333	0.0624323200614592	0.010776978536232	1668781.13040914	-88.7364871653662	98.4791666666666	51.7291666666667
123.145833333333	54.0208333333333	0.0622882702232713	0.0110215060337488	1671511.40906351	-88.7048130590555	98.4791666666666	51.7291666666667
123.1875	54.0208333333333	0.0627814359184521	0.0111331062773892	1674241.65361873	-88.6731859284055	98.4791666666666	51.7291666666667
123.229166666667	54.0208333333333	0.0632807390106769	0.0110755595210263	1676971.863294	-88.641605537109	98.4791666666666	51.7291666666667
123.270833333333	54.0208333333333	0.0627396598173023	0.0110245792442585	1679702.03731194	-88.6100716503757	98.4791666666666	51.7291666666667
123.3125	54.0208333333333	0.062727248012028	0.0110453152355011	1682432.17489858	-88.5785840349205	98.4791666666666	51.7291666666667
123.354166666667	54.0208333333333	0.0632095941588953	0.0110917622902012	416470.273515609	-47.7456122542261	118.354166666667	56.4375
123.395833333333	54.0208333333333	0.0639341297240518	0.0111230470334683	418495.12403369	-47.9630334428862	118.354166666667	56.4375
123.4375	54.0208333333333	0.0637733830958435	0.0110288136690108	420526.877766721	-48.1781926741511	118.354166666667	56.4375
123.479166666667	54.0208333333333	0.0620542764585114	0.0109059102945508	422565.434418806	-48.3911150395275	118.354166666667	56.4375
123.520833333333	54.0208333333333	0.0621658347275527	0.0109284889431476	424610.695284017	-48.6018254369361	118.354166666667	56.4375
123.5625	54.0208333333333	0.0617810106837335	0.0109769655188581	426662.563224007	-48.8103485664833	118.354166666667	56.4375
123.604166666667	54.0208333333333	0.0613733031033298	0.0112754939427052	428720.942645726	-49.016708926586	118.354166666667	56.4375
123.645833333333	54.0208333333333	0.062111192278597	0.0112281270778928	430785.739479166	-49.2209308104332	118.354166666667	56.4375
123.6875	54.0208333333333	0.0619880386130864	0.0108541313416895	432856.861155198	-49.4230383027657	118.354166666667	56.4375
123.729166666667	54.0208333333333	0.0619918474960544	0.0107701238789961	434934.216583503	-49.623055276965	118.354166666667	56.4375
123.770833333333	54.0208333333333	0.0619219862706415	0.0112220899307954	437017.716130636	-49.8210053924352	118.354166666667	56.4375
123.8125	54.0208333333333	0.0619932108843308	0.0112142737691076	439107.271598179	-50.0169120922614	118.354166666667	56.4375
123.854166666667	54.0208333333333	0.0621469640835051	0.0110671491527011	441202.796201063	-50.2107986011367	118.354166666667	56.4375
123.895833333333	54.0208333333333	0.0625759650377517	0.0107600915462462	443304.20454604	-50.4026879235424	118.354166666667	56.4375
123.9375	54.0208333333333	0.0621487016160013	0.0108905941649587	445411.412610282	-50.5926028421682	118.354166666667	56.4375
123.979166666667	54.0208333333333	0.0622716545349717	0.0108652507020254	447524.337720194	-50.780565916563	118.354166666667	56.4375
124.020833333333	54.0208333333333	0.0622066756865157	0.0108900292526015	449642.898530388	-50.9665994820052	118.354166666667	56.4375
124.0625	54.0208333333333	0.0622306012648646	0.0107477829884237	451767.015002829	-51.150725648577	118.354166666667	56.4375
124.104166666667	54.0208333333333	0.0617445802468909	0.011028666951478	453896.608386207	-51.3329663004387	118.354166666667	56.4375
124.145833333333	54.0208333333333	0.0614980408540644	0.0109396718137111	456031.601195497	-51.5133430952896	118.354166666667	56.4375
124.1875	54.0208333333333	0.0614056523527613	0.0110438484189094	458171.917191719	-51.691877464003	118.354166666667	56.4375
124.229166666667	54.0208333333333	0.0617792385415685	0.0109239519501138	460317.481361925	-51.868590610432	118.354166666667	56.4375
124.270833333333	54.0208333333333	0.0608422110941201	0.0111933735773003	462468.219899416	-52.0435035113733	118.354166666667	56.4375
124.3125	54.0208333333333	0.0610093168925696	0.0112920171160736	464624.060184148	-52.2166369166794	118.354166666667	56.4375
124.354166666667	54.0208333333333	0.0607808388990341	0.012424733932884	1721603.66432656	-87.3098000222287	98.8125	51.9375
124.395833333333	54.0208333333333	0.0608663089192009	0.0124345368925845	1707963.10258709	-87.4580684931449	99.0625	51.9375
124.4375	54.0208333333333	0.0606081533705891	0.0121944321184089	1710691.34331704	-87.428336104711	99.0625	51.9375
124.479166666667	54.0208333333333	0.0604152508563989	0.0120219354374645	1713419.52050257	-87.3986432585773	99.0625	51.9375
124.520833333333	54.0208333333333	0.0605088435147701	0.0117400252017699	1716147.63349583	-87.3689897589545	99.0625	51.9375
124.5625	54.0208333333333	0.0608583748899519	0.011540260506658	475477.32676388	-53.0563219105674	118.395833333333	56.4375
124.604166666667	54.0208333333333	0.0608191771409563	0.0112379302257595	488519.787253145	-56.5011289190394	118.020833333333	56.2708333333333
124.645833333333	54.0208333333333	0.0613920436056101	0.01027124556379	490798.993694438	-56.6431037662451	118.020833333333	56.2708333333333
124.6875	54.0208333333333	0.0611995639172388	0.00988987870877214	493081.901767189	-56.7836071308635	118.020833333333	56.2708333333333
124.729166666667	54.0208333333333	0.061028575534168	0.00969802676908556	497658.615730616	-57.0602711726099	117.979166666667	56.2708333333333
124.770833333333	54.0208333333333	0.0624985598324303	0.00961823319159476	488655.380242462	-54.009366338629	118.354166666667	56.4375
124.8125	54.0208333333333	0.0633620057847083	0.00976355902864054	490867.183381509	-54.1626823909144	118.354166666667	56.4375
124.854166666667	54.0208333333333	0.0633400970834476	0.00968452723755646	493083.243715851	-54.314468320995	118.354166666667	56.4375
124.895833333333	54.0208333333333	0.0637736754582661	0.00970958778807518	495303.503316071	-54.4647417796288	118.354166666667	56.4375
124.9375	54.0208333333333	0.0639216370303856	0.00942563556995976	497527.905174441	-54.6135202054264	118.354166666667	56.4375
124.979166666667	54.0208333333333	0.0636638153158255	0.00965119442736872	499756.393189219	-54.7608208264419	118.354166666667	56.4375
125.020833333333	54.0208333333333	0.064363196021959	0.00944790145810824	501988.912149174	-54.9066606618106	118.354166666667	56.4375
125.0625	54.0208333333333	0.0642447148790595	0.00921258817955065	504225.407718341	-55.0510565234302	118.354166666667	56.4375
125.104166666667	54.0208333333333	0.0644650497198104	0.0092738566075316	506465.826421037	-55.1940250176837	118.354166666667	56.4375
125.145833333333	54.0208333333333	0.0647631868293747	0.00916889758472407	508710.115627103	-55.3355825471987	118.354166666667	56.4375
125.1875	54.0208333333333	0.0642615756094336	0.00919440754005389	510958.223537368	-55.4757453126398	118.354166666667	56.4375
125.229166666667	54.0208333333333	0.0643172119791171	0.00916647576577583	513210.099169372	-55.6145293145316	118.354166666667	56.4375
125.270833333333	54.0208333333333	0.0642497801101405	0.00915920953075298	515465.692343313	-55.7519503551101	118.354166666667	56.4375
125.3125	54.0208333333333	0.0647120635127491	0.00895040919863438	517724.9536682	-55.8880240401968	118.354166666667	56.4375
125.354166666667	54.0208333333333	0.064542278287277	0.00921052927516087	519987.834528266	-56.0227657810953	118.354166666667	56.4375
125.395833333333	54.0208333333333	0.0644644558453862	0.00920529126068807	522254.287069596	-56.1561907965085	118.354166666667	56.4375
125.4375	54.0208333333333	0.0645101036803867	0.00915108113479131	524524.264186961	-56.2883141144697	118.354166666667	56.4375
125.479166666667	54.0208333333333	0.064385436675914	0.00885700544781538	526797.719510889	-56.4191505742903	118.354166666667	56.4375
125.520833333333	54.0208333333333	0.063752906193208	0.00890534408272715	529074.607394966	-56.5487148285195	118.354166666667	56.4375
125.5625	54.0208333333333	0.0633999281312058	0.00872248362399808	531354.882903311	-56.6770213449126	118.354166666667	56.4375
125.604166666667	54.0208333333333	0.0636773986665879	0.0083874781323133	533638.501798302	-56.8040844084088	118.354166666667	56.4375
125.645833333333	54.0208333333333	0.0641044455785948	0.00822338787170203	548859.018626081	-59.7575749166689	117.979166666667	56.2708333333333
125.6875	54.0208333333333	0.0636944967778381	0.00850487073842967	504297.671774937	-54.4479078588741	119.020833333333	56.4791666666667
125.729166666667	54.0208333333333	0.0631397978972041	0.00841409865874092	506521.563958537	-54.5935063720474	119.020833333333	56.4791666666667
125.770833333333	54.0208333333333	0.0636150993465437	0.0085555076171332	508749.457242614	-54.737681348089	119.020833333333	56.4791666666667
120.104166666667	53.9791666666667	0.0602059934199147	0.0159105400875791	1411692.57853555	-90.984322657015	99.3125	51.8958333333333
120.145833333333	53.9791666666667	0.0600408066401281	0.0158538670141788	1414425.87751178	-90.9487833596475	99.3125	51.8958333333333
120.1875	53.9791666666667	0.0604390532067802	0.0160170328580003	1417159.20453801	-90.913315147637	99.3125	51.8958333333333
120.229166666667	53.9791666666667	0.0601913202584953	0.0163135029736557	1419892.55851185	-90.8779176049392	99.3125	51.8958333333333
120.270833333333	53.9791666666667	0.0605074705338836	0.0162313956979119	1422625.93833748	-90.84259031866	99.3125	51.8958333333333
120.3125	53.9791666666667	0.0599323457896238	0.015573516662665	1425359.34292558	-90.8073328790249	99.3125	51.8958333333333
120.354166666667	53.9791666666667	0.0603184243228135	0.0147490398713757	1422625.93833748	-90.84259031866	99.3958333333333	51.8958333333333
120.395833333333	53.9791666666667	0.0602374192526575	0.0145589526218574	1402495.67707297	-92.108756723904	99.8541666666666	51.6875
120.4375	53.9791666666667	0.060116027899813	0.0145097731266244	1433559.69446748	-90.7019755884313	99.3125	51.8958333333333
120.479166666667	53.9791666666667	0.0601569360523155	0.014596158442232	1436293.1873399	-90.6669934990148	99.3125	51.8958333333333
120.520833333333	53.9791666666667	0.0600753616308882	0.0147255743592545	1439026.69962343	-90.6320792531598	99.3125	51.8958333333333
120.5625	53.9791666666667	0.0603499241933398	0.0144602714416838	1441760.23026646	-90.5972324592095	99.3125	51.8958333333333
120.604166666667	53.9791666666667	0.0602925117734368	0.0146338005695474	1444493.77822341	-90.5624527284291	99.3125	51.8958333333333
120.645833333333	53.9791666666667	0.0609729058189977	0.0144579582346624	1488232.06974118	-90.0147913369054	98.6875	51.8958333333333
120.6875	53.9791666666667	0.0611631852068908	0.0142919219836851	1481367.94991476	-89.9099221776039	98.8125	51.9375
120.729166666667	53.9791666666667	0.060993881104662	0.0143129830222189	1513082.26341104	-90.4557587302672	98.4791666666666	51.7291666666667
120.770833333333	53.9791666666667	0.0607081472267104	0.0137063692401222	1486835.31285544	-89.8429688474685	98.8125	51.9375
120.8125	53.9791666666667	0.0604844144156564	0.0141949384545667	1499166.8145789	-89.8803674900039	98.6875	51.8958333333333
120.854166666667	53.9791666666667	0.0598317268207646	0.0144200397658335	1471829.98426853	-90.218260409263	99.1458333333333	51.8958333333333
120.895833333333	53.9791666666667	0.060168560196594	0.0144396903431052	1463629.01213536	-90.3208403292582	99.3125	51.8958333333333
120.9375	53.9791666666667	0.060508857338836	0.0136298688240972	1497769.97898286	-89.7097769379747	98.8125	51.9375
120.979166666667	53.9791666666667	0.0601643705093175	0.0139257221400775	1510101.50614742	-89.7468961599363	98.6875	51.8958333333333
121.020833333333	53.9791666666667	0.0611190236400433	0.0129574772056032	1503237.26757274	-89.6435330577426	98.8125	51.9375
121.0625	53.9791666666667	0.0605740520733291	0.0139171170259335	1515568.81354549	-89.6805111194878	98.6875	51.8958333333333
121.104166666667	53.9791666666667	0.0610825101485326	0.0133093189744276	1508704.51691031	-89.5775204231745	98.8125	51.9375
121.145833333333	53.9791666666667	0.0609580956357659	0.012615488106371	1508704.51691031	-89.5775204231744	98.8541666666666	51.9375
121.1875	53.9791666666667	0.0605740808952167	0.012607450293236	1543152.45029945	-90.0798873447384	98.4791666666666	51.7291666666667
121.229166666667	53.9791666666667	0.0615071334714406	0.0121429146369697	1545886.13659244	-90.0460779186588	98.4791666666666	51.7291666666667
121.270833333333	53.9791666666667	0.0606983901478522	0.0123842064895979	1519638.86946879	-89.4461787009999	98.8125	51.9375
121.3125	53.9791666666667	0.0604121337169255	0.0133286131753743	1461849.29691443	44.3940487321691	141.0625	62.0208333333333
121.354166666667	53.9791666666667	0.060605803490231	0.0129026043833839	1525105.95869246	-89.3808446085954	98.8125	51.9375
121.395833333333	53.9791666666667	0.0603060853603315	0.0129423224502086	1530572.9806667	-89.3157317509884	98.7708333333333	51.9375
121.4375	53.9791666666667	0.0599567024510527	0.0126022822397005	1510101.50614743	-89.7468961599362	99.1458333333333	51.8958333333333
121.479166666667	53.9791666666667	0.0605581822665686	0.0117784605984471	1533306.46430075	-89.2832575292121	98.8125	51.9375
121.520833333333	53.9791666666667	0.0611231571150222	0.0115906975908485	1536039.92856962	-89.250837713163	98.8125	51.9375
121.5625	53.9791666666667	0.0617848158754933	0.0114634053665127	1567755.59442772	-89.7776897670307	98.4791666666666	51.7291666666667
121.604166666667	53.9791666666667	0.0619240135417565	0.0115131066036828	1570489.25859793	-89.7443975196006	98.4791666666666	51.7291666666667
121.645833333333	53.9791666666667	0.0608667634081519	0.0110265634840685	1544240.19678554	-89.1539017438396	98.8125	51.9375
121.6875	53.9791666666667	0.0621105100083005	0.0109711314273537	1575956.56479172	-89.6779805427523	98.4791666666666	51.7291666666667
121.729166666667	53.9791666666667	0.0623368616150762	0.0109055717254448	1578690.20500539	-89.6448552203448	98.4791666666666	51.7291666666667
121.770833333333	53.9791666666667	0.0622783574591705	0.0110617190464939	1581423.8354312	-89.6117849499918	98.4791666666666	51.7291666666667
121.8125	53.9791666666667	0.0620615133692921	0.0112319013437258	1552440.26065091	-89.0574448725285	98.8541666666666	51.9375
121.854166666667	53.9791666666667	0.0629019468697513	0.0109927718418469	1555173.56601861	-89.0253977071697	98.8541666666666	51.9375
121.895833333333	53.9791666666667	0.0637312982518444	0.0103220537421665	1589624.65906651	-89.5129015464919	98.4791666666666	51.7291666666667
121.9375	53.9791666666667	0.0651056193702378	0.010135100027577	1592358.24144795	-89.4800485894269	98.4791666666666	51.7291666666667
121.979166666667	53.9791666666667	0.0642009806028485	0.0100938789964162	1595091.80961694	-89.4472492467314	98.4791666666666	51.7291666666667
122.020833333333	53.9791666666667	0.0633999578639391	0.0101317160109011	1597825.36270155	-89.4145032366788	98.4791666666666	51.7291666666667
122.0625	53.9791666666667	0.0626437254380237	0.0101882133713291	1600558.8998341	-89.3818102794415	98.4791666666666	51.7291666666667
122.104166666667	53.9791666666667	0.0627364697094985	0.010338376555246	1603292.4201511	-89.3491700970749	98.4791666666666	51.7291666666667
122.145833333333	53.9791666666667	0.0634250202542893	0.0104732158757108	1606025.92279325	-89.3165824135016	98.4791666666666	51.7291666666667
122.1875	53.9791666666667	0.0626461675822551	0.0104117308685454	1608759.40690535	-89.2840469544959	98.4791666666666	51.7291666666667
122.229166666667	53.9791666666667	0.0625688412321203	0.0106020778487395	1611492.87163634	-89.2515634476681	98.4791666666666	51.7291666666667
122.270833333333	53.9791666666667	0.063408831330297	0.0104900136440216	1614226.3161392	-89.2191316224497	98.4791666666666	51.7291666666667
122.3125	53.9791666666667	0.0625965749138616	0.0105084648814063	1616959.73957094	-89.1867512100774	98.4791666666666	51.7291666666667
122.354166666667	53.9791666666667	0.0622912463981468	0.0104044105253374	1619693.14109256	-89.1544219435791	98.4791666666666	51.7291666666667
122.395833333333	53.9791666666667	0.0628822417408153	0.0104327032162164	1622426.51986904	-89.1221435577584	98.4791666666666	51.7291666666667
122.4375	53.9791666666667	0.062094181129066	0.0106202111775149	1625159.87506926	-89.0899157891799	98.4791666666666	51.7291666666667
122.479166666667	53.9791666666667	0.0622548833699959	0.010444801255495	1627893.20586602	-89.057738376155	98.4791666666666	51.7291666666667
122.520833333333	53.9791666666667	0.0619694312620475	0.0104038136665889	1630626.51143596	-89.0256110587273	98.4791666666666	51.7291666666667
122.5625	53.9791666666667	0.062008597405084	0.0103574644619173	1633359.79095956	-88.9935335786581	98.4791666666666	51.7291666666667
122.604166666667	53.9791666666667	0.062175803760617	0.010253971306413	1636093.04362109	-88.9615056794128	98.4791666666666	51.7291666666667
122.645833333333	53.9791666666667	0.063260782906957	0.0103375614090451	1638826.26860859	-88.9295271061461	98.4791666666666	51.7291666666667
122.6875	53.9791666666667	0.0631179659939558	0.0100399184671984	1641559.46511383	-88.897597605689	98.4791666666666	51.7291666666667
122.729166666667	53.9791666666667	0.0628682207206326	0.0102357563660021	1644292.63233226	-88.8657169265345	98.4791666666666	51.7291666666667
122.770833333333	53.9791666666667	0.0623313279020008	0.0103247847208079	1647025.76946303	-88.8338848188243	98.4791666666666	51.7291666666667
122.8125	53.9791666666667	0.0627693302491429	0.0104912397598047	1649758.87570892	-88.8021010343351	98.4791666666666	51.7291666666667
122.854166666667	53.9791666666667	0.0631791893726242	0.0103949728713193	1652491.9502763	-88.7703653264655	98.4791666666666	51.7291666666667
122.895833333333	53.9791666666667	0.0625561261040598	0.0102839759095601	1655224.99237515	-88.7386774502225	98.4791666666666	51.7291666666667
122.9375	53.9791666666667	0.0623487797650153	0.010272343574921	1657958.00121898	-88.7070371622089	98.4791666666666	51.7291666666667
122.979166666667	53.9791666666667	0.0616437754186556	0.0105159592270444	1660690.97602481	-88.6754442206099	98.4791666666666	51.7291666666667
123.020833333333	53.9791666666667	0.061602443451121	0.0105429544287682	1663423.91601317	-88.6438983851804	98.4791666666666	51.7291666666667
123.0625	53.9791666666667	0.0617982630263847	0.0107117726950339	1666156.82040803	-88.6123994172325	98.4791666666666	51.7291666666667
123.104166666667	53.9791666666667	0.0622937025272957	0.010890395170095	1668889.68843681	-88.5809470796226	98.4791666666666	51.7291666666667
123.145833333333	53.9791666666667	0.0617186559915041	0.0109790674061755	1639889.26233964	-88.0564477688757	98.8541666666666	51.9375
123.1875	53.9791666666667	0.0622915291042025	0.0109313775656485	1642621.35288108	-88.0259374331678	98.8541666666666	51.9375
123.229166666667	53.9791666666667	0.0622680694650861	0.0108418325256689	1645353.39331422	-87.9954710977357	98.8541666666666	51.9375
123.270833333333	53.9791666666667	0.0626975254004783	0.0107596667201734	1679820.78155789	-88.4555993430546	98.4791666666666	51.7291666666667
123.3125	53.9791666666667	0.0632845738061086	0.0108985641121018	1682553.45628559	-88.4243766531728	98.4791666666666	51.7291666666667
123.354166666667	53.9791666666667	0.0640774746724519	0.0109649262036532	1685286.09008218	-88.3931992025124	98.4791666666666	51.7291666666667
123.395833333333	53.9791666666667	0.0630683820369212	0.0111114256856316	1656281.04001236	-87.8740412626848	98.8541666666666	51.9375
123.4375	53.9791666666667	0.0619022103472089	0.0111661472506487	423633.454568884	-47.7114305879585	118.354166666667	56.4375
123.479166666667	53.9791666666667	0.0620182535028521	0.0110922327717021	425659.172205663	-47.9250393758574	118.354166666667	56.4375
123.520833333333	53.9791666666667	0.0620178743492852	0.0107141392204572	427691.684316371	-48.1364594276985	118.354166666667	56.4375
123.5625	53.9791666666667	0.0616589341822671	0.0111909152497412	429730.893771819	-48.3457146229388	118.354166666667	56.4375
123.604166666667	53.9791666666667	0.0612747549881505	0.0112229778442922	431776.704957216	-48.5528286600315	118.354166666667	56.4375
123.645833333333	53.9791666666667	0.0618342860957497	0.0110787205014481	433829.023751244	-48.7578250525207	118.354166666667	56.4375
123.6875	53.9791666666667	0.0624703116925098	0.0108021724711977	435887.757505151	-48.9607271254526	118.354166666667	56.4375
123.729166666667	53.9791666666667	0.0625246473364949	0.0106796345199344	437952.815021918	-49.1615580120941	118.354166666667	56.4375
123.770833333333	53.9791666666667	0.0624317547754432	0.0106876028864887	440024.106535517	-49.360340650943	118.354166666667	56.4375
123.8125	53.9791666666667	0.0625875726830618	0.0107005872651658	442101.543690221	-49.5570977830155	118.354166666667	56.4375
123.854166666667	53.9791666666667	0.0637250313716491	0.0109709134800279	444185.039520041	-49.7518519494017	118.354166666667	56.4375
123.895833333333	53.9791666666667	0.064070341194752	0.0110672473324874	446274.508428284	-49.9446254890763	118.354166666667	56.4375
123.9375	53.9791666666667	0.0640069914103978	0.010974531971902	448369.866167208	-50.135440536949	118.354166666667	56.4375
123.979166666667	53.9791666666667	0.0633963421753193	0.0111083315644191	450471.029817836	-50.3243190221495	118.354166666667	56.4375
124.020833333333	53.9791666666667	0.0622004697108417	0.0109136669654522	452577.917769921	-50.5112826665315	118.354166666667	56.4375
124.0625	53.9791666666667	0.0619512890092512	0.01104661582533	454690.449702037	-50.696352983387	118.354166666667	56.4375
124.104166666667	53.9791666666667	0.0626367130130091	0.010712458967521	456808.546561864	-50.8795512763593	118.354166666667	56.4375
124.145833333333	53.9791666666667	0.0620274849673491	0.0107415170519408	458932.130546641	-51.0608986385494	118.354166666667	56.4375
124.1875	53.9791666666667	0.0618145915665982	0.010746903915279	461061.125083773	-51.2404159517985	118.354166666667	56.4375
124.229166666667	53.9791666666667	0.0618562606572038	0.0107379036500644	463195.454811647	-51.4181238861447	118.354166666667	56.4375
124.270833333333	53.9791666666667	0.0616993739547061	0.0107211274125692	465335.045560642	-51.5940428994435	118.354166666667	56.4375
124.3125	53.9791666666667	0.0613236186925021	0.0111137139371584	467479.824334309	-51.7681932371386	118.354166666667	56.4375
124.354166666667	53.9791666666667	0.0611529880980158	0.0108654255423303	469629.719290774	-51.9405949321829	118.354166666667	56.4375
124.395833333333	53.9791666666667	0.061044334600702	0.011467285385127	482055.18766944	-55.4624559705745	117.979166666667	56.2708333333333
124.4375	53.9791666666667	0.0610281473444318	0.0115716748658731	471784.65972435	-52.1112678050965	118.395833333333	56.4375
124.479166666667	53.9791666666667	0.0608943923217473	0.0114523886214958	473944.576047329	-52.2802314641539	118.395833333333	56.4375
124.520833333333	53.9791666666667	0.0610361702435635	0.0107839076748155	476109.399772027	-52.4475053056988	118.395833333333	56.4375
124.5625	53.9791666666667	0.0610688748966117	0.0104655812977192	488828.875866424	-55.9059941814083	118.020833333333	56.2708333333333
124.604166666667	53.9791666666667	0.061056444077674	0.0103462133618598	493364.227057944	-56.1941240439322	117.979166666667	56.2708333333333
124.645833333333	53.9791666666667	0.0614144513372267	0.00998215290955805	495637.607034487	-56.3359749271648	117.979166666667	56.2708333333333
124.6875	53.9791666666667	0.0616831467471073	0.0099811186549059	497914.719434416	-56.4763735005995	117.979166666667	56.2708333333333
124.729166666667	53.9791666666667	0.0623359154078454	0.00978199351547833	500195.512475658	-56.6153372609352	117.979166666667	56.2708333333333
124.770833333333	53.9791666666667	0.0623015241005117	0.00970686430587357	491395.043025118	-53.5726923403783	118.354166666667	56.4375
124.8125	53.9791666666667	0.0623464625555346	0.0098248604341558	493596.786648406	-53.7271206680168	118.354166666667	56.4375
124.854166666667	53.9791666666667	0.0630435051420306	0.00988852300447471	495802.8679268	-53.8800243126502	118.354166666667	56.4375
124.895833333333	53.9791666666667	0.0635754824429994	0.00983760610136322	498013.228432331	-54.0314205911079	118.354166666667	56.4375
124.9375	53.9791666666667	0.0637994259178713	0.00950656947985681	500227.810653876	-54.1813266181018	118.354166666667	56.4375
124.979166666667	53.9791666666667	0.0636382208468361	0.0093198249840987	502446.557981865	-54.3297593075586	118.354166666667	56.4375
125.020833333333	53.9791666666667	0.0635997333196102	0.00915553386294069	504669.414693212	-54.4767353740059	118.354166666667	56.4375
125.0625	53.9791666666667	0.0639407739986375	0.00904039501534427	506896.325936446	-54.6222713340058	118.354166666667	56.4375
125.104166666667	53.9791666666667	0.0642916185971544	0.00900741293180089	509127.237717087	-54.7663835076358	118.354166666667	56.4375
125.145833333333	53.9791666666667	0.0644615233772499	0.00882526516159788	511362.096883255	-54.9090880200123	118.354166666667	56.4375
125.1875	53.9791666666667	0.064735115885853	0.00915353150099447	513600.851111457	-55.0504008028501	118.354166666667	56.4375
125.229166666667	53.9791666666667	0.0643221186671748	0.00924604027474342	515843.448892632	-55.1903375960603	118.354166666667	56.4375
125.270833333333	53.9791666666667	0.0651007616856091	0.00902148750852084	518089.839518412	-55.3289139493799	118.354166666667	56.4375
125.3125	53.9791666666667	0.0652658207289085	0.00900932993675662	520339.973067571	-55.4661452240293	118.354166666667	56.4375
125.354166666667	53.9791666666667	0.0651809598745227	0.00898638476733024	522593.800392711	-55.6020465943984	118.354166666667	56.4375
125.395833333333	53.9791666666667	0.0648154830367614	0.00877021405629212	524851.273107174	-55.7366330497563	118.354166666667	56.4375
125.4375	53.9791666666667	0.0643437968679353	0.00870555652602991	527112.343572121	-55.8699193959815	118.354166666667	56.4375
125.479166666667	53.9791666666667	0.0643492207752405	0.00869795608424844	529376.964883855	-56.0019202573123	118.354166666667	56.4375
125.520833333333	53.9791666666667	0.0637116956539589	0.00858578948649415	531645.090861362	-56.1326500781147	118.354166666667	56.4375
125.5625	53.9791666666667	0.0632253660392153	0.00858256346377518	533916.676034003	-56.2621231246622	118.354166666667	56.4375
125.604166666667	53.9791666666667	0.0638955400307017	0.00841224991106194	536191.67562946	-56.3903534869314	118.354166666667	56.4375
125.645833333333	53.9791666666667	0.0642653980267416	0.00825355178655656	538470.045561874	-56.517355080407	118.354166666667	56.4375
125.6875	53.9791666666667	0.064370345503589	0.00793455902806116	540751.74242015	-56.6431416478949	118.354166666667	56.4375
125.729166666667	53.9791666666667	0.0650817750501989	0.00817716201385048	555917.904444547	-59.5616396064376	117.979166666667	56.2708333333333
125.770833333333	53.9791666666667	0.0633651716129427	0.00810172488360631	545324.946575098	-56.8911238236701	118.354166666667	56.4375
125.8125	53.9791666666667	0.0636989621890867	0.00804946316160546	547616.370321116	-57.0133460705919	118.354166666667	56.4375
125.854166666667	53.9791666666667	0.063819349296105	0.00794101540295429	549910.95386967	-57.1344065724574	118.354166666667	56.4375
125.895833333333	53.9791666666667	0.0651605198582057	0.00772098838193335	552208.657015197	-57.2543182360816	118.354166666667	56.4375
120.0625	53.9375	0.0601978914343035	0.0161428808873856	1428108.48466589	-90.9818866583393	99.0625	51.8125
120.104166666667	53.9375	0.0596180192297443	0.0159389382433779	1411620.40016303	-90.7991902176591	99.3125	51.8958333333333
120.145833333333	53.9375	0.0599514167413169	0.0156129432890147	1414356.56055764	-90.7640190844176	99.3125	51.8958333333333
120.1875	53.9375	0.0599561287238509	0.0156952204660276	1417092.74332879	-90.7289177160422	99.3125	51.8958333333333
120.229166666667	53.9375	0.0600271414879482	0.0157951360876418	1419828.94740624	-90.6938857035072	99.3125	51.8958333333333
120.270833333333	53.9375	0.0604065410802911	0.0152122285127253	1422565.17172609	-90.6589226408889	99.3125	51.8958333333333
120.3125	53.9375	0.0602210176211468	0.0147155660956035	1396862.93363276	-91.9973602334058	99.8541666666666	51.6875
120.354166666667	53.9375	0.0602586469301018	0.0145291096826771	1428037.67686855	-90.5892017570428	99.3125	51.8958333333333
120.395833333333	53.9375	0.0604784513322391	0.0145117451467528	1430773.95559441	-90.5544431392164	99.3125	51.8958333333333
120.4375	53.9375	0.0604991739865253	0.0147848487428548	1452733.64843504	-90.6649075722523	99.0625	51.8125
120.479166666667	53.9375	0.0602604221319882	0.0147796531682825	1455469.88872055	-90.6300279890977	99.0625	51.8125
120.520833333333	53.9375	0.0599364236771888	0.0149196309258582	1438982.88393763	-90.450569865265	99.3125	51.8958333333333
120.5625	53.9375	0.0597664839472535	0.0149964219437035	1441719.22068307	-90.4160783407178	99.3125	51.8958333333333
120.604166666667	53.9375	0.0600241714367049	0.0147764241847071	1455401.06357517	-90.2446003360058	99.1458333333333	51.8958333333333
120.645833333333	53.9375	0.0607113165577105	0.0144883143909194	1488237.96716301	-89.8394904000951	98.6875	51.8958333333333
120.6875	53.9375	0.0612378430982574	0.0150397441211557	1469151.34385735	-90.4566220693303	99.0625	51.8125
120.729166666667	53.9375	0.06076996668899	0.0143209021423895	1484118.75143369	-89.7006102634498	98.8125	51.9375
120.770833333333	53.9375	0.0607883695075429	0.0134992808623687	1484118.7514337	-89.7006102634498	98.8541666666666	51.9375
120.8125	53.9375	0.0606007777824451	0.0136103496102699	1489591.48906585	-89.6344472004306	98.8125	51.9375
120.854166666667	53.9375	0.0605260970576868	0.0136458323535086	1492327.84323575	-89.6014532865356	98.8125	51.9375
120.895833333333	53.9375	0.0606420806207763	0.0134968015865669	1495064.18645479	-89.568517348111	98.8125	51.9375
120.9375	53.9375	0.0611798085112746	0.0132619506405855	1497800.51783876	-89.5356390609056	98.8125	51.9375
120.979166666667	53.9375	0.0607072575054517	0.013605744588017	1500536.83650809	-89.5028181030048	98.8125	51.9375
121.020833333333	53.9375	0.0609517321903978	0.0128955221780758	1503273.14158778	-89.4700541548103	98.8125	51.9375
121.0625	53.9375	0.0608712745608405	0.0130619288123233	1506009.43220741	-89.4373468990188	98.8125	51.9375
121.104166666667	53.9375	0.060506515060939	0.0126335781690766	1537679.9894126	-89.9782328687016	98.4791666666666	51.7291666666667
121.145833333333	53.9375	0.061045243231144	0.0129836349615221	1508745.70750103	-89.4046960206019	98.8541666666666	51.9375
121.1875	53.9375	0.0611758728124704	0.0127013746443781	1511481.96660719	-89.3721012067855	98.8541666666666	51.9375
121.229166666667	53.9375	0.0606505192963848	0.0127930232035509	1508745.70750103	-89.4046960206019	98.9375	51.9375
121.270833333333	53.9375	0.06040127008771	0.012519104904523	1519690.63825228	-89.2746500585967	98.8125	51.9375
121.3125	53.9375	0.0600138389867987	0.0132027331398384	1521074.23594592	-89.4429857671332	98.8541666666666	51.8958333333333
121.354166666667	53.9375	0.05987706473488	0.0128574129967668	1508745.70750103	-89.4046960206019	99.0625	51.9375
121.395833333333	53.9375	0.0603052441322914	0.012087139479202	1527899.1336175	-89.1776924442011	98.8125	51.9375
121.4375	53.9375	0.0605548409307466	0.011526675844959	1530635.2556569	-89.1454815101272	98.8125	51.9375
121.479166666667	53.9375	0.0606140384313544	0.0114066244909453	1533371.35477303	-89.1133242172565	98.8125	51.9375
121.520833333333	53.9375	0.061002523248656	0.0115809397010818	1536107.43014283	-89.0812202722266	98.8125	51.9375
121.5625	53.9375	0.061411773783669	0.0116727547866448	1536107.43014284	-89.0812202722266	98.8541666666666	51.9375
121.604166666667	53.9375	0.0620501319088893	0.0111679402090707	1570516.65634253	-89.5786330197109	98.4791666666666	51.7291666666667
121.645833333333	53.9375	0.061095702167932	0.0110151997644848	1544315.50560461	-88.9852256213915	98.8125	51.9375
121.6875	53.9375	0.062234604874281	0.011147513337802	1575989.31409649	-89.5128165464637	98.4791666666666	51.7291666666667
121.729166666667	53.9375	0.0625709938341884	0.0112961883024245	1578725.62340151	-89.4799900256163	98.4791666666666	51.7291666666667
121.770833333333	53.9375	0.061825922307937	0.0108681073407112	1581461.91848988	-89.4472175961959	98.4791666666666	51.7291666666667
121.8125	53.9375	0.062053428259514	0.0103553751245027	1584198.19849046	-89.4144989713506	98.4791666666666	51.7291666666667
121.854166666667	53.9375	0.0621811179967295	0.0103275296332753	1555259.22454423	-88.8579621828034	98.8541666666666	51.9375
121.895833333333	53.9375	0.0632173446153251	0.0101511860833351	1589670.70976519	-89.3492219977235	98.4791666666666	51.7291666666667
121.9375	53.9375	0.0650750928551907	0.0105124636481457	1592406.93931837	-89.3166630849344	98.4791666666666	51.7291666666667
121.979166666667	53.9375	0.0650635033399355	0.0105143076026558	1595143.15034172	-89.2841568486736	98.4791666666666	51.7291666666667
122.020833333333	53.9375	0.0637948138646251	0.0102601410109842	1597879.34198518	-89.2517030116878	98.4791666666666	51.7291666666667
122.0625	53.9375	0.0634493550282896	0.0101686095163083	1600615.51340275	-89.2193012985957	98.4791666666666	51.7291666666667
122.104166666667	53.9375	0.0630528643267984	0.0104613644780295	1603351.6637525	-89.1869514358716	98.4791666666666	51.7291666666667
122.145833333333	53.9375	0.0636223044800579	0.0104609890582699	1606087.79219654	-89.1546531518301	98.4791666666666	51.7291666666667
122.1875	53.9375	0.0623289784468922	0.0102717608609738	1608823.89790095	-89.1224061766106	98.4791666666666	51.7291666666667
122.229166666667	53.9375	0.0622566347095526	0.0103188552196437	1611559.98003577	-89.090210242162	98.4791666666666	51.7291666666667
122.270833333333	53.9375	0.063080647890258	0.0104806955860256	1614296.037775	-89.0580650822275	98.4791666666666	51.7291666666667
122.3125	53.9375	0.0630913962420963	0.0104855358109029	1617032.07029649	-89.0259704323301	98.4791666666666	51.7291666666667
122.354166666667	53.9375	0.0622342199471816	0.0105144740351716	1619768.07678195	-88.9939260297572	98.4791666666666	51.7291666666667
122.395833333333	53.9375	0.0630872847342417	0.0104498734132768	1622504.05641695	-88.9619316135463	98.4791666666666	51.7291666666667
122.4375	53.9375	0.0625763127205382	0.0105532077058643	1625240.00839081	-88.9299869244705	98.4791666666666	51.7291666666667
122.479166666667	53.9375	0.0622977054821453	0.0105518125137214	1627975.93189664	-88.8980917050238	98.4791666666666	51.7291666666667
122.520833333333	53.9375	0.0621018426002012	0.0104219937144775	1599028.77525918	-88.3569085007579	98.8541666666666	51.9375
122.5625	53.9375	0.0616677105636131	0.0102157404577157	1604499.26940951	-88.2951421401565	98.8125	51.9375
122.604166666667	53.9375	0.0619023762591026	0.0101737717784944	1636183.52359264	-88.8027003149186	98.4791666666666	51.7291666666667
122.645833333333	53.9375	0.0623377501607919	0.0101639715585242	1638919.3252314	-88.7710004328566	98.4791666666666	51.7291666666667
122.6875	53.9375	0.0633112949525521	0.0102726370853626	1641655.09442292	-88.7393487582177	98.4791666666666	51.7291666666667
122.729166666667	53.9375	0.0632823671148431	0.0102529933538755	1644390.83038218	-88.7077450435285	98.4791666666666	51.7291666666667
122.770833333333	53.9375	0.0632744415168686	0.0102852993722446	1647126.53232774	-88.6761890429403	98.4791666666666	51.7291666666667
122.8125	53.9375	0.0634788837298037	0.0101976585580314	1649862.19948166	-88.644680512215	98.4791666666666	51.7291666666667
122.854166666667	53.9375	0.0623270872697406	0.0102118483889343	1620909.67722527	-88.1109488031903	98.8541666666666	51.9375
122.895833333333	53.9375	0.0615028119685216	0.00978269688020534	1630504.73021854	-88.1766413484956	98.7708333333333	51.8958333333333
122.9375	53.9375	0.0617715051135383	0.010093936658724	1626379.43583735	-88.049913220432	98.8541666666666	51.9375
122.979166666667	53.9375	0.0619939078225876	0.0104876477969775	1629114.24120775	-88.0194622830119	98.8541666666666	51.9375
123.020833333333	53.9375	0.061592966081258	0.0104435175308346	1631848.99635366	-87.989055606666	98.8541666666666	51.9375
123.0625	53.9375	0.0617015622190928	0.0107112235486856	1634583.70057829	-87.958692962135	98.8541666666666	51.9375
123.104166666667	53.9375	0.0617458871283964	0.010635644113363	1637318.35318781	-87.9283741216763	98.8541666666666	51.9375
123.145833333333	53.9375	0.061737530630029	0.0107482487191175	1640052.95349138	-87.8980988590509	98.8541666666666	51.9375
123.1875	53.9375	0.0622369373862246	0.0106757929299356	1642787.50080104	-87.8678669495118	98.8541666666666	51.9375
123.229166666667	53.9375	0.0627295170361551	0.0107811618327739	1645521.99443176	-87.837678169791	98.8541666666666	51.9375
123.270833333333	53.9375	0.0635525077570853	0.010964035446848	1679952.02286383	-88.3011514069631	98.4791666666666	51.7291666666667
123.3125	53.9375	0.0643118334888141	0.0109625613658763	1682687.21307789	-88.2701940328851	98.4791666666666	51.7291666666667
123.354166666667	53.9375	0.0633516097039755	0.010876547966237	1653725.14644281	-87.7473683987941	98.8541666666666	51.9375
123.395833333333	53.9375	0.0621382381340195	0.0109754512354568	1656459.41856448	-87.7173499348301	98.8541666666666	51.9375
123.4375	53.9375	0.0620279384003233	0.0109844644803261	426767.754307196	-47.2515025906901	118.354166666667	56.4375
123.479166666667	53.9375	0.0626715864292504	0.0108411592901855	428780.687765728	-47.4657279052016	118.354166666667	56.4375
123.520833333333	53.9375	0.0622094848880717	0.0109856105500649	430800.502939977	-47.6777882010665	118.354166666667	56.4375
123.5625	53.9375	0.0619529671661255	0.0105941218314157	432827.102771779	-47.8877065500975	118.354166666667	56.4375
123.604166666667	53.9375	0.062029112248539	0.0109775321417754	434860.39168588	-48.0955058628107	118.354166666667	56.4375
123.645833333333	53.9375	0.0612149260424399	0.0112524771065293	436900.275570286	-48.3012088841952	118.354166666667	56.4375
123.6875	53.9375	0.0620549540691347	0.0111507084159818	438946.661756607	-48.5048381897945	118.354166666667	56.4375
123.729166666667	53.9375	0.0624956244897781	0.0108143898337656	440999.459000432	-48.7064161820937	118.354166666667	56.4375
123.770833333333	53.9375	0.0633359329124624	0.010958697540622	443058.577461754	-48.9059650871964	118.354166666667	56.4375
123.8125	53.9375	0.0645187889488823	0.0111189039757551	445123.928685417	-49.1035069517761	118.354166666667	56.4375
123.854166666667	53.9375	0.0631418948078473	0.0107587476133201	447195.425581665	-49.2990636402968	118.354166666667	56.4375
123.895833333333	53.9375	0.0627289020698228	0.0107298446968246	449272.982406757	-49.4926568324866	118.354166666667	56.4375
123.9375	53.9375	0.0619358407553623	0.0107230746704022	451356.514743662	-49.6843080210529	118.354166666667	56.4375
123.979166666667	53.9375	0.0619690618355795	0.0111305781183495	453445.939482877	-49.8740385096313	118.354166666667	56.4375
124.020833333333	53.9375	0.0620324978914759	0.011324396623268	455541.174803361	-50.0618694109569	118.354166666667	56.4375
124.0625	53.9375	0.0622766519482169	0.0112200377355428	457642.140153568	-50.247821645244	118.354166666667	56.4375
124.104166666667	53.9375	0.0622890205936135	0.0108918617608028	459748.756232639	-50.4319159387709	118.354166666667	56.4375
124.145833333333	53.9375	0.0613460774639494	0.0113746667723623	461860.944971735	-50.6141728226559	118.354166666667	56.4375
124.1875	53.9375	0.0613324366154602	0.011245723658891	463978.629515495	-50.7946126318152	118.354166666667	56.4375
124.229166666667	53.9375	0.0615547687658248	0.0108872246904005	466101.734203674	-50.9732555040964	118.354166666667	56.4375
124.270833333333	53.9375	0.0617206730495325	0.0109941478749218	468230.184552947	-51.1501213795789	118.354166666667	56.4375
124.3125	53.9375	0.0614433654544211	0.0109151362661682	470363.907238856	-51.325230000029	118.354166666667	56.4375
124.354166666667	53.9375	0.0611789261019185	0.0109934349142278	472502.830077954	-51.4986009085072	118.354166666667	56.4375
124.395833333333	53.9375	0.0608931293200401	0.0119045264477196	472502.830077954	-51.4986009085072	118.395833333333	56.4375
124.4375	53.9375	0.0609489945945951	0.0115743360256076	474646.882010136	-51.6702534491173	118.395833333333	56.4375
124.479166666667	53.9375	0.0611580995813748	0.0111555001179374	476795.993081114	-51.8402067668892	118.395833333333	56.4375
124.520833333333	53.9375	0.0615753231683733	0.0104150644976547	491443.513667441	-55.4591103110455	117.979166666667	56.2708333333333
124.5625	53.9375	0.0610503421789528	0.010238827916362	493699.537337894	-55.6052098727529	117.979166666667	56.2708333333333
124.604166666667	53.9375	0.0613634939716038	0.0101373446303304	495959.482573401	-55.749823832102	117.979166666667	56.2708333333333
124.645833333333	53.9375	0.0618861295222686	0.0101948633574858	498223.295208593	-55.8929698734507	117.979166666667	56.2708333333333
124.6875	53.9375	0.0621306332932139	0.0104875463811927	489793.118995087	-52.8252900598362	118.354166666667	56.4375
124.729166666667	53.9375	0.0623200079662337	0.0102659932584704	491975.774621279	-52.9838681879441	118.354166666667	56.4375
124.770833333333	53.9375	0.062513926140355	0.0101213532510712	494162.967525625	-53.1408931119925	118.354166666667	56.4375
124.8125	53.9375	0.0629393685132799	0.00983910565180098	496354.6369509	-53.2963821990768	118.354166666667	56.4375
124.854166666667	53.9375	0.0634013602621842	0.00994556065701118	498550.723081533	-53.4503526220484	118.354166666667	56.4375
124.895833333333	53.9375	0.0634165667605975	0.00992024144538136	500751.167028309	-53.6028213604726	118.354166666667	56.4375
124.9375	53.9375	0.0636552808265248	0.00943533908610165	502955.910813278	-53.7538052016518	118.354166666667	56.4375
124.979166666667	53.9375	0.0636199356099971	0.00914258245126165	505164.897354874	-53.9033207417119	118.354166666667	56.4375
125.020833333333	53.9375	0.0639404542022309	0.00908296113913224	507378.07045326	-54.0513843867477	118.354166666667	56.4375
125.0625	53.9375	0.0639772716108191	0.00888836164900384	509595.374775847	-54.1980123540202	118.354166666667	56.4375
125.104166666667	53.9375	0.0645030286252331	0.00899903095928187	511816.755843046	-54.3432206732058	118.354166666667	56.4375
125.145833333333	53.9375	0.064728838265423	0.00921869814811161	514042.160014237	-54.4870251876934	118.354166666667	56.4375
125.1875	53.9375	0.065324501938463	0.00892277085228643	516271.534473902	-54.6294415559222	118.354166666667	56.4375
125.229166666667	53.9375	0.0652064956654698	0.00894664368662234	518504.827218005	-54.7704852527617	118.354166666667	56.4375
125.270833333333	53.9375	0.0652166705656057	0.00890099663210157	520741.987040563	-54.9101715709291	118.354166666667	56.4375
125.3125	53.9375	0.0652933206884297	0.00884081179340892	522982.963520409	-55.0485156224387	118.354166666667	56.4375
125.354166666667	53.9375	0.0647254424373305	0.00887137005770718	525227.707008166	-55.1855323400841	118.354166666667	56.4375
125.395833333333	53.9375	0.0652169042219423	0.0083306740197762	527476.168613437	-55.3212364789496	118.354166666667	56.4375
125.4375	53.9375	0.0649428158556978	0.00825094232457128	529728.300192157	-55.4556426179453	118.354166666667	56.4375
125.479166666667	53.9375	0.0637184071754705	0.00808666236509817	531984.054334177	-55.5887651613674	118.354166666667	56.4375
125.520833333333	53.9375	0.0644030529697089	0.00827123086251554	534243.384351033	-55.7206183404801	118.354166666667	56.4375
125.5625	53.9375	0.0648559063941091	0.00819183918120155	536506.244263898	-55.8512162151145	118.354166666667	56.4375
125.604166666667	53.9375	0.0648537992450358	0.00815791290563256	538772.588791734	-55.9805726752859	118.354166666667	56.4375
125.645833333333	53.9375	0.0647775645418306	0.00809010687246709	541042.373339651	-56.1087014428261	118.354166666667	56.4375
125.6875	53.9375	0.0661021675370915	0.00820831143751561	543315.553987419	-56.2356160730273	118.354166666667	56.4375
125.729166666667	53.9375	0.0649761878439707	0.00775070284201672	545592.087478192	-56.3613299562979	118.354166666667	56.4375
125.770833333333	53.9375	0.0646993526602431	0.00793473958694793	547871.931207422	-56.4858563198287	118.354166666667	56.4375
125.8125	53.9375	0.0655459580303191	0.00805136056739729	550155.043211928	-56.6092082292649	118.354166666667	56.4375
125.854166666667	53.9375	0.0655128633778172	0.0080348627390495	552441.38215916	-56.7313985903851	118.354166666667	56.4375
125.895833333333	53.9375	0.0653779430017022	0.00777368202015195	554730.907336663	-56.852440150787	118.354166666667	56.4375
125.9375	53.9375	0.0665083018851965	0.00774035519471045	557023.578641665	-56.9723455015728	118.354166666667	56.4375
125.979166666667	53.9375	0.0667037493625418	0.00768858409376818	559319.356570884	-57.0911270790396	118.354166666667	56.4375
126.020833333333	53.9375	0.0664299456477686	0.00765027680862748	561618.202210501	-57.2087971663704	118.354166666667	56.4375
120.0625	53.8958333333333	0.0604102655260277	0.0163034842029847	1428036.41489392	-90.7989549897221	99.0625	51.8125
120.104166666667	53.8958333333333	0.060372274985969	0.015811357572313	1430775.30077327	-90.7638183227556	99.0625	51.8125
120.145833333333	53.8958333333333	0.0599513209151237	0.0153927380254393	1414302.1985959	-90.5792398252801	99.3125	51.8958333333333
120.1875	53.8958333333333	0.0603165686579945	0.015147359476852	1417041.20748798	-90.5445061069616	99.3125	51.8958333333333
120.229166666667	53.8958333333333	0.0602170715946816	0.0145735433771025	1391233.42953774	-91.8847460807414	99.8541666666666	51.6875
120.270833333333	53.8958333333333	0.0601329682583964	0.014313178563808	1393971.11744455	-91.847470166321	99.8541666666666	51.6875
120.3125	53.8958333333333	0.0599767987998297	0.0143167242461894	1396708.86274213	-91.8102734600663	99.8541666666666	51.6875
120.354166666667	53.8958333333333	0.0604229345166497	0.0145552824039691	1399446.66415611	-91.7731554925077	99.8541666666666	51.6875
120.395833333333	53.8958333333333	0.060024825062142	0.0145721670341397	1430736.46786904	-90.3718501047421	99.3125	51.8958333333333
120.4375	53.8958333333333	0.0601035025542191	0.0150693294204651	1433475.55598557	-90.3375186720271	99.3125	51.8958333333333
120.479166666667	53.8958333333333	0.0603705245638811	0.0149092287888862	1455426.15343418	-90.4506420424581	99.0625	51.8125
120.520833333333	53.8958333333333	0.0608335250807319	0.0146324009411959	1458165.21566702	-90.4161768637421	99.0625	51.8125
120.5625	53.8958333333333	0.0606755487613677	0.0143735372829595	1482779.84904332	-89.7304266889533	98.6875	51.8958333333333
120.604166666667	53.8958333333333	0.0603977010071652	0.0144396780190599	1485518.95548349	-89.6972807898686	98.6875	51.8958333333333
120.645833333333	53.8958333333333	0.0610351485245759	0.0140987146223019	1478671.9815092	-89.5905347905453	98.8125	51.9375
120.6875	53.8958333333333	0.0610688075056711	0.0144910055226868	1481411.04643044	-89.5576443928853	98.8125	51.9375
120.729166666667	53.8958333333333	0.0608556231321205	0.0142749174295264	1484150.09922319	-89.5248121203422	98.8125	51.9375
120.770833333333	53.8958333333333	0.0607029285660585	0.0136006478056453	1515775.51497168	-90.07729778178	98.4791666666666	51.7291666666667
120.8125	53.8958333333333	0.0610613200662297	0.0132813164808833	1489628.16491893	-89.4593206419481	98.8125	51.9375
120.854166666667	53.8958333333333	0.0609118411132844	0.013174625298796	1492367.17608128	-89.4266607877031	98.8125	51.9375
120.895833333333	53.8958333333333	0.0610445104519435	0.013209855998336	1486889.13901022	-89.4920376451556	98.9375	51.9375
120.9375	53.8958333333333	0.0609507300869201	0.012855451242984	1526732.07484243	-89.9425697227412	98.4791666666666	51.7291666666667
120.979166666667	53.8958333333333	0.0611454112151438	0.0126498706674151	1529471.21314554	-89.9090357125153	98.4791666666666	51.7291666666667
121.020833333333	53.8958333333333	0.0616867481240072	0.0133001542062651	1495106.17163379	-89.3940577617442	98.9375	51.9375
121.0625	53.8958333333333	0.0610302261156756	0.0130015575080747	1503323.05606449	-89.2965864814732	98.8541666666666	51.9375
121.104166666667	53.8958333333333	0.0608687143977165	0.0132268267269387	1508800.88533871	-89.231883993707	98.8125	51.9375
121.145833333333	53.8958333333333	0.0607117461615398	0.0135568692539666	1511539.76934761	-89.1996153316559	98.8125	51.9375
121.1875	53.8958333333333	0.0607580894724542	0.0131375009145164	1514278.63182577	-89.1674013169259	98.8125	51.9375
121.229166666667	53.8958333333333	0.0604695697903508	0.0134957042690158	1517017.47194451	-89.1352416468182	98.8125	51.9375
121.270833333333	53.8958333333333	0.0599907214463865	0.0135800812839825	1518387.3269292	-89.3040318574621	98.8541666666666	51.8958333333333
121.3125	53.8958333333333	0.0598546116962219	0.0131965575394327	1501953.38721735	-89.4996309698052	99.1458333333333	51.8958333333333
121.354166666667	53.8958333333333	0.0607364944018067	0.0121995683672784	1525233.84991993	-89.0390857094947	98.8125	51.9375
121.395833333333	53.8958333333333	0.061175041652889	0.0120619169036347	1527972.59239723	-89.00714043376	98.8125	51.9375
121.4375	53.8958333333333	0.0612749421287363	0.0117468870449047	1559601.36448166	-89.5439569166945	98.4791666666666	51.7291666666667
121.479166666667	53.8958333333333	0.0610097341801997	0.0123532894910145	1533449.99722496	-88.9434081816054	98.8125	51.9375
121.520833333333	53.8958333333333	0.0614585039826914	0.0118662887711948	1533449.99722496	-88.9434081816053	98.8541666666666	51.9375
121.5625	53.8958333333333	0.0618658898123264	0.0115286084716908	1567818.46585243	-89.4455652575617	98.4791666666666	51.7291666666667
121.604166666667	53.8958333333333	0.0626044652646928	0.0117154543522113	1570557.47053618	-89.4128769768609	98.4791666666666	51.7291666666667
121.645833333333	53.8958333333333	0.0621115765148576	0.011307291377075	1573296.45922017	-89.3802426805622	98.4791666666666	51.7291666666667
121.6875	53.8958333333333	0.0627477294438146	0.0114210072728369	1576035.43104292	-89.3476620805999	98.4791666666666	51.7291666666667
121.729166666667	53.8958333333333	0.0627773178132988	0.0110787842719692	1578774.38514721	-89.3151348908823	98.4791666666666	51.7291666666667
121.770833333333	53.8958333333333	0.0631232640343545	0.0112816136882219	1544404.46399355	-88.8165688248106	98.9375	51.9375
121.8125	53.8958333333333	0.0634010097429745	0.0104637492658024	1584252.23679247	-89.2502396075803	98.4791666666666	51.7291666666667
121.854166666667	53.8958333333333	0.0632057239057678	0.0102236279764636	1586991.13263983	-89.2178709515297	98.4791666666666	51.7291666666667
121.895833333333	53.8958333333333	0.0631102487175842	0.0102460397323535	1589730.00738148	-89.1855545807584	98.4791666666666	51.7291666666667
121.9375	53.8958333333333	0.0633380172604691	0.0104926249639329	1592468.86018083	-89.1532902187934	98.4791666666666	51.7291666666667
121.979166666667	53.8958333333333	0.0636923413087996	0.0107647066993469	1595207.69020532	-89.1210775910373	98.4791666666666	51.7291666666667
122.020833333333	53.8958333333333	0.0642570440354677	0.0103263641261804	1597946.49662639	-89.0889164247517	98.4791666666666	51.7291666666667
122.0625	53.8958333333333	0.0636303684401659	0.0102972017406773	1600685.27861942	-89.0568064490421	98.4791666666666	51.7291666666667
122.104166666667	53.8958333333333	0.0633089592662428	0.0102201562518643	1603424.03536371	-89.0247473948419	98.4791666666666	51.7291666666667
122.145833333333	53.8958333333333	0.0631491458143454	0.0103300972287837	1606162.76604247	-88.9927389948976	98.4791666666666	51.7291666666667
122.1875	53.8958333333333	0.0633686240896336	0.0103454589033204	1608901.46984273	-88.960780983753	98.4791666666666	51.7291666666667
122.229166666667	53.8958333333333	0.0635639151059164	0.0104378721432134	1611640.14595536	-88.9288730977347	98.4791666666666	51.7291666666667
122.270833333333	53.8958333333333	0.0636154432005639	0.010760525372572	1614378.79357501	-88.8970150749365	98.4791666666666	51.7291666666667
122.3125	53.8958333333333	0.0630808339666442	0.0104874937204933	1617117.41190008	-88.8652066552054	98.4791666666666	51.7291666666667
122.354166666667	53.8958333333333	0.0636549212604235	0.0104070408162874	1619856.0001327	-88.8334475801265	98.4791666666666	51.7291666666667
122.395833333333	53.8958333333333	0.0635883972855127	0.0104426705686145	1622594.55747869	-88.8017375930086	98.4791666666666	51.7291666666667
122.4375	53.8958333333333	0.0632391894878543	0.0104417740843508	1625333.08314753	-88.7700764388701	98.4791666666666	51.7291666666667
122.479166666667	53.8958333333333	0.062327218183064	0.0101766712516128	1628071.57635232	-88.7384638644246	98.4791666666666	51.7291666666667
122.520833333333	53.8958333333333	0.0618383358345555	0.010037432230943	1599168.33046262	-88.1943043746089	98.8541666666666	51.9375
122.5625	53.8958333333333	0.0619088117527098	0.00984074726862392	1601906.08774026	-88.1636902840647	98.8541666666666	51.9375
122.604166666667	53.8958333333333	0.0618183219300893	0.00978396309824409	1604643.7981544	-88.1331218943432	98.8541666666666	51.9375
122.645833333333	53.8958333333333	0.0621622343240975	0.0100051990256114	1607381.46099617	-88.1025989648502	98.8541666666666	51.9375
122.6875	53.8958333333333	0.0620496937930175	0.010159363369809	1610119.07555983	-88.0721212566118	98.8541666666666	51.9375
122.729166666667	53.8958333333333	0.0622704210545421	0.0100355922858831	1612856.6411427	-88.0416885322609	98.8541666666666	51.9375
122.770833333333	53.8958333333333	0.0639056130311897	0.0102984641082232	1647240.0544411	-88.5185151482216	98.4791666666666	51.7291666666667
122.8125	53.8958333333333	0.0638493932582769	0.0101941126400723	1649978.26003061	-88.4872822918649	98.4791666666666	51.7291666666667
122.854166666667	53.8958333333333	0.0635162415975644	0.00994371436639686	1621069.03702577	-87.9506579126775	98.8541666666666	51.9375
122.895833333333	53.8958333333333	0.062340369607448	0.00901720249830478	1623806.39971972	-87.9204027818674	98.8541666666666	51.9375
122.9375	53.8958333333333	0.0617285659284023	0.0094677575215177	1626543.70996496	-87.8901914717409	98.8541666666666	51.9375
122.979166666667	53.8958333333333	0.0616237247392003	0.0103511679150246	1629280.96707681	-87.8600237542921	98.8541666666666	51.9375
123.020833333333	53.8958333333333	0.0617503746374816	0.0104736556512424	1663668.68216491	-88.3318089034702	98.4791666666666	51.7291666666667
123.0625	53.8958333333333	0.0623114917130227	0.0105234568091941	1666406.64020922	-88.3008507663949	98.4791666666666	51.7291666666667
123.104166666667	53.8958333333333	0.0622642241126813	0.0105849372394658	1637492.41280857	-87.7697799006021	98.8541666666666	51.9375
123.145833333333	53.8958333333333	0.0617044921984318	0.0104407650358425	1640229.45059774	-87.7397843039171	98.8541666666666	51.9375
123.1875	53.8958333333333	0.0617168848393743	0.0105405213861441	418079.821124762	-45.4634481110996	118.354166666667	56.4375
123.229166666667	53.8958333333333	0.0622837127951669	0.0106630313483728	420036.114470559	-45.6915430589054	118.354166666667	56.4375
123.270833333333	53.8958333333333	0.0622107460081875	0.0109184678796137	1648440.22221522	-87.6500514896387	98.8541666666666	51.9375
123.3125	53.8958333333333	0.0633593308005199	0.0110415110309841	423971.332233617	-46.1409242503857	118.354166666667	56.4375
123.354166666667	53.8958333333333	0.0647510505252951	0.010956887376317	1685571.07783279	-88.0853904310432	98.4791666666666	51.7291666666667
123.395833333333	53.8958333333333	0.0640103725033497	0.010840999786167	427936.025764232	-46.5813800850338	118.354166666667	56.4375
123.4375	53.8958333333333	0.0626907568466965	0.0107078529524421	429929.169601216	-46.7983179065344	118.354166666667	56.4375
123.479166666667	53.8958333333333	0.0638943759827497	0.0107094216766866	431929.377803946	-47.0130924375533	118.354166666667	56.4375
123.520833333333	53.8958333333333	0.0638774384325034	0.010701736563455	433936.551974917	-47.2257260938597	118.354166666667	56.4375
123.5625	53.8958333333333	0.0633553182782363	0.0107614312232131	435950.595185901	-47.436241153512	118.354166666667	56.4375
123.604166666667	53.8958333333333	0.062013895173046	0.0106403127643446	437971.411959601	-47.6446597520161	118.354166666667	56.4375
123.645833333333	53.8958333333333	0.0621743857360757	0.0110981551561509	439998.908251248	-47.8510038778075	118.354166666667	56.4375
123.6875	53.8958333333333	0.0619230555356297	0.010776970464423	442032.991430157	-48.0552953680421	118.354166666667	56.4375
123.729166666667	53.8958333333333	0.0631629273542595	0.0106162304014483	444073.570261288	-48.2575559046873	118.354166666667	56.4375
123.770833333333	53.8958333333333	0.0636326476148067	0.0109269868839317	446120.554886824	-48.4578070109015	118.354166666667	56.4375
123.8125	53.8958333333333	0.0644931543462405	0.0112961454741247	448173.856807723	-48.6560700476844	118.354166666667	56.4375
123.854166666667	53.8958333333333	0.0638815698753294	0.0107864094119269	450233.388865355	-48.8523662107953	118.354166666667	56.4375
123.895833333333	53.8958333333333	0.0636783150503064	0.0107220839481278	452299.065223171	-49.0467165279228	118.354166666667	56.4375
123.9375	53.8958333333333	0.0627594409627378	0.0105969322102242	454370.801348414	-49.2391418560954	118.354166666667	56.4375
123.979166666667	53.8958333333333	0.0621377636906337	0.0109355510396392	456448.513993924	-49.4296628793259	118.354166666667	56.4375
124.020833333333	53.8958333333333	0.0615075662269642	0.0115375212451358	458532.121180036	-49.6183001064775	118.354166666667	56.4375
124.0625	53.8958333333333	0.0614543844417832	0.0113584998068723	460621.542176538	-49.8050738693399	118.354166666667	56.4375
124.104166666667	53.8958333333333	0.0610252346756678	0.0114877161058667	462716.697484765	-49.9900043209106	118.354166666667	56.4375
124.145833333333	53.8958333333333	0.0612804540977002	0.012006843626485	464817.508819802	-50.1731114338694	118.354166666667	56.4375
124.1875	53.8958333333333	0.0609598634808636	0.0112627420680502	466923.899092785	-50.3544149992358	118.354166666667	56.4375
124.229166666667	53.8958333333333	0.0615082009204927	0.0110525235112979	469035.792393362	-50.5339346252051	118.354166666667	56.4375
124.270833333333	53.8958333333333	0.0609836989634811	0.0110069416837946	471153.113972278	-50.7116897361516	118.354166666667	56.4375
124.3125	53.8958333333333	0.0609484865918946	0.0116923603376698	473275.790224094	-50.8876995717913	118.354166666667	56.4375
124.354166666667	53.8958333333333	0.0609716302460912	0.0115616365904595	485143.895773731	-54.4124600042492	117.979166666667	56.2708333333333
124.395833333333	53.8958333333333	0.0610084178230434	0.0114729182340354	485143.895773731	-54.4124600042492	118.020833333333	56.2708333333333
124.4375	53.8958333333333	0.0610689917608467	0.0107205420983509	487373.57528873	-54.5659059673195	118.020833333333	56.2708333333333
124.479166666667	53.8958333333333	0.0611925073725102	0.0102190746349996	491845.570370365	-54.8681531887793	117.979166666667	56.2708333333333
124.520833333333	53.8958333333333	0.0616682647456913	0.0101715369579841	494087.769988188	-55.0169907960262	117.979166666667	56.2708333333333
124.5625	53.8958333333333	0.0617397971168468	0.0102951275436831	486120.313800789	-51.908161818598	118.354166666667	56.4375
124.604166666667	53.8958333333333	0.062373056503206	0.0103036228038131	488278.504335721	-52.0724778192916	118.354166666667	56.4375
124.645833333333	53.8958333333333	0.0618068803942642	0.0104935324829363	490441.499856513	-52.2351957613457	118.354166666667	56.4375
124.6875	53.8958333333333	0.0624332833567373	0.0101873246148611	492609.236301098	-52.396333207744	118.354166666667	56.4375
124.729166666667	53.8958333333333	0.0629712026665531	0.0102039151798894	494781.650587489	-52.5559075356967	118.354166666667	56.4375
124.770833333333	53.8958333333333	0.0631867812102909	0.0101196564928243	496958.680598383	-52.7139359371168	118.354166666667	56.4375
124.8125	53.8958333333333	0.0630425862329732	0.0100367439602061	499140.265165934	-52.8704354191791	118.354166666667	56.4375
124.854166666667	53.8958333333333	0.063121426612269	0.0101503566502736	501326.344056748	-53.0254228049606	118.354166666667	56.4375
124.895833333333	53.8958333333333	0.0635258223510584	0.00984384733601126	503516.857957051	-53.1789147341566	118.354166666667	56.4375
124.9375	53.8958333333333	0.0639872889069667	0.00942938407735841	505711.748458041	-53.3309276638659	118.354166666667	56.4375
124.979166666667	53.8958333333333	0.0642703327941858	0.00910274001142089	507910.958041444	-53.4814778694431	118.354166666667	56.4375
125.020833333333	53.8958333333333	0.0644084600152878	0.00909360607514442	510114.430065269	-53.6305814454147	118.354166666667	56.4375
125.0625	53.8958333333333	0.0650527456601082	0.00929644236967692	512322.108749725	-53.7782543064513	118.354166666667	56.4375
125.104166666667	53.8958333333333	0.0648189921782089	0.00924844016911337	514533.939163361	-53.9245121883959	118.354166666667	56.4375
125.145833333333	53.8958333333333	0.064909790520975	0.0089570526617046	516749.867209392	-54.0693706493441	118.354166666667	56.4375
125.1875	53.8958333333333	0.0650378925410183	0.00889913696601544	518969.839612205	-54.2128450707699	118.354166666667	56.4375
125.229166666667	53.8958333333333	0.0654834085926139	0.00876182515009283	521193.803904059	-54.3549506586974	118.354166666667	56.4375
125.270833333333	53.8958333333333	0.0653517694881947	0.00872631324914687	523421.708411999	-54.4957024449142	118.354166666667	56.4375
125.3125	53.8958333333333	0.0658476148649965	0.0085372928872954	525653.502244921	-54.6351152882213	118.354166666667	56.4375
125.354166666667	53.8958333333333	0.0663441709197449	0.00828199151016033	527889.135280859	-54.7732038757197	118.354166666667	56.4375
125.395833333333	53.8958333333333	0.0665860027358583	0.00803552713370051	530128.558154456	-54.9099827241303	118.354166666667	56.4375
125.4375	53.8958333333333	0.06641033146425	0.00794377028149401	532371.722244592	-55.0454661811416	118.354166666667	56.4375
125.479166666667	53.8958333333333	0.0654628766391974	0.0077881336959969	534618.579662242	-55.1796684267871	118.354166666667	56.4375
125.520833333333	53.8958333333333	0.0652758848057542	0.00808795634828606	536869.083238496	-55.3126034748472	118.354166666667	56.4375
125.5625	53.8958333333333	0.0661410052536573	0.00816186674512723	539123.18651275	-55.4442851742736	118.354166666667	56.4375
125.604166666667	53.8958333333333	0.0667797010700585	0.00814779657088457	541380.843721105	-55.5747272106342	118.354166666667	56.4375
125.645833333333	53.8958333333333	0.0661191575068384	0.00814637466077465	543642.009784938	-55.7039431075789	118.354166666667	56.4375
125.6875	53.8958333333333	0.0667040579353581	0.00812097732302499	545906.640299633	-55.8319462283185	118.354166666667	56.4375
125.729166666667	53.8958333333333	0.0665137591904221	0.0079980458907793	548174.691523516	-55.9587497771217	118.354166666667	56.4375
125.770833333333	53.8958333333333	0.065764392259694	0.00777663213051128	550446.120366957	-56.0843668008238	118.354166666667	56.4375
125.8125	53.8958333333333	0.0654718765428806	0.00859569512699759	552720.884381628	-56.2088101903463	118.354166666667	56.4375
125.854166666667	53.8958333333333	0.0657595120271728	0.00796263542859967	554998.941749953	-56.3320926822275	118.354166666667	56.4375
125.895833333333	53.8958333333333	0.0663071827362967	0.00800085980468418	557280.251274736	-56.4542268601611	118.354166666667	56.4375
125.9375	53.8958333333333	0.0662181060922918	0.00785913628548011	559564.772368918	-56.5752251565404	118.354166666667	56.4375
125.979166666667	53.8958333333333	0.0664805820407667	0.00765121601410249	561852.465045537	-56.6950998540097	118.354166666667	56.4375
126.020833333333	53.8958333333333	0.0671961283999546	0.00776530729988635	564143.289907851	-56.8138630870194	118.354166666667	56.4375
126.0625	53.8958333333333	0.0676912151090275	0.00775365675259952	566437.208139588	-56.931526843383	118.354166666667	56.4375
126.104166666667	53.8958333333333	0.0670157795070012	0.00778749710266835	568734.181495395	-57.0481029658369	118.354166666667	56.4375
126.145833333333	53.8958333333333	0.0663517723661575	0.00791812083726415	571034.172291434	-57.1636031536015	118.354166666667	56.4375
120.020833333333	53.8541666666667	0.0602591048765524	0.0153639920959734	1406037.44921415	-90.4979495774093	99.3125	51.8958333333333
120.0625	53.8541666666667	0.0601615121221798	0.0152369511008701	1408779.21746226	-90.4633817930532	99.3125	51.8958333333333
120.104166666667	53.8541666666667	0.0600854516630643	0.0151027048256399	1411520.99907617	-90.42888190839	99.3125	51.8958333333333
120.145833333333	53.8541666666667	0.060180716811284	0.0148078501992256	1414262.79303659	-90.3944495225678	99.3125	51.8958333333333
120.1875	53.8541666666667	0.0605131919294898	0.0147030439905276	1388347.86615782	-91.7338444111434	99.8541666666666	51.6875
120.229166666667	53.8541666666667	0.0602435364710046	0.0146514002600266	1391088.50218802	-91.6968675969885	99.8541666666666	51.6875
120.270833333333	53.8541666666667	0.0598387506922165	0.0147338540183586	1422488.23889282	-90.2915533953825	99.3125	51.8958333333333
120.3125	53.8541666666667	0.0603512153036521	0.0147854484491461	1425230.07216456	-90.2573870572085	99.3125	51.8958333333333
120.354166666667	53.8541666666667	0.0601403285919919	0.0149116257263568	1427971.91277458	-90.2232862589674	99.3125	51.8958333333333
120.395833333333	53.8541666666667	0.0602515917701073	0.0150836500565385	1430713.75973854	-90.1892506177485	99.3125	51.8958333333333
120.4375	53.8541666666667	0.0604327588917127	0.0152076033242584	1452655.10810332	-90.305429180779	99.0625	51.8125
120.479166666667	53.8541666666667	0.060513759311536	0.0150618638837042	1455396.93811549	-90.271248297828	99.0625	51.8125
120.520833333333	53.8541666666667	0.060630865886084	0.0146492006546169	1458138.77586456	-90.2371316094654	99.0625	51.8125
120.5625	53.8541666666667	0.060838178290934	0.0143884072301499	1482808.78991368	-89.5544644622516	98.6875	51.8958333333333
120.604166666667	53.8541666666667	0.061055421955374	0.0139863293810137	1475970.53627136	-89.4466779970462	98.8125	51.9375
120.645833333333	53.8541666666667	0.0608962952278968	0.0138604422942888	1478712.26550088	-89.4140696421016	98.8125	51.9375
120.6875	53.8541666666667	0.0608361345326236	0.0142112596172825	1481453.9787872	-89.3815185594158	98.8125	51.9375
120.729166666667	53.8541666666667	0.0611804246513569	0.0142453301610151	1481453.9787872	-89.3815185594158	98.8541666666666	51.9375
120.770833333333	53.8541666666667	0.0613388518541086	0.0137790954635283	1515776.21910085	-89.9053037902959	98.4791666666666	51.7291666666667
120.8125	53.8541666666667	0.0606939033964698	0.0131987088443606	1481453.9787872	-89.3815185594158	98.9375	51.9375
120.854166666667	53.8541666666667	0.0617638875454035	0.0127319681910585	1521259.93461915	-89.838464493409	98.4791666666666	51.7291666666667
120.895833333333	53.8541666666667	0.0609920187135109	0.0134556747768997	1486937.35410989	-89.3165869171276	98.9375	51.9375
120.9375	53.8541666666667	0.0608536060885078	0.0138926914173127	1497903.8760615	-89.1873968001753	98.8125	51.9375
120.979166666667	53.8541666666667	0.0609762122641718	0.0136710187985001	1500645.45401955	-89.1552376817559	98.8125	51.9375
121.020833333333	53.8541666666667	0.0609561940871203	0.0136990935091602	1503387.00930787	-89.1231333084662	98.8125	51.9375
121.0625	53.8541666666667	0.0604082898025832	0.0143230966101376	1493782.92953297	-89.799292767914	99.0625	51.8125
121.104166666667	53.8541666666667	0.0601076094798844	0.0139954252282816	1488292.32805652	-89.4889049091818	99.1458333333333	51.8958333333333
121.145833333333	53.8541666666667	0.059957445196523	0.0140642817616725	1491034.07661233	-89.4562114240365	99.1458333333333	51.8958333333333
121.1875	53.8541666666667	0.0599637917026608	0.0140200545608968	1493775.81033292	-89.4235750353613	99.1458333333333	51.8958333333333
121.229166666667	53.8541666666667	0.0602875306306887	0.0135023417119295	1517094.41709525	-88.9634219960901	98.8125	51.9375
121.270833333333	53.8541666666667	0.060269873693017	0.0129914896016828	1519835.81925765	-88.9316397501875	98.8125	51.9375
121.3125	53.8541666666667	0.0604893383039846	0.0130688366880926	1525318.5377864	-88.8682329198421	98.7708333333333	51.9375
121.354166666667	53.8541666666667	0.0602314233649745	0.0127437492449007	1525318.53778639	-88.8682329198422	98.8125	51.9375
121.395833333333	53.8541666666667	0.0610400184395713	0.012129378876129	1528059.85257028	-88.8366077560281	98.8125	51.9375
121.4375	53.8541666666667	0.0622137442178723	0.0120442930685721	1559645.03381283	-89.3769951040252	98.4791666666666	51.7291666666667
121.479166666667	53.8541666666667	0.0615266371298813	0.0117853292778039	1530801.13665201	-88.8050343769611	98.8541666666666	51.9375
121.520833333333	53.8541666666667	0.0608884148673525	0.012206049006466	1536283.60958643	-88.7420418367619	98.8125	51.9375
121.5625	53.8541666666667	0.0613978906993958	0.0122994919499139	1536283.60958643	-88.7420418367618	98.8541666666666	51.9375
121.604166666667	53.8541666666667	0.0625779902705787	0.0112746064690212	1570611.6998495	-89.2471322527001	98.4791666666666	51.7291666666667
121.645833333333	53.8541666666667	0.0631960955543178	0.0111095692636876	1573353.31760519	-89.2147997559754	98.4791666666666	51.7291666666667
121.6875	53.8541666666667	0.0636005465105794	0.0114434105020668	1576094.91417508	-89.1825199761893	98.4791666666666	51.7291666666667
121.729166666667	53.8541666666667	0.0634416417050217	0.0110961194987416	1578836.48872414	-89.1502926320089	98.4791666666666	51.7291666666667
121.770833333333	53.8541666666667	0.0633612696638935	0.0108519709055668	1581578.04042141	-89.1181174440282	98.4791666666666	51.7291666666667
121.8125	53.8541666666667	0.06363777521408	0.0106639257430664	1584319.56843996	-89.0859941347518	98.4791666666666	51.7291666666667
121.854166666667	53.8541666666667	0.0634191115399401	0.011168801122373	1587061.07195679	-89.0539224285788	98.4791666666666	51.7291666666667
121.895833333333	53.8541666666667	0.0620985354311215	0.0109379271809766	1589802.55015292	-89.0219020517862	98.4791666666666	51.7291666666667
121.9375	53.8541666666667	0.06221458764984	0.0108765314718308	1592544.00221323	-88.9899327325136	98.4791666666666	51.7291666666667
121.979166666667	53.8541666666667	0.0632562987586097	0.0104441176571886	1595285.4273265	-88.9580142007468	98.4791666666666	51.7291666666667
122.020833333333	53.8541666666667	0.063924920202836	0.0103121581991579	1598026.82468535	-88.9261461883027	98.4791666666666	51.7291666666667
122.0625	53.8541666666667	0.0645917346513209	0.010285838254504	1600768.19348622	-88.8943284288135	98.4791666666666	51.7291666666667
122.104166666667	53.8541666666667	0.0641975910275682	0.0103204976451639	1603509.53292931	-88.8625606577116	98.4791666666666	51.7291666666667
122.145833333333	53.8541666666667	0.0638335914095166	0.0103734441489847	1606250.84221861	-88.8308426122141	98.4791666666666	51.7291666666667
122.1875	53.8541666666667	0.0623306966001335	0.0105091332665476	1608992.12056177	-88.7991740313083	98.4791666666666	51.7291666666667
122.229166666667	53.8541666666667	0.0623036791808773	0.0105965669177132	1611733.36717016	-88.7675546557366	98.4791666666666	51.7291666666667
122.270833333333	53.8541666666667	0.0636106628932687	0.0105656232000097	1614474.58125879	-88.7359842279814	98.4791666666666	51.7291666666667
122.3125	53.8541666666667	0.0634305702889098	0.0105205072755169	1617215.76204629	-88.7044624922513	98.4791666666666	51.7291666666667
122.354166666667	53.8541666666667	0.0635814315247726	0.0106838514336103	1619956.90875488	-88.6729891944662	98.4791666666666	51.7291666666667
122.395833333333	53.8541666666667	0.0640009733932676	0.0107040693634176	1622698.02061034	-88.6415640822431	98.4791666666666	51.7291666666667
122.4375	53.8541666666667	0.0641109431920111	0.0104348572669163	1625439.09684197	-88.6101869048819	98.4791666666666	51.7291666666667
122.479166666667	53.8541666666667	0.0639575289583464	0.0100034607703231	1628180.13668257	-88.5788574133517	98.4791666666666	51.7291666666667
122.520833333333	53.8541666666667	0.0637786949590448	0.00976825754188538	1630921.13936842	-88.5475753602766	98.4791666666666	51.7291666666667
122.5625	53.8541666666667	0.062907801184256	0.00994191208352787	1633662.10413923	-88.5163404999222	98.4791666666666	51.7291666666667
122.604166666667	53.8541666666667	0.0622946001762958	0.010118110363028	1636403.03023811	-88.4851525881821	98.4791666666666	51.7291666666667
122.645833333333	53.8541666666667	0.0628606692060972	0.0100282862040211	1639143.91691156	-88.4540113825639	98.4791666666666	51.7291666666667
122.6875	53.8541666666667	0.0638667768368518	0.0100301821285688	1641884.76340944	-88.4229166421767	98.4791666666666	51.7291666666667
122.729166666667	53.8541666666667	0.0637835308437791	0.0101326637124962	1644625.56898491	-88.3918681277175	98.4791666666666	51.7291666666667
122.770833333333	53.8541666666667	0.0641570922832982	0.0104542174563222	1647366.33289446	-88.3608656014578	98.4791666666666	51.7291666666667
122.8125	53.8541666666667	0.0638862537642755	0.0103901852570227	1650107.05439781	-88.3299088272313	98.4791666666666	51.7291666666667
122.854166666667	53.8541666666667	0.0632498422544042	0.0101982992381137	1652847.73275795	-88.2989975704208	98.4791666666666	51.7291666666667
122.895833333333	53.8541666666667	0.0633763797786242	0.00994406516745386	1655588.36724106	-88.2681315979456	98.4791666666666	51.7291666666667
122.9375	53.8541666666667	0.0622855160902839	0.0101232306298862	1658328.95711653	-88.2373106782487	98.4791666666666	51.7291666666667
122.979166666667	53.8541666666667	0.0618858960615324	0.0105452237546551	1629460.58656535	-87.7006206419478	98.8541666666666	51.9375
123.020833333333	53.8541666666667	0.0629297554187737	0.0105019959176362	1663810.00013781	-88.1758030785074	98.4791666666666	51.7291666666667
123.0625	53.8541666666667	0.0635516470875933	0.0103691727757721	1666550.45183806	-88.1451159428575	98.4791666666666	51.7291666666667
123.104166666667	53.8541666666667	0.0635658759361203	0.0102845305273723	1669290.85603951	-88.1144729487505	98.4791666666666	51.7291666666667
123.145833333333	53.8541666666667	0.0634443204324874	0.0104181190126216	1672031.21202706	-88.0838738720648	98.4791666666666	51.7291666666667
123.1875	53.8541666666667	0.0633504124282826	0.0105570935382077	1674771.51908866	-88.0533184901303	98.4791666666666	51.7291666666667
123.229166666667	53.8541666666667	0.0627521228178703	0.010675743939651	423288.573604747	-45.2429842520424	118.354166666667	56.4375
123.270833333333	53.8541666666667	0.0636708291508385	0.0106815146150112	425239.380990182	-45.469151496098	118.354166666667	56.4375
123.3125	53.8541666666667	0.0634028663467024	0.010683285676913	427197.741225409	-45.6930932038013	118.354166666667	56.4375
123.354166666667	53.8541666666667	0.0646097222698132	0.0110649550751779	1685732.24393903	-87.9315295066286	98.4791666666666	51.7291666666667
123.395833333333	53.8541666666667	0.0652638398511728	0.0110595787251587	1688472.2957943	-87.9011893083664	98.4791666666666	51.7291666666667
123.4375	53.8541666666667	0.0645140313627307	0.0110020147337295	433117.10563385	-46.3517850193435	118.354166666667	56.4375
123.479166666667	53.8541666666667	0.064310384881241	0.010823711447957	435104.651320209	-46.5670439871305	118.354166666667	56.4375
123.520833333333	53.8541666666667	0.0632631590311723	0.0107823410039895	437099.244271708	-46.7801865948516	118.354166666667	56.4375
123.5625	53.8541666666667	0.062511819111377	0.0108467834912899	439100.787746045	-46.9912343414675	118.354166666667	56.4375
123.604166666667	53.8541666666667	0.062244379483291	0.0107926303713889	441109.186419475	-47.2002086011846	118.354166666667	56.4375
123.645833333333	53.8541666666667	0.0621963861636921	0.0107373297683416	443124.346369627	-47.4071306186871	118.354166666667	56.4375
123.6875	53.8541666666667	0.0624358103366536	0.0105998223256703	445146.17505824	-47.6120215046707	118.354166666667	56.4375
123.729166666667	53.8541666666667	0.0629466534404849	0.010590385802353	447174.581313889	-47.8149022316745	118.354166666667	56.4375
123.770833333333	53.8541666666667	0.0634021039498787	0.0105915855886402	449209.475314668	-48.0157936301944	118.354166666667	56.4375
123.8125	53.8541666666667	0.0644787193151572	0.0109739746670963	451250.76857085	-48.2147163850669	118.354166666667	56.4375
123.854166666667	53.8541666666667	0.0638703385884294	0.0107536876359358	453298.373907575	-48.4116910321153	118.354166666667	56.4375
123.895833333333	53.8541666666667	0.0628176287986508	0.0110848067473353	455352.205447557	-48.6067379550475	118.354166666667	56.4375
123.9375	53.8541666666667	0.0623349885142234	0.0113363211531841	457412.178593791	-48.7998773825915	118.354166666667	56.4375
123.979166666667	53.8541666666667	0.0618790489243699	0.010998460197003	459478.210012335	-48.9911293858637	118.354166666667	56.4375
124.020833333333	53.8541666666667	0.0619754860615852	0.0110485751792685	461550.217615151	-49.1805138759593	118.354166666667	56.4375
124.0625	53.8541666666667	0.061946372188013	0.0112347648882974	463628.120542978	-49.3680506017509	118.354166666667	56.4375
124.104166666667	53.8541666666667	0.0614650397131375	0.0112759776840351	465711.839148314	-49.5537591478929	118.354166666667	56.4375
124.145833333333	53.8541666666667	0.061361875501105	0.0118439387615097	467801.294978483	-49.7376589330207	118.354166666667	56.4375
124.1875	53.8541666666667	0.0610991392627669	0.0119111384156971	469896.410758773	-49.9197692081315	118.354166666667	56.4375
124.229166666667	53.8541666666667	0.0615910804950607	0.011892247435751	471997.110375697	-50.1001090551465	118.354166666667	56.4375
124.270833333333	53.8541666666667	0.0612459985392967	0.0118299901339761	471997.110375697	-50.1001090551465	118.395833333333	56.4375
124.3125	53.8541666666667	0.0609152377941171	0.011074177165677	476214.962372004	-50.4555529397379	118.354166666667	56.4375
124.354166666667	53.8541666666667	0.0614155659906742	0.0105754665578146	478331.968181469	-50.6306942851499	118.354166666667	56.4375
124.395833333333	53.8541666666667	0.0619173101499545	0.0104328971132523	480454.264655105	-50.8041398163786	118.354166666667	56.4375
124.4375	53.8541666666667	0.0619925834404816	0.0105137113807025	482581.781238558	-50.9759077540456	118.354166666667	56.4375
124.479166666667	53.8541666666667	0.0616546791399082	0.0104008904077888	484714.44844081	-51.1460161443604	118.354166666667	56.4375
124.520833333333	53.8541666666667	0.0619943200540485	0.0102580258087453	486852.197818359	-51.3144828587173	118.354166666667	56.4375
124.5625	53.8541666666667	0.061906478653625	0.0100034449485059	488994.961959523	-51.4813255934092	118.354166666667	56.4375
124.604166666667	53.8541666666667	0.062842032536094	0.010124495812631	491142.674468921	-51.6465618694597	118.354166666667	56.4375
124.645833333333	53.8541666666667	0.0634717350134603	0.00994294367044883	493295.269952111	-51.8102090325642	118.354166666667	56.4375
124.6875	53.8541666666667	0.0633513878720826	0.0101022059903833	495452.684000376	-51.9722842531322	118.354166666667	56.4375
124.729166666667	53.8541666666667	0.0634992374717998	0.0101275456054051	497614.85317568	-52.1328045264303	118.354166666667	56.4375
124.770833333333	53.8541666666667	0.0625894202071363	0.0100611834485173	499781.714995808	-52.2917866728188	118.354166666667	56.4375
124.8125	53.8541666666667	0.0632062571171715	0.0100576406263334	501953.207919648	-52.4492473380736	118.354166666667	56.4375
124.854166666667	53.8541666666667	0.0638413203061378	0.00996356239882181	504129.271332656	-52.6052029937939	118.354166666667	56.4375
124.895833333333	53.8541666666667	0.0638932352284675	0.00944959036185913	506309.845532509	-52.7596699378893	118.354166666667	56.4375
124.9375	53.8541666666667	0.0642958754649226	0.00941419011075611	508494.871714902	-52.9126642951388	118.354166666667	56.4375
124.979166666667	53.8541666666667	0.064299160180231	0.0094945733620249	510684.291959542	-53.0642020178217	118.354166666667	56.4375
125.020833333333	53.8541666666667	0.0640240159110404	0.0094892167238274	512878.049216321	-53.2142988864158	118.354166666667	56.4375
125.0625	53.8541666666667	0.0637096894795749	0.00945343788490729	515076.08729164	-53.3629705103548	118.354166666667	56.4375
125.104166666667	53.8541666666667	0.0643945796551403	0.00893153019987141	517278.350834939	-53.5102323288471	118.354166666667	56.4375
125.145833333333	53.8541666666667	0.0647044430716212	0.00884656530264926	519484.7853254	-53.6560996117485	118.354166666667	56.4375
125.1875	53.8541666666667	0.0649571949567442	0.00857068334302422	521695.337058807	-53.8005874604858	118.354166666667	56.4375
125.229166666667	53.8541666666667	0.0647185306755413	0.00852466321262299	523909.953134604	-53.9437108090294	118.354166666667	56.4375
125.270833333333	53.8541666666667	0.0646631010461013	0.00836677349958073	526128.581443136	-54.0854844249118	118.354166666667	56.4375
125.3125	53.8541666666667	0.0653340910230986	0.0082792237849642	528351.17065304	-54.2259229102859	118.354166666667	56.4375
125.354166666667	53.8541666666667	0.0663570764710826	0.00805902729568193	530577.670198836	-54.3650407030245	118.354166666667	56.4375
125.395833333333	53.8541666666667	0.0662745185116043	0.00791597150898249	532808.030268698	-54.5028520778559	118.354166666667	56.4375
125.4375	53.8541666666667	0.0665191405445146	0.00779054586712039	535042.201792374	-54.6393711475321	118.354166666667	56.4375
125.479166666667	53.8541666666667	0.0671740028298376	0.00773024810211438	537280.136429305	-54.7746118640295	118.354166666667	56.4375
125.520833333333	53.8541666666667	0.0677075773896518	0.00768578647999722	539521.78655692	-54.9085880197789	118.354166666667	56.4375
125.5625	53.8541666666667	0.0672102763757612	0.00762537958904382	541767.105259074	-55.0413132489196	118.354166666667	56.4375
125.604166666667	53.8541666666667	0.0676096255413723	0.00782891811184068	544016.046314691	-55.1728010285807	118.354166666667	56.4375
125.645833333333	53.8541666666667	0.0676099768323084	0.00785848268493954	546268.564186567	-55.303064680183	118.354166666667	56.4375
125.6875	53.8541666666667	0.0676004455113126	0.00803181744347221	548524.614010325	-55.4321173707617	118.354166666667	56.4375
125.729166666667	53.8541666666667	0.0666735731486757	0.00799589697360883	550784.151583562	-55.5599721143068	118.354166666667	56.4375
125.770833333333	53.8541666666667	0.0662072662298228	0.00797631081768611	553047.133355159	-55.6866417731217	118.354166666667	56.4375
125.8125	53.8541666666667	0.0655964911134222	0.00799389976874642	555313.516414732	-55.812139059194	118.354166666667	56.4375
125.854166666667	53.8541666666667	0.0663669322571478	0.00779767189537095	557583.258482274	-55.9364765355815	118.354166666667	56.4375
125.895833333333	53.8541666666667	0.0663982527209732	0.00780109743840707	559856.317897957	-56.05966661781	118.354166666667	56.4375
125.9375	53.8541666666667	0.0660999127605811	0.0078459441542805	562132.653612065	-56.1817215752785	118.354166666667	56.4375
125.979166666667	53.8541666666667	0.0661895354861287	0.00791445220727053	564412.225175117	-56.3026535326763	118.354166666667	56.4375
126.020833333333	53.8541666666667	0.0664014663060143	0.00767473845857989	566694.992728149	-56.4224744714056	118.354166666667	56.4375
126.0625	53.8541666666667	0.0676631987052455	0.0078153055116122	568980.916993111	-56.5411962310103	118.354166666667	56.4375
126.104166666667	53.8541666666667	0.0670819589463531	0.00748538196763337	571269.959263462	-56.6588305106097	118.354166666667	56.4375
126.145833333333	53.8541666666667	0.067200933285247	0.0078494812311891	573562.081394904	-56.775388870337	118.354166666667	56.4375
126.1875	53.8541666666667	0.0668277652397915	0.00786410876903644	575857.245796238	-56.8908827327777	118.354166666667	56.4375
126.229166666667	53.8541666666667	0.0665916913909083	0.00775504910507215	578155.415420408	-57.0053233844125	118.354166666667	56.4375
126.270833333333	53.8541666666667	0.0667753422204531	0.00771991002055071	580456.553755675	-57.1187219770592	118.354166666667	56.4375
126.3125	53.8541666666667	0.0673753436898401	0.00770452308730516	582760.624816919	-57.231089529314	118.354166666667	56.4375
120.020833333333	53.8125	0.0602098415850886	0.0148105814985687	1406004.66889217	-90.3120365036367	99.3125	51.8958333333333
120.0625	53.8125	0.0598847371602926	0.0148503589557182	1427936.69626081	-90.4330492391942	99.0625	51.8125
120.104166666667	53.8125	0.0603156512843292	0.0146129779726975	1411493.77889719	-90.2437139668381	99.3125	51.8958333333333
120.145833333333	53.8125	0.0600872945833464	0.0150212103058574	1414238.34481509	-90.2096521180125	99.3125	51.8958333333333
120.1875	53.8125	0.0604622784126177	0.0151560272146243	1436170.27496461	-90.330006371547	99.0625	51.8125
120.229166666667	53.8125	0.0601881201401496	0.0154782086202338	1438914.82143601	-90.2957903972035	99.0625	51.8125
120.270833333333	53.8125	0.0610356117352677	0.0149424666385377	1441659.37636123	-90.2616396103259	99.0625	51.8125
120.3125	53.8125	0.0606919281388562	0.0150860694871913	1444403.93875005	-90.2275536332296	99.0625	51.8125
120.354166666667	53.8125	0.0610924090240594	0.0152541479964118	1447148.5076179	-90.1935320910577	99.0625	51.8125
120.395833333333	53.8125	0.0603966719833151	0.0149603010346232	1449893.08198577	-90.1595746117545	99.0625	51.8125
120.4375	53.8125	0.0610882192190603	0.0149683253686667	1452637.66088017	-90.1256808260398	99.0625	51.8125
120.479166666667	53.8125	0.0608401352888787	0.0150388919122706	1467789.29788463	-89.3670259448806	98.8125	51.9375
120.520833333333	53.8125	0.0608216384431289	0.0149276824564207	1458126.82838193	-90.0580828719778	99.0625	51.8125
120.5625	53.8125	0.0608063785182439	0.0147162581455616	1460871.41506944	-90.0243779787166	99.0625	51.8125
120.604166666667	53.8125	0.0609348985001242	0.0145755554786489	1476022.47662362	-89.2698844378693	98.8125	51.9375
120.645833333333	53.8125	0.0609891933455463	0.0144793439771467	1478766.83123244	-89.2376171738456	98.8125	51.9375
120.6875	53.8125	0.0609016618463264	0.0144154286675086	1481511.16529331	-89.2054059934213	98.8125	51.9375
120.729166666667	53.8125	0.0608496645595123	0.0140634130809145	1476022.47662362	-89.2698844378693	98.9375	51.9375
120.770833333333	53.8125	0.0607777746591784	0.0136367876439989	1478766.83123244	-89.2376171738456	98.9375	51.9375
120.8125	53.8125	0.061231694748121	0.0137326535882004	1489744.03589996	-89.1091057872562	98.8125	51.9375
120.854166666667	53.8125	0.0606305515383581	0.0142148400849889	1492488.27950207	-89.0771157862623	98.8125	51.9375
120.895833333333	53.8125	0.0610420647989155	0.0138845574749349	1486999.76845163	-89.1411506144629	98.9375	51.9375
120.9375	53.8125	0.0617357570349056	0.0134372596267077	1487006.04197296	-90.2734461444907	99.1041666666666	51.6875
120.979166666667	53.8125	0.0609080397469432	0.0129757069717544	1481516.9465349	-90.3418207071636	99.2291666666666	51.6875
121.020833333333	53.8125	0.0609855635221194	0.0130914621412018	1484261.48985775	-90.307601853975	99.2291666666666	51.6875
121.0625	53.8125	0.0606526789640446	0.0134646258903716	1506209.11147245	-88.9179774497019	98.8125	51.9375
121.104166666667	53.8125	0.0609067715135518	0.0133587104562333	1508953.19504625	-88.8863100019998	98.8125	51.9375
121.145833333333	53.8125	0.0603999185581601	0.0133583107641077	1511697.24916128	-88.8546952662721	98.8125	51.9375
121.1875	53.8125	0.0605655196193048	0.0132226250973013	1514441.27303169	-88.8231329491203	98.8125	51.9375
121.229166666667	53.8125	0.0608586338522629	0.0123948212991219	1517185.26587554	-88.791622759247	98.8125	51.9375
121.270833333333	53.8125	0.0611427762527747	0.0126205109658155	1517185.26587554	-88.791622759247	98.8541666666666	51.9375
121.3125	53.8125	0.0610644320540345	0.0125978359527478	1519929.22691474	-88.7601644074367	98.8541666666666	51.9375
121.354166666667	53.8125	0.0610845961448401	0.0124129173914893	1522673.15537497	-88.7287576065382	98.8541666666666	51.9375
121.395833333333	53.8125	0.0615824846307203	0.0123132977581936	1519929.22691473	-88.7601644074368	98.9375	51.9375
121.4375	53.8125	0.0626443808716139	0.0121562075268543	1522673.15537497	-88.7287576065382	98.9375	51.9375
121.479166666667	53.8125	0.0623392610947571	0.0119605435708723	1525417.05048573	-88.6974020714452	98.9375	51.9375
121.520833333333	53.8125	0.0622682038854737	0.0118820782895879	1533648.528072	-88.6036402402394	98.8541666666666	51.9375
121.5625	53.8125	0.061494559860243	0.0118306162282946	1536392.28215407	-88.572486957584	98.8541666666666	51.9375
121.604166666667	53.8125	0.061765333078585	0.0117275141288479	1533648.52807199	-88.6036402402395	98.9375	51.9375
121.645833333333	53.8125	0.0622359779825327	0.011781594896968	1536392.28215407	-88.572486957584	98.9375	51.9375
121.6875	53.8125	0.0631887953997244	0.0117602312030892	1539135.99908956	-88.5413835452556	98.9375	51.9375
121.729166666667	53.8125	0.0642605080426561	0.0111562190760774	1578911.93227566	-88.9854660635547	98.4791666666666	51.7291666666667
121.770833333333	53.8125	0.0643093147552734	0.0113086106347522	1581656.07579742	-88.9535902459059	98.4791666666666	51.7291666666667
121.8125	53.8125	0.0637094257566333	0.0116028573562231	1587144.27845224	-88.8899910668467	98.4375	51.7291666666667
121.854166666667	53.8125	0.0631589328616734	0.0111518150859354	1587144.27845224	-88.8899910668467	98.4791666666666	51.7291666666667
121.895833333333	53.8125	0.0632271718451617	0.010962735662678	1589888.33598604	-88.8582671655063	98.4791666666666	51.7291666666667
121.9375	53.8125	0.0623621858077481	0.0103662668732072	1592632.36326423	-88.8265933660706	98.4791666666666	51.7291666666667
121.979166666667	53.8125	0.0633995416765839	0.010476483318337	1595376.35949658	-88.7949694031492	98.4791666666666	51.7291666666667
122.020833333333	53.8125	0.0636769210191928	0.0104953244477587	1598120.32389656	-88.7633950131536	98.4791666666666	51.7291666666667
122.0625	53.8125	0.063613082031797	0.0103896726577421	1600864.25568134	-88.7318699342823	98.4791666666666	51.7291666666667
122.104166666667	53.8125	0.0638921618703936	0.0105313062896508	1603608.1540717	-88.700393906505	98.4791666666666	51.7291666666667
122.145833333333	53.8125	0.06473210053642	0.0107567146272086	1606352.01829206	-88.6689666715484	98.4791666666666	51.7291666666667
122.1875	53.8125	0.0636791225159653	0.0105995803426782	1609095.84757038	-88.637587972881	98.4791666666666	51.7291666666667
122.229166666667	53.8125	0.0627177133795063	0.0105639540775367	1611839.64113821	-88.6062575556986	98.4791666666666	51.7291666666667
122.270833333333	53.8125	0.0630860842182455	0.0104583235843788	1614583.3982306	-88.5749751669097	98.4791666666666	51.7291666666667
122.3125	53.8125	0.0636277226257738	0.0108188532115052	1617327.11808607	-88.5437405551213	98.4791666666666	51.7291666666667
122.354166666667	53.8125	0.0636162417948539	0.0109359561236363	1620070.79994662	-88.5125534706244	98.4791666666666	51.7291666666667
122.395833333333	53.8125	0.0645303556762827	0.0109113421779888	1622814.44305767	-88.4814136653802	98.4791666666666	51.7291666666667
122.4375	53.8125	0.0639078674892031	0.0107406569034438	1625558.04666805	-88.4503208930062	98.4791666666666	51.7291666666667
122.479166666667	53.8125	0.0623484353082256	0.0105122640366704	1596744.17851242	-87.8992645505065	98.8541666666666	51.9375
122.520833333333	53.8125	0.0616109227079665	0.0102620722564627	1602229.55765147	-87.8391643423814	98.8125	51.9375
122.5625	53.8125	0.0621373339511666	0.0105155986197004	1633788.61303363	-88.3573223338337	98.4791666666666	51.7291666666667
122.604166666667	53.8125	0.0628258418639723	0.01042994937162	1636532.05119642	-88.3264152617586	98.4791666666666	51.7291666666667
122.645833333333	53.8125	0.0623280218246458	0.0103935627414182	1639275.44615259	-88.2955540150056	98.4791666666666	51.7291666666667
122.6875	53.8125	0.0636073718286985	0.0105489828007816	1642018.79717076	-88.2647383568443	98.4791666666666	51.7291666666667
122.729166666667	53.8125	0.0633262588635634	0.0106062432242333	1644762.10352272	-88.2339680521069	98.4791666666666	51.7291666666667
122.770833333333	53.8125	0.0643810238383395	0.0107908139720932	1647505.36448347	-88.2032428671751	98.4791666666666	51.7291666666667
122.8125	53.8125	0.0638192081117948	0.0108263995262365	1650248.57933114	-88.1725625699673	98.4791666666666	51.7291666666667
122.854166666667	53.8125	0.0634554055501906	0.0105429610338773	1652991.74734698	-88.1419269299265	98.4791666666666	51.7291666666667
122.895833333333	53.8125	0.063298205158668	0.0105547464825708	1655734.86781533	-88.1113357180069	98.4791666666666	51.7291666666667
122.9375	53.8125	0.0625643628475212	0.0105306644449581	1658477.94002362	-88.0807887066627	98.4791666666666	51.7291666666667
122.979166666667	53.8125	0.0620887938662212	0.010600965161703	1661220.9632623	-88.0502856698347	98.4791666666666	51.7291666666667
123.020833333333	53.8125	0.0622384475949966	0.0105780485757664	1663963.93682485	-88.0198263829389	98.4791666666666	51.7291666666667
123.0625	53.8125	0.0624986792788312	0.0106524215102904	1666706.86000773	-87.9894106228542	98.4791666666666	51.7291666666667
123.104166666667	53.8125	0.0623214987341891	0.0106098282700925	1637879.00077235	-87.4527034343141	98.8541666666666	51.9375
123.145833333333	53.8125	0.063283971451608	0.0107994194466766	1672192.55243518	-87.9287087978775	98.4791666666666	51.7291666666667
123.1875	53.8125	0.0637953085888528	0.0108403377421291	1674935.32028743	-87.8984222939517	98.4791666666666	51.7291666666667
123.229166666667	53.8125	0.0641204675790056	0.0108384333978965	426566.593990711	-44.8013008505952	118.354166666667	56.4375
123.270833333333	53.8125	0.0641128444532576	0.0108266877170865	428504.418081545	-45.0277540001249	118.354166666667	56.4375
123.3125	53.8125	0.0640684006925996	0.0105704476100476	430449.871671894	-45.252010525004	118.354166666667	56.4375
123.354166666667	53.8125	0.0645739142354468	0.0110771159779378	1685905.85317751	-87.7777006125818	98.4791666666666	51.7291666666667
123.395833333333	53.8125	0.0653220202674894	0.0112865746152317	1688648.34834683	-87.7476252063096	98.4791666666666	51.7291666666667
123.4375	53.8125	0.064295700385114	0.0110178096302452	436330.980061893	-45.911811840027	118.354166666667	56.4375
123.479166666667	53.8125	0.063300565123034	0.010658135944622	438305.929530252	-46.1274929380101	118.354166666667	56.4375
123.520833333333	53.8125	0.0629375905535117	0.0105981223731692	440288.004642163	-46.3410825085633	118.354166666667	56.4375
123.5625	53.8125	0.0625019196926026	0.0106230351142653	442277.108894354	-46.5526012868627	118.354166666667	56.4375
123.604166666667	53.8125	0.0624505290770202	0.010602313912903	444273.147169447	-46.7620699002027	118.354166666667	56.4375
123.645833333333	53.8125	0.0627730284523375	0.0104800059729148	446276.025719944	-46.9695088630121	118.354166666667	56.4375
123.6875	53.8125	0.0620025037139703	0.0106114888336565	448285.652152133	-47.1749385721654	118.354166666667	56.4375
123.729166666667	53.8125	0.0633190837453767	0.0105676502230685	450301.935409921	-47.3783793025861	118.354166666667	56.4375
123.770833333333	53.8125	0.0633181941995819	0.0106095097488364	452324.785758626	-47.5798512031275	118.354166666667	56.4375
123.8125	53.8125	0.0649642624169846	0.0108284280731846	454354.114768695	-47.7793742927192	118.354166666667	56.4375
123.854166666667	53.8125	0.0639667336729298	0.0105657523849107	456389.835299437	-47.976968456773	118.354166666667	56.4375
123.895833333333	53.8125	0.0627721469532195	0.010802229436675	458431.861482726	-48.1726534438363	118.354166666667	56.4375
123.9375	53.8125	0.0623045310853948	0.0107878528012388	460480.108706708	-48.3664488624821	118.354166666667	56.4375
123.979166666667	53.8125	0.0620067916457819	0.010672781180975	462534.493599526	-48.558374178429	118.354166666667	56.4375
124.020833333333	53.8125	0.0627055116854729	0.0106266842852415	464594.93401309	-48.7484487118815	118.354166666667	56.4375
124.0625	53.8125	0.0627484692640234	0.010604393125073	466661.349006856	-48.9366916350779	118.354166666667	56.4375
124.104166666667	53.8125	0.0627817271722926	0.0105259460222497	468733.658831676	-49.1231219700439	118.354166666667	56.4375
124.145833333333	53.8125	0.0624186222309013	0.0108603372500596	470811.784913723	-49.3077585865385	118.354166666667	56.4375
124.1875	53.8125	0.0613557864715894	0.0112616383307964	472895.649838449	-49.4906202001847	118.354166666667	56.4375
124.229166666667	53.8125	0.0614259436426836	0.011836790407991	1714624.66134047	-86.6432425429435	98.8125	51.9375
124.270833333333	53.8125	0.0616044593110529	0.0116210267440422	483998.157172495	-53.0565936442371	118.020833333333	56.2708333333333
124.3125	53.8125	0.061235091834194	0.0115302743721088	488394.469696977	-53.3759322948097	117.979166666667	56.2708333333333
124.354166666667	53.8125	0.0613166328889178	0.0109363677119918	481286.989357888	-50.2046854540335	118.354166666667	56.4375
124.395833333333	53.8125	0.0619780214065749	0.0106853849459274	483398.426741897	-50.3789472840214	118.354166666667	56.4375
124.4375	53.8125	0.0616168748110016	0.0101280733142986	485515.161940024	-50.551543084884	118.354166666667	56.4375
124.479166666667	53.8125	0.0618760016624119	0.0102567946601804	487637.125211705	-50.7224904549845	118.354166666667	56.4375
124.520833333333	53.8125	0.062840148458152	0.0102023782641909	489764.247850963	-50.891806829394	118.354166666667	56.4375
124.5625	53.8125	0.0625569059179338	0.0101048020902583	491896.462171325	-51.0595094793674	118.354166666667	56.4375
124.604166666667	53.8125	0.0634959272433619	0.0101262863027636	494033.701490909	-51.2256155119385	118.354166666667	56.4375
124.645833333333	53.8125	0.0628493344620446	0.00999354969980342	496175.900117641	-51.3901418696264	118.354166666667	56.4375
124.6875	53.8125	0.0622307082012419	0.00972242634718146	498322.993334604	-51.5531053302469	118.354166666667	56.4375
124.729166666667	53.8125	0.0619952512573731	0.0101159066594885	500474.917385534	-51.7145225068272	118.354166666667	56.4375
124.770833333333	53.8125	0.0620763230251848	0.00976706103961146	502631.60946049	-51.8744098476159	118.354166666667	56.4375
124.8125	53.8125	0.0630019392632415	0.0098428637893295	504793.007681637	-52.0327836361826	118.354166666667	56.4375
124.854166666667	53.8125	0.063748903395631	0.0096117903865749	506959.051089203	-52.1896599916066	118.354166666667	56.4375
124.895833333333	53.8125	0.0635670567019916	0.00927336326663569	509129.679627609	-52.3450548687465	118.354166666667	56.4375
124.9375	53.8125	0.0635588392408054	0.00943454221051133	511304.834131709	-52.4989840585863	118.354166666667	56.4375
124.979166666667	53.8125	0.0643706213432766	0.00956239603101082	513484.456313243	-52.6514631886568	118.354166666667	56.4375
125.020833333333	53.8125	0.0638418168106697	0.00929752423701886	515668.488747422	-52.8025077235265	118.354166666667	56.4375
125.0625	53.8125	0.063377814017751	0.00922535895781458	517856.874859665	-52.9521329653559	118.354166666667	56.4375
125.104166666667	53.8125	0.0637881769122084	0.00858026961705131	520049.558912527	-53.1003540545163	118.354166666667	56.4375
125.145833333333	53.8125	0.0649676863250151	0.0087336203378394	522246.485992779	-53.2471859702661	118.354166666667	56.4375
125.1875	53.8125	0.0646553625812957	0.00853151545057626	524447.601998636	-53.3926435314811	118.354166666667	56.4375
125.229166666667	53.8125	0.0647088622335656	0.00844692018189821	526652.853627174	-53.5367413974376	118.354166666667	56.4375
125.270833333333	53.8125	0.0654277981849223	0.00828589174135424	528862.188361903	-53.6794940686441	118.354166666667	56.4375
125.3125	53.8125	0.066162735431706	0.00819543823515967	531075.554460493	-53.8209158877175	118.354166666667	56.4375
125.354166666667	53.8125	0.0658335689877077	0.00800148209766714	533292.900942679	-53.9610210403024	118.354166666667	56.4375
125.395833333333	53.8125	0.066310077040179	0.00787469924168278	535514.177578338	-54.0998235560316	118.354166666667	56.4375
125.4375	53.8125	0.0666187457266213	0.00788164114472437	537739.334875696	-54.2373373095206	118.354166666667	56.4375
125.479166666667	53.8125	0.0673836983695166	0.0079238990383753	539968.324069732	-54.3735760214001	118.354166666667	56.4375
125.520833333333	53.8125	0.0673545134406594	0.00779788991955673	542201.097110747	-54.5085532593792	118.354166666667	56.4375
125.5625	53.8125	0.067170844970113	0.00768441869781606	544437.606653056	-54.6422824393379	118.354166666667	56.4375
125.604166666667	53.8125	0.0665828974514701	0.00793694686715657	546677.806043881	-54.7747768264483	118.354166666667	56.4375
125.645833333333	53.8125	0.0666999145807421	0.00775731847361863	548921.649312403	-54.9060495363214	118.354166666667	56.4375
125.6875	53.8125	0.0669124187677977	0.00765850466611519	551169.091158936	-55.0361135361763	118.354166666667	56.4375
125.729166666667	53.8125	0.0677314661697626	0.0077517149658951	553420.086944301	-55.1649816460316	118.354166666667	56.4375
125.770833333333	53.8125	0.0676383278498162	0.00771536587069856	555674.592679353	-55.2926665399179	118.354166666667	56.4375
125.8125	53.8125	0.0677065121344019	0.00773155048894088	557932.565014624	-55.4191807471046	118.354166666667	56.4375
125.854166666667	53.8125	0.0674549055311731	0.007465455348469	560193.961230173	-55.5445366533472	118.354166666667	56.4375
125.895833333333	53.8125	0.0671334955493981	0.00808366806029041	539773.954804524	-50.2928484784576	119.104166666667	56.7291666666667
125.9375	53.8125	0.0666774282992959	0.00811145928758199	541887.737691888	-50.4442380128679	119.104166666667	56.7291666666667
125.979166666667	53.8125	0.0666966525354118	0.00780751272371132	566998.275192565	-55.913776297792	118.354166666667	56.4375
126.020833333333	53.8125	0.0668408986092623	0.00771770572681564	569272.951972755	-56.0346200318802	118.354166666667	56.4375
126.0625	53.8125	0.0680718143391805	0.0078813426959957	571550.848130961	-56.1543652856067	118.354166666667	56.4375
126.104166666667	53.8125	0.0678343709066698	0.00780188368681857	573831.924519239	-56.2730236105058	118.354166666667	56.4375
126.145833333333	53.8125	0.0672745272273661	0.00761177541227522	576116.142552194	-56.3906064236435	118.354166666667	56.4375
126.1875	53.8125	0.0678498709443535	0.00781467553975602	578403.46419797	-56.5071250089397	118.354166666667	56.4375
126.229166666667	53.8125	0.0673079116151576	0.0078628791540181	580693.851969422	-56.6225905184961	118.354166666667	56.4375
126.270833333333	53.8125	0.0672996123732562	0.00784597710514148	582987.26891542	-56.7370139739276	118.354166666667	56.4375
126.3125	53.8125	0.067821422839917	0.00781704044862117	585283.67861227	-56.8504062676938	118.354166666667	56.4375
126.354166666667	53.8125	0.068117933271923	0.00813945499949167	587583.045155291	-56.9627781644343	118.354166666667	56.4375
126.395833333333	53.8125	0.0677506635115053	0.00812084011264555	589885.333150541	-57.0741403023033	118.354166666667	56.4375
126.4375	53.8125	0.0677708361662974	0.00769587030716525	592190.507706631	-57.1845031943034	118.354166666667	56.4375
126.479166666667	53.8125	0.0670370701219342	0.00765960272950745	594498.534426712	-57.2938772296188	118.354166666667	56.4375
126.520833333333	53.8125	0.0678797114302942	0.00752430303903162	596809.379400586	-57.4022726749471	118.354166666667	56.4375
120.020833333333	53.7708333333333	0.0602747924819355	0.0148210142684864	1425161.77114269	-90.2841995105716	99.0625	51.8125
120.0625	53.7708333333333	0.0605888546755407	0.0146327511159981	1427909.04987845	-90.2500828107923	99.0625	51.8125
120.104166666667	53.7708333333333	0.0604738485745816	0.0149478744879593	1430656.33574804	-90.2160315326249	99.0625	51.8125
120.145833333333	53.7708333333333	0.0604708901696818	0.0149778762035304	1433403.6277684	-90.1820452937753	99.0625	51.8125
120.1875	53.7708333333333	0.0609024156087334	0.0151406113695445	1436150.92496207	-90.1481237148376	99.0625	51.8125
120.229166666667	53.7708333333333	0.0610331359494698	0.0152097797347844	1438898.22635717	-90.1142664192667	99.0625	51.8125
120.270833333333	53.7708333333333	0.0607980737578023	0.015027767572877	1449884.54075022	-90.3664172439286	98.9791666666666	51.7291666666667
120.3125	53.7708333333333	0.0605712685604992	0.0149330930806583	1444392.83789167	-90.0467431861886	99.0625	51.8125
120.354166666667	53.7708333333333	0.0608678503047666	0.0151816828778769	1455379.06535998	-90.2979608613047	98.9791666666666	51.7291666666667
120.395833333333	53.7708333333333	0.0609674994713098	0.0149645942032715	1462353.61601387	-89.2535688323718	98.8125	51.9375
120.4375	53.7708333333333	0.0610533250465699	0.0150905592977655	1465100.68131051	-89.2213640307835	98.8125	51.9375
120.479166666667	53.7708333333333	0.0608068662719743	0.0152070227871958	1467847.7256412	-89.1892157112907	98.8125	51.9375
120.520833333333	53.7708333333333	0.0608630003069201	0.0150327941242144	1470594.74817855	-89.1571235506344	98.8125	51.9375
120.5625	53.7708333333333	0.0611571548602921	0.014817652321443	1473341.74809948	-89.1250872279416	98.8125	51.9375
120.604166666667	53.7708333333333	0.0608835156566066	0.0146497844965337	1476088.72458518	-89.0931064247034	98.8125	51.9375
120.645833333333	53.7708333333333	0.0609572337263981	0.0145688915306029	1470594.74817855	-89.1571235506344	98.9375	51.9375
120.6875	53.7708333333333	0.0609168281577868	0.0142115371398796	1481582.6039969	-89.0293101142446	98.8125	51.9375
120.729166666667	53.7708333333333	0.0611329620837071	0.0142014366863011	1484329.50530633	-88.9974939816322	98.8125	51.9375
120.770833333333	53.7708333333333	0.0610703330965497	0.0142425629233536	1487076.37994733	-88.9657321176481	98.8125	51.9375
120.8125	53.7708333333333	0.0611082857736803	0.0143961914887558	1489823.22712188	-88.9340242152827	98.8125	51.9375
120.854166666667	53.7708333333333	0.0613470591969297	0.0144267824372747	1481496.40706795	-90.1657007501798	99.1041666666666	51.6875
120.895833333333	53.7708333333333	0.0616952424795289	0.0141214434930872	1484243.70640543	-90.1318193018065	99.1041666666666	51.6875
120.9375	53.7708333333333	0.0620652743558011	0.0136463529836846	1486991.00947761	-90.0979998369397	99.1041666666666	51.6875
120.979166666667	53.7708333333333	0.0617701926223108	0.0134346133791037	1489738.31532135	-90.0642420064363	99.1041666666666	51.6875
121.020833333333	53.7708333333333	0.0616529516631346	0.0130884042567985	1491142.84059072	-90.235631973737	99.1458333333333	51.6458333333333
121.0625	53.7708333333333	0.0615749504124391	0.0130002328812546	1493890.12918727	-90.2016260819386	99.1458333333333	51.6458333333333
121.104166666667	53.7708333333333	0.0611735212788407	0.0129326854917171	1500810.32533609	-88.8077261596979	98.9375	51.9375
121.145833333333	53.7708333333333	0.0614136990356978	0.0128601408410972	1509050.32208993	-88.7135545000082	98.8541666666666	51.9375
121.1875	53.7708333333333	0.061558814054972	0.0124909868453598	1543290.92391899	-89.2358141682993	98.4791666666666	51.7291666666667
121.229166666667	53.7708333333333	0.0619254441203172	0.0124965456799866	1509050.32208992	-88.7135545000082	98.9375	51.9375
121.270833333333	53.7708333333333	0.061521418627886	0.0127725638868923	1511796.92128188	-88.682267502515	98.9375	51.9375
121.3125	53.7708333333333	0.061872493643244	0.0123480779330381	1514543.4860028	-88.6510318018416	98.9375	51.9375
121.354166666667	53.7708333333333	0.0627779655052467	0.0120740170773213	1513121.25572891	-89.9653024278277	99.1458333333333	51.6458333333333
121.395833333333	53.7708333333333	0.0631104312083182	0.0116296662050609	1515868.56321828	-89.931783198762	99.1458333333333	51.6458333333333
121.4375	53.7708333333333	0.0621046908468076	0.0119763521759423	1518615.86879618	-89.8983232919156	99.1458333333333	51.6458333333333
121.479166666667	53.7708333333333	0.0633994930110736	0.0117825715818369	1521363.17152986	-89.8649223795608	99.1458333333333	51.6458333333333
121.520833333333	53.7708333333333	0.0633125021033436	0.0118251631244661	1524110.47049152	-89.8315801363015	99.1458333333333	51.6458333333333
121.5625	53.7708333333333	0.0627027327085217	0.0116926707413498	1531022.10817621	-88.4646789836746	98.9375	51.9375
121.604166666667	53.7708333333333	0.0621976442950407	0.0118038177117726	1533768.41054568	-88.4337944792291	98.9375	51.9375
121.645833333333	53.7708333333333	0.0635805861103313	0.0119848473002223	1532352.33553917	-89.7319022016776	99.1458333333333	51.6458333333333
121.6875	53.7708333333333	0.0635684684647791	0.0115078937947421	1576253.97147243	-88.8522841692534	98.4791666666666	51.7291666666667
121.729166666667	53.7708333333333	0.0642636084477084	0.0115696169087637	1579000.71360709	-88.8206579984858	98.4791666666666	51.7291666666667
121.770833333333	53.7708333333333	0.0648620337318271	0.0114769057433479	1581747.42455515	-88.7890820307177	98.4791666666666	51.7291666666667
121.8125	53.7708333333333	0.0637897877202253	0.011171135203187	1584494.10353245	-88.7575559979779	98.4791666666666	51.7291666666667
121.854166666667	53.7708333333333	0.0639220398140285	0.010851065148349	1587240.74975853	-88.7260796341292	98.4791666666666	51.7291666666667
121.895833333333	53.7708333333333	0.0631024039832857	0.0108099730423707	1589987.36245661	-88.694652674853	98.4791666666666	51.7291666666667
121.9375	53.7708333333333	0.0625764382255995	0.010468134918419	1592733.94085351	-88.663274857634	98.4791666666666	51.7291666666667
121.979166666667	53.7708333333333	0.063454806623584	0.010712856962414	1595480.48417967	-88.631945921745	98.4791666666666	51.7291666666667
122.020833333333	53.7708333333333	0.0641812078945588	0.0105784335591895	1598226.99166909	-88.600665608231	98.4791666666666	51.7291666666667
122.0625	53.7708333333333	0.0642359949046246	0.0106772815782497	1600973.46255931	-88.569433659895	98.4791666666666	51.7291666666667
122.104166666667	53.7708333333333	0.0639472446176311	0.0108254774487267	1603719.89609135	-88.5382498212826	98.4791666666666	51.7291666666667
122.145833333333	53.7708333333333	0.0650491864094268	0.0110157476261444	1606466.29150974	-88.5071138386675	98.4791666666666	51.7291666666667
122.1875	53.7708333333333	0.0628218113170733	0.0111771327045738	1572212.06928639	-88.0064434910928	98.9375	51.9375
122.229166666667	53.7708333333333	0.0622969027273133	0.0107021443583762	1611958.96500082	-88.4449844350769	98.4791666666666	51.7291666666667
122.270833333333	53.7708333333333	0.062093828113314	0.0107875053413584	1614705.24157964	-88.4139905151584	98.4791666666666	51.7291666666667
122.3125	53.7708333333333	0.062567543672511	0.0109846600283291	1617451.47705702	-88.383043453323	98.4791666666666	51.7291666666667
122.354166666667	53.7708333333333	0.0634842432779846	0.0111422059344808	1620197.67069439	-88.352143004269	98.4791666666666	51.7291666666667
122.395833333333	53.7708333333333	0.0643382207714767	0.0109495691693893	1622943.8217565	-88.3212889243369	98.4791666666666	51.7291666666667
122.4375	53.7708333333333	0.0633706829921939	0.0108509372164029	1625689.92951137	-88.2904809714969	98.4791666666666	51.7291666666667
122.479166666667	53.7708333333333	0.0631460391364828	0.010582747957177	1628435.99323024	-88.2597189053342	98.4791666666666	51.7291666666667
122.520833333333	53.7708333333333	0.0629003718917476	0.0106618791604083	1631182.0121876	-88.229002487036	98.4791666666666	51.7291666666667
122.5625	53.7708333333333	0.0633389816324191	0.0106732798202618	1633927.9856611	-88.1983314793784	98.4791666666666	51.7291666666667
122.604166666667	53.7708333333333	0.0622850627025156	0.010721140017485	1636673.91293154	-88.1677056467126	98.4791666666666	51.7291666666667
122.645833333333	53.7708333333333	0.0633358555398778	0.0105088086862594	1639419.7932829	-88.1371247549525	98.4791666666666	51.7291666666667
122.6875	53.7708333333333	0.0638075588682421	0.0106476554589573	1642165.62600223	-88.1065885715613	98.4791666666666	51.7291666666667
122.729166666667	53.7708333333333	0.0643787536794808	0.0107724096206503	1644911.41037966	-88.076096865539	98.4791666666666	51.7291666666667
122.770833333333	53.7708333333333	0.0647581242769841	0.0108393234229551	1647657.14570839	-88.0456494074094	98.4791666666666	51.7291666666667
122.8125	53.7708333333333	0.0641443600651873	0.0109526937817867	1650402.83128465	-88.015245969208	98.4791666666666	51.7291666666667
122.854166666667	53.7708333333333	0.0638146522690872	0.0108107073713423	1653148.46640765	-87.9848863244691	98.4791666666666	51.7291666666667
122.895833333333	53.7708333333333	0.0627922617899336	0.0108804221485835	1655894.05037962	-87.9545702482137	98.4791666666666	51.7291666666667
122.9375	53.7708333333333	0.0624831890021554	0.0107881286471037	1658639.58250568	-87.9242975169375	98.4791666666666	51.7291666666667
122.979166666667	53.7708333333333	0.062301624521787	0.0108974393499383	1661385.06209394	-87.8940679085986	98.4791666666666	51.7291666666667
123.020833333333	53.7708333333333	0.0622361902523471	0.0109390395625684	1664130.48845539	-87.8638812026053	98.4791666666666	51.7291666666667
123.0625	53.7708333333333	0.0622858214153445	0.0110074273794693	1666875.86090389	-87.8337371798049	98.4791666666666	51.7291666666667
123.104166666667	53.7708333333333	0.0620335070633061	0.0109627644616633	424142.084872937	-43.6731436508274	118.354166666667	56.4375
123.145833333333	53.7708333333333	0.0633111444452178	0.0109186579213106	426043.267743468	-43.9064470137177	118.354166666667	56.4375
123.1875	53.7708333333333	0.0633971709649118	0.0109095586726588	427952.47190596	-44.1375214685979	118.354166666667	56.4375
123.229166666667	53.7708333333333	0.0641288491991918	0.010949977762768	429869.589808317	-44.3663875132689	118.354166666667	56.4375
123.270833333333	53.7708333333333	0.0650679749280277	0.0110639586751801	1680601.89063592	-87.6836497425881	98.4791666666666	51.7291666666667
123.3125	53.7708333333333	0.0640604190802029	0.0107318563403664	433727.143936905	-44.8175761616157	118.354166666667	56.4375
123.354166666667	53.7708333333333	0.064655238179998	0.0107683513008732	435667.372331827	-45.0399395360041	118.354166666667	56.4375
123.395833333333	53.7708333333333	0.0649590157576335	0.0111593791796142	437615.098776843	-45.2601760269424	118.354166666667	56.4375
123.4375	53.7708333333333	0.0644838342451821	0.0108461282632306	439570.222911283	-45.4783058633154	118.354166666667	56.4375
123.479166666667	53.7708333333333	0.0636785524081614	0.0106477778414769	441532.645771159	-45.6943491994684	118.354166666667	56.4375
123.520833333333	53.7708333333333	0.0630126209854764	0.0106285595169745	443502.269774783	-45.9083261090965	118.354166666667	56.4375
123.5625	53.7708333333333	0.0633022532261216	0.0107388023315436	445478.998708191	-46.1202565794565	118.354166666667	56.4375
123.604166666667	53.7708333333333	0.0638100521409078	0.0103999042637663	447462.737710427	-46.3301605058943	118.354166666667	56.4375
123.645833333333	53.7708333333333	0.0635096177462577	0.0104201954679227	449453.393258698	-46.5380576866757	118.354166666667	56.4375
123.6875	53.7708333333333	0.0627017397809609	0.0104256225689437	451450.873153383	-46.7439678181063	118.354166666667	56.4375
123.729166666667	53.7708333333333	0.0637816822278056	0.010223104665794	453455.086502967	-46.9479104899376	118.354166666667	56.4375
123.770833333333	53.7708333333333	0.0638630622863003	0.0103039600140956	455465.943708895	-47.1499051810445	118.354166666667	56.4375
123.8125	53.7708333333333	0.0650718364848444	0.0108024706758841	457483.356450337	-47.3499712553633	118.354166666667	56.4375
123.854166666667	53.7708333333333	0.0634814335101261	0.0104084605353557	459507.237668918	-47.5481279580858	118.354166666667	56.4375
123.895833333333	53.7708333333333	0.0627553308557254	0.0106176360042164	461537.501553429	-47.7443944120969	118.354166666667	56.4375
123.9375	53.7708333333333	0.0626862075146067	0.0106562897080263	463574.063524475	-47.9387896146447	118.354166666667	56.4375
123.979166666667	53.7708333333333	0.06306608278371	0.0105419533157947	465616.840219146	-48.1313324342389	118.354166666667	56.4375
124.020833333333	53.7708333333333	0.0640640990427112	0.0104397347410406	467665.749475692	-48.3220416077665	118.354166666667	56.4375
124.0625	53.7708333333333	0.0628651996845502	0.010423071622589	469720.710318188	-48.5109357378145	118.354166666667	56.4375
124.104166666667	53.7708333333333	0.0621731564032163	0.010783915388416	471781.64294125	-48.6980332901953	118.354166666667	56.4375
124.145833333333	53.7708333333333	0.0608705634831051	0.0112364418692564	473848.468694787	-48.8833525916646	118.354166666667	56.4375
124.1875	53.7708333333333	0.0614243614423484	0.0117007536891125	1712160.0985755	-86.5204503092198	98.8125	51.9375
124.229166666667	53.7708333333333	0.0609442356340927	0.0117210959086013	475921.11006877	-49.0669118278222	118.395833333333	56.4375
124.270833333333	53.7708333333333	0.0614075777943596	0.0117517243119354	486799.526228336	-52.621180886834	118.020833333333	56.2708333333333
124.3125	53.7708333333333	0.0608672629214091	0.0109937649857347	482173.169596545	-49.6072088439728	118.354166666667	56.4375
124.354166666667	53.7708333333333	0.0616453290372775	0.0107288861815434	484268.320624612	-49.7839067881163	118.354166666667	56.4375
124.395833333333	53.7708333333333	0.0623186919569286	0.0104612585727671	486368.916296166	-49.958933416237	118.354166666667	56.4375
124.4375	53.7708333333333	0.062337816730432	0.0103816401611161	488474.885625918	-50.1323060323986	118.354166666667	56.4375
124.479166666667	53.7708333333333	0.0623858238302688	0.00993076401324567	490586.158664187	-50.3040417894035	118.354166666667	56.4375
124.520833333333	53.7708333333333	0.0619049761039689	0.0100031951121102	492702.666482359	-50.4741576879226	118.354166666667	56.4375
124.5625	53.7708333333333	0.0628381392019087	0.01005416730931	494824.341158428	-50.6426705757492	118.354166666667	56.4375
124.604166666667	53.7708333333333	0.0627993614875446	0.0100048605900763	496951.115762673	-50.8095971471734	118.354166666667	56.4375
124.645833333333	53.7708333333333	0.0618382373552278	0.00983548744707104	499082.924343467	-50.9749539424706	118.354166666667	56.4375
124.6875	53.7708333333333	0.0622632373705331	0.0099617277441988	501219.701913171	-51.1387573474967	118.354166666667	56.4375
124.729166666667	53.7708333333333	0.0618928854543027	0.00988197694032653	503361.384434188	-51.301023593388	118.354166666667	56.4375
[truncated: 63,938 more rows]
