# Supplementary material for: Genomic insights into local adaptation and future climate-induced vulnerability of a keystone forest tree in East Asia
Source: Nat Commun. 2022 Nov 1;13:6541. doi: 10.1038/s41467-022-34206-8 (PMC9626627; doi:10.1038/s41467-022-34206-8)
Supplement: Supplementary file 8 — Source Data [file 41467_2022_34206_MOESM8_ESM.zip › Source data/supplementary_figures/local&forward&reverse/future_BCC_126_2100local_GF_offset.csv]

	lon	lat	offset
1	123.479166666821	54.6458333336662	0.0110409577644905
2	123.520833333488	54.6458333336662	0.0115528045662376
3	123.562500000156	54.6458333336662	0.0119994986754581
4	123.604166666823	54.6458333336662	0.0126490570437982
5	123.645833333491	54.6458333336662	0.0129387278399134
6	123.729166666826	54.6458333336662	0.0157598066804957
7	123.770833333494	54.6458333336662	0.0160602638377177
8	123.812500000161	54.6458333336662	0.0169810894762884
9	123.854166666829	54.6458333336662	0.0154884489351648
10	123.895833333496	54.6458333336662	0.0137194553382405
11	123.937500000164	54.6458333336662	0.0140504170112381
12	123.979166666831	54.6458333336662	0.0135600617038635
13	124.020833333499	54.6458333336662	0.0126839760843104
14	124.062500000166	54.6458333336662	0.0125116430759362
15	124.104166666834	54.6458333336662	0.0128723881335137
16	124.145833333501	54.6458333336662	0.0126281913544398
17	124.187500000169	54.6458333336662	0.0126962245094354
18	123.395833333486	54.6041666669987	0.0115690180384369
19	123.437500000153	54.6041666669987	0.0110023714346422
20	123.479166666821	54.6041666669987	0.0120220323658047
21	123.520833333488	54.6041666669987	0.0142620460784084
22	123.562500000156	54.6041666669987	0.0154249522578976
23	123.604166666823	54.6041666669987	0.0149208606080081
24	123.645833333491	54.6041666669987	0.0133535266494295
25	123.687500000158	54.6041666669987	0.0132501783165801
26	123.729166666826	54.6041666669987	0.0131533888029236
27	123.770833333494	54.6041666669987	0.0128236236067441
28	123.812500000161	54.6041666669987	0.0135789466122266
29	123.854166666829	54.6041666669987	0.0126038009243819
30	123.895833333496	54.6041666669987	0.0127989256743105
31	123.937500000164	54.6041666669987	0.0135296106006629
32	123.979166666831	54.6041666669987	0.0147059050595566
33	124.020833333499	54.6041666669987	0.0144911908048028
34	124.062500000166	54.6041666669987	0.0158761000852012
35	124.104166666834	54.6041666669987	0.0160562303685425
36	124.145833333501	54.6041666669987	0.0144368571533547
37	124.187500000169	54.6041666669987	0.013945423706325
38	123.062500000146	54.5625000003311	0.0114817338210958
39	123.145833333481	54.5625000003311	0.0114285477163682
40	123.187500000148	54.5625000003311	0.00992236368436479
41	123.229166666816	54.5625000003311	0.0113063508893168
42	123.270833333483	54.5625000003311	0.0120213902134865
43	123.312500000151	54.5625000003311	0.0134234945289069
44	123.354166666818	54.5625000003311	0.0122351756500747
45	123.395833333486	54.5625000003311	0.0141729448922158
46	123.437500000153	54.5625000003311	0.0147909416110394
47	123.479166666821	54.5625000003311	0.0135220300990761
48	123.520833333488	54.5625000003311	0.0125036117103732
49	123.562500000156	54.5625000003311	0.0129128411768707
50	123.604166666823	54.5625000003311	0.0130945041409425
51	123.645833333491	54.5625000003311	0.0128488873352163
52	123.687500000158	54.5625000003311	0.0127422174275539
53	123.729166666826	54.5625000003311	0.0129935205889296
54	123.770833333494	54.5625000003311	0.0122698207262287
55	123.812500000161	54.5625000003311	0.0117499637361201
56	123.854166666829	54.5625000003311	0.012782187911496
57	123.895833333496	54.5625000003311	0.0139565629604247
58	123.937500000164	54.5625000003311	0.0126809882980382
59	123.979166666831	54.5625000003311	0.0128199298779019
60	124.020833333499	54.5625000003311	0.0142233682412497
61	124.062500000166	54.5625000003311	0.0167451662207925
62	124.104166666834	54.5625000003311	0.0172077563304799
63	124.145833333501	54.5625000003311	0.0165452442182677
64	124.187500000169	54.5625000003311	0.0169675238101641
65	122.895833333476	54.5208333336636	0.0113590837315135
66	122.937500000143	54.5208333336636	0.0109086099990859
67	122.979166666811	54.5208333336636	0.0122824159903496
68	123.020833333478	54.5208333336636	0.013117768924347
69	123.062500000146	54.5208333336636	0.0123289000992925
70	123.104166666813	54.5208333336636	0.0108061167524631
71	123.145833333481	54.5208333336636	0.00974942139740362
72	123.229166666816	54.5208333336636	0.0146450803773025
73	123.270833333483	54.5208333336636	0.0150088358406084
74	123.312500000151	54.5208333336636	0.0157645939926218
75	123.354166666818	54.5208333336636	0.0128332040304024
76	123.395833333486	54.5208333336636	0.0134310593629825
77	123.437500000153	54.5208333336636	0.0134550681687111
78	123.479166666821	54.5208333336636	0.0123805419243356
79	123.520833333488	54.5208333336636	0.0121438645725578
80	123.562500000156	54.5208333336636	0.0124556251400526
81	123.604166666823	54.5208333336636	0.0124091707921913
82	123.645833333491	54.5208333336636	0.0117515957334156
83	123.687500000158	54.5208333336636	0.0116395428330862
84	123.729166666826	54.5208333336636	0.0111599548265959
85	123.770833333494	54.5208333336636	0.0107048625742928
86	123.812500000161	54.5208333336636	0.0100733631656428
87	123.854166666829	54.5208333336636	0.0108254380744361
88	123.937500000164	54.5208333336636	0.0105209826731246
89	123.979166666831	54.5208333336636	0.0119219936267307
90	124.020833333499	54.5208333336636	0.0135602052838101
91	124.104166666834	54.5208333336636	0.0129489207037312
92	124.145833333501	54.5208333336636	0.0125342639360446
93	124.187500000169	54.5208333336636	0.0132832839796636
94	124.229166666836	54.5208333336636	0.0132940442096806
95	124.270833333504	54.5208333336636	0.0133409106007899
96	124.312500000171	54.5208333336636	0.0131081313076459
97	122.81250000014	54.479166666996	0.0132491534754206
98	122.854166666808	54.479166666996	0.0138669544020867
99	122.895833333476	54.479166666996	0.0130938671764577
100	122.937500000143	54.479166666996	0.010966823951318
101	123.020833333478	54.479166666996	0.0116114399683684
102	123.062500000146	54.479166666996	0.0122414900506656
103	123.104166666813	54.479166666996	0.00992443205089141
104	123.187500000148	54.479166666996	0.0106075481421442
105	123.229166666816	54.479166666996	0.0117589978561298
106	123.270833333483	54.479166666996	0.0138039917035639
107	123.312500000151	54.479166666996	0.0141549191982118
108	123.354166666818	54.479166666996	0.0146364922051243
109	123.395833333486	54.479166666996	0.0140974715556699
110	123.437500000153	54.479166666996	0.0122438253546104
111	123.479166666821	54.479166666996	0.0114508484392321
112	123.520833333488	54.479166666996	0.0112621659868146
113	123.562500000156	54.479166666996	0.0110676120032677
114	123.604166666823	54.479166666996	0.0120022817459584
115	123.645833333491	54.479166666996	0.0121393986097064
116	123.687500000158	54.479166666996	0.0122036985060498
117	123.729166666826	54.479166666996	0.0115221785850608
118	123.770833333494	54.479166666996	0.011237199467745
119	123.812500000161	54.479166666996	0.00990116890046239
120	123.854166666829	54.479166666996	0.0100315377375944
121	123.937500000164	54.479166666996	0.0109371569750454
122	123.979166666831	54.479166666996	0.0117586065064042
123	124.020833333499	54.479166666996	0.0125278201027778
124	124.062500000166	54.479166666996	0.0117068119730298
125	124.104166666834	54.479166666996	0.0123913922699952
126	124.145833333501	54.479166666996	0.0129861849277041
127	124.187500000169	54.479166666996	0.0128006668132844
128	124.229166666836	54.479166666996	0.0139976292197453
129	124.270833333504	54.479166666996	0.0161078597646426
130	124.312500000171	54.479166666996	0.0170503475257937
131	124.354166666839	54.479166666996	0.0161303934381278
132	124.395833333506	54.479166666996	0.0157227054073803
133	122.81250000014	54.4375000003285	0.0130477358365415
134	122.854166666808	54.4375000003285	0.0107738171103094
135	122.895833333476	54.4375000003285	0.0108544657573769
136	122.937500000143	54.4375000003285	0.0110348027821174
137	122.979166666811	54.4375000003285	0.00958017764873508
138	123.020833333478	54.4375000003285	0.0107610023508148
139	123.062500000146	54.4375000003285	0.00967833156197306
140	123.104166666813	54.4375000003285	0.0101196260057465
141	123.145833333481	54.4375000003285	0.0110610675641491
142	123.187500000148	54.4375000003285	0.011037370469503
143	123.229166666816	54.4375000003285	0.0118845189020729
144	123.270833333483	54.4375000003285	0.01381676559626
145	123.312500000151	54.4375000003285	0.0159886071030899
146	123.354166666818	54.4375000003285	0.0123253494222972
147	123.395833333486	54.4375000003285	0.0132362205602671
148	123.437500000153	54.4375000003285	0.0133904789113579
149	123.479166666821	54.4375000003285	0.0119557607147599
150	123.520833333488	54.4375000003285	0.0114361595530452
151	123.562500000156	54.4375000003285	0.0101644817945785
152	123.604166666823	54.4375000003285	0.0111191430797444
153	123.645833333491	54.4375000003285	0.0107645773157087
154	123.687500000158	54.4375000003285	0.0110497596898454
155	123.729166666826	54.4375000003285	0.0105642970655045
156	123.770833333494	54.4375000003285	0.010475671617225
157	123.812500000161	54.4375000003285	0.0100563327421838
158	123.854166666829	54.4375000003285	0.00906253927630803
159	123.895833333496	54.4375000003285	0.00939331486143967
160	123.937500000164	54.4375000003285	0.0104335485995342
161	123.979166666831	54.4375000003285	0.0105699275423125
162	124.020833333499	54.4375000003285	0.0113373163206838
163	124.062500000166	54.4375000003285	0.0103323129356393
164	124.104166666834	54.4375000003285	0.0121069743801101
165	124.145833333501	54.4375000003285	0.0120820528003801
166	124.187500000169	54.4375000003285	0.0116599158646263
167	124.229166666836	54.4375000003285	0.0125386137952929
168	124.270833333504	54.4375000003285	0.0137032212208735
169	124.312500000171	54.4375000003285	0.0145299592815103
170	124.354166666839	54.4375000003285	0.015776566395835
171	124.395833333506	54.4375000003285	0.0151492462414173
172	124.437500000174	54.4375000003285	0.0151826923880044
173	124.479166666841	54.4375000003285	0.013689330622804
174	122.270833333463	54.3958333336609	0.0113114773080409
175	122.31250000013	54.3958333336609	0.0139095039987102
176	122.395833333465	54.3958333336609	0.0110071566629506
177	122.437500000133	54.3958333336609	0.0108094060332041
178	122.4791666668	54.3958333336609	0.0139077731819384
179	122.520833333468	54.3958333336609	0.0122925246064942
180	122.854166666808	54.3958333336609	0.0106056981931213
181	122.895833333476	54.3958333336609	0.00997617540584403
182	122.937500000143	54.3958333336609	0.00986199431116506
183	122.979166666811	54.3958333336609	0.00962043348284524
184	123.020833333478	54.3958333336609	0.00959340813464194
185	123.062500000146	54.3958333336609	0.00955838099676242
186	123.145833333481	54.3958333336609	0.0109789115842598
187	123.187500000148	54.3958333336609	0.0121071659546033
188	123.229166666816	54.3958333336609	0.0126330125139868
189	123.270833333483	54.3958333336609	0.0130862561634095
190	123.312500000151	54.3958333336609	0.0119680966107067
191	123.354166666818	54.3958333336609	0.0115746449192828
192	123.395833333486	54.3958333336609	0.0105480107221404
193	123.437500000153	54.3958333336609	0.0112680310938842
194	123.520833333488	54.3958333336609	0.0106457873626406
195	123.562500000156	54.3958333336609	0.0108795328485748
196	123.604166666823	54.3958333336609	0.00930043522359687
197	123.645833333491	54.3958333336609	0.0105902794261523
198	123.687500000158	54.3958333336609	0.0108102720285274
199	123.729166666826	54.3958333336609	0.0104495223933466
200	123.770833333494	54.3958333336609	0.00938668911985296
201	123.812500000161	54.3958333336609	0.00933809488741193
202	123.854166666829	54.3958333336609	0.00926427001322746
203	123.895833333496	54.3958333336609	0.00937917223719672
204	123.937500000164	54.3958333336609	0.00897717824449306
205	123.979166666831	54.3958333336609	0.00970398196932086
206	124.020833333499	54.3958333336609	0.010738727185352
207	124.270833333504	54.3958333336609	0.0126845889380269
208	124.312500000171	54.3958333336609	0.0148942324095684
209	124.354166666839	54.3958333336609	0.0159468720963969
210	124.395833333506	54.3958333336609	0.0160131232039735
211	124.437500000174	54.3958333336609	0.0132491524165958
212	124.479166666841	54.3958333336609	0.011947607904595
213	124.520833333509	54.3958333336609	0.0115648990316302
214	122.020833333457	54.3541666669934	0.0130356034806163
215	122.062500000125	54.3541666669934	0.0122874930939187
216	122.14583333346	54.3541666669934	0.0125806606304147
217	122.187500000128	54.3541666669934	0.012256745128642
218	122.270833333463	54.3541666669934	0.0110989197936927
219	122.31250000013	54.3541666669934	0.0107807572239274
220	122.437500000133	54.3541666669934	0.010123887209669
221	122.4791666668	54.3541666669934	0.0110905273576777
222	122.562500000135	54.3541666669934	0.0110705251831416
223	122.604166666803	54.3541666669934	0.0103197689697841
224	122.64583333347	54.3541666669934	0.0109764084526886
225	122.895833333476	54.3541666669934	0.010920519433542
226	122.937500000143	54.3541666669934	0.0107621197993664
227	122.979166666811	54.3541666669934	0.0108994154104176
228	123.020833333478	54.3541666669934	0.0101489480119958
229	123.062500000146	54.3541666669934	0.0099431259389878
230	123.104166666813	54.3541666669934	0.00965403635156896
231	123.145833333481	54.3541666669934	0.0102542076509188
232	123.187500000148	54.3541666669934	0.0109949438763362
233	123.229166666816	54.3541666669934	0.0106952917883425
234	123.270833333483	54.3541666669934	0.0107659492100212
235	123.354166666818	54.3541666669934	0.00973554966326305
236	123.395833333486	54.3541666669934	0.010569654037847
237	123.479166666821	54.3541666669934	0.0106542479830847
238	123.520833333488	54.3541666669934	0.0105606603377288
239	123.562500000156	54.3541666669934	0.00969419595739924
240	123.687500000158	54.3541666669934	0.00929461699055532
241	123.729166666826	54.3541666669934	0.00917351207606488
242	123.770833333494	54.3541666669934	0.0095431615309874
243	123.854166666829	54.3541666669934	0.00945816491153595
244	123.895833333496	54.3541666669934	0.00930864365043156
245	123.937500000164	54.3541666669934	0.00904960716101329
246	123.979166666831	54.3541666669934	0.00933051987787746
247	124.020833333499	54.3541666669934	0.0103836065036756
248	124.062500000166	54.3541666669934	0.00966030004501001
249	124.104166666834	54.3541666669934	0.0102381714844511
250	124.145833333501	54.3541666669934	0.0101741140056727
251	124.187500000169	54.3541666669934	0.0114083600430725
252	124.270833333504	54.3541666669934	0.011910245421537
253	124.312500000171	54.3541666669934	0.0149248585767454
254	124.354166666839	54.3541666669934	0.0139041805983837
255	124.395833333506	54.3541666669934	0.015794989346693
256	124.437500000174	54.3541666669934	0.0147627074106124
257	124.479166666841	54.3541666669934	0.0127432805166186
258	124.520833333509	54.3541666669934	0.0108373189493584
259	121.47916666678	54.3125000003258	0.0173463439182344
260	121.520833333447	54.3125000003258	0.0175135569789883
261	121.562500000115	54.3125000003258	0.0173807517907892
262	121.604166666782	54.3125000003258	0.0173606015856713
263	121.64583333345	54.3125000003258	0.0158761896983211
264	121.687500000117	54.3125000003258	0.0159538690898499
265	121.729166666785	54.3125000003258	0.0163258435987699
266	121.770833333452	54.3125000003258	0.013436566266052
267	121.81250000012	54.3125000003258	0.0119326681470854
268	121.895833333455	54.3125000003258	0.0127673965341654
269	121.937500000122	54.3125000003258	0.0143381872677435
270	121.97916666679	54.3125000003258	0.0171484016162034
271	122.062500000125	54.3125000003258	0.0161881018616866
272	122.104166666793	54.3125000003258	0.0145012129016838
273	122.14583333346	54.3125000003258	0.0122474065591017
274	122.187500000128	54.3125000003258	0.0128077630307134
275	122.229166666795	54.3125000003258	0.0134513287424825
276	122.270833333463	54.3125000003258	0.0128717594180281
277	122.354166666798	54.3125000003258	0.0129029454842547
278	122.395833333465	54.3125000003258	0.0115763177211349
279	122.437500000133	54.3125000003258	0.0109515150427161
280	122.4791666668	54.3125000003258	0.00991981161364107
281	122.520833333468	54.3125000003258	0.0105128075743913
282	122.562500000135	54.3125000003258	0.0101878971577131
283	122.604166666803	54.3125000003258	0.00989511231985178
284	122.64583333347	54.3125000003258	0.0104258357983065
285	122.687500000138	54.3125000003258	0.0108861339045396
286	122.729166666805	54.3125000003258	0.0113488237160398
287	122.770833333473	54.3125000003258	0.0116235662874281
288	122.81250000014	54.3125000003258	0.0113821268405448
289	122.854166666808	54.3125000003258	0.0108025889714527
290	122.895833333476	54.3125000003258	0.0108966674585271
291	122.937500000143	54.3125000003258	0.0110777840784946
292	122.979166666811	54.3125000003258	0.0105872095636824
293	123.020833333478	54.3125000003258	0.0104769219029644
294	123.104166666813	54.3125000003258	0.00950159886795787
295	123.145833333481	54.3125000003258	0.0102586003618588
296	123.187500000148	54.3125000003258	0.0100148866406617
297	123.229166666816	54.3125000003258	0.00954256237809373
298	123.312500000151	54.3125000003258	0.00989685613813961
299	123.354166666818	54.3125000003258	0.00963549855550498
300	123.395833333486	54.3125000003258	0.00931486621015831
301	123.437500000153	54.3125000003258	0.00946770022514666
302	123.479166666821	54.3125000003258	0.00998025643466135
303	123.520833333488	54.3125000003258	0.0100394867606365
304	123.645833333491	54.3125000003258	0.00937348827194009
305	123.729166666826	54.3125000003258	0.00942281297871959
306	123.770833333494	54.3125000003258	0.00938606608129811
307	123.812500000161	54.3125000003258	0.00912218938879819
308	123.854166666829	54.3125000003258	0.00939443143914353
309	123.937500000164	54.3125000003258	0.00922071425200993
310	123.979166666831	54.3125000003258	0.00936802425625488
311	124.020833333499	54.3125000003258	0.0102870186849708
312	124.062500000166	54.3125000003258	0.0094678985244501
313	124.104166666834	54.3125000003258	0.00911819460383021
314	124.145833333501	54.3125000003258	0.0107283957971168
315	124.187500000169	54.3125000003258	0.0112240174233658
316	124.229166666836	54.3125000003258	0.0108369259751818
317	124.270833333504	54.3125000003258	0.0110163832246996
318	124.312500000171	54.3125000003258	0.0113683969315443
319	124.354166666839	54.3125000003258	0.0114091673471289
320	124.395833333506	54.3125000003258	0.0119220313260559
321	124.437500000174	54.3125000003258	0.0112879498421618
322	124.562500000177	54.3125000003258	0.0101006688065415
323	124.604166666844	54.3125000003258	0.00881939908524914
324	124.645833333512	54.3125000003258	0.00966016099050192
325	121.354166666777	54.2708333336582	0.014368637540457
326	121.395833333445	54.2708333336582	0.0150755569340625
327	121.437500000112	54.2708333336582	0.0150383018060689
328	121.47916666678	54.2708333336582	0.0156146447281024
329	121.520833333447	54.2708333336582	0.0163173178944196
330	121.562500000115	54.2708333336582	0.0148695357554365
331	121.64583333345	54.2708333336582	0.0155091474630648
332	121.687500000117	54.2708333336582	0.0125925989620862
333	121.729166666785	54.2708333336582	0.0136804010704421
334	121.81250000012	54.2708333336582	0.0126678855593378
335	121.854166666787	54.2708333336582	0.0107411488202066
336	121.895833333455	54.2708333336582	0.0126048561604027
337	121.937500000122	54.2708333336582	0.0144390651561704
338	121.97916666679	54.2708333336582	0.0132469599636655
339	122.020833333457	54.2708333336582	0.0134367385378737
340	122.062500000125	54.2708333336582	0.0124861264965975
341	122.104166666793	54.2708333336582	0.0128462893349335
342	122.14583333346	54.2708333336582	0.0126734979253939
343	122.187500000128	54.2708333336582	0.0125476724832742
344	122.229166666795	54.2708333336582	0.0117056788744688
345	122.270833333463	54.2708333336582	0.0125082436697444
346	122.31250000013	54.2708333336582	0.0118606787972985
347	122.354166666798	54.2708333336582	0.0115682371041464
348	122.395833333465	54.2708333336582	0.01123014501994
349	122.437500000133	54.2708333336582	0.0104306627404662
350	122.4791666668	54.2708333336582	0.00989829190605879
351	122.520833333468	54.2708333336582	0.0098538403747155
352	122.562500000135	54.2708333336582	0.00955553089572091
353	122.604166666803	54.2708333336582	0.00973595739129854
354	122.64583333347	54.2708333336582	0.0105007192595391
355	122.687500000138	54.2708333336582	0.0109628820301169
356	122.729166666805	54.2708333336582	0.0108835945086284
357	122.770833333473	54.2708333336582	0.0112004530131492
358	122.81250000014	54.2708333336582	0.010952688684225
359	122.854166666808	54.2708333336582	0.00969883529304634
360	122.895833333476	54.2708333336582	0.00953544960412335
361	122.937500000143	54.2708333336582	0.0096569408312654
362	122.979166666811	54.2708333336582	0.0100376126494684
363	123.020833333478	54.2708333336582	0.0106857971243845
364	123.062500000146	54.2708333336582	0.00987702125590248
365	123.104166666813	54.2708333336582	0.00971720740956067
366	123.145833333481	54.2708333336582	0.0103901060555103
367	123.187500000148	54.2708333336582	0.0101121399772728
368	123.229166666816	54.2708333336582	0.00955366218259055
369	123.270833333483	54.2708333336582	0.00966407936209746
370	123.312500000151	54.2708333336582	0.0094534253410057
371	123.354166666818	54.2708333336582	0.00947674557865772
372	123.395833333486	54.2708333336582	0.00964957758582595
373	123.437500000153	54.2708333336582	0.0098319900051399
374	123.479166666821	54.2708333336582	0.0102925121731732
375	123.520833333488	54.2708333336582	0.00948902375313922
376	123.562500000156	54.2708333336582	0.00932445693754346
377	123.604166666823	54.2708333336582	0.0093839721894202
378	123.645833333491	54.2708333336582	0.00931534396657467
379	123.687500000158	54.2708333336582	0.00923163168539938
380	123.729166666826	54.2708333336582	0.00932810840600085
381	123.770833333494	54.2708333336582	0.0104014347583759
382	123.812500000161	54.2708333336582	0.00947657494381773
383	123.854166666829	54.2708333336582	0.00942447726490672
384	123.895833333496	54.2708333336582	0.0098350813322198
385	123.937500000164	54.2708333336582	0.0107499769718461
386	123.979166666831	54.2708333336582	0.0105782679726176
387	124.020833333499	54.2708333336582	0.00968210615660072
388	124.062500000166	54.2708333336582	0.00889933869665074
389	124.104166666834	54.2708333336582	0.00917519124619582
390	124.145833333501	54.2708333336582	0.0104478939796936
391	124.229166666836	54.2708333336582	0.00985963806723303
392	124.270833333504	54.2708333336582	0.0104442120482964
393	124.312500000171	54.2708333336582	0.0104709428984996
394	124.354166666839	54.2708333336582	0.010307304089631
395	124.395833333506	54.2708333336582	0.0106687988022816
396	124.437500000174	54.2708333336582	0.0103848467897417
397	124.479166666841	54.2708333336582	0.0103955469525823
398	124.520833333509	54.2708333336582	0.0101803243587864
399	124.562500000177	54.2708333336582	0.0102480289946463
400	124.604166666844	54.2708333336582	0.00960409255663966
401	124.645833333512	54.2708333336582	0.00919345306926353
402	124.687500000179	54.2708333336582	0.00934324060449213
403	124.729166666847	54.2708333336582	0.00972313733667516
404	121.187500000107	54.2291666669907	0.0124876035846348
405	121.229166666774	54.2291666669907	0.0138260036082837
406	121.270833333442	54.2291666669907	0.0145631442685914
407	121.31250000011	54.2291666669907	0.0133951635953172
408	121.354166666777	54.2291666669907	0.0127567219426367
409	121.395833333445	54.2291666669907	0.0135911207165544
410	121.437500000112	54.2291666669907	0.0123958130634978
411	121.47916666678	54.2291666669907	0.014468608537261
412	121.520833333447	54.2291666669907	0.0138764275727006
413	121.562500000115	54.2291666669907	0.0132476814325108
414	121.604166666782	54.2291666669907	0.0139387769816013
415	121.64583333345	54.2291666669907	0.0120634124140181
416	121.687500000117	54.2291666669907	0.0119587158707079
417	121.770833333452	54.2291666669907	0.011688996780003
418	121.81250000012	54.2291666669907	0.0111274553639274
419	121.895833333455	54.2291666669907	0.0123863055624983
420	121.937500000122	54.2291666669907	0.011107757960193
421	121.97916666679	54.2291666669907	0.0108683261285243
422	122.020833333457	54.2291666669907	0.0135871372461526
423	122.062500000125	54.2291666669907	0.0129141320526234
424	122.187500000128	54.2291666669907	0.0113313954756968
425	122.229166666795	54.2291666669907	0.0109070722682041
426	122.270833333463	54.2291666669907	0.0110626845676744
427	122.31250000013	54.2291666669907	0.0110151713084503
428	122.354166666798	54.2291666669907	0.0107649090719459
429	122.395833333465	54.2291666669907	0.0111446413172973
430	122.437500000133	54.2291666669907	0.0108683340311592
431	122.4791666668	54.2291666669907	0.00991080935863739
432	122.520833333468	54.2291666669907	0.00961139996096143
433	122.562500000135	54.2291666669907	0.00972815142259645
434	122.604166666803	54.2291666669907	0.0095971536303134
435	122.64583333347	54.2291666669907	0.00989482111699526
436	122.687500000138	54.2291666669907	0.0106768734400951
437	122.729166666805	54.2291666669907	0.0107817587576005
438	122.770833333473	54.2291666669907	0.0110367524054912
439	122.81250000014	54.2291666669907	0.011406684858493
440	122.854166666808	54.2291666669907	0.0108460928248532
441	122.895833333476	54.2291666669907	0.00962257694674864
442	122.937500000143	54.2291666669907	0.00963276181611907
443	122.979166666811	54.2291666669907	0.00949025002725832
444	123.020833333478	54.2291666669907	0.00966511908488888
445	123.062500000146	54.2291666669907	0.010244864843831
446	123.104166666813	54.2291666669907	0.0104093464636533
447	123.145833333481	54.2291666669907	0.0109393628023037
448	123.187500000148	54.2291666669907	0.0115779334056635
449	123.229166666816	54.2291666669907	0.0115609937084359
450	123.270833333483	54.2291666669907	0.0115286199087513
451	123.312500000151	54.2291666669907	0.0104526542136313
452	123.354166666818	54.2291666669907	0.0109497908982858
453	123.395833333486	54.2291666669907	0.00974077156986316
454	123.437500000153	54.2291666669907	0.00966730552645713
455	123.479166666821	54.2291666669907	0.00955099775665307
456	123.520833333488	54.2291666669907	0.00948138496579788
457	123.645833333491	54.2291666669907	0.0103289590161742
458	123.687500000158	54.2291666669907	0.0101678714983875
459	123.729166666826	54.2291666669907	0.0111411097872237
460	123.770833333494	54.2291666669907	0.0105458942336092
461	123.812500000161	54.2291666669907	0.0092827337843547
462	123.854166666829	54.2291666669907	0.00916756209096149
463	123.895833333496	54.2291666669907	0.00915592389052839
464	123.937500000164	54.2291666669907	0.00946579354180512
465	123.979166666831	54.2291666669907	0.00959643846152785
466	124.020833333499	54.2291666669907	0.00905550579080954
467	124.062500000166	54.2291666669907	0.00918385459208605
468	124.104166666834	54.2291666669907	0.00882027842964861
469	124.145833333501	54.2291666669907	0.00958395367996901
470	124.187500000169	54.2291666669907	0.00976806076524016
471	124.229166666836	54.2291666669907	0.00920797961381182
472	124.270833333504	54.2291666669907	0.00969554582511196
473	124.312500000171	54.2291666669907	0.0103604365968092
474	124.354166666839	54.2291666669907	0.0108610349659693
475	124.395833333506	54.2291666669907	0.0102218619608454
476	124.437500000174	54.2291666669907	0.00935415257077864
477	124.479166666841	54.2291666669907	0.00984718474557712
478	124.520833333509	54.2291666669907	0.00934614959374852
479	124.562500000177	54.2291666669907	0.00984552536375452
480	124.604166666844	54.2291666669907	0.00978819070366641
481	124.687500000179	54.2291666669907	0.00919521803944902
482	124.729166666847	54.2291666669907	0.00918339062120819
483	124.770833333514	54.2291666669907	0.00895682623234787
484	124.812500000182	54.2291666669907	0.00910110919700339
485	124.854166666849	54.2291666669907	0.00924553309186123
486	120.187500000086	54.1875000003231	0.0183740094898794
487	120.229166666754	54.1875000003231	0.0184035597814028
488	120.270833333421	54.1875000003231	0.018583012732582
489	120.354166666756	54.1875000003231	0.0187375584915148
490	120.979166666769	54.1875000003231	0.016402581231951
491	121.020833333437	54.1875000003231	0.0149979741714955
492	121.062500000104	54.1875000003231	0.013694964890333
493	121.104166666772	54.1875000003231	0.0117968880412851
494	121.145833333439	54.1875000003231	0.0108723116030247
495	121.187500000107	54.1875000003231	0.0121820300688875
496	121.229166666774	54.1875000003231	0.0125652570902552
497	121.270833333442	54.1875000003231	0.013531514100346
498	121.31250000011	54.1875000003231	0.0141479486137079
499	121.354166666777	54.1875000003231	0.0120950036480248
500	121.395833333445	54.1875000003231	0.0118080808832003
501	121.437500000112	54.1875000003231	0.0132352757978157
502	121.47916666678	54.1875000003231	0.0126127208070939
503	121.520833333447	54.1875000003231	0.0120351863394603
504	121.562500000115	54.1875000003231	0.0122188408338633
505	121.604166666782	54.1875000003231	0.0119074230515471
506	121.64583333345	54.1875000003231	0.0115197620703702
507	121.687500000117	54.1875000003231	0.0133600816361017
508	121.729166666785	54.1875000003231	0.0151600067137752
509	121.770833333452	54.1875000003231	0.015341610572581
510	121.81250000012	54.1875000003231	0.0122116395826701
511	121.854166666787	54.1875000003231	0.0107968798282045
512	121.937500000122	54.1875000003231	0.00996169332647182
513	122.020833333457	54.1875000003231	0.0151574257902326
514	122.062500000125	54.1875000003231	0.0150871469279062
515	122.104166666793	54.1875000003231	0.0124737847662614
516	122.14583333346	54.1875000003231	0.0111732115357834
517	122.187500000128	54.1875000003231	0.0106622789530816
518	122.229166666795	54.1875000003231	0.0109293027413009
519	122.270833333463	54.1875000003231	0.0106418293529351
520	122.31250000013	54.1875000003231	0.0100841700450949
521	122.354166666798	54.1875000003231	0.00985097734903653
522	122.395833333465	54.1875000003231	0.0105146277622677
523	122.437500000133	54.1875000003231	0.0108236995677301
524	122.520833333468	54.1875000003231	0.010603468905608
525	122.562500000135	54.1875000003231	0.00993169004207238
526	122.604166666803	54.1875000003231	0.00985734209043695
527	122.64583333347	54.1875000003231	0.00979706103060205
528	122.687500000138	54.1875000003231	0.00986485937954021
529	122.729166666805	54.1875000003231	0.00992113210339286
530	122.770833333473	54.1875000003231	0.0107831676937425
531	122.81250000014	54.1875000003231	0.0119466713411486
532	122.854166666808	54.1875000003231	0.0108779239354521
533	122.937500000143	54.1875000003231	0.00979427002686472
534	122.979166666811	54.1875000003231	0.00964740264750615
535	123.020833333478	54.1875000003231	0.0100498621538049
536	123.062500000146	54.1875000003231	0.010077480400583
537	123.145833333481	54.1875000003231	0.0102016749596789
538	123.187500000148	54.1875000003231	0.00984415281966231
539	123.229166666816	54.1875000003231	0.00961546573190706
540	123.270833333483	54.1875000003231	0.0114879781279058
541	123.312500000151	54.1875000003231	0.0116753583901816
542	123.354166666818	54.1875000003231	0.0114088855249355
543	123.395833333486	54.1875000003231	0.0115185478813037
544	123.437500000153	54.1875000003231	0.0113315458121747
545	123.479166666821	54.1875000003231	0.00946714571226887
546	123.562500000156	54.1875000003231	0.0114825793519148
547	123.604166666823	54.1875000003231	0.0110626641323108
548	123.645833333491	54.1875000003231	0.0109287240940179
549	123.687500000158	54.1875000003231	0.0112282155950814
550	123.729166666826	54.1875000003231	0.0110422483398505
551	123.770833333494	54.1875000003231	0.00993245218028948
552	123.812500000161	54.1875000003231	0.00939863757067581
553	123.854166666829	54.1875000003231	0.00929744975937097
554	123.895833333496	54.1875000003231	0.00928041415145127
555	123.937500000164	54.1875000003231	0.00930380541372037
556	123.979166666831	54.1875000003231	0.00910899550071144
557	124.020833333499	54.1875000003231	0.00907960034899595
558	124.062500000166	54.1875000003231	0.00909669222367033
559	124.104166666834	54.1875000003231	0.00918336922112514
560	124.145833333501	54.1875000003231	0.00910853917155437
561	124.229166666836	54.1875000003231	0.00917820493647697
562	124.270833333504	54.1875000003231	0.0093860262920605
563	124.312500000171	54.1875000003231	0.00942796551284637
564	124.354166666839	54.1875000003231	0.00973656725070826
565	124.395833333506	54.1875000003231	0.0101607368707679
566	124.437500000174	54.1875000003231	0.0106724056228959
567	124.479166666841	54.1875000003231	0.00960047989762631
568	124.520833333509	54.1875000003231	0.00869616476453141
569	124.562500000177	54.1875000003231	0.00897982743600167
570	124.604166666844	54.1875000003231	0.00924507358539622
571	124.645833333512	54.1875000003231	0.0092164836351843
572	124.687500000179	54.1875000003231	0.00967050280295741
573	124.729166666847	54.1875000003231	0.0092578154718126
574	124.770833333514	54.1875000003231	0.00911277702320359
575	124.812500000182	54.1875000003231	0.00988760931858653
576	124.854166666849	54.1875000003231	0.0112552448022454
577	124.937500000184	54.1875000003231	0.01061181204574
578	120.145833333419	54.1458333336556	0.0183829086480051
579	120.187500000086	54.1458333336556	0.0184772452369373
580	120.229166666754	54.1458333336556	0.0186665297175551
581	120.312500000089	54.1458333336556	0.0185923264204408
582	120.354166666756	54.1458333336556	0.0185836727734331
583	120.395833333424	54.1458333336556	0.018688630691159
584	120.437500000091	54.1458333336556	0.0186833534391075
585	120.479166666759	54.1458333336556	0.0183416768012217
586	120.520833333427	54.1458333336556	0.0167461641644249
587	120.562500000094	54.1458333336556	0.0149468363083665
588	120.937500000102	54.1458333336556	0.012461183604302
589	120.979166666769	54.1458333336556	0.0118803558479715
590	121.062500000104	54.1458333336556	0.0122471372773935
591	121.104166666772	54.1458333336556	0.012270064875875
592	121.145833333439	54.1458333336556	0.0115824846312471
593	121.187500000107	54.1458333336556	0.0124241251091302
594	121.270833333442	54.1458333336556	0.0117877853199109
595	121.31250000011	54.1458333336556	0.0117885548265999
596	121.354166666777	54.1458333336556	0.0119424563576968
597	121.395833333445	54.1458333336556	0.010256491549152
598	121.437500000112	54.1458333336556	0.0114969242788531
599	121.47916666678	54.1458333336556	0.0113231065599644
600	121.520833333447	54.1458333336556	0.0111935484367187
601	121.562500000115	54.1458333336556	0.0114402425595395
602	121.604166666782	54.1458333336556	0.0120122659175967
603	121.64583333345	54.1458333336556	0.0135091766118071
604	121.687500000117	54.1458333336556	0.0140289918953612
605	121.729166666785	54.1458333336556	0.0150949014222146
606	121.770833333452	54.1458333336556	0.0136673141347059
607	121.81250000012	54.1458333336556	0.0122758517470559
608	121.854166666787	54.1458333336556	0.0113155436072629
609	121.895833333455	54.1458333336556	0.0114008781263958
610	121.937500000122	54.1458333336556	0.0102827943556465
611	121.97916666679	54.1458333336556	0.0108313747476334
612	122.020833333457	54.1458333336556	0.0123735248006554
613	122.062500000125	54.1458333336556	0.0110306328483149
614	122.104166666793	54.1458333336556	0.0109880895822806
615	122.14583333346	54.1458333336556	0.0104830314693136
616	122.187500000128	54.1458333336556	0.0099599771805086
617	122.229166666795	54.1458333336556	0.00979914599714404
618	122.270833333463	54.1458333336556	0.0104082858510788
619	122.31250000013	54.1458333336556	0.0102883551960606
620	122.354166666798	54.1458333336556	0.00980468140064179
621	122.395833333465	54.1458333336556	0.0100799819393525
622	122.437500000133	54.1458333336556	0.0111380591123508
623	122.4791666668	54.1458333336556	0.0112496958183863
624	122.520833333468	54.1458333336556	0.0114123960866149
625	122.562500000135	54.1458333336556	0.0107471174269079
626	122.604166666803	54.1458333336556	0.0107737366478039
627	122.64583333347	54.1458333336556	0.0100330442693856
628	122.687500000138	54.1458333336556	0.0104010027160434
629	122.729166666805	54.1458333336556	0.0111978304548761
630	122.770833333473	54.1458333336556	0.0106987339541415
631	122.81250000014	54.1458333336556	0.0100738962869204
632	122.854166666808	54.1458333336556	0.0101392068324709
633	122.937500000143	54.1458333336556	0.00970049737303179
634	123.020833333478	54.1458333336556	0.00995778800436341
635	123.062500000146	54.1458333336556	0.00980493134183081
636	123.104166666813	54.1458333336556	0.0108519790714169
637	123.145833333481	54.1458333336556	0.0101630766310027
638	123.187500000148	54.1458333336556	0.0103539298670414
639	123.229166666816	54.1458333336556	0.0105357409923083
640	123.270833333483	54.1458333336556	0.0108471341149454
641	123.354166666818	54.1458333336556	0.0125074203043642
642	123.395833333486	54.1458333336556	0.0116069054723398
643	123.437500000153	54.1458333336556	0.0113280124886371
644	123.479166666821	54.1458333336556	0.0113994528331437
645	123.520833333488	54.1458333336556	0.0111053731078749
646	123.562500000156	54.1458333336556	0.0114684986723234
647	123.604166666823	54.1458333336556	0.0112880950209019
648	123.645833333491	54.1458333336556	0.0114221957591201
649	123.687500000158	54.1458333336556	0.0114522570204205
650	123.729166666826	54.1458333336556	0.0112866947087686
651	123.770833333494	54.1458333336556	0.0112421353302952
652	123.812500000161	54.1458333336556	0.0111952352394017
653	123.854166666829	54.1458333336556	0.0111018109563516
654	123.895833333496	54.1458333336556	0.0100066274928955
655	123.937500000164	54.1458333336556	0.00959072121390541
656	123.979166666831	54.1458333336556	0.00956496311185237
657	124.020833333499	54.1458333336556	0.0094655458084473
658	124.062500000166	54.1458333336556	0.0097365291988217
659	124.104166666834	54.1458333336556	0.00971461476166462
660	124.145833333501	54.1458333336556	0.00949015640428068
661	124.187500000169	54.1458333336556	0.00903278579641215
662	124.229166666836	54.1458333336556	0.00932326218731125
663	124.270833333504	54.1458333336556	0.00954477546455466
664	124.312500000171	54.1458333336556	0.00933399065586419
665	124.395833333506	54.1458333336556	0.00951721204019737
666	124.437500000174	54.1458333336556	0.00952230783538987
667	124.479166666841	54.1458333336556	0.0094868757508132
668	124.520833333509	54.1458333336556	0.00867588782772672
669	124.562500000177	54.1458333336556	0.00929119161356225
670	124.604166666844	54.1458333336556	0.00966815663165751
671	124.645833333512	54.1458333336556	0.00973252583288461
672	124.687500000179	54.1458333336556	0.0111065184544738
673	124.729166666847	54.1458333336556	0.0102636239115493
674	124.770833333514	54.1458333336556	0.0109537977898241
675	124.812500000182	54.1458333336556	0.0114880356518621
676	124.854166666849	54.1458333336556	0.0117700991195662
677	124.895833333517	54.1458333336556	0.0112573835256386
678	124.937500000184	54.1458333336556	0.0115672675202468
679	124.979166666852	54.1458333336556	0.0112820694280688
680	125.020833333519	54.1458333336556	0.0103007574405074
681	125.062500000187	54.1458333336556	0.0101162316818782
682	125.145833333522	54.1458333336556	0.00978213946901973
683	125.187500000189	54.1458333336556	0.0100473628627256
684	120.145833333419	54.104166666988	0.0186760959563324
685	120.229166666754	54.104166666988	0.0187353218290588
686	120.270833333421	54.104166666988	0.0189261429877129
687	120.354166666756	54.104166666988	0.0179022717325831
688	120.395833333424	54.104166666988	0.0184798764474584
689	120.437500000091	54.104166666988	0.0180788313696738
690	120.479166666759	54.104166666988	0.0169759148555963
691	120.520833333427	54.104166666988	0.0146763115644445
692	120.562500000094	54.104166666988	0.0131989025839441
693	120.604166666762	54.104166666988	0.0131599842243832
694	120.645833333429	54.104166666988	0.0147717610036019
695	120.729166666764	54.104166666988	0.0157449385958106
696	120.937500000102	54.104166666988	0.0134904978111375
697	120.979166666769	54.104166666988	0.0130811857623419
698	121.020833333437	54.104166666988	0.0122485865187455
699	121.062500000104	54.104166666988	0.0115234863983691
700	121.104166666772	54.104166666988	0.0112403696017624
701	121.145833333439	54.104166666988	0.010398691015294
702	121.187500000107	54.104166666988	0.0117749866522822
703	121.229166666774	54.104166666988	0.0119774730938647
704	121.270833333442	54.104166666988	0.0106458267303224
705	121.31250000011	54.104166666988	0.011166676971623
706	121.354166666777	54.104166666988	0.0109394468683065
707	121.395833333445	54.104166666988	0.0104889951824229
708	121.437500000112	54.104166666988	0.0102931944088821
709	121.47916666678	54.104166666988	0.0106357758128585
710	121.520833333447	54.104166666988	0.011135309301449
711	121.562500000115	54.104166666988	0.0111700737768009
712	121.604166666782	54.104166666988	0.010830509995548
713	121.64583333345	54.104166666988	0.0105145256268145
714	121.687500000117	54.104166666988	0.010359580601919
715	121.729166666785	54.104166666988	0.0105691457651861
716	121.770833333452	54.104166666988	0.0108221729632035
717	121.81250000012	54.104166666988	0.011089971273905
718	121.854166666787	54.104166666988	0.011216140421429
719	121.895833333455	54.104166666988	0.0112578399784399
720	121.937500000122	54.104166666988	0.0110775444619745
721	121.97916666679	54.104166666988	0.0119056076724232
722	122.062500000125	54.104166666988	0.0106151907115661
723	122.104166666793	54.104166666988	0.0103864420992012
724	122.14583333346	54.104166666988	0.0103739222469712
725	122.187500000128	54.104166666988	0.0100397324909587
726	122.229166666795	54.104166666988	0.0104452471678236
727	122.270833333463	54.104166666988	0.00976617030594569
728	122.31250000013	54.104166666988	0.00976457586241341
729	122.354166666798	54.104166666988	0.0109863485794127
730	122.395833333465	54.104166666988	0.0106021971961132
731	122.437500000133	54.104166666988	0.010946172569305
732	122.520833333468	54.104166666988	0.0106951705605434
733	122.562500000135	54.104166666988	0.010495336130529
734	122.604166666803	54.104166666988	0.00985622547601995
735	122.64583333347	54.104166666988	0.0101731299180753
736	122.687500000138	54.104166666988	0.0100710053811031
737	122.729166666805	54.104166666988	0.0100672496512827
738	122.770833333473	54.104166666988	0.0119083194572135
739	122.81250000014	54.104166666988	0.0118222777031506
740	122.854166666808	54.104166666988	0.0119684155747704
741	122.895833333476	54.104166666988	0.0109684129175448
742	122.937500000143	54.104166666988	0.0105360817127945
743	122.979166666811	54.104166666988	0.011063507827708
744	123.020833333478	54.104166666988	0.0106179973349655
745	123.062500000146	54.104166666988	0.0114429297470781
746	123.104166666813	54.104166666988	0.0117536534537287
747	123.145833333481	54.104166666988	0.0115240709885614
748	123.187500000148	54.104166666988	0.0115664809789077
749	123.229166666816	54.104166666988	0.0105813166445334
750	123.270833333483	54.104166666988	0.011550861797584
751	123.312500000151	54.104166666988	0.0114864647533835
752	123.354166666818	54.104166666988	0.0119840265934944
753	123.437500000153	54.104166666988	0.0125249683271514
754	123.520833333488	54.104166666988	0.0115566643746445
755	123.562500000156	54.104166666988	0.0115517459995096
756	123.604166666823	54.104166666988	0.0113691728281809
757	123.645833333491	54.104166666988	0.0113073344388455
758	123.687500000158	54.104166666988	0.0111523380843274
759	123.729166666826	54.104166666988	0.00981216233074401
760	123.770833333494	54.104166666988	0.0101097322823588
761	123.812500000161	54.104166666988	0.0099149826341861
762	123.854166666829	54.104166666988	0.0101648867212307
763	123.895833333496	54.104166666988	0.00968938762113909
764	123.937500000164	54.104166666988	0.00910055890119281
765	123.979166666831	54.104166666988	0.00947658021916967
766	124.020833333499	54.104166666988	0.0104671368784622
767	124.062500000166	54.104166666988	0.0117117491733989
768	124.104166666834	54.104166666988	0.011308724969904
769	124.145833333501	54.104166666988	0.0106403451501534
770	124.187500000169	54.104166666988	0.0116832682398368
771	124.229166666836	54.104166666988	0.0109625205634869
772	124.270833333504	54.104166666988	0.0105685773241086
773	124.312500000171	54.104166666988	0.0114298400437478
774	124.354166666839	54.104166666988	0.0100500474977989
775	124.395833333506	54.104166666988	0.0105540959286916
776	124.437500000174	54.104166666988	0.00954616860709294
777	124.479166666841	54.104166666988	0.0088396560871952
778	124.520833333509	54.104166666988	0.0086896274944645
779	124.645833333512	54.104166666988	0.00971335898641192
780	124.687500000179	54.104166666988	0.0109814771409953
781	124.729166666847	54.104166666988	0.0110912706613512
782	124.770833333514	54.104166666988	0.0113641378924087
783	124.812500000182	54.104166666988	0.0113271426095053
784	124.854166666849	54.104166666988	0.0116353121268996
785	124.895833333517	54.104166666988	0.0116762014699385
786	124.979166666852	54.104166666988	0.0117677853585853
787	125.020833333519	54.104166666988	0.0117685129133252
788	125.062500000187	54.104166666988	0.0114541007187504
789	125.104166666854	54.104166666988	0.0111896432515414
790	125.145833333522	54.104166666988	0.0112307317840481
791	125.187500000189	54.104166666988	0.0116734163509668
792	125.229166666857	54.104166666988	0.0115814034871179
793	125.270833333524	54.104166666988	0.0112996535380235
794	125.312500000192	54.104166666988	0.0111961265949343
795	125.35416666686	54.104166666988	0.0115543940381918
796	125.395833333527	54.104166666988	0.0113319715554814
797	125.437500000195	54.104166666988	0.0111081037009252
798	125.52083333353	54.104166666988	0.0103682855570736
799	120.104166666751	54.0625000003205	0.0178696064487553
800	120.145833333419	54.0625000003205	0.0182463642896032
801	120.187500000086	54.0625000003205	0.0174190837360275
802	120.229166666754	54.0625000003205	0.0185611818389306
803	120.270833333421	54.0625000003205	0.018546508727075
804	120.312500000089	54.0625000003205	0.0178193519834297
805	120.354166666756	54.0625000003205	0.0176526453140718
806	120.395833333424	54.0625000003205	0.0177288465823642
807	120.437500000091	54.0625000003205	0.0174162936735372
808	120.479166666759	54.0625000003205	0.0171258290614691
809	120.520833333427	54.0625000003205	0.0162921754864354
810	120.562500000094	54.0625000003205	0.0148822748876044
811	120.604166666762	54.0625000003205	0.0131091338168176
812	120.645833333429	54.0625000003205	0.0131464284690943
813	120.687500000097	54.0625000003205	0.0135923009090505
814	120.729166666764	54.0625000003205	0.0128017967582201
815	120.770833333432	54.0625000003205	0.0120979779375086
816	120.812500000099	54.0625000003205	0.0124736463105738
817	120.854166666767	54.0625000003205	0.0149508267163967
818	120.895833333434	54.0625000003205	0.0166110179756581
819	120.937500000102	54.0625000003205	0.0155421457040397
820	120.979166666769	54.0625000003205	0.0153961130142657
821	121.020833333437	54.0625000003205	0.014163173999235
822	121.062500000104	54.0625000003205	0.0128255766879338
823	121.104166666772	54.0625000003205	0.0126000949704993
824	121.145833333439	54.0625000003205	0.0121689666883958
825	121.187500000107	54.0625000003205	0.0109342613799538
826	121.229166666774	54.0625000003205	0.010233246203844
827	121.270833333442	54.0625000003205	0.0104763625691938
828	121.31250000011	54.0625000003205	0.010112483993791
829	121.354166666777	54.0625000003205	0.0107934650118971
830	121.395833333445	54.0625000003205	0.0105770029730894
831	121.437500000112	54.0625000003205	0.0103633664012744
832	121.47916666678	54.0625000003205	0.0114000052809695
833	121.520833333447	54.0625000003205	0.0118514304650639
834	121.604166666782	54.0625000003205	0.0108962964261736
835	121.64583333345	54.0625000003205	0.0102369502099329
836	121.687500000117	54.0625000003205	0.0101579928430439
837	121.729166666785	54.0625000003205	0.0107369663540792
838	121.770833333452	54.0625000003205	0.010795857977555
839	121.81250000012	54.0625000003205	0.0103346411466653
840	121.854166666787	54.0625000003205	0.0107948110470108
841	121.895833333455	54.0625000003205	0.0118882687427104
842	121.97916666679	54.0625000003205	0.0123691982104356
843	122.020833333457	54.0625000003205	0.0106803496230696
844	122.062500000125	54.0625000003205	0.0103896591849552
845	122.104166666793	54.0625000003205	0.0120362829977684
846	122.14583333346	54.0625000003205	0.011952591270959
847	122.187500000128	54.0625000003205	0.0102827548617272
848	122.229166666795	54.0625000003205	0.0100133916363882
849	122.270833333463	54.0625000003205	0.0120383032485551
850	122.31250000013	54.0625000003205	0.0102636091447661
851	122.354166666798	54.0625000003205	0.00996953806046954
852	122.395833333465	54.0625000003205	0.00990113559846754
853	122.437500000133	54.0625000003205	0.00996885358936417
854	122.4791666668	54.0625000003205	0.00999112113533708
855	122.520833333468	54.0625000003205	0.00999188178320213
856	122.562500000135	54.0625000003205	0.0101727907616249
857	122.604166666803	54.0625000003205	0.010953384288839
858	122.64583333347	54.0625000003205	0.0112367278520425
859	122.729166666805	54.0625000003205	0.0105702710466191
860	122.770833333473	54.0625000003205	0.0106708591226837
861	122.81250000014	54.0625000003205	0.0118889527204207
862	122.854166666808	54.0625000003205	0.012045589578411
863	122.895833333476	54.0625000003205	0.011754553232237
864	122.937500000143	54.0625000003205	0.0119899934002964
865	122.979166666811	54.0625000003205	0.0106371855136533
866	123.020833333478	54.0625000003205	0.0108436086712931
867	123.062500000146	54.0625000003205	0.0105912769128857
868	123.104166666813	54.0625000003205	0.0118290618076668
869	123.145833333481	54.0625000003205	0.0118581782912514
870	123.187500000148	54.0625000003205	0.0118233354193687
871	123.229166666816	54.0625000003205	0.0117511911557127
872	123.270833333483	54.0625000003205	0.0117767677511326
873	123.395833333486	54.0625000003205	0.012967041755358
874	123.437500000153	54.0625000003205	0.0129572571590771
875	123.479166666821	54.0625000003205	0.0115371154743052
876	123.520833333488	54.0625000003205	0.0110722282584179
877	123.562500000156	54.0625000003205	0.0113114756353095
878	123.604166666823	54.0625000003205	0.0103188983495809
879	123.645833333491	54.0625000003205	0.0113069854844182
880	123.687500000158	54.0625000003205	0.00989925210445443
881	123.729166666826	54.0625000003205	0.00922219297467432
882	123.770833333494	54.0625000003205	0.00925355535742842
883	123.812500000161	54.0625000003205	0.00931530536764831
884	123.854166666829	54.0625000003205	0.00932785647443288
885	123.895833333496	54.0625000003205	0.00920372826863253
886	123.937500000164	54.0625000003205	0.00944029317350921
887	123.979166666831	54.0625000003205	0.00955716659044019
888	124.020833333499	54.0625000003205	0.0105427902002797
889	124.062500000166	54.0625000003205	0.0109613227468025
890	124.104166666834	54.0625000003205	0.0115954456128857
891	124.229166666836	54.0625000003205	0.0116213173509688
892	124.270833333504	54.0625000003205	0.0114873019630554
893	124.312500000171	54.0625000003205	0.0126901765602239
894	124.354166666839	54.0625000003205	0.0108332752802615
895	124.395833333506	54.0625000003205	0.0102829087284351
896	124.437500000174	54.0625000003205	0.0102157796126369
897	124.479166666841	54.0625000003205	0.0102176444955007
898	124.520833333509	54.0625000003205	0.00951889851653677
899	124.562500000177	54.0625000003205	0.0085810597063346
900	124.604166666844	54.0625000003205	0.00873055521301994
901	124.645833333512	54.0625000003205	0.00900430999530274
902	124.687500000179	54.0625000003205	0.00902021429622995
903	124.729166666847	54.0625000003205	0.00937416690407711
904	124.770833333514	54.0625000003205	0.00978559356324542
905	124.812500000182	54.0625000003205	0.0111969856460832
906	124.854166666849	54.0625000003205	0.0115911517734862
907	124.895833333517	54.0625000003205	0.0118519783652855
908	124.937500000184	54.0625000003205	0.0117432474378165
909	124.979166666852	54.0625000003205	0.0118292961665203
910	125.020833333519	54.0625000003205	0.0120084172454236
911	125.104166666854	54.0625000003205	0.0119057366153549
912	125.145833333522	54.0625000003205	0.0117391302039997
913	125.187500000189	54.0625000003205	0.0117723518854026
914	125.229166666857	54.0625000003205	0.0115592558301036
915	125.270833333524	54.0625000003205	0.0115722606407012
916	125.312500000192	54.0625000003205	0.0118283638761671
917	125.35416666686	54.0625000003205	0.01271598689898
918	125.395833333527	54.0625000003205	0.011708699178681
919	125.437500000195	54.0625000003205	0.0115856201089543
920	125.479166666862	54.0625000003205	0.0115514803850932
921	125.52083333353	54.0625000003205	0.0108833339032284
922	125.562500000197	54.0625000003205	0.0111116774436293
923	125.604166666865	54.0625000003205	0.0107583091372533
924	120.145833333419	54.0208333336529	0.0172005667656558
925	120.187500000086	54.0208333336529	0.0170169400452772
926	120.229166666754	54.0208333336529	0.0170314614852816
927	120.270833333421	54.0208333336529	0.0169617243568562
928	120.312500000089	54.0208333336529	0.0173965169121315
929	120.354166666756	54.0208333336529	0.017219607943312
930	120.395833333424	54.0208333336529	0.0181631147726281
931	120.437500000091	54.0208333336529	0.0176180665825552
932	120.479166666759	54.0208333336529	0.0175304930717288
933	120.520833333427	54.0208333336529	0.0184464972944499
934	120.562500000094	54.0208333336529	0.0177840376299548
935	120.604166666762	54.0208333336529	0.0134275053044416
936	120.645833333429	54.0208333336529	0.0124420733707975
937	120.687500000097	54.0208333336529	0.012540045310465
938	120.729166666764	54.0208333336529	0.0132839063984012
939	120.770833333432	54.0208333336529	0.0109530208802922
940	120.812500000099	54.0208333336529	0.0130036732271081
941	120.854166666767	54.0208333336529	0.0167364505736949
942	120.895833333434	54.0208333336529	0.0151308174087119
943	120.937500000102	54.0208333336529	0.0133643914914529
944	121.020833333437	54.0208333336529	0.013058406007326
945	121.062500000104	54.0208333336529	0.0137141530119485
946	121.104166666772	54.0208333336529	0.0125905039282152
947	121.145833333439	54.0208333336529	0.0119852898979877
948	121.187500000107	54.0208333336529	0.0116080119119934
949	121.229166666774	54.0208333336529	0.0110988178310551
950	121.270833333442	54.0208333336529	0.0107991181463088
951	121.354166666777	54.0208333336529	0.0123070931745111
952	121.395833333445	54.0208333336529	0.0123739620514551
953	121.437500000112	54.0208333336529	0.0112319783709944
954	121.47916666678	54.0208333336529	0.0108939259241335
955	121.520833333447	54.0208333336529	0.0107198985585495
956	121.562500000115	54.0208333336529	0.0109841419061929
957	121.604166666782	54.0208333336529	0.0104952812650236
958	121.64583333345	54.0208333336529	0.0104564256772214
959	121.687500000117	54.0208333336529	0.010623810236036
960	121.729166666785	54.0208333336529	0.0132192694971762
961	121.770833333452	54.0208333336529	0.0122887076845456
962	121.81250000012	54.0208333336529	0.0120366847813741
963	121.854166666787	54.0208333336529	0.0122959229154225
964	121.895833333455	54.0208333336529	0.0124082714934589
965	121.937500000122	54.0208333336529	0.0124779856993714
966	121.97916666679	54.0208333336529	0.012006403181675
967	122.062500000125	54.0208333336529	0.0115858567045358
968	122.104166666793	54.0208333336529	0.0118881683361228
969	122.14583333346	54.0208333336529	0.0119171466921062
970	122.187500000128	54.0208333336529	0.0120112640508132
971	122.229166666795	54.0208333336529	0.011940165712541
972	122.270833333463	54.0208333336529	0.0120028613774888
973	122.31250000013	54.0208333336529	0.0118180206279257
974	122.354166666798	54.0208333336529	0.0114075082959939
975	122.395833333465	54.0208333336529	0.0103482225788434
976	122.437500000133	54.0208333336529	0.0103894487872872
977	122.4791666668	54.0208333336529	0.0104904676344857
978	122.520833333468	54.0208333336529	0.0100449408120603
979	122.562500000135	54.0208333336529	0.0114293076977103
980	122.604166666803	54.0208333336529	0.0106748839388199
981	122.64583333347	54.0208333336529	0.011776990180988
982	122.687500000138	54.0208333336529	0.0120075028397092
983	122.729166666805	54.0208333336529	0.0106735949794712
984	122.770833333473	54.0208333336529	0.011852374634247
985	122.854166666808	54.0208333336529	0.0134721709994326
986	122.895833333476	54.0208333336529	0.0130989641730168
987	122.937500000143	54.0208333336529	0.0118651880020763
988	122.979166666811	54.0208333336529	0.0110177521497412
989	123.020833333478	54.0208333336529	0.0104765611752343
990	123.062500000146	54.0208333336529	0.0113960451690367
991	123.104166666813	54.0208333336529	0.0117314196610227
992	123.145833333481	54.0208333336529	0.0117648110158621
993	123.187500000148	54.0208333336529	0.0118112023727803
994	123.229166666816	54.0208333336529	0.0117122560153204
995	123.312500000151	54.0208333336529	0.0116192369828462
996	123.354166666818	54.0208333336529	0.0116928039000593
997	123.437500000153	54.0208333336529	0.0130742157175961
998	123.479166666821	54.0208333336529	0.0102058612239107
999	123.520833333488	54.0208333336529	0.00971768037906915
1000	123.562500000156	54.0208333336529	0.00973445723782028
1001	123.604166666823	54.0208333336529	0.00965975545310467
1002	123.645833333491	54.0208333336529	0.00962439118651664
1003	123.687500000158	54.0208333336529	0.00993568447360375
1004	123.729166666826	54.0208333336529	0.00977882814989691
1005	123.770833333494	54.0208333336529	0.00944245981401151
1006	123.812500000161	54.0208333336529	0.00949045403435765
1007	123.854166666829	54.0208333336529	0.00947950505099306
1008	123.937500000164	54.0208333336529	0.0102491418321218
1009	123.979166666831	54.0208333336529	0.00974054571471824
1010	124.020833333499	54.0208333336529	0.0101250150183095
1011	124.062500000166	54.0208333336529	0.00960943634148593
1012	124.104166666834	54.0208333336529	0.00925162695425713
1013	124.145833333501	54.0208333336529	0.00902525593830015
1014	124.187500000169	54.0208333336529	0.0090774812324988
1015	124.229166666836	54.0208333336529	0.00906359894482887
1016	124.270833333504	54.0208333336529	0.00960220144798043
1017	124.312500000171	54.0208333336529	0.00967219081337244
1018	124.354166666839	54.0208333336529	0.0106650009375129
1019	124.395833333506	54.0208333336529	0.0117274782228664
1020	124.437500000174	54.0208333336529	0.0118606410655059
1021	124.479166666841	54.0208333336529	0.0127835697489725
1022	124.562500000177	54.0208333336529	0.0108217371018838
1023	124.604166666844	54.0208333336529	0.0104572517819953
1024	124.645833333512	54.0208333336529	0.00966710936424442
1025	124.687500000179	54.0208333336529	0.00952565704484224
1026	124.729166666847	54.0208333336529	0.00939928743539602
1027	124.770833333514	54.0208333336529	0.0096821116253016
1028	124.812500000182	54.0208333336529	0.0103731493895519
1029	124.895833333517	54.0208333336529	0.0115071369033898
1030	124.937500000184	54.0208333336529	0.0117296615969215
1031	124.979166666852	54.0208333336529	0.0119735806238343
1032	125.020833333519	54.0208333336529	0.0121616580052359
1033	125.062500000187	54.0208333336529	0.0120838147365728
1034	125.104166666854	54.0208333336529	0.0119800537271964
1035	125.145833333522	54.0208333336529	0.0130512933991535
1036	125.229166666857	54.0208333336529	0.0119033242187685
1037	125.35416666686	54.0208333336529	0.0131705515472011
1038	125.395833333527	54.0208333336529	0.0130842348325612
1039	125.437500000195	54.0208333336529	0.0130911770957376
1040	125.479166666862	54.0208333336529	0.0119230530068788
1041	125.52083333353	54.0208333336529	0.0116215588021939
1042	125.562500000197	54.0208333336529	0.0116949560103674
1043	125.645833333532	54.0208333336529	0.0116809943431036
1044	125.729166666867	54.0208333336529	0.011957633268398
1045	120.104166666751	53.9791666669854	0.0159543076867121
1046	120.145833333419	53.9791666669854	0.0170936965389122
1047	120.187500000086	53.9791666669854	0.017124672793146
1048	120.229166666754	53.9791666669854	0.0159747142438604
1049	120.270833333421	53.9791666669854	0.0159095355272214
1050	120.354166666756	53.9791666669854	0.0185313905687656
1051	120.479166666759	53.9791666669854	0.017394762296459
1052	120.520833333427	53.9791666669854	0.0168169455704877
1053	120.562500000094	53.9791666669854	0.01689212627817
1054	120.604166666762	53.9791666669854	0.0159189465276046
1055	120.645833333429	53.9791666669854	0.0133649367372464
1056	120.687500000097	53.9791666669854	0.0119352661028291
1057	120.729166666764	53.9791666669854	0.011054888472938
1058	120.770833333432	53.9791666669854	0.0119543224791312
1059	120.812500000099	53.9791666669854	0.0132615371059957
1060	120.895833333434	53.9791666669854	0.0149376730266562
1061	120.937500000102	53.9791666669854	0.0124840774815612
1062	120.979166666769	53.9791666669854	0.0129709802135289
1063	121.020833333437	53.9791666669854	0.0121171004492425
1064	121.062500000104	53.9791666669854	0.0128453898066282
1065	121.104166666772	53.9791666669854	0.0124717884973313
1066	121.145833333439	53.9791666669854	0.0110181300011516
1067	121.187500000107	53.9791666669854	0.0106885782183988
1068	121.270833333442	53.9791666669854	0.0110610598741492
1069	121.31250000011	53.9791666669854	0.0126025571161432
1070	121.354166666777	53.9791666669854	0.0119171229215826
1071	121.395833333445	53.9791666669854	0.0122284128081651
1072	121.437500000112	53.9791666669854	0.0127188623238185
1073	121.47916666678	53.9791666669854	0.0114172470808605
1074	121.520833333447	53.9791666669854	0.0106316220877365
1075	121.562500000115	53.9791666669854	0.0100498110815947
1076	121.604166666782	53.9791666669854	0.0106620902748386
1077	121.64583333345	53.9791666669854	0.0111727774536883
1078	121.729166666785	53.9791666669854	0.0126456582043045
1079	121.770833333452	53.9791666669854	0.0124360753540141
1080	121.81250000012	53.9791666669854	0.0119665730093518
1081	121.854166666787	53.9791666669854	0.0129199539066284
1082	121.895833333455	53.9791666669854	0.0133471038715348
1083	121.97916666679	53.9791666669854	0.0141500152590586
1084	122.020833333457	53.9791666669854	0.0120633021490142
1085	122.062500000125	53.9791666669854	0.0119621802235504
1086	122.14583333346	53.9791666669854	0.0120649415919782
1087	122.187500000128	53.9791666669854	0.0120796386711372
1088	122.229166666795	53.9791666669854	0.0117656291118992
1089	122.270833333463	53.9791666669854	0.0119297476321501
1090	122.31250000013	53.9791666669854	0.0120431017300692
1091	122.354166666798	53.9791666669854	0.0118249514599676
1092	122.395833333465	53.9791666669854	0.0118295709007364
1093	122.437500000133	53.9791666669854	0.0110324821926129
1094	122.4791666668	53.9791666669854	0.0117023111800809
1095	122.562500000135	53.9791666669854	0.0106100745753448
1096	122.604166666803	53.9791666669854	0.010806807672533
1097	122.64583333347	53.9791666669854	0.0119846148861772
1098	122.687500000138	53.9791666669854	0.011947300888926
1099	122.729166666805	53.9791666669854	0.0118270963665525
1100	122.81250000014	53.9791666669854	0.0117907529777497
1101	122.854166666808	53.9791666669854	0.0120239570529251
1102	122.895833333476	53.9791666669854	0.0117410214791134
1103	122.937500000143	53.9791666669854	0.0117799051484927
1104	122.979166666811	53.9791666669854	0.010059310036735
1105	123.020833333478	53.9791666669854	0.00999512341197308
1106	123.062500000146	53.9791666669854	0.0106440926952257
1107	123.104166666813	53.9791666669854	0.0115192815416746
1108	123.145833333481	53.9791666669854	0.0113590160388002
1109	123.229166666816	53.9791666669854	0.0110811180568697
1110	123.270833333483	53.9791666669854	0.0116042963552692
1111	123.312500000151	53.9791666669854	0.0122200967698515
1112	123.354166666818	53.9791666669854	0.0133286032781463
1113	123.395833333486	53.9791666669854	0.0116208456170247
1114	123.437500000153	53.9791666669854	0.00969749087000339
1115	123.479166666821	53.9791666669854	0.00976499730459183
1116	123.520833333488	53.9791666669854	0.0102099983486627
1117	123.562500000156	53.9791666669854	0.00959997869531345
1118	123.604166666823	53.9791666669854	0.00928979998161857
1119	123.687500000158	53.9791666669854	0.0109167535710422
1120	123.729166666826	53.9791666669854	0.0114616725103079
1121	123.770833333494	53.9791666669854	0.0108402282772414
1122	123.812500000161	53.9791666669854	0.0112446079677323
1123	123.854166666829	53.9791666669854	0.011176549413089
1124	123.895833333496	53.9791666669854	0.0115092591767405
1125	123.937500000164	53.9791666669854	0.0121146996870396
1126	123.979166666831	53.9791666669854	0.0117564360955091
1127	124.020833333499	53.9791666669854	0.0101408232565986
1128	124.062500000166	53.9791666669854	0.00945367827277521
1129	124.104166666834	53.9791666669854	0.0105585191175848
1130	124.145833333501	53.9791666669854	0.00915910401950094
1131	124.187500000169	53.9791666669854	0.00925675450772844
1132	124.229166666836	53.9791666669854	0.0092076319685559
1133	124.270833333504	53.9791666669854	0.00916364459399885
1134	124.312500000171	53.9791666669854	0.00937029416644325
1135	124.354166666839	53.9791666669854	0.00928258842308224
1136	124.395833333506	53.9791666669854	0.00991231080499542
1137	124.437500000174	53.9791666669854	0.0104838655810317
1138	124.520833333509	53.9791666669854	0.0105876060524411
1139	124.562500000177	53.9791666669854	0.00973289691817836
1140	124.604166666844	53.9791666669854	0.00968799868476918
1141	124.645833333512	53.9791666669854	0.00919825029422473
1142	124.687500000179	53.9791666669854	0.00907628228353162
1143	124.729166666847	53.9791666669854	0.00935345366525554
1144	124.770833333514	53.9791666669854	0.00980933084302557
1145	124.812500000182	53.9791666669854	0.00987693569017938
1146	124.854166666849	53.9791666669854	0.0113348443546494
1147	124.895833333517	53.9791666669854	0.0115761611077514
1148	124.937500000184	53.9791666669854	0.0118341873955814
1149	124.979166666852	53.9791666669854	0.0115407011718496
1150	125.020833333519	53.9791666669854	0.0113313943524256
1151	125.062500000187	53.9791666669854	0.0113370700854373
1152	125.104166666854	53.9791666669854	0.0113211921774856
1153	125.187500000189	53.9791666669854	0.0143092345597761
1154	125.229166666857	53.9791666669854	0.0133411198433268
1155	125.312500000192	53.9791666669854	0.0131431297624294
1156	125.35416666686	53.9791666669854	0.0142962401210785
1157	125.395833333527	53.9791666669854	0.0129440872796756
1158	125.437500000195	53.9791666669854	0.0129613030789868
1159	125.479166666862	53.9791666669854	0.0117267105971359
1160	125.562500000197	53.9791666669854	0.0115174333209271
1161	125.604166666865	53.9791666669854	0.0117973439492079
1162	125.645833333532	53.9791666669854	0.012576808687499
1163	125.6875000002	53.9791666669854	0.0129740199456784
1164	125.729166666867	53.9791666669854	0.0132932585907596
1165	125.770833333535	53.9791666669854	0.011832514772931
1166	125.812500000202	53.9791666669854	0.0119863812139507
1167	125.85416666687	53.9791666669854	0.01218496968298
1168	125.895833333537	53.9791666669854	0.0148706181798221
1169	120.062500000084	53.9375000003178	0.0145470375929902
1170	120.104166666751	53.9375000003178	0.0161313856026076
1171	120.145833333419	53.9375000003178	0.0172513851269507
1172	120.187500000086	53.9375000003178	0.0162639948881138
1173	120.229166666754	53.9375000003178	0.0158096026777681
1174	120.270833333421	53.9375000003178	0.0170348685914948
1175	120.312500000089	53.9375000003178	0.0172684576447018
1176	120.354166666756	53.9375000003178	0.0170010300198602
1177	120.395833333424	53.9375000003178	0.0155740469437926
1178	120.437500000091	53.9375000003178	0.0141041554081764
1179	120.479166666759	53.9375000003178	0.0140106318655758
1180	120.520833333427	53.9375000003178	0.0156404712926295
1181	120.562500000094	53.9375000003178	0.0152510892713554
1182	120.645833333429	53.9375000003178	0.0133635006527992
1183	120.687500000097	53.9375000003178	0.0130191323280296
1184	120.729166666764	53.9375000003178	0.011656433877027
1185	120.770833333432	53.9375000003178	0.0111369840255599
1186	120.812500000099	53.9375000003178	0.0123970278744876
1187	120.854166666767	53.9375000003178	0.0123579245331062
1188	120.895833333434	53.9375000003178	0.0118665082535854
1189	120.937500000102	53.9375000003178	0.0113842910121603
1190	120.979166666769	53.9375000003178	0.0123850163651385
1191	121.020833333437	53.9375000003178	0.0114006203449191
1192	121.062500000104	53.9375000003178	0.0121237610069456
1193	121.104166666772	53.9375000003178	0.010572935197248
1194	121.145833333439	53.9375000003178	0.0111157394388238
1195	121.187500000107	53.9375000003178	0.0108300631391178
1196	121.229166666774	53.9375000003178	0.0109989809945583
1197	121.270833333442	53.9375000003178	0.0121251267686381
1198	121.31250000011	53.9375000003178	0.012680307068245
1199	121.354166666777	53.9375000003178	0.0125344041102515
1200	121.395833333445	53.9375000003178	0.0107057822254893
1201	121.437500000112	53.9375000003178	0.0111201841559588
1202	121.520833333447	53.9375000003178	0.0117664705181548
1203	121.604166666782	53.9375000003178	0.0128027502738827
1204	121.64583333345	53.9375000003178	0.0108575682568162
1205	121.687500000117	53.9375000003178	0.0124713960405315
1206	121.729166666785	53.9375000003178	0.0129331905607771
1207	121.770833333452	53.9375000003178	0.0116324842069755
1208	121.81250000012	53.9375000003178	0.0124171283695292
1209	121.854166666787	53.9375000003178	0.0111498090755906
1210	121.895833333455	53.9375000003178	0.0122074764112274
1211	121.937500000122	53.9375000003178	0.0144183660814811
1212	121.97916666679	53.9375000003178	0.0145359499813635
1213	122.020833333457	53.9375000003178	0.0132677492837994
1214	122.062500000125	53.9375000003178	0.0120763379932036
1215	122.104166666793	53.9375000003178	0.0119821500806305
1216	122.14583333346	53.9375000003178	0.0123920803469208
1217	122.187500000128	53.9375000003178	0.011783651231453
1218	122.229166666795	53.9375000003178	0.0119382013182189
1219	122.270833333463	53.9375000003178	0.0120575156682239
1220	122.31250000013	53.9375000003178	0.0119327521862016
1221	122.354166666798	53.9375000003178	0.0118537962603499
1222	122.395833333465	53.9375000003178	0.0120082739131765
1223	122.437500000133	53.9375000003178	0.011857489612932
1224	122.4791666668	53.9375000003178	0.0119602105793699
1225	122.520833333468	53.9375000003178	0.0104904372745547
1226	122.562500000135	53.9375000003178	0.0102250755708386
1227	122.604166666803	53.9375000003178	0.00993080229738578
1228	122.64583333347	53.9375000003178	0.0118791196449705
1229	122.687500000138	53.9375000003178	0.0117794941184696
1230	122.729166666805	53.9375000003178	0.0119608042813461
1231	122.770833333473	53.9375000003178	0.0119878027536247
1232	122.81250000014	53.9375000003178	0.0133087633073259
1233	122.895833333476	53.9375000003178	0.00996906580290858
1234	122.937500000143	53.9375000003178	0.0103325898449983
1235	122.979166666811	53.9375000003178	0.00986827831101938
1236	123.020833333478	53.9375000003178	0.0101068989292623
1237	123.062500000146	53.9375000003178	0.0103238763977841
1238	123.104166666813	53.9375000003178	0.010569553012565
1239	123.145833333481	53.9375000003178	0.0100191504942123
1240	123.187500000148	53.9375000003178	0.0114501174308384
1241	123.229166666816	53.9375000003178	0.0118020503483321
1242	123.312500000151	53.9375000003178	0.014031252232032
1243	123.354166666818	53.9375000003178	0.0124528679938081
1244	123.395833333486	53.9375000003178	0.00986190896366403
1245	123.437500000153	53.9375000003178	0.00988105328384577
1246	123.479166666821	53.9375000003178	0.0114983611406416
1247	123.520833333488	53.9375000003178	0.00965627696296329
1248	123.562500000156	53.9375000003178	0.0103788787761011
1249	123.604166666823	53.9375000003178	0.00969452354989611
1250	123.645833333491	53.9375000003178	0.00938209122654338
1251	123.687500000158	53.9375000003178	0.00960055721190656
1252	123.729166666826	53.9375000003178	0.0101686257260605
1253	123.770833333494	53.9375000003178	0.0115497973059192
1254	123.812500000161	53.9375000003178	0.0125865117641481
1255	123.854166666829	53.9375000003178	0.0113946411029625
1256	123.895833333496	53.9375000003178	0.0105479225859781
1257	123.937500000164	53.9375000003178	0.00980878002580629
1258	123.979166666831	53.9375000003178	0.009442314424058
1259	124.020833333499	53.9375000003178	0.00916634166175381
1260	124.062500000166	53.9375000003178	0.00944124253604384
1261	124.104166666834	53.9375000003178	0.00934594786528662
1262	124.145833333501	53.9375000003178	0.00887759583536349
1263	124.187500000169	53.9375000003178	0.00909519030111244
1264	124.229166666836	53.9375000003178	0.00931088969932329
1265	124.270833333504	53.9375000003178	0.00873020084254458
1266	124.312500000171	53.9375000003178	0.00883214663363841
1267	124.354166666839	53.9375000003178	0.00936833302404162
1268	124.395833333506	53.9375000003178	0.0104110000275823
1269	124.437500000174	53.9375000003178	0.0105150453039498
1270	124.479166666841	53.9375000003178	0.0106755745157272
1271	124.520833333509	53.9375000003178	0.00969323311396526
1272	124.562500000177	53.9375000003178	0.00928604359836465
1273	124.604166666844	53.9375000003178	0.0088005918902377
1274	124.645833333512	53.9375000003178	0.00915063429915754
1275	124.687500000179	53.9375000003178	0.00948750029897419
1276	124.729166666847	53.9375000003178	0.0100378255819904
1277	124.770833333514	53.9375000003178	0.0102647865249416
1278	124.812500000182	53.9375000003178	0.0110313978311106
1279	124.854166666849	53.9375000003178	0.0114585406874512
1280	124.937500000184	53.9375000003178	0.0113778626513422
1281	125.020833333519	53.9375000003178	0.0112914262596651
1282	125.062500000187	53.9375000003178	0.0115972818708866
1283	125.104166666854	53.9375000003178	0.0120755715564298
1284	125.145833333522	53.9375000003178	0.013484800857214
1285	125.187500000189	53.9375000003178	0.0142824911514555
1286	125.229166666857	53.9375000003178	0.0138065612881755
1287	125.270833333524	53.9375000003178	0.0138916660511148
1288	125.312500000192	53.9375000003178	0.0141535717533066
1289	125.35416666686	53.9375000003178	0.0132480686387077
1290	125.395833333527	53.9375000003178	0.0138895547544154
1291	125.437500000195	53.9375000003178	0.0127655920985767
1292	125.479166666862	53.9375000003178	0.011275124204074
1293	125.52083333353	53.9375000003178	0.0117807743640878
1294	125.562500000197	53.9375000003178	0.0128596748264697
1295	125.604166666865	53.9375000003178	0.0129453946521674
1296	125.645833333532	53.9375000003178	0.0130827079493528
1297	125.6875000002	53.9375000003178	0.0139401104921534
1298	125.729166666867	53.9375000003178	0.0144290450260698
1299	125.770833333535	53.9375000003178	0.0136887923726882
1300	125.812500000202	53.9375000003178	0.0136639907401491
1301	125.85416666687	53.9375000003178	0.0145398662062266
1302	125.895833333537	53.9375000003178	0.01574105949258
1303	125.937500000205	53.9375000003178	0.0175114573010475
1304	125.979166666872	53.9375000003178	0.0177878779194843
1305	126.02083333354	53.9375000003178	0.0175574532102805
1306	120.062500000084	53.8958333336503	0.0147354570377861
1307	120.104166666751	53.8958333336503	0.0144309237042512
1308	120.145833333419	53.8958333336503	0.0150102742306777
1309	120.187500000086	53.8958333336503	0.0164949371372291
1310	120.229166666754	53.8958333336503	0.0174320843856968
1311	120.270833333421	53.8958333336503	0.0172771460796171
1312	120.312500000089	53.8958333336503	0.0171911411382311
1313	120.354166666756	53.8958333336503	0.01799546187643
1314	120.395833333424	53.8958333336503	0.0170122804529986
1315	120.437500000091	53.8958333336503	0.0152373339039414
1316	120.479166666759	53.8958333336503	0.0132905619050759
1317	120.520833333427	53.8958333336503	0.0136152966672676
1318	120.562500000094	53.8958333336503	0.0129208998316411
1319	120.604166666762	53.8958333336503	0.0134722314409591
1320	120.687500000097	53.8958333336503	0.0126790424245414
1321	120.729166666764	53.8958333336503	0.0124045245805182
1322	120.812500000099	53.8958333336503	0.0114197755657123
1323	120.854166666767	53.8958333336503	0.0112074165271921
1324	120.895833333434	53.8958333336503	0.0106995765318341
1325	120.979166666769	53.8958333336503	0.0103473417619989
1326	121.020833333437	53.8958333336503	0.0109641972791157
1327	121.104166666772	53.8958333336503	0.0112013334624743
1328	121.145833333439	53.8958333336503	0.0122294768676066
1329	121.187500000107	53.8958333336503	0.0124990233439801
1330	121.229166666774	53.8958333336503	0.0126035955528913
1331	121.270833333442	53.8958333336503	0.0136041744463495
1332	121.31250000011	53.8958333336503	0.0137928082139615
1333	121.354166666777	53.8958333336503	0.0110634465696049
1334	121.395833333445	53.8958333336503	0.0111447820296967
1335	121.437500000112	53.8958333336503	0.0104527770237951
1336	121.47916666678	53.8958333336503	0.0112265538372235
1337	121.520833333447	53.8958333336503	0.0110769507286078
1338	121.562500000115	53.8958333336503	0.0115653870284199
1339	121.604166666782	53.8958333336503	0.0130548335990414
1340	121.64583333345	53.8958333336503	0.0126836601686263
1341	121.687500000117	53.8958333336503	0.0132080455982663
1342	121.729166666785	53.8958333336503	0.0126067766543825
1343	121.770833333452	53.8958333336503	0.0131624436509005
1344	121.81250000012	53.8958333336503	0.0127888694491997
1345	121.854166666787	53.8958333336503	0.0123600856083003
1346	121.895833333455	53.8958333336503	0.0120562070218691
1347	121.937500000122	53.8958333336503	0.0122411333142204
1348	121.97916666679	53.8958333336503	0.0136973187758113
1349	122.020833333457	53.8958333336503	0.014230676369336
1350	122.062500000125	53.8958333336503	0.0129266320268458
1351	122.104166666793	53.8958333336503	0.012084145279474
1352	122.14583333346	53.8958333336503	0.0119318969245427
1353	122.187500000128	53.8958333336503	0.0120216954235174
1354	122.229166666795	53.8958333336503	0.0121810152629989
1355	122.270833333463	53.8958333336503	0.0129860828076581
1356	122.31250000013	53.8958333336503	0.0119318637698855
1357	122.354166666798	53.8958333336503	0.0132194502446854
1358	122.395833333465	53.8958333336503	0.0132360076015965
1359	122.437500000133	53.8958333336503	0.012121517570922
1360	122.4791666668	53.8958333336503	0.0116212554411245
1361	122.520833333468	53.8958333336503	0.0102128822871983
1362	122.562500000135	53.8958333336503	0.0100742072014064
1363	122.64583333347	53.8958333336503	0.0106138882541717
1364	122.729166666805	53.8958333336503	0.011924217566945
1365	122.770833333473	53.8958333336503	0.0142918856302045
1366	122.81250000014	53.8958333336503	0.0133564298332231
1367	122.937500000143	53.8958333336503	0.0110853412630823
1368	122.979166666811	53.8958333336503	0.0100010861261051
1369	123.020833333478	53.8958333336503	0.0111035402395709
1370	123.062500000146	53.8958333336503	0.011891631455881
1371	123.104166666813	53.8958333336503	0.0114682799754627
1372	123.145833333481	53.8958333336503	0.0111006666322061
1373	123.187500000148	53.8958333336503	0.0106528691961674
1374	123.229166666816	53.8958333336503	0.0105751098037767
1375	123.270833333483	53.8958333336503	0.0111096307099694
1376	123.312500000151	53.8958333336503	0.0123311065549517
1377	123.354166666818	53.8958333336503	0.0161973579645364
1378	123.395833333486	53.8958333336503	0.0133426076778809
1379	123.437500000153	53.8958333336503	0.0118269589866589
1380	123.479166666821	53.8958333336503	0.0119064498922323
1381	123.520833333488	53.8958333336503	0.0118839975686932
1382	123.562500000156	53.8958333336503	0.0117456707068839
1383	123.604166666823	53.8958333336503	0.0102664899001165
1384	123.645833333491	53.8958333336503	0.0096916055945274
1385	123.687500000158	53.8958333336503	0.0102741079220618
1386	123.729166666826	53.8958333336503	0.0113045595496996
1387	123.770833333494	53.8958333336503	0.0114972793039967
1388	123.812500000161	53.8958333336503	0.0128856723788317
1389	123.854166666829	53.8958333336503	0.0117015307801683
1390	123.895833333496	53.8958333336503	0.0113856232156496
1391	123.937500000164	53.8958333336503	0.0113196233287074
1392	123.979166666831	53.8958333336503	0.00945077530057086
1393	124.020833333499	53.8958333336503	0.00980267704223432
1394	124.062500000166	53.8958333336503	0.00932078175853986
1395	124.104166666834	53.8958333336503	0.00920303772242575
1396	124.145833333501	53.8958333336503	0.0100822079188147
1397	124.187500000169	53.8958333336503	0.00913972957878195
1398	124.229166666836	53.8958333336503	0.0091486741276841
1399	124.270833333504	53.8958333336503	0.00933717084394428
1400	124.312500000171	53.8958333336503	0.0100847493209603
1401	124.354166666839	53.8958333336503	0.00996338804643522
1402	124.395833333506	53.8958333336503	0.0100166527002867
1403	124.437500000174	53.8958333336503	0.00960684172662466
1404	124.479166666841	53.8958333336503	0.00909985029449512
1405	124.520833333509	53.8958333336503	0.00878401383702981
1406	124.604166666844	53.8958333336503	0.00963334948474514
1407	124.687500000179	53.8958333336503	0.00977743225175289
1408	124.729166666847	53.8958333336503	0.0102361831960828
1409	124.770833333514	53.8958333336503	0.0112294862659274
1410	124.812500000182	53.8958333336503	0.0106478071321202
1411	124.854166666849	53.8958333336503	0.0112091689449115
1412	124.895833333517	53.8958333336503	0.0114385040593309
1413	124.937500000184	53.8958333336503	0.0115922064909773
1414	124.979166666852	53.8958333336503	0.0118388667258411
1415	125.020833333519	53.8958333336503	0.0122381760016906
1416	125.062500000187	53.8958333336503	0.013290629764419
1417	125.104166666854	53.8958333336503	0.013528134568776
1418	125.145833333522	53.8958333336503	0.0142081706095616
1419	125.187500000189	53.8958333336503	0.0131006208669049
1420	125.229166666857	53.8958333336503	0.0139712860458107
1421	125.270833333524	53.8958333336503	0.0149425977310613
1422	125.312500000192	53.8958333336503	0.0159835216771495
1423	125.35416666686	53.8958333336503	0.0164357329717728
1424	125.437500000195	53.8958333336503	0.0159640734514368
1425	125.479166666862	53.8958333336503	0.0140664138178181
1426	125.52083333353	53.8958333336503	0.0140915316418945
1427	125.562500000197	53.8958333336503	0.0159358857524439
1428	125.604166666865	53.8958333336503	0.0174065370373176
1429	125.645833333532	53.8958333336503	0.0161852777399338
1430	125.6875000002	53.8958333336503	0.0172283243742192
1431	125.729166666867	53.8958333336503	0.0173039560665871
1432	125.770833333535	53.8958333336503	0.0160722789544482
1433	125.812500000202	53.8958333336503	0.0165340887162533
1434	125.85416666687	53.8958333336503	0.0161688350877085
1435	125.895833333537	53.8958333336503	0.0161002398718603
1436	125.937500000205	53.8958333336503	0.0160667378691432
1437	125.979166666872	53.8958333336503	0.0174269362700777
1438	126.02083333354	53.8958333336503	0.0203496618972248
1439	126.062500000207	53.8958333336503	0.0204386814895079
1440	126.104166666875	53.8958333336503	0.0184201026784711
1441	126.145833333543	53.8958333336503	0.0173374518963546
1442	120.020833333416	53.8541666669827	0.015885001410214
1443	120.062500000084	53.8541666669827	0.0169769792641888
1444	120.104166666751	53.8541666669827	0.0166565860710063
1445	120.187500000086	53.8541666669827	0.0168965521850475
1446	120.229166666754	53.8541666669827	0.0174242392718499
1447	120.270833333421	53.8541666669827	0.0155818016676547
1448	120.312500000089	53.8541666669827	0.0152700813964803
1449	120.354166666756	53.8541666669827	0.0161189949835877
1450	120.395833333424	53.8541666669827	0.0150592226517507
1451	120.437500000091	53.8541666669827	0.0146281982450591
1452	120.479166666759	53.8541666669827	0.0139535302720327
1453	120.562500000094	53.8541666669827	0.012522943124118
1454	120.645833333429	53.8541666669827	0.0112423770733064
1455	120.729166666764	53.8541666669827	0.0113354078352524
1456	120.770833333432	53.8541666669827	0.0111907658916157
1457	120.812500000099	53.8541666669827	0.0107527741040329
1458	120.854166666767	53.8541666669827	0.0109501326385099
1459	120.895833333434	53.8541666669827	0.0110871344487537
1460	120.937500000102	53.8541666669827	0.0120181726415408
1461	120.979166666769	53.8541666669827	0.0117581270147513
1462	121.020833333437	53.8541666669827	0.0121877087908675
1463	121.062500000104	53.8541666669827	0.0135229063135236
1464	121.104166666772	53.8541666669827	0.0134741801948599
1465	121.145833333439	53.8541666669827	0.0143480164176319
1466	121.187500000107	53.8541666669827	0.0143148511321495
1467	121.229166666774	53.8541666669827	0.0122365476762805
1468	121.270833333442	53.8541666669827	0.0116397176978483
1469	121.31250000011	53.8541666669827	0.0119516196638084
1470	121.354166666777	53.8541666669827	0.0122568630172657
1471	121.437500000112	53.8541666669827	0.0116804756663461
1472	121.47916666678	53.8541666669827	0.0104822287528099
1473	121.520833333447	53.8541666669827	0.0113465725778859
1474	121.562500000115	53.8541666669827	0.0117372495026054
1475	121.604166666782	53.8541666669827	0.0127386359053324
1476	121.64583333345	53.8541666669827	0.0129199648317172
1477	121.687500000117	53.8541666669827	0.0139102560532723
1478	121.729166666785	53.8541666669827	0.012535249273955
1479	121.770833333452	53.8541666669827	0.0132408471943691
1480	121.81250000012	53.8541666669827	0.0135942673610006
1481	121.854166666787	53.8541666669827	0.0130028766336911
1482	121.895833333455	53.8541666669827	0.0129683181275196
1483	121.937500000122	53.8541666669827	0.0116340555790643
1484	121.97916666679	53.8541666669827	0.0120228747510266
1485	122.020833333457	53.8541666669827	0.0124827951074107
1486	122.062500000125	53.8541666669827	0.0144878223829552
1487	122.104166666793	53.8541666669827	0.0133104101410635
1488	122.14583333346	53.8541666669827	0.0120852915541481
1489	122.187500000128	53.8541666669827	0.0122594807670621
1490	122.229166666795	53.8541666669827	0.0119302778643056
1491	122.270833333463	53.8541666669827	0.0123296590761468
1492	122.31250000013	53.8541666669827	0.0121013083402216
1493	122.395833333465	53.8541666669827	0.0132936956528559
1494	122.437500000133	53.8541666669827	0.0141156704338311
1495	122.4791666668	53.8541666669827	0.0141897070483605
1496	122.520833333468	53.8541666669827	0.0122264182326355
1497	122.604166666803	53.8541666669827	0.0116619018238813
1498	122.687500000138	53.8541666669827	0.012274678326941
1499	122.729166666805	53.8541666669827	0.013425633224621
1500	122.81250000014	53.8541666669827	0.0136386720674528
1501	122.854166666808	53.8541666669827	0.0121772585767533
1502	122.895833333476	53.8541666669827	0.0119566438585155
1503	122.937500000143	53.8541666669827	0.0119598668480613
1504	122.979166666811	53.8541666669827	0.0106347792915176
1505	123.020833333478	53.8541666669827	0.0117253581899657
1506	123.062500000146	53.8541666669827	0.0120835387182385
1507	123.104166666813	53.8541666669827	0.0120576886507653
1508	123.145833333481	53.8541666669827	0.0130185284678724
1509	123.187500000148	53.8541666669827	0.0130564354003438
1510	123.229166666816	53.8541666669827	0.0115486152411831
1511	123.270833333483	53.8541666669827	0.011854768055201
1512	123.312500000151	53.8541666669827	0.0119083803457291
1513	123.354166666818	53.8541666669827	0.0141259590006401
1514	123.395833333486	53.8541666669827	0.016397500136414
1515	123.437500000153	53.8541666669827	0.0142738069120002
1516	123.479166666821	53.8541666669827	0.0141667436669919
1517	123.520833333488	53.8541666669827	0.0120022584192067
1518	123.604166666823	53.8541666669827	0.00995606377189014
1519	123.645833333491	53.8541666669827	0.00977205420062907
1520	123.687500000158	53.8541666669827	0.0109026961749611
1521	123.729166666826	53.8541666669827	0.0113944481998588
1522	123.770833333494	53.8541666669827	0.0114422627098587
1523	123.812500000161	53.8541666669827	0.0129609594670956
1524	123.854166666829	53.8541666669827	0.012196573704694
1525	123.937500000164	53.8541666669827	0.0107853801163568
1526	123.979166666831	53.8541666669827	0.00966153907161946
1527	124.020833333499	53.8541666669827	0.00935561317782473
1528	124.062500000166	53.8541666669827	0.00961568794817837
1529	124.104166666834	53.8541666669827	0.00905647669151425
1530	124.145833333501	53.8541666669827	0.00987132349328261
1531	124.187500000169	53.8541666669827	0.0100464048515607
1532	124.229166666836	53.8541666669827	0.0101082493205734
1533	124.270833333504	53.8541666669827	0.0101015321745364
1534	124.312500000171	53.8541666669827	0.00956524291718141
1535	124.354166666839	53.8541666669827	0.00873828501091857
1536	124.395833333506	53.8541666669827	0.00927690938540723
1537	124.437500000174	53.8541666669827	0.00900612682190121
1538	124.520833333509	53.8541666669827	0.00906084986724658
1539	124.562500000177	53.8541666669827	0.00984993868168639
1540	124.604166666844	53.8541666669827	0.0102165752147473
1541	124.645833333512	53.8541666669827	0.0113683910766059
1542	124.687500000179	53.8541666669827	0.0113718104184591
1543	124.729166666847	53.8541666669827	0.0107460175387647
1544	124.812500000182	53.8541666669827	0.0107203959224116
1545	124.895833333517	53.8541666669827	0.0117130023375689
1546	124.979166666852	53.8541666669827	0.0119736400827263
1547	125.020833333519	53.8541666669827	0.0119914645239075
1548	125.062500000187	53.8541666669827	0.0120393853198817
1549	125.104166666854	53.8541666669827	0.0119340228035849
1550	125.145833333522	53.8541666669827	0.0130341358827964
1551	125.187500000189	53.8541666669827	0.0130978787970643
1552	125.229166666857	53.8541666669827	0.012850090465895
1553	125.270833333524	53.8541666669827	0.0124101796609571
1554	125.312500000192	53.8541666669827	0.0142158494645842
1555	125.35416666686	53.8541666669827	0.0171364991691171
1556	125.395833333527	53.8541666669827	0.0170132769266367
1557	125.479166666862	53.8541666669827	0.020590835798039
1558	125.52083333353	53.8541666669827	0.0204783584453051
1559	125.562500000197	53.8541666669827	0.0205941953226992
1560	125.604166666865	53.8541666669827	0.0188966050301581
1561	125.645833333532	53.8541666669827	0.017523837633451
1562	125.6875000002	53.8541666669827	0.01820081608363
1563	125.770833333535	53.8541666669827	0.0167174788786419
1564	125.812500000202	53.8541666669827	0.0159178522941692
1565	125.85416666687	53.8541666669827	0.0168019575684136
1566	125.895833333537	53.8541666669827	0.017183813833361
1567	125.937500000205	53.8541666669827	0.0166244444127114
1568	125.979166666872	53.8541666669827	0.0172686362777559
1569	126.02083333354	53.8541666669827	0.017346974208146
1570	126.062500000207	53.8541666669827	0.0205436854406548
1571	126.104166666875	53.8541666669827	0.0205092287206943
1572	126.145833333543	53.8541666669827	0.02028864919767
1573	126.18750000021	53.8541666669827	0.01735604436471
1574	126.229166666878	53.8541666669827	0.0172631579011881
1575	126.270833333545	53.8541666669827	0.0202952998820976
1576	120.020833333416	53.8125000003152	0.0149022924390622
1577	120.062500000084	53.8125000003152	0.0146826743607153
1578	120.104166666751	53.8125000003152	0.0152376993760219
1579	120.187500000086	53.8125000003152	0.0137844572032339
1580	120.270833333421	53.8125000003152	0.013374232311389
1581	120.312500000089	53.8125000003152	0.0137960047227778
1582	120.354166666756	53.8125000003152	0.0133247748091238
1583	120.395833333424	53.8125000003152	0.013335958207614
1584	120.437500000091	53.8125000003152	0.0125595303096303
1585	120.479166666759	53.8125000003152	0.0123871347442036
1586	120.520833333427	53.8125000003152	0.0132625823136986
1587	120.562500000094	53.8125000003152	0.013146506230509
1588	120.604166666762	53.8125000003152	0.012419885108797
1589	120.645833333429	53.8125000003152	0.0116836274180277
1590	120.687500000097	53.8125000003152	0.0120996188277421
1591	120.729166666764	53.8125000003152	0.0112666582703026
1592	120.770833333432	53.8125000003152	0.0106981699117154
1593	120.812500000099	53.8125000003152	0.0120369444179066
1594	120.854166666767	53.8125000003152	0.0121331532345834
1595	120.895833333434	53.8125000003152	0.0110578879320349
1596	120.937500000102	53.8125000003152	0.0113560969794184
1597	120.979166666769	53.8125000003152	0.0105215008630332
1598	121.020833333437	53.8125000003152	0.0108697160908888
1599	121.062500000104	53.8125000003152	0.0125033886419211
1600	121.104166666772	53.8125000003152	0.0121079063453025
1601	121.187500000107	53.8125000003152	0.0117303879202646
1602	121.229166666774	53.8125000003152	0.0110293089742149
1603	121.354166666777	53.8125000003152	0.0112243322668376
1604	121.395833333445	53.8125000003152	0.0112955610115031
1605	121.437500000112	53.8125000003152	0.0118270978952976
1606	121.47916666678	53.8125000003152	0.0131226126304925
1607	121.520833333447	53.8125000003152	0.0117672251926247
1608	121.562500000115	53.8125000003152	0.0115781656755787
1609	121.604166666782	53.8125000003152	0.0113768349216901
1610	121.64583333345	53.8125000003152	0.0127293205501818
1611	121.687500000117	53.8125000003152	0.0131587482245055
1612	121.729166666785	53.8125000003152	0.0141425571498703
1613	121.770833333452	53.8125000003152	0.0137270317092871
1614	121.81250000012	53.8125000003152	0.0141439485891268
1615	121.854166666787	53.8125000003152	0.0126079482707599
1616	121.895833333455	53.8125000003152	0.0127993838829041
1617	121.937500000122	53.8125000003152	0.012093443062031
1618	122.020833333457	53.8125000003152	0.0133555750665643
1619	122.062500000125	53.8125000003152	0.0122197347564416
1620	122.104166666793	53.8125000003152	0.0131529303905084
1621	122.187500000128	53.8125000003152	0.0127408162661166
1622	122.229166666795	53.8125000003152	0.0124257602344104
1623	122.270833333463	53.8125000003152	0.0121706459494702
1624	122.31250000013	53.8125000003152	0.0127320605367436
1625	122.354166666798	53.8125000003152	0.0120112380954859
1626	122.395833333465	53.8125000003152	0.0141947632456497
1627	122.437500000133	53.8125000003152	0.0133226353336643
1628	122.4791666668	53.8125000003152	0.0127212787041157
1629	122.520833333468	53.8125000003152	0.0109483832551912
1630	122.562500000135	53.8125000003152	0.0107043150165111
1631	122.604166666803	53.8125000003152	0.0119214948212844
1632	122.64583333347	53.8125000003152	0.0119531354785703
1633	122.687500000138	53.8125000003152	0.0119677785183124
1634	122.729166666805	53.8125000003152	0.0128919227106104
1635	122.770833333473	53.8125000003152	0.0140857632159602
1636	122.81250000014	53.8125000003152	0.013325453086491
1637	122.895833333476	53.8125000003152	0.0118743723934604
1638	122.937500000143	53.8125000003152	0.0117476774614037
1639	122.979166666811	53.8125000003152	0.0114351846007881
1640	123.020833333478	53.8125000003152	0.0118360257771864
1641	123.062500000146	53.8125000003152	0.0116689730461897
1642	123.104166666813	53.8125000003152	0.0118762011421011
1643	123.145833333481	53.8125000003152	0.0118390271072082
1644	123.187500000148	53.8125000003152	0.0132303700739534
1645	123.229166666816	53.8125000003152	0.0130873770571309
1646	123.270833333483	53.8125000003152	0.013074839238694
1647	123.312500000151	53.8125000003152	0.012761024334563
1648	123.354166666818	53.8125000003152	0.01419554657616
1649	123.395833333486	53.8125000003152	0.0157545781149681
1650	123.437500000153	53.8125000003152	0.0140434987353601
1651	123.479166666821	53.8125000003152	0.0119385776982073
1652	123.520833333488	53.8125000003152	0.0116765770193898
1653	123.562500000156	53.8125000003152	0.0112467847408832
1654	123.604166666823	53.8125000003152	0.0113454542841327
1655	123.645833333491	53.8125000003152	0.0116243709057196
1656	123.687500000158	53.8125000003152	0.00973361998005045
1657	123.729166666826	53.8125000003152	0.0115844507152858
1658	123.770833333494	53.8125000003152	0.011426944008446
1659	123.812500000161	53.8125000003152	0.013901165236393
1660	123.854166666829	53.8125000003152	0.0131399772885042
1661	123.895833333496	53.8125000003152	0.0119796521400086
1662	123.937500000164	53.8125000003152	0.00973598890365978
1663	123.979166666831	53.8125000003152	0.00961548475215479
1664	124.020833333499	53.8125000003152	0.010133123762121
1665	124.062500000166	53.8125000003152	0.0102491389612336
1666	124.104166666834	53.8125000003152	0.0102716515506043
1667	124.145833333501	53.8125000003152	0.00937364582240263
1668	124.187500000169	53.8125000003152	0.0096000013351342
1669	124.229166666836	53.8125000003152	0.0102697206613169
1670	124.270833333504	53.8125000003152	0.0101015297440959
1671	124.312500000171	53.8125000003152	0.00995376109088825
1672	124.354166666839	53.8125000003152	0.00920353375247021
1673	124.395833333506	53.8125000003152	0.00904001693132777
1674	124.437500000174	53.8125000003152	0.00911196148029227
1675	124.479166666841	53.8125000003152	0.00915573428038359
1676	124.520833333509	53.8125000003152	0.00973204974774031
1677	124.562500000177	53.8125000003152	0.0100559510110923
1678	124.604166666844	53.8125000003152	0.0109490530076255
1679	124.645833333512	53.8125000003152	0.00968519025522078
1680	124.687500000179	53.8125000003152	0.00946250153459957
1681	124.729166666847	53.8125000003152	0.0095474086603386
1682	124.770833333514	53.8125000003152	0.00942889738876338
1683	124.812500000182	53.8125000003152	0.0106313985265923
1684	124.895833333517	53.8125000003152	0.0115244115695893
1685	124.937500000184	53.8125000003152	0.011039374412452
1686	124.979166666852	53.8125000003152	0.0118525838903646
1687	125.020833333519	53.8125000003152	0.0117113756605506
1688	125.104166666854	53.8125000003152	0.0114364564986972
1689	125.145833333522	53.8125000003152	0.0131430986605763
1690	125.187500000189	53.8125000003152	0.0129835664845546
1691	125.229166666857	53.8125000003152	0.01295208169831
1692	125.270833333524	53.8125000003152	0.0139501363368434
1693	125.312500000192	53.8125000003152	0.0159928794380042
1694	125.35416666686	53.8125000003152	0.0160447776420803
1695	125.395833333527	53.8125000003152	0.0164944948298648
1696	125.437500000195	53.8125000003152	0.0174877972706278
1697	125.479166666862	53.8125000003152	0.0205571433807809
1698	125.52083333353	53.8125000003152	0.01786579355324
1699	125.562500000197	53.8125000003152	0.017573612381796
1700	125.604166666865	53.8125000003152	0.0176916303644686
1701	125.645833333532	53.8125000003152	0.0172906778191606
1702	125.6875000002	53.8125000003152	0.0182197084915061
1703	125.729166666867	53.8125000003152	0.0204142101698705
1704	125.770833333535	53.8125000003152	0.0205965256897886
1705	125.812500000202	53.8125000003152	0.0205345961473244
1706	125.85416666687	53.8125000003152	0.0211086493471861
1707	125.895833333537	53.8125000003152	0.0187561696709862
1708	125.937500000205	53.8125000003152	0.0178172941548528
1709	125.979166666872	53.8125000003152	0.0178265209193178
1710	126.02083333354	53.8125000003152	0.0206639198151037
1711	126.062500000207	53.8125000003152	0.0204125570351036
1712	126.104166666875	53.8125000003152	0.0204129589867009
1713	126.145833333543	53.8125000003152	0.0207516724997652
1714	126.18750000021	53.8125000003152	0.0203405089023203
1715	126.229166666878	53.8125000003152	0.0202896780713867
1716	126.270833333545	53.8125000003152	0.0202717477337734
1717	126.312500000213	53.8125000003152	0.0203111521165702
1718	126.35416666688	53.8125000003152	0.0222805320346047
1719	126.395833333548	53.8125000003152	0.0222786958787487
1720	126.437500000215	53.8125000003152	0.0222014416909511
1721	126.479166666883	53.8125000003152	0.0203531898610003
1722	126.52083333355	53.8125000003152	0.0208542178405291
1723	120.020833333416	53.7708333336476	0.013706176004508
1724	120.062500000084	53.7708333336476	0.0133057998019702
1725	120.145833333419	53.7708333336476	0.0134823997162706
1726	120.187500000086	53.7708333336476	0.0130933823852335
1727	120.229166666754	53.7708333336476	0.0134843155808769
1728	120.270833333421	53.7708333336476	0.0124066828156353
1729	120.312500000089	53.7708333336476	0.0131079377032809
1730	120.354166666756	53.7708333336476	0.0121017705662922
1731	120.395833333424	53.7708333336476	0.012558995102733
1732	120.479166666759	53.7708333336476	0.0119573565208099
1733	120.520833333427	53.7708333336476	0.012447154475303
1734	120.562500000094	53.7708333336476	0.0119406292788912
1735	120.604166666762	53.7708333336476	0.011947614857132
1736	120.645833333429	53.7708333336476	0.0106867363999133
1737	120.687500000097	53.7708333336476	0.0111931083218234
1738	120.729166666764	53.7708333336476	0.0121168487973118
1739	120.770833333432	53.7708333336476	0.0120203273437209
1740	120.812500000099	53.7708333336476	0.0120052044604734
1741	120.854166666767	53.7708333336476	0.0107116369781263
1742	120.895833333434	53.7708333336476	0.0105859787640706
1743	120.937500000102	53.7708333336476	0.0112506346059695
1744	120.979166666769	53.7708333336476	0.0109037679191658
1745	121.020833333437	53.7708333336476	0.00996801478785633
1746	121.104166666772	53.7708333336476	0.0107866523545721
1747	121.145833333439	53.7708333336476	0.0112293094697254
1748	121.187500000107	53.7708333336476	0.0110945368642221
1749	121.229166666774	53.7708333336476	0.0118317662337319
1750	121.270833333442	53.7708333336476	0.0104145652007805
1751	121.31250000011	53.7708333336476	0.0119103872159173
1752	121.354166666777	53.7708333336476	0.0129908567223547
1753	121.395833333445	53.7708333336476	0.0123606710111216
1754	121.437500000112	53.7708333336476	0.0124251037148784
1755	121.520833333447	53.7708333336476	0.012965231478673
1756	121.562500000115	53.7708333336476	0.0130185891662543
1757	121.604166666782	53.7708333336476	0.0131096514646313
1758	121.64583333345	53.7708333336476	0.0131995771164648
1759	121.687500000117	53.7708333336476	0.0130008142841015
1760	121.729166666785	53.7708333336476	0.0148927691102339
1761	121.770833333452	53.7708333336476	0.0148394789829058
1762	121.81250000012	53.7708333336476	0.0136987041641531
1763	121.854166666787	53.7708333336476	0.012809524627265
1764	121.895833333455	53.7708333336476	0.0129301034118583
1765	121.937500000122	53.7708333336476	0.0127350376313631
1766	121.97916666679	53.7708333336476	0.0128315107353278
1767	122.020833333457	53.7708333336476	0.0133710896942323
1768	122.062500000125	53.7708333336476	0.0142150071300075
1769	122.104166666793	53.7708333336476	0.0141826619942162
1770	122.14583333346	53.7708333336476	0.0164295541171598
1771	122.187500000128	53.7708333336476	0.0132394627923001
1772	122.229166666795	53.7708333336476	0.0120532562982962
1773	122.270833333463	53.7708333336476	0.0114110887541044
1774	122.31250000013	53.7708333336476	0.0128629179166035
1775	122.354166666798	53.7708333336476	0.013774090315415
1776	122.395833333465	53.7708333336476	0.0139319710047625
1777	122.437500000133	53.7708333336476	0.0128979117623864
1778	122.4791666668	53.7708333336476	0.011849838544444
1779	122.520833333468	53.7708333336476	0.0118104767501088
1780	122.562500000135	53.7708333336476	0.0118986448848382
1781	122.604166666803	53.7708333336476	0.0119259829064647
1782	122.64583333347	53.7708333336476	0.012137935325858
1783	122.687500000138	53.7708333336476	0.0133492429355634
1784	122.729166666805	53.7708333336476	0.0142540328250421
1785	122.770833333473	53.7708333336476	0.0155146367960725
1786	122.81250000014	53.7708333336476	0.0131617147853073
1787	122.854166666808	53.7708333336476	0.0128925002056383
1788	122.937500000143	53.7708333336476	0.0116548458030943
1789	122.979166666811	53.7708333336476	0.0117054363638726
1790	123.020833333478	53.7708333336476	0.0114676867449304
1791	123.062500000146	53.7708333336476	0.0111201759705601
1792	123.104166666813	53.7708333336476	0.0118286057145518
1793	123.145833333481	53.7708333336476	0.0116463352096026
1794	123.187500000148	53.7708333336476	0.0120309533379564
1795	123.229166666816	53.7708333336476	0.0131140466951379
1796	123.312500000151	53.7708333336476	0.013197988637521
1797	123.354166666818	53.7708333336476	0.0140299542651405
1798	123.395833333486	53.7708333336476	0.0158432895111715
1799	123.437500000153	53.7708333336476	0.0142071276349894
1800	123.479166666821	53.7708333336476	0.0119809956322033
1801	123.520833333488	53.7708333336476	0.0117451516963485
1802	123.562500000156	53.7708333336476	0.0115627540086776
1803	123.604166666823	53.7708333336476	0.0119203060517352
1804	123.645833333491	53.7708333336476	0.0116584164889279
1805	123.687500000158	53.7708333336476	0.0116146741707675
1806	123.729166666826	53.7708333336476	0.0118026160397016
1807	123.770833333494	53.7708333336476	0.0118485673841919
1808	123.812500000161	53.7708333336476	0.0139646299600983
1809	123.854166666829	53.7708333336476	0.0120037749653042
1810	123.895833333496	53.7708333336476	0.0102831840379109
1811	123.937500000164	53.7708333336476	0.0118073220414437
1812	123.979166666831	53.7708333336476	0.0112986797087402
1813	124.062500000166	53.7708333336476	0.0111909370469636
1814	124.104166666834	53.7708333336476	0.00947944931892605
1815	124.145833333501	53.7708333336476	0.00935990036787323
1816	124.229166666836	53.7708333336476	0.0105013859867431
1817	124.270833333504	53.7708333336476	0.0100792963460812
1818	124.312500000171	53.7708333336476	0.00932262224732192
1819	124.354166666839	53.7708333336476	0.00906964149006836
1820	124.395833333506	53.7708333336476	0.00962576952979113
1821	124.479166666841	53.7708333336476	0.0095491128269663
1822	124.520833333509	53.7708333336476	0.00911439949833136
1823	124.562500000177	53.7708333336476	0.0102679019243402
1824	124.604166666844	53.7708333336476	0.0102177473321404
1825	124.645833333512	53.7708333336476	0.00967570423665583
1826	124.687500000179	53.7708333336476	0.0090254429753286
1827	124.729166666847	53.7708333336476	0.00954244013250222
1828	124.770833333514	53.7708333336476	0.010461389480348
1829	124.812500000182	53.7708333336476	0.0115706657872161
1830	124.854166666849	53.7708333336476	0.0113334497820922
1831	124.895833333517	53.7708333336476	0.0106177341082897
1832	124.937500000184	53.7708333336476	0.0113435618951774
1833	124.979166666852	53.7708333336476	0.011409866032239
1834	125.020833333519	53.7708333336476	0.0116792271931513
1835	125.062500000187	53.7708333336476	0.0114538657661109
1836	125.104166666854	53.7708333336476	0.0114160943734723
1837	125.145833333522	53.7708333336476	0.0114446460411446
1838	125.187500000189	53.7708333336476	0.0117819240021434
1839	125.229166666857	53.7708333336476	0.0125699345613721
1840	125.395833333527	53.7708333336476	0.017355740232492
1841	125.437500000195	53.7708333336476	0.0174617332018959
1842	125.479166666862	53.7708333336476	0.0175120717169119
1843	125.52083333353	53.7708333336476	0.0162119944666967
1844	125.562500000197	53.7708333336476	0.0148110278589058
1845	125.604166666865	53.7708333336476	0.0167647675932748
1846	125.645833333532	53.7708333336476	0.0176406489377383
1847	125.6875000002	53.7708333336476	0.0178402352663185
1848	125.729166666867	53.7708333336476	0.0186434490266948
1849	125.770833333535	53.7708333336476	0.0207022676320696
1850	125.812500000202	53.7708333336476	0.020926800313084
1851	125.85416666687	53.7708333336476	0.0223720089491239
1852	125.895833333537	53.7708333336476	0.0219391025578018
1853	125.937500000205	53.7708333336476	0.0210848058615629
1854	125.979166666872	53.7708333336476	0.0178408836363365
1855	126.02083333354	53.7708333336476	0.0187435320429675
1856	126.062500000207	53.7708333336476	0.0207012039235002
1857	126.104166666875	53.7708333336476	0.0206180636916238
1858	126.145833333543	53.7708333336476	0.0222689095402408
1859	126.18750000021	53.7708333336476	0.0222882223248674
1860	126.229166666878	53.7708333336476	0.021624051545222
1861	126.270833333545	53.7708333336476	0.0219028219185268
1862	126.312500000213	53.7708333336476	0.0218837857299412
1863	126.395833333548	53.7708333336476	0.0234817481760947
1864	126.437500000215	53.7708333336476	0.0215334129858387
1865	126.479166666883	53.7708333336476	0.0222912527135079
1866	126.52083333355	53.7708333336476	0.0220129887521151
1867	126.562500000218	53.7708333336476	0.0213079133834376
1868	119.979166666749	53.7291666669801	0.0126277100971616
1869	120.020833333416	53.7291666669801	0.013247203729555
1870	120.062500000084	53.7291666669801	0.0129146805642377
1871	120.104166666751	53.7291666669801	0.0123597692300993
1872	120.145833333419	53.7291666669801	0.0118103551340599
1873	120.187500000086	53.7291666669801	0.0123862448789436
1874	120.229166666754	53.7291666669801	0.0121241059022625
1875	120.270833333421	53.7291666669801	0.0118089748639449
1876	120.312500000089	53.7291666669801	0.0118862033619192
1877	120.354166666756	53.7291666669801	0.0117686843073464
1878	120.395833333424	53.7291666669801	0.0119833749766838
1879	120.437500000091	53.7291666669801	0.0120604589256771
1880	120.479166666759	53.7291666669801	0.0113354075955062
1881	120.520833333427	53.7291666669801	0.011640860476125
1882	120.562500000094	53.7291666669801	0.0109823116482275
1883	120.604166666762	53.7291666669801	0.0112504563762043
1884	120.645833333429	53.7291666669801	0.0119741690867421
1885	120.687500000097	53.7291666669801	0.012024323283052
1886	120.729166666764	53.7291666669801	0.0129730409231766
1887	120.770833333432	53.7291666669801	0.011988211536264
1888	120.812500000099	53.7291666669801	0.0106071158592832
1889	120.854166666767	53.7291666669801	0.0103133677955627
1890	120.937500000102	53.7291666669801	0.0110712652765787
1891	120.979166666769	53.7291666669801	0.0109959733507197
1892	121.020833333437	53.7291666669801	0.0117201834451759
1893	121.104166666772	53.7291666669801	0.0124480293216112
1894	121.145833333439	53.7291666669801	0.0128231156807775
1895	121.187500000107	53.7291666669801	0.0129709357606202
1896	121.270833333442	53.7291666669801	0.0128865232467584
1897	121.31250000011	53.7291666669801	0.0128685739618642
1898	121.354166666777	53.7291666669801	0.0129820747900404
1899	121.395833333445	53.7291666669801	0.0131586549181039
1900	121.437500000112	53.7291666669801	0.0151647742414358
1901	121.47916666678	53.7291666669801	0.0149675043137298
1902	121.520833333447	53.7291666669801	0.0140724659939732
1903	121.562500000115	53.7291666669801	0.012869874953122
1904	121.604166666782	53.7291666669801	0.012924170155066
1905	121.64583333345	53.7291666669801	0.0132208827063562
1906	121.687500000117	53.7291666669801	0.0151456274406021
1907	121.729166666785	53.7291666669801	0.0161957101909939
1908	121.770833333452	53.7291666669801	0.0142726290060576
1909	121.81250000012	53.7291666669801	0.0130816707185269
1910	121.854166666787	53.7291666669801	0.0119795687879778
1911	121.895833333455	53.7291666669801	0.0113566362645981
1912	121.937500000122	53.7291666669801	0.0115252951698247
1913	121.97916666679	53.7291666669801	0.0121694191730887
1914	122.020833333457	53.7291666669801	0.0127697320793652
1915	122.062500000125	53.7291666669801	0.0150137823625866
1916	122.104166666793	53.7291666669801	0.0150149589050781
1917	122.14583333346	53.7291666669801	0.016618632544459
1918	122.229166666795	53.7291666669801	0.0125498073086186
1919	122.270833333463	53.7291666669801	0.0126205984919072
1920	122.31250000013	53.7291666669801	0.0121745754606262
1921	122.354166666798	53.7291666669801	0.0122515615774321
1922	122.395833333465	53.7291666669801	0.0134718275889122
1923	122.437500000133	53.7291666669801	0.0122040671607144
1924	122.4791666668	53.7291666669801	0.0132082295785999
1925	122.520833333468	53.7291666669801	0.012052634032013
1926	122.562500000135	53.7291666669801	0.013418878068307
1927	122.64583333347	53.7291666669801	0.012464676321301
1928	122.687500000138	53.7291666669801	0.0123095287343402
1929	122.729166666805	53.7291666669801	0.0133789847264724
1930	122.770833333473	53.7291666669801	0.0162074834275492
1931	122.81250000014	53.7291666669801	0.0155280409679665
1932	122.854166666808	53.7291666669801	0.0131530761623154
1933	122.895833333476	53.7291666669801	0.0120467295009251
1934	122.979166666811	53.7291666669801	0.0119370877421021
1935	123.020833333478	53.7291666669801	0.0122296221403438
1936	123.062500000146	53.7291666669801	0.0124020736767789
1937	123.104166666813	53.7291666669801	0.0120863606620701
1938	123.145833333481	53.7291666669801	0.0120285586785824
1939	123.187500000148	53.7291666669801	0.0132150445923705
1940	123.229166666816	53.7291666669801	0.0141456199540507
1941	123.270833333483	53.7291666669801	0.0163092798357999
1942	123.312500000151	53.7291666669801	0.0157822073853506
1943	123.354166666818	53.7291666669801	0.015378412226484
1944	123.395833333486	53.7291666669801	0.0168962000284813
1945	123.437500000153	53.7291666669801	0.0141521410003367
1946	123.479166666821	53.7291666669801	0.0118036990923625
1947	123.520833333488	53.7291666669801	0.0117341466275467
1948	123.562500000156	53.7291666669801	0.0118628421187483
1949	123.604166666823	53.7291666669801	0.0131285387627237
1950	123.645833333491	53.7291666669801	0.0118397881079216
1951	123.687500000158	53.7291666669801	0.0116239082476241
1952	123.729166666826	53.7291666669801	0.0117834884596247
1953	123.770833333494	53.7291666669801	0.0129603037065845
1954	123.812500000161	53.7291666669801	0.0140939824531411
1955	123.854166666829	53.7291666669801	0.0142113591430273
1956	123.937500000164	53.7291666669801	0.0116332043174333
1957	123.979166666831	53.7291666669801	0.0128969220636784
1958	124.020833333499	53.7291666669801	0.0113204523413728
1959	124.062500000166	53.7291666669801	0.00952318074597095
1960	124.145833333501	53.7291666669801	0.00995780895178746
1961	124.187500000169	53.7291666669801	0.010127755085682
1962	124.229166666836	53.7291666669801	0.00997926649501436
1963	124.270833333504	53.7291666669801	0.00988823786134348
1964	124.312500000171	53.7291666669801	0.00916285068686907
1965	124.354166666839	53.7291666669801	0.00933489464006414
1966	124.437500000174	53.7291666669801	0.010050220307706
1967	124.479166666841	53.7291666669801	0.00933600724310524
1968	124.520833333509	53.7291666669801	0.00939509812531582
1969	124.562500000177	53.7291666669801	0.00958899133506085
1970	124.604166666844	53.7291666669801	0.00946096952669809
1971	124.645833333512	53.7291666669801	0.0101728442856576
1972	124.687500000179	53.7291666669801	0.0106894944054436
1973	124.729166666847	53.7291666669801	0.011347446597469
1974	124.770833333514	53.7291666669801	0.0114167392636694
1975	124.812500000182	53.7291666669801	0.0115629296516465
1976	124.854166666849	53.7291666669801	0.00995123455339528
1977	124.895833333517	53.7291666669801	0.010622856422785
1978	124.937500000184	53.7291666669801	0.0113114068912924
1979	125.020833333519	53.7291666669801	0.0101033361872834
1980	125.062500000187	53.7291666669801	0.0115386991400842
1981	125.104166666854	53.7291666669801	0.0115617629552901
1982	125.187500000189	53.7291666669801	0.0119551361931406
1983	125.229166666857	53.7291666669801	0.0131587072812757
1984	125.270833333524	53.7291666669801	0.0146991830252865
1985	125.312500000192	53.7291666669801	0.0138137642681237
1986	125.35416666686	53.7291666669801	0.0141939299415435
1987	125.395833333527	53.7291666669801	0.0158611428259282
1988	125.437500000195	53.7291666669801	0.016981748997967
1989	125.479166666862	53.7291666669801	0.0173936734881048
1990	125.52083333353	53.7291666669801	0.0162353051751249
1991	125.562500000197	53.7291666669801	0.0149850417355928
1992	125.645833333532	53.7291666669801	0.0174919821981042
1993	125.6875000002	53.7291666669801	0.0177287916675495
1994	125.729166666867	53.7291666669801	0.0206677270517646
1995	125.770833333535	53.7291666669801	0.0208522296402337
1996	125.812500000202	53.7291666669801	0.0215797469769005
1997	125.85416666687	53.7291666669801	0.022521039749206
1998	125.895833333537	53.7291666669801	0.0217123316744933
1999	125.937500000205	53.7291666669801	0.0219826602660728
[truncated: 58,001 more rows]
