# Supplementary material for: Genomic insights into local adaptation and future climate-induced vulnerability of a keystone forest tree in East Asia
Source: Nat Commun. 2022 Nov 1;13:6541. doi: 10.1038/s41467-022-34206-8 (PMC9626627; doi:10.1038/s41467-022-34206-8)
Supplement: Supplementary file 8 — Source Data [file 41467_2022_34206_MOESM8_ESM.zip › Source data/supplementary_figures/local&forward&reverse/future_ACCESS-CM2_370_2080_reverseOffsetGF_19bio.csv]

x1	y1	local	reverseOffset	predDist	bearing	x2	y2
123.479166666667	54.6458333333333	0.0476585328532253	0.0167175012520756	1080523.72989369	159.43566527409	128.3125	45.4375
123.520833333333	54.6458333333333	0.0477033238902592	0.0156986042257463	1079582.55057069	159.602044534731	128.3125	45.4375
123.5625	54.6458333333333	0.0474811952377905	0.0151851740761756	1078648.69817514	159.768684322594	128.3125	45.4375
123.604166666667	54.6458333333333	0.0477384679265301	0.0147880190669257	1077722.19204643	159.935583271543	128.3125	45.4375
123.645833333333	54.6458333333333	0.047609404980727	0.0138298843365575	1076803.05143789	160.102739996477	128.3125	45.4375
123.6875	54.6458333333333	0.0459759800746765	0.0138285368547619	1075891.29551504	160.270153093325	128.3125	45.4375
123.729166666667	54.6458333333333	0.0465028372253319	0.0118730268828323	1094174.64164768	158.754391886685	128.770833333333	45.3541666666667
123.770833333333	54.6458333333333	0.0464237850665852	0.0116054482293217	1023050.9265044	158.454278358674	128.604166666667	45.9791666666667
123.8125	54.6458333333333	0.0468714068804957	0.0105550414432181	1022066.87235618	158.627329029492	128.604166666667	45.9791666666667
123.854166666667	54.6458333333333	0.0462684339297444	0.0121170589986143	1072318.49882406	160.942340454612	128.3125	45.4375
123.895833333333	54.6458333333333	0.0461439746715533	0.0140128385964869	1071443.95062177	161.111013686186	128.3125	45.4375
123.9375	54.6458333333333	0.0458544177128166	0.0137875141372762	1070576.9001601	161.279934467058	128.3125	45.4375
123.979166666667	54.6458333333333	0.0459880012363471	0.0142583108482717	1069717.36594263	161.449101260506	128.3125	45.4375
124.020833333333	54.6458333333333	0.0476430864403579	0.0149575154499395	1068865.3663716	161.618512510912	128.3125	45.4375
124.0625	54.6458333333333	0.0473428316297227	0.0157102489177556	1068020.91974615	161.788166643782	128.3125	45.4375
124.104166666667	54.6458333333333	0.0470130694025738	0.0148956543793291	1067184.04426067	161.95806206577	128.3125	45.4375
124.145833333333	54.6458333333333	0.0474498112101889	0.0152634267473828	1066354.75800305	162.128197164714	128.3125	45.4375
124.1875	54.6458333333333	0.0473816926618325	0.0143405716796704	1065533.07895303	162.29857030966	128.3125	45.4375
123.395833333333	54.6041666666667	0.0477945296905576	0.0145602268679261	1078096.12226805	159.016615771614	128.3125	45.4375
123.4375	54.6041666666667	0.0474932285491795	0.0155693775501079	1077135.5589093	159.183051990952	128.3125	45.4375
123.479166666667	54.6041666666667	0.0480006293795314	0.0143484503153039	1076182.31246527	159.349754848657	128.3125	45.4375
123.520833333333	54.6041666666667	0.0458245655305218	0.0125683255222058	1075236.40269515	159.516723007596	128.3125	45.4375
123.5625	54.6041666666667	0.0463684579655735	0.0118939534756597	1093828.54332795	158.010886420873	128.770833333333	45.3541666666667
123.604166666667	54.6041666666667	0.0460856528239036	0.0123617296576448	1073366.67179657	159.851449784004	128.3125	45.4375
123.645833333333	54.6041666666667	0.0459619524928779	0.0136414377555513	1072442.88976451	160.019205630546	128.3125	45.4375
123.6875	54.6041666666667	0.0462014268650539	0.0133760410935022	1071526.52259573	160.187221236448	128.3125	45.4375
123.729166666667	54.6041666666667	0.0461790233523288	0.0130103892843145	1070617.58961714	160.355495167872	128.3125	45.4375
123.770833333333	54.6041666666667	0.0475286473062422	0.0130620344634887	1069716.11006403	160.524025971627	128.3125	45.4375
123.8125	54.6041666666667	0.0462078795830141	0.0137116656177899	1068822.10307833	160.692812175169	128.3125	45.4375
123.854166666667	54.6041666666667	0.0479436590859643	0.0142492186224148	1067935.58770689	160.861852286612	128.3125	45.4375
123.895833333333	54.6041666666667	0.0477681583602173	0.0138821279737867	1067056.58289976	161.031144794734	128.3125	45.4375
123.9375	54.6041666666667	0.046544932929895	0.0138852526704	1066185.10750843	161.200688168986	128.3125	45.4375
123.979166666667	54.6041666666667	0.0458753193854688	0.0131626871623533	1065321.18028408	161.370480859513	128.3125	45.4375
124.020833333333	54.6041666666667	0.0460194971522256	0.013279228432792	1064464.8198759	161.540521297167	128.3125	45.4375
124.0625	54.6041666666667	0.0457917788722363	0.0120323030392353	1015473.93871939	159.832935870591	128.5625	45.9375
124.104166666667	54.6041666666667	0.046109348756058	0.0122069747960868	1014549.510652	160.008451199032	128.5625	45.9375
124.145833333333	54.6041666666667	0.0455180521752934	0.013038335497127	1061941.32447309	162.052113112531	128.3125	45.4375
124.1875	54.6041666666667	0.045575124566358	0.0128891316377957	1061115.41571984	162.223128462217	128.3125	45.4375
123.0625	54.5625	0.0475966599140265	0.0129294406274133	1081751.94613778	157.602539742067	128.3125	45.4375
123.104166666667	54.5625	0.0475756562292617	0.0135400384542069	1080728.52075692	157.767354187303	128.3125	45.4375
123.145833333333	54.5625	0.0475917848184747	0.0136531734252309	1079712.27839862	157.932448821376	128.3125	45.4375
123.1875	54.5625	0.0477267803181171	0.0161937758454368	1078703.23968265	158.097822455119	128.3125	45.4375
123.229166666667	54.5625	0.0477699792517299	0.0140164401800892	1077701.42515926	158.263473879872	128.3125	45.4375
123.270833333333	54.5625	0.0472874396025591	0.0126793629231899	1076706.85530748	158.429401867443	128.3125	45.4375
123.3125	54.5625	0.0454662284814395	0.0117638773776674	1075719.55053341	158.595605170077	128.3125	45.4375
123.354166666667	54.5625	0.0472788625195927	0.0120464532745632	1074739.53116851	158.762082520423	128.3125	45.4375
123.395833333333	54.5625	0.0458843469683971	0.0118324161400449	1073766.81746786	158.928832631509	128.3125	45.4375
123.4375	54.5625	0.0461908900273198	0.0112916951852904	1092600.74115427	157.429640590234	128.770833333333	45.3541666666667
123.479166666667	54.5625	0.0454620411006941	0.0123100867133699	1071843.38768751	159.263145889746	128.3125	45.4375
123.520833333333	54.5625	0.046969996538003	0.0123518371418751	1070892.7117206	159.430706364624	128.3125	45.4375
123.5625	54.5625	0.0459106768362204	0.0126231508303825	1069949.42164005	159.598534255658	128.3125	45.4375
123.604166666667	54.5625	0.0457373348627985	0.0131152198995892	1088519.56828549	158.084607283901	128.770833333333	45.3541666666667
123.645833333333	54.5625	0.0474743516973039	0.0125038233681044	1068085.07844035	159.934986724825	128.3125	45.4375
123.6875	54.5625	0.0473171525085617	0.0123092272543071	1067164.06475359	160.103608472933	128.3125	45.4375
123.729166666667	54.5625	0.0456408614032618	0.0126412247266389	1066250.51581448	160.272491977137	128.3125	45.4375
123.770833333333	54.5625	0.0475933308232234	0.0132370042044754	1065344.45111259	160.441635773063	128.3125	45.4375
123.8125	54.5625	0.047661580641049	0.0141133362082394	1064445.89004362	160.611038376591	128.3125	45.4375
123.854166666667	54.5625	0.0472666530913938	0.0128049153408621	1063554.85190772	160.780698283858	128.3125	45.4375
123.895833333333	54.5625	0.0460572687101059	0.0129304700543835	1062671.35590763	160.950613971269	128.3125	45.4375
123.9375	54.5625	0.048163012924804	0.0140070647400246	1061795.42114698	161.120783895503	128.3125	45.4375
123.979166666667	54.5625	0.047899511001071	0.0133077532267575	1060927.06662849	161.291206493529	128.3125	45.4375
124.020833333333	54.5625	0.0459934011348005	0.0126605353286006	1060066.31125219	161.461880182623	128.3125	45.4375
124.0625	54.5625	0.0467592404669976	0.0105910216094023	1007628.83102629	159.490194347396	128.604166666667	45.9791666666667
124.104166666667	54.5625	0.0463407322533555	0.0113869601068971	921929.848874355	147.765651940391	130.604166666667	47.3541666666667
124.145833333333	54.5625	0.0465946432546762	0.0108848524714849	1005755.66501784	159.843395156648	128.604166666667	45.9791666666667
124.1875	54.5625	0.0468405053724363	0.0107326475129292	1004830.78915652	160.020440726078	128.604166666667	45.9791666666667
124.229166666667	54.5625	0.0462392358051714	0.0114767582594425	1048415.58990276	160.91676096373	128.604166666667	45.5625
122.895833333333	54.5208333333333	0.047296122053787	0.0131161601383496	1081650.86076691	156.850825539957	128.3125	45.4375
122.9375	54.5208333333333	0.0475161372840247	0.0141700587517508	1080593.72078925	157.015053321698	128.3125	45.4375
122.979166666667	54.5208333333333	0.0472401430697158	0.0115063520031969	1079543.70669058	157.179569474635	128.3125	45.4375
123.020833333333	54.5208333333333	0.0457066773869427	0.011418884540033	1078500.83961277	157.344372882907	128.3125	45.4375
123.0625	54.5208333333333	0.0470229189048794	0.0112710806643547	1077465.14063503	157.509462410963	128.3125	45.4375
123.104166666667	54.5208333333333	0.0474452393222365	0.01440505105358	1076436.63077221	157.674836903517	128.3125	45.4375
123.145833333333	54.5208333333333	0.0475737785629838	0.0160310764155056	1075415.3309731	157.840495185499	128.3125	45.4375
123.1875	54.5208333333333	0.0475151473885377	0.0154409300024053	1074401.26211866	158.006436062014	128.3125	45.4375
123.229166666667	54.5208333333333	0.0461193718590245	0.0104808818157229	1073394.44502037	158.172658318299	128.3125	45.4375
123.270833333333	54.5208333333333	0.0462469125853636	0.0102042485174229	1072394.90041843	158.339160719683	128.3125	45.4375
123.3125	54.5208333333333	0.0465217852625935	0.009871321983154	1067648.3709555	157.517851748969	128.520833333333	45.5208333333333
123.354166666667	54.5208333333333	0.0458669851640078	0.0120266274865826	1070417.71129768	158.673000919321	128.3125	45.4375
123.395833333333	54.5208333333333	0.0454172522188123	0.0116005109327856	1089362.46259509	157.173241577144	128.770833333333	45.3541666666667
123.4375	54.5208333333333	0.0455344309747327	0.0113816516882205	1088319.29444302	157.336835368443	128.770833333333	45.3541666666667
123.479166666667	54.5208333333333	0.0476312901951034	0.0149842042453886	1067506.98555343	159.17583029186	128.3125	45.4375
123.520833333333	54.5208333333333	0.0472551007980794	0.0125284213312463	1066551.50726351	159.343986516801	128.3125	45.4375
123.5625	54.5208333333333	0.0471135685094803	0.0123712943807352	1065603.44450925	159.512413684088	128.3125	45.4375
123.604166666667	54.5208333333333	0.0470961717474056	0.0122182574464707	1064662.81739766	159.681110398735	128.3125	45.4375
123.645833333333	54.5208333333333	0.0476919657874691	0.0139012844798024	1063729.64594862	159.85007524563	128.3125	45.4375
123.6875	54.5208333333333	0.0478563895341301	0.0137538550255762	1062803.95009308	160.019306789519	128.3125	45.4375
123.729166666667	54.5208333333333	0.0477151646959786	0.0142377904159835	1061885.74967131	160.188803575003	128.3125	45.4375
123.770833333333	54.5208333333333	0.04744950698668	0.0148132041732855	1060975.06443106	160.358564126536	128.3125	45.4375
123.8125	54.5208333333333	0.047608797073532	0.0162945987689389	1060071.91402579	160.528586948418	128.3125	45.4375
123.854166666667	54.5208333333333	0.0473998851937774	0.0149243737589572	1059176.31801285	160.698870524803	128.3125	45.4375
123.895833333333	54.5208333333333	0.0476271782195023	0.0148286336274421	1058288.29585169	160.869413319705	128.3125	45.4375
123.9375	54.5208333333333	0.0478211852550238	0.0162365522461642	1057407.86690204	161.040213777001	128.3125	45.4375
123.979166666667	54.5208333333333	0.0476825199151592	0.0140497115725672	1056535.05042211	161.21127032045	128.3125	45.4375
124.020833333333	54.5208333333333	0.045869014550869	0.0137759683110102	1055669.8655668	161.382581353704	128.3125	45.4375
124.0625	54.5208333333333	0.0457909163872848	0.0139640852917204	1054812.33138583	161.554145260331	128.3125	45.4375
124.104166666667	54.5208333333333	0.047323411445318	0.0129351459345271	1053962.466822	161.725960403833	128.3125	45.4375
124.145833333333	54.5208333333333	0.0477416302414147	0.0140312029122925	1053120.29070933	161.898025127672	128.3125	45.4375
124.1875	54.5208333333333	0.0475761303475207	0.0132011012845404	1052285.82177124	162.070337755303	128.3125	45.4375
124.229166666667	54.5208333333333	0.0464749417520957	0.0140464385461348	1051459.07861877	162.242896590202	128.3125	45.4375
124.270833333333	54.5208333333333	0.0462888052877767	0.0136592947081864	1050640.07974876	162.415699915906	128.3125	45.4375
124.3125	54.5208333333333	0.0476065224266893	0.0133054516072362	1049828.84354201	162.588745996046	128.3125	45.4375
122.8125	54.4791666666667	0.0456031734956214	0.0110793113294388	1079533.83745946	156.426115176278	128.3125	45.4375
122.854166666667	54.4791666666667	0.0456050337290312	0.0106740496291805	1075205.35530448	155.603742627653	128.520833333333	45.5208333333333
122.895833333333	54.4791666666667	0.0456621756299825	0.0109853205779514	1077387.73220978	156.754786771455	128.3125	45.4375
122.9375	54.4791666666667	0.0478158015698613	0.0135074233658897	1076325.3645228	156.91956282697	128.3125	45.4375
122.979166666667	54.4791666666667	0.0475698711685961	0.0138662516453883	1075270.14877045	157.084630927796	128.3125	45.4375
123.020833333333	54.4791666666667	0.0473183224766716	0.0120701869751086	1074222.1063592	157.249989953964	128.3125	45.4375
123.0625	54.4791666666667	0.0469679032502419	0.0115308345173987	1073181.25863304	157.41563876545	128.3125	45.4375
123.104166666667	54.4791666666667	0.0475176645626116	0.0158011010371811	1072147.62687166	157.581576202121	128.3125	45.4375
123.145833333333	54.4791666666667	0.0474565320290859	0.0165147923655676	1071121.2322888	157.747801083685	128.3125	45.4375
123.1875	54.4791666666667	0.0471836543727069	0.0142000211721661	1070102.09603043	157.914312209645	128.3125	45.4375
123.229166666667	54.4791666666667	0.0472065903346697	0.0120289758488104	1069090.23917303	158.081108359255	128.3125	45.4375
123.270833333333	54.4791666666667	0.0460606633778857	0.0119637371136436	1088276.64797537	156.588453567809	128.770833333333	45.3541666666667
123.3125	54.4791666666667	0.0458761110872648	0.0109964556015228	1087207.04368818	156.751732575381	128.770833333333	45.3541666666667
123.354166666667	54.4791666666667	0.0460676932469008	0.0107538529526575	1086144.51745486	156.915299756738	128.770833333333	45.3541666666667
123.395833333333	54.4791666666667	0.0458610084841317	0.0111530028105768	1085089.09040027	157.079154037527	128.770833333333	45.3541666666667
123.4375	54.4791666666667	0.0469437145060924	0.0113110142580562	1064140.87848854	158.919320313552	128.3125	45.4375
123.479166666667	54.4791666666667	0.0473750237283454	0.0127404791380325	1063173.13652721	159.087799830593	128.3125	45.4375
123.520833333333	54.4791666666667	0.04794826725053	0.0136799147775979	1062212.81940684	159.256555255964	128.3125	45.4375
123.5625	54.4791666666667	0.0478186709246464	0.0140865777918608	1061259.94758374	159.425585205674	128.3125	45.4375
123.604166666667	54.4791666666667	0.0471929649399067	0.0124860807539229	1060314.54142862	159.594888275209	128.3125	45.4375
123.645833333333	54.4791666666667	0.0473449076082405	0.0125036107089464	1059376.62122471	159.764463039525	128.3125	45.4375
123.6875	54.4791666666667	0.0471457821024848	0.0126108796169656	1058446.207166	159.93430805303	128.3125	45.4375
123.729166666667	54.4791666666667	0.047584400227191	0.0138671431844347	1057523.31935538	160.104421849574	128.3125	45.4375
123.770833333333	54.4791666666667	0.0475668135426436	0.0140019577287306	1056607.9778028	160.274802942451	128.3125	45.4375
123.8125	54.4791666666667	0.0473976722247738	0.0162949356049507	1055700.20242348	160.445449824388	128.3125	45.4375
123.854166666667	54.4791666666667	0.0475513561183347	0.0162930757360658	1054800.01303602	160.61636096755	128.3125	45.4375
123.895833333333	54.4791666666667	0.0473749520244293	0.0170774899726722	1053907.4293606	160.787534823544	128.3125	45.4375
123.9375	54.4791666666667	0.047359836120531	0.0149412847371454	1053022.47101709	160.958969823426	128.3125	45.4375
123.979166666667	54.4791666666667	0.047422163468616	0.0140234870119777	1052145.15752328	161.13066437771	128.3125	45.4375
124.020833333333	54.4791666666667	0.0476015422674927	0.0133509383168974	1051275.50829295	161.302616876386	128.3125	45.4375
124.0625	54.4791666666667	0.0476470219572273	0.0141260330642079	1050413.54263407	161.474825688932	128.3125	45.4375
124.104166666667	54.4791666666667	0.0472975704059833	0.0134255700107945	1049559.27974694	161.647289164339	128.3125	45.4375
124.145833333333	54.4791666666667	0.047699607360233	0.0127984624170544	1048712.73872233	161.820005631137	128.3125	45.4375
124.1875	54.4791666666667	0.0478334969539881	0.0135698430276094	1047873.93853965	161.992973397416	128.3125	45.4375
124.229166666667	54.4791666666667	0.0462709862421157	0.0132495052740337	1047042.89806508	162.166190750866	128.3125	45.4375
124.270833333333	54.4791666666667	0.0466146129879189	0.0111347407951466	997806.601732734	160.451677328536	128.5625	45.9375
124.3125	54.4791666666667	0.0458279638113862	0.0115940471003777	1080665.82095418	161.191052073561	128.729166666667	45.1875
124.354166666667	54.4791666666667	0.0465716489190588	0.0110988303190328	992457.929320721	160.556274815669	128.604166666667	45.9791666666667
124.395833333333	54.4791666666667	0.045954068202337	0.0113047412408302	1036153.82322567	161.446019422628	128.604166666667	45.5625
122.8125	54.4375	0.0456690761569065	0.0113365767686243	1075284.4277358	156.328219877509	128.3125	45.4375
122.854166666667	54.4375	0.048142115993645	0.0160738961608388	1293945.47365193	171.780281839232	125.104166666667	42.8958333333333
122.895833333333	54.4375	0.0473697252364153	0.0135852916029047	1073127.71371569	156.657982180889	128.3125	45.4375
122.9375	54.4375	0.047416074485085	0.0138671054694725	1072060.0802765	156.823309191422	128.3125	45.4375
122.979166666667	54.4375	0.0484190781057259	0.0157684305083434	998696.281930185	163.348615025603	126.645833333333	45.7708333333333
123.020833333333	54.4375	0.0473143098193718	0.0136259477872789	1069946.36921527	157.154849412452	128.3125	45.4375
123.0625	54.4375	0.0469848790247601	0.0151464272098054	1068900.33488057	157.3210603547	128.3125	45.4375
123.104166666667	54.4375	0.0471018077304869	0.0145645710390602	1067861.54342902	157.487563638493	128.3125	45.4375
123.145833333333	54.4375	0.0469879751243457	0.0127488291082703	1066830.01634311	157.654358078461	128.3125	45.4375
123.1875	54.4375	0.0469938841054154	0.0120807856780136	1065805.77503765	157.821442468642	128.3125	45.4375
123.229166666667	54.4375	0.0470275089526212	0.0112510923031476	1064788.84085797	157.988815582435	128.3125	45.4375
123.270833333333	54.4375	0.0459396818733343	0.0104975629528184	1060128.86778358	157.160271487853	128.520833333333	45.5208333333333
123.3125	54.4375	0.0466475921880702	0.00926209037302354	1059083.09666852	157.327737409518	128.520833333333	45.5208333333333
123.354166666667	54.4375	0.0473337698201484	0.014531938055748	1061782.09344727	158.492654689026	128.3125	45.4375
123.395833333333	54.4375	0.0454685211865576	0.0116338395380824	1080818.72587379	156.984319724231	128.770833333333	45.3541666666667
123.4375	54.4375	0.0454995802825617	0.0114693300486016	1079765.24309728	157.149009227757	128.770833333333	45.3541666666667
123.479166666667	54.4375	0.0473988181276365	0.0122580669249266	1058841.87155313	158.999046160594	128.3125	45.4375
123.520833333333	54.4375	0.0471489904692782	0.0127732514608989	1057876.67870892	159.168404252748	128.3125	45.4375
123.5625	54.4375	0.0470771117282264	0.0151494389292776	1056918.96103516	159.338040508052	128.3125	45.4375
123.604166666667	54.4375	0.0469744996850668	0.0130167452891173	1055968.73917026	159.507953512521	128.3125	45.4375
123.645833333333	54.4375	0.0479055597185877	0.013800268406118	1055026.03366488	159.678141831223	128.3125	45.4375
123.6875	54.4375	0.0475018172948824	0.0131835506417514	1054090.86498005	159.848604008262	128.3125	45.4375
123.729166666667	54.4375	0.0474031804064328	0.0154639829141254	1053163.25348537	160.019338566771	128.3125	45.4375
123.770833333333	54.4375	0.0476702968459296	0.0158670969122343	1052243.21945707	160.190344008898	128.3125	45.4375
123.8125	54.4375	0.0475380944112992	0.016515086630224	1051330.78307621	160.361618815808	128.3125	45.4375
123.854166666667	54.4375	0.0471985388009754	0.0177899009078999	1050425.96442673	160.533161447678	128.3125	45.4375
123.895833333333	54.4375	0.0471070315028366	0.0171865120944347	1049528.78349363	160.7049703437	128.3125	45.4375
123.9375	54.4375	0.0471347295828118	0.0158478959287097	1048639.26016109	160.877043922087	128.3125	45.4375
123.979166666667	54.4375	0.0473665879817376	0.0150513365392931	1047757.41421055	161.049380580084	128.3125	45.4375
124.020833333333	54.4375	0.0474719171031019	0.0143842060520163	1046883.26531883	161.221978693976	128.3125	45.4375
124.0625	54.4375	0.0470800671141905	0.014893910663546	1046016.83305627	161.394836619109	128.3125	45.4375
124.104166666667	54.4375	0.0477956614120883	0.0129463648270313	1045158.13688485	161.567952689907	128.3125	45.4375
124.145833333333	54.4375	0.0473787539296575	0.0132004992994996	1044307.19615623	161.741325219894	128.3125	45.4375
124.1875	54.4375	0.0480192269529824	0.0139956628134968	1043464.03010995	161.914952501725	128.3125	45.4375
124.229166666667	54.4375	0.0473238933393978	0.0124375813836835	1042628.65787149	162.088832807212	128.3125	45.4375
124.270833333333	54.4375	0.0462288112493481	0.0153736373401145	1060228.54690852	160.501756607224	128.770833333333	45.3541666666667
124.3125	54.4375	0.046118301469428	0.0119193076581918	1040981.37073828	162.437345472407	128.3125	45.4375
124.354166666667	54.4375	0.0466226912138858	0.0103508571970557	1032625.69126089	161.189996962449	128.604166666667	45.5625
124.395833333333	54.4375	0.04583368371453	0.0107198369356221	1031757.87268762	161.364783230901	128.604166666667	45.5625
124.4375	54.4375	0.0458087753581069	0.0109224976269739	1038569.3649661	162.961967748655	128.3125	45.4375
124.479166666667	54.4375	0.045462015925179	0.0122202731825272	1037781.1505844	163.1373287418	128.3125	45.4375
122.270833333333	54.3958333333333	0.0469931243079111	0.0117596781986715	1085814.31843281	154.10884455428	128.3125	45.4375
122.3125	54.3958333333333	0.0459867894215098	0.0104947811998018	1081999.8469341	153.284193824076	128.520833333333	45.5208333333333
122.354166666667	54.3958333333333	0.0460960546006215	0.0112982758535815	1080786.56442519	153.445016492632	128.520833333333	45.5208333333333
122.395833333333	54.3958333333333	0.0471006735209313	0.0131964354193948	1082299.95636203	154.593583428253	128.3125	45.4375
122.4375	54.3958333333333	0.0472008293542937	0.0127379085043877	1081142.30024564	154.755788884505	128.3125	45.4375
122.479166666667	54.3958333333333	0.0459713343227736	0.0105094380892339	956677.66998148	141.755991821534	130.3125	47.3541666666667
122.520833333333	54.3958333333333	0.0466791369559324	0.0101539793539545	1202391.75448324	152.013959660388	129.604166666667	44.6041666666667
122.854166666667	54.3958333333333	0.0472643918262471	0.0136602651128989	1069950.9618847	156.394823202861	128.3125	45.4375
122.895833333333	54.3958333333333	0.0472742997570215	0.0142718447503811	1068870.84206906	156.560403184655	128.3125	45.4375
122.9375	54.3958333333333	0.0477908206307957	0.0153821930993418	995036.668476467	163.090756110155	126.645833333333	45.7708333333333
122.979166666667	54.3958333333333	0.0474575056558634	0.0153465141661855	1066732.17107031	156.892464042273	128.3125	45.4375
123.020833333333	54.3958333333333	0.0482980839878904	0.0157727390533612	993478.811682345	163.454807917841	126.645833333333	45.7708333333333
123.0625	54.3958333333333	0.0482841927333101	0.0157188739547705	992712.253939493	163.637220795233	126.645833333333	45.7708333333333
123.104166666667	54.3958333333333	0.0472436902349251	0.0130236065009688	1063578.41534792	157.39279064831	128.3125	45.4375
123.145833333333	54.3958333333333	0.0469970608703797	0.0125274232246198	1062541.71765898	157.560157612214	128.3125	45.4375
123.1875	54.3958333333333	0.0466044592942467	0.0102601809026307	1061512.33328122	157.72781828907	128.3125	45.4375
123.229166666667	54.3958333333333	0.0469947404532926	0.0101609278160616	1060490.28383277	157.895771446561	128.3125	45.4375
123.270833333333	54.3958333333333	0.0454147959692898	0.0105722462106981	1055856.00561856	157.063477972299	128.520833333333	45.5208333333333
123.3125	54.3958333333333	0.0468320047485753	0.0111507202454032	1058468.2758383	158.23255016873	128.3125	45.4375
123.354166666667	54.3958333333333	0.0472372123264542	0.0119134102759686	1057468.360165	158.401373163192	128.3125	45.4375
123.395833333333	54.3958333333333	0.0471896234718979	0.01304825486043	1056475.86516272	158.570483497778	128.3125	45.4375
123.4375	54.3958333333333	0.0469786646489916	0.0119187449633633	1055490.81207496	158.739879834349	128.3125	45.4375
123.479166666667	54.3958333333333	0.0473630469358206	0.0122811667008756	1054513.22206467	158.909560813493	128.3125	45.4375
123.520833333333	54.3958333333333	0.0473174918839945	0.0132314403759663	1053543.11621247	159.079525054496	128.3125	45.4375
123.5625	54.3958333333333	0.0474902342496369	0.0144365611923675	1052580.51551467	159.249771155315	128.3125	45.4375
123.604166666667	54.3958333333333	0.0475144402892683	0.0164758249385479	1051625.44088149	159.420297692553	128.3125	45.4375
123.645833333333	54.3958333333333	0.0477450334082353	0.0140640048491058	1050677.91313507	159.591103221444	128.3125	45.4375
123.6875	54.3958333333333	0.0473877171058019	0.0138823932532885	1049737.95300765	159.762186275833	128.3125	45.4375
123.729166666667	54.3958333333333	0.047424752205756	0.01522464013728	1048805.58113965	159.933545368164	128.3125	45.4375
123.770833333333	54.3958333333333	0.0472788014902342	0.0164147752749358	1047880.81807773	160.105178989469	128.3125	45.4375
123.8125	54.3958333333333	0.0479917737603244	0.018064723940659	1046963.68427293	160.277085609362	128.3125	45.4375
123.854166666667	54.3958333333333	0.0481142490039308	0.0183032106165897	1046054.20007873	160.449263676039	128.3125	45.4375
123.895833333333	54.3958333333333	0.0474305596718676	0.0173837101883799	1045152.38574914	160.621711616273	128.3125	45.4375
123.9375	54.3958333333333	0.0469301101599324	0.0170424860906805	1044258.26143678	160.794427835422	128.3125	45.4375
123.979166666667	54.3958333333333	0.0474381303961928	0.0168136115534768	1043371.84719097	160.967410717435	128.3125	45.4375
124.020833333333	54.3958333333333	0.0475096653941878	0.0145561728960271	1042493.16295579	161.140658624863	128.3125	45.4375
124.0625	54.3958333333333	0.0473291686859699	0.0152136731974672	1041622.22856818	161.314169898874	128.3125	45.4375
124.104166666667	54.3958333333333	0.0472943283500611	0.0127473069697547	1040759.06375596	161.487942859269	128.3125	45.4375
124.145833333333	54.3958333333333	0.0477686752463116	0.0138305242090979	1039903.68813597	161.661975804509	128.3125	45.4375
124.1875	54.3958333333333	0.0474030253828501	0.014383283974865	1039056.12121208	161.836267011735	128.3125	45.4375
124.229166666667	54.3958333333333	0.0474482616222293	0.0128565797419945	1038216.38237331	162.0108147368	128.3125	45.4375
124.270833333333	54.3958333333333	0.0458619292220477	0.0124179828242243	1037384.49089184	162.185617214302	128.3125	45.4375
124.3125	54.3958333333333	0.0461738622504018	0.0106633796323839	1029116.65492882	160.932208822581	128.604166666667	45.5625
124.354166666667	54.3958333333333	0.0467717644978773	0.00985642039620079	1030966.19732968	161.526957744219	128.520833333333	45.5208333333333
124.395833333333	54.3958333333333	0.0464628483475818	0.00980151227671411	1050552.85147332	163.482604310061	128.1875	45.2708333333333
124.4375	54.3958333333333	0.0458767214085708	0.0108807435963855	1034135.77978686	162.887338598862	128.3125	45.4375
124.479166666667	54.3958333333333	0.0474348362106205	0.0117103205287281	1033343.40995172	163.063387616367	128.3125	45.4375
124.520833333333	54.3958333333333	0.047949986859843	0.013559479637585	1032559.00054616	163.239680349863	128.3125	45.4375
122.020833333333	54.3541666666667	0.0454533514148516	0.0113401265755793	1088891.35739022	153.038732622828	128.3125	45.4375
122.0625	54.3541666666667	0.0473941062786876	0.0114886480011004	1087666.46194248	153.198573591532	128.3125	45.4375
122.104166666667	54.3541666666667	0.0468010198803403	0.0113291364877291	1086448.31907232	153.358736955701	128.3125	45.4375
122.145833333333	54.3541666666667	0.0466382343238898	0.0110800079686339	1085236.95189925	153.519222010875	128.3125	45.4375
122.1875	54.3541666666667	0.0470691820252083	0.0114441982915079	1084032.38351677	153.68002803323	128.3125	45.4375
122.229166666667	54.3541666666667	0.0469218701206915	0.0122244943978262	1082834.63699082	153.841154279468	128.3125	45.4375
122.270833333333	54.3541666666667	0.0470192668068718	0.0135971284381235	1081643.73535817	154.002599986713	128.3125	45.4375
122.3125	54.3541666666667	0.0474686001531652	0.0138510253798276	1080459.70162478	154.164364372403	128.3125	45.4375
122.354166666667	54.3541666666667	0.0474041995124043	0.0132190137820206	1079282.55876419	154.326446634189	128.3125	45.4375
122.395833333333	54.3541666666667	0.0472985563217937	0.0141180620192001	1078112.32971585	154.488845949833	128.3125	45.4375
122.4375	54.3541666666667	0.0471179480492889	0.0144499448314649	1076949.0373835	154.651561477111	128.3125	45.4375
122.479166666667	54.3541666666667	0.0477786475381329	0.0139351059534879	1075792.70463347	154.814592353714	128.3125	45.4375
122.520833333333	54.3541666666667	0.0474919774903759	0.0135934835351065	1074643.35429302	154.977937697152	128.3125	45.4375
122.5625	54.3541666666667	0.0473853092953367	0.0132132290793347	1073501.00914863	155.141596604663	128.3125	45.4375
122.604166666667	54.3541666666667	0.0475407471533673	0.0141039907539434	1072365.69194431	155.305568153122	128.3125	45.4375
122.645833333333	54.3541666666667	0.0468624161161935	0.0126949965569142	1071237.42537987	155.469851398952	128.3125	45.4375
122.895833333333	54.3541666666667	0.0471112467635814	0.0121796213610711	1064617.15461457	156.462041080072	128.3125	45.4375
122.9375	54.3541666666667	0.0470499588492834	0.012545495394799	1063538.87404644	156.628478051755	128.3125	45.4375
122.979166666667	54.3541666666667	0.0467534035533448	0.0126385469233786	1062467.82391619	156.795218426018	128.3125	45.4375
123.020833333333	54.3541666666667	0.0470023076819093	0.0140804540219325	1061404.02644687	156.962261071604	128.3125	45.4375
123.0625	54.3541666666667	0.0484886142705528	0.0157159046899691	988262.963714376	163.562078776516	126.645833333333	45.7708333333333
123.104166666667	54.3541666666667	0.0482073447816838	0.0155635595959364	987500.518049288	163.745504748915	126.645833333333	45.7708333333333
123.145833333333	54.3541666666667	0.0470610306223947	0.0136036857626885	1058256.37129466	157.465191005229	128.3125	45.4375
123.1875	54.3541666666667	0.0471020870144086	0.0115755029238696	1057221.80543297	157.63343099845	128.3125	45.4375
123.229166666667	54.3541666666667	0.0469453851339059	0.012201682579757	1056194.60238145	157.801967287385	128.3125	45.4375
123.270833333333	54.3541666666667	0.0471240087738233	0.0123675120096124	1055174.7839638	157.970798612653	128.3125	45.4375
123.3125	54.3541666666667	0.0470078627398791	0.0122904827862437	1054162.37193068	158.139923693341	128.3125	45.4375
123.354166666667	54.3541666666667	0.0470077066960163	0.0144232852479335	1053157.3879578	158.309341226949	128.3125	45.4375
123.395833333333	54.3541666666667	0.0468555380294789	0.0121601946341283	1052159.85364404	158.479049889363	128.3125	45.4375
123.4375	54.3541666666667	0.0470900931404991	0.012887567497181	1051169.79050954	158.649048334801	128.3125	45.4375
123.479166666667	54.3541666666667	0.0472204813710636	0.0129568075466236	1050187.21999383	158.819335195791	128.3125	45.4375
123.520833333333	54.3541666666667	0.0476352535834225	0.0143253895477855	1049212.16345387	158.989909083131	128.3125	45.4375
123.5625	54.3541666666667	0.0471860003411817	0.0155184237303438	1048244.6421622	159.160768585863	128.3125	45.4375
123.604166666667	54.3541666666667	0.0476125521987137	0.0169035043522495	1047284.67730497	159.331912271248	128.3125	45.4375
123.645833333333	54.3541666666667	0.0476068379265853	0.0169087353059984	1046332.28998002	159.503338684744	128.3125	45.4375
123.6875	54.3541666666667	0.0473356335994089	0.0169281115309147	1045387.50119495	159.675046349984	128.3125	45.4375
123.729166666667	54.3541666666667	0.0473876441451912	0.0169319685564655	1044450.3318652	159.847033768764	128.3125	45.4375
123.770833333333	54.3541666666667	0.0474919084626252	0.0162583640574537	1043520.80281209	160.019299421029	128.3125	45.4375
123.8125	54.3541666666667	0.047216256047752	0.015668516996788	1042598.93476088	160.191841764867	128.3125	45.4375
123.854166666667	54.3541666666667	0.0472237144536038	0.0165173368020318	1041684.74833881	160.3646592365	128.3125	45.4375
123.895833333333	54.3541666666667	0.0482581935547465	0.018356070795888	1040778.26407316	160.537750250285	128.3125	45.4375
123.9375	54.3541666666667	0.0477460072159393	0.0180078873905947	1039879.50238927	160.711113198716	128.3125	45.4375
123.979166666667	54.3541666666667	0.0471896347273374	0.0166288194973	1038988.48360862	160.884746452427	128.3125	45.4375
124.020833333333	54.3541666666667	0.0472822776201058	0.0156602261366913	1038105.22794682	161.058648360206	128.3125	45.4375
124.0625	54.3541666666667	0.0473876851249701	0.0164502224020166	1037229.75551166	161.232817249005	128.3125	45.4375
124.104166666667	54.3541666666667	0.0477370225587488	0.016222095919116	1036362.08630118	161.407251423954	128.3125	45.4375
124.145833333333	54.3541666666667	0.0477191862463991	0.0157499742021142	1035502.24020163	161.581949168388	128.3125	45.4375
124.1875	54.3541666666667	0.0476479059624029	0.0137746148651626	1034650.23698557	161.756908743865	128.3125	45.4375
124.229166666667	54.3541666666667	0.047592420509428	0.0132676389198176	1033806.09630985	161.932128390199	128.3125	45.4375
124.270833333333	54.3541666666667	0.0472843972716007	0.0123027577798653	1032969.83771365	162.107606325489	128.3125	45.4375
124.3125	54.3541666666667	0.0467674478479882	0.0133310470433326	1264722.40536133	170.525140722096	126.854166666667	43.1041666666667
124.354166666667	54.3541666666667	0.0463142470886362	0.0143548448359198	1264280.0274843	170.678515444641	126.854166666667	43.1041666666667
124.395833333333	54.3541666666667	0.0468265787517804	0.0104874144628732	885242.521250128	149.83230661869	130.270833333333	47.3125
124.4375	54.3541666666667	0.046426942035252	0.0114095308649722	1024859.94582306	161.798110758528	128.520833333333	45.5208333333333
124.479166666667	54.3541666666667	0.0471397146875253	0.0112006212438324	1028907.45131248	162.988806454554	128.3125	45.4375
124.520833333333	54.3541666666667	0.0476254061974734	0.0143407169491536	1028118.88867899	163.16579549265	128.3125	45.4375
121.479166666667	54.3125	0.0454764158254252	0.00979082788312828	999391.703845873	138.457746541357	130.229166666667	47.2291666666667
121.520833333333	54.3125	0.044547417392764	0.0115741625869913	969484.203873559	134.893891196505	130.6875	47.7708333333333
121.5625	54.3125	0.0454120574102571	0.0103801899193921	967318.535881347	135.965281437658	130.520833333333	47.6875
121.604166666667	54.3125	0.0470070880326387	0.00877078369383615	986192.121684611	138.146596195463	130.3125	47.3541666666667
121.645833333333	54.3125	0.0461791462625756	0.0101335815061511	986389.17419938	138.602462184325	130.270833333333	47.3125
121.6875	54.3125	0.0463935459945759	0.0100753847792009	984598.590166265	138.75376890207	130.270833333333	47.3125
121.729166666667	54.3125	0.046479484799956	0.0087235959973243	982813.399374277	138.905565801028	130.270833333333	47.3125
121.770833333333	54.3125	0.04539296746791	0.0109529919993351	1090259.53691041	150.990884399205	128.520833333333	45.5208333333333
121.8125	54.3125	0.0469955184646882	0.0115372465051942	1091014.09779628	152.132070018835	128.3125	45.4375
121.854166666667	54.3125	0.0467480487514681	0.0116526744485198	1089749.81855025	152.290746736232	128.3125	45.4375
121.895833333333	54.3125	0.0465125892630039	0.0100870491391525	1088492.19512617	152.449752945794	128.3125	45.4375
121.9375	54.3125	0.0460660938953252	0.0103139321883161	1085051.49453647	151.622641493576	128.520833333333	45.5208333333333
121.979166666667	54.3125	0.0474004279341841	0.00823787348272655	970125.719342533	139.518950916573	130.3125	47.3541666666667
122.020833333333	54.3125	0.047258221503381	0.0082370074825628	968368.006127052	139.673926046342	130.3125	47.3541666666667
122.0625	54.3125	0.0466381010799392	0.00917815298004692	966615.893993846	139.829403709881	130.3125	47.3541666666667
122.104166666667	54.3125	0.0460149199162399	0.00986506364794263	964869.414019026	139.985385030188	130.3125	47.3541666666667
122.145833333333	54.3125	0.0470954980039479	0.0110117986036126	1081087.5409638	153.41067438936	128.3125	45.4375
122.1875	54.3125	0.0454898287494788	0.0109247421263544	1079877.16492556	153.571969063442	128.3125	45.4375
122.229166666667	54.3125	0.046801527707421	0.00971886498655968	1078673.63205468	153.733587858965	128.3125	45.4375
122.270833333333	54.3125	0.0470911205019945	0.0101944153766595	1077476.96565845	153.895530016205	128.3125	45.4375
122.3125	54.3125	0.0454378847077886	0.0101420059970802	1076287.18901411	154.057794755421	128.3125	45.4375
122.354166666667	54.3125	0.0465366385569527	0.0098086364282021	1075104.32536719	154.220381276751	128.3125	45.4375
122.395833333333	54.3125	0.0468978143999821	0.0113546514375221	1073928.39792987	154.383288760108	128.3125	45.4375
122.4375	54.3125	0.0473172910117709	0.0135840874230409	1072759.42987927	154.546516365075	128.3125	45.4375
122.479166666667	54.3125	0.047879082882189	0.015714279063246	995416.132291342	160.936150771575	126.645833333333	45.7708333333333
122.520833333333	54.3125	0.0475422233744797	0.0140421034413008	1070442.4644613	154.873928475914	128.3125	45.4375
122.5625	54.3125	0.0474059368642028	0.0144387816363507	1069294.51325762	155.038111198404	128.3125	45.4375
122.604166666667	54.3125	0.0473829895106931	0.0153769449369963	1068153.61376456	155.202610475546	128.3125	45.4375
122.645833333333	54.3125	0.0474857661271079	0.0143748619107515	1067019.78895834	155.367425363801	128.3125	45.4375
122.6875	54.3125	0.0469335283839645	0.0125812769503988	1065893.06176976	155.532554898722	128.3125	45.4375
122.729166666667	54.3125	0.0469617361027298	0.0121991938746297	1064773.45508244	155.697998094872	128.3125	45.4375
122.770833333333	54.3125	0.0467644766970697	0.0115570711495759	1063660.99173105	155.863753945735	128.3125	45.4375
122.8125	54.3125	0.0469248318205372	0.0118680348186832	1062555.69449954	156.029821423633	128.3125	45.4375
122.854166666667	54.3125	0.0468634142767255	0.0125675521453538	1061457.58611929	156.196199479645	128.3125	45.4375
122.895833333333	54.3125	0.047137416567588	0.01250388744021	1060366.68926733	156.36288704353	128.3125	45.4375
122.9375	54.3125	0.0471511625435125	0.0133612812538047	1059283.02656454	156.52988302365	128.3125	45.4375
122.979166666667	54.3125	0.0472245702016453	0.0137206028361935	1058206.62057375	156.697186306898	128.3125	45.4375
123.020833333333	54.3125	0.0474199950628988	0.0142224437559221	1057137.49379795	156.864795758626	128.3125	45.4375
123.0625	54.3125	0.047395110532988	0.0141048204258153	1056075.66867843	157.032710222577	128.3125	45.4375
123.104166666667	54.3125	0.0480249599328704	0.0151948765209146	983048.79088119	163.670444669312	126.645833333333	45.7708333333333
123.145833333333	54.3125	0.0480782017303995	0.0156451426529658	982290.520305305	163.854894760955	126.645833333333	45.7708333333333
123.1875	54.3125	0.0475308249027585	0.0143067008343737	1052934.22670551	157.538271799746	128.3125	45.4375
123.229166666667	54.3125	0.0470624662462286	0.0147656439013415	1051901.83132432	157.707394315654	128.3125	45.4375
123.270833333333	54.3125	0.0471393177318316	0.0147636790422702	1050876.84881463	157.876815736208	128.3125	45.4375
123.3125	54.3125	0.0477363679519741	0.0157867684497661	1049859.30120803	158.046534774237	128.3125	45.4375
123.354166666667	54.3125	0.047760628920526	0.0161279548321182	1048849.21046116	158.21655012057	128.3125	45.4375
123.395833333333	54.3125	0.0468834196051637	0.0154233019625015	1047846.59845377	158.386860443985	128.3125	45.4375
123.4375	54.3125	0.04734882028549	0.0158867015063946	1046851.48698684	158.557464391176	128.3125	45.4375
123.479166666667	54.3125	0.0472249916652512	0.0149107885463049	1045863.89778061	158.728360586708	128.3125	45.4375
123.520833333333	54.3125	0.0470309696030227	0.0149966330001043	1044883.85247264	158.899547632985	128.3125	45.4375
123.5625	54.3125	0.0471251653364131	0.0153110216497811	1043911.37261584	159.071024110221	128.3125	45.4375
123.604166666667	54.3125	0.047381924836247	0.0156820180277225	1042946.47967654	159.242788576405	128.3125	45.4375
123.645833333333	54.3125	0.0482847934127304	0.0179007300382234	1041989.19503251	159.414839567286	128.3125	45.4375
123.6875	54.3125	0.0480245432184508	0.0172136280412773	1041039.539971	159.587175596341	128.3125	45.4375
123.729166666667	54.3125	0.0482879516440871	0.0179985735222659	1040097.53568674	159.759795154765	128.3125	45.4375
123.770833333333	54.3125	0.0481287305950057	0.0181894103473559	1039163.20327999	159.932696711454	128.3125	45.4375
123.8125	54.3125	0.0476535058468024	0.0171827872366565	1038236.56375453	160.105878712992	128.3125	45.4375
123.854166666667	54.3125	0.0481189941073587	0.0182635315591185	1037317.63801568	160.279339583647	128.3125	45.4375
123.895833333333	54.3125	0.048214484577802	0.0186029705301405	1036406.44686832	160.453077725367	128.3125	45.4375
123.9375	54.3125	0.0476282048349497	0.0167842720497908	1035503.01101486	160.627091517776	128.3125	45.4375
123.979166666667	54.3125	0.0475390477397246	0.0165000085286923	1034607.35105326	160.801379318183	128.3125	45.4375
124.020833333333	54.3125	0.0473701557707526	0.0156558075051874	1033719.48747505	160.975939461587	128.3125	45.4375
124.0625	54.3125	0.0473714431257243	0.0168923893345966	1032839.44066326	161.150770260689	128.3125	45.4375
124.104166666667	54.3125	0.0476434721511708	0.0174466523205873	1031967.23089047	161.325870005904	128.3125	45.4375
124.145833333333	54.3125	0.047368150526116	0.014650206204727	1031102.87831678	161.501236965386	128.3125	45.4375
124.1875	54.3125	0.0480040307071629	0.0140463326383719	1030246.40298779	161.676869385044	128.3125	45.4375
124.229166666667	54.3125	0.0474989349166817	0.0145374951023248	1029397.8248326	161.852765488574	128.3125	45.4375
124.270833333333	54.3125	0.0477413940503882	0.0142740417858708	1028557.16366178	162.028923477489	128.3125	45.4375
124.3125	54.3125	0.0478413914549531	0.0135967638787518	1027724.4391654	162.205341531149	128.3125	45.4375
124.354166666667	54.3125	0.0475134891316611	0.0136111215302626	1026899.67091095	162.382017806805	128.3125	45.4375
124.395833333333	54.3125	0.0474136453871805	0.0132050185455543	1026082.87834137	162.558950439642	128.3125	45.4375
124.4375	54.3125	0.0477102564330505	0.0143116244363672	1025274.08077305	162.73613754282	128.3125	45.4375
124.479166666667	54.3125	0.0472820308881818	0.0133177500772346	1024473.29739379	162.913577207531	128.3125	45.4375
124.520833333333	54.3125	0.0478282467414269	0.0135227057109087	1023680.54726079	163.091267503053	128.3125	45.4375
124.5625	54.3125	0.0471345680110879	0.014663671052553	1022895.84929868	163.269206476806	128.3125	45.4375
124.604166666667	54.3125	0.0480746848700601	0.0179402999719406	1022119.22229747	163.447392154419	128.3125	45.4375
124.645833333333	54.3125	0.0476413377150594	0.0163426292399895	1021350.6849106	163.625822539795	128.3125	45.4375
121.354166666667	54.2708333333333	0.0455954591095018	0.0118134796768932	1124855.1056907	148.808940349067	128.770833333333	45.3541666666667
121.395833333333	54.2708333333333	0.0458179605864405	0.0105891977327433	1123452.31520061	148.959987498687	128.770833333333	45.3541666666667
121.4375	54.2708333333333	0.0458494617909451	0.0103329148833114	1122055.66310546	149.111370421758	128.770833333333	45.3541666666667
121.479166666667	54.2708333333333	0.0461169412463595	0.0100427845174812	1120665.17279165	149.263088894384	128.770833333333	45.3541666666667
121.520833333333	54.2708333333333	0.0464250727462879	0.00984241650832319	1094250.0973775	149.93341549936	128.520833333333	45.5208333333333
121.5625	54.2708333333333	0.0457592333369744	0.0103010574154198	1091411.74466231	149.675421012036	128.604166666667	45.5625
121.604166666667	54.2708333333333	0.0465010865764678	0.00986559593705722	1091542.87221189	150.245363193588	128.520833333333	45.5208333333333
121.645833333333	54.2708333333333	0.0460592485663296	0.0100603929145883	1088683.35720271	149.987382868711	128.604166666667	45.5625
121.6875	54.2708333333333	0.0463963106037908	0.0108524192257602	1090766.85142271	151.543501556687	128.3125	45.4375
121.729166666667	54.2708333333333	0.0457120888762242	0.0110661670762521	1089476.68191711	151.701633532911	128.3125	45.4375
121.770833333333	54.2708333333333	0.0454489892759173	0.0113543528054375	1086205.77167852	150.873398063396	128.520833333333	45.5208333333333
121.8125	54.2708333333333	0.0467349782662418	0.0102638534277597	1086916.17751676	152.018902193005	128.3125	45.4375
121.854166666667	54.2708333333333	0.0471142774070434	0.0124254886169227	1085645.89020234	152.178037777338	128.3125	45.4375
121.895833333333	54.2708333333333	0.0468199587490556	0.0109289746990617	1084382.27784427	152.337506766354	128.3125	45.4375
121.9375	54.2708333333333	0.0462058014972486	0.0103797634306362	1097784.96708483	153.187453159981	128.229166666667	45.2708333333333
121.979166666667	54.2708333333333	0.0460158942932476	0.0114439039911684	1096563.86927551	153.346633808539	128.229166666667	45.2708333333333
122.020833333333	54.2708333333333	0.0461976909220678	0.0112149069389306	1095349.51844365	153.506131821149	128.229166666667	45.2708333333333
122.0625	54.2708333333333	0.0468757593795573	0.0108312796296045	1091368.9901713	154.718335636512	127.979166666667	45.2291666666667
122.104166666667	54.2708333333333	0.0468821737752886	0.0107081289523083	1092941.14905737	153.826077082042	128.229166666667	45.2708333333333
122.145833333333	54.2708333333333	0.0465297828903473	0.0108147880577512	1091747.17610616	153.986522854597	128.229166666667	45.2708333333333
122.1875	54.2708333333333	0.0467891578196493	0.0108054365559829	1075725.88339708	153.463072355551	128.3125	45.4375
122.229166666667	54.2708333333333	0.0472179360311052	0.011891882402778	1074516.52434995	153.625185420571	128.3125	45.4375
122.270833333333	54.2708333333333	0.0466086128562739	0.0105676797632806	1073314.05334593	153.787625802566	128.3125	45.4375
122.3125	54.2708333333333	0.0467604619968623	0.0115010760450258	1072118.493937	153.950392724927	128.3125	45.4375
122.354166666667	54.2708333333333	0.0469330647538998	0.0117435342907792	1070929.86964418	154.113485390584	128.3125	45.4375
122.395833333333	54.2708333333333	0.0469840502582408	0.0124886560019114	1069748.20395588	154.276902981899	128.3125	45.4375
122.4375	54.2708333333333	0.0475395157734914	0.0139300388923337	1068573.52032615	154.440644660556	128.3125	45.4375
122.479166666667	54.2708333333333	0.0473991985868705	0.0145501751940496	1067405.84217302	154.604709567456	128.3125	45.4375
122.520833333333	54.2708333333333	0.0480888964237181	0.0156939130850435	990147.242104639	161.030313900628	126.645833333333	45.7708333333333
122.5625	54.2708333333333	0.0471036059801448	0.0150047919925102	1065091.59577781	154.933805525064	128.3125	45.4375
122.604166666667	54.2708333333333	0.0470993905042719	0.0148307274762258	1063945.07417579	155.098834752743	128.3125	45.4375
122.645833333333	54.2708333333333	0.0472170172448842	0.0140892646185951	1062805.65132692	155.264183562414	128.3125	45.4375
122.6875	54.2708333333333	0.0470911051497689	0.0133618460230616	1061673.35044264	155.429850989562	128.3125	45.4375
122.729166666667	54.2708333333333	0.0470991753930663	0.0130268721710714	1060548.19468774	155.595836048299	128.3125	45.4375
122.770833333333	54.2708333333333	0.0466771239716927	0.0119390364472626	1059430.20717856	155.762137731285	128.3125	45.4375
122.8125	54.2708333333333	0.0469377530324691	0.0121539720623546	1058319.41098112	155.928755009627	128.3125	45.4375
122.854166666667	54.2708333333333	0.0470752170805129	0.0149560373419262	1057215.82910937	156.095686832808	128.3125	45.4375
122.895833333333	54.2708333333333	0.047289941409396	0.0156887708553421	1056119.48452325	156.262932128593	128.3125	45.4375
122.9375	54.2708333333333	0.0472559226546326	0.0153563187375226	1055030.40012694	156.430489802959	128.3125	45.4375
122.979166666667	54.2708333333333	0.0472759483053065	0.0142893318983549	1053948.59876689	156.59835874001	128.3125	45.4375
123.020833333333	54.2708333333333	0.0470614511517678	0.0128412149382821	1052874.10323002	156.76653780191	128.3125	45.4375
123.0625	54.2708333333333	0.0474848251954309	0.0148956076085365	1051806.9362418	156.935025828808	128.3125	45.4375
123.104166666667	54.2708333333333	0.048363146050371	0.0163945972082069	978598.810763235	163.594699577618	126.645833333333	45.7708333333333
123.145833333333	54.2708333333333	0.0482636084393003	0.0167266909513198	977836.347130473	163.779923008725	126.645833333333	45.7708333333333
123.1875	54.2708333333333	0.048349357878719	0.0165371593628494	977082.31566914	163.965408403511	126.645833333333	45.7708333333333
123.229166666667	54.2708333333333	0.0484503028358773	0.01645203216646	976336.736151865	164.151153446007	126.645833333333	45.7708333333333
123.270833333333	54.2708333333333	0.0482514530712579	0.0165089220917445	975599.628189561	164.337155795029	126.645833333333	45.7708333333333
123.3125	54.2708333333333	0.048323758465954	0.0168336212431285	974871.011229112	164.52341308429	126.645833333333	45.7708333333333
123.354166666667	54.2708333333333	0.0482290906496535	0.0166486012907655	1044543.86184283	158.122990955962	128.3125	45.4375
123.395833333333	54.2708333333333	0.0485907846568207	0.0170469484369131	973439.327267287	164.896682893531	126.645833333333	45.7708333333333
123.4375	54.2708333333333	0.0469771957514263	0.0148492387484202	1042535.93486909	158.465119139528	128.3125	45.4375
123.479166666667	54.2708333333333	0.0474137634000295	0.014261941028736	1041543.28838281	158.636628135992	128.3125	45.4375
123.520833333333	54.2708333333333	0.0473526032884863	0.0155272201412616	1040558.21582105	158.808431868593	128.3125	45.4375
123.5625	54.2708333333333	0.0481439288032481	0.0168579990748302	1039580.7390214	158.980528908805	128.3125	45.4375
123.604166666667	54.2708333333333	0.0480582796408737	0.016691048325014	1038610.87973467	159.152917805431	128.3125	45.4375
123.645833333333	54.2708333333333	0.0476264549544146	0.0161684240940875	1037648.65962287	159.32559708458	128.3125	45.4375
123.6875	54.2708333333333	0.0480441574915908	0.0171439558540107	1036694.10025721	159.498565249638	128.3125	45.4375
123.729166666667	54.2708333333333	0.048086620586156	0.0180484271274362	1035747.22311608	159.671820781252	128.3125	45.4375
123.770833333333	54.2708333333333	0.0482514459410333	0.0185883837984296	1034808.04958304	159.845362137309	128.3125	45.4375
123.8125	54.2708333333333	0.0484082420003874	0.0175501217416628	974143.271130326	160.365264793723	128.020833333333	45.9375
123.854166666667	54.2708333333333	0.0481897361241091	0.017900128184192	1032952.89838908	160.193296040438	128.3125	45.4375
123.895833333333	54.2708333333333	0.0471851179335795	0.0154379896125695	1032036.96300283	160.367685389394	128.3125	45.4375
123.9375	54.2708333333333	0.0473860763407143	0.0148066986941415	1031128.81576992	160.542354166556	128.3125	45.4375
123.979166666667	54.2708333333333	0.047116451463827	0.0152400753986426	1030228.47756925	160.717300715896	128.3125	45.4375
124.020833333333	54.2708333333333	0.0476511659273217	0.0166579894321127	1029335.96917267	160.892523358606	128.3125	45.4375
124.0625	54.2708333333333	0.0476694092646142	0.0181777244763902	1028451.31124291	161.068020393105	128.3125	45.4375
124.104166666667	54.2708333333333	0.0474349037937812	0.0172419846233399	1027574.52433157	161.243790095055	128.3125	45.4375
124.145833333333	54.2708333333333	0.0471035883204751	0.014479093338505	1026705.62887703	161.419830717376	128.3125	45.4375
124.1875	54.2708333333333	0.0472795679531821	0.0154500893623637	1025844.64520243	161.596140490267	128.3125	45.4375
124.229166666667	54.2708333333333	0.0474399393003507	0.0166219335353765	1024991.5935136	161.772717621232	128.3125	45.4375
124.270833333333	54.2708333333333	0.0473744760046108	0.0161265125196605	1024146.49389697	161.949560295112	128.3125	45.4375
124.3125	54.2708333333333	0.0472105059299277	0.0154808391781742	1023309.36631759	162.126666674114	128.3125	45.4375
124.354166666667	54.2708333333333	0.0471648590894643	0.0146845286478465	1022480.230617	162.304034897853	128.3125	45.4375
124.395833333333	54.2708333333333	0.0476871600164669	0.0141138860560804	1021659.10651121	162.481663083389	128.3125	45.4375
124.4375	54.2708333333333	0.0473093727582697	0.0149791487559492	1020846.01358863	162.659549325277	128.3125	45.4375
124.479166666667	54.2708333333333	0.0475472331464569	0.0146093370550593	1020040.97130806	162.837691695617	128.3125	45.4375
124.520833333333	54.2708333333333	0.0471314914255739	0.0144756903008525	1019243.99899656	163.016088244106	128.3125	45.4375
124.5625	54.2708333333333	0.0470722998006725	0.0141763187281508	1018455.11584746	163.194736998099	128.3125	45.4375
124.604166666667	54.2708333333333	0.0475286243242631	0.016296361896671	1017674.3409183	163.373635962671	128.3125	45.4375
124.645833333333	54.2708333333333	0.0479905429320194	0.0177384754363087	1016901.69312877	163.552783120684	128.3125	45.4375
124.6875	54.2708333333333	0.0475374161855213	0.0167096014650438	1016137.19125868	163.73217643286	128.3125	45.4375
124.729166666667	54.2708333333333	0.0475184773940332	0.0161238209861413	1015380.85394595	163.911813837857	128.3125	45.4375
121.1875	54.2291666666667	0.0470591203538047	0.0132551048529536	1094606.87958855	150.48378335793	128.0625	45.4375
121.229166666667	54.2291666666667	0.0449850916306391	0.0116892469187484	1093271.38084637	150.640319280489	128.0625	45.4375
121.270833333333	54.2291666666667	0.0454389733314343	0.0115085319729726	1091942.35948009	150.797197030022	128.0625	45.4375
121.3125	54.2291666666667	0.0464520201938263	0.0112114251637665	1098651.99912776	150.016230478737	128.3125	45.4375
121.354166666667	54.2291666666667	0.0461992425224821	0.0116533052603501	1097297.21282177	150.171738582522	128.3125	45.4375
121.395833333333	54.2291666666667	0.0451492159387316	0.0113211966460981	1087994.40057491	151.269876947146	128.0625	45.4375
121.4375	54.2291666666667	0.0463098036072062	0.0113764115685849	1094606.87958855	150.48378335793	128.3125	45.4375
121.479166666667	54.2291666666667	0.0457034956791833	0.0104514799178437	1090177.53870079	149.2418655096	128.604166666667	45.5625
121.520833333333	54.2291666666667	0.045479929433331	0.0109141015534305	1088791.04241259	149.397376195959	128.604166666667	45.5625
121.5625	54.2291666666667	0.0456870307301106	0.0111492099567679	1090619.83958452	150.954416186448	128.3125	45.4375
121.604166666667	54.2291666666667	0.0456701501739119	0.0113913634244404	1089303.84525279	151.111976311213	128.3125	45.4375
121.645833333333	54.2291666666667	0.0466907433118486	0.0120286588434643	1087994.40057491	151.269876947146	128.3125	45.4375
121.6875	54.2291666666667	0.0468251405598342	0.0115579892272415	1086691.52963635	151.428117618321	128.3125	45.4375
121.729166666667	54.2291666666667	0.0461849302860216	0.0104551437931291	1085395.25651649	151.586697829914	128.3125	45.4375
121.770833333333	54.2291666666667	0.0472034060390101	0.0115428418282761	1084105.60528712	151.745617068072	128.3125	45.4375
121.8125	54.2291666666667	0.0470005701076946	0.012572547071847	1082822.60001102	151.904874799774	128.3125	45.4375
121.854166666667	54.2291666666667	0.0473369634487921	0.0133462425723905	1081546.2647403	152.064470472691	128.3125	45.4375
121.895833333333	54.2291666666667	0.0466622480848016	0.0106185390480777	1080276.62351495	152.224403515063	128.3125	45.4375
121.9375	54.2291666666667	0.0470769945508957	0.012075519333884	1079013.70036125	152.384673335555	128.3125	45.4375
121.979166666667	54.2291666666667	0.0470193177366897	0.0122379679485233	1077757.51929017	152.545279323136	128.3125	45.4375
122.020833333333	54.2291666666667	0.0455268849773514	0.0107952850825074	1091200.62103175	153.398562061125	128.229166666667	45.2708333333333
122.0625	54.2291666666667	0.0471089915579052	0.01036398323257	1089987.26568117	153.558857678977	128.229166666667	45.2708333333333
122.104166666667	54.2291666666667	0.047002812739505	0.0121235657552962	1074029.66841971	153.029107879879	128.3125	45.4375
122.145833333333	54.2291666666667	0.0470847369463753	0.012593768365375	1072800.69542723	153.191052026991	128.3125	45.4375
122.1875	54.2291666666667	0.0473239502188025	0.0136180983603103	1071578.58428678	153.353328986055	128.3125	45.4375
122.229166666667	54.2291666666667	0.0475372970713996	0.0140718833552033	1070363.35888369	153.515938025174	128.3125	45.4375
122.270833333333	54.2291666666667	0.0471793333840473	0.0135645795406514	1069155.04307655	153.678878391884	128.3125	45.4375
122.3125	54.2291666666667	0.047440057860201	0.0138604593579389	1067953.66069556	153.842149313029	128.3125	45.4375
122.354166666667	54.2291666666667	0.0478317484234683	0.0141191382246927	1066759.23554074	154.005749994648	128.3125	45.4375
122.395833333333	54.2291666666667	0.0469935521666265	0.0125946619698759	1065571.79138028	154.169679621862	128.3125	45.4375
122.4375	54.2291666666667	0.0468951220646389	0.0119256162682599	1064391.35194877	154.333937358762	128.3125	45.4375
122.479166666667	54.2291666666667	0.047528093166523	0.0146817635754111	1063217.94094549	154.498522348298	128.3125	45.4375
122.520833333333	54.2291666666667	0.0471593925919026	0.0148020664564114	1062051.5820326	154.663433712174	128.3125	45.4375
122.5625	54.2291666666667	0.0481618289200475	0.0165692390621007	984879.242518651	161.125436957727	126.645833333333	45.7708333333333
122.604166666667	54.2291666666667	0.0479410169116634	0.0161227599569235	984004.296558589	161.307782231203	126.645833333333	45.7708333333333
122.645833333333	54.2291666666667	0.0471597420736791	0.0145247251771518	1058595.05386398	155.16011694596	128.3125	45.4375
122.6875	54.2291666666667	0.0472124978541264	0.012771888424737	1057457.13912985	155.326324595634	128.3125	45.4375
122.729166666667	54.2291666666667	0.0472185647410256	0.0136337313646068	1056326.39417784	155.492853905839	128.3125	45.4375
122.770833333333	54.2291666666667	0.0468090066832991	0.0119391084503051	1055202.84240979	155.659703868661	128.3125	45.4375
122.8125	54.2291666666667	0.0467486410347019	0.0113951777802677	1054086.50717772	155.826873454247	128.3125	45.4375
122.854166666667	54.2291666666667	0.0474247444692192	0.0132749509851236	1052977.41178202	155.994361610719	128.3125	45.4375
122.895833333333	54.2291666666667	0.0481648662596001	0.0153370256570287	978110.449058925	162.592315056477	126.645833333333	45.7708333333333
122.9375	54.2291666666667	0.0475764499187222	0.0158649621595346	1050781.03343168	156.330289318165	128.3125	45.4375
122.979166666667	54.2291666666667	0.0475831865006739	0.0157028695359463	1049693.79680257	156.498726654493	128.3125	45.4375
123.020833333333	54.2291666666667	0.0474663212324888	0.0157189741343327	1048613.89265707	156.667478132255	128.3125	45.4375
123.0625	54.2291666666667	0.0483166761377991	0.0170630482723583	974925.747271482	163.332525870073	126.645833333333	45.7708333333333
123.104166666667	54.2291666666667	0.0480781734036082	0.016944987133318	974150.60119302	163.51826036399	126.645833333333	45.7708333333333
123.145833333333	54.2291666666667	0.0486803256075868	0.0172776801753181	973383.907869874	163.704263032842	126.645833333333	45.7708333333333
123.1875	54.2291666666667	0.0486246985658223	0.017445790406526	972625.687531021	163.890531560387	126.645833333333	45.7708333333333
123.229166666667	54.2291666666667	0.0485471285425467	0.0173873701608485	971875.960244464	164.077063604478	126.645833333333	45.7708333333333
123.270833333333	54.2291666666667	0.0485299875589403	0.0172975163115684	971134.745914854	164.263856797155	126.645833333333	45.7708333333333
123.3125	54.2291666666667	0.0481387311963522	0.0167057104333918	970402.064281126	164.450908744762	126.645833333333	45.7708333333333
123.354166666667	54.2291666666667	0.0481320376561124	0.0164655782053144	969677.934914112	164.63821702805	126.645833333333	45.7708333333333
123.395833333333	54.2291666666667	0.0477973476790293	0.0154589302566132	1039228.49265837	158.200178405177	128.3125	45.4375
123.4375	54.2291666666667	0.0481978596250665	0.0160339284538243	968255.410408944	165.013592797464	126.645833333333	45.7708333333333
123.479166666667	54.2291666666667	0.0479788982111356	0.0158982107588817	1037225.42528588	158.54412886169	128.3125	45.4375
123.520833333333	54.2291666666667	0.0484779292441394	0.0168721250743528	966867.325514655	165.389964244311	126.645833333333	45.7708333333333
123.5625	54.2291666666667	0.0483838615128416	0.0177773309078101	1035252.77404228	158.889274029656	128.3125	45.4375
123.604166666667	54.2291666666667	0.0481791035096029	0.0184740064161195	965513.83050685	165.767311106279	126.645833333333	45.7708333333333
123.645833333333	54.2291666666667	0.048359517753261	0.0184578633654029	964850.10037674	165.956343877381	126.645833333333	45.7708333333333
123.6875	54.2291666666667	0.0484027982606768	0.0188705331521421	964195.072747194	166.145612724452	126.645833333333	45.7708333333333
123.729166666667	54.2291666666667	0.0492615634899981	0.0193398880766119	963548.765571059	166.335115003976	126.645833333333	45.7708333333333
123.770833333333	54.2291666666667	0.0484075110680047	0.0188666055581966	962911.196609905	166.524848048292	126.645833333333	45.7708333333333
123.8125	54.2291666666667	0.0483673378238738	0.0183637241818676	1029519.07650839	159.931760050001	128.3125	45.4375
123.854166666667	54.2291666666667	0.0478363329547593	0.0178513871870101	1028590.55921915	160.106519795808	128.3125	45.4375
123.895833333333	54.2291666666667	0.0475001442291683	0.0171993857951602	1027669.84181977	160.281564456086	128.3125	45.4375
123.9375	54.2291666666667	0.047550223640934	0.0164441673363887	1026756.94558015	160.456892384736	128.3125	45.4375
123.979166666667	54.2291666666667	0.0473615447863511	0.0166206261094478	1025851.89166462	160.632501912394	128.3125	45.4375
124.020833333333	54.2291666666667	0.0470120648005416	0.0171810669155224	1024954.70112987	160.808391346431	128.3125	45.4375
124.0625	54.2291666666667	0.0485757404640973	0.0190960267136097	1024065.39492287	160.984558970963	128.3125	45.4375
124.104166666667	54.2291666666667	0.0478263118612019	0.0180358643871756	1023183.99387878	161.161003046858	128.3125	45.4375
124.145833333333	54.2291666666667	0.0473942657138539	0.0166923804450505	1022310.51871881	161.337721811758	128.3125	45.4375
124.1875	54.2291666666667	0.0473750228557481	0.0166638996590412	1021444.99004819	161.514713480093	128.3125	45.4375
124.229166666667	54.2291666666667	0.0471447321265703	0.0173575464877281	1020587.42835402	161.691976243108	128.3125	45.4375
124.270833333333	54.2291666666667	0.0473335579520439	0.0165635216327879	1019737.8540032	161.869508268889	128.3125	45.4375
124.3125	54.2291666666667	0.0474985615379286	0.0154191452227075	1018896.2872403	162.047307702399	128.3125	45.4375
124.354166666667	54.2291666666667	0.0476370277785396	0.0143305094791109	1018062.74818551	162.225372665509	128.3125	45.4375
124.395833333333	54.2291666666667	0.0475440679445153	0.014878459292826	1017237.25683245	162.403701257044	128.3125	45.4375
124.4375	54.2291666666667	0.0476815956138209	0.0166345573843051	1016419.83304619	162.582291552824	128.3125	45.4375
124.479166666667	54.2291666666667	0.0474875056795714	0.0156382623475275	1015610.49656106	162.761141605716	128.3125	45.4375
124.520833333333	54.2291666666667	0.0475147166474189	0.0162939583682927	1014809.26697856	162.940249445686	128.3125	45.4375
124.5625	54.2291666666667	0.0474856040921761	0.0153219403144538	1014016.16376533	163.11961307986	128.3125	45.4375
124.604166666667	54.2291666666667	0.0478090616676689	0.0158412102547836	1013231.20625099	163.299230492582	128.3125	45.4375
124.645833333333	54.2291666666667	0.0484540758391024	0.0180694222694611	951570.082480388	170.557578037083	126.645833333333	45.7708333333333
124.6875	54.2291666666667	0.0484068515080618	0.0181462371749389	951128.833151331	170.751666653109	126.645833333333	45.7708333333333
124.729166666667	54.2291666666667	0.0476126813734674	0.0173226709246254	1010925.39909865	163.839584905249	128.3125	45.4375
124.770833333333	54.2291666666667	0.0479649346801063	0.0177579618114854	1010173.21486306	164.02019682248	128.3125	45.4375
124.8125	54.2291666666667	0.0484975824916791	0.0185888022381704	949859.668878591	171.334899090816	126.645833333333	45.7708333333333
124.854166666667	54.2291666666667	0.0482615285567074	0.0186947200230511	1008693.58551285	164.382148589454	128.3125	45.4375
120.1875	54.1875	0.0458963271498337	0.0123233051852325	927452.047047408	135.911978257506	128.8125	47.8541666666667
120.229166666667	54.1875	0.0459161392479146	0.0126486320057121	942100.682065418	127.079419848609	130.4375	48.6041666666667
120.270833333333	54.1875	0.0452298983403066	0.0112641801068038	951896.954698984	126.882117895502	130.604166666667	48.5625
120.3125	54.1875	0.0449996097044004	0.0113567337936193	949723.153403559	127.013701147092	130.604166666667	48.5625
120.354166666667	54.1875	0.0452984373200544	0.012280901017193	919924.32435643	136.531012191402	128.8125	47.8541666666667
120.979166666667	54.1875	0.0458463395766598	0.0115838341830913	1129943.46135313	147.214368765984	128.770833333333	45.3541666666667
121.020833333333	54.1875	0.0454354905413747	0.0120354384524623	1128473.53966992	147.363069286951	128.770833333333	45.3541666666667
121.0625	54.1875	0.0450672289085443	0.012732753196839	1102937.22827121	148.967881281895	128.3125	45.4375
121.104166666667	54.1875	0.0469456469998316	0.013931560017906	1101538.13147502	149.121715277386	128.3125	45.4375
121.145833333333	54.1875	0.0465512669419826	0.0160636401410252	1100145.3096852	149.275897922102	128.3125	45.4375
121.1875	54.1875	0.0469705517428301	0.0146174013347902	1098758.78719969	149.43042896723	128.3125	45.4375
121.229166666667	54.1875	0.0467964909234323	0.0125092539635755	1097378.5883285	149.585308146568	128.3125	45.4375
121.270833333333	54.1875	0.0461739170826436	0.0107988613550591	1087896.3013876	150.679184076056	128.0625	45.4375
121.3125	54.1875	0.0451681951207658	0.0117505334224013	1086567.56759527	150.836836608559	128.0625	45.4375
121.354166666667	54.1875	0.0467299421563958	0.0126427574484851	1093276.17665415	150.052031563716	128.3125	45.4375
121.395833333333	54.1875	0.0469058639541392	0.0134617560981918	1091921.51553508	150.20830026468	128.3125	45.4375
121.4375	54.1875	0.0464627600906452	0.0107854599386045	1090573.29971453	150.364915502628	128.3125	45.4375
121.479166666667	54.1875	0.0465221758385279	0.0111385654096137	1089231.55354653	150.521876903817	128.3125	45.4375
121.520833333333	54.1875	0.0468081591444604	0.0119521694870238	1087896.3013876	150.679184076056	128.3125	45.4375
121.5625	54.1875	0.0464608868966696	0.0113823327801344	1086567.56759527	150.836836608559	128.3125	45.4375
121.604166666667	54.1875	0.0467261198737034	0.0119270523223123	1085245.37652665	150.994834071799	128.3125	45.4375
121.645833333333	54.1875	0.0464581352702994	0.0114385048480437	1083929.75253692	151.153176017359	128.3125	45.4375
121.6875	54.1875	0.04557382710239	0.011224508085654	1082620.7199779	151.311861977792	128.3125	45.4375
121.729166666667	54.1875	0.045896352920677	0.00977735687009139	1081318.30319651	151.470891466476	128.3125	45.4375
121.770833333333	54.1875	0.0465621057615473	0.0098933305058751	1094512.89977783	152.332333739055	128.229166666667	45.2708333333333
121.8125	54.1875	0.0470332813526808	0.0109940857717888	1078733.41432071	151.789978985381	128.3125	45.4375
121.854166666667	54.1875	0.0471642972472951	0.0136857789735428	1077450.99088195	151.950035945208	128.3125	45.4375
121.895833333333	54.1875	0.047958411188996	0.0158506070615296	1076175.280529	152.110434292222	128.3125	45.4375
121.9375	54.1875	0.0476161509903595	0.0147078409458806	1074906.30756123	152.271173441817	128.3125	45.4375
121.979166666667	54.1875	0.0467176912004592	0.0111152808379618	1073644.09626378	152.43225278938	128.3125	45.4375
122.020833333333	54.1875	0.0462345856925377	0.00958433304761038	1087055.66641279	153.290168226909	128.229166666667	45.2708333333333
122.0625	54.1875	0.0463317623367119	0.00972505567116908	1085836.49751828	153.450946418597	128.229166666667	45.2708333333333
122.104166666667	54.1875	0.0465437928706865	0.0104117741985676	1069898.2749973	152.917525670819	128.3125	45.4375
122.145833333333	54.1875	0.0470983214866618	0.0123900533559935	1068663.35289108	153.079959359298	128.3125	45.4375
122.1875	54.1875	0.0472782990096042	0.01412844405499	1067435.31361037	153.242729917918	128.3125	45.4375
122.229166666667	54.1875	0.0473641965388108	0.0139838030462889	1066214.1813205	153.405836619256	128.3125	45.4375
122.270833333333	54.1875	0.0475134745085491	0.0144235803212555	1064999.98016094	153.569278714977	128.3125	45.4375
122.3125	54.1875	0.0469764366052281	0.0148925644856351	1063792.7342436	153.733055435713	128.3125	45.4375
122.354166666667	54.1875	0.0469720524094529	0.0151241832476261	1062592.4676511	153.897165990939	128.3125	45.4375
122.395833333333	54.1875	0.0475039793093616	0.0142031946873099	1061399.20443503	154.061609568859	128.3125	45.4375
122.4375	54.1875	0.0469397317279205	0.0119041753415178	1060212.96861413	154.226385336287	128.3125	45.4375
122.479166666667	54.1875	0.0467345509749571	0.0120886512679904	1059033.78417262	154.391492438534	128.3125	45.4375
122.520833333333	54.1875	0.0472302052480765	0.0134926400522878	1057861.6750583	154.556929999296	128.3125	45.4375
122.5625	54.1875	0.0470734483475755	0.0141782702901079	1056696.66518081	154.722697120543	128.3125	45.4375
122.604166666667	54.1875	0.0479327258564192	0.0153321759600163	979612.175162829	161.221535502254	126.645833333333	45.7708333333333
122.645833333333	54.1875	0.0481045800714309	0.015443865268841	978740.691838631	161.404910448909	126.645833333333	45.7708333333333
122.6875	54.1875	0.0484815575672009	0.0157049565093315	977877.466169142	161.588581551846	126.645833333333	45.7708333333333
122.729166666667	54.1875	0.0472139915610494	0.0143985448275544	1052108.09479392	155.389042483455	128.3125	45.4375
122.770833333333	54.1875	0.0469821825904096	0.0115258566784677	1050978.93828124	155.556443168909	128.3125	45.4375
122.8125	54.1875	0.0468134201594383	0.0101656618195905	1173028.77696137	152.538027337736	129.604166666667	44.6041666666667
122.854166666667	54.1875	0.0468925682547328	0.0123155177382642	1048742.37421774	155.892214617498	128.3125	45.4375
122.895833333333	54.1875	0.0472664609055536	0.0131346095157748	1047635.01379546	156.060583252147	128.3125	45.4375
122.9375	54.1875	0.0479304964966741	0.0154951901283884	972872.754094261	162.696711011108	126.645833333333	45.7708333333333
122.979166666667	54.1875	0.0472153609806515	0.0147654121613749	1045442.25358151	156.398280851532	128.3125	45.4375
123.020833333333	54.1875	0.0475874677533993	0.0151427814634314	1044356.90058259	156.567607551899	128.3125	45.4375
123.0625	54.1875	0.048163868216762	0.0157744232351969	1043278.93008412	156.737251305103	128.3125	45.4375
123.104166666667	54.1875	0.0478940965666469	0.0160403482689657	969704.186089316	163.441117761491	126.645833333333	45.7708333333333
123.145833333333	54.1875	0.0479264751871446	0.0157538683932268	974201.480660957	163.506520399607	126.6875	45.7291666666667
123.1875	54.1875	0.048161387001412	0.0155478016160862	968170.779927426	163.814963308767	126.645833333333	45.7708333333333
123.229166666667	54.1875	0.0482337256682856	0.0157203024269899	967416.868301945	164.002288451617	126.645833333333	45.7708333333333
123.270833333333	54.1875	0.0494160624063127	0.0172376088603141	966671.51130673	164.18987865606	126.645833333333	45.7708333333333
123.3125	54.1875	0.0494144269169274	0.0175063282196047	965934.728978077	164.377731500766	126.645833333333	45.7708333333333
123.354166666667	54.1875	0.0493820966610643	0.0179573472524283	965206.541182421	164.565844538203	126.645833333333	45.7708333333333
123.395833333333	54.1875	0.0494221962054493	0.0178324204668135	964486.967613927	164.754215294763	126.645833333333	45.7708333333333
123.4375	54.1875	0.0485665575862994	0.0169826304920401	963776.02779208	164.942841270881	126.645833333333	45.7708333333333
123.479166666667	54.1875	0.0484562709110897	0.0170869268602044	963073.741059288	165.131719941166	126.645833333333	45.7708333333333
123.520833333333	54.1875	0.0478445889214114	0.0175699934433836	1031915.0983393	158.623901392659	128.3125	45.4375
123.5625	54.1875	0.0485057978630012	0.018398701102096	961695.203330733	165.510225134394	126.645833333333	45.7708333333333
123.604166666667	54.1875	0.0483991786044544	0.0186526843923653	961018.990112908	165.6998464787	126.645833333333	45.7708333333333
123.645833333333	54.1875	0.0484007996986628	0.0186765946131455	960351.505535272	165.889710160207	126.645833333333	45.7708333333333
123.6875	54.1875	0.0493573749625881	0.0193938366177429	959692.768019167	166.079813526578	126.645833333333	45.7708333333333
123.729166666667	54.1875	0.0492939522542817	0.0191011942718299	959042.795794662	166.270153900565	126.645833333333	45.7708333333333
123.770833333333	54.1875	0.048176021399561	0.0187346859049861	1026105.20256715	159.66846183083	128.3125	45.4375
123.8125	54.1875	0.0481644608576295	0.0182680855762678	1025164.02111759	159.843586633271	128.3125	45.4375
123.854166666667	54.1875	0.0482595234433076	0.0187589284027009	1024230.65075592	160.019001902236	128.3125	45.4375
123.895833333333	54.1875	0.0482495469058964	0.0183893998368513	1023305.11314655	160.19470600254	128.3125	45.4375
123.9375	54.1875	0.047492787558634	0.01672894974754	1022387.42984991	160.370697275245	128.3125	45.4375
123.979166666667	54.1875	0.0475763465138672	0.0173116058876785	1021477.62232038	160.54697403765	128.3125	45.4375
124.020833333333	54.1875	0.0485548773989621	0.0189984808745373	1020575.71190409	160.723534583299	128.3125	45.4375
124.0625	54.1875	0.0484409542349995	0.0192434279248498	1019681.71983687	160.900377181982	128.3125	45.4375
124.104166666667	54.1875	0.0481111279559347	0.0186727982996664	1018795.66724204	161.077500079747	128.3125	45.4375
124.145833333333	54.1875	0.0478146178765229	0.0180811157483822	1017917.57512829	161.254901498915	128.3125	45.4375
124.1875	54.1875	0.047336215235915	0.0170240169693063	1017047.46438758	161.432579638093	128.3125	45.4375
124.229166666667	54.1875	0.0470655209480365	0.0173033969375456	1016185.35579295	161.6105326722	128.3125	45.4375
124.270833333333	54.1875	0.0474141990735126	0.0172443453156619	1015331.26999636	161.788758752495	128.3125	45.4375
124.3125	54.1875	0.0477497736036027	0.0171710390686023	1014485.22752663	161.967256006604	128.3125	45.4375
124.354166666667	54.1875	0.0474684337466248	0.0166865184243502	1013647.2487872	162.146022538556	128.3125	45.4375
124.395833333333	54.1875	0.0475868499389082	0.0156968825826005	1012817.35405404	162.325056428826	128.3125	45.4375
124.4375	54.1875	0.0474113963051908	0.0146541636858538	1011995.56347347	162.504355734375	128.3125	45.4375
124.479166666667	54.1875	0.047604516881802	0.0162278636017658	1011181.89706006	162.683918488699	128.3125	45.4375
124.520833333333	54.1875	0.0478804167032156	0.0175123363516329	1010376.37469443	162.863742701887	128.3125	45.4375
124.5625	54.1875	0.0480616101476651	0.0169674443556794	1009579.01612117	163.04382636067	128.3125	45.4375
124.604166666667	54.1875	0.0481607179334163	0.0176679797605549	1008789.84094664	163.224167428491	128.3125	45.4375
124.645833333333	54.1875	0.0486508665561498	0.018384827565585	946995.354520818	170.51188388209	126.645833333333	45.7708333333333
124.6875	54.1875	0.0493393380751127	0.0192595081043518	946551.541904212	170.706882182626	126.645833333333	45.7708333333333
124.729166666667	54.1875	0.0487504904371149	0.0190094302602734	946116.868926921	170.902046300331	126.645833333333	45.7708333333333
124.770833333333	54.1875	0.0488262059976567	0.0192964422354228	945691.348327346	171.097373006558	126.645833333333	45.7708333333333
124.8125	54.1875	0.0492453298491707	0.0192733746751936	945274.992598307	171.292859054128	126.645833333333	45.7708333333333
124.854166666667	54.1875	0.0497733605579418	0.0198807101760721	944867.81398528	171.488501177653	126.645833333333	45.7708333333333
124.895833333333	54.1875	0.049821525474127	0.0197764085214294	944469.824484653	171.684296093862	126.645833333333	45.7708333333333
124.9375	54.1875	0.0496374370935004	0.0191097422170231	944081.035842035	171.880240501928	126.645833333333	45.7708333333333
120.145833333333	54.1458333333333	0.0450932511452132	0.0118741830544996	955689.848831151	126.268642600857	130.604166666667	48.5625
120.1875	54.1458333333333	0.0438848981506152	0.012617640543789	953496.43972682	126.398517173009	130.604166666667	48.5625
120.229166666667	54.1458333333333	0.0436803498602003	0.012766871500968	960087.572625899	126.010447675991	130.770833333333	48.5625
120.270833333333	54.1458333333333	0.0438116872174449	0.0125639105130038	920334.583762859	136.021993595204	128.8125	47.8541666666667
120.3125	54.1458333333333	0.0436211881131415	0.0129994909406962	929600.883502851	136.215840514132	128.895833333333	47.7708333333333
120.354166666667	54.1458333333333	0.0438354203366188	0.0132489538124706	944759.762349462	126.923259836284	130.604166666667	48.5625
120.395833333333	54.1458333333333	0.0450566264959792	0.0129720335898632	914686.652313157	136.489269165154	128.8125	47.8541666666667
120.4375	54.1458333333333	0.0451819689323985	0.013224314178974	912814.759099661	136.646173211498	128.8125	47.8541666666667
120.479166666667	54.1458333333333	0.0454231779117438	0.0123714992482172	938246.803509186	127.322400401812	130.604166666667	48.5625
120.520833333333	54.1458333333333	0.0457088278216519	0.0124505607387458	1142674.82612082	145.471422400713	128.770833333333	45.3541666666667
120.5625	54.1458333333333	0.0446190894789412	0.0133646968919927	1107529.56934779	147.926536381721	128.0625	45.4375
120.9375	54.1458333333333	0.0467926383583957	0.0135434922437171	1103219.79424638	148.383913378843	128.3125	45.4375
120.979166666667	54.1458333333333	0.0468555615627111	0.0138983622286195	1101795.5523036	148.537079212301	128.3125	45.4375
121.020833333333	54.1458333333333	0.0471878444733429	0.0136678317331307	1100377.52603037	148.690598196944	128.3125	45.4375
121.0625	54.1458333333333	0.0469852283929669	0.0135375836392841	1098965.73992982	148.844470147782	128.3125	45.4375
121.104166666667	54.1458333333333	0.0466963541039712	0.0137493795924406	1089260.02364812	149.931437678104	128.0625	45.4375
121.145833333333	54.1458333333333	0.0466896691602045	0.0160070358543483	1087899.04285385	150.088124608513	128.0625	45.4375
121.1875	54.1458333333333	0.0468003316646449	0.0135702884375466	1086544.52338489	150.24516204982	128.0625	45.4375
121.229166666667	54.1458333333333	0.0468585452195441	0.0134482438802509	1093381.48789868	149.46348330997	128.3125	45.4375
121.270833333333	54.1458333333333	0.0467937664046991	0.0131652951252644	1092001.27077177	149.6191167114	128.3125	45.4375
121.3125	54.1458333333333	0.0468062014992406	0.01275530527666	1090627.44115584	149.775101603548	128.3125	45.4375
121.354166666667	54.1458333333333	0.0468048447511487	0.0127375003133319	1089260.02364812	149.931437678104	128.3125	45.4375
121.395833333333	54.1458333333333	0.047082429827124	0.0156073565082795	1087899.04285385	150.088124608513	128.3125	45.4375
121.4375	54.1458333333333	0.0468913073233979	0.0127767212694972	1086544.52338489	150.24516204982	128.3125	45.4375
121.479166666667	54.1458333333333	0.0473808799597162	0.0139992561632588	1085196.4898583	150.402549638515	128.3125	45.4375
121.520833333333	54.1458333333333	0.0469876634635515	0.0137710543135047	1083854.96689491	150.560286992382	128.3125	45.4375
121.5625	54.1458333333333	0.0468346037046863	0.0130408681722651	1082519.97911785	150.718373710343	128.3125	45.4375
121.604166666667	54.1458333333333	0.0465992605969703	0.0108651108352724	1081191.55115109	150.876809372311	128.3125	45.4375
121.645833333333	54.1458333333333	0.0454306689983589	0.0104070749983389	1079869.70761793	151.035593539037	128.3125	45.4375
121.6875	54.1458333333333	0.0457298600675931	0.0103764109756254	1076766.07172719	150.198296979697	128.520833333333	45.5208333333333
121.729166666667	54.1458333333333	0.0462378525889797	0.00973621401129914	1091679.82712964	152.061333335292	128.229166666667	45.2708333333333
121.770833333333	54.1458333333333	0.0456991542442091	0.0104014020813294	1090407.47757552	152.220284098228	128.229166666667	45.2708333333333
121.8125	54.1458333333333	0.0465690889477784	0.0105725113296718	1074648.67018019	151.674205789571	128.3125	45.4375
121.854166666667	54.1458333333333	0.0472579288797422	0.0118409177665904	1073360.11803576	151.834725210325	128.3125	45.4375
121.895833333333	54.1458333333333	0.0471606229226801	0.0119001488568491	1072078.29796574	151.99559008968	128.3125	45.4375
121.9375	54.1458333333333	0.0474753429087463	0.0143167560274549	1070803.23454585	152.156799850146	128.3125	45.4375
121.979166666667	54.1458333333333	0.0473949932754897	0.0132074010930225	1069534.95233864	152.318353893912	128.3125	45.4375
122.020833333333	54.1458333333333	0.0466821353353183	0.0106300059685531	1079983.94761463	154.243026236536	127.979166666667	45.2291666666667
122.0625	54.1458333333333	0.0470453524005495	0.0123125851155096	1067018.82973697	152.642492337668	128.3125	45.4375
122.104166666667	54.1458333333333	0.0469447084592717	0.0121940306101168	1065771.03838711	152.80507543919	128.3125	45.4375
122.145833333333	54.1458333333333	0.047604075250962	0.0143671832952452	1064530.12633581	152.968000226809	128.3125	45.4375
122.1875	54.1458333333333	0.0479454460146059	0.0161508652654217	1063296.11805506	153.13126599906	128.3125	45.4375
122.229166666667	54.1458333333333	0.0481117280734317	0.0165103725038583	1062069.03799365	153.294872033348	128.3125	45.4375
122.270833333333	54.1458333333333	0.0474070495799727	0.0149785102714359	1060848.91057549	153.458817585821	128.3125	45.4375
122.3125	54.1458333333333	0.0468098580786169	0.0144875820611309	1059635.7601978	153.623101891242	128.3125	45.4375
122.354166666667	54.1458333333333	0.0478540263099741	0.0161299718553197	1058429.61122938	153.787724162863	128.3125	45.4375
122.395833333333	54.1458333333333	0.0476531754887003	0.0145605624487011	1057230.48800883	153.952683592305	128.3125	45.4375
122.4375	54.1458333333333	0.0469221265163175	0.0113734866747116	1056038.41484278	154.117979349435	128.3125	45.4375
122.479166666667	54.1458333333333	0.0467644001335771	0.011189163576865	1054853.41600406	154.283610582247	128.3125	45.4375
122.520833333333	54.1458333333333	0.0467587508836507	0.0112632424157413	1053675.5157299	154.449576416746	128.3125	45.4375
122.5625	54.1458333333333	0.0472617310890733	0.0134778854727327	1052504.7382201	154.615875956834	128.3125	45.4375
122.604166666667	54.1458333333333	0.0472185233954971	0.013279218714304	1051341.10763515	154.782508284196	128.3125	45.4375
122.645833333333	54.1458333333333	0.0470674137727021	0.0146051196900682	1050184.64809441	154.949472458196	128.3125	45.4375
122.6875	54.1458333333333	0.048480054020215	0.0152285293106939	973478.118447058	161.50304170592	126.645833333333	45.7708333333333
122.729166666667	54.1458333333333	0.048405038809628	0.0154304246725309	972618.472042999	161.687756396117	126.645833333333	45.7708333333333
122.770833333333	54.1458333333333	0.0484092042024896	0.015360078911182	971767.165668389	161.872767397059	126.645833333333	45.7708333333333
122.8125	54.1458333333333	0.0475056618449102	0.0150152818858555	1045631.00121543	155.620628020448	128.3125	45.4375
122.854166666667	54.1458333333333	0.0478599258347773	0.0153257747081979	970089.66168027	162.243669822586	126.645833333333	45.7708333333333
122.895833333333	54.1458333333333	0.0478400358265484	0.0152148559525422	969263.508046754	162.429556923417	126.645833333333	45.7708333333333
122.9375	54.1458333333333	0.0477611727724622	0.0150421057573348	968445.782397641	162.615731687591	126.645833333333	45.7708333333333
122.979166666667	54.1458333333333	0.0475450308634018	0.015069123793928	1041194.00860912	156.29701200233	128.3125	45.4375
123.020833333333	54.1458333333333	0.047531881957797	0.0152154697495153	1040103.16611044	156.466916732462	128.3125	45.4375
123.0625	54.1458333333333	0.0481023563957927	0.0157302063199929	966043.388818854	163.175959511498	126.645833333333	45.7708333333333
123.104166666667	54.1458333333333	0.0484339626696674	0.016533839031229	965259.589801329	163.363262342812	126.645833333333	45.7708333333333
123.145833333333	54.1458333333333	0.0484077830498578	0.016213329793617	964484.325338236	163.550841407067	126.645833333333	45.7708333333333
123.1875	54.1458333333333	0.0483692669426071	0.016011073820252	963717.616268628	163.7386943361	126.645833333333	45.7708333333333
123.229166666667	54.1458333333333	0.0481921778697569	0.0159611384396315	962959.483267391	163.926818734597	126.645833333333	45.7708333333333
123.270833333333	54.1458333333333	0.0481095181200903	0.0167196228084692	962209.946842752	164.115212180198	126.645833333333	45.7708333333333
123.3125	54.1458333333333	0.0495410575276609	0.0179750034846567	961469.027333796	164.303872223598	126.645833333333	45.7708333333333
123.354166666667	54.1458333333333	0.0498916966587412	0.01870388955601	960736.744907979	164.492796388666	126.645833333333	45.7708333333333
123.395833333333	54.1458333333333	0.0498398200388742	0.0186211166665921	960013.119558659	164.681982172565	126.645833333333	45.7708333333333
123.4375	54.1458333333333	0.0494201684325301	0.0185491715606822	959298.171102619	164.871427045874	126.645833333333	45.7708333333333
123.479166666667	54.1458333333333	0.0487943122584688	0.0182338216539817	958591.919177621	165.061128452724	126.645833333333	45.7708333333333
123.520833333333	54.1458333333333	0.0493562919195936	0.0188244251570856	957894.383239949	165.251083810936	126.645833333333	45.7708333333333
123.5625	54.1458333333333	0.0495852738158917	0.0188372093375807	957205.582561974	165.441290512161	126.645833333333	45.7708333333333
123.604166666667	54.1458333333333	0.0493471831257346	0.0188124193910824	956525.536229726	165.631745922036	126.645833333333	45.7708333333333
123.645833333333	54.1458333333333	0.0494430618538221	0.019412564379858	955854.263140467	165.822447380338	126.645833333333	45.7708333333333
123.6875	54.1458333333333	0.0498450226477886	0.0191769012383319	955191.782000304	166.013392201145	126.645833333333	45.7708333333333
123.729166666667	54.1458333333333	0.0492044865178733	0.0197757803368374	954538.111321776	166.204577673008	126.645833333333	45.7708333333333
123.770833333333	54.1458333333333	0.0493065733194414	0.0191226723047643	953893.269421488	166.396001059126	126.645833333333	45.7708333333333
123.8125	54.1458333333333	0.0487818978763924	0.0195143543007684	953257.274417735	166.587659597524	126.645833333333	45.7708333333333
123.854166666667	54.1458333333333	0.0487617941060981	0.0197716775341869	952630.14422816	166.779550501243	126.645833333333	45.7708333333333
123.895833333333	54.1458333333333	0.0483605182380195	0.0189889927356687	1018942.80730457	160.107100966735	128.3125	45.4375
123.9375	54.1458333333333	0.0481555989587233	0.0186206300208458	1018020.29847185	160.283759801743	128.3125	45.4375
123.979166666667	54.1458333333333	0.0481539988506569	0.0190914773876203	1017105.69900005	160.460708082245	128.3125	45.4375
124.020833333333	54.1458333333333	0.0481757762866079	0.0189582600571998	1016199.03052947	160.637944087956	128.3125	45.4375
124.0625	54.1458333333333	0.0484459809868151	0.0186010184915373	955636.135473417	161.205905833732	128.020833333333	45.9375
124.104166666667	54.1458333333333	0.0483607737998218	0.0183380458954156	954763.161105504	161.393218493613	128.020833333333	45.9375
124.145833333333	54.1458333333333	0.0482108443959554	0.0183622650499732	953898.629810338	161.580842418072	128.020833333333	45.9375
124.1875	54.1458333333333	0.0480151997072145	0.0177744121081717	1012652.0955361	161.349730108236	128.3125	45.4375
124.229166666667	54.1458333333333	0.0477724692369631	0.01756300203071	1011785.40271635	161.52837808695	128.3125	45.4375
124.270833333333	54.1458333333333	0.0473286298934315	0.0168770157501474	1010926.76833319	161.707302960115	128.3125	45.4375
124.3125	54.1458333333333	0.0475818080437126	0.0172256720934696	1010076.21320437	161.886502837937	128.3125	45.4375
124.354166666667	54.1458333333333	0.0474664053456255	0.0171250561682023	1009233.75802139	162.065975806507	128.3125	45.4375
124.395833333333	54.1458333333333	0.0473422712345629	0.0163962765566426	1008399.42334726	162.24571992784	128.3125	45.4375
124.4375	54.1458333333333	0.0472998142515485	0.0163221309263068	1007573.22961437	162.425733239915	128.3125	45.4375
124.479166666667	54.1458333333333	0.0475995312584654	0.0166464267163243	1006755.19712226	162.606013756726	128.3125	45.4375
124.520833333333	54.1458333333333	0.0482007252848655	0.0180539529717018	1005945.34603544	162.786559468332	128.3125	45.4375
124.5625	54.1458333333333	0.0486901620254069	0.0189438206994505	943341.590957162	170.074430415978	126.645833333333	45.7708333333333
124.604166666667	54.1458333333333	0.0486868806360735	0.0188696387136052	942876.848958818	170.270000125818	126.645833333333	45.7708333333333
124.645833333333	54.1458333333333	0.0492437799961966	0.0192314262169991	942421.271084293	170.465744795574	126.645833333333	45.7708333333333
124.6875	54.1458333333333	0.0494994328562354	0.0194758582233548	941974.870772175	170.661661187308	126.645833333333	45.7708333333333
124.729166666667	54.1458333333333	0.0495502802167386	0.0198159142500323	941537.661215496	170.857746043419	126.645833333333	45.7708333333333
124.770833333333	54.1458333333333	0.0498128203963978	0.019583042053896	941109.655359857	171.053996086972	126.645833333333	45.7708333333333
124.8125	54.1458333333333	0.0495789624341012	0.0194406813453119	940690.865901597	171.250408022007	126.645833333333	45.7708333333333
124.854166666667	54.1458333333333	0.0496193805903487	0.0197415363345594	940281.305285969	171.446978533878	126.645833333333	45.7708333333333
124.895833333333	54.1458333333333	0.0497189841558943	0.020073099424252	939880.985705371	171.643704289579	126.645833333333	45.7708333333333
124.9375	54.1458333333333	0.0495750352148424	0.0192238725007676	939489.91909759	171.840581938085	126.645833333333	45.7708333333333
124.979166666667	54.1458333333333	0.0499552470825564	0.0191228603213075	939108.117144087	172.037608110693	126.645833333333	45.7708333333333
125.020833333333	54.1458333333333	0.0498513533277332	0.0187846652236731	938735.591268305	172.234779421374	126.645833333333	45.7708333333333
125.0625	54.1458333333333	0.0491998026321899	0.0186665552990444	938372.352634027	172.432092467122	126.645833333333	45.7708333333333
125.104166666667	54.1458333333333	0.0488401146343484	0.0183246492878715	938018.412143745	172.629543828315	126.645833333333	45.7708333333333
125.145833333333	54.1458333333333	0.0490729791207761	0.0180433595724478	937673.780437078	172.827130069075	126.645833333333	45.7708333333333
125.1875	54.1458333333333	0.0490386379332009	0.0180163908759628	937338.467889219	173.024847737638	126.645833333333	45.7708333333333
120.145833333333	54.1041666666667	0.0438544142667863	0.0131404419379389	924642.228481725	135.206564801681	128.854166666667	47.8541666666667
120.1875	54.1041666666667	0.0450883219071289	0.0126837223308143	938726.325146014	126.497716173245	130.4375	48.6041666666667
120.229166666667	54.1041666666667	0.0438647490428687	0.0126884244053724	918904.809960237	135.667413480144	128.8125	47.8541666666667
120.270833333333	54.1041666666667	0.0417640280402791	0.011702745577727	930053.943355809	135.711431025776	128.9375	47.7708333333333
120.3125	54.1041666666667	0.0450540330879379	0.0127710920452812	944167.996742618	126.567550939254	130.604166666667	48.5625
120.354166666667	54.1041666666667	0.0459637753054756	0.0141311414133772	913214.696624297	136.133407076364	128.8125	47.8541666666667
120.395833333333	54.1041666666667	0.0464275225744414	0.0136731015386461	911328.660673817	136.289890781682	128.8125	47.8541666666667
120.4375	54.1041666666667	0.0459784145283017	0.0132806052497338	909448.015376969	136.446953987307	128.8125	47.8541666666667
120.479166666667	54.1041666666667	0.0454318279114738	0.01320262536363	1073388.6390639	144.028933959108	128.604166666667	45.9791666666667
120.520833333333	54.1041666666667	0.0447597466472536	0.0144225367749928	1138857.00139326	145.340581550511	128.770833333333	45.3541666666667
120.5625	54.1041666666667	0.0463611678155303	0.014398619712722	1112425.94803547	146.892636656328	128.3125	45.4375
120.604166666667	54.1041666666667	0.046409918368522	0.0140370369081069	1110940.25027241	147.042963250282	128.3125	45.4375
120.645833333333	54.1041666666667	0.0449783380432551	0.0140135479097985	1100709.9457017	148.105266755682	128.0625	45.4375
120.6875	54.1041666666667	0.045894226851524	0.0117702758717383	1099272.9946628	148.25845459037	128.0625	45.4375
120.729166666667	54.1041666666667	0.045820416879155	0.0124182645945226	1097842.24791655	148.4119996347	128.0625	45.4375
120.9375	54.1041666666667	0.0449028362446564	0.0126909978446309	1099272.9946628	148.25845459037	128.3125	45.4375
120.979166666667	54.1041666666667	0.046862775201332	0.0128417654942303	1097842.24791655	148.4119996347	128.3125	45.4375
121.020833333333	54.1041666666667	0.0466804143830109	0.0141582350340439	1096417.7301975	148.565901733894	128.3125	45.4375
121.0625	54.1041666666667	0.0466612589027305	0.0160247653233931	1094999.46626035	148.720160715986	128.3125	45.4375
121.104166666667	54.1041666666667	0.0469567558451621	0.0165591993413717	1093587.4808787	148.874776391652	128.3125	45.4375
121.145833333333	54.1041666666667	0.0468684133588151	0.0164728018734105	1092181.79884367	149.029748554049	128.3125	45.4375
121.1875	54.1041666666667	0.0471966810742583	0.0145049567704352	1090782.44496268	149.185076978651	128.3125	45.4375
121.229166666667	54.1041666666667	0.0467568289788637	0.0137531635926981	1089389.44405804	149.340761423084	128.3125	45.4375
121.270833333333	54.1041666666667	0.0468071660717197	0.0164757178633165	1088002.82096565	149.496801626966	128.3125	45.4375
121.3125	54.1041666666667	0.0469380597503576	0.014835099177187	1086622.60053358	149.653197311745	128.3125	45.4375
121.354166666667	54.1041666666667	0.0465503040327592	0.0159313983321672	1085248.80762076	149.809948180535	128.3125	45.4375
121.395833333333	54.1041666666667	0.047042200535602	0.0172510369686088	1083881.4670955	149.967053917957	128.3125	45.4375
121.4375	54.1041666666667	0.0469456660103642	0.0157218517652935	1082520.60383412	150.124514189983	128.3125	45.4375
121.479166666667	54.1041666666667	0.0469642216615379	0.0152190538988355	1081166.2427195	150.282328643768	128.3125	45.4375
121.520833333333	54.1041666666667	0.0473220388367861	0.0143377127691558	1079818.40863961	150.440496907504	128.3125	45.4375
121.5625	54.1041666666667	0.0473144101161702	0.0140037123440819	1078477.12648607	150.59901859025	128.3125	45.4375
121.604166666667	54.1041666666667	0.0472375556991488	0.0140050358662425	1077142.42115264	150.757893281787	128.3125	45.4375
121.645833333333	54.1041666666667	0.0471936942264966	0.0142084458604093	1075814.31753371	150.917120552455	128.3125	45.4375
121.6875	54.1041666666667	0.0469515175617597	0.0143380137620131	1074492.8405228	151.076699953003	128.3125	45.4375
121.729166666667	54.1041666666667	0.0471320820053111	0.0139775365479679	1073178.015011	151.236631014433	128.3125	45.4375
121.770833333333	54.1041666666667	0.047379137077931	0.0138196146707807	1071869.86588542	151.396913247854	128.3125	45.4375
121.8125	54.1041666666667	0.0470665956181386	0.0125231406087911	1070568.41802762	151.557546144323	128.3125	45.4375
121.854166666667	54.1041666666667	0.047083292385634	0.0125635899935786	1069273.69631201	151.718529174701	128.3125	45.4375
121.895833333333	54.1041666666667	0.0469375276177137	0.0122562621322125	1067985.72560427	151.879861789504	128.3125	45.4375
121.9375	54.1041666666667	0.0474505572241751	0.0137497907112593	1066704.53075968	152.041543418758	128.3125	45.4375
121.979166666667	54.1041666666667	0.0484615583186988	0.0147105461836254	985035.023655789	158.311678766313	126.645833333333	45.7708333333333
122.020833333333	54.1041666666667	0.0470653889211697	0.0123393033376994	1064162.56801941	152.365951337381	128.3125	45.4375
122.0625	54.1041666666667	0.0471643246581211	0.013860293634938	1062901.84976759	152.528676383041	128.3125	45.4375
122.104166666667	54.1041666666667	0.0476006279331713	0.0152108401499181	1061648.0066633	152.691747955447	128.3125	45.4375
122.145833333333	54.1041666666667	0.0487546467496338	0.0164388253731572	981069.986365376	159.033901829093	126.645833333333	45.7708333333333
122.1875	54.1041666666667	0.047830330548236	0.0158479271592573	1059161.0449908	153.018927960827	128.3125	45.4375
122.229166666667	54.1041666666667	0.0486396618973134	0.0164804289488457	979135.666881918	159.396985893326	126.645833333333	45.7708333333333
122.270833333333	54.1041666666667	0.0474534629057596	0.0154771162426948	1056701.88097382	153.347485699968	128.3125	45.4375
122.3125	54.1041666666667	0.0480500818622016	0.0161703715592705	1055482.78484907	153.512279358545	128.3125	45.4375
122.354166666667	54.1041666666667	0.0483489768554723	0.0166288969696491	976294.981720739	159.944038328092	126.645833333333	45.7708333333333
122.395833333333	54.1041666666667	0.0473559703236896	0.013710613148799	1053065.68765848	153.842892340496	128.3125	45.4375
122.4375	54.1041666666667	0.0470447714628547	0.0129610637606755	1051867.73582016	154.008710032515	128.3125	45.4375
122.479166666667	54.1041666666667	0.047680843406466	0.014542374933102	1050676.88125113	154.174867400663	128.3125	45.4375
122.520833333333	54.1041666666667	0.0472045695141658	0.0132546780338784	1049493.14848182	154.341363573585	128.3125	45.4375
122.5625	54.1041666666667	0.047215248478923	0.0132251733510181	1048316.56200601	154.508197657436	128.3125	45.4375
122.604166666667	54.1041666666667	0.0472695754814674	0.0145171907796986	1047147.14627894	154.675368735769	128.3125	45.4375
122.645833333333	54.1041666666667	0.0473018955529708	0.0142580123063172	1045984.9257154	154.842875869416	128.3125	45.4375
122.6875	54.1041666666667	0.0469845012202652	0.0139403549108792	1044829.92468786	155.010718096378	128.3125	45.4375
122.729166666667	54.1041666666667	0.0480133296103733	0.0151867027566519	968216.620715956	161.602192402283	126.645833333333	45.7708333333333
122.770833333333	54.1041666666667	0.048630567297309	0.0153942759779454	967360.61182495	161.787962538477	126.645833333333	45.7708333333333
122.8125	54.1041666666667	0.0490885632118896	0.0157824034090688	966513.003895249	161.974031193329	126.645833333333	45.7708333333333
122.854166666667	54.1041666666667	0.0490363377339049	0.015821693449075	965673.819312988	162.16039619764	126.645833333333	45.7708333333333
122.895833333333	54.1041666666667	0.0483781896053932	0.0155107379604965	964843.08031909	162.347055353821	126.645833333333	45.7708333333333
122.9375	54.1041666666667	0.0479449575456443	0.0151693714191229	964020.809006697	162.534006435942	126.645833333333	45.7708333333333
122.979166666667	54.1041666666667	0.0483674746251268	0.0153525657884838	963207.027318586	162.721247189798	126.645833333333	45.7708333333333
123.020833333333	54.1041666666667	0.0481258480971931	0.0153852727552492	962401.757044596	162.908775332965	126.645833333333	45.7708333333333
123.0625	54.1041666666667	0.0484905863830999	0.0165749464503983	961605.019819057	163.096588554882	126.645833333333	45.7708333333333
123.104166666667	54.1041666666667	0.0490553724370296	0.0168497532546801	960816.837118217	163.284684516918	126.645833333333	45.7708333333333
123.145833333333	54.1041666666667	0.0489359076879466	0.0168702084445537	960037.230257673	163.473060852466	126.645833333333	45.7708333333333
123.1875	54.1041666666667	0.0490049423525412	0.0167161196883503	959266.220389814	163.661715167022	126.645833333333	45.7708333333333
123.229166666667	54.1041666666667	0.0484084031793896	0.016495715115961	958503.828501258	163.850645038289	126.645833333333	45.7708333333333
123.270833333333	54.1041666666667	0.0494045648452776	0.0176062921379441	957750.075410297	164.039848016275	126.645833333333	45.7708333333333
123.3125	54.1041666666667	0.0496194971159135	0.0182813937544199	957004.981764353	164.229321623402	126.645833333333	45.7708333333333
123.354166666667	54.1041666666667	0.0499109944749958	0.0184521075738718	956268.56803744	164.419063354618	126.645833333333	45.7708333333333
123.395833333333	54.1041666666667	0.0504436564077007	0.0190657626566299	955540.854527622	164.609070677521	126.645833333333	45.7708333333333
123.4375	54.1041666666667	0.0498871381929062	0.0187358954473662	954821.861354494	164.799341032484	126.645833333333	45.7708333333333
123.479166666667	54.1041666666667	0.049771870555691	0.0188279842944472	954111.608456665	164.989871832788	126.645833333333	45.7708333333333
123.520833333333	54.1041666666667	0.0498396608328537	0.0191812270016978	953410.115589242	165.180660464762	126.645833333333	45.7708333333333
123.5625	54.1041666666667	0.0497798900155893	0.0193680261380542	952717.402321344	165.371704287926	126.645833333333	45.7708333333333
123.604166666667	54.1041666666667	0.0498270586271279	0.0192004309724201	952033.488033602	165.563000635147	126.645833333333	45.7708333333333
123.645833333333	54.1041666666667	0.049510556709245	0.0192455183060816	951358.391915692	165.754546812797	126.645833333333	45.7708333333333
123.6875	54.1041666666667	0.0489159321273388	0.0185164184101086	950692.132963862	165.946340100912	126.645833333333	45.7708333333333
123.729166666667	54.1041666666667	0.0480365891919947	0.0176827344354799	1018371.43673657	159.312386072273	128.3125	45.4375
123.770833333333	54.1041666666667	0.0482408930754896	0.0183438062193019	1017412.51257877	159.488525997117	128.3125	45.4375
123.8125	54.1041666666667	0.0480642972510407	0.0187590729518129	1016461.44269826	159.664966078328	128.3125	45.4375
123.854166666667	54.1041666666667	0.0481903120689837	0.0187914767272795	1015518.24945822	159.841704680872	128.3125	45.4375
123.895833333333	54.1041666666667	0.0481218745213132	0.0185589888367899	1014582.95511917	160.018740144963	128.3125	45.4375
123.9375	54.1041666666667	0.0483834487676667	0.0190911287870447	1013655.58183673	160.196070786043	128.3125	45.4375
123.979166666667	54.1041666666667	0.0483841714509579	0.0183462299401899	1012736.15165943	160.373694894777	128.3125	45.4375
124.020833333333	54.1041666666667	0.0474256573876746	0.0152638016436905	1011824.68652647	160.551610737055	128.3125	45.4375
124.0625	54.1041666666667	0.0471870618592409	0.0140994042577405	1010921.20826552	160.729816553984	128.3125	45.4375
124.104166666667	54.1041666666667	0.0472235972324362	0.0149532726546944	1010025.73859047	160.908310561899	128.3125	45.4375
124.145833333333	54.1041666666667	0.0475850203676758	0.0154919944568402	1009138.29909922	161.087090952374	128.3125	45.4375
124.1875	54.1041666666667	0.0474465079487885	0.0139187288758494	1003152.85663766	162.346415297775	128.0625	45.4375
124.229166666667	54.1041666666667	0.0475971268392821	0.0144692409312576	1002330.42148338	162.527418680501	128.0625	45.4375
124.270833333333	54.1041666666667	0.0474950077397545	0.0154882980437013	1006524.37592033	161.625131963758	128.3125	45.4375
124.3125	54.1041666666667	0.0472467239535767	0.0141602577597477	1000710.2284174	162.890230380025	128.0625	45.4375
124.354166666667	54.1041666666667	0.0473397350134544	0.015989813886225	1004822.30192482	161.985223616903	128.3125	45.4375
124.395833333333	54.1041666666667	0.0475344071112594	0.0156130798975888	1003983.4903146	162.165682941362	128.3125	45.4375
124.4375	54.1041666666667	0.0475731367869227	0.0162669274692451	1003152.85663766	162.346415297775	128.3125	45.4375
124.479166666667	54.1041666666667	0.0479440897912077	0.0175797188823139	1002330.42148338	162.527418680501	128.3125	45.4375
124.520833333333	54.1041666666667	0.0482623780509629	0.0181643732002789	1001516.20530501	162.708691059427	128.3125	45.4375
124.5625	54.1041666666667	0.0486829310636735	0.0187710574458382	1000710.2284174	162.890230380025	128.3125	45.4375
124.604166666667	54.1041666666667	0.0490695610608932	0.0193049612195264	938306.082816271	170.222485802509	126.645833333333	45.7708333333333
124.645833333333	54.1041666666667	0.0496279743718855	0.0194922913196996	937847.841137737	170.419154333522	126.645833333333	45.7708333333333
124.6875	54.1041666666667	0.0497578924236429	0.019193636509977	937398.828374253	170.615997335805	126.645833333333	45.7708333333333
124.729166666667	54.1041666666667	0.0500525161909541	0.0196055573920094	936959.057933962	170.813011503093	126.645833333333	45.7708333333333
124.770833333333	54.1041666666667	0.0495886389949229	0.0194297320201264	936528.542973871	171.010193509271	126.645833333333	45.7708333333333
124.8125	54.1041666666667	0.0498069291163888	0.0200566599640776	936107.29639797	171.207540008703	126.645833333333	45.7708333333333
124.854166666667	54.1041666666667	0.050034778852937	0.0199471872652838	935695.330855369	171.405047636564	126.645833333333	45.7708333333333
124.895833333333	54.1041666666667	0.0500105935083576	0.0197342608081889	935292.658738473	171.602713009185	126.645833333333	45.7708333333333
124.9375	54.1041666666667	0.0502169214962836	0.0198160454000781	934899.29218118	171.800532724397	126.645833333333	45.7708333333333
124.979166666667	54.1041666666667	0.0500177135541106	0.0192651368037345	934515.243057125	171.998503361884	126.645833333333	45.7708333333333
125.020833333333	54.1041666666667	0.0500565340080911	0.0190470282988147	934140.522977938	172.196621483537	126.645833333333	45.7708333333333
125.0625	54.1041666666667	0.0497763257306506	0.0185807201487923	933775.143291553	172.394883633818	126.645833333333	45.7708333333333
125.104166666667	54.1041666666667	0.049834217083179	0.0188429130920882	933419.115080546	172.593286340128	126.645833333333	45.7708333333333
125.145833333333	54.1041666666667	0.0502387977284299	0.0193155454281415	933072.449160497	172.791826113174	126.645833333333	45.7708333333333
125.1875	54.1041666666667	0.0499418431376226	0.0193913317183663	932735.156078403	172.990499447353	126.645833333333	45.7708333333333
125.229166666667	54.1041666666667	0.0504565016113682	0.0191142833444137	932407.246111115	173.189302821123	126.645833333333	45.7708333333333
125.270833333333	54.1041666666667	0.0501495289002678	0.0184502314891093	932088.729263819	173.388232697402	126.645833333333	45.7708333333333
125.3125	54.1041666666667	0.0501377478529748	0.0181353551428575	931779.615268542	173.587285523947	126.645833333333	45.7708333333333
125.354166666667	54.1041666666667	0.0499530597030737	0.0176512963811603	931479.913582716	173.786457733755	126.645833333333	45.7708333333333
125.395833333333	54.1041666666667	0.0499610712753494	0.016981351375718	931189.633387754	173.985745745461	126.645833333333	45.7708333333333
125.4375	54.1041666666667	0.0494409711668307	0.0165741309627078	930908.783587686	174.185145963743	126.645833333333	45.7708333333333
125.479166666667	54.1041666666667	0.0485982948992866	0.0155984796842916	930637.372807821	174.384654779728	126.645833333333	45.7708333333333
125.520833333333	54.1041666666667	0.0486316942289735	0.0152257680860708	930375.409393447	174.584268571403	126.645833333333	45.7708333333333
120.104166666667	54.0625	0.0461404747022151	0.0137940129859278	940381.725208664	126.008555908521	130.4375	48.6041666666667
120.145833333333	54.0625	0.0459834097198585	0.0135823965227292	938176.615263544	126.139577433153	130.4375	48.6041666666667
120.1875	54.0625	0.0459150342788181	0.0146796050611967	1113056.90141764	146.313189520061	128.0625	45.4375
120.229166666667	54.0625	0.0451596406464417	0.0135922922930898	915593.128662506	135.465999988732	128.8125	47.8541666666667
120.270833333333	54.0625	0.0449110671594075	0.0128294012874643	943611.673679293	126.21134971626	130.604166666667	48.5625
120.3125	54.0625	0.0459339163172344	0.0145465338584497	929393.313693022	126.669078034228	130.4375	48.6041666666667
120.354166666667	54.0625	0.0455394783176811	0.0152020343700171	1107051.63938416	146.913703526951	128.0625	45.4375
120.395833333333	54.0625	0.0456216535281139	0.014385613596316	1105565.3078627	147.064736159563	128.0625	45.4375
120.4375	54.0625	0.0456256779075137	0.0140300365526635	1071249.61879541	143.733907894365	128.604166666667	45.9791666666667
120.479166666667	54.0625	0.045636315003772	0.0124571822131198	1069638.66174387	143.884390342027	128.604166666667	45.9791666666667
120.520833333333	54.0625	0.0458444830701884	0.0124566133113673	1101142.67103065	147.520003905346	128.0625	45.4375
120.5625	54.0625	0.0449830675778223	0.0122890413268098	1099680.66076521	147.672482968934	128.0625	45.4375
120.604166666667	54.0625	0.0466611884190394	0.0127444059634461	1098224.7929617	147.825323498492	128.0625	45.4375
120.645833333333	54.0625	0.0467359897994655	0.0135302688279369	1096775.09253447	147.978525404124	128.0625	45.4375
120.6875	54.0625	0.0467009588306975	0.0129373050311653	1104085.01942463	147.216130452225	128.3125	45.4375
120.729166666667	54.0625	0.0465385096724931	0.0142291551323884	1102610.79887038	147.367886380902	128.3125	45.4375
120.770833333333	54.0625	0.0468797754028151	0.0152385324067659	1092463.24502826	148.440298224121	128.0625	45.4375
120.8125	54.0625	0.0467681180358848	0.0130030417841584	1091038.46374001	148.594944394717	128.0625	45.4375
120.854166666667	54.0625	0.0455425508300847	0.0120131220815668	1089619.97475657	148.749951235138	128.0625	45.4375
120.895833333333	54.0625	0.0461007515073744	0.0113609572363342	1094711.53611772	146.579895915349	128.604166666667	45.5625
120.9375	54.0625	0.045612417900903	0.0114097165754489	1093211.91892545	146.7318286516	128.604166666667	45.5625
120.979166666667	54.0625	0.0456672817217791	0.0117102214814493	1085402.51220403	149.21713374772	128.0625	45.4375
121.020833333333	54.0625	0.0449720566417371	0.0122654271764366	1084009.44309212	149.373581149598	128.0625	45.4375
121.0625	54.0625	0.0465163881262839	0.0131845989180882	1082622.79168976	149.53038807158	128.0625	45.4375
121.104166666667	54.0625	0.0466771811707849	0.0133691798368505	1081242.58312026	149.687554228658	128.0625	45.4375
121.145833333333	54.0625	0.0469630043818199	0.0148466851735467	1088207.80312609	148.905318551592	128.3125	45.4375
121.1875	54.0625	0.0465179393476713	0.0161432353194244	1086801.97391447	149.061046132378	128.3125	45.4375
121.229166666667	54.0625	0.0467341432807909	0.0170462632757631	1085402.51220403	149.21713374772	128.3125	45.4375
121.270833333333	54.0625	0.0472028056434138	0.0175645105333513	1084009.44309212	149.373581149598	128.3125	45.4375
121.3125	54.0625	0.0470379328979291	0.0169144406400005	1082622.79168976	149.53038807158	128.3125	45.4375
121.354166666667	54.0625	0.0472225950919726	0.0171463672572867	1081242.58312026	149.687554228658	128.3125	45.4375
121.395833333333	54.0625	0.0463799197283247	0.0162282038080203	1079868.84251773	149.845079317083	128.3125	45.4375
121.4375	54.0625	0.0470702778198893	0.015473476408453	1078501.59502573	150.002963014199	128.3125	45.4375
121.479166666667	54.0625	0.0469126349846604	0.0141431387173098	1077140.86579577	150.161204978277	128.3125	45.4375
121.520833333333	54.0625	0.0474460735968939	0.0142677915164713	1075786.67998584	150.319804848357	128.3125	45.4375
121.5625	54.0625	0.0474387773661805	0.0147223745512451	1074439.06275894	150.47876224408	128.3125	45.4375
121.604166666667	54.0625	0.0471979282181568	0.0154763544275519	1073098.03928158	150.638076765532	128.3125	45.4375
121.645833333333	54.0625	0.0471557826371094	0.0152208521221349	1071763.63472221	150.797747993081	128.3125	45.4375
121.6875	54.0625	0.0479722134559392	0.0163346833702023	1070435.87424974	150.957775487216	128.3125	45.4375
121.729166666667	54.0625	0.0485092160695337	0.0172932962111187	986945.644957074	157.135072378482	126.645833333333	45.7708333333333
121.770833333333	54.0625	0.0482915449060809	0.0167561419228059	985889.484437387	157.313755599032	126.645833333333	45.7708333333333
121.8125	54.0625	0.0484270770309241	0.0165757193315098	984841.181543658	157.492785568073	126.645833333333	45.7708333333333
121.854166666667	54.0625	0.048548368017818	0.0162786434286861	983800.761721634	157.672160793064	126.645833333333	45.7708333333333
121.895833333333	54.0625	0.048437159063642	0.0159587105767654	982768.250332707	157.851879752837	126.645833333333	45.7708333333333
121.9375	54.0625	0.0485225306978877	0.0158768861166459	981743.672651436	158.031940897519	126.645833333333	45.7708333333333
121.979166666667	54.0625	0.0489354839381216	0.0158761624593072	980727.053863035	158.212342648465	126.645833333333	45.7708333333333
122.020833333333	54.0625	0.0476851079309771	0.0139234880518237	1060055.99675875	152.250761612785	128.3125	45.4375
122.0625	54.0625	0.0475320696000505	0.0141723199590769	1058789.16495504	152.413972371288	128.3125	45.4375
122.104166666667	54.0625	0.0483114831201268	0.0162192508580252	977725.201314375	158.755575319454	126.645833333333	45.7708333333333
122.145833333333	54.0625	0.0483680350219072	0.0161082768599066	976740.668074799	158.937323131293	126.645833333333	45.7708333333333
122.1875	54.0625	0.0475969923707867	0.0149600882606643	1055030.14248193	152.90570641645	128.3125	45.4375
122.229166666667	54.0625	0.0484696616422649	0.0159375999459953	974795.876363788	159.301813840259	126.645833333333	45.7708333333333
122.270833333333	54.0625	0.0487694133770895	0.0166918961779087	973835.666977464	159.484553203217	126.645833333333	45.7708333333333
122.3125	54.0625	0.0486504714618566	0.0163744908447119	972883.614446228	159.66761950045	126.645833333333	45.7708333333333
122.354166666667	54.0625	0.0480536114980574	0.0157153697506538	1050115.81717364	153.566229564406	128.3125	45.4375
122.395833333333	54.0625	0.0470638190560741	0.015017459438108	1048904.84962048	153.732226338916	128.3125	45.4375
122.4375	54.0625	0.0485227397262489	0.0157911878932709	970076.640076249	160.218761451488	126.645833333333	45.7708333333333
122.479166666667	54.0625	0.0480936342367961	0.0154759727895617	969157.456473797	160.403116793358	126.645833333333	45.7708333333333
122.520833333333	54.0625	0.0476767766172858	0.0152055323048651	1045314.61841828	154.232281953392	128.3125	45.4375
122.5625	54.0625	0.0482042317749611	0.0154756265042262	967343.943981744	160.772777816434	126.645833333333	45.7708333333333
122.604166666667	54.0625	0.0484693906012298	0.0157859225096989	966449.662297423	160.958079495949	126.645833333333	45.7708333333333
122.645833333333	54.0625	0.0483998495935849	0.0156661852476685	965563.728241928	161.143692570922	126.645833333333	45.7708333333333
122.6875	54.0625	0.0479795110875917	0.0147298325935131	964686.165090215	161.329614967431	126.645833333333	45.7708333333333
122.729166666667	54.0625	0.0478837827233781	0.014845634731242	963816.995981429	161.515844582357	126.645833333333	45.7708333333333
122.770833333333	54.0625	0.0480230146641213	0.0150021822607697	962956.243916281	161.702379283416	126.645833333333	45.7708333333333
122.8125	54.0625	0.0490758017320398	0.0154198887939141	962103.931754404	161.889216909188	126.645833333333	45.7708333333333
122.854166666667	54.0625	0.0498483649692919	0.0159833374982113	961260.082211725	162.07635526916	126.645833333333	45.7708333333333
122.895833333333	54.0625	0.0490634751907526	0.015322178498865	960424.717857819	162.263792143773	126.645833333333	45.7708333333333
122.9375	54.0625	0.0485568046310282	0.0152549330643827	959597.861113285	162.451525284472	126.645833333333	45.7708333333333
122.979166666667	54.0625	0.0481003600185479	0.0151580929868161	958779.534247101	162.639552413764	126.645833333333	45.7708333333333
123.020833333333	54.0625	0.047957376619723	0.0158527102032364	957969.759373989	162.827871225285	126.645833333333	45.7708333333333
123.0625	54.0625	0.0483992940843653	0.016070941410103	957168.558451789	163.016479383866	126.645833333333	45.7708333333333
123.104166666667	54.0625	0.0490240986230764	0.0168524773941845	956375.953278825	163.205374525614	126.645833333333	45.7708333333333
123.145833333333	54.0625	0.0495771522461714	0.0172723868523093	955591.965491276	163.394554257992	126.645833333333	45.7708333333333
123.1875	54.0625	0.0495125722778283	0.0173846170415682	954816.616560559	163.584016159907	126.645833333333	45.7708333333333
123.229166666667	54.0625	0.0495284304806069	0.0174695595205404	954049.927790703	163.773757781812	126.645833333333	45.7708333333333
123.270833333333	54.0625	0.0498778460584369	0.0179659285473252	953291.920315741	163.963776645798	126.645833333333	45.7708333333333
123.3125	54.0625	0.0498051146926599	0.0180792399998989	952542.615097101	164.15407024571	126.645833333333	45.7708333333333
123.354166666667	54.0625	0.049917112701937	0.0183028429336555	951802.032921001	164.344636047258	126.645833333333	45.7708333333333
123.395833333333	54.0625	0.0503825450897165	0.0187690608086641	951070.19439586	164.535471488138	126.645833333333	45.7708333333333
123.4375	54.0625	0.05035803883202	0.0187317712376479	950347.119949709	164.726573978162	126.645833333333	45.7708333333333
123.479166666667	54.0625	0.0494097607135123	0.0178260247129617	949632.829827611	164.917940899387	126.645833333333	45.7708333333333
123.520833333333	54.0625	0.0485056352555488	0.0176941383557176	948927.344089096	165.109569606262	126.645833333333	45.7708333333333
123.5625	54.0625	0.048883773383349	0.0181375441557342	948230.682605598	165.30145742577	126.645833333333	45.7708333333333
123.604166666667	54.0625	0.0483687359348624	0.0181987607941449	947542.86505791	165.493601657581	126.645833333333	45.7708333333333
123.645833333333	54.0625	0.049260506324599	0.018640884189095	946863.910933644	165.685999574218	126.645833333333	45.7708333333333
123.6875	54.0625	0.0481102399941488	0.0174889061157104	946193.839524705	165.878648421216	126.645833333333	45.7708333333333
123.729166666667	54.0625	0.0476170570606156	0.0162615245837426	1014034.01761079	159.220596971886	128.3125	45.4375
123.770833333333	54.0625	0.0479821401113335	0.0170597074589	1013070.05712025	159.397396485012	128.3125	45.4375
123.8125	54.0625	0.0479061718469395	0.0171667463016498	1012113.9835812	159.574500294322	128.3125	45.4375
123.854166666667	54.0625	0.0481594312357833	0.0179084515471089	1011165.81966245	159.75190675307	128.3125	45.4375
123.895833333333	54.0625	0.0482539574068748	0.0175866542708391	1010225.58792973	159.929614189229	128.3125	45.4375
123.9375	54.0625	0.0481669315067944	0.016957981524233	1009293.31084347	160.107620905484	128.3125	45.4375
123.979166666667	54.0625	0.0471623673323266	0.0156105608292215	1008369.0107565	160.285925179214	128.3125	45.4375
124.020833333333	54.0625	0.0474761066540171	0.0148650836728963	1007452.70991178	160.464525262492	128.3125	45.4375
124.0625	54.0625	0.0479870551414412	0.0139144989698923	1006544.43044019	160.643419382082	128.3125	45.4375
124.104166666667	54.0625	0.0475125807379316	0.0121334618354853	1005644.19435817	160.822605739439	128.3125	45.4375
124.145833333333	54.0625	0.0473556316153242	0.0117351843857293	1004752.02356552	161.002082510723	128.3125	45.4375
124.1875	54.0625	0.0472716807932561	0.0116117921511217	998734.47014589	162.266392991837	128.0625	45.4375
124.229166666667	54.0625	0.0475912146863227	0.0133298735560789	1002991.96485044	161.361899873279	128.3125	45.4375
124.270833333333	54.0625	0.0477850087390434	0.013288780425072	1002124.12012368	161.542236690506	128.3125	45.4375
124.3125	54.0625	0.0475737125593633	0.0121181100138198	996278.636516087	162.812403693665	128.0625	45.4375
124.354166666667	54.0625	0.0473402605106206	0.015124679392882	1000412.90698084	161.903756972534	128.3125	45.4375
124.395833333333	54.0625	0.0474984756460782	0.0154247319098227	999569.580998732	162.084936512054	128.3125	45.4375
124.4375	54.0625	0.0472431886811741	0.0145428467045832	998734.47014589	162.266392991837	128.3125	45.4375
124.479166666667	54.0625	0.0476933123412879	0.0153979198555486	997907.59530648	162.448124386478	128.3125	45.4375
124.520833333333	54.0625	0.0473564126146834	0.0158540006200136	997088.977227418	162.630128645551	128.3125	45.4375
124.5625	54.0625	0.0475691218262759	0.0173041080202937	996278.636516087	162.812403693665	128.3125	45.4375
124.604166666667	54.0625	0.0482025703703308	0.017769570482891	995476.59363805	162.994947430522	128.3125	45.4375
124.645833333333	54.0625	0.0482074032288009	0.0179465420762435	994682.868914765	163.177757730987	128.3125	45.4375
124.6875	54.0625	0.0488121135295615	0.0180930874387525	932823.423496977	170.569884174885	126.645833333333	45.7708333333333
124.729166666667	54.0625	0.0488019802267829	0.0181842298479163	932381.067520134	170.767836342038	126.645833333333	45.7708333333333
124.770833333333	54.0625	0.0491331839043202	0.0188328269572445	931948.019264297	170.965959053359	126.645833333333	45.7708333333333
124.8125	54.0625	0.0498365216677643	0.0195655356698975	931524.29184535	171.16424891261	126.645833333333	45.7708333333333
124.854166666667	54.0625	0.0503778985207032	0.0195688091013068	931109.898120431	171.362702503856	126.645833333333	45.7708333333333
124.895833333333	54.0625	0.0500902069845778	0.0195174352405397	930704.850686051	171.561316391812	126.645833333333	45.7708333333333
124.9375	54.0625	0.050206792641493	0.0196604634296269	930309.161876254	171.760087122201	126.645833333333	45.7708333333333
124.979166666667	54.0625	0.0505763082866397	0.0194334702854189	929922.8437608	171.95901122211	126.645833333333	45.7708333333333
125.020833333333	54.0625	0.0502847760763064	0.0191118062649291	929545.908143387	172.158085200359	126.645833333333	45.7708333333333
125.0625	54.0625	0.0500332729416545	0.018725144580357	929178.366559912	172.357305547869	126.645833333333	45.7708333333333
125.104166666667	54.0625	0.0500595457934181	0.0187164158208089	928820.230276754	172.55666873804	126.645833333333	45.7708333333333
125.145833333333	54.0625	0.0504310400193986	0.0193908995252142	928471.510289106	172.756171227129	126.645833333333	45.7708333333333
125.1875	54.0625	0.0510304850503915	0.0194437605999903	928132.217319336	172.955809454642	126.645833333333	45.7708333333333
125.229166666667	54.0625	0.0504603668627776	0.0189382268322296	927802.361815384	173.155579843716	126.645833333333	45.7708333333333
125.270833333333	54.0625	0.0500654960154601	0.018527649798896	927481.953949194	173.355478801523	126.645833333333	45.7708333333333
125.3125	54.0625	0.0503944132888375	0.0183993646847347	927171.003615198	173.555502719669	126.645833333333	45.7708333333333
125.354166666667	54.0625	0.0509624056302213	0.0186164437568444	926869.520428815	173.755647974593	126.645833333333	45.7708333333333
125.395833333333	54.0625	0.0508717912514336	0.0180986470936469	926577.513725007	173.955910927986	126.645833333333	45.7708333333333
125.4375	54.0625	0.0499800969511761	0.0172653755997339	926294.992556872	174.156287927198	126.645833333333	45.7708333333333
125.479166666667	54.0625	0.0499364331331373	0.0172002001393025	926021.965694264	174.35677530566	126.645833333333	45.7708333333333
125.520833333333	54.0625	0.0495178373152661	0.01688015848798	925758.441622467	174.557369383306	126.645833333333	45.7708333333333
125.5625	54.0625	0.0494053843096437	0.0169667809992411	925504.428540905	174.758066466999	126.645833333333	45.7708333333333
125.604166666667	54.0625	0.0494156670070248	0.0165595985657129	925259.934361889	174.958862850961	126.645833333333	45.7708333333333
120.104166666667	54.0208333333333	0.0452314719411985	0.0143542620732088	1112252.59397466	145.882921189315	128.0625	45.4375
120.145833333333	54.0208333333333	0.0459145432980689	0.0139940928262268	1110723.78166654	146.032109178815	128.0625	45.4375
120.1875	54.0208333333333	0.0459590215777761	0.0142735826379042	1109200.87403712	146.181662422117	128.0625	45.4375
120.229166666667	54.0208333333333	0.0458660047135932	0.0142035735384692	1107683.89591516	146.331581005324	128.0625	45.4375
120.270833333333	54.0208333333333	0.0457733893473762	0.014251876377877	1106172.872168	146.481864999208	128.0625	45.4375
120.3125	54.0208333333333	0.0456518695081089	0.0144717546434121	1104667.82770054	146.632514459033	128.0625	45.4375
120.354166666667	54.0208333333333	0.0454434080295425	0.0140405701416619	1103168.78745405	146.78352942438	128.0625	45.4375
120.395833333333	54.0208333333333	0.0461009949155905	0.0125453255021202	904646.451188544	135.886694768153	128.8125	47.8541666666667
120.4375	54.0208333333333	0.0459138683009635	0.0122198714511478	1100188.81956473	147.086655950503	128.0625	45.4375
120.479166666667	54.0208333333333	0.0458854047583602	0.0117217776123417	1065895.63102176	143.738826748326	128.604166666667	45.9791666666667
120.520833333333	54.0208333333333	0.0453117880121069	0.0109901991812132	898967.899883242	136.360566957146	128.8125	47.8541666666667
120.5625	54.0208333333333	0.046212869981463	0.0105836846286267	1095764.52489108	147.54408709939	128.0625	45.4375
120.604166666667	54.0208333333333	0.0465569370795931	0.011954073962758	1094302.03563619	147.697295028716	128.0625	45.4375
120.645833333333	54.0208333333333	0.0466820418449075	0.0132052654626018	1092845.7261162	147.85086828676	128.0625	45.4375
120.6875	54.0208333333333	0.0466269365994791	0.015104480955374	1091395.62152249	148.004806781316	128.0625	45.4375
120.729166666667	54.0208333333333	0.0469183203026444	0.0141706681707493	1089951.74707229	148.159110402913	128.0625	45.4375
120.770833333333	54.0208333333333	0.0471574148863378	0.0170956722896248	1088514.12800734	148.313779024646	128.0625	45.4375
120.8125	54.0208333333333	0.0467486163869803	0.0129079534694483	1087082.7895927	148.468812501993	128.0625	45.4375
120.854166666667	54.0208333333333	0.0455733093553228	0.0112363181620207	1085657.75711536	148.624210672648	128.0625	45.4375
120.895833333333	54.0208333333333	0.0453599867044067	0.0116806365417517	1084239.05588296	148.779973356344	128.0625	45.4375
120.9375	54.0208333333333	0.0466910036653235	0.0123104763269996	1082826.71122245	148.936100354678	128.0625	45.4375
120.979166666667	54.0208333333333	0.0466599855422613	0.0124114420954973	1081420.74847871	149.09259145094	128.0625	45.4375
121.020833333333	54.0208333333333	0.0465153443596382	0.0121128085329852	1080021.19301319	149.24944640994	128.0625	45.4375
121.0625	54.0208333333333	0.0447775928489301	0.012500605500313	1087082.7895927	148.468812501993	128.3125	45.4375
121.104166666667	54.0208333333333	0.0460583820837877	0.0121304874697927	1085657.75711536	148.624210672648	128.3125	45.4375
121.145833333333	54.0208333333333	0.0468870341855201	0.0129216336482454	1084239.05588296	148.779973356344	128.3125	45.4375
121.1875	54.0208333333333	0.0466685917740973	0.0133244032193663	1082826.71122245	148.936100354678	128.3125	45.4375
121.229166666667	54.0208333333333	0.0466596752156847	0.0157088857427506	1073120.41349181	150.039169599215	128.0625	45.4375
121.270833333333	54.0208333333333	0.0469359170891663	0.0169763398359385	1080021.19301319	149.24944640994	128.3125	45.4375
121.3125	54.0208333333333	0.0472556056139189	0.0148945530256016	1078628.0702025	149.406664977839	128.3125	45.4375
121.354166666667	54.0208333333333	0.0467078650931897	0.0125767111720912	1077241.40543704	149.564246881972	128.3125	45.4375
121.395833333333	54.0208333333333	0.0468371408394558	0.0125374025825404	1067717.712355	150.677466690416	128.0625	45.4375
121.4375	54.0208333333333	0.0468682810912694	0.013233150482725	1074487.55166342	149.880499513147	128.3125	45.4375
121.479166666667	54.0208333333333	0.0468461331474957	0.012765594181581	1073120.41349181	150.039169599215	128.3125	45.4375
121.520833333333	54.0208333333333	0.046910864137462	0.0128297981281182	1071759.83503556	150.198201739231	128.3125	45.4375
121.5625	54.0208333333333	0.0470406602388559	0.014112481920277	1070405.84173199	150.357595563875	128.3125	45.4375
121.604166666667	54.0208333333333	0.047040047803874	0.0154142660963153	1069058.45902328	150.517350683988	128.3125	45.4375
121.645833333333	54.0208333333333	0.0474143763640829	0.0151573446726501	1067717.712355	150.677466690416	128.3125	45.4375
121.6875	54.0208333333333	0.0485203389840695	0.0166210799942861	1066383.62717448	150.837943153837	128.3125	45.4375
121.729166666667	54.0208333333333	0.0483748900495674	0.016987790327823	982673.961052299	157.030839315191	126.645833333333	45.7708333333333
121.770833333333	54.0208333333333	0.0492806827218639	0.0175679685631129	981612.1790644	157.210180191144	126.645833333333	45.7708333333333
121.8125	54.0208333333333	0.0488830859328636	0.0176007180729941	980558.2856136	157.389872621081	126.645833333333	45.7708333333333
121.854166666667	54.0208333333333	0.049691620579311	0.0173855309620122	979512.306491468	157.569915106248	126.645833333333	45.7708333333333
121.895833333333	54.0208333333333	0.0492202048356659	0.0161190834010286	978474.267405399	157.750306118677	126.645833333333	45.7708333333333
121.9375	54.0208333333333	0.050117613097872	0.0171324753341432	977444.193976077	157.931044101104	126.645833333333	45.7708333333333
121.979166666667	54.0208333333333	0.049511600805727	0.0164845792095178	976422.111734934	158.112127466896	126.645833333333	45.7708333333333
122.020833333333	54.0208333333333	0.0479618146519391	0.0159038798350202	1055953.81229635	152.134673011928	128.3125	45.4375
122.0625	54.0208333333333	0.0484701345704257	0.0165195033457865	974402.022481246	158.475323854774	126.645833333333	45.7708333333333
122.104166666667	54.0208333333333	0.0494306359144349	0.0171397608954273	973404.06606219	158.657433556127	126.645833333333	45.7708333333333
122.145833333333	54.0208333333333	0.0497593104073643	0.0175599182435655	972414.202013104	158.839881999264	126.645833333333	45.7708333333333
122.1875	54.0208333333333	0.0482847771996044	0.016464865400192	971432.45538052	159.02266744973	126.645833333333	45.7708333333333
122.229166666667	54.0208333333333	0.0492190993111641	0.0174305786025488	970458.851106195	159.20578814335	126.645833333333	45.7708333333333
122.270833333333	54.0208333333333	0.0496136528996847	0.0176841996839655	969493.414024478	159.389242286181	126.645833333333	45.7708333333333
122.3125	54.0208333333333	0.0482931379229985	0.0166067284637587	968536.168859694	159.573028054481	126.645833333333	45.7708333333333
122.354166666667	54.0208333333333	0.0484225866051198	0.0161799524528309	967587.1402235	159.757143594674	126.645833333333	45.7708333333333
122.395833333333	54.0208333333333	0.0484369872070576	0.0162911800908642	966646.35261223	159.94158702333	126.645833333333	45.7708333333333
122.4375	54.0208333333333	0.0488256646858394	0.0165532994664106	965713.830404256	160.126356427137	126.645833333333	45.7708333333333
122.479166666667	54.0208333333333	0.0484573543479716	0.0163233014304761	964789.597857318	160.311449862895	126.645833333333	45.7708333333333
122.520833333333	54.0208333333333	0.0483279500145932	0.01609211218699	963873.679105855	160.496865357502	126.645833333333	45.7708333333333
122.5625	54.0208333333333	0.0483334733331472	0.0164138151008421	962966.098158342	160.682600907952	126.645833333333	45.7708333333333
122.604166666667	54.0208333333333	0.0484211801893022	0.0162476353582361	962066.878894609	160.868654481336	126.645833333333	45.7708333333333
122.645833333333	54.0208333333333	0.0490973976048741	0.0165491014469229	961176.045063151	161.055024014853	126.645833333333	45.7708333333333
122.6875	54.0208333333333	0.0486831824742413	0.0154734608570833	960293.620278458	161.241707415823	126.645833333333	45.7708333333333
122.729166666667	54.0208333333333	0.048170974101203	0.0153428961395974	959419.628018313	161.428702561705	126.645833333333	45.7708333333333
122.770833333333	54.0208333333333	0.0485605294853732	0.0158533917042782	958554.091621105	161.616007300126	126.645833333333	45.7708333333333
122.8125	54.0208333333333	0.0491445604141143	0.0164919848168335	957697.034283137	161.803619448912	126.645833333333	45.7708333333333
122.854166666667	54.0208333333333	0.0499750145311942	0.0168336806926738	956848.479055931	161.991536796123	126.645833333333	45.7708333333333
122.895833333333	54.0208333333333	0.0494966967333864	0.0163592433673122	956008.448843522	162.179757100102	126.645833333333	45.7708333333333
122.9375	54.0208333333333	0.0490632467638083	0.0155391729140572	955176.966399782	162.368278089523	126.645833333333	45.7708333333333
122.979166666667	54.0208333333333	0.0479265568687721	0.014870251891119	954354.054325702	162.557097463445	126.645833333333	45.7708333333333
123.020833333333	54.0208333333333	0.0477100953998238	0.0150058064326396	953539.735066707	162.746212891383	126.645833333333	45.7708333333333
123.0625	54.0208333333333	0.0484648614377671	0.0161921629735508	952734.030909966	162.935622013366	126.645833333333	45.7708333333333
123.104166666667	54.0208333333333	0.0489694308621107	0.0163758564969559	951936.963981696	163.125322440022	126.645833333333	45.7708333333333
123.145833333333	54.0208333333333	0.048625912915806	0.0161607026575675	951148.556244472	163.315311752655	126.645833333333	45.7708333333333
123.1875	54.0208333333333	0.0490273358489326	0.016752399842255	950368.829494545	163.505587503336	126.645833333333	45.7708333333333
123.229166666667	54.0208333333333	0.0493679634893393	0.0168675668218512	949597.805359166	163.696147214997	126.645833333333	45.7708333333333
123.270833333333	54.0208333333333	0.0489645635946783	0.016513836526988	948835.505293896	163.886988381531	126.645833333333	45.7708333333333
123.3125	54.0208333333333	0.049251813536912	0.0164729096302327	948081.95057996	164.078108467904	126.645833333333	45.7708333333333
123.354166666667	54.0208333333333	0.0497110481340618	0.0170240674186367	947337.162321557	164.269504910267	126.645833333333	45.7708333333333
123.395833333333	54.0208333333333	0.0503315563106758	0.0184447209894674	946601.161443221	164.461175116077	126.645833333333	45.7708333333333
123.4375	54.0208333333333	0.0497184214726068	0.0176195904184071	945873.968687168	164.653116464227	126.645833333333	45.7708333333333
123.479166666667	54.0208333333333	0.0481682347178784	0.0155535077281911	945155.604610656	164.845326305179	126.645833333333	45.7708333333333
123.520833333333	54.0208333333333	0.0482825817999818	0.0157881146777454	944446.089583343	165.037801961109	126.645833333333	45.7708333333333
123.5625	54.0208333333333	0.0482721974665433	0.0165821314184932	943745.443784685	165.230540726048	126.645833333333	45.7708333333333
123.604166666667	54.0208333333333	0.047632205100084	0.0158949615768585	1012653.67469554	158.597494620246	128.3125	45.4375
123.645833333333	54.0208333333333	0.0485374339588714	0.0171517240568773	1011661.01713288	158.77402253339	128.3125	45.4375
123.6875	54.0208333333333	0.0480985276017256	0.017467284236449	941696.920647216	165.810308196458	126.645833333333	45.7708333333333
123.729166666667	54.0208333333333	0.0481772253631621	0.0170802481917905	941031.949662297	166.004071780532	126.645833333333	45.7708333333333
123.770833333333	54.0208333333333	0.0480014290110205	0.0167405586121687	1008730.23877035	159.305479874795	128.3125	45.4375
123.8125	54.0208333333333	0.0484191443338754	0.0174767766211777	1007769.12135351	159.483251499734	128.3125	45.4375
123.854166666667	54.0208333333333	0.0481621397931873	0.017733904018465	1006815.94667147	159.661329971066	128.3125	45.4375
123.895833333333	54.0208333333333	0.0490234095816936	0.0186487311313957	938461.926334	166.781588896643	126.645833333333	45.7708333333333
123.9375	54.0208333333333	0.0483118540935543	0.0177200885653418	937841.979000543	166.976569313113	126.645833333333	45.7708333333333
123.979166666667	54.0208333333333	0.0484522425216441	0.0176120035346827	937231.091660247	167.171784268664	126.645833333333	45.7708333333333
124.020833333333	54.0208333333333	0.048334066666532	0.017590403703978	936629.282230716	167.367230759509	126.645833333333	45.7708333333333
124.0625	54.0208333333333	0.0482880311639802	0.01766383505625	936036.56840891	167.562905756029	126.645833333333	45.7708333333333
124.104166666667	54.0208333333333	0.0481971508690692	0.0167949304320526	1001264.96952663	160.736148449177	128.3125	45.4375
124.145833333333	54.0208333333333	0.0481513988417294	0.0170886456127314	1000368.0284287	160.916326240462	128.3125	45.4375
124.1875	54.0208333333333	0.0475738073277711	0.0169965627641237	999479.209981986	161.096796680904	128.3125	45.4375
124.229166666667	54.0208333333333	0.0476016250498623	0.0169074372566752	998598.536151512	161.277557879565	128.3125	45.4375
124.270833333333	54.0208333333333	0.0476176092685745	0.0160257582724464	997726.028777962	161.458607919706	128.3125	45.4375
124.3125	54.0208333333333	0.047572387235246	0.0161111832929279	996861.709575364	161.63994485881	128.3125	45.4375
124.354166666667	54.0208333333333	0.0473748099537727	0.0138378578417119	996005.600128749	161.821566728609	128.3125	45.4375
124.395833333333	54.0208333333333	0.0472485172695571	0.01209457997484	995157.721891801	162.003471535117	128.3125	45.4375
124.4375	54.0208333333333	0.0473144693545898	0.0111752999261363	994318.096184536	162.185657258676	128.3125	45.4375
124.479166666667	54.0208333333333	0.0473514701606271	0.0106931812518336	993486.744190953	162.36812185399	128.3125	45.4375
124.520833333333	54.0208333333333	0.0471187502466786	0.0115215236392023	992663.686956691	162.550863250183	128.3125	45.4375
124.5625	54.0208333333333	0.0477271392547725	0.0137320587312291	991848.945386703	162.733879350846	128.3125	45.4375
124.604166666667	54.0208333333333	0.0474405744823074	0.0146739820172121	991042.540242913	162.9171680341	128.3125	45.4375
124.645833333333	54.0208333333333	0.0476943174378666	0.0162301938812764	990244.49214188	163.100727152663	128.3125	45.4375
124.6875	54.0208333333333	0.0478549168863621	0.0165401492731999	989454.821552471	163.28455453391	128.3125	45.4375
124.729166666667	54.0208333333333	0.0476595962618826	0.016980925745724	988673.548793536	163.468647979959	128.3125	45.4375
124.770833333333	54.0208333333333	0.0488120976044595	0.0185146759774144	927368.092484502	170.921286378401	126.645833333333	45.7708333333333
124.8125	54.0208333333333	0.0492654253155749	0.0189542304208532	926941.860153699	171.120528513481	126.645833333333	45.7708333333333
124.854166666667	54.0208333333333	0.0499681669875862	0.0197199109716799	926525.014653823	171.319937037386	126.645833333333	45.7708333333333
124.895833333333	54.0208333333333	0.0503186621100861	0.0198278192911759	926117.568789699	171.519508462245	126.645833333333	45.7708333333333
124.9375	54.0208333333333	0.050509034031135	0.0196334870148794	925719.535099643	171.719239280684	126.645833333333	45.7708333333333
124.979166666667	54.0208333333333	0.050579815228297	0.0194747926133809	925330.925853596	171.919125966193	126.645833333333	45.7708333333333
125.020833333333	54.0208333333333	0.0502562805082648	0.0189507137327233	924951.753051306	172.119164973501	126.645833333333	45.7708333333333
125.0625	54.0208333333333	0.0504985046846292	0.0190706984437658	924582.028420526	172.319352738958	126.645833333333	45.7708333333333
125.104166666667	54.0208333333333	0.050937295192233	0.0193182809021522	924221.763415269	172.519685680916	126.645833333333	45.7708333333333
125.145833333333	54.0208333333333	0.0509650074362376	0.0194014518537941	923870.969214073	172.720160200123	126.645833333333	45.7708333333333
125.1875	54.0208333333333	0.0510147329257095	0.0191720283616715	923529.65671834	172.920772680118	126.645833333333	45.7708333333333
125.229166666667	54.0208333333333	0.0510618597185322	0.0192103710127273	923197.836550669	173.121519487629	126.645833333333	45.7708333333333
125.270833333333	54.0208333333333	0.0505230932767732	0.0182320691606777	922875.519053259	173.322396972986	126.645833333333	45.7708333333333
125.3125	54.0208333333333	0.0508656751365323	0.0185730473491878	922562.714286344	173.523401470523	126.645833333333	45.7708333333333
125.354166666667	54.0208333333333	0.0511850614380749	0.0190791165421813	922259.43202665	173.724529299	126.645833333333	45.7708333333333
125.395833333333	54.0208333333333	0.0507976586558574	0.0186028442786287	921965.681765918	173.925776762023	126.645833333333	45.7708333333333
125.4375	54.0208333333333	0.0508434709969972	0.0184664170049617	921681.472709448	174.127140148463	126.645833333333	45.7708333333333
125.479166666667	54.0208333333333	0.0508509624485736	0.0180954928363593	921406.81377469	174.328615732893	126.645833333333	45.7708333333333
125.520833333333	54.0208333333333	0.0499099880569092	0.0174089945205883	921141.713589874	174.530199776018	126.645833333333	45.7708333333333
125.5625	54.0208333333333	0.0499078005106499	0.0173820192445919	920886.18049269	174.731888525113	126.645833333333	45.7708333333333
125.604166666667	54.0208333333333	0.0502495773568661	0.0170035546618406	920640.222528996	174.933678214464	126.645833333333	45.7708333333333
125.645833333333	54.0208333333333	0.0502850635407291	0.0184836475891916	920403.847451583	175.13556506582	126.645833333333	45.7708333333333
125.6875	54.0208333333333	0.0501590525443883	0.0174623433290113	920177.062718969	175.337545288833	126.645833333333	45.7708333333333
125.729166666667	54.0208333333333	0.0495400688013774	0.0150091535034524	919959.875494252	175.539615081521	126.645833333333	45.7708333333333
125.770833333333	54.0208333333333	0.0497525609958771	0.0176199874808096	919752.292643991	175.741770630721	126.645833333333	45.7708333333333
120.104166666667	53.9791666666667	0.0452602668670165	0.0143399409144637	1108416.08808475	145.749820858726	128.0625	45.4375
120.145833333333	53.9791666666667	0.0455728951231164	0.0137347121938729	1106880.49671882	145.899333165214	128.0625	45.4375
120.1875	53.9791666666667	0.045950499269156	0.0141347368876691	1105350.81957613	146.0492145457	128.0625	45.4375
120.229166666667	53.9791666666667	0.0453143806405472	0.0145983377447397	1103827.08172065	146.199465103261	128.0625	45.4375
120.270833333333	53.9791666666667	0.0453583263906315	0.0140904776379889	1102309.30825667	146.350084925496	128.0625	45.4375
120.3125	53.9791666666667	0.0455985136049708	0.0129659793435616	1100797.52432773	146.501074084339	128.0625	45.4375
120.354166666667	53.9791666666667	0.0460592005165184	0.0119892480743728	1067053.20000069	143.140238235653	128.604166666667	45.9791666666667
120.395833333333	53.9791666666667	0.0450378746673966	0.0123739285262302	910459.478761941	136.376374871588	128.770833333333	47.7291666666667
120.4375	53.9791666666667	0.0459524854920918	0.0112530390551297	1096298.36175205	146.956258061169	128.0625	45.4375
120.479166666667	53.9791666666667	0.0462347825882279	0.0115305858653357	1094810.78814482	147.108724966265	128.0625	45.4375
120.520833333333	53.9791666666667	0.0455530733274132	0.0123851325142694	1100869.81299312	144.956660279166	128.604166666667	45.5625
120.5625	53.9791666666667	0.0456635748785111	0.0116527985349575	1091854.013693	147.414767115801	128.0625	45.4375
120.604166666667	53.9791666666667	0.045248189225936	0.0114923033217534	1090384.86359033	147.568342291676	128.0625	45.4375
120.645833333333	53.9791666666667	0.0464977231135149	0.0133127562633811	1088921.90544855	147.72228679419	128.0625	45.4375
120.6875	53.9791666666667	0.0470468860896236	0.0167931348063668	1087465.16471291	147.87660054621	128.0625	45.4375
120.729166666667	53.9791666666667	0.0466635592394428	0.0177182790367862	1086014.66685616	148.031283453134	128.0625	45.4375
120.770833333333	53.9791666666667	0.046795765579618	0.0161139012844875	1084570.43737719	148.186335402718	128.0625	45.4375
120.8125	53.9791666666667	0.0468262371686997	0.0127118147126164	1083132.50179983	148.341756264891	128.0625	45.4375
120.854166666667	53.9791666666667	0.0448807588234139	0.0124420622695003	1081700.88567148	148.49754589158	128.0625	45.4375
120.895833333333	53.9791666666667	0.0453650098872959	0.0117498401378389	1080275.61456177	148.653704116527	128.0625	45.4375
120.9375	53.9791666666667	0.0468776723525815	0.0133852999649384	1078856.71406122	148.810230755114	128.0625	45.4375
120.979166666667	53.9791666666667	0.0465851078932647	0.0122618669270325	1077444.20977988	148.967125604181	128.0625	45.4375
121.020833333333	53.9791666666667	0.0469240267239291	0.0142534626887055	1076038.12734592	149.124388441854	128.0625	45.4375
121.0625	53.9791666666667	0.04695655034672	0.0124245024993725	1074638.49240424	149.282019027363	128.0625	45.4375
121.104166666667	53.9791666666667	0.0470301732692364	0.0140594092537344	1073245.33061502	149.440017100865	128.0625	45.4375
121.145833333333	53.9791666666667	0.0470835215971539	0.0167781599623218	1071858.66765229	149.598382383275	128.0625	45.4375
121.1875	53.9791666666667	0.0467687176703715	0.0164080617397779	1078856.71406122	148.810230755114	128.3125	45.4375
121.229166666667	53.9791666666667	0.0476944189881144	0.0176813038125938	1077444.20977988	148.967125604181	128.3125	45.4375
121.270833333333	53.9791666666667	0.0471550304454655	0.0147017315326479	1076038.12734592	149.124388441854	128.3125	45.4375
121.3125	53.9791666666667	0.0462507615053181	0.0116881359193789	1066377.51794874	150.235509336812	128.0625	45.4375
121.354166666667	53.9791666666667	0.0467350034041482	0.0124521196027524	1065023.73460979	150.395705791594	128.0625	45.4375
121.395833333333	53.9791666666667	0.0467269475378395	0.0117952977208461	1071858.66765229	149.598382383275	128.3125	45.4375
121.4375	53.9791666666667	0.0464325450307319	0.01092362291508	1070478.52920244	149.757114576082	128.3125	45.4375
121.479166666667	53.9791666666667	0.046792853865024	0.0127064936981223	1069104.9409628	149.916213361181	128.3125	45.4375
121.520833333333	53.9791666666667	0.0473909215053773	0.0147559055191425	1067737.92864004	150.075678400697	128.3125	45.4375
121.5625	53.9791666666667	0.0480558863795495	0.0166144190012694	1066377.51794874	150.235509336812	128.3125	45.4375
121.604166666667	53.9791666666667	0.0484521459315837	0.016708891523264	1065023.73460979	150.395705791594	128.3125	45.4375
121.645833333333	53.9791666666667	0.0471764755807899	0.0135892004231068	1063676.60434886	150.556267366827	128.3125	45.4375
121.6875	53.9791666666667	0.0484427825800691	0.016295499908094	979480.955590673	156.746049313476	126.645833333333	45.7708333333333
121.729166666667	53.9791666666667	0.0483032103497082	0.0169585613522233	978405.613758793	156.925693505709	126.645833333333	45.7708333333333
121.770833333333	53.9791666666667	0.0486313892560607	0.0168906342572628	977338.165228733	157.105695611547	126.645833333333	45.7708333333333
121.8125	53.9791666666667	0.0483107787802002	0.0165981463650439	981713.999303039	157.194738756563	126.6875	45.7291666666667
121.854166666667	53.9791666666667	0.0488961504233072	0.0166053474431018	975227.052889272	157.466767634337	126.645833333333	45.7708333333333
121.895833333333	53.9791666666667	0.0500021626057605	0.0172141899500321	974183.441281426	157.647834512043	126.645833333333	45.7708333333333
121.9375	53.9791666666667	0.0505947472992521	0.0181569967541725	973147.827373357	157.829253224684	126.645833333333	45.7708333333333
121.979166666667	53.9791666666667	0.0506327222404255	0.0178816813634466	972120.237048182	158.011022177854	126.645833333333	45.7708333333333
122.020833333333	53.9791666666667	0.0497550931411221	0.016824191974711	971100.696097262	158.193139747091	126.645833333333	45.7708333333333
122.0625	53.9791666666667	0.0485452139965076	0.0163709188299807	970089.230217586	158.375604277807	126.645833333333	45.7708333333333
122.104166666667	53.9791666666667	0.0492965170057398	0.0174757273734888	969085.86500914	158.55841408522	126.645833333333	45.7708333333333
122.145833333333	53.9791666666667	0.0496500570815156	0.0177051428489062	968090.625972245	158.741567454295	126.645833333333	45.7708333333333
122.1875	53.9791666666667	0.0487981418939212	0.0170861936120128	967103.538504923	158.925062639687	126.645833333333	45.7708333333333
122.229166666667	53.9791666666667	0.048849156858008	0.0171025962049165	966124.627900219	159.108897865689	126.645833333333	45.7708333333333
122.270833333333	53.9791666666667	0.0497262861776134	0.0177236096515734	965153.91934352	159.293071326189	126.645833333333	45.7708333333333
122.3125	53.9791666666667	0.0488812040944084	0.016861892944108	964191.43790988	159.477581184625	126.645833333333	45.7708333333333
122.354166666667	53.9791666666667	0.0485783729807682	0.0162758495919701	963237.208561321	159.662425573956	126.645833333333	45.7708333333333
122.395833333333	53.9791666666667	0.0490612960599688	0.0167527045594509	962291.256144128	159.847602596628	126.645833333333	45.7708333333333
122.4375	53.9791666666667	0.0482684229201338	0.01657763640342	961353.605386143	160.033110324552	126.645833333333	45.7708333333333
122.479166666667	53.9791666666667	0.0485511738097475	0.016777673319553	960424.280894048	160.218946799086	126.645833333333	45.7708333333333
122.520833333333	53.9791666666667	0.048259555636083	0.0160563682340122	959503.307150633	160.405110031022	126.645833333333	45.7708333333333
122.5625	53.9791666666667	0.0479513059264691	0.0160563558438305	958590.708512077	160.59159800058	126.645833333333	45.7708333333333
122.604166666667	53.9791666666667	0.0484240940424477	0.0161948809654705	957686.509205208	160.778408657406	126.645833333333	45.7708333333333
122.645833333333	53.9791666666667	0.0493488252906684	0.0167094953416075	956790.733324754	160.965539920581	126.645833333333	45.7708333333333
122.6875	53.9791666666667	0.0490936702600739	0.0162916517946023	955903.404830616	161.152989678625	126.645833333333	45.7708333333333
122.729166666667	53.9791666666667	0.0491154933246274	0.0166098706127957	955024.547545104	161.340755789522	126.645833333333	45.7708333333333
122.770833333333	53.9791666666667	0.0485966667750261	0.0164753462686594	954154.185150188	161.528836080739	126.645833333333	45.7708333333333
122.8125	53.9791666666667	0.0490984370765558	0.016270488358605	953292.341184752	161.717228349256	126.645833333333	45.7708333333333
122.854166666667	53.9791666666667	0.0494631677799559	0.0165973197200906	952439.039041832	161.905930361602	126.645833333333	45.7708333333333
122.895833333333	53.9791666666667	0.0490226249849661	0.0158044429572555	951594.301965853	162.094939853899	126.645833333333	45.7708333333333
122.9375	53.9791666666667	0.0484965281741549	0.0157665021863657	950758.153049884	162.28425453191	126.645833333333	45.7708333333333
122.979166666667	53.9791666666667	0.0478820672054949	0.0153494538513413	949930.615232872	162.47387207109	126.645833333333	45.7708333333333
123.020833333333	53.9791666666667	0.0478454994588563	0.0153674561742469	949111.711296884	162.663790116654	126.645833333333	45.7708333333333
123.0625	53.9791666666667	0.0479415793287186	0.0161148233770152	948301.463864353	162.854006283638	126.645833333333	45.7708333333333
123.104166666667	53.9791666666667	0.048647961675041	0.0159755037666582	947499.895395328	163.04451815698	126.645833333333	45.7708333333333
123.145833333333	53.9791666666667	0.0483389221433548	0.0158562077826372	946707.028184716	163.235323291598	126.645833333333	45.7708333333333
123.1875	53.9791666666667	0.0484887655777609	0.0157099681495667	945922.884359537	163.426419212476	126.645833333333	45.7708333333333
123.229166666667	53.9791666666667	0.0489031278435876	0.0156899561655309	945147.485876185	163.617803414763	126.645833333333	45.7708333333333
123.270833333333	53.9791666666667	0.0492621283695969	0.0163475222236623	944380.854517678	163.809473363871	126.645833333333	45.7708333333333
123.3125	53.9791666666667	0.0498131251838499	0.0173300614510829	943623.011890939	164.001426495584	126.645833333333	45.7708333333333
123.354166666667	53.9791666666667	0.0502298038802271	0.0175885879143201	942873.979424054	164.193660216174	126.645833333333	45.7708333333333
123.395833333333	53.9791666666667	0.0493156800176627	0.0158598241345644	942133.778363563	164.386171902519	126.645833333333	45.7708333333333
123.4375	53.9791666666667	0.0480683499958348	0.0158220923490901	941402.42977174	164.578958902238	126.645833333333	45.7708333333333
123.479166666667	53.9791666666667	0.0482683972648329	0.0157033538598931	940679.954523891	164.772018533821	126.645833333333	45.7708333333333
123.520833333333	53.9791666666667	0.0482186530360453	0.0161327007761406	939966.373305656	164.965348086773	126.645833333333	45.7708333333333
123.5625	53.9791666666667	0.047828537035471	0.016020840926887	1009342.92202791	158.325272941104	128.3125	45.4375
123.604166666667	53.9791666666667	0.0476368763681807	0.0159009129231416	1008337.19156453	158.502136399023	128.3125	45.4375
123.645833333333	53.9791666666667	0.0482281406106782	0.0173225665695391	1007339.31961895	158.679319057349	128.3125	45.4375
123.6875	53.9791666666667	0.0483806415573151	0.0177273885635408	937201.395653392	165.741310296499	126.645833333333	45.7708333333333
123.729166666667	53.9791666666667	0.0492396853216954	0.0179727567271426	936532.588042244	165.935947795279	126.645833333333	45.7708333333333
123.770833333333	53.9791666666667	0.0488771254359064	0.0178815555296126	935872.794441994	166.130838352648	126.645833333333	45.7708333333333
123.8125	53.9791666666667	0.0490126995808733	0.0185787877283689	935222.034136078	166.325979059794	126.645833333333	45.7708333333333
123.854166666667	53.9791666666667	0.0497508018133069	0.0188587663795305	934580.326197111	166.521366980317	126.645833333333	45.7708333333333
123.895833333333	53.9791666666667	0.0501232482948692	0.019530905001359	933947.689484314	166.716999150426	126.645833333333	45.7708333333333
123.9375	53.9791666666667	0.0502199992513785	0.0189338551044898	933324.142640947	166.912872579157	126.645833333333	45.7708333333333
123.979166666667	53.9791666666667	0.0498454553156465	0.0184701727321305	932709.704091763	167.108984248591	126.645833333333	45.7708333333333
124.020833333333	53.9791666666667	0.0483238228480223	0.0177602050349028	938994.437249512	160.65346437659	128.020833333333	45.9375
124.0625	53.9791666666667	0.0479868164618995	0.0176004439476135	938093.098496594	160.84358035779	128.020833333333	45.9375
124.104166666667	53.9791666666667	0.0487543789484692	0.0182470224157006	930921.219126222	167.698718122404	126.645833333333	45.7708333333333
124.145833333333	53.9791666666667	0.0482088326055685	0.0187445347260691	995986.343365796	160.829812666831	128.3125	45.4375
124.1875	53.9791666666667	0.0485960689461528	0.0192142753228089	995092.750910623	161.010992952885	128.3125	45.4375
124.229166666667	53.9791666666667	0.0482836566058527	0.0186057568323135	994207.339137376	161.192468135269	128.3125	45.4375
124.270833333333	53.9791666666667	0.0481965644594302	0.017696481906213	993330.130196461	161.374236280102	128.3125	45.4375
124.3125	53.9791666666667	0.0475495968747484	0.0162831233705832	992461.146110779	161.55629542715	128.3125	45.4375
124.354166666667	53.9791666666667	0.0472811269181206	0.0163887679405426	991600.408773334	161.73864358986	128.3125	45.4375
124.395833333333	53.9791666666667	0.0473463591409569	0.0152328536099388	990747.939944841	161.92127875539	128.3125	45.4375
124.4375	53.9791666666667	0.0476495160004811	0.0139490114614955	989903.761251341	162.104198884646	128.3125	45.4375
124.479166666667	53.9791666666667	0.0472324417370858	0.0126077672426591	989067.89418181	162.287401912325	128.3125	45.4375
124.520833333333	53.9791666666667	0.0472965846050915	0.0145517040910345	988240.360085759	162.470885746961	128.3125	45.4375
124.5625	53.9791666666667	0.0475966811836249	0.015928226847875	987421.18017086	162.654648270982	128.3125	45.4375
124.604166666667	53.9791666666667	0.0473396712177019	0.0171190064396162	986610.375500545	162.838687340763	128.3125	45.4375
124.645833333333	53.9791666666667	0.0477282183083038	0.0174166099607111	985807.966991624	163.023000786695	128.3125	45.4375
124.6875	53.9791666666667	0.0482892581614733	0.0182475095081725	985013.975411906	163.207586413248	128.3125	45.4375
124.729166666667	53.9791666666667	0.0485295457390186	0.0184686895763714	923226.959875714	170.676138191579	126.645833333333	45.7708333333333
124.770833333333	53.9791666666667	0.0485945007225255	0.0184428831556074	922788.771050179	170.876169019913	126.645833333333	45.7708333333333
124.8125	53.9791666666667	0.0486367350417561	0.0190355968061015	922360.009388733	171.07637246955	126.645833333333	45.7708333333333
124.854166666667	53.9791666666667	0.0493844705451351	0.0192165843182502	921940.688177502	171.27674501944	126.645833333333	45.7708333333333
124.895833333333	53.9791666666667	0.0503872392860523	0.0196272405997763	921530.82043393	171.477283128133	126.645833333333	45.7708333333333
124.9375	53.9791666666667	0.0501182386116547	0.0192082404840927	921130.418904837	171.677983234148	126.645833333333	45.7708333333333
124.979166666667	53.9791666666667	0.0502990373218262	0.0189046209999426	920739.496064508	171.878841756351	126.645833333333	45.7708333333333
125.020833333333	53.9791666666667	0.0499548127680766	0.018127367240075	920358.06411281	172.079855094343	126.645833333333	45.7708333333333
125.0625	53.9791666666667	0.050227209579151	0.0182250655189957	919986.134973359	172.281019628844	126.645833333333	45.7708333333333
125.104166666667	53.9791666666667	0.0504842470121371	0.0184616894888975	919623.720291713	172.482331722089	126.645833333333	45.7708333333333
125.145833333333	53.9791666666667	0.0510916409447795	0.0188578778550769	919270.831433599	172.683787718231	126.645833333333	45.7708333333333
125.1875	53.9791666666667	0.0511997605873051	0.0188778814164028	918927.479483195	172.885383943743	126.645833333333	45.7708333333333
125.229166666667	53.9791666666667	0.0513198213690004	0.0186904048013313	918593.675241432	173.087116707833	126.645833333333	45.7708333333333
125.270833333333	53.9791666666667	0.0514411002221966	0.0189281936918904	918269.429224339	173.288982302857	126.645833333333	45.7708333333333
125.3125	53.9791666666667	0.0513142657759645	0.0188628830027636	917954.751661442	173.490977004742	126.645833333333	45.7708333333333
125.354166666667	53.9791666666667	0.0513259863850996	0.0187570567475309	917649.652494179	173.693097073411	126.645833333333	45.7708333333333
125.395833333333	53.9791666666667	0.0509632088984611	0.0182552809098889	917354.141374379	173.895338753219	126.645833333333	45.7708333333333
125.4375	53.9791666666667	0.0508246591980131	0.0177525052885786	917068.22766276	174.097698273381	126.645833333333	45.7708333333333
125.479166666667	53.9791666666667	0.0505084488522851	0.017421834586563	916791.920427497	174.300171848419	126.645833333333	45.7708333333333
125.520833333333	53.9791666666667	0.0499001594584668	0.0171786841045996	916525.228442799	174.502755678608	126.645833333333	45.7708333333333
125.5625	53.9791666666667	0.0497896053635216	0.017048350821808	916268.160187554	174.705445950418	126.645833333333	45.7708333333333
125.604166666667	53.9791666666667	0.0503864711387801	0.0168439459904977	916020.72384401	174.908238836976	126.645833333333	45.7708333333333
125.645833333333	53.9791666666667	0.0507100069276657	0.0168592618081355	915782.927296492	175.11113049852	126.645833333333	45.7708333333333
125.6875	53.9791666666667	0.0510138474934865	0.0164323152959952	915554.778130176	175.314117082863	126.645833333333	45.7708333333333
125.729166666667	53.9791666666667	0.0512805956985754	0.0183290797442032	915336.283629898	175.517194725856	126.645833333333	45.7708333333333
125.770833333333	53.9791666666667	0.0497757999442474	0.0154472613211316	915127.450779014	175.72035955186	126.645833333333	45.7708333333333
125.8125	53.9791666666667	0.0496962599935038	0.0154419458887303	914928.286258298	175.923607674219	126.645833333333	45.7708333333333
125.854166666667	53.9791666666667	0.0505694778863355	0.0155917213286509	914738.796444894	176.126935195736	126.645833333333	45.7708333333333
125.895833333333	53.9791666666667	0.0513765939302134	0.0159440650006045	914558.987411315	176.330338209152	126.645833333333	45.7708333333333
120.0625	53.9375	0.0450248570744975	0.0154987179652571	1106134.00027362	145.466329684343	128.0625	45.4375
120.104166666667	53.9375	0.0450305217694284	0.0139428346782412	1104585.69350392	145.615792842992	128.0625	45.4375
120.145833333333	53.9375	0.0454209885265105	0.0137000981619934	1103043.28508517	145.765628800014	128.0625	45.4375
120.1875	53.9375	0.0453617040722004	0.0137136110414393	1101506.80027521	145.91583769141	128.0625	45.4375
120.229166666667	53.9375	0.0450107944354137	0.013555499663932	1099976.26437503	146.066419637734	128.0625	45.4375
120.270833333333	53.9375	0.0454946447184365	0.0124125489415365	1098451.7027277	146.217374743908	128.0625	45.4375
120.3125	53.9375	0.0462915127211297	0.0113159282912856	1096933.14071734	146.368703099041	128.0625	45.4375
120.354166666667	53.9375	0.0457020971738979	0.0119225969568635	1095420.60376795	146.520404776241	128.0625	45.4375
120.395833333333	53.9375	0.0458716879943029	0.0123705537941417	1093914.11734234	146.672479832433	128.0625	45.4375
120.4375	53.9375	0.0454021795911399	0.0133076880594296	1092413.70694097	146.824928308169	128.0625	45.4375
120.479166666667	53.9375	0.0466529432719317	0.013186713380112	1090919.39810078	146.977750227447	128.0625	45.4375
120.520833333333	53.9375	0.0453901696846878	0.0127309679407882	1089431.21639405	147.130945597525	128.0625	45.4375
120.5625	53.9375	0.0449903042965934	0.012840476131381	1087949.18742718	147.284514408733	128.0625	45.4375
120.604166666667	53.9375	0.0452308540111939	0.012839000807357	1086473.33683948	147.438456634291	128.0625	45.4375
120.645833333333	53.9375	0.0465584599253334	0.0136993307612922	1085003.69030193	147.592772230119	128.0625	45.4375
120.6875	53.9375	0.0469359986205648	0.0143858804656172	1083540.27351596	147.747461134656	128.0625	45.4375
120.729166666667	53.9375	0.0469756739466901	0.0168157788315464	1082083.11221216	147.902523268675	128.0625	45.4375
120.770833333333	53.9375	0.0465416523383696	0.0165535407823246	1080632.23214895	148.057958535094	128.0625	45.4375
120.8125	53.9375	0.0467548231745505	0.0134740323167884	1087949.18742718	147.284514408733	128.3125	45.4375
120.854166666667	53.9375	0.0469028677400915	0.0132182317234074	1077749.41890966	148.369947986434	128.0625	45.4375
120.895833333333	53.9375	0.0469569382969057	0.0136880589378126	1076317.53737795	148.526501886268	128.0625	45.4375
120.9375	53.9375	0.0470061263669621	0.0147956828777449	1074892.04037292	148.68342834796	128.0625	45.4375
120.979166666667	53.9375	0.0467845361732133	0.0131137545714839	1073472.95377236	148.840727182398	128.0625	45.4375
121.020833333333	53.9375	0.0467843989580239	0.0156134494713661	1072060.30347382	148.998398181518	128.0625	45.4375
121.0625	53.9375	0.0472546123880614	0.014560048914151	1070654.11539315	149.156441118114	128.0625	45.4375
121.104166666667	53.9375	0.0466861244809518	0.0165551035861494	1077749.41890966	148.369947986434	128.3125	45.4375
121.145833333333	53.9375	0.0468601001529621	0.0169539549292535	1067861.22963174	149.473641798134	128.0625	45.4375
121.1875	53.9375	0.0465939978520101	0.016411395040252	1066474.58386121	149.632798989823	128.0625	45.4375
121.229166666667	53.9375	0.0467650603530168	0.0163098938969998	1065094.50412599	149.792327015157	128.0625	45.4375
121.270833333333	53.9375	0.0468786663048419	0.0135409378547092	1072060.30347382	148.998398181518	128.3125	45.4375
121.3125	53.9375	0.046168637214509	0.0114504360925395	1070654.11539315	149.156441118114	128.3125	45.4375
121.354166666667	53.9375	0.0460428938900287	0.0114485525987607	1069254.41546308	149.314855745661	128.3125	45.4375
121.395833333333	53.9375	0.0468657223202488	0.0126756903916028	1067861.22963174	149.473641798134	128.3125	45.4375
121.4375	53.9375	0.0468497349764695	0.0129366835115514	1066474.58386121	149.632798989823	128.3125	45.4375
121.479166666667	53.9375	0.0471734232196506	0.0138860732967007	1065094.50412599	149.792327015157	128.3125	45.4375
121.520833333333	53.9375	0.0473017285315574	0.013757833778362	1055619.97872567	150.919376613353	128.0625	45.4375
121.5625	53.9375	0.0476077339831017	0.0155738843664623	1062354.14671247	150.112494244098	128.3125	45.4375
121.604166666667	53.9375	0.0483248523207209	0.0173420274742744	977407.565739388	156.279806013187	126.645833333333	45.7708333333333
121.645833333333	53.9375	0.0475119211952179	0.0143966260240649	1059640.36537759	150.434140636373	128.3125	45.4375
121.6875	53.9375	0.0483439151165195	0.0168384688569064	975221.731134267	156.639319653376	126.645833333333	45.7708333333333
121.729166666667	53.9375	0.0489096804139668	0.0170132435940694	974140.646490511	156.819623684007	126.645833333333	45.7708333333333
121.770833333333	53.9375	0.0483010532857213	0.0165566405515146	973067.485856539	157.000290598559	126.645833333333	45.7708333333333
121.8125	53.9375	0.0488460848639605	0.0164574124845271	972002.27581284	157.181318916946	126.645833333333	45.7708333333333
121.854166666667	53.9375	0.0483333448586722	0.015528400881206	970945.042858821	157.362707128754	126.645833333333	45.7708333333333
121.895833333333	53.9375	0.0498527055231767	0.017327199588149	969895.813410172	157.544453693146	126.645833333333	45.7708333333333
121.9375	53.9375	0.0505912079282687	0.0181836251537066	968854.613796251	157.726557038768	126.645833333333	45.7708333333333
121.979166666667	53.9375	0.0509343965539775	0.0183114546851058	967821.470257423	157.909015563668	126.645833333333	45.7708333333333
122.020833333333	53.9375	0.0499367767797197	0.0178982771822104	966796.408942396	158.091827635207	126.645833333333	45.7708333333333
122.0625	53.9375	0.0496191362373497	0.0175118800336121	965779.455905557	158.274991589992	126.645833333333	45.7708333333333
122.104166666667	53.9375	0.049636033837666	0.0178130899336331	964770.637104276	158.458505733795	126.645833333333	45.7708333333333
122.145833333333	53.9375	0.0501358268193253	0.0176595601482549	963769.978396205	158.642368341495	126.645833333333	45.7708333333333
122.1875	53.9375	0.0489106439193862	0.0165877335154327	962777.50553658	158.826577657011	126.645833333333	45.7708333333333
122.229166666667	53.9375	0.0488174702175439	0.0167663332561116	961793.244175489	159.011131893251	126.645833333333	45.7708333333333
122.270833333333	53.9375	0.0494628983062117	0.0175859698608856	960817.219855139	159.196029232058	126.645833333333	45.7708333333333
122.3125	53.9375	0.049688678098968	0.0172861964223042	959849.458007123	159.381267824168	126.645833333333	45.7708333333333
122.354166666667	53.9375	0.0488279551088402	0.0166687523556842	958889.983949665	159.566845789169	126.645833333333	45.7708333333333
122.395833333333	53.9375	0.0497177303765242	0.016966106312944	957938.822884855	159.752761215468	126.645833333333	45.7708333333333
122.4375	53.9375	0.0488822918821401	0.016818551233027	956995.999895893	159.939012160265	126.645833333333	45.7708333333333
122.479166666667	53.9375	0.0486062972787624	0.0161697100296313	956061.539944304	160.125596649528	126.645833333333	45.7708333333333
122.520833333333	53.9375	0.0479624649859009	0.0153461322539363	955135.467867155	160.312512677978	126.645833333333	45.7708333333333
122.5625	53.9375	0.04784596633118	0.0148661836572447	1031602.26928488	154.068720598665	128.3125	45.4375
122.604166666667	53.9375	0.047969664804888	0.0153732687491778	953308.58604544	160.687331175042	126.645833333333	45.7708333333333
122.645833333333	53.9375	0.0487835752794932	0.016417438613376	952407.825327605	160.875229476804	126.645833333333	45.7708333333333
122.6875	53.9375	0.0493841281315273	0.0167173999014094	951515.550532065	161.063450984062	126.645833333333	45.7708333333333
122.729166666667	53.9375	0.0497744209888663	0.0166064959762637	950631.785831664	161.251993535274	126.645833333333	45.7708333333333
122.770833333333	53.9375	0.0497300262267915	0.0167571361058242	949756.555257978	161.440854937683	126.645833333333	45.7708333333333
122.8125	53.9375	0.0496720878956894	0.0164601621575227	948889.882698496	161.630032967342	126.645833333333	45.7708333333333
122.854166666667	53.9375	0.0484926671721743	0.014800477031374	948031.791893809	161.819525369149	126.645833333333	45.7708333333333
122.895833333333	53.9375	0.0477083444358214	0.0142861830330158	947182.306434779	162.009329856889	126.645833333333	45.7708333333333
122.9375	53.9375	0.0478463516914768	0.0145966666424565	946341.449759725	162.199444113276	126.645833333333	45.7708333333333
122.979166666667	53.9375	0.0478325926247113	0.0147439841846739	945509.245151609	162.389865790008	126.645833333333	45.7708333333333
123.020833333333	53.9375	0.048001416979331	0.0146641313470253	944685.715735196	162.580592507831	126.645833333333	45.7708333333333
123.0625	53.9375	0.0478674365047688	0.0152238007870732	943870.884474251	162.771621856599	126.645833333333	45.7708333333333
123.104166666667	53.9375	0.0480195519902747	0.0152463451042304	943064.774168716	162.962951395351	126.645833333333	45.7708333333333
123.145833333333	53.9375	0.0480192290791839	0.0147513945975391	942267.407451892	163.154578652392	126.645833333333	45.7708333333333
123.1875	53.9375	0.0482852566016168	0.0154197099142604	941478.806787625	163.346501125377	126.645833333333	45.7708333333333
123.229166666667	53.9375	0.0490441957221432	0.0156754162439626	940698.994467506	163.538716281407	126.645833333333	45.7708333333333
123.270833333333	53.9375	0.0494254621041489	0.0166686181900157	939927.992608056	163.731221557129	126.645833333333	45.7708333333333
123.3125	53.9375	0.0508685626935866	0.0178408840790149	939165.823147934	163.924014358846	126.645833333333	45.7708333333333
123.354166666667	53.9375	0.0499790228051198	0.0159639797713676	938412.507845145	164.117092062629	126.645833333333	45.7708333333333
123.395833333333	53.9375	0.0480000431532853	0.0146487416035786	937668.068274245	164.31045201444	126.645833333333	45.7708333333333
123.4375	53.9375	0.0481677880245027	0.0154394670069436	936932.525823575	164.504091530264	126.645833333333	45.7708333333333
123.479166666667	53.9375	0.0491718962153838	0.0166414419722634	936205.901692481	164.698007896241	126.645833333333	45.7708333333333
123.520833333333	53.9375	0.0479825792920868	0.0161682479812518	935488.216888552	164.89219836881	126.645833333333	45.7708333333333
123.5625	53.9375	0.0481268246989538	0.0164692761216674	934779.492224879	165.086660174863	126.645833333333	45.7708333333333
123.604166666667	53.9375	0.0482050840182408	0.0163923033304942	1004023.57934097	158.405955702778	128.3125	45.4375
123.645833333333	53.9375	0.0477171137452445	0.0157255404427026	1003020.45140548	158.583796950148	128.3125	45.4375
123.6875	53.9375	0.047995916463729	0.0165997726473981	1002025.23777204	158.761960214403	128.3125	45.4375
123.729166666667	53.9375	0.0485906301713852	0.017938061592471	932034.604273612	165.867164246564	126.645833333333	45.7708333333333
123.770833333333	53.9375	0.0497384594708179	0.0189308706736151	931370.9855086	166.062940100641	126.645833333333	45.7708333333333
123.8125	53.9375	0.0507406713703832	0.0192389410615101	930716.447525075	166.258970038363	126.645833333333	45.7708333333333
123.854166666667	53.9375	0.0496615389764567	0.0182226804528421	930071.009698512	166.455251084601	126.645833333333	45.7708333333333
123.895833333333	53.9375	0.0487448012449534	0.0177474473005606	929434.691188313	166.651780236144	126.645833333333	45.7708333333333
123.9375	53.9375	0.0484459772977065	0.0172066957653399	928807.510935167	166.848554461912	126.645833333333	45.7708333333333
123.979166666667	53.9375	0.0480613027234505	0.0165996179909532	995282.339003206	160.017981677112	128.3125	45.4375
124.020833333333	53.9375	0.0481884437407409	0.0171668519095104	994351.292222155	160.198661186984	128.3125	45.4375
124.0625	53.9375	0.0483950365795928	0.0178713457089851	993428.371271801	160.379647337653	128.3125	45.4375
124.104166666667	53.9375	0.0480984406161283	0.0183814958911489	992513.599106519	160.560938285923	128.3125	45.4375
124.145833333333	53.9375	0.0474885212788251	0.0171951230466446	991606.998562068	160.742532161619	128.3125	45.4375
124.1875	53.9375	0.0475239153437522	0.0172156402705538	990708.592353164	160.924427067586	128.3125	45.4375
124.229166666667	53.9375	0.048208283264573	0.0181691527394553	989818.403071058	161.106621079704	128.3125	45.4375
124.270833333333	53.9375	0.0481223891224002	0.0176409117358918	988936.453181084	161.289112246898	128.3125	45.4375
124.3125	53.9375	0.0475851883712611	0.0173275293072644	988062.765020235	161.471898591161	128.3125	45.4375
124.354166666667	53.9375	0.0474098974195857	0.016491131616722	987197.360794719	161.654978107581	128.3125	45.4375
124.395833333333	53.9375	0.0474955016854118	0.0145599134092004	986340.262577512	161.838348764369	128.3125	45.4375
124.4375	53.9375	0.0478490208430988	0.014172792175231	985491.492305922	162.022008502894	128.3125	45.4375
124.479166666667	53.9375	0.0474371824469554	0.0145449737814284	984651.071779148	162.205955237725	128.3125	45.4375
124.520833333333	53.9375	0.0477360692189857	0.0162170041007392	983819.022655821	162.39018685668	128.3125	45.4375
124.5625	53.9375	0.0475826699648344	0.0172083499698819	982995.366451584	162.574701220874	128.3125	45.4375
124.604166666667	53.9375	0.0479914154175234	0.0178226950859689	982180.124536631	162.759496164776	128.3125	45.4375
124.645833333333	53.9375	0.0482019761468603	0.0182091839779037	981373.318133276	162.944569496275	128.3125	45.4375
124.6875	53.9375	0.0484287588505088	0.0189465881008132	919101.12445311	170.428782413114	126.645833333333	45.7708333333333
124.729166666667	53.9375	0.0486487932578287	0.0192019855304411	918650.860361824	170.629601901678	126.645833333333	45.7708333333333
124.770833333333	53.9375	0.0486070488777907	0.0189557111700207	918210.063543354	170.830600386756	126.645833333333	45.7708333333333
124.8125	53.9375	0.0497362930794359	0.018837314249586	917778.747775784	171.03177431458	126.645833333333	45.7708333333333
124.854166666667	53.9375	0.0495976358436484	0.0187438309012964	917356.926566415	171.233120110055	126.645833333333	45.7708333333333
124.895833333333	53.9375	0.0500147684481543	0.0189803439548392	916944.613149728	171.434634177134	126.645833333333	45.7708333333333
124.9375	53.9375	0.0502073162252194	0.01876804327486	916541.820485389	171.636312899199	126.645833333333	45.7708333333333
124.979166666667	53.9375	0.0502388660503839	0.0186764282583919	916148.561256284	171.838152639444	126.645833333333	45.7708333333333
125.020833333333	53.9375	0.0502214112349284	0.0186249590956873	915764.847866586	172.040149741276	126.645833333333	45.7708333333333
125.0625	53.9375	0.0501896051709357	0.0183778699855355	915390.692439871	172.242300528705	126.645833333333	45.7708333333333
125.104166666667	53.9375	0.0508284615798806	0.0187055146807044	915026.106817259	172.444601306755	126.645833333333	45.7708333333333
125.145833333333	53.9375	0.0508724513266262	0.0188305262096258	914671.102555601	172.647048361872	126.645833333333	45.7708333333333
125.1875	53.9375	0.0513409639592379	0.0190277321676568	914325.690925696	172.849637962341	126.645833333333	45.7708333333333
125.229166666667	53.9375	0.0512396297212612	0.0185797139297825	913989.882910565	173.052366358704	126.645833333333	45.7708333333333
125.270833333333	53.9375	0.0513021925316853	0.0184258874766299	913663.689203742	173.255229784193	126.645833333333	45.7708333333333
125.3125	53.9375	0.0513363390965048	0.0184925473768055	913347.120207623	173.458224455159	126.645833333333	45.7708333333333
125.354166666667	53.9375	0.0508753983890298	0.0179195828472673	913040.186031847	173.661346571508	126.645833333333	45.7708333333333
125.395833333333	53.9375	0.0511975383333545	0.0180208730410624	912742.896491724	173.864592317146	126.645833333333	45.7708333333333
125.4375	53.9375	0.0509897150064696	0.0168993391108696	912455.2611067	174.067957860426	126.645833333333	45.7708333333333
125.479166666667	53.9375	0.0497279838326627	0.0161601037630669	912177.289098875	174.271439354599	126.645833333333	45.7708333333333
125.520833333333	53.9375	0.0504294317788283	0.0167256517068696	911908.989391546	174.475032938274	126.645833333333	45.7708333333333
125.5625	53.9375	0.0508930808547291	0.0169995829875375	911650.370607815	174.678734735876	126.645833333333	45.7708333333333
125.604166666667	53.9375	0.0508958797870773	0.0168462629913364	911401.441069229	174.882540858113	126.645833333333	45.7708333333333
125.645833333333	53.9375	0.0508178859172825	0.016465438186186	911162.208794463	175.086447402449	126.645833333333	45.7708333333333
125.6875	53.9375	0.0523060806773528	0.0191936138483775	910932.681498061	175.290450453574	126.645833333333	45.7708333333333
125.729166666667	53.9375	0.0513902001233395	0.0159764257439529	910712.866589208	175.494546083887	126.645833333333	45.7708333333333
125.770833333333	53.9375	0.0508191582015613	0.0148303461212996	910502.771170557	175.698730353975	126.645833333333	45.7708333333333
125.8125	53.9375	0.0517565182908496	0.0181944382970848	910302.402037103	175.902999313099	126.645833333333	45.7708333333333
125.854166666667	53.9375	0.0517049943641374	0.0184607771991218	910111.765675101	176.107348999688	126.645833333333	45.7708333333333
125.895833333333	53.9375	0.0517179812973235	0.0163430606351215	909930.868261027	176.311775441826	126.645833333333	45.7708333333333
125.9375	53.9375	0.0526612780525751	0.0169364282075182	909759.715660606	176.516274657754	126.645833333333	45.7708333333333
125.979166666667	53.9375	0.0525682330305612	0.0169281955236165	909598.313427859	176.720842656364	126.645833333333	45.7708333333333
126.020833333333	53.9375	0.0525843184539135	0.016951853102146	909446.666804224	176.925475437708	126.645833333333	45.7708333333333
120.0625	53.8958333333333	0.0454905641408983	0.0146387319178831	1102316.64463712	145.331046754486	128.0625	45.4375
120.104166666667	53.8958333333333	0.0452454921775086	0.014541396558418	1100761.47363929	145.480828965756	128.0625	45.4375
120.145833333333	53.8958333333333	0.0451559609406095	0.0133379220116898	1099212.20997783	145.630987858118	128.0625	45.4375
120.1875	53.8958333333333	0.0457653079166294	0.0119901245453959	1097668.87914756	145.781523585701	128.0625	45.4375
120.229166666667	53.8958333333333	0.0461016476233405	0.010765842169673	1096131.50668832	145.932436287046	128.0625	45.4375
120.270833333333	53.8958333333333	0.0461356359003013	0.0106345728044236	1094600.11818382	146.083726084916	128.0625	45.4375
120.3125	53.8958333333333	0.0459320986364993	0.0108075945312702	1093074.73926064	146.235393086106	128.0625	45.4375
120.354166666667	53.8958333333333	0.0462199608078513	0.0115841446052345	1091555.39558703	146.387437381253	128.0625	45.4375
120.395833333333	53.8958333333333	0.0459095837299343	0.012185067040245	1090042.11287186	146.539859044647	128.0625	45.4375
120.4375	53.8958333333333	0.0452102565210014	0.0127689138138708	1088534.91686345	146.69265813404	128.0625	45.4375
120.479166666667	53.8958333333333	0.0466323081363866	0.0136577317675958	1087033.83334837	146.845834690457	128.0625	45.4375
120.520833333333	53.8958333333333	0.0467084254099456	0.013408981531677	1085538.88815033	146.999388738005	128.0625	45.4375
120.5625	53.8958333333333	0.0470595170369609	0.0138865170244538	1084050.10712889	147.153320283682	128.0625	45.4375
120.604166666667	53.8958333333333	0.0465856275253157	0.0128753436589161	1082567.51617833	147.307629317186	128.0625	45.4375
120.645833333333	53.8958333333333	0.0469159496917636	0.0144590718329095	1081091.14122633	147.462315810728	128.0625	45.4375
120.6875	53.8958333333333	0.0465375530354111	0.0140714696845976	1079621.00823277	147.617379718835	128.0625	45.4375
120.729166666667	53.8958333333333	0.0467296202220074	0.0153583987236883	1078157.1431884	147.772820978167	128.0625	45.4375
120.770833333333	53.8958333333333	0.0466746948608424	0.0176222890375577	1076699.57211359	147.928639507322	128.0625	45.4375
120.8125	53.8958333333333	0.0466414247077794	0.0161229792705289	1075248.32105697	148.084835206647	128.0625	45.4375
120.854166666667	53.8958333333333	0.0466878334656052	0.0160962461240781	1073803.41609411	148.241407958048	128.0625	45.4375
120.895833333333	53.8958333333333	0.0471225062840612	0.016901006399709	1072364.88332619	148.398357624803	128.0625	45.4375
120.9375	53.8958333333333	0.047130822301692	0.0176716967042116	1070932.74887855	148.555684051369	128.0625	45.4375
120.979166666667	53.8958333333333	0.0470962051327728	0.0181025800742871	1078157.1431884	147.772820978167	128.3125	45.4375
121.020833333333	53.8958333333333	0.0476128840475181	0.0181831312342195	1068087.77955824	148.871466466536	128.0625	45.4375
121.0625	53.8958333333333	0.0469119587729631	0.0169549708724617	1066674.99704464	149.02992204826	128.0625	45.4375
121.104166666667	53.8958333333333	0.0467362318057308	0.0156478289769075	1065268.71756662	149.188753575665	128.0625	45.4375
121.145833333333	53.8958333333333	0.0465538361485236	0.0134547314238521	1063868.9673492	149.347960796291	128.0625	45.4375
121.1875	53.8958333333333	0.0466798608361594	0.0139198665534523	1062475.77263297	149.507543437733	128.0625	45.4375
121.229166666667	53.8958333333333	0.0464501288240828	0.0122858481906223	1061089.15967251	149.667501207456	128.0625	45.4375
121.270833333333	53.8958333333333	0.0460947521111056	0.0106152314591884	1059709.15473488	149.827833792614	128.0625	45.4375
121.3125	53.8958333333333	0.0449409965022205	0.0116155436741441	1058335.78409806	149.988540859858	128.0625	45.4375
121.354166666667	53.8958333333333	0.0468915140191413	0.0135408650816643	1065268.71756662	149.188753575665	128.3125	45.4375
121.395833333333	53.8958333333333	0.0471007367961602	0.0143884905525911	1063868.9673492	149.347960796291	128.3125	45.4375
121.4375	53.8958333333333	0.0477441269151866	0.016393025181749	1062475.77263297	149.507543437733	128.3125	45.4375
121.479166666667	53.8958333333333	0.0473322574727923	0.0149435225493321	1052909.17041226	150.635106555123	128.0625	45.4375
121.520833333333	53.8958333333333	0.0479983236931164	0.0160919847232251	1059709.15473488	149.827833792614	128.3125	45.4375
121.5625	53.8958333333333	0.0483062722066787	0.0176047337173472	1058335.78409806	149.988540859858	128.3125	45.4375
121.604166666667	53.8958333333333	0.0485506968366939	0.0179683761087104	973163.480324117	156.170825896316	126.645833333333	45.7708333333333
121.645833333333	53.8958333333333	0.0484453429912725	0.0169459028540162	972060.778311664	156.351053062423	126.645833333333	45.7708333333333
121.6875	53.8958333333333	0.0493440115536386	0.0175157651020425	970965.976968218	156.531651041923	126.645833333333	45.7708333333333
121.729166666667	53.8958333333333	0.0488923731617841	0.0171299469078278	969879.103389649	156.712618411504	126.645833333333	45.7708333333333
121.770833333333	53.8958333333333	0.049868336041545	0.0171631735058473	968800.18459638	156.893953717121	126.645833333333	45.7708333333333
121.8125	53.8958333333333	0.0499088042864119	0.0165504895822086	967729.247530747	157.075655473891	126.645833333333	45.7708333333333
121.854166666667	53.8958333333333	0.0498297309834731	0.0171303638382759	966666.319054348	157.257722165983	126.645833333333	45.7708333333333
121.895833333333	53.8958333333333	0.0494522488799852	0.0172193380181059	965611.42594535	157.440152246521	126.645833333333	45.7708333333333
121.9375	53.8958333333333	0.0502489832825802	0.0177887137207039	964564.594895837	157.62294413748	126.645833333333	45.7708333333333
121.979166666667	53.8958333333333	0.05012810213557	0.0175069927290026	963525.852509079	157.806096229602	126.645833333333	45.7708333333333
122.020833333333	53.8958333333333	0.0505329438912365	0.0180048665732037	962495.225296827	157.989606882303	126.645833333333	45.7708333333333
122.0625	53.8958333333333	0.0499598838537337	0.0173237512159697	961472.739676592	158.173474423594	126.645833333333	45.7708333333333
122.104166666667	53.8958333333333	0.0497591228906229	0.0171876927861882	960458.421968897	158.357697150004	126.645833333333	45.7708333333333
122.145833333333	53.8958333333333	0.0497915499459689	0.0172533569698021	959452.298394519	158.54227332651	126.645833333333	45.7708333333333
122.1875	53.8958333333333	0.0498338635457863	0.0171332896506178	958454.395071733	158.727201186466	126.645833333333	45.7708333333333
122.229166666667	53.8958333333333	0.0502196887608498	0.0176333568713858	957464.73801353	158.912478931548	126.645833333333	45.7708333333333
122.270833333333	53.8958333333333	0.0503003888389015	0.017695643133853	956483.353124823	159.098104731699	126.645833333333	45.7708333333333
122.3125	53.8958333333333	0.0497019205890616	0.0174700269956063	955510.266199661	159.284076725075	126.645833333333	45.7708333333333
122.354166666667	53.8958333333333	0.04986565705428	0.0178337537510825	954545.502918411	159.470393018003	126.645833333333	45.7708333333333
122.395833333333	53.8958333333333	0.0499301477641688	0.0175503937765203	953589.08884494	159.657051684947	126.645833333333	45.7708333333333
122.4375	53.8958333333333	0.0498339919474091	0.0170711439456146	952641.049423793	159.844050768472	126.645833333333	45.7708333333333
122.479166666667	53.8958333333333	0.0489114996273888	0.0160398537388201	951701.409977356	160.031388279217	126.645833333333	45.7708333333333
122.520833333333	53.8958333333333	0.0477446179909872	0.0146564464644148	950770.195703011	160.219062195881	126.645833333333	45.7708333333333
122.5625	53.8958333333333	0.0482133966974686	0.0147218881648094	949847.431670285	160.407070465201	126.645833333333	45.7708333333333
122.604166666667	53.8958333333333	0.048132628940786	0.0147544293950969	948933.142818003	160.595411001951	126.645833333333	45.7708333333333
122.645833333333	53.8958333333333	0.0482547799941525	0.0149952185382999	948027.353951415	160.784081688937	126.645833333333	45.7708333333333
122.6875	53.8958333333333	0.0483594820925898	0.0148974483836348	947130.089739333	160.973080377003	126.645833333333	45.7708333333333
122.729166666667	53.8958333333333	0.0489505292979994	0.0147374606549482	946241.374711262	161.162404885043	126.645833333333	45.7708333333333
122.770833333333	53.8958333333333	0.0501575448168288	0.0162917245567641	945361.233254514	161.352053000017	126.645833333333	45.7708333333333
122.8125	53.8958333333333	0.0497128778443879	0.015837845627934	944489.689611341	161.542022476976	126.645833333333	45.7708333333333
122.854166666667	53.8958333333333	0.0492453051008332	0.0142032220273382	943626.767876046	161.732311039095	126.645833333333	45.7708333333333
122.895833333333	53.8958333333333	0.0484384690926629	0.014309542172445	942772.491992097	161.922916377708	126.645833333333	45.7708333333333
122.9375	53.8958333333333	0.0480181420568081	0.0146241258184653	941926.885749248	162.113836152353	126.645833333333	45.7708333333333
122.979166666667	53.8958333333333	0.0479037485927606	0.015013056133926	941089.972780647	162.305067990823	126.645833333333	45.7708333333333
123.020833333333	53.8958333333333	0.0478972655211855	0.0153496246110446	940261.776559953	162.496609489229	126.645833333333	45.7708333333333
123.0625	53.8958333333333	0.0490936742400687	0.0156988672418892	939442.320398448	162.688458212055	126.645833333333	45.7708333333333
123.104166666667	53.8958333333333	0.0488307997637247	0.0154759780302283	938631.627442158	162.88061169224	126.645833333333	45.7708333333333
123.145833333333	53.8958333333333	0.0482524289920352	0.0151844380295171	937829.720668964	163.073067431251	126.645833333333	45.7708333333333
123.1875	53.8958333333333	0.0482583168847524	0.0153373075121592	937036.622885729	163.265822899171	126.645833333333	45.7708333333333
123.229166666667	53.8958333333333	0.0482005856772183	0.0153135032719892	936252.356725423	163.458875534792	126.645833333333	45.7708333333333
123.270833333333	53.8958333333333	0.0488009862577801	0.0156116149046196	935476.944644245	163.652222745717	126.645833333333	45.7708333333333
123.3125	53.8958333333333	0.0498780625039576	0.0169659314322286	934710.408918761	163.845861908466	126.645833333333	45.7708333333333
123.354166666667	53.8958333333333	0.0512281720727285	0.0180791865362735	933952.771643051	164.039790368589	126.645833333333	45.7708333333333
123.395833333333	53.8958333333333	0.0507623857164679	0.0165111385165951	933204.054725841	164.234005440793	126.645833333333	45.7708333333333
123.4375	53.8958333333333	0.0492662874332847	0.0159529045608219	932464.279887671	164.428504409068	126.645833333333	45.7708333333333
123.479166666667	53.8958333333333	0.0497165998167909	0.0174039150980883	931733.46865805	164.623284526824	126.645833333333	45.7708333333333
123.520833333333	53.8958333333333	0.0496329020078678	0.0177975765287514	931011.642372622	164.818343017038	126.645833333333	45.7708333333333
123.5625	53.8958333333333	0.0494913549330983	0.016690276395554	930298.822170355	165.013677072402	126.645833333333	45.7708333333333
123.604166666667	53.8958333333333	0.0481714505507863	0.0157068989592885	929595.028990733	165.209283855485	126.645833333333	45.7708333333333
123.645833333333	53.8958333333333	0.0477689518242939	0.0158561978556606	998704.448763514	158.48744614206	128.3125	45.4375
123.6875	53.8958333333333	0.0483970525114555	0.0176749020271222	928214.606443124	165.60130410547	126.645833333333	45.7708333333333
123.729166666667	53.8958333333333	0.0492889712087955	0.0185867753579179	927538.017931539	165.797711748427	126.645833333333	45.7708333333333
123.770833333333	53.8958333333333	0.0496901419619317	0.019188439789407	926870.538149865	165.994380471582	126.645833333333	45.7708333333333
123.8125	53.8958333333333	0.0506310592132589	0.0194976946448158	926212.186998427	166.191307289534	126.645833333333	45.7708333333333
123.854166666667	53.8958333333333	0.0500253863619815	0.0187318247158067	925562.984161473	166.388489187868	126.645833333333	45.7708333333333
123.895833333333	53.8958333333333	0.0496074504284915	0.018382186449781	924922.949104452	166.58592312337	126.645833333333	45.7708333333333
123.9375	53.8958333333333	0.0492179040800212	0.0181541339233461	924292.101071328	166.783606024245	126.645833333333	45.7708333333333
123.979166666667	53.8958333333333	0.048635086011633	0.0170286831582569	923670.459081895	166.981534790343	126.645833333333	45.7708333333333
124.020833333333	53.8958333333333	0.0473106370567808	0.0149914052128832	989989.095611418	160.108471545299	128.3125	45.4375
124.0625	53.8958333333333	0.0476162089645346	0.0165308202882215	989061.213351541	160.29016417677	128.3125	45.4375
124.104166666667	53.8958333333333	0.0474746434690405	0.016563959717788	988141.515335516	160.472165936954	128.3125	45.4375
124.145833333333	53.8958333333333	0.0474572557994002	0.0153469614106106	987230.024721503	160.654474940221	128.3125	45.4375
124.1875	53.8958333333333	0.0476621442141817	0.0166688489623015	986326.764545955	160.837089273375	128.3125	45.4375
124.229166666667	53.8958333333333	0.0480785556756347	0.0170156812858441	985431.757721131	161.020006995658	128.3125	45.4375
124.270833333333	53.8958333333333	0.0474994325779667	0.0161210894403113	984545.027032605	161.203226138765	128.3125	45.4375
124.3125	53.8958333333333	0.0470616578498002	0.0148219237206006	983666.59513678	161.386744706861	128.3125	45.4375
124.354166666667	53.8958333333333	0.0472690481164632	0.0149465353810651	982796.484558396	161.570560676604	128.3125	45.4375
124.395833333333	53.8958333333333	0.0473035355819266	0.0147606763762197	981934.717688027	161.754671997173	128.3125	45.4375
124.4375	53.8958333333333	0.0473312058938043	0.015345553747447	981081.316779595	161.939076590303	128.3125	45.4375
124.479166666667	53.8958333333333	0.0478250182429397	0.0165126894523816	980236.303947864	162.123772350326	128.3125	45.4375
124.520833333333	53.8958333333333	0.0479700662458072	0.016988710906544	979399.701165944	162.308757144212	128.3125	45.4375
124.5625	53.8958333333333	0.0485083788398295	0.018205840781015	915944.200963868	169.7765519418	126.645833333333	45.7708333333333
124.604166666667	53.8958333333333	0.0482388755849656	0.0187539677545156	915462.771607582	169.977778167697	126.645833333333	45.7708333333333
124.645833333333	53.8958333333333	0.0483893079267306	0.0187257774894707	914990.820019189	170.17919701405	126.645833333333	45.7708333333333
124.6875	53.8958333333333	0.0486796780210747	0.0189558215849993	914528.361018652	170.38080494055	126.645833333333	45.7708333333333
124.729166666667	53.8958333333333	0.0492977830709961	0.0196231858906063	914075.409157475	170.582598383876	126.645833333333	45.7708333333333
124.770833333333	53.8958333333333	0.0498026265328811	0.0190898179827977	913631.978716495	170.784573758051	126.645833333333	45.7708333333333
124.8125	53.8958333333333	0.0499341579899733	0.0188252534103279	913198.083703736	170.986727454819	126.645833333333	45.7708333333333
124.854166666667	53.8958333333333	0.0497576104575572	0.0186810092263997	912773.737852282	171.189055844019	126.645833333333	45.7708333333333
124.895833333333	53.8958333333333	0.0500207780731751	0.0188042044543306	912358.954618177	171.391555273968	126.645833333333	45.7708333333333
124.9375	53.8958333333333	0.0502638726025904	0.0190994163397664	911953.747178384	171.594222071853	126.645833333333	45.7708333333333
124.979166666667	53.8958333333333	0.0505198248428966	0.0191396675963204	911558.128428758	171.797052544127	126.645833333333	45.7708333333333
125.020833333333	53.8958333333333	0.050948270771167	0.0193444345403808	911172.110982067	172.000042976912	126.645833333333	45.7708333333333
125.0625	53.8958333333333	0.0510080013320967	0.019115971617253	910795.707166049	172.203189636405	126.645833333333	45.7708333333333
125.104166666667	53.8958333333333	0.0508766410675656	0.0186541895882058	910428.929021509	172.406488769296	126.645833333333	45.7708333333333
125.145833333333	53.8958333333333	0.051276280576019	0.0189138442362372	910071.788300451	172.609936603189	126.645833333333	45.7708333333333
125.1875	53.8958333333333	0.0510755273372977	0.0179905126643095	909724.296464248	172.813529347025	126.645833333333	45.7708333333333
125.229166666667	53.8958333333333	0.0518167106503451	0.018422946361545	909386.464681862	173.017263191518	126.645833333333	45.7708333333333
125.270833333333	53.8958333333333	0.0519297847946561	0.0183540015811609	909058.303828094	173.221134309593	126.645833333333	45.7708333333333
125.3125	53.8958333333333	0.0522028278302998	0.018732678776804	908739.824481889	173.425138856826	126.645833333333	45.7708333333333
125.354166666667	53.8958333333333	0.0527288272063496	0.0183125908278934	908431.036924661	173.629272971896	126.645833333333	45.7708333333333
125.395833333333	53.8958333333333	0.0526823331014723	0.0180774806682226	908131.951138688	173.833532777039	126.645833333333	45.7708333333333
125.4375	53.8958333333333	0.052454809416248	0.0173336408306436	907842.576805531	174.037914378506	126.645833333333	45.7708333333333
125.479166666667	53.8958333333333	0.0516125796695903	0.0171585179087906	907562.923304504	174.242413867026	126.645833333333	45.7708333333333
125.520833333333	53.8958333333333	0.0517481157237549	0.0189918994530723	907292.999711183	174.447027318281	126.645833333333	45.7708333333333
125.5625	53.8958333333333	0.0523533893000835	0.0193551332768666	907032.814795977	174.651750793372	126.645833333333	45.7708333333333
125.604166666667	53.8958333333333	0.0528634157773578	0.019495975007421	906782.377022716	174.856580339304	126.645833333333	45.7708333333333
125.645833333333	53.8958333333333	0.0523035090721183	0.019059847286554	906541.694547315	175.061511989463	126.645833333333	45.7708333333333
125.6875	53.8958333333333	0.0527289065217406	0.0192755808963029	906310.775216467	175.266541764111	126.645833333333	45.7708333333333
125.729166666667	53.8958333333333	0.0530663105889779	0.0190870552032921	906089.626566381	175.47166567087	126.645833333333	45.7708333333333
125.770833333333	53.8958333333333	0.0517941168292608	0.0155987749307239	905878.255821584	175.676879705221	126.645833333333	45.7708333333333
125.8125	53.8958333333333	0.0515340815095064	0.0163917993095455	905676.669893755	175.882179851005	126.645833333333	45.7708333333333
125.854166666667	53.8958333333333	0.0518148054472538	0.0167047069536914	905484.87538061	176.087562080919	126.645833333333	45.7708333333333
125.895833333333	53.8958333333333	0.0524108678486388	0.0173359595883571	905302.878564849	176.293022357035	126.645833333333	45.7708333333333
125.9375	53.8958333333333	0.0523414010753475	0.01698641217785	905130.685413132	176.498556631297	126.645833333333	45.7708333333333
125.979166666667	53.8958333333333	0.0525254737314092	0.017278587788367	904968.301575124	176.704160846042	126.645833333333	45.7708333333333
126.020833333333	53.8958333333333	0.0536175709480551	0.0180268951386599	904815.732382571	176.909830934516	126.645833333333	45.7708333333333
126.0625	53.8958333333333	0.0535895202819533	0.0180292263058794	904672.982848446	177.115562821391	126.645833333333	45.7708333333333
126.104166666667	53.8958333333333	0.053024581400524	0.0177582301958816	904540.057666134	177.321352423288	126.645833333333	45.7708333333333
126.145833333333	53.8958333333333	0.0526272948878206	0.0175407983171031	904416.961208665	177.527195649304	126.645833333333	45.7708333333333
120.020833333333	53.8541666666667	0.0456956181548373	0.0129663944951251	1100073.53002609	145.045100477354	128.0625	45.4375
120.0625	53.8541666666667	0.0457075695666978	0.0129361700995814	1098505.5661187	145.194820520129	128.0625	45.4375
120.104166666667	53.8541666666667	0.0456325422815047	0.012912017519934	1096943.4926783	145.34492097863	128.0625	45.4375
120.145833333333	53.8541666666667	0.0457456447851139	0.0120043889464562	1095387.33539057	145.495402041175	128.0625	45.4375
120.1875	53.8541666666667	0.0463030736912279	0.0113465001787147	1093837.11998913	145.64626388055	128.0625	45.4375
120.229166666667	53.8541666666667	0.0462241712104887	0.0112780229509953	1092292.87225441	145.797506653804	128.0625	45.4375
120.270833333333	53.8541666666667	0.0457581104528708	0.0124710649819435	1090754.61801265	145.949130502065	128.0625	45.4375
120.3125	53.8541666666667	0.0454603497156018	0.0124377022622424	1089222.38313473	146.10113555034	128.0625	45.4375
120.354166666667	53.8541666666667	0.0457444454325049	0.0127666485999317	1087696.19353512	146.253521907321	128.0625	45.4375
120.395833333333	53.8541666666667	0.0451465022422181	0.0133147084206249	1086176.07517072	146.406289665192	128.0625	45.4375
120.4375	53.8541666666667	0.0452090154870616	0.0138662235967318	1084662.05403971	146.559438899433	128.0625	45.4375
120.479166666667	53.8541666666667	0.0450543158903342	0.0139186863729701	1083154.15618038	146.712969668624	128.0625	45.4375
120.520833333333	53.8541666666667	0.046738327284401	0.0133641135357618	1081652.40766993	146.86688201425	128.0625	45.4375
120.5625	53.8541666666667	0.0467412009041265	0.0140541833476666	1080156.8346233	147.021175960506	128.0625	45.4375
120.604166666667	53.8541666666667	0.046907700652315	0.0149955154145275	1078667.4631919	147.175851514099	128.0625	45.4375
120.645833333333	53.8541666666667	0.0470639930899145	0.0162008590038287	1077184.31956236	147.330908664057	128.0625	45.4375
120.6875	53.8541666666667	0.0470963151820395	0.0164223423291853	1075707.42995529	147.486347381528	128.0625	45.4375
120.729166666667	53.8541666666667	0.0470766163107419	0.0172298795787375	1074236.82062398	147.642167619586	128.0625	45.4375
120.770833333333	53.8541666666667	0.0468500921493788	0.0176893846939856	1072772.51785308	147.798369313037	128.0625	45.4375
120.8125	53.8541666666667	0.0471459957329656	0.0173721771196254	1071314.54795728	147.954952378224	128.0625	45.4375
120.854166666667	53.8541666666667	0.047705535736549	0.0181892371940063	1069862.93727997	148.111916712828	128.0625	45.4375
120.895833333333	53.8541666666667	0.0471591577817066	0.0177870296478639	1068417.71219183	148.269262195676	128.0625	45.4375
120.9375	53.8541666666667	0.0472206331624019	0.014929454929585	1066978.89908952	148.426988686546	128.0625	45.4375
120.979166666667	53.8541666666667	0.0471203382267754	0.0151416859959567	1065546.52439419	148.585096025972	128.0625	45.4375
121.020833333333	53.8541666666667	0.046665013043125	0.014312027763995	1064120.6145501	148.743584035052	128.0625	45.4375
121.0625	53.8541666666667	0.0463530862831386	0.0115703136842103	1062701.19602314	148.902452515251	128.0625	45.4375
121.104166666667	53.8541666666667	0.046586748405604	0.0117647836632151	1061288.29529939	149.061701248211	128.0625	45.4375
121.145833333333	53.8541666666667	0.0450511662173235	0.0117751463003271	1059881.9388836	149.221329995557	128.0625	45.4375
121.1875	53.8541666666667	0.0450310037306765	0.0117721865109218	1058482.15329772	149.381338498707	128.0625	45.4375
121.229166666667	53.8541666666667	0.0467585144135602	0.0125265789515858	1065546.52439419	148.585096025972	128.3125	45.4375
121.270833333333	53.8541666666667	0.0466776487831605	0.0128112857104812	1064120.6145501	148.743584035052	128.3125	45.4375
121.3125	53.8541666666667	0.0464850765472956	0.0120702673845732	1062701.19602314	148.902452515251	128.3125	45.4375
121.354166666667	53.8541666666667	0.0466784016168869	0.0120591372722019	1052949.2502066	150.025164179722	128.0625	45.4375
121.395833333333	53.8541666666667	0.047452319300487	0.0152754444277989	1059881.9388836	149.221329995557	128.3125	45.4375
121.4375	53.8541666666667	0.0486356145678207	0.0174361905810015	1000006.60808112	150.255923186882	127.8125	45.8541666666667
121.479166666667	53.8541666666667	0.0479320671026856	0.0163394086199315	1057088.96507931	149.541726478678	128.3125	45.4375
121.520833333333	53.8541666666667	0.0472812953875106	0.0150319241690501	1055702.40078004	149.7024936359	128.3125	45.4375
121.5625	53.8541666666667	0.0474697070780942	0.0155533924429846	995957.386608522	150.764571625925	127.8125	45.8541666666667
121.604166666667	53.8541666666667	0.0488064763814909	0.0176800055207687	968923.003993569	156.060888458044	126.645833333333	45.7708333333333
121.645833333333	53.8541666666667	0.049863041888355	0.0175174206974641	967814.405846018	156.241772182989	126.645833333333	45.7708333333333
121.6875	53.8541666666667	0.0501947084092353	0.0177717679528071	966713.738474423	156.423031863856	126.645833333333	45.7708333333333
121.729166666667	53.8541666666667	0.0495478169799413	0.0178049819516529	965621.029341181	156.604666074088	126.645833333333	45.7708333333333
121.770833333333	53.8541666666667	0.0498609327190255	0.0184571604808385	964536.30583372	156.786673355777	126.645833333333	45.7708333333333
121.8125	53.8541666666667	0.0500125082631314	0.0179355897695018	963459.595261822	156.969052219553	126.645833333333	45.7708333333333
121.854166666667	53.8541666666667	0.0496779489669329	0.0170435803575501	962390.924854906	157.151801144466	126.645833333333	45.7708333333333
121.895833333333	53.8541666666667	0.0487374610307222	0.0164947279448466	961330.321759302	157.334918577882	126.645833333333	45.7708333333333
121.9375	53.8541666666667	0.0484150136256008	0.0163308374147479	960277.813035525	157.518402935377	126.645833333333	45.7708333333333
121.979166666667	53.8541666666667	0.0498739759053493	0.0174807199726741	959233.425655509	157.702252600642	126.645833333333	45.7708333333333
122.020833333333	53.8541666666667	0.0496019654122419	0.0174529007019739	958197.186499842	157.886465925391	126.645833333333	45.7708333333333
122.0625	53.8541666666667	0.0505467911489736	0.0175044618916758	957169.122354984	158.071041229268	126.645833333333	45.7708333333333
122.104166666667	53.8541666666667	0.0505610428468942	0.0178174851968684	956149.259910476	158.255976799772	126.645833333333	45.7708333333333
122.145833333333	53.8541666666667	0.0501682390771257	0.0177744415302424	955137.625756115	158.441270892175	126.645833333333	45.7708333333333
122.1875	53.8541666666667	0.0488000455817133	0.016612791445313	954134.246379147	158.626921729453	126.645833333333	45.7708333333333
122.229166666667	53.8541666666667	0.0483680908310017	0.0167386959400713	953139.148161429	158.81292750222	126.645833333333	45.7708333333333
122.270833333333	53.8541666666667	0.0501431492584412	0.0178690386865069	952152.357376578	158.999286368669	126.645833333333	45.7708333333333
122.3125	53.8541666666667	0.0496126490130668	0.0174759242677753	951173.900187116	159.185996454515	126.645833333333	45.7708333333333
122.354166666667	53.8541666666667	0.0500367606200567	0.0179829294962318	950203.80264161	159.373055852947	126.645833333333	45.7708333333333
122.395833333333	53.8541666666667	0.0499722284712571	0.0179656012333997	949242.090671777	159.560462624591	126.645833333333	45.7708333333333
122.4375	53.8541666666667	0.0504918135342682	0.0175538741353466	948288.790089616	159.748214797465	126.645833333333	45.7708333333333
122.479166666667	53.8541666666667	0.0501023265220036	0.0161794883689627	947343.9265845	159.936310366956	126.645833333333	45.7708333333333
122.520833333333	53.8541666666667	0.0499398366032012	0.01546651445913	946407.525720278	160.12474729579	126.645833333333	45.7708333333333
122.5625	53.8541666666667	0.0491019392770039	0.0152556351657166	945479.612932356	160.31352351402	126.645833333333	45.7708333333333
122.604166666667	53.8541666666667	0.0483390251003348	0.0154872976135825	944560.213524791	160.50263691901	126.645833333333	45.7708333333333
122.645833333333	53.8541666666667	0.0491472240540638	0.0154847912929327	943649.352667347	160.69208537543	126.645833333333	45.7708333333333
122.6875	53.8541666666667	0.0500364443402482	0.0160799853164407	942747.055392586	160.881866715262	126.645833333333	45.7708333333333
122.729166666667	53.8541666666667	0.0500780864449084	0.0162592998684952	941853.346592913	161.071978737802	126.645833333333	45.7708333333333
122.770833333333	53.8541666666667	0.0503933183629513	0.0172308290827093	940968.251017646	161.26241920968	126.645833333333	45.7708333333333
122.8125	53.8541666666667	0.0500155268195902	0.0166404176196349	940091.793270068	161.453185864877	126.645833333333	45.7708333333333
122.854166666667	53.8541666666667	0.049507676444852	0.0153162056490474	939223.997804481	161.644276404758	126.645833333333	45.7708333333333
122.895833333333	53.8541666666667	0.0494396655485693	0.0153600266097505	938364.888923256	161.835688498101	126.645833333333	45.7708333333333
122.9375	53.8541666666667	0.0490556219965474	0.015293564122278	937514.49077388	162.027419781147	126.645833333333	45.7708333333333
122.979166666667	53.8541666666667	0.0477236111401994	0.0148375359139355	936672.827346004	162.21946785764	126.645833333333	45.7708333333333
123.020833333333	53.8541666666667	0.0490620654537368	0.0160976891556298	935839.92246849	162.411830298893	126.645833333333	45.7708333333333
123.0625	53.8541666666667	0.0494151204728076	0.015805571212118	935015.799806461	162.604504643841	126.645833333333	45.7708333333333
123.104166666667	53.8541666666667	0.0497359534697144	0.0156989633096605	934200.482858344	162.797488399121	126.645833333333	45.7708333333333
123.145833333333	53.8541666666667	0.0500223115994282	0.0163434680131032	933393.994952922	162.990779039144	126.645833333333	45.7708333333333
123.1875	53.8541666666667	0.0499515827033905	0.0163000560978538	932596.359246393	163.184374006181	126.645833333333	45.7708333333333
123.229166666667	53.8541666666667	0.0491979900955291	0.0160627043326082	931807.598719418	163.378270710456	126.645833333333	45.7708333333333
123.270833333333	53.8541666666667	0.049934610721056	0.0161815318940932	931027.736174184	163.572466530248	126.645833333333	45.7708333333333
123.3125	53.8541666666667	0.0494929164274095	0.0164994696481136	930256.794231474	163.766958811992	126.645833333333	45.7708333333333
123.354166666667	53.8541666666667	0.0506679259969826	0.0183446479526257	929494.795327731	163.961744870403	126.645833333333	45.7708333333333
123.395833333333	53.8541666666667	0.0517542799943274	0.0189893578117415	928741.761712136	164.156821988589	126.645833333333	45.7708333333333
123.4375	53.8541666666667	0.0509212723361599	0.0174116472903448	927997.715443699	164.352187418186	126.645833333333	45.7708333333333
123.479166666667	53.8541666666667	0.0508942150140839	0.0174043237928022	927262.678388345	164.547838379495	126.645833333333	45.7708333333333
123.520833333333	53.8541666666667	0.0494950754007582	0.0170806592856029	926536.672216017	164.743772061627	126.645833333333	45.7708333333333
123.5625	53.8541666666667	0.0490145476445911	0.0161769588121152	925819.718397787	164.939985622654	126.645833333333	45.7708333333333
123.604166666667	53.8541666666667	0.0483493914416338	0.0159659088152518	925111.838202982	165.13647618977	126.645833333333	45.7708333333333
123.645833333333	53.8541666666667	0.0483319952072763	0.016195040692404	924413.052696303	165.333240859463	126.645833333333	45.7708333333333
123.6875	53.8541666666667	0.0489737269370268	0.0170285446220677	923723.382734988	165.530276697684	126.645833333333	45.7708333333333
123.729166666667	53.8541666666667	0.0494473152467879	0.0178292392108275	923042.848965953	165.727580740037	126.645833333333	45.7708333333333
123.770833333333	53.8541666666667	0.049205542811492	0.0182309634976136	922371.471822975	165.925149991966	126.645833333333	45.7708333333333
123.8125	53.8541666666667	0.0505796474981765	0.0190948114824189	921709.271523867	166.122981428955	126.645833333333	45.7708333333333
123.854166666667	53.8541666666667	0.050438514340478	0.0183798903979174	921056.26806769	166.321071996739	126.645833333333	45.7708333333333
123.895833333333	53.8541666666667	0.0489090155391184	0.0168090701145625	920412.48123196	166.519418611513	126.645833333333	45.7708333333333
123.9375	53.8541666666667	0.0484690290269965	0.0163929084749966	927605.282422918	161.028373954841	127.8125	45.8958333333333
123.979166666667	53.8541666666667	0.0480554781614374	0.0160338859107368	986570.505299022	159.835392849923	128.3125	45.4375
124.020833333333	53.8541666666667	0.0475446789275354	0.0159662450109598	985629.42427849	160.017481170968	128.3125	45.4375
124.0625	53.8541666666667	0.0480781882011737	0.0168093144829517	984696.539517552	160.199884899395	128.3125	45.4375
124.104166666667	53.8541666666667	0.0479216471922215	0.0167925243495558	983771.874621969	160.382602162306	128.3125	45.4375
124.145833333333	53.8541666666667	0.0473922681786928	0.0152451582150534	982855.453077677	160.565631058627	128.3125	45.4375
124.1875	53.8541666666667	0.0473145635103897	0.0146060991996488	981947.298248243	160.748969659115	128.3125	45.4375
124.229166666667	53.8541666666667	0.0471772503319595	0.0145522766017193	981047.433372338	160.932616006356	128.3125	45.4375
124.270833333333	53.8541666666667	0.0475365778866727	0.0148320897052928	980155.88156118	161.116568114779	128.3125	45.4375
124.3125	53.8541666666667	0.047063147570061	0.0152374400832184	979272.665796009	161.300823970671	128.3125	45.4375
124.354166666667	53.8541666666667	0.0480244410593634	0.0168572875915331	978397.808925525	161.485381532198	128.3125	45.4375
124.395833333333	53.8541666666667	0.0484023546281005	0.017298273635491	977531.333663342	161.670238729431	128.3125	45.4375
124.4375	53.8541666666667	0.0485900499115878	0.0175910842975035	976673.262585438	161.855393464378	128.3125	45.4375
124.479166666667	53.8541666666667	0.048486110547528	0.0178437485531485	912377.735479951	169.321360972048	126.645833333333	45.7708333333333
124.520833333333	53.8541666666667	0.048809458884644	0.0184874934141865	911874.412309585	169.523158896601	126.645833333333	45.7708333333333
124.5625	53.8541666666667	0.0485162683286905	0.0184823557052699	911380.589875041	169.725159715336	126.645833333333	45.7708333333333
124.604166666667	53.8541666666667	0.0494636131746359	0.0190553328134345	910896.283781543	169.927359882633	126.645833333333	45.7708333333333
124.645833333333	53.8541666666667	0.0498323657234039	0.0190655647889483	910421.509366391	170.129755828512	126.645833333333	45.7708333333333
124.6875	53.8541666666667	0.0496752762666421	0.0186743783338385	909956.281696647	170.332343958991	126.645833333333	45.7708333333333
124.729166666667	53.8541666666667	0.0498104637637858	0.0187802273253522	909500.615566846	170.535120656449	126.645833333333	45.7708333333333
124.770833333333	53.8541666666667	0.049184685716786	0.0185819322108206	909054.525496745	170.738082279999	126.645833333333	45.7708333333333
124.8125	53.8541666666667	0.0495137817871417	0.0187536591549913	908618.025729105	170.941225165871	126.645833333333	45.7708333333333
124.854166666667	53.8541666666667	0.0500387134401417	0.0193891272388228	908191.130227509	171.144545627791	126.645833333333	45.7708333333333
124.895833333333	53.8541666666667	0.0501894816277867	0.0193345965318584	907773.852674213	171.348039957381	126.645833333333	45.7708333333333
124.9375	53.8541666666667	0.0501349775614229	0.0189743951445213	907366.206468033	171.551704424555	126.645833333333	45.7708333333333
124.979166666667	53.8541666666667	0.0507937744206905	0.0191973718001197	906968.204722279	171.755535277924	126.645833333333	45.7708333333333
125.020833333333	53.8541666666667	0.0503495637199908	0.0187064489524258	906579.860262707	171.959528745212	126.645833333333	45.7708333333333
125.0625	53.8541666666667	0.0500021408115062	0.0180714471284855	906201.185625536	172.163681033674	126.645833333333	45.7708333333333
125.104166666667	53.8541666666667	0.0505780322282975	0.0182348530472945	905832.193055475	172.367988330518	126.645833333333	45.7708333333333
125.145833333333	53.8541666666667	0.0508652026261852	0.0182055742524654	905472.894503817	172.57244680334	126.645833333333	45.7708333333333
125.1875	53.8541666666667	0.0509880860919878	0.0179791581869583	905123.301626557	172.777052600562	126.645833333333	45.7708333333333
125.229166666667	53.8541666666667	0.0510510813193925	0.0176553084956453	904783.425782555	172.981801851872	126.645833333333	45.7708333333333
125.270833333333	53.8541666666667	0.0510416110655129	0.0177086313660076	904453.278031745	173.186690668677	126.645833333333	45.7708333333333
125.3125	53.8541666666667	0.051381430716595	0.0175543821685127	904132.86913338	173.391715144554	126.645833333333	45.7708333333333
125.354166666667	53.8541666666667	0.0527393620688352	0.0179664318684572	903822.209544331	173.596871355716	126.645833333333	45.7708333333333
125.395833333333	53.8541666666667	0.0523490225143178	0.0173236292361834	903521.309417414	173.802155361473	126.645833333333	45.7708333333333
125.4375	53.8541666666667	0.0530308662945772	0.0177978564319072	903230.178599776	174.007563204705	126.645833333333	45.7708333333333
125.479166666667	53.8541666666667	0.0533401937677761	0.0181747021497555	902948.826631326	174.213090912341	126.645833333333	45.7708333333333
125.520833333333	53.8541666666667	0.0535516604242128	0.0180219583835275	902677.262743195	174.418734495837	126.645833333333	45.7708333333333
125.5625	53.8541666666667	0.0533583839740451	0.0177776548909755	902415.495856261	174.624489951665	126.645833333333	45.7708333333333
125.604166666667	53.8541666666667	0.053906913371094	0.0199955536071656	902163.534579716	174.830353261804	126.645833333333	45.7708333333333
125.645833333333	53.8541666666667	0.0539286615919759	0.020216820824678	901921.387209671	175.036320394236	126.645833333333	45.7708333333333
125.6875	53.8541666666667	0.0539364373026605	0.0202405979512056	901689.061727821	175.242387303444	126.645833333333	45.7708333333333
125.729166666667	53.8541666666667	0.0531189290341019	0.0193969509725796	901466.565800156	175.448549930922	126.645833333333	45.7708333333333
125.770833333333	53.8541666666667	0.0519161280155031	0.0162026521507804	901253.906775709	175.65480420568	126.645833333333	45.7708333333333
125.8125	53.8541666666667	0.0517260379067806	0.016168025764982	901051.091685371	175.861146044757	126.645833333333	45.7708333333333
125.854166666667	53.8541666666667	0.0526636477683032	0.0169627896304835	900858.127240747	176.067571353742	126.645833333333	45.7708333333333
125.895833333333	53.8541666666667	0.0526760625603602	0.0168974610255319	900675.019833057	176.27407602729	126.645833333333	45.7708333333333
125.9375	53.8541666666667	0.052226895076458	0.0164858345996737	900501.775532101	176.480655949649	126.645833333333	45.7708333333333
125.979166666667	53.8541666666667	0.0522744510546569	0.016627680195576	900338.400085261	176.687306995185	126.645833333333	45.7708333333333
126.020833333333	53.8541666666667	0.0529832055207392	0.0172466617861925	900184.898916561	176.894025028919	126.645833333333	45.7708333333333
126.0625	53.8541666666667	0.0532298373174887	0.0175820716938295	900041.277125789	177.100805907051	126.645833333333	45.7708333333333
126.104166666667	53.8541666666667	0.0535006450475324	0.0183239848125624	899907.539487646	177.307645477506	126.645833333333	45.7708333333333
126.145833333333	53.8541666666667	0.0530922556127107	0.0176588748182965	899783.690450971	177.51453958047	126.645833333333	45.7708333333333
126.1875	53.8541666666667	0.0530143957226583	0.0174830299777003	899669.734138008	177.721484048931	126.645833333333	45.7708333333333
126.229166666667	53.8541666666667	0.0527832838603085	0.0175162235117444	899565.674343728	177.928474709224	126.645833333333	45.7708333333333
126.270833333333	53.8541666666667	0.0529899587633774	0.0173675752062817	899471.514535205	178.13550738158	126.645833333333	45.7708333333333
126.3125	53.8541666666667	0.0532084916194935	0.0173264394767695	899387.257851042	178.34257788067	126.645833333333	45.7708333333333
120.020833333333	53.8125	0.0453591244497433	0.0124029082502942	1096275.74304096	144.907609223059	128.0625	45.4375
120.0625	53.8125	0.0451092206587115	0.0129865883011618	1094700.82988416	145.057642712065	128.0625	45.4375
120.104166666667	53.8125	0.0457598555627551	0.0127228334718112	1093131.8155987	145.208060560932	128.0625	45.4375
120.145833333333	53.8125	0.0452515365754791	0.0129214960404035	1091568.72610887	145.358862977305	128.0625	45.4375
120.1875	53.8125	0.0450457498694524	0.0145289507371246	1090011.58738879	145.510050153155	128.0625	45.4375
120.229166666667	53.8125	0.0452265326150596	0.0141965307510256	1088460.42546133	145.66162226458	128.0625	45.4375
120.270833333333	53.8125	0.046905782590015	0.0142053795343284	1086915.26639703	145.813579471607	128.0625	45.4375
120.3125	53.8125	0.0450172290882415	0.0142090387250662	1085376.13631302	145.965921917995	128.0625	45.4375
120.354166666667	53.8125	0.0468905846519465	0.0151254332278334	1083843.06137187	146.118649731031	128.0625	45.4375
120.395833333333	53.8125	0.0465577971592046	0.0135801613866074	1082316.06778048	146.271763021333	128.0625	45.4375
120.4375	53.8125	0.0470227841661708	0.0145193268715831	1080795.18178891	146.425261882647	128.0625	45.4375
120.479166666667	53.8125	0.0471202515848438	0.0154318724390682	1079280.42968923	146.579146391651	128.0625	45.4375
120.520833333333	53.8125	0.0464877931598385	0.0140675238731314	1077771.83781427	146.733416607752	128.0625	45.4375
120.5625	53.8125	0.0466354239298782	0.0138440294061138	1076269.43253646	146.888072572882	128.0625	45.4375
120.604166666667	53.8125	0.0467999086268638	0.0141348397712439	1074773.24026654	147.043114311301	128.0625	45.4375
120.645833333333	53.8125	0.0466999857650597	0.0158087461675519	1073283.28745236	147.198541829396	128.0625	45.4375
120.6875	53.8125	0.0468202156507598	0.0158506620329196	1071799.60057756	147.354355115478	128.0625	45.4375
120.729166666667	53.8125	0.0470700911146957	0.0174560694189777	1070322.20616028	147.510554139581	128.0625	45.4375
120.770833333333	53.8125	0.0470529443320006	0.0173712919289769	1068851.13075185	147.667138853261	128.0625	45.4375
120.8125	53.8125	0.0468592448588305	0.0151623194455703	1067386.40093546	147.824109189396	128.0625	45.4375
120.854166666667	53.8125	0.0473290623882232	0.0149747746547072	1065928.04332477	147.981465061985	128.0625	45.4375
120.895833333333	53.8125	0.0469637055120024	0.0176608076912267	1064476.08456256	148.139206365948	128.0625	45.4375
120.9375	53.8125	0.0480425998672353	0.018804716880207	1012886.32177957	148.121933518158	127.8125	45.8541666666667
120.979166666667	53.8125	0.0468294522820069	0.0158211659421978	1061591.47029184	148.455844751067	128.0625	45.4375
121.020833333333	53.8125	0.0470880867341746	0.014890371392881	1060158.86820171	148.614741524861	128.0625	45.4375
121.0625	53.8125	0.0467398876400295	0.0136360045703813	1058732.77179394	148.774023114903	128.0625	45.4375
121.104166666667	53.8125	0.047004199483075	0.0134022831925093	1057313.20783545	148.933689317715	128.0625	45.4375
121.145833333333	53.8125	0.0468491397157839	0.013488186458307	1064476.08456256	148.139206365948	128.3125	45.4375
121.1875	53.8125	0.0466772057778395	0.0133295868233042	1063030.55131933	148.297332976923	128.3125	45.4375
121.229166666667	53.8125	0.047341184649943	0.0152767577228888	1061591.47029184	148.455844751067	128.3125	45.4375
121.270833333333	53.8125	0.0469865052909631	0.015645410328704	1051700.81251376	149.576195473288	128.0625	45.4375
121.3125	53.8125	0.047090376147488	0.015610779805415	1050314.31296508	149.737780971209	128.0625	45.4375
121.354166666667	53.8125	0.0473031896451864	0.0153615750594867	1048934.50684122	149.899749428339	128.0625	45.4375
121.395833333333	53.8125	0.0479440632734596	0.0158099494213032	997353.298768175	149.955434286271	127.8125	45.8541666666667
121.4375	53.8125	0.0483572344609842	0.0169978074412328	995982.665472657	150.124646075252	127.8125	45.8541666666667
121.479166666667	53.8125	0.0487169710984111	0.0174948991610106	973554.514676359	155.324735243588	126.6875	45.7291666666667
121.520833333333	53.8125	0.0483153481687386	0.0163429129419607	993262.539837876	150.46432955719	127.8125	45.8541666666667
121.5625	53.8125	0.0476679037780722	0.0150360014311483	991913.106322271	150.634800335143	127.8125	45.8541666666667
121.604166666667	53.8125	0.0479879009063835	0.0155188875528936	990570.798234013	150.805689816657	127.8125	45.8541666666667
121.645833333333	53.8125	0.0483597951133751	0.0164478431622123	969034.051445204	156.044847493747	126.6875	45.7291666666667
121.6875	53.8125	0.0491126113130795	0.0175530665494937	967923.651755184	156.225824318781	126.6875	45.7291666666667
121.729166666667	53.8125	0.0504489535479047	0.0192758577749989	961366.469987701	156.49575487907	126.645833333333	45.7708333333333
121.770833333333	53.8125	0.050017802146932	0.0188630734211043	960275.894705712	156.678437723593	126.645833333333	45.7708333333333
121.8125	53.8125	0.0499479374557567	0.0183413172851877	959193.363635173	156.861497366303	126.645833333333	45.7708333333333
121.854166666667	53.8125	0.0488822731281137	0.0169243949552993	958118.904379056	157.044932281446	126.645833333333	45.7708333333333
121.895833333333	53.8125	0.0498990630908925	0.0171926786746997	957052.544457617	157.22874091093	126.645833333333	45.7708333333333
121.9375	53.8125	0.048858116628981	0.0166746807545303	955994.311305618	157.412921664218	126.645833333333	45.7708333333333
121.979166666667	53.8125	0.0496151929132607	0.0175810025140659	954944.232269507	157.597472918224	126.645833333333	45.7708333333333
122.020833333333	53.8125	0.0499287528809528	0.0175978625884055	953902.334604596	157.782393017214	126.645833333333	45.7708333333333
122.0625	53.8125	0.0496056728618979	0.0172982080858681	952868.645472226	157.967680272712	126.645833333333	45.7708333333333
122.104166666667	53.8125	0.0500081755897118	0.0181360701795544	951843.191936919	158.153332963412	126.645833333333	45.7708333333333
122.145833333333	53.8125	0.0511491355844108	0.0181839134947355	950826.000963494	158.339349335099	126.645833333333	45.7708333333333
122.1875	53.8125	0.0498161385016791	0.0164839554551956	949817.099414207	158.525727600567	126.645833333333	45.7708333333333
122.229166666667	53.8125	0.0489635352581242	0.015873472243711	948816.514045849	158.712465939549	126.645833333333	45.7708333333333
122.270833333333	53.8125	0.0494733976829951	0.0165121520689034	947824.271506837	158.899562498658	126.645833333333	45.7708333333333
122.3125	53.8125	0.0501802849971356	0.0173472596692357	946840.398334307	159.087015391316	126.645833333333	45.7708333333333
122.354166666667	53.8125	0.0501310339969428	0.0180177239808964	945864.920951183	159.274822697713	126.645833333333	45.7708333333333
122.395833333333	53.8125	0.0505419205136081	0.0188515740502255	944897.865663229	159.46298246475	126.645833333333	45.7708333333333
122.4375	53.8125	0.0502513002867592	0.0173597116215588	943939.258656111	159.651492706003	126.645833333333	45.7708333333333
122.479166666667	53.8125	0.0489059293112599	0.0151138626863151	942989.125992443	159.840351401688	126.645833333333	45.7708333333333
122.520833333333	53.8125	0.0478274791282511	0.014190755481241	947419.556819543	159.922392197795	126.6875	45.7291666666667
122.5625	53.8125	0.0480688922335183	0.015800111603636	941114.387312764	160.219105910244	126.645833333333	45.7708333333333
122.604166666667	53.8125	0.0490026990537658	0.0162948836626249	940189.832779936	160.408997516515	126.645833333333	45.7708333333333
122.645833333333	53.8125	0.0488059242274685	0.0159864987378464	939273.855550933	160.599229163994	126.645833333333	45.7708333333333
122.6875	53.8125	0.0495113625093186	0.0163362505048974	938366.481028413	160.789798665795	126.645833333333	45.7708333333333
122.729166666667	53.8125	0.0496181217010859	0.0172214803501737	937467.734474058	160.980703801595	126.645833333333	45.7708333333333
122.770833333333	53.8125	0.0505587654005146	0.017862060451917	936577.641005571	161.171942317652	126.645833333333	45.7708333333333
122.8125	53.8125	0.0500643782516436	0.0173206869714359	935696.225593671	161.363511926818	126.645833333333	45.7708333333333
122.854166666667	53.8125	0.0496108280995169	0.0168502971338132	934823.513059074	161.555410308567	126.645833333333	45.7708333333333
122.895833333333	53.8125	0.0494466482396979	0.0165249879390181	933959.528069471	161.747635109028	126.645833333333	45.7708333333333
122.9375	53.8125	0.0490030275587201	0.0160608585409601	933104.295136518	161.940183941023	126.645833333333	45.7708333333333
122.979166666667	53.8125	0.0482648627149695	0.0154831732415407	932257.838612811	162.133054384113	126.645833333333	45.7708333333333
123.020833333333	53.8125	0.048829688543555	0.0156095454653003	931420.18268886	162.326243984655	126.645833333333	45.7708333333333
123.0625	53.8125	0.0491147831717067	0.0157433109809214	930591.351390077	162.519750255862	126.645833333333	45.7708333333333
123.104166666667	53.8125	0.0488849257315838	0.0151808431688142	929771.368573748	162.713570677871	126.645833333333	45.7708333333333
123.145833333333	53.8125	0.0494354504089167	0.0163526235141403	928960.257926011	162.90770269782	126.645833333333	45.7708333333333
123.1875	53.8125	0.0497810707097705	0.0173540741955149	928158.042958849	163.102143729933	126.645833333333	45.7708333333333
123.229166666667	53.8125	0.0499424438439234	0.0173770203587007	927364.747007072	163.296891155609	126.645833333333	45.7708333333333
123.270833333333	53.8125	0.0499190561776427	0.0173377444509991	926580.393225297	163.491942323524	126.645833333333	45.7708333333333
123.3125	53.8125	0.0496668230119457	0.0169882668933927	925805.004584959	163.687294549736	126.645833333333	45.7708333333333
123.354166666667	53.8125	0.0507672742888032	0.0183063269963177	925038.6038713	163.882945117797	126.645833333333	45.7708333333333
123.395833333333	53.8125	0.0517153583572378	0.0192107209216699	924281.213680379	164.078891278883	126.645833333333	45.7708333333333
123.4375	53.8125	0.0507308448243827	0.0182997659813365	923532.856416083	164.275130251913	126.645833333333	45.7708333333333
123.479166666667	53.8125	0.0497728742138332	0.0170261402885783	922793.554287153	164.471659223698	126.645833333333	45.7708333333333
123.520833333333	53.8125	0.0491420857502606	0.016818922065249	922063.329304207	164.66847534908	126.645833333333	45.7708333333333
123.5625	53.8125	0.0488970301774719	0.016911779376283	921342.203276785	164.865575751086	126.645833333333	45.7708333333333
123.604166666667	53.8125	0.0489597819852133	0.0172114737462022	920630.197810397	165.062957521092	126.645833333333	45.7708333333333
123.645833333333	53.8125	0.0488568421256477	0.0169032440278275	919927.334303582	165.260617718993	126.645833333333	45.7708333333333
123.6875	53.8125	0.0485331595715566	0.0171006450235131	919233.633944983	165.458553373376	126.645833333333	45.7708333333333
123.729166666667	53.8125	0.0488782883293543	0.0175054706122701	918549.117710434	165.656761481712	126.645833333333	45.7708333333333
123.770833333333	53.8125	0.0493396075613813	0.0178856321882581	917873.806360055	165.855239010546	126.645833333333	45.7708333333333
123.8125	53.8125	0.0507329455941835	0.0192368986950321	917207.720435369	166.053982895696	126.645833333333	45.7708333333333
123.854166666667	53.8125	0.0504690038086378	0.0178379436663971	916550.880256436	166.25299004247	126.645833333333	45.7708333333333
123.895833333333	53.8125	0.049487939724396	0.0162326818466016	915903.305918985	166.452257325876	126.645833333333	45.7708333333333
123.9375	53.8125	0.0489023396006869	0.0161964438127625	915265.017291595	166.651781590854	126.645833333333	45.7708333333333
123.979166666667	53.8125	0.048606918498237	0.0165619544916703	914636.034012865	166.851559652504	126.645833333333	45.7708333333333
124.020833333333	53.8125	0.0488682073044572	0.017717843223158	914016.375488611	167.051588296334	126.645833333333	45.7708333333333
124.0625	53.8125	0.0485421089559602	0.01830192575409	913406.060889095	167.251864278506	126.645833333333	45.7708333333333
124.104166666667	53.8125	0.0485694725600386	0.0182058602767896	912805.109146261	167.452384326092	126.645833333333	45.7708333333333
124.145833333333	53.8125	0.0482885995938527	0.0168109022032948	978483.315404823	160.475990410346	128.3125	45.4375
124.1875	53.8125	0.0475524795305428	0.0155072780049608	977570.224753161	160.660058151074	128.3125	45.4375
124.229166666667	53.8125	0.0477251977523939	0.0143366594045472	976665.460836468	160.844438072341	128.3125	45.4375
124.270833333333	53.8125	0.0472474354428502	0.0145714738469681	975769.047097127	161.029128171284	128.3125	45.4375
124.3125	53.8125	0.0477557146891764	0.0153322877350857	974881.006846733	161.21412641627	128.3125	45.4375
124.354166666667	53.8125	0.0479017449781541	0.0165884954355086	974001.363263487	161.399430746915	128.3125	45.4375
124.395833333333	53.8125	0.0485912103902367	0.0176304880620231	973130.139389587	161.58503907411	128.3125	45.4375
124.4375	53.8125	0.048476416155659	0.0178583906167652	908336.749084721	169.064928929715	126.645833333333	45.7708333333333
124.479166666667	53.8125	0.0484336345796438	0.0183833472619634	907820.874329921	169.267493622858	126.645833333333	45.7708333333333
124.520833333333	53.8125	0.0485199743814963	0.0184619882065153	907314.538053026	169.47026811477	126.645833333333	45.7708333333333
124.5625	53.8125	0.0488130754701311	0.018433764369586	906817.756389089	169.673248831849	126.645833333333	45.7708333333333
124.604166666667	53.8125	0.0496955502830208	0.0188202827585625	906330.545203648	169.876432175119	126.645833333333	45.7708333333333
124.645833333333	53.8125	0.0491798088596498	0.0180755791192669	905852.920090308	170.079814520581	126.645833333333	45.7708333333333
124.6875	53.8125	0.0484249440209833	0.0176738846723376	905384.896368369	170.283392219586	126.645833333333	45.7708333333333
124.729166666667	53.8125	0.0481885377597529	0.0179688480953091	904926.489080471	170.487161599205	126.645833333333	45.7708333333333
124.770833333333	53.8125	0.0486004259483695	0.0184440328062739	904477.712990282	170.691118962612	126.645833333333	45.7708333333333
124.8125	53.8125	0.0492396760724419	0.0185234687907691	904038.58258022	170.895260589471	126.645833333333	45.7708333333333
124.854166666667	53.8125	0.0500756897688156	0.0186916739298216	903609.112049211	171.099582736331	126.645833333333	45.7708333333333
124.895833333333	53.8125	0.0501152003028465	0.0186573883289858	903189.315310476	171.304081637033	126.645833333333	45.7708333333333
124.9375	53.8125	0.0495917934053533	0.0186001407818973	902779.20598937	171.50875350311	126.645833333333	45.7708333333333
124.979166666667	53.8125	0.0505592982454108	0.0188261676261417	902378.797421249	171.713594524214	126.645833333333	45.7708333333333
125.020833333333	53.8125	0.0501244181941173	0.0185245189090923	901988.10264937	171.918600868529	126.645833333333	45.7708333333333
125.0625	53.8125	0.049599296834437	0.0174283739203951	901607.134422848	172.123768683209	126.645833333333	45.7708333333333
125.104166666667	53.8125	0.0499894898721739	0.0173839310443939	901235.90519464	172.329094094808	126.645833333333	45.7708333333333
125.145833333333	53.8125	0.05085884469493	0.0173971112800775	900874.427119569	172.534573209723	126.645833333333	45.7708333333333
125.1875	53.8125	0.0510281033585732	0.0174626804283752	900522.712052401	172.740202114648	126.645833333333	45.7708333333333
125.229166666667	53.8125	0.0510314357771466	0.0176012798195805	900180.771545954	172.945976877021	126.645833333333	45.7708333333333
125.270833333333	53.8125	0.0512443680837455	0.0178820418637552	899848.616849252	173.151893545492	126.645833333333	45.7708333333333
125.3125	53.8125	0.0522539042711844	0.0180357338386612	899526.258905733	173.357948150385	126.645833333333	45.7708333333333
125.354166666667	53.8125	0.0518868306488113	0.0172796703912697	899213.708351481	173.564136704174	126.645833333333	45.7708333333333
125.395833333333	53.8125	0.0523632440193783	0.0173674129490483	898910.975513523	173.770455201959	126.645833333333	45.7708333333333
125.4375	53.8125	0.0530237490418948	0.0179405512069246	898618.070408164	173.976899621952	126.645833333333	45.7708333333333
125.479166666667	53.8125	0.0535595088845664	0.0179527453732808	898335.002739366	174.183465925964	126.645833333333	45.7708333333333
125.520833333333	53.8125	0.0530911803462614	0.0165906755711148	898061.781897173	174.390150059901	126.645833333333	45.7708333333333
125.5625	53.8125	0.0528459285338695	0.0183851468878986	897798.416956195	174.596947954264	126.645833333333	45.7708333333333
125.604166666667	53.8125	0.0528139506444659	0.0188215809552059	897544.916674125	174.803855524653	126.645833333333	45.7708333333333
125.645833333333	53.8125	0.0526986782322543	0.0174485292445873	897301.289490316	175.010868672277	126.645833333333	45.7708333333333
125.6875	53.8125	0.0530805271897546	0.0176629806679069	897067.543524397	175.217983284468	126.645833333333	45.7708333333333
125.729166666667	53.8125	0.0536028676246691	0.0178040650122058	896843.686574953	175.425195235198	126.645833333333	45.7708333333333
125.770833333333	53.8125	0.0540505009259195	0.0179190990134041	896629.726118236	175.632500385605	126.645833333333	45.7708333333333
125.8125	53.8125	0.0535104009095253	0.0170487432334747	896425.669306951	175.839894584519	126.645833333333	45.7708333333333
125.854166666667	53.8125	0.0531942192832717	0.0170824387640859	896231.522969068	176.047373668992	126.645833333333	45.7708333333333
125.895833333333	53.8125	0.0529915659586832	0.016456187634082	896047.293606701	176.254933464836	126.645833333333	45.7708333333333
125.9375	53.8125	0.0525885219240882	0.0158171487082896	895872.987395037	176.462569787159	126.645833333333	45.7708333333333
125.979166666667	53.8125	0.0526266134001689	0.0158832039732465	895708.610181318	176.670278440908	126.645833333333	45.7708333333333
126.020833333333	53.8125	0.0530208902184771	0.016668000330315	895554.167483865	176.878055221416	126.645833333333	45.7708333333333
126.0625	53.8125	0.0541379070258194	0.0193517170141585	895409.664491176	177.08589591495	126.645833333333	45.7708333333333
126.104166666667	53.8125	0.0534778058987276	0.0176716729383265	895275.106061055	177.293796299262	126.645833333333	45.7708333333333
126.145833333333	53.8125	0.053531102846681	0.0184245930018411	895150.496719811	177.501752144147	126.645833333333	45.7708333333333
126.1875	53.8125	0.0535169487518595	0.0176768567299375	895035.840661506	177.709759211996	126.645833333333	45.7708333333333
126.229166666667	53.8125	0.0529762451960883	0.0172101281700739	894931.141747256	177.917813258357	126.645833333333	45.7708333333333
126.270833333333	53.8125	0.0529076903987504	0.0174978639750871	894836.403504587	178.125910032502	126.645833333333	45.7708333333333
126.3125	53.8125	0.0534321416153049	0.0180089513670657	894751.62912685	178.334045277983	126.645833333333	45.7708333333333
126.354166666667	53.8125	0.0544813404459692	0.0210111912277657	894676.821472688	178.542214733204	126.645833333333	45.7708333333333
126.395833333333	53.8125	0.0539991823576677	0.0192857008557237	894611.983065554	178.750414131989	126.645833333333	45.7708333333333
126.4375	53.8125	0.0539740674552482	0.0187955552502417	894557.116093299	178.958639204147	126.645833333333	45.7708333333333
126.479166666667	53.8125	0.0535982309015898	0.0175470420870071	894512.222407797	179.166885676045	126.645833333333	45.7708333333333
126.520833333333	53.8125	0.0535673277641525	0.0170577308095158	894477.303524642	179.375149271183	126.645833333333	45.7708333333333
120.020833333333	53.7708333333333	0.044897875925498	0.013469859925642	1092484.40271402	144.769159004408	128.0625	45.4375
120.0625	53.7708333333333	0.0468443859164977	0.013644158469701	1090902.50189821	144.91950498982	128.0625	45.4375
120.104166666667	53.7708333333333	0.0466631279284443	0.0135757564875552	1089326.50817869	145.070239319454	128.0625	45.4375
120.145833333333	53.7708333333333	0.0454834378717551	0.0143315898279808	1087756.44772006	145.221362220827	128.0625	45.4375
120.1875	53.7708333333333	0.046903630800688	0.014706692916162	1086192.34673868	145.372873905643	128.0625	45.4375
120.229166666667	53.7708333333333	0.0467873487401704	0.0145274507114104	1084634.23150163	145.524774569595	128.0625	45.4375
120.270833333333	53.7708333333333	0.0471469076380841	0.0152839872836881	1083082.1283256	145.677064392163	128.0625	45.4375
120.3125	53.7708333333333	0.0464372361747874	0.0138203701175508	1081536.0635758	145.829743536406	128.0625	45.4375
120.354166666667	53.7708333333333	0.0468758548377408	0.0155907280088982	1079996.06366485	145.982812148758	128.0625	45.4375
120.395833333333	53.7708333333333	0.0471815007057486	0.0147649967161891	1078462.15505161	146.136270358823	128.0625	45.4375
120.4375	53.7708333333333	0.0470937477760099	0.0152934392526365	1076934.36424005	146.290118279171	128.0625	45.4375
120.479166666667	53.7708333333333	0.0470888134327586	0.0166464034567957	1075412.71777803	146.444356005131	128.0625	45.4375
120.520833333333	53.7708333333333	0.047150797355793	0.0165003651287757	1073897.24225614	146.598983614584	128.0625	45.4375
120.5625	53.7708333333333	0.0470261417442174	0.0165233527013653	1072387.96430644	146.754001167759	128.0625	45.4375
120.604166666667	53.7708333333333	0.0471062050236363	0.0164424002767854	1070884.91060123	146.909408707024	128.0625	45.4375
120.645833333333	53.7708333333333	0.0472158114310261	0.0173491806052959	1069388.10785178	147.065206256683	128.0625	45.4375
120.6875	53.7708333333333	0.0471955017835057	0.0164744604005633	1067897.58280707	147.221393822764	128.0625	45.4375
120.729166666667	53.7708333333333	0.0466557351699146	0.0142184352041009	1066413.36225244	147.377971392819	128.0625	45.4375
120.770833333333	53.7708333333333	0.0468080236988976	0.0155684455714912	1064935.4730083	147.534938935711	128.0625	45.4375
120.8125	53.7708333333333	0.0466775219554805	0.0165149618275522	1063463.94192875	147.692296401412	128.0625	45.4375
120.854166666667	53.7708333333333	0.0472522784309438	0.0186233600912255	1061998.79590023	147.850043720792	128.0625	45.4375
120.895833333333	53.7708333333333	0.0477428804255807	0.0189553890671622	1010411.03233879	147.819443116595	127.8125	45.8541666666667
120.9375	53.7708333333333	0.0477706273324756	0.0191592032742672	1059087.76669541	148.166707547348	128.0625	45.4375
120.979166666667	53.7708333333333	0.0481006501709247	0.0186719796956474	1007498.03907357	148.149024082394	127.8125	45.8541666666667
121.020833333333	53.7708333333333	0.0475624105743748	0.0181564922423381	1006051.62162824	148.314457131874	127.8125	45.8541666666667
121.0625	53.7708333333333	0.0471325777047704	0.0173079930630364	1004611.96298632	148.480318367891	127.8125	45.8541666666667
121.104166666667	53.7708333333333	0.0469445581299041	0.016480611097959	1053343.51516129	148.804708234728	128.0625	45.4375
121.145833333333	53.7708333333333	0.0471720481758209	0.0171540317645008	1051923.81972933	148.965180946675	128.0625	45.4375
121.1875	53.7708333333333	0.0471674639104663	0.0171884167002149	1050510.72543271	149.126042247001	128.0625	45.4375
121.229166666667	53.7708333333333	0.0481168173296875	0.0181338556209501	998921.507820528	149.148041341556	127.8125	45.8541666666667
121.270833333333	53.7708333333333	0.0477015738655755	0.0165337772558332	997516.086953297	149.316040417583	127.8125	45.8541666666667
121.3125	53.7708333333333	0.0482394284208478	0.0176152610604568	996117.602567638	149.484466268956	127.8125	45.8541666666667
121.354166666667	53.7708333333333	0.0492417280822608	0.0182380043457963	972833.093877645	154.673237478314	126.6875	45.7291666666667
121.395833333333	53.7708333333333	0.0492792953869781	0.0178030635528058	968518.164075357	154.573581771618	126.729166666667	45.7708333333333
121.4375	53.7708333333333	0.0481544331416096	0.0171064175364314	991964.06530382	149.9923011108	127.8125	45.8541666666667
121.479166666667	53.7708333333333	0.0498951960027995	0.0186923602100876	969342.347952004	155.211185602367	126.6875	45.7291666666667
121.520833333333	53.7708333333333	0.0497900810513751	0.0179630536998045	968194.390912918	155.391280624133	126.6875	45.7291666666667
121.5625	53.7708333333333	0.0486981729264689	0.016907196965869	967054.293466176	155.571763042928	126.6875	45.7291666666667
121.604166666667	53.7708333333333	0.048579447476646	0.0172750528437379	965922.083796553	155.752631555858	126.6875	45.7291666666667
121.645833333333	53.7708333333333	0.0493583938291026	0.0183494797946804	964797.790025247	155.933884828499	126.6875	45.7291666666667
121.6875	53.7708333333333	0.0501653191716604	0.0187715239026515	958219.993863678	156.202894455563	126.645833333333	45.7708333333333
121.729166666667	53.7708333333333	0.0506080681087389	0.0193140213574434	957115.471744627	156.385872852096	126.645833333333	45.7708333333333
121.770833333333	53.7708333333333	0.0512313475089169	0.0195623735623791	956018.997116349	156.569234847019	126.645833333333	45.7708333333333
121.8125	53.7708333333333	0.0499721303074485	0.0183657665828262	954930.598040656	156.75297894298	126.645833333333	45.7708333333333
121.854166666667	53.7708333333333	0.0501136449405272	0.0176339558817503	953850.302499891	156.93710360975	126.645833333333	45.7708333333333
121.895833333333	53.7708333333333	0.0497879104750379	0.0169363027573869	952778.138394105	157.121607284096	126.645833333333	45.7708333333333
121.9375	53.7708333333333	0.0489546963504214	0.0163376670583904	951714.133538212	157.306488369671	126.645833333333	45.7708333333333
121.979166666667	53.7708333333333	0.0498441156499122	0.0169284058130944	950658.315659124	157.491745236898	126.645833333333	45.7708333333333
122.020833333333	53.7708333333333	0.0505346573153322	0.0179556333279594	949610.712392866	157.677376222873	126.645833333333	45.7708333333333
122.0625	53.7708333333333	0.0504971352442562	0.0181841182023405	948571.351281692	157.863379631257	126.645833333333	45.7708333333333
122.104166666667	53.7708333333333	0.0504863124804618	0.0186194570941434	947540.25977117	158.049753732185	126.645833333333	45.7708333333333
122.145833333333	53.7708333333333	0.0510553167841079	0.0187434492178256	946517.465207253	158.236496762181	126.645833333333	45.7708333333333
122.1875	53.7708333333333	0.0490930309286174	0.0160897084418879	950914.980376571	158.324525125693	126.6875	45.7291666666667
122.229166666667	53.7708333333333	0.0489135447031274	0.0164164361001998	944496.87578735	158.611082386907	126.645833333333	45.7708333333333
122.270833333333	53.7708333333333	0.0489416401360365	0.0163421107670275	943499.135098703	158.798921285898	126.645833333333	45.7708333333333
122.3125	53.7708333333333	0.0489275572769946	0.0168710399610593	942509.799685393	158.987121722344	126.645833333333	45.7708333333333
122.354166666667	53.7708333333333	0.050049951175422	0.0182339327758424	941528.896350977	159.175681763577	126.645833333333	45.7708333333333
122.395833333333	53.7708333333333	0.0506641513229037	0.0186825211609542	940556.451781573	159.36459944291	126.645833333333	45.7708333333333
122.4375	53.7708333333333	0.0498159914560693	0.0176451949097803	939592.492542855	159.55387275959	126.645833333333	45.7708333333333
122.479166666667	53.7708333333333	0.0490251578328386	0.0167188497958583	938637.045077028	159.743499678756	126.645833333333	45.7708333333333
122.520833333333	53.7708333333333	0.0491140347718324	0.0162503621908059	937690.135699794	159.933478131412	126.645833333333	45.7708333333333
122.5625	53.7708333333333	0.0495395590096591	0.0164390627746666	936751.790597321	160.123806014394	126.645833333333	45.7708333333333
122.604166666667	53.7708333333333	0.0488768412244527	0.0162282028506011	935822.035823186	160.314481190355	126.645833333333	45.7708333333333
122.645833333333	53.7708333333333	0.0496541461680783	0.0172064208801165	934900.897295321	160.50550148775	126.645833333333	45.7708333333333
122.6875	53.7708333333333	0.0501255844598209	0.0172475686940426	933988.400792956	160.696864700828	126.645833333333	45.7708333333333
122.729166666667	53.7708333333333	0.0503749720916031	0.0177538214649482	933084.571953547	160.888568589638	126.645833333333	45.7708333333333
122.770833333333	53.7708333333333	0.0508218632467274	0.0189134744325457	932189.436269697	161.080610880031	126.645833333333	45.7708333333333
122.8125	53.7708333333333	0.0503404839357208	0.0182991311271432	931303.019086089	161.272989263681	126.645833333333	45.7708333333333
122.854166666667	53.7708333333333	0.049445942670298	0.0168645996398145	930425.345596391	161.465701398099	126.645833333333	45.7708333333333
122.895833333333	53.7708333333333	0.0489554048179779	0.0161423217062574	929556.440840174	161.658744906675	126.645833333333	45.7708333333333
122.9375	53.7708333333333	0.0490300095698541	0.0164057298217813	928696.329699828	161.852117378701	126.645833333333	45.7708333333333
122.979166666667	53.7708333333333	0.048745475603149	0.0164592398428944	927845.036897466	162.045816369426	126.645833333333	45.7708333333333
123.020833333333	53.7708333333333	0.0485132378702847	0.0161104403233454	927002.586991829	162.239839400101	126.645833333333	45.7708333333333
123.0625	53.7708333333333	0.0485567854273551	0.0165702268249195	926169.004375203	162.434183958044	126.645833333333	45.7708333333333
123.104166666667	53.7708333333333	0.0486859191313896	0.0168373900974006	925344.313270321	162.628847496702	126.645833333333	45.7708333333333
123.145833333333	53.7708333333333	0.0492405927109542	0.0167699161395181	924528.537727271	162.82382743573	126.645833333333	45.7708333333333
123.1875	53.7708333333333	0.0495983437346028	0.0171756509118528	923721.701620411	163.019121161069	126.645833333333	45.7708333333333
123.229166666667	53.7708333333333	0.0502763646928878	0.0181261965271174	922923.828645285	163.214726025041	126.645833333333	45.7708333333333
123.270833333333	53.7708333333333	0.0513836264770939	0.0183793614233818	922134.942315531	163.410639346443	126.645833333333	45.7708333333333
123.3125	53.7708333333333	0.0507509430920613	0.0181658726642786	921355.065959815	163.606858410658	126.645833333333	45.7708333333333
123.354166666667	53.7708333333333	0.0507074026060716	0.0182039741609622	920584.222718751	163.803380469762	126.645833333333	45.7708333333333
123.395833333333	53.7708333333333	0.0517195198304086	0.0192554181859187	919822.435541836	164.000202742654	126.645833333333	45.7708333333333
123.4375	53.7708333333333	0.0509575827067445	0.0182604500863433	919069.72718439	164.197322415182	126.645833333333	45.7708333333333
123.479166666667	53.7708333333333	0.0497474810302421	0.016861068665075	918326.120204504	164.394736640278	126.645833333333	45.7708333333333
123.520833333333	53.7708333333333	0.0491171647649594	0.0165216828237181	917591.636959997	164.592442538113	126.645833333333	45.7708333333333
123.5625	53.7708333333333	0.0495209636444565	0.0171097136865272	916866.29960538	164.790437196244	126.645833333333	45.7708333333333
123.604166666667	53.7708333333333	0.0499613003149219	0.0178645165916249	916150.130088839	164.988717669779	126.645833333333	45.7708333333333
123.645833333333	53.7708333333333	0.0493911851954373	0.0166986175618233	915443.15014921	165.18728098155	126.645833333333	45.7708333333333
123.6875	53.7708333333333	0.049127512678589	0.0171280395477775	914745.381312989	165.38612412229	126.645833333333	45.7708333333333
123.729166666667	53.7708333333333	0.0499312583597323	0.0181773940173182	914056.844891339	165.585244050821	126.645833333333	45.7708333333333
123.770833333333	53.7708333333333	0.049890584703463	0.0184733940710579	913377.561977117	165.78463769425	126.645833333333	45.7708333333333
123.8125	53.7708333333333	0.0515656356999796	0.0192853161131551	912707.553441917	165.984301948173	126.645833333333	45.7708333333333
123.854166666667	53.7708333333333	0.0500555859700631	0.0173870827783124	912046.839933123	166.184233676889	126.645833333333	45.7708333333333
123.895833333333	53.7708333333333	0.0489961792396245	0.0165336518730439	911395.441870981	166.384429713618	126.645833333333	45.7708333333333
123.9375	53.7708333333333	0.0490178103240201	0.0166406325926255	910753.379445693	166.584886860732	126.645833333333	45.7708333333333
123.979166666667	53.7708333333333	0.0493190320043516	0.0177170981965237	910120.672614522	166.785601889991	126.645833333333	45.7708333333333
124.020833333333	53.7708333333333	0.050257085834938	0.0189552272107457	909497.341098917	166.986571542791	126.645833333333	45.7708333333333
124.0625	53.7708333333333	0.0490588405589099	0.0182720502663943	908883.404381666	167.187792530415	126.645833333333	45.7708333333333
124.104166666667	53.7708333333333	0.0486127737988001	0.017183721768059	908278.88170406	167.389261534298	126.645833333333	45.7708333333333
124.145833333333	53.7708333333333	0.0473699362464095	0.0153770274698407	974113.644029196	160.385542723263	128.3125	45.4375
124.1875	53.7708333333333	0.0477212757451431	0.0140428763045442	973195.575898975	160.57034450976	128.3125	45.4375
124.229166666667	53.7708333333333	0.0471148215813531	0.0127305044591612	972285.871463508	160.755462988298	128.3125	45.4375
124.270833333333	53.7708333333333	0.0473461818118193	0.014612767167677	971384.554501956	160.9408961387	128.3125	45.4375
124.3125	53.7708333333333	0.0474166896483901	0.0158715185751696	970491.648661905	161.126641911379	128.3125	45.4375
124.354166666667	53.7708333333333	0.0482512614402495	0.0167567786874013	969607.1774567	161.312698227352	128.3125	45.4375
124.395833333333	53.7708333333333	0.0485774058749729	0.0169261299438501	904312.380337533	168.806204117773	126.645833333333	45.7708333333333
124.4375	53.7708333333333	0.0485018988051704	0.0174377249994621	903783.832767529	169.00953429459	126.645833333333	45.7708333333333
124.479166666667	53.7708333333333	0.0483379609840458	0.0176096133579712	903264.861085672	169.213081324731	126.645833333333	45.7708333333333
124.520833333333	53.7708333333333	0.0485910751317738	0.0175650681041064	902755.481967765	169.416841607374	126.645833333333	45.7708333333333
124.5625	53.7708333333333	0.0485115869316878	0.0183174232751615	902255.7118186	169.620811515275	126.645833333333	45.7708333333333
124.604166666667	53.7708333333333	0.0496394571079173	0.0182867211083246	901765.566769441	169.824987395124	126.645833333333	45.7708333333333
124.645833333333	53.7708333333333	0.0484949210153005	0.0180052335590735	901285.062675544	170.029365567916	126.645833333333	45.7708333333333
124.6875	53.7708333333333	0.0487135867308817	0.0184351424407776	900814.215113721	170.23394232932	126.645833333333	45.7708333333333
124.729166666667	53.7708333333333	0.0485379997586871	0.0183802162594705	900353.039379911	170.438713950069	126.645833333333	45.7708333333333
[truncated: 63,938 more rows]
