# Supplementary material for: Genomic insights into local adaptation and future climate-induced vulnerability of a keystone forest tree in East Asia
Source: Nat Commun. 2022 Nov 1;13:6541. doi: 10.1038/s41467-022-34206-8 (PMC9626627; doi:10.1038/s41467-022-34206-8)
Supplement: Supplementary file 8 — Source Data [file 41467_2022_34206_MOESM8_ESM.zip › Source data/supplementary_figures/local&forward&reverse/future_ACCESS-CM2_126_2100_reverseOffsetGF_19bio.csv]

x1	y1	local	reverseOffset	predDist	bearing	x2	y2
123.479166666667	54.6458333333333	0.033681102257208	0.0120973206842178	797469.885556052	140.500682478347	130.395833333333	48.8958333333333
123.520833333333	54.6458333333333	0.0335617792142928	0.0115521925515081	795762.260371908	140.683368813859	130.395833333333	48.8958333333333
123.5625	54.6458333333333	0.0338425270017036	0.0114632391313582	794061.283436917	140.866767717319	130.395833333333	48.8958333333333
123.604166666667	54.6458333333333	0.033066665894469	0.0113543273122454	792366.998126418	141.050880973418	130.395833333333	48.8958333333333
123.645833333333	54.6458333333333	0.0328587702808758	0.0120585760734665	790679.448014936	141.235710333544	130.395833333333	48.8958333333333
123.6875	54.6458333333333	0.0323344297092386	0.0123178359494934	828439.057685753	141.940552768916	130.604166666667	48.5625
123.729166666667	54.6458333333333	0.0300137250000869	0.0110243270248211	828439.057685756	141.940552768916	130.645833333333	48.5625
123.770833333333	54.6458333333333	0.0301332406499369	0.0113831660154522	628207.045150711	155.839259106612	127.3125	49.4375
123.8125	54.6458333333333	0.0306774913633531	0.0111012042852485	627111.608106975	156.096778286975	127.3125	49.4375
123.854166666667	54.6458333333333	0.0295848446470498	0.0113750891618563	811446.976666662	144.498703849499	130.229166666667	48.5208333333333
123.895833333333	54.6458333333333	0.0324888016420901	0.012573307353908	820231.707528781	142.846921024723	130.604166666667	48.5625
123.9375	54.6458333333333	0.0323448275673205	0.0125188636871958	829417.853676268	153.620287712859	128.854166666667	47.8541666666667
123.979166666667	54.6458333333333	0.0320636830142271	0.0125701932942537	775722.739391116	141.044719538277	130.645833333333	49.0208333333333
124.020833333333	54.6458333333333	0.0333252345259116	0.011344587419031	775801.867228093	142.931670634809	130.395833333333	48.8958333333333
124.0625	54.6458333333333	0.0336036042924103	0.0108479383068996	774184.108316391	143.123749412624	130.395833333333	48.8958333333333
124.104166666667	54.6458333333333	0.0333602514741654	0.0120410752195729	772573.576570651	143.316561111131	130.395833333333	48.8958333333333
124.145833333333	54.6458333333333	0.0338143187884899	0.0113822639194909	822399.29776497	154.826783311394	128.8125	47.8541666666667
124.1875	54.6458333333333	0.0330529274217339	0.0113658350330891	769374.378037208	143.704388355623	130.395833333333	48.8958333333333
123.395833333333	54.6041666666667	0.0335509376604519	0.0114593192038056	797350.218411336	139.924937459778	130.395833333333	48.8958333333333
123.4375	54.6041666666667	0.0331565814952005	0.0116597008594974	795620.008978101	140.106545147048	130.395833333333	48.8958333333333
123.479166666667	54.6041666666667	0.0338560321963541	0.0105667198208742	793896.360581436	140.288870346049	130.395833333333	48.8958333333333
123.520833333333	54.6041666666667	0.0313937399543204	0.0123992182445497	820469.167817876	142.823774716442	130.229166666667	48.5208333333333
123.5625	54.6041666666667	0.0289801721686245	0.0104843418174059	827660.813923894	142.6306230951	130.354166666667	48.4791666666667
123.604166666667	54.6041666666667	0.0291167028209572	0.0111843866408138	817228.808660138	143.19101635997	130.229166666667	48.5208333333333
123.645833333333	54.6041666666667	0.032520358659388	0.0124871631004074	826462.554640119	141.563341397143	130.604166666667	48.5625
123.6875	54.6041666666667	0.0321930185740377	0.0124467536286741	824792.00574125	141.743035993542	130.604166666667	48.5625
123.729166666667	54.6041666666667	0.0321385197740737	0.0123552047486235	823128.100182396	141.9233910169	130.604166666667	48.5625
123.770833333333	54.6041666666667	0.0322841855566436	0.0122174944863002	821470.878877134	142.104407826849	130.604166666667	48.5625
123.8125	54.6041666666667	0.0319543212512985	0.012152387843707	822099.644422871	142.641143817102	130.5625	48.5208333333333
123.854166666667	54.6041666666667	0.0331197526819724	0.011701858580062	818176.653503416	142.468432082329	130.604166666667	48.5625
123.895833333333	54.6041666666667	0.0334309964691309	0.0120360832415102	825265.199217567	153.478013851745	128.8125	47.8541666666667
123.9375	54.6041666666667	0.0328800850927725	0.012468113052792	824067.056457957	153.678580851548	128.8125	47.8541666666667
123.979166666667	54.6041666666667	0.0320063903373965	0.0128541785186631	820992.580806346	153.352997517094	128.895833333333	47.8958333333333
124.020833333333	54.6041666666667	0.0317434276746071	0.012976759225996	819789.194096635	153.5542609617	128.895833333333	47.8958333333333
124.0625	54.6041666666667	0.0298875975448437	0.011425614100298	814314.978420792	153.631155594162	128.895833333333	47.9375
124.104166666667	54.6041666666667	0.0294164148412217	0.0110055699309604	835018.001357439	153.525554685567	129.0625	47.7708333333333
124.145833333333	54.6041666666667	0.0312985269185036	0.012524200081564	816230.064114671	154.161291314185	128.895833333333	47.8958333333333
124.1875	54.6041666666667	0.03168035477989	0.0118336558145108	795341.736810891	145.836249828625	130.229166666667	48.5208333333333
123.0625	54.5625	0.0335064400332065	0.0106980731687446	847024.067305078	138.911989927319	130.604166666667	48.5625
123.104166666667	54.5625	0.0338999952733395	0.0110746029494848	845255.661932671	139.082870174208	130.604166666667	48.5625
123.145833333333	54.5625	0.0334853659901279	0.0108529567446497	843493.342538583	139.254395937817	130.604166666667	48.5625
123.1875	54.5625	0.0343867109729113	0.0123754705648877	830945.74336831	139.941736971472	130.4375	48.6041666666667
123.229166666667	54.5625	0.0336937333493367	0.0113550534850801	800830.146481171	138.989981482884	130.395833333333	48.8958333333333
123.270833333333	54.5625	0.0336732330350594	0.0100893625431706	838243.289196998	139.772864319209	130.604166666667	48.5625
123.3125	54.5625	0.0317069802589095	0.0118466334038241	795583.878658444	141.926547493837	129.979166666667	48.7291666666667
123.354166666667	54.5625	0.0329773870001207	0.010704684575063	834774.399912307	140.121770061667	130.604166666667	48.5625
123.395833333333	54.5625	0.0312650843472797	0.0123097058474499	835106.575341686	142.416803679181	130.270833333333	48.3958333333333
123.4375	54.5625	0.0314041841585856	0.0124111982417959	828939.425524438	141.893862250307	130.354166666667	48.4791666666667
123.479166666667	54.5625	0.031275875855211	0.0115622967280063	831832.159673964	142.777406166095	130.270833333333	48.3958333333333
123.520833333333	54.5625	0.0321489809689534	0.0112630286208175	827912.801110349	140.827466961962	130.604166666667	48.5625
123.5625	54.5625	0.0320394860823468	0.0117629931298228	826213.506357712	141.00554348852	130.604166666667	48.5625
123.604166666667	54.5625	0.0315618108108803	0.0117799028463315	826716.49918425	141.539901242016	130.5625	48.5208333333333
123.645833333333	54.5625	0.0322721589163497	0.0120228952330502	822834.526612659	141.363690269973	130.604166666667	48.5625
123.6875	54.5625	0.032113212698313	0.0119146948749666	821154.923419883	141.543763540466	130.604166666667	48.5625
123.729166666667	54.5625	0.0318785162914771	0.0121436965343577	819481.966170501	141.724505356679	130.604166666667	48.5625
123.770833333333	54.5625	0.0330200046879064	0.0110027121681264	817815.696197725	141.905917148541	130.604166666667	48.5625
123.8125	54.5625	0.033619839734096	0.0108988805490705	816156.155005288	142.088000313512	130.604166666667	48.5625
123.854166666667	54.5625	0.0325833347714715	0.0119210731160274	814503.384265772	142.270756215841	130.604166666667	48.5625
123.895833333333	54.5625	0.0322119675598661	0.0123831471598251	802336.791655322	144.305930961351	130.229166666667	48.5208333333333
123.9375	54.5625	0.0334149969680999	0.0118295552620134	811218.321669515	142.638291519011	130.604166666667	48.5625
123.979166666667	54.5625	0.0327098312531115	0.0124792741449036	809586.113986202	142.823073475508	130.604166666667	48.5625
124.020833333333	54.5625	0.031605781275219	0.0129133932521204	797651.681340495	144.877315424656	130.229166666667	48.5208333333333
124.0625	54.5625	0.0306578141615646	0.0111348118990109	612203.546059229	157.330380825274	127.3125	49.4375
124.104166666667	54.5625	0.0320154550284923	0.0111161684501913	811054.058009553	143.910623798963	130.5625	48.4791666666667
124.145833333333	54.5625	0.0305311302571761	0.0111926434544871	610149.046843563	157.864070457452	127.3125	49.4375
124.1875	54.5625	0.0309256518475348	0.0109893751193331	609139.264512017	158.132171416054	127.3125	49.4375
124.229166666667	54.5625	0.0301986245048335	0.0111773532009932	827283.99343553	153.983704116399	129.0625	47.7708333333333
122.895833333333	54.5208333333333	0.0333270839923267	0.0110422929687745	850703.860542871	138.028055843924	130.604166666667	48.5625
122.9375	54.5208333333333	0.0347770383073749	0.0114512566202285	1101300.92980505	155.392580417449	128.770833333333	45.3541666666667
122.979166666667	54.5208333333333	0.0321771851762988	0.0117895073598683	847106.887855357	138.365811479246	130.604166666667	48.5625
123.020833333333	54.5208333333333	0.0315783272983758	0.0116403359233113	846577.825776307	140.628598584836	130.270833333333	48.3958333333333
123.0625	54.5208333333333	0.0320518234970129	0.0111144877641291	843533.781444609	138.706154843242	130.604166666667	48.5625
123.104166666667	54.5208333333333	0.034595248961213	0.0111734979533373	830901.303072088	139.386134306208	130.4375	48.6041666666667
123.145833333333	54.5208333333333	0.0343507606194167	0.0124389565097572	829148.074242581	139.560833690079	130.4375	48.6041666666667
123.1875	54.5208333333333	0.0340634890218177	0.0115140459880956	827401.118725096	139.736201643248	130.4375	48.6041666666667
123.229166666667	54.5208333333333	0.0313241587742222	0.0126886662997419	630538.343783541	149.213640950854	127.6875	49.5625
123.270833333333	54.5208333333333	0.028866097621221	0.0108197249756266	836460.407605974	139.39466634856	130.645833333333	48.5625
123.3125	54.5208333333333	0.0297418438987724	0.0105934451498504	834707.467555673	139.568435328687	130.645833333333	48.5625
123.354166666667	54.5208333333333	0.0318833092932454	0.0115433554623353	831220.348925937	139.917955378534	130.604166666667	48.5625
123.395833333333	54.5208333333333	0.031237826266863	0.011306787695313	831435.789909965	142.222972517483	130.270833333333	48.3958333333333
123.4375	54.5208333333333	0.031439658379175	0.0112921759382292	829786.31570948	142.403356267659	130.270833333333	48.3958333333333
123.479166666667	54.5208333333333	0.0318293683362532	0.0118112313240497	826037.176184068	140.447217101726	130.604166666667	48.5625
123.520833333333	54.5208333333333	0.0329299975330283	0.0107984451089387	824322.281714547	140.624972978276	130.604166666667	48.5625
123.5625	54.5208333333333	0.0321155966590465	0.0114299388673908	822613.870062123	140.80339928541	130.604166666667	48.5625
123.604166666667	54.5208333333333	0.0320988154005462	0.0115154177534227	820911.982260188	140.982497648039	130.604166666667	48.5625
123.645833333333	54.5208333333333	0.0335947925958342	0.0109743160247554	819216.659524591	141.162269661534	130.604166666667	48.5625
123.6875	54.5208333333333	0.0339268179751918	0.0111910240350158	817527.943252246	141.342716890997	130.604166666667	48.5625
123.729166666667	54.5208333333333	0.0336745389197914	0.0115925873410901	815845.875019668	141.523840870516	130.604166666667	48.5625
123.770833333333	54.5208333333333	0.0337247693599201	0.0115389281048326	803625.405627415	142.262525449219	130.4375	48.6041666666667
123.8125	54.5208333333333	0.0344877553640107	0.0125759055411752	801977.502947032	142.448125327929	130.4375	48.6041666666667
123.854166666667	54.5208333333333	0.0339004321003781	0.0115649526519382	800336.542356949	142.634419486376	130.4375	48.6041666666667
123.895833333333	54.5208333333333	0.0332579774494908	0.0117010937413524	798702.567182358	142.821409247768	130.4375	48.6041666666667
123.9375	54.5208333333333	0.0344741197629872	0.0123397006387333	797075.620917419	143.009095897153	130.4375	48.6041666666667
123.979166666667	54.5208333333333	0.0339197877704981	0.0112805208789156	805895.424976845	142.624878310408	130.604166666667	48.5625
124.020833333333	54.5208333333333	0.031954686009211	0.0123719993975902	806572.233512851	143.17161960474	130.5625	48.5208333333333
124.0625	54.5208333333333	0.0318947880925649	0.0123717141482888	804958.458278344	143.358487154474	130.5625	48.5208333333333
124.104166666667	54.5208333333333	0.032068588797041	0.0122677326733806	801013.369675538	143.184647237812	130.604166666667	48.5625
124.145833333333	54.5208333333333	0.033312601918178	0.0118523762186092	799400.106891116	143.372615726164	130.604166666667	48.5625
124.1875	54.5208333333333	0.0324868892896834	0.0128344345072327	797793.960860834	143.561275573686	130.604166666667	48.5625
124.229166666667	54.5208333333333	0.0321689138205815	0.0131123387256523	796194.975179263	143.750627881917	130.604166666667	48.5625
124.270833333333	54.5208333333333	0.0322904008691685	0.0130468521048256	794603.193595674	143.940673711106	130.604166666667	48.5625
124.3125	54.5208333333333	0.0324667709500782	0.0129082534098361	793018.660011644	144.131414079372	130.604166666667	48.5625
122.8125	54.4791666666667	0.0315132091878676	0.0116785291309525	851678.452115032	139.564868466577	130.270833333333	48.3958333333333
122.854166666667	54.4791666666667	0.0320263071458521	0.0114696373097794	865750.276695155	137.701964594463	130.729166666667	48.4375
122.895833333333	54.4791666666667	0.0314738089673522	0.0116044963455676	863935.527577358	137.867586665216	130.729166666667	48.4375
122.9375	54.4791666666667	0.0337834983076672	0.0112648595889212	845450.623471054	137.9883251831	130.604166666667	48.5625
122.979166666667	54.4791666666667	0.0347142582971153	0.0108403188585027	1095960.2772791	155.453655589528	128.770833333333	45.3541666666667
123.020833333333	54.4791666666667	0.0333584872391024	0.0102719766642257	841847.26098969	138.327858692728	130.604166666667	48.5625
123.0625	54.4791666666667	0.0321460104524023	0.0112907097594255	840054.561345698	138.498608424369	130.604166666667	48.5625
123.104166666667	54.4791666666667	0.0342714132721026	0.0120804344938831	827385.938285849	139.178235818311	130.4375	48.6041666666667
123.145833333333	54.4791666666667	0.0340462683660915	0.0129748281915394	825623.492846792	139.353228189719	130.4375	48.6041666666667
123.1875	54.4791666666667	0.0342844126041276	0.0111493978293134	823867.31828776	139.52889681618	130.4375	48.6041666666667
123.229166666667	54.4791666666667	0.0334329375660784	0.0098429951997421	832944.554402422	139.188206894047	130.604166666667	48.5625
123.270833333333	54.4791666666667	0.0310181880648964	0.0119043482689474	840272.643038324	139.025215960889	130.729166666667	48.5208333333333
123.3125	54.4791666666667	0.0311805746308203	0.0118408653313277	838504.693433959	139.197695722988	130.729166666667	48.5208333333333
123.354166666667	54.4791666666667	0.0286885886406089	0.0103910154456969	834987.332579972	139.544629180659	130.6875	48.5208333333333
123.395833333333	54.4791666666667	0.0313023409810961	0.0119106943206669	827774.68452836	142.02742093512	130.270833333333	48.3958333333333
123.4375	54.4791666666667	0.0322058188690504	0.011338524359659	824196.81057098	140.065197954687	130.604166666667	48.5625
123.479166666667	54.4791666666667	0.0335394576466695	0.010456822186592	822466.300354267	140.242613767905	130.604166666667	48.5625
123.520833333333	54.4791666666667	0.0334268333479228	0.0111708654779781	820742.231657513	140.420706275185	130.604166666667	48.5625
123.5625	54.4791666666667	0.0331606019043336	0.0111677558476556	819024.645723192	140.59947720466	130.604166666667	48.5625
123.604166666667	54.4791666666667	0.032852408379243	0.0107682597699864	817313.58398353	140.778928255715	130.604166666667	48.5625
123.645833333333	54.4791666666667	0.0323549237140834	0.0117369394359806	815609.088059199	140.959061098243	130.604166666667	48.5625
123.6875	54.4791666666667	0.0326150310683911	0.0108666053739398	813911.199757958	141.139877371897	130.604166666667	48.5625
123.729166666667	54.4791666666667	0.0336348019843209	0.0113475132051114	812219.961073221	141.321378685331	130.604166666667	48.5625
123.770833333333	54.4791666666667	0.0334759821970678	0.0118607092549891	799962.501233267	142.060279700039	130.4375	48.6041666666667
123.8125	54.4791666666667	0.0342951154865302	0.0126954332534534	798305.390780656	142.246304688045	130.4375	48.6041666666667
123.854166666667	54.4791666666667	0.0344236793567312	0.0126808078002445	796655.226632623	142.433032862899	130.4375	48.6041666666667
123.895833333333	54.4791666666667	0.0337642647027453	0.012991994931511	795012.05258303	142.620465623911	130.4375	48.6041666666667
123.9375	54.4791666666667	0.0329831497859667	0.0118298696378865	793375.912601138	142.808604332078	130.4375	48.6041666666667
123.979166666667	54.4791666666667	0.0337042703409501	0.0114850952274148	802214.545546287	142.424858385414	130.604166666667	48.5625
124.020833333333	54.4791666666667	0.032838536500197	0.0115679636263618	800571.045258713	142.61119725286	130.604166666667	48.5625
124.0625	54.4791666666667	0.0336924811771377	0.0114923382596396	788510.139341174	143.377269156854	130.4375	48.6041666666667
124.104166666667	54.4791666666667	0.0330592380608157	0.0115891565324734	797305.06443835	142.985966380383	130.604166666667	48.5625
124.145833333333	54.4791666666667	0.0325116851729583	0.0128004454938513	795682.671252295	143.174399189935	130.604166666667	48.5625
124.1875	54.4791666666667	0.0329038432329096	0.0126444504334615	794067.401390965	143.363532463804	130.604166666667	48.5625
124.229166666667	54.4791666666667	0.0320932907196952	0.0125227279744893	782332.233185061	145.463728369972	130.229166666667	48.5208333333333
124.270833333333	54.4791666666667	0.0303365031998073	0.011241339388424	817765.427370197	153.903280836442	129.0625	47.7708333333333
124.3125	54.4791666666667	0.0307979791107756	0.0111787895745373	790858.408148622	143.743905061647	130.645833333333	48.5625
124.354166666667	54.4791666666667	0.030118777718166	0.0113161550466758	596554.611804845	158.897569355751	127.3125	49.4375
124.395833333333	54.4791666666667	0.0296906044949653	0.0112628358640587	787678.439319875	144.127093067463	130.645833333333	48.5625
122.8125	54.4375	0.0314393645333081	0.0115299457188718	864154.867563162	137.33063489047	130.729166666667	48.4375
122.854166666667	54.4375	0.0334984537266659	0.0108255375702765	845655.609409081	137.440959403126	130.604166666667	48.5625
122.895833333333	54.4375	0.0345089258795907	0.010613137057364	1094011.78723493	155.030937343291	128.770833333333	45.3541666666667
122.9375	54.4375	0.0346547752556849	0.0111589350400756	1092873.96921679	155.192083056289	128.770833333333	45.3541666666667
122.979166666667	54.4375	0.0344061367993998	0.0115514483199867	1091743.05986795	155.353529406794	128.770833333333	45.3541666666667
123.020833333333	54.4375	0.0343313681079111	0.0110489949163905	1090619.08103359	155.515275491465	128.770833333333	45.3541666666667
123.0625	54.4375	0.0337212855640756	0.0116907028583396	1089502.05451452	155.677320387853	128.770833333333	45.3541666666667
123.104166666667	54.4375	0.0337014958881114	0.0111389310073023	1018710.90543383	155.19596341521	128.604166666667	45.9791666666667
123.145833333333	54.4375	0.0329718485640445	0.0104447048182573	833000.890420288	138.633326972219	130.604166666667	48.5625
123.1875	54.4375	0.0329249546312491	0.010325653963981	831217.215383703	138.806325967303	130.604166666667	48.5625
123.229166666667	54.4375	0.0320663640448104	0.0106201409228513	829439.695006112	138.979996275157	130.604166666667	48.5625
123.270833333333	54.4375	0.029191479782807	0.0103639168589031	834790.680085019	138.460997282248	130.770833333333	48.5625
123.3125	54.4375	0.029962226361877	0.0105411943995682	827668.36952225	139.154339880523	130.645833333333	48.5625
123.354166666667	54.4375	0.0315209415923882	0.0116009689454273	825797.543062535	141.649617103844	130.270833333333	48.3958333333333
123.395833333333	54.4375	0.0314382202512486	0.0113551968669096	824123.38767902	141.830130648438	130.270833333333	48.3958333333333
123.4375	54.4375	0.0315627800750928	0.0113876074562763	822455.941211769	142.011310055726	130.270833333333	48.3958333333333
123.479166666667	54.4375	0.0325603663928778	0.0106891231617576	818906.087890338	140.036225144969	130.604166666667	48.5625
123.520833333333	54.4375	0.0333081329668707	0.0105997581487077	817172.788007129	140.214648844306	130.604166666667	48.5625
123.5625	54.4375	0.0339692736039429	0.0118060249730849	804744.354350011	140.934573878826	130.4375	48.6041666666667
123.604166666667	54.4375	0.0329712076833428	0.0105743039867581	813725.676584958	140.573557490036	130.604166666667	48.5625
123.645833333333	54.4375	0.0335065342160592	0.0109082903368744	812011.948904561	140.754045958945	130.604166666667	48.5625
123.6875	54.4375	0.0332840425188129	0.0111412272795213	810304.82947329	140.935226157095	130.604166666667	48.5625
123.729166666667	54.4375	0.0345915554092664	0.0121151099312907	797983.021611424	141.670437642831	130.4375	48.6041666666667
123.770833333333	54.4375	0.0345430397202686	0.0122587460875101	796309.73442322	141.856172389794	130.4375	48.6041666666667
123.8125	54.4375	0.0340940199624654	0.0124045429002127	794643.353141201	142.042617816618	130.4375	48.6041666666667
123.854166666667	54.4375	0.0337137880430673	0.0135394654979494	792983.921846355	142.229775438702	130.4375	48.6041666666667
123.895833333333	54.4375	0.0335288071371985	0.0131742480045353	791331.484803645	142.417646733874	130.4375	48.6041666666667
123.9375	54.4375	0.0342260698076718	0.0119914868562488	789686.086460041	142.606233141526	130.4375	48.6041666666667
123.979166666667	54.4375	0.0336375760969661	0.0116187850411579	788047.771442466	142.795536061731	130.4375	48.6041666666667
124.020833333333	54.4375	0.0336474085210627	0.0116131355954962	786416.584555666	142.985556854357	130.4375	48.6041666666667
124.0625	54.4375	0.0333804504683486	0.0118258127928651	784792.57078002	143.176296838171	130.4375	48.6041666666667
124.104166666667	54.4375	0.0329580236346848	0.0114559675235933	793606.512407736	142.78542768457	130.604166666667	48.5625
124.145833333333	54.4375	0.0337210127781071	0.0109921477922173	791974.923968051	142.974320757272	130.604166666667	48.5625
124.1875	54.4375	0.03369538442856	0.0115666134670929	790350.464915872	143.163923510087	130.604166666667	48.5625
124.229166666667	54.4375	0.0324684574695246	0.0118292950781953	788733.179832371	143.354237193277	130.604166666667	48.5625
124.270833333333	54.4375	0.031658117965922	0.0116805899045122	795909.605244422	143.151347191452	130.729166666667	48.5208333333333
124.3125	54.4375	0.0313354586519761	0.0126294043576379	792681.215752049	143.530414406741	130.6875	48.5208333333333
124.354166666667	54.4375	0.030032265709274	0.0109075970517584	785520.310731757	143.737002141925	130.645833333333	48.5625
124.395833333333	54.4375	0.0294881968659609	0.0107403603868157	788733.179832371	143.354237193277	130.770833333333	48.5625
124.4375	54.4375	0.0292615882237289	0.010956845943783	787123.113466328	143.545263015301	130.770833333333	48.5625
124.479166666667	54.4375	0.0310083956997613	0.0126374454043268	785520.310731757	143.737002141925	130.770833333333	48.5625
122.270833333333	54.3958333333333	0.033074873523122	0.0105401275203125	868528.59538569	134.937253828788	130.604166666667	48.5625
122.3125	54.3958333333333	0.0312745565431736	0.0118790533405619	874299.628910432	134.462465086763	130.770833333333	48.5625
122.354166666667	54.3958333333333	0.031685064007435	0.0114530310763576	881344.147793051	135.344621624736	130.729166666667	48.4375
122.395833333333	54.3958333333333	0.0343312767032588	0.010648793453901	1104061.49413834	153.013215605647	128.770833333333	45.3541666666667
122.4375	54.3958333333333	0.0327908920971546	0.0109835609799799	860908.415401149	135.579120823418	130.604166666667	48.5625
122.479166666667	54.3958333333333	0.0318990101956403	0.0112899174261971	866615.49312479	135.096771245639	130.770833333333	48.5625
122.520833333333	54.3958333333333	0.0316146029743009	0.0113759767732853	873778.558932259	135.982471225099	130.729166666667	48.4375
122.854166666667	54.3958333333333	0.0342012967913771	0.0105529703264629	1090959.22375192	154.767664946686	128.770833333333	45.3541666666667
122.895833333333	54.3958333333333	0.0340398553949778	0.0109595411583811	1089808.9870549	154.929012966932	128.770833333333	45.3541666666667
122.9375	54.3958333333333	0.0339813307148507	0.0113640995020316	1088665.66004042	155.090666216524	128.770833333333	45.3541666666667
122.979166666667	54.3958333333333	0.0338858400189118	0.0114708394023226	1087529.26485825	155.252623811318	128.770833333333	45.3541666666667
123.020833333333	54.3958333333333	0.0342194030951722	0.0117083103401394	1086399.82361587	155.414884847808	128.770833333333	45.3541666666667
123.0625	54.3958333333333	0.0346446627614351	0.0117184649843939	1085277.35837684	155.577448403045	128.770833333333	45.3541666666667
123.104166666667	54.3958333333333	0.0337617851518649	0.0103534976233243	1079809.07156728	155.656229342458	128.770833333333	45.3958333333333
123.145833333333	54.3958333333333	0.0330763959399309	0.0106320388513919	829525.699228938	138.42281456117	130.604166666667	48.5625
123.1875	54.3958333333333	0.0315438726749264	0.0113595548104933	844413.070517451	138.634455868477	130.729166666667	48.4375
123.229166666667	54.3958333333333	0.0317138701273032	0.0112491672307371	842627.594260023	138.805673471695	130.729166666667	48.4375
123.270833333333	54.3958333333333	0.0315098457419516	0.0106940009283399	840848.215245387	138.977546459296	130.729166666667	48.4375
123.3125	54.3958333333333	0.0313262293474443	0.0111526183154818	822391.003153428	139.119944595218	130.604166666667	48.5625
123.354166666667	54.3958333333333	0.0327531467566052	0.00951594138081885	820622.90918496	139.29593440751	130.604166666667	48.5625
123.395833333333	54.3958333333333	0.0327262021227699	0.0106231634643295	818861.129347693	139.472611157769	130.604166666667	48.5625
123.4375	54.3958333333333	0.0332739643194265	0.010135026790459	817105.70505923	139.649976810306	130.604166666667	48.5625
123.479166666667	54.3958333333333	0.0332789462125198	0.0102657833475921	815356.677942549	139.828033303159	130.604166666667	48.5625
123.520833333333	54.3958333333333	0.0335515854861087	0.010889708236711	813614.089824943	140.006782547351	130.604166666667	48.5625
123.5625	54.3958333333333	0.0343942786463752	0.01137047917543	801148.566226192	140.726640600973	130.4375	48.6041666666667
123.604166666667	54.3958333333333	0.0337396624149892	0.0126469893466088	799438.749550983	140.909919723554	130.4375	48.6041666666667
123.645833333333	54.3958333333333	0.0337836179095267	0.0111972905329446	808425.38078077	140.547205476916	130.604166666667	48.5625
123.6875	54.3958333333333	0.0334851268913771	0.0108148773595674	806708.970978941	140.728744269592	130.604166666667	48.5625
123.729166666667	54.3958333333333	0.0341196551385371	0.011753922167269	794349.868765065	141.464041792117	130.4375	48.6041666666667
123.770833333333	54.3958333333333	0.0338280654657381	0.0131921940492578	792667.244796567	141.65018306158	130.4375	48.6041666666667
123.8125	54.3958333333333	0.0342739411900981	0.0140843663424509	790991.529404311	141.837044039526	130.4375	48.6041666666667
123.854166666667	54.3958333333333	0.0342132970049438	0.0141145024322018	789322.767135958	142.024626322437	130.4375	48.6041666666667
123.895833333333	54.3958333333333	0.0337920191453901	0.0136588453683558	787661.002729884	142.21293146915	130.4375	48.6041666666667
123.9375	54.3958333333333	0.0338144605343327	0.0136584143974817	786006.281113242	142.401960999951	130.4375	48.6041666666667
123.979166666667	54.3958333333333	0.0338457698088687	0.0129618645258424	784358.64739994	142.591716395681	130.4375	48.6041666666667
124.020833333333	54.3958333333333	0.0337803467489711	0.0116774411226676	782718.146888533	142.782199096821	130.4375	48.6041666666667
124.0625	54.3958333333333	0.0343604442179846	0.012315941745527	781084.825060058	142.973410502573	130.4375	48.6041666666667
124.104166666667	54.3958333333333	0.03265320737243	0.0111683641195051	789917.850032422	142.583010061761	130.604166666667	48.5625
124.145833333333	54.3958333333333	0.0337331138917605	0.011441302418869	788277.001197298	142.772359128748	130.604166666667	48.5625
124.1875	54.3958333333333	0.033663528618171	0.0116673574500776	776228.389171855	143.551430300759	130.4375	48.6041666666667
124.229166666667	54.3958333333333	0.0339380037042258	0.010953595452054	785016.753390432	143.153215611676	130.604166666667	48.5625
124.270833333333	54.3958333333333	0.0320346462238192	0.0121434014671133	783397.444751359	143.344725642304	130.604166666667	48.5625
124.3125	54.3958333333333	0.0291402963282054	0.0104883647772113	788277.001197298	142.772359128748	130.770833333333	48.5625
124.354166666667	54.3958333333333	0.0303137936999882	0.0111874145222144	781785.406798489	143.536958537873	130.645833333333	48.5625
124.395833333333	54.3958333333333	0.0300314206949425	0.0117998772073686	819200.217074157	153.66376339638	129.229166666667	47.6875
124.4375	54.3958333333333	0.0318852614611022	0.0124695195021098	800104.308218636	155.270303548131	128.895833333333	47.7708333333333
124.479166666667	54.3958333333333	0.0330477774802856	0.0115835724648662	767611.823151762	145.299766226684	130.395833333333	48.5625
124.520833333333	54.3958333333333	0.0338357617855142	0.0115554670971803	766075.026447062	145.499286043853	130.395833333333	48.5625
122.020833333333	54.3541666666667	0.0310430176150715	0.0114188398942763	884767.004427404	133.159360518896	130.770833333333	48.5625
122.0625	54.3541666666667	0.0323539287262911	0.0108045488637124	874948.865475618	133.932497489323	130.604166666667	48.5625
122.104166666667	54.3541666666667	0.032472541853159	0.0110365567329608	876593.41491802	134.281195180939	130.604166666667	48.5208333333333
122.145833333333	54.3541666666667	0.0309636042177635	0.0115288518678749	887672.276539844	134.349128533983	130.729166666667	48.4375
122.1875	54.3541666666667	0.0322841318068915	0.0107179962154072	869119.185779679	134.403826045697	130.604166666667	48.5625
122.229166666667	54.3541666666667	0.0329715102239621	0.0105042703637514	867186.369926825	134.562191791442	130.604166666667	48.5625
122.270833333333	54.3541666666667	0.034308322080162	0.0112260385614079	1103662.11694716	152.431381112478	128.770833333333	45.3541666666667
122.3125	54.3541666666667	0.0343581823881646	0.0110026188027386	1102411.62660161	152.588827152121	128.770833333333	45.3541666666667
122.354166666667	54.3541666666667	0.0332690383662381	0.0107958582155862	861419.653930415	135.041092772563	130.604166666667	48.5625
122.395833333333	54.3541666666667	0.0342256942991005	0.0103689918966724	1099930.51465875	152.904676650352	128.770833333333	45.3541666666667
122.4375	54.3541666666667	0.0340653209437356	0.010182985267493	1098699.93870499	153.063078854796	128.770833333333	45.3541666666667
122.479166666667	54.3541666666667	0.0341080222303719	0.0104670535378978	1093182.349827	153.130621771513	128.770833333333	45.3958333333333
122.520833333333	54.3541666666667	0.0342413524647416	0.0100174751212981	1096258.86078471	153.380834900942	128.770833333333	45.3541666666667
122.5625	54.3541666666667	0.0342975992453676	0.0103227088125304	1111091.05773666	154.052791009479	128.729166666667	45.1875
122.604166666667	54.3541666666667	0.034165834105437	0.0105539959565558	1093844.69984443	153.699855215508	128.770833333333	45.3541666666667
122.645833333333	54.3541666666667	0.0341003740579182	0.0103506993571757	1108733.86345571	154.369806847325	128.729166666667	45.1875
122.895833333333	54.3541666666667	0.0328289068504099	0.0105641150661487	837002.236857923	137.183708077414	130.604166666667	48.5625
122.9375	54.3541666666667	0.0328992419391825	0.010432805939091	835163.950875128	137.35315480756	130.604166666667	48.5625
122.979166666667	54.3541666666667	0.0339325206719478	0.0104026110220384	1078979.95273996	155.064778760244	128.770833333333	45.3958333333333
123.020833333333	54.3541666666667	0.0340311343098941	0.0108889773320907	1082183.98969532	155.313708528533	128.770833333333	45.3541666666667
123.0625	54.3541666666667	0.0345395334194975	0.0116817836606405	1081056.04731519	155.476792980205	128.770833333333	45.3541666666667
123.104166666667	54.3541666666667	0.0347777523487433	0.0113916019375618	1079935.126935	155.640182768097	128.770833333333	45.3541666666667
123.145833333333	54.3541666666667	0.0339679262351346	0.00994653979555702	1078821.25079268	155.80387692918	128.770833333333	45.3541666666667
123.1875	54.3541666666667	0.0327821708371979	0.0105469621512907	612027.132333972	147.877290424187	127.6875	49.6041666666667
123.229166666667	54.3541666666667	0.0328521587858897	0.0108191225875609	813576.582042675	139.439652152552	130.395833333333	48.5625
123.270833333333	54.3541666666667	0.0328479868189181	0.0106040584665261	820673.591403415	138.733148672267	130.604166666667	48.5625
123.3125	54.3541666666667	0.0329234647799139	0.0107659144237882	818889.893471518	138.908733330323	130.604166666667	48.5625
123.354166666667	54.3541666666667	0.033782304909929	0.0114720816289257	1003556.21550978	156.014917364334	128.604166666667	45.9791666666667
123.395833333333	54.3541666666667	0.0327811882598546	0.0109120775311908	815341.347103707	139.261983013235	130.604166666667	48.5625
123.4375	54.3541666666667	0.0335796293647081	0.0108134730574189	813576.582042674	139.439652152552	130.604166666667	48.5625
123.479166666667	54.3541666666667	0.033690613272287	0.0107834260943657	811818.211666741	139.618020190457	130.604166666667	48.5625
123.520833333333	54.3541666666667	0.0345398189803793	0.011494656485788	799289.414953017	140.333906790992	130.4375	48.6041666666667
123.5625	54.3541666666667	0.0338935293496399	0.0122414544391663	797563.506057694	140.516831652161	130.4375	48.6041666666667
123.604166666667	54.3541666666667	0.0341824880557754	0.0132119425210207	795844.285790818	140.70047641457	130.4375	48.6041666666667
123.645833333333	54.3541666666667	0.0340152092035727	0.0132063237652661	794131.798154505	140.884842933402	130.4375	48.6041666666667
123.6875	54.3541666666667	0.0336508470831034	0.0128236396161564	792426.087356952	141.069933030581	130.4375	48.6041666666667
123.729166666667	54.3541666666667	0.0336821468853721	0.0127790847446461	790727.197810892	141.255748493899	130.4375	48.6041666666667
123.770833333333	54.3541666666667	0.034081518432723	0.0127692656541084	789035.174131962	141.442291076141	130.4375	48.6041666666667
123.8125	54.3541666666667	0.0340878353313663	0.0127975542694222	991902.911555395	157.949623088838	128.604166666667	45.9791666666667
123.854166666667	54.3541666666667	0.0338425126752378	0.0133693982021166	801712.523055996	152.388579395162	128.8125	47.8541666666667
123.895833333333	54.3541666666667	0.0344491462677192	0.0143336162510669	784000.747462191	142.006298520378	130.4375	48.6041666666667
123.9375	54.3541666666667	0.0340283255992942	0.0138448239743458	782336.637405908	142.195766374644	130.4375	48.6041666666667
123.979166666667	54.3541666666667	0.0336842011039259	0.0129997449790582	780679.61927702	142.385969555145	130.4375	48.6041666666667
124.020833333333	54.3541666666667	0.0340786843883929	0.0118853574499568	779029.738870583	142.576909585595	130.4375	48.6041666666667
124.0625	54.3541666666667	0.0341138023560627	0.0128656530419321	777387.042171166	142.768587948271	130.4375	48.6041666666667
124.104166666667	54.3541666666667	0.0343943354935766	0.0125920623414106	775751.575350611	142.961006083059	130.4375	48.6041666666667
124.145833333333	54.3541666666667	0.0346261371611396	0.0127935834198991	774123.384765724	143.154165386494	130.4375	48.6041666666667
124.1875	54.3541666666667	0.0337734295599353	0.0116439656396896	782946.006579811	142.759021811506	130.604166666667	48.5625
124.229166666667	54.3541666666667	0.033893157929031	0.0114598503914265	781310.157371706	142.950280685535	130.604166666667	48.5625
124.270833333333	54.3541666666667	0.0330407553626642	0.0114077609016523	779681.539436854	143.142270780213	130.604166666667	48.5625
124.3125	54.3541666666667	0.0291335923389172	0.010584369430678	784589.041299802	142.568492791324	130.770833333333	48.5625
124.354166666667	54.3541666666667	0.0317463549106594	0.0114085760730874	785240.945248491	143.130163879153	130.729166666667	48.5208333333333
124.395833333333	54.3541666666667	0.0301744201276279	0.0110527480394546	776446.181324381	143.528449881924	130.645833333333	48.5625
124.4375	54.3541666666667	0.0291447110893944	0.0105665988516011	779681.539436854	143.142270780213	130.770833333333	48.5625
124.479166666667	54.3541666666667	0.0319955494316667	0.012077027096105	778060.198715509	143.334993419171	130.770833333333	48.5625
124.520833333333	54.3541666666667	0.0339704431769026	0.0116731541699593	759804.83731046	144.926159410644	130.4375	48.6041666666667
121.479166666667	54.3125	0.030869727006541	0.010673027934005	904636.14527179	132.122689470174	130.5625	48.4791666666667
121.520833333333	54.3125	0.0276763628843629	0.00767238159536867	900264.078592596	131.09692106435	130.729166666667	48.6041666666667
121.5625	54.3125	0.0298463259456845	0.00934845155097637	899663.708685479	131.587189465289	130.6875	48.5625
121.604166666667	54.3125	0.0310561157451404	0.0114566883407219	898623.318872874	132.570143552263	130.5625	48.4791666666667
121.645833333333	54.3125	0.0294744562174477	0.0107140091574964	893599.849679303	132.033009567036	130.645833333333	48.5625
121.6875	54.3125	0.0296100459765528	0.0107652986661528	891587.995481961	132.182810579592	130.645833333333	48.5625
121.729166666667	54.3125	0.0300721666782338	0.0114238802881266	889580.911843381	132.333213155498	130.645833333333	48.5625
121.770833333333	54.3125	0.0313470378766844	0.0114162879083734	893599.849679303	132.033009567036	130.770833333333	48.5625
121.8125	54.3125	0.0321612348276782	0.0109602514898452	883588.615559618	132.788056664355	130.604166666667	48.5625
121.854166666667	54.3125	0.0331544585162919	0.0103668565993721	881600.946526752	132.940891880501	130.604166666667	48.5625
121.895833333333	54.3125	0.0311785020008014	0.0116933980049977	887578.631782571	132.484219936162	130.770833333333	48.5625
121.9375	54.3125	0.0286708708194972	0.0105578671458511	885581.188536273	132.63583356046	130.770833333333	48.5625
121.979166666667	54.3125	0.0308252901307777	0.0113542512276624	881797.540457757	137.311337005635	130.020833333333	48.1875
122.020833333333	54.3125	0.0306673088205762	0.0113710576119438	879961.721848828	137.474177086849	130.020833333333	48.1875
122.0625	54.3125	0.0300761237145855	0.0113855632022061	879618.215331448	133.094341837848	130.770833333333	48.5625
122.104166666667	54.3125	0.0289198767551444	0.0108229754294573	877640.456087703	133.248409161229	130.770833333333	48.5625
122.145833333333	54.3125	0.0322403696875756	0.0110914905450156	606989.09598813	141.931703561569	127.354166666667	49.8958333333333
122.1875	54.3125	0.0315083358484476	0.0116648852214176	873699.991015279	133.558406382331	130.770833333333	48.5625
122.229166666667	54.3125	0.0315350836492746	0.0120357116190944	915150.3227391	143.757183820896	129.395833333333	47.4375
122.270833333333	54.3125	0.0316396657820826	0.0120807510201134	913550.319494327	143.92728736837	129.395833333333	47.4375
122.3125	54.3125	0.0318480136285161	0.0118650381929045	911956.833947541	144.097928587263	129.395833333333	47.4375
122.354166666667	54.3125	0.0326470627734105	0.0109380425215281	911956.833947543	144.097928587263	129.4375	47.4375
122.395833333333	54.3125	0.0332013224727555	0.0107775647999736	846701.191886841	135.799567220083	130.395833333333	48.5625
122.4375	54.3125	0.0345033317605643	0.0102194127018877	1094567.16097536	152.954184608859	128.770833333333	45.3541666666667
122.479166666667	54.3125	0.0340229735439425	0.0116865818858347	1093337.444909	153.113374090268	128.770833333333	45.3541666666667
122.520833333333	54.3125	0.0345748310501359	0.0108610613145841	1092114.45562444	153.272884124536	128.770833333333	45.3541666666667
122.5625	54.3125	0.0342964964179581	0.0111732196300916	1090898.21612726	153.432714023723	128.770833333333	45.3541666666667
122.604166666667	54.3125	0.0336918806109378	0.0113968118186015	1089688.74939807	153.592863080839	128.770833333333	45.3541666666667
122.645833333333	54.3125	0.0340947095531976	0.0111018652908384	1088486.0783909	153.753330569734	128.770833333333	45.3541666666667
122.6875	54.3125	0.0325689281832947	0.0105012328827872	842931.214213698	136.130146610657	130.604166666667	48.5625
122.729166666667	54.3125	0.0329542856923579	0.0103981641142236	841054.700006141	136.296433849394	130.604166666667	48.5625
122.770833333333	54.3125	0.0329959164639306	0.0102523023467306	839183.886941301	136.463389379179	130.604166666667	48.5625
122.8125	54.3125	0.0331139241260786	0.0104721220454461	837318.813843957	136.631015628239	130.604166666667	48.5625
122.854166666667	54.3125	0.0334615575578023	0.010534880799309	824364.791826355	137.286840483689	130.4375	48.6041666666667
122.895833333333	54.3125	0.0325702881102046	0.0105240823779496	833606.043978993	136.968289919467	130.604166666667	48.5625
122.9375	54.3125	0.0331302045409962	0.0110572751448252	831758.425988462	137.137942738578	130.604166666667	48.5625
122.979166666667	54.3125	0.0343771519471463	0.0101209692645722	1079112.10078947	155.048440482669	128.770833333333	45.3541666666667
123.020833333333	54.3125	0.0342203509088696	0.00980590443998154	1077971.61904063	155.211737968829	128.770833333333	45.3541666666667
123.0625	54.3125	0.0340847075802715	0.0102996417262736	1076838.16074047	155.375345549213	128.770833333333	45.3541666666667
123.104166666667	54.3125	0.0343923550407795	0.0115533857188071	1075711.74844403	155.539262280365	128.770833333333	45.3541666666667
123.145833333333	54.3125	0.0343863056656797	0.0119742154570699	1004949.19850652	155.039026883646	128.604166666667	45.9791666666667
123.1875	54.3125	0.0341232963815191	0.0104778636239505	1003808.52136612	155.212056230447	128.604166666667	45.9791666666667
123.229166666667	54.3125	0.0337019123545316	0.011298137758438	1002675.28683144	155.385440621365	128.604166666667	45.9791666666667
123.270833333333	54.3125	0.0337825913878902	0.0111818333323602	1001549.5205224	155.559178926544	128.604166666667	45.9791666666667
123.3125	54.3125	0.0338688663687034	0.0120358702097984	1070186.16310485	156.363448750946	128.770833333333	45.3541666666667
123.354166666667	54.3125	0.0341770350797173	0.012680439631467	999320.494787071	155.907712628291	128.604166666667	45.9791666666667
123.395833333333	54.3125	0.0338763045152928	0.012597545920309	998217.286320161	156.082505632832	128.604166666667	45.9791666666667
123.4375	54.3125	0.03374894284381	0.0126127340993387	799215.323356869	139.757477826692	130.4375	48.6041666666667
123.479166666667	54.3125	0.0339227416773283	0.0118461053068984	797466.707426431	139.939302283299	130.4375	48.6041666666667
123.520833333333	54.3125	0.0340766595371277	0.0120666577582415	795724.691176332	140.121851458096	130.4375	48.6041666666667
123.5625	54.3125	0.0335203338912769	0.0118414171723665	793989.318614291	140.305127355966	130.4375	48.6041666666667
123.604166666667	54.3125	0.0336556524654226	0.0117984648188364	792260.633963779	140.489131950369	130.4375	48.6041666666667
123.645833333333	54.3125	0.0343116975107459	0.0135660967221354	790538.681662644	140.673867182472	130.4375	48.6041666666667
123.6875	54.3125	0.0343545015432318	0.0137632382050242	990708.204507434	157.315759695355	128.604166666667	45.9791666666667
123.729166666667	54.3125	0.0341477668792498	0.0135647040787929	787115.152923199	141.045537157668	130.4375	48.6041666666667
123.770833333333	54.3125	0.0342997656791669	0.0140012775294536	785413.666419288	141.232475613637	130.4375	48.6041666666667
123.8125	54.3125	0.0338972430804438	0.0130651128149266	783719.092130334	141.420152131244	130.4375	48.6041666666667
123.854166666667	54.3125	0.0342060939699361	0.0137220660777548	782031.475543214	141.608568476757	130.4375	48.6041666666667
123.895833333333	54.3125	0.0342313423197014	0.0146357234546593	780350.862349504	141.79772637871	130.4375	48.6041666666667
123.9375	54.3125	0.0339640396102938	0.0133445174773417	778677.298443616	141.987627526955	130.4375	48.6041666666667
123.979166666667	54.3125	0.0338014798182452	0.0130336645590376	777010.829920829	142.178273571716	130.4375	48.6041666666667
124.020833333333	54.3125	0.0343435821365826	0.0121561947737599	775351.503075256	142.369666122623	130.4375	48.6041666666667
124.0625	54.3125	0.0341506846326272	0.0132048929616513	773699.36439773	142.56180674774	130.4375	48.6041666666667
124.104166666667	54.3125	0.0340999608289892	0.01334850809938	772054.460573601	142.754696972585	130.4375	48.6041666666667
124.145833333333	54.3125	0.0344278172750664	0.012072639404213	788975.63855782	153.686778632034	128.8125	47.8541666666667
124.1875	54.3125	0.0335957617896091	0.0118638110526432	768786.545185708	143.142732104854	130.4375	48.6041666666667
124.229166666667	54.3125	0.0336668438522786	0.0114913624136031	767163.627944243	143.337879841623	130.4375	48.6041666666667
124.270833333333	54.3125	0.0334498070325767	0.0118133041680831	775975.537222911	142.937876034338	130.604166666667	48.5625
124.3125	54.3125	0.0336081742948592	0.0115251895435837	774344.825854048	143.131084168823	130.604166666667	48.5625
124.354166666667	54.3125	0.0335354701255681	0.0112272832970734	772721.444325087	143.325036008527	130.604166666667	48.5625
124.395833333333	54.3125	0.0334903611328609	0.0106170417800703	771105.43945898	143.519732870335	130.604166666667	48.5625
124.4375	54.3125	0.0334854923160241	0.0112630835604238	769496.858257228	143.715176024805	130.604166666667	48.5625
124.479166666667	54.3125	0.0339354530357498	0.0113283398204867	757583.690839562	144.524670344187	130.4375	48.6041666666667
124.520833333333	54.3125	0.0339219430612006	0.0120529064465457	758448.636802037	145.104270833933	130.395833333333	48.5625
124.5625	54.3125	0.0349007902673862	0.0119277392049155	1040897.2426778	161.462249530163	128.770833333333	45.3541666666667
124.604166666667	54.3125	0.0346278268011326	0.0131740735469072	1040038.98550867	161.636491330055	128.770833333333	45.3541666666667
124.645833333333	54.3125	0.0346584770948469	0.0121203713798499	1013460.44724291	162.183446750019	128.604166666667	45.5625
121.354166666667	54.2708333333333	0.0284373121462006	0.0106992983958873	885965.956574354	132.611604673821	130.1875	48.5208333333333
121.395833333333	54.2708333333333	0.0291045920717947	0.0106604493721415	902724.33508867	130.92650658379	130.645833333333	48.5625
121.4375	54.2708333333333	0.0290861859071957	0.0105842703494339	906835.322949038	130.635801261528	130.770833333333	48.5625
121.479166666667	54.2708333333333	0.0291994680245534	0.0108284136174267	898631.465386435	131.219561939419	130.645833333333	48.5625
121.520833333333	54.2708333333333	0.0298719128686758	0.0106134215486327	896591.90410163	131.366977656709	130.645833333333	48.5625
121.5625	54.2708333333333	0.028939609197257	0.0107381669435156	900675.619670413	131.072739152183	130.770833333333	48.5625
121.604166666667	54.2708333333333	0.0299109600739529	0.0108999056376417	892526.689075615	131.663598726829	130.645833333333	48.5625
121.645833333333	54.2708333333333	0.0293175781987453	0.0110888583272939	889863.667844104	141.317768465023	129.0625	47.7708333333333
121.6875	54.2708333333333	0.0311119710846389	0.0122518178130338	894556.967898026	131.514989015438	130.770833333333	48.5625
121.729166666667	54.2708333333333	0.0288825340514075	0.0108328620669117	892526.689075615	131.663598726829	130.770833333333	48.5625
121.770833333333	54.2708333333333	0.0312326702622917	0.0113737311077982	890501.100153142	131.812809501596	130.770833333333	48.5625
121.8125	54.2708333333333	0.0314902362492439	0.0117923029435934	888480.233868911	131.962624049592	130.770833333333	48.5625
121.854166666667	54.2708333333333	0.0334087558968155	0.0109599558166007	868538.677020221	133.494571861803	130.395833333333	48.5625
121.895833333333	54.2708333333333	0.0314201951791677	0.0116603452408489	613602.619466638	140.270283791747	127.354166666667	49.8958333333333
121.9375	54.2708333333333	0.0288932349190139	0.0109010165889957	882446.301538091	132.415717410921	130.770833333333	48.5625
121.979166666667	54.2708333333333	0.0317699535071012	0.0119287788684509	880444.65760752	132.56797412033	130.770833333333	48.5625
122.020833333333	54.2708333333333	0.0315828215107792	0.0117723293383798	878447.903326296	132.720848126396	130.770833333333	48.5625
122.0625	54.2708333333333	0.0315507727151597	0.0113755472052277	876456.072765532	132.874342125938	130.770833333333	48.5625
122.104166666667	54.2708333333333	0.0314378010159085	0.0115733351389502	874469.200220855	133.028458812217	130.770833333333	48.5625
122.145833333333	54.2708333333333	0.0311737039918382	0.0115875638083133	872487.320213025	133.183200874514	130.770833333333	48.5625
122.1875	54.2708333333333	0.0314888037968223	0.0114013047095813	870510.467488543	133.338570997701	130.770833333333	48.5625
122.229166666667	54.2708333333333	0.0330537119319228	0.0107658967847721	851026.24752203	134.92740219618	130.395833333333	48.5625
122.270833333333	54.2708333333333	0.0316735737369712	0.0117218842574472	866571.984007712	133.651206141557	130.770833333333	48.5625
122.3125	54.2708333333333	0.0328509406357789	0.010513023469598	847193.321029765	135.252970519424	130.395833333333	48.5625
122.354166666667	54.2708333333333	0.0332374379812703	0.0108338737479068	845285.08855011	135.416746916324	130.395833333333	48.5625
122.395833333333	54.2708333333333	0.0333601262728854	0.0111285058954279	841653.030943613	135.220752037928	130.4375	48.6041666666667
122.4375	54.2708333333333	0.0344759439921408	0.0103522327563698	1064070.77696468	153.020132189632	128.604166666667	45.5625
122.479166666667	54.2708333333333	0.033646163103808	0.0110942165713797	1020086.26260586	152.19969012394	128.604166666667	45.9791666666667
122.520833333333	54.2708333333333	0.034505027854164	0.0122008406134794	1087974.02428162	153.164107945052	128.770833333333	45.3541666666667
122.5625	54.2708333333333	0.033613932545669	0.0114623932323289	1086751.96259904	153.324416848169	128.770833333333	45.3541666666667
122.604166666667	54.2708333333333	0.03371452541675	0.0113711157623993	1085536.69446466	153.485048758083	128.770833333333	45.3541666666667
122.645833333333	54.2708333333333	0.0342559100629183	0.0112128468091569	1084328.24309924	153.646002952229	128.770833333333	45.3541666666667
122.6875	54.2708333333333	0.0341489006404565	0.0112284491830619	1083126.6316962	153.807278688459	128.770833333333	45.3541666666667
122.729166666667	54.2708333333333	0.0329672672852959	0.0105140397895489	837707.918696708	136.078527298688	130.604166666667	48.5625
122.770833333333	54.2708333333333	0.0327751069250032	0.0106358486219216	835827.758909973	136.245653801781	130.604166666667	48.5625
122.8125	54.2708333333333	0.0328263138614631	0.0109812105823764	833953.330067713	136.413457903765	130.604166666667	48.5625
122.854166666667	54.2708333333333	0.0337464703236685	0.0115022605589427	1078389.04852809	154.455581519924	128.770833333333	45.3541666666667
122.895833333333	54.2708333333333	0.0336486070521751	0.012053166732086	1077221.98376717	154.61845314155	128.770833333333	45.3541666666667
122.9375	54.2708333333333	0.0337344352163835	0.0121618347968219	1006590.44512989	154.065219415015	128.604166666667	45.9791666666667
122.979166666667	54.2708333333333	0.0338504956716868	0.0108530071969414	1074908.81257289	154.945145518861	128.770833333333	45.3541666666667
123.020833333333	54.2708333333333	0.0334773937663847	0.0108119476196975	813615.331838109	137.761188352064	130.4375	48.6041666666667
123.0625	54.2708333333333	0.0336706412800036	0.0111073251811064	1072623.73865057	155.27309742527	128.770833333333	45.3541666666667
123.104166666667	54.2708333333333	0.0343508892859433	0.0122910104625304	1071491.79532079	155.437543381454	128.770833333333	45.3541666666667
123.145833333333	54.2708333333333	0.0343398320935723	0.0131544361420083	1000746.36626336	154.927895767077	128.604166666667	45.9791666666667
123.1875	54.2708333333333	0.0341202474545334	0.0126740354691427	999599.775276584	155.101517874778	128.604166666667	45.9791666666667
123.229166666667	54.2708333333333	0.0347352319461794	0.0125101717222411	998460.653335507	155.27549975014	128.604166666667	45.9791666666667
123.270833333333	54.2708333333333	0.0345645179853575	0.0124942114355768	997329.026390975	155.449840263555	128.604166666667	45.9791666666667
123.3125	54.2708333333333	0.0344387680761051	0.0123624689899385	996204.92034019	155.624538258544	128.604166666667	45.9791666666667
123.354166666667	54.2708333333333	0.0342573399316688	0.0124376984545262	995088.36102447	155.799592551634	128.604166666667	45.9791666666667
123.395833333333	54.2708333333333	0.0345073880648134	0.0130681373435363	993979.374226955	155.975001932246	128.604166666667	45.9791666666667
123.4375	54.2708333333333	0.0337043255427175	0.01224472046907	992877.985670332	156.150765162573	128.604166666667	45.9791666666667
123.479166666667	54.2708333333333	0.0341249634556042	0.0115968345586242	793922.585856058	139.725001788607	130.4375	48.6041666666667
123.520833333333	54.2708333333333	0.0338775950777281	0.0126411600962692	990698.105854358	156.503348084351	128.604166666667	45.9791666666667
123.5625	54.2708333333333	0.0341101763875781	0.0131003142012683	790426.150839113	140.091507887916	130.4375	48.6041666666667
123.604166666667	54.2708333333333	0.0343475571422289	0.0131147417515122	988548.926060872	156.857330865861	128.604166666667	45.9791666666667
123.645833333333	54.2708333333333	0.0339957035985999	0.0129727301102192	987485.912270712	157.034843817172	128.604166666667	45.9791666666667
123.6875	54.2708333333333	0.0340671030609042	0.0131142057308478	785231.760529247	140.646803859355	130.4375	48.6041666666667
123.729166666667	54.2708333333333	0.0340252135188365	0.0136531857953916	783513.880505997	140.833387020583	130.4375	48.6041666666667
123.770833333333	54.2708333333333	0.0342739918145291	0.0144992664295401	781802.867891687	141.020715675615	130.4375	48.6041666666667
123.8125	54.2708333333333	0.0343499850805661	0.0135790157666674	986682.768147511	158.012869398288	128.5625	45.9375
123.854166666667	54.2708333333333	0.0344341128165122	0.0140406869525463	985670.37446048	158.191861929944	128.5625	45.9375
123.895833333333	54.2708333333333	0.0340064889179452	0.0125744323768882	981271.484619528	158.107133195886	128.604166666667	45.9791666666667
123.9375	54.2708333333333	0.0345237352718827	0.0116096695453959	775028.409626963	141.777522513713	130.4375	48.6041666666667
123.979166666667	54.2708333333333	0.0342401979552927	0.0116860692439601	773352.424485801	141.968606265792	130.4375	48.6041666666667
124.020833333333	54.2708333333333	0.0344121067509241	0.0129872552252729	771683.584395316	142.160446291904	130.4375	48.6041666666667
124.0625	54.2708333333333	0.0338329835093122	0.0136837909750388	770021.936355202	142.353044248684	130.4375	48.6041666666667
124.104166666667	54.2708333333333	0.0339773744135282	0.0134550024780872	768367.527567096	142.546401750091	130.4375	48.6041666666667
124.145833333333	54.2708333333333	0.0334089211443603	0.0117714334119259	766720.405432318	142.740520366389	130.4375	48.6041666666667
124.1875	54.2708333333333	0.0341676564957295	0.0114707318700069	765080.617549547	142.935401623122	130.4375	48.6041666666667
124.229166666667	54.2708333333333	0.034304841722439	0.0125324156856734	763448.211712376	143.131047000074	130.4375	48.6041666666667
124.270833333333	54.2708333333333	0.0345635883388769	0.0120719530665136	761823.2359068	143.327457930224	130.4375	48.6041666666667
124.3125	54.2708333333333	0.0341546958306542	0.0117532072559301	760205.738308609	143.524635798687	130.4375	48.6041666666667
124.354166666667	54.2708333333333	0.0336734219325336	0.0117981837267046	758595.767280689	143.722581941652	130.4375	48.6041666666667
124.395833333333	54.2708333333333	0.0340254098899113	0.0116496505930182	756993.371370212	143.921297645307	130.4375	48.6041666666667
124.4375	54.2708333333333	0.0345256810133519	0.0117507284465931	755398.599305773	144.120784144755	130.4375	48.6041666666667
124.479166666667	54.2708333333333	0.0346611928684962	0.011627892211516	967886.420707405	160.655657666065	128.604166666667	45.9791666666667
124.520833333333	54.2708333333333	0.0344774473409436	0.0117518786924857	1054370.72085301	161.649864631637	128.729166666667	45.1875
124.5625	54.2708333333333	0.0348926587534404	0.0117058066561146	966104.561776417	161.024842460557	128.604166666667	45.9791666666667
124.604166666667	54.2708333333333	0.034194328861101	0.0120403849496587	1009884.14822182	161.924399685322	128.604166666667	45.5625
124.645833333333	54.2708333333333	0.034687494953935	0.0129539962084508	1034783.37886389	161.731539166227	128.770833333333	45.3541666666667
124.6875	54.2708333333333	0.034249953858286	0.0123425970279031	1033936.39371374	161.906970474383	128.770833333333	45.3541666666667
124.729166666667	54.2708333333333	0.0345715306167278	0.0118266515237597	1033097.31501145	162.082661286776	128.770833333333	45.3541666666667
121.1875	54.2291666666667	0.0325538152448301	0.0105240648948164	887164.16928334	139.95669277934	128.8125	47.8541666666667
121.229166666667	54.2291666666667	0.0308512511679419	0.0121753883970906	887164.16928334	139.95669277934	128.854166666667	47.8541666666667
121.270833333333	54.2291666666667	0.0287016625843589	0.0113640730952394	901844.039424529	139.627956896215	129.0625	47.7708333333333
121.3125	54.2291666666667	0.0308867913450273	0.0118686263779053	883679.932805049	140.292461658847	128.854166666667	47.8541666666667
121.354166666667	54.2291666666667	0.0310169182428863	0.0122895738377805	881947.016830519	140.461240649201	128.854166666667	47.8541666666667
121.395833333333	54.2291666666667	0.0314001517034793	0.0118707496441208	880220.284800231	140.630617874367	128.854166666667	47.8541666666667
121.4375	54.2291666666667	0.0317590879127798	0.0108823591857522	895582.086451933	130.997849222776	130.604166666667	48.5625
121.479166666667	54.2291666666667	0.0286807415712	0.0110368194774295	667300.425169501	140.648033799787	127.3125	49.4375
121.520833333333	54.2291666666667	0.0283275118786591	0.010313462004805	899692.868308819	130.704834382991	130.770833333333	48.5625
121.5625	54.2291666666667	0.0314466173329884	0.0119448134858502	897635.204980155	130.851044428219	130.770833333333	48.5625
121.604166666667	54.2291666666667	0.0290206584258884	0.0111290467844917	895582.086451936	130.997849222776	130.770833333333	48.5625
121.645833333333	54.2291666666667	0.0321541886231351	0.011014878885312	885385.793528454	131.740891557371	130.604166666667	48.5625
121.6875	54.2291666666667	0.0320681598154398	0.0112630985881551	868309.440328258	141.833121270576	128.854166666667	47.8541666666667
121.729166666667	54.2291666666667	0.0314579610936179	0.0116314526113748	866633.525563433	142.007331735213	128.854166666667	47.8541666666667
121.770833333333	54.2291666666667	0.0327496710886702	0.0105734835849007	879324.637515534	132.194031550745	130.604166666667	48.5625
121.8125	54.2291666666667	0.0343861966235209	0.0101945079112526	1037227.3681457	149.438732768867	128.604166666667	45.9791666666667
121.854166666667	54.2291666666667	0.0342039189278863	0.0101450458658596	1035849.04453968	149.600844091322	128.604166666667	45.9791666666667
121.895833333333	54.2291666666667	0.0315505364905912	0.0118063716648966	881340.227016125	132.042368864357	130.770833333333	48.5625
121.9375	54.2291666666667	0.0332161476198799	0.011188762052459	861406.298799976	133.587214536511	130.395833333333	48.5625
121.979166666667	54.2291666666667	0.0337487615160217	0.0105608310219681	1116083.93027477	151.534563645802	128.729166666667	45.1875
122.020833333333	54.2291666666667	0.0314754462297457	0.011624345407817	875308.01497479	132.499218841683	130.770833333333	48.5625
122.0625	54.2291666666667	0.0317627707968168	0.011528147993193	873307.05019705	132.652748980444	130.770833333333	48.5625
122.104166666667	54.2291666666667	0.0330254525745462	0.0109115178949928	853575.100074206	134.22304495411	130.395833333333	48.5625
122.145833333333	54.2291666666667	0.0331160463529636	0.01129850777809	851630.461237611	134.383634230497	130.395833333333	48.5625
122.1875	54.2291666666667	0.0342577810253045	0.010880574316392	1109689.58185344	152.314509958092	128.729166666667	45.1875
122.229166666667	54.2291666666667	0.0342598007129548	0.0110611082547976	1092621.89787347	151.93818109011	128.770833333333	45.3541666666667
122.270833333333	54.2291666666667	0.0343149733473558	0.0108840833326875	1091346.93400901	152.096663727182	128.770833333333	45.3541666666667
122.3125	54.2291666666667	0.0342679586498067	0.0108503752436803	1090078.61940848	152.255477755923	128.770833333333	45.3541666666667
122.354166666667	54.2291666666667	0.0345673168898892	0.010336733313328	1088816.97770359	152.414622593719	128.770833333333	45.3541666666667
122.395833333333	54.2291666666667	0.0334142111100756	0.0111259641083412	840076.039776604	135.361083462976	130.395833333333	48.5625
122.4375	54.2291666666667	0.0329285858238181	0.0111201358081223	838169.558114107	135.526335488588	130.395833333333	48.5625
122.479166666667	54.2291666666667	0.0337391714982318	0.011318424458898	1085072.32603909	152.894035848474	128.770833333333	45.3541666666667
122.520833333333	54.2291666666667	0.0336863227453775	0.0114561832476509	1014717.08879201	152.246995581509	128.604166666667	45.9791666666667
122.5625	54.2291666666667	0.0343658618630961	0.0123899683412345	1082609.68855647	153.215287185082	128.770833333333	45.3541666666667
122.604166666667	54.2291666666667	0.0342014470605267	0.0121694445322925	1081388.57951827	153.376403565682	128.770833333333	45.3541666666667
122.645833333333	54.2291666666667	0.0337647921911269	0.0110742348522519	1010953.00811647	152.754024957292	128.604166666667	45.9791666666667
122.6875	54.2291666666667	0.0333118045665685	0.0105745144928343	825054.31048842	136.166061273118	130.4375	48.6041666666667
122.729166666667	54.2291666666667	0.0343759096227187	0.0100428972962592	1077766.37302102	153.861706872637	128.770833333333	45.3541666666667
122.770833333333	54.2291666666667	0.0327193822171531	0.0104962608460855	823122.743159924	136.872931175749	130.395833333333	48.5625
122.8125	54.2291666666667	0.033054289349007	0.0104983538326933	821268.117325298	137.044366547378	130.395833333333	48.5625
122.854166666667	54.2291666666667	0.0344480275147565	0.0105382918192139	1074206.33927689	154.349925284553	128.770833333333	45.3541666666667
122.895833333333	54.2291666666667	0.0340473710883034	0.0117436394966745	1003618.61789725	153.778235315507	128.604166666667	45.9791666666667
122.9375	54.2291666666667	0.0341306191356945	0.0125155674549317	1002421.64972366	153.950243220576	128.604166666667	45.9791666666667
122.979166666667	54.2291666666667	0.0335957944913229	0.0119307962384117	1070709.10846321	154.841036677779	128.770833333333	45.3541666666667
123.020833333333	54.2291666666667	0.0340478109647444	0.0120172900366399	1069557.42956611	155.005379297176	128.770833333333	45.3541666666667
123.0625	54.2291666666667	0.0342898856595722	0.0131250836212036	1068412.82164072	155.170039807209	128.770833333333	45.3541666666667
123.104166666667	54.2291666666667	0.0338970479378279	0.0130298542149251	997707.410388851	154.64197274272	128.604166666667	45.9791666666667
123.145833333333	54.2291666666667	0.0340447631612079	0.0137302090918915	996547.391372504	154.815824560997	128.604166666667	45.9791666666667
123.1875	54.2291666666667	0.0347785670042335	0.0142095172478959	995394.841521979	154.990042045469	128.604166666667	45.9791666666667
123.229166666667	54.2291666666667	0.034497006306532	0.0136309712624319	1063905.56109714	155.831841568421	128.770833333333	45.3541666666667
123.270833333333	54.2291666666667	0.0346898894093736	0.0139824332667441	993112.254616347	155.339569578749	128.604166666667	45.9791666666667
123.3125	54.2291666666667	0.0343184372584095	0.0126849106974816	991982.270081338	155.514877342184	128.604166666667	45.9791666666667
123.354166666667	54.2291666666667	0.0343214210010202	0.0124940922453198	994094.793942655	155.958793791082	128.5625	45.9375
123.395833333333	54.2291666666667	0.0344133325985823	0.0115555519029621	989745.049736496	155.866574943115	128.604166666667	45.9791666666667
123.4375	54.2291666666667	0.0347380738906342	0.012120993277919	988637.866108489	156.042962329838	128.604166666667	45.9791666666667
123.479166666667	54.2291666666667	0.0343623499728865	0.0120007451089662	987538.334862525	156.219707093849	128.604166666667	45.9791666666667
123.520833333333	54.2291666666667	0.0344427170587252	0.0127622380849653	986446.481932805	156.396807940037	128.604166666667	45.9791666666667
123.5625	54.2291666666667	0.0342139924210853	0.0134975848655035	786874.151877549	139.875953278286	130.4375	48.6041666666667
123.604166666667	54.2291666666667	0.0341894359087166	0.0143164585025792	785126.355645114	140.060659171634	130.4375	48.6041666666667
123.645833333333	54.2291666666667	0.0341968244147648	0.0143879435952709	783385.289395165	140.246113728485	130.4375	48.6041666666667
123.6875	54.2291666666667	0.0342204608919457	0.0144757804102395	781650.998666718	140.432319036574	130.4375	48.6041666666667
123.729166666667	54.2291666666667	0.0346266304902451	0.0150344205178549	779923.529224567	140.619277149785	130.4375	48.6041666666667
123.770833333333	54.2291666666667	0.0342110582657853	0.0144269672749629	778202.927057782	140.806990087204	130.4375	48.6041666666667
123.8125	54.2291666666667	0.0341243488560882	0.0136169191535678	776489.23837817	140.995459832164	130.4375	48.6041666666667
123.854166666667	54.2291666666667	0.0338086654754073	0.0134373096061897	774782.509618633	141.184688331273	130.4375	48.6041666666667
123.895833333333	54.2291666666667	0.0339885328047454	0.0132842738131791	773082.787431441	141.374677493438	130.4375	48.6041666666667
123.9375	54.2291666666667	0.0336698399976601	0.012334361093751	771390.118686455	141.565429188865	130.4375	48.6041666666667
123.979166666667	54.2291666666667	0.0340400109121907	0.0126147666489578	769704.550469234	141.756945248063	130.4375	48.6041666666667
124.020833333333	54.2291666666667	0.0335502688242107	0.0131086675045123	768026.130079073	141.949227460827	130.4375	48.6041666666667
124.0625	54.2291666666667	0.0344839593457199	0.0145915082096644	766354.905026969	142.142277575212	130.4375	48.6041666666667
124.104166666667	54.2291666666667	0.0340347124540005	0.0136255465255517	764690.923033482	142.336097296498	130.4375	48.6041666666667
124.145833333333	54.2291666666667	0.0340696604609782	0.0128716235451935	763034.232026504	142.530688286142	130.4375	48.6041666666667
124.1875	54.2291666666667	0.0340063213052361	0.0125899893823658	761384.880138967	142.726052160726	130.4375	48.6041666666667
124.229166666667	54.2291666666667	0.0339275984116513	0.0135182501052309	759742.915706443	142.92219049088	130.4375	48.6041666666667
124.270833333333	54.2291666666667	0.0339708695191699	0.0126820996855252	758108.387264637	143.119104800216	130.4375	48.6041666666667
124.3125	54.2291666666667	0.0344630856190046	0.0117892478304003	756481.343546823	143.316796564233	130.4375	48.6041666666667
124.354166666667	54.2291666666667	0.0333604770484698	0.011663102888136	765301.838504363	142.912270908091	130.604166666667	48.5625
124.395833333333	54.2291666666667	0.0344604106318849	0.0116328150863663	753249.906187904	143.71451811116	130.4375	48.6041666666667
124.4375	54.2291666666667	0.0342630460877254	0.013007352864376	964419.845897812	160.380133806676	128.604166666667	45.9791666666667
124.479166666667	54.2291666666667	0.0344850367386901	0.012670415661232	963511.567128031	160.565001368771	128.604166666667	45.9791666666667
124.520833333333	54.2291666666667	0.0345773806994993	0.0128414407669085	962611.563344406	160.75018531404	128.604166666667	45.9791666666667
124.5625	54.2291666666667	0.0349349537819985	0.0112690748638208	1009429.27084649	164.201052100802	128.0625	45.4375
124.604166666667	54.2291666666667	0.0344873782025689	0.0117223687191213	960836.474662463	161.121494248677	128.604166666667	45.9791666666667
124.645833333333	54.2291666666667	0.0350663239738975	0.0131708050219958	1030380.25198174	161.65140401817	128.770833333333	45.3541666666667
124.6875	54.2291666666667	0.0350146284784659	0.0131736170452759	1029528.81808821	161.827512168893	128.770833333333	45.3541666666667
124.729166666667	54.2291666666667	0.0342497986516537	0.0126259709471693	1028685.32560164	162.003883434763	128.770833333333	45.3541666666667
124.770833333333	54.2291666666667	0.0346062910117448	0.0130565575395189	1027849.7943355	162.180515989357	128.770833333333	45.3541666666667
124.8125	54.2291666666667	0.0346061194725048	0.0138454424829953	1027022.2439802	162.357407983974	128.770833333333	45.3541666666667
124.854166666667	54.2291666666667	0.0346819107883296	0.0136603892421017	1026202.69410109	162.534557547686	128.770833333333	45.3541666666667
120.1875	54.1875	0.0287286449547839	0.00983870597134214	720943.237758097	134.23636060395	127.3125	49.4375
120.229166666667	54.1875	0.030292609313208	0.0107550218916037	718997.477098764	134.420765490321	127.3125	49.4375
120.270833333333	54.1875	0.0291883031550258	0.00898788928383821	717057.85890898	134.606079396705	127.3125	49.4375
120.3125	54.1875	0.0289279832890337	0.00909278751851863	715124.433808319	134.792306813187	127.3125	49.4375
120.354166666667	54.1875	0.0288460778901018	0.00960370158316178	713197.252801016	134.979452214818	127.3125	49.4375
120.979166666667	54.1875	0.0297486198130513	0.0108569746060407	685074.695572929	137.89977377617	127.3125	49.4375
121.020833333333	54.1875	0.0285103907935378	0.0111282508824716	683254.672544273	138.102198301063	127.3125	49.4375
121.0625	54.1875	0.0287731554049291	0.0103976761725737	895992.252489373	130.973720448152	130.229166666667	48.5208333333333
121.104166666667	54.1875	0.0326879447589209	0.0109739302392479	909168.2248039	129.617012409819	130.604166666667	48.5625
121.145833333333	54.1875	0.0336484404531467	0.0119006265921449	895329.505876125	130.135523945502	130.4375	48.6041666666667
121.1875	54.1875	0.0325541930091569	0.0114879971717313	883618.614613227	139.764457668488	128.8125	47.8541666666667
121.229166666667	54.1875	0.032768886764085	0.010106015785582	881864.703994193	139.932328387279	128.8125	47.8541666666667
121.270833333333	54.1875	0.0308329727795926	0.0119880640174763	881864.703994191	139.932328387279	128.854166666667	47.8541666666667
121.3125	54.1875	0.0310296599106353	0.0119608041837611	878034.999873407	139.762040320743	128.895833333333	47.8958333333333
121.354166666667	54.1875	0.0326473185081097	0.0103815553804582	876639.779286986	140.43955836366	128.8125	47.8541666666667
121.395833333333	54.1875	0.0329086879221052	0.0107819406818629	874910.530761795	140.609845808596	128.8125	47.8541666666667
121.4375	54.1875	0.0310505070478691	0.0115352969069836	874910.530761793	140.609845808596	128.854166666667	47.8541666666667
121.479166666667	54.1875	0.0313368994974692	0.0122799575053146	898746.206849357	130.336080176705	130.770833333333	48.5625
121.520833333333	54.1875	0.0319730111702514	0.0114441350356013	888435.809562647	131.069988076982	130.604166666667	48.5625
121.5625	54.1875	0.032049963371195	0.0114771954741338	869760.489593678	141.124360205696	128.854166666667	47.8541666666667
121.604166666667	54.1875	0.0318582085042875	0.0112504522232057	884343.799411079	131.367785896129	130.604166666667	48.5625
121.645833333333	54.1875	0.032850607951214	0.0106558175288021	864667.801262181	141.644380968261	128.8125	47.8541666666667
121.6875	54.1875	0.0313805796279953	0.011883338448791	864667.801262178	141.644380968261	128.854166666667	47.8541666666667
121.729166666667	54.1875	0.0288271118970074	0.0111321141175118	653459.828716912	141.698053931285	127.3125	49.4375
121.770833333333	54.1875	0.029443984139349	0.0111493200656479	884343.799411079	131.367785896129	130.770833333333	48.5625
121.8125	54.1875	0.0321731137250014	0.0115215672206484	859633.499957749	142.169942694024	128.854166666667	47.8541666666667
121.854166666667	54.1875	0.0345039734663368	0.0106726122764123	1031851.42907857	149.471673113466	128.604166666667	45.9791666666667
121.895833333333	54.1875	0.0337208699027269	0.0115517813801137	1030473.08279141	149.634621582743	128.604166666667	45.9791666666667
121.9375	54.1875	0.0342774368563183	0.0107334325170313	1071226.76017072	150.852656956646	128.604166666667	45.5625
121.979166666667	54.1875	0.0330336290118571	0.0106142712895318	643356.639557026	140.106027463634	127.6875	49.6041666666667
122.020833333333	54.1875	0.0292789015418532	0.0106365988196872	872181.423047716	132.275993652323	130.770833333333	48.5625
122.0625	54.1875	0.0293130058860818	0.0115641925381702	870171.289564381	132.429551848731	130.770833333333	48.5625
122.104166666667	54.1875	0.0312157300141929	0.0116808474539786	868166.084630877	132.583743390186	130.770833333333	48.5625
122.145833333333	54.1875	0.0329008180882941	0.0110788483644552	848392.896569567	134.16111359685	130.395833333333	48.5625
122.1875	54.1875	0.0344336499858947	0.0109858253859291	1021013.29361445	150.786200149768	128.604166666667	45.9791666666667
122.229166666667	54.1875	0.034137231177461	0.0112582047701846	1019689.1695368	150.952269168079	128.604166666667	45.9791666666667
122.270833333333	54.1875	0.034157017778384	0.0113693672803869	1018371.94572189	151.118726221232	128.604166666667	45.9791666666667
122.3125	54.1875	0.033703430180346	0.0114483311289778	1017061.6493937	151.285570778969	128.604166666667	45.9791666666667
122.354166666667	54.1875	0.0336114901268424	0.0117975034645426	1015758.30777261	151.452802286998	128.604166666667	45.9791666666667
122.395833333333	54.1875	0.0342571788791163	0.0103568983741892	1083447.51100978	152.46222193289	128.770833333333	45.3541666666667
122.4375	54.1875	0.0328612981097593	0.010960292792033	834866.387839304	135.304626496163	130.395833333333	48.5625
122.479166666667	54.1875	0.0332561793413212	0.010586416283923	832956.091639491	135.470697356868	130.395833333333	48.5625
122.520833333333	54.1875	0.0343578596636906	0.0100747809755729	1079705.26427818	152.944044671279	128.770833333333	45.3541666666667
122.5625	54.1875	0.0336413323217758	0.011013239696991	1078471.43945522	153.105316259906	128.770833333333	45.3541666666667
122.604166666667	54.1875	0.0337482080176267	0.0111143605722229	1008085.83030005	152.464283175058	128.604166666667	45.9791666666667
122.645833333333	54.1875	0.0341638508446719	0.0107751314564626	1076024.31870086	153.42885131478	128.770833333333	45.3541666666667
122.6875	54.1875	0.0343454476736659	0.0110612711449117	1074811.0702721	153.591113331925	128.770833333333	45.3541666666667
122.729166666667	54.1875	0.0339403328973381	0.0101108209362197	1073604.72809957	153.753704008969	128.770833333333	45.3541666666667
122.770833333333	54.1875	0.0324430974460858	0.0106541671646305	611727.19261366	144.469445908346	127.6875	49.6041666666667
122.8125	54.1875	0.0316142476664866	0.0105752076560091	569945.531861009	145.060667441445	127.354166666667	49.8958333333333
122.854166666667	54.1875	0.033306082235291	0.0103739573391704	1086151.01101916	154.760673497545	128.729166666667	45.1875
122.895833333333	54.1875	0.0340928522475729	0.00947611807044689	1068848.89514297	154.407337497257	128.770833333333	45.3541666666667
122.9375	54.1875	0.0338544510043363	0.0116671022293471	1067677.43884327	154.571559428445	128.770833333333	45.3541666666667
122.979166666667	54.1875	0.0336340082460344	0.0115527573463524	997061.224585955	154.007256302658	128.604166666667	45.9791666666667
123.020833333333	54.1875	0.0341001222486022	0.0114621408357946	995872.849741939	154.180583298451	128.604166666667	45.9791666666667
123.0625	54.1875	0.0340571562194673	0.0116160474576271	994691.889889052	154.354283965805	128.604166666667	45.9791666666667
123.104166666667	54.1875	0.0341234620936501	0.012433994684083	993518.371839852	154.528357286891	128.604166666667	45.9791666666667
123.145833333333	54.1875	0.0344083525092378	0.0117312495134689	995520.073946196	154.973335747874	128.5625	45.9375
123.1875	54.1875	0.0344166181612408	0.0120615880509932	991193.768185595	154.877617682163	128.604166666667	45.9791666666667
123.229166666667	54.1875	0.0345263842597344	0.0121257833240798	990042.735981687	155.052802583474	128.604166666667	45.9791666666667
123.270833333333	54.1875	0.0348597825767731	0.0137108078454194	988899.252379168	155.228355792483	128.604166666667	45.9791666666667
123.3125	54.1875	0.0350206845767847	0.013865215206514	987763.343952857	155.40427615329	128.604166666667	45.9791666666667
123.354166666667	54.1875	0.0347938729314413	0.0141732373295501	986635.037223081	155.580562481968	128.604166666667	45.9791666666667
123.395833333333	54.1875	0.034692262766443	0.0140834104068548	985514.358653315	155.757213566428	128.604166666667	45.9791666666667
123.4375	54.1875	0.0342053366622898	0.013022438529383	984401.334647809	155.934228166296	128.604166666667	45.9791666666667
123.479166666667	54.1875	0.0347322020389845	0.013123369691791	983295.991549209	156.111605012788	128.604166666667	45.9791666666667
123.520833333333	54.1875	0.0341380622544167	0.0136527461439414	785097.598836209	139.47415213332	130.4375	48.6041666666667
123.5625	54.1875	0.0342786683317325	0.0145022961296145	783333.47310622	139.658443415113	130.4375	48.6041666666667
123.604166666667	54.1875	0.0342051627873781	0.0145293244281953	781576.02949445	139.843490289379	130.4375	48.6041666666667
123.645833333333	54.1875	0.0341942712034238	0.0146022931667584	779825.313750639	140.029294970376	130.4375	48.6041666666667
123.6875	54.1875	0.0347089335435026	0.0151948717219719	778081.371859051	140.215859639624	130.4375	48.6041666666667
123.729166666667	54.1875	0.0345980752330906	0.0149966997503893	776344.250037124	140.403186444954	130.4375	48.6041666666667
123.770833333333	54.1875	0.0345226142324092	0.0146950040493878	979118.9664535	157.631050027215	128.5625	45.9375
123.8125	54.1875	0.0343680671212672	0.0140642544976405	772890.652629162	140.780134880891	130.4375	48.6041666666667
123.854166666667	54.1875	0.0341516389585087	0.0143240440973487	771174.270630586	140.969760629918	130.4375	48.6041666666667
123.895833333333	54.1875	0.0341563332477172	0.0140815793015757	769464.895873316	141.160156749868	130.4375	48.6041666666667
123.9375	54.1875	0.0336938257035976	0.0126594486621198	767762.575717601	141.351325205334	130.4375	48.6041666666667
123.979166666667	54.1875	0.0338957361483689	0.0131633649757537	766067.357747086	141.543267921226	130.4375	48.6041666666667
124.020833333333	54.1875	0.034769097151314	0.0147437343848788	764379.289766875	141.735986781724	130.4375	48.6041666666667
124.0625	54.1875	0.0343538883216357	0.0147004830763485	762698.419801553	141.929483629228	130.4375	48.6041666666667
124.104166666667	54.1875	0.0344628041445885	0.0142906833645213	761024.796093074	142.123760263294	130.4375	48.6041666666667
124.145833333333	54.1875	0.0340719938195794	0.0137380192835697	759358.46709858	142.318818439561	130.4375	48.6041666666667
124.1875	54.1875	0.0338131230735149	0.0129434851919654	757699.481488138	142.514659868657	130.4375	48.6041666666667
124.229166666667	54.1875	0.0339003920927232	0.013399593076957	756047.888142368	142.711286215112	130.4375	48.6041666666667
124.270833333333	54.1875	0.0338618281653134	0.0132433762265018	754403.736149979	142.908699096239	130.4375	48.6041666666667
124.3125	54.1875	0.0338421113814334	0.0129218503232526	752767.07480523	143.106900081024	130.4375	48.6041666666667
124.354166666667	54.1875	0.0342458603311742	0.0128184150836712	751137.953605267	143.305890688991	130.4375	48.6041666666667
124.395833333333	54.1875	0.034488675238334	0.0121866730834552	749516.422247379	143.505672389065	130.4375	48.6041666666667
124.4375	54.1875	0.0344198956964009	0.0117812027268165	747902.530626152	143.706246598423	130.4375	48.6041666666667
124.479166666667	54.1875	0.0344170355759265	0.0127696211952513	959139.196872245	160.473515722077	128.604166666667	45.9791666666667
124.520833333333	54.1875	0.0340256164907254	0.0132798390725768	1028594.61937732	161.041828847565	128.770833333333	45.3541666666667
124.5625	54.1875	0.0344070350270501	0.0119263736921627	1004967.39233529	164.12966100203	128.0625	45.4375
124.604166666667	54.1875	0.0346572987237568	0.0129832848116751	1026843.08160512	161.394057758441	128.770833333333	45.3541666666667
124.645833333333	54.1875	0.0350525005030671	0.0135738004333462	1025979.20650218	161.57057871059	128.770833333333	45.3541666666667
124.6875	54.1875	0.0353535557575913	0.0146851395453605	1025123.28773621	161.747368270892	128.770833333333	45.3541666666667
124.729166666667	54.1875	0.0351150893325578	0.0147482673783707	1002058.68121873	164.858472978088	128.0625	45.4375
124.770833333333	54.1875	0.0350108347221816	0.014563129510015	1023435.39994064	162.101745910013	128.770833333333	45.3541666666667
124.8125	54.1875	0.0358360946573359	0.0150089876869621	1004967.39233529	164.12966100203	128.3125	45.4375
124.854166666667	54.1875	0.0356222350714174	0.0156107942805877	1004227.72127911	164.311502461031	128.3125	45.4375
124.895833333333	54.1875	0.0356100349394651	0.0154681851646194	1020963.7420651	162.63528067012	128.770833333333	45.3541666666667
124.9375	54.1875	0.0353947194256762	0.0143032442586724	1020155.98143027	162.813642846349	128.770833333333	45.3541666666667
120.145833333333	54.1458333333333	0.0291279235260946	0.00945727442045348	719677.987245309	133.788625003541	127.3125	49.4375
120.1875	54.1458333333333	0.0270718473360076	0.00779045030045342	719301.025731073	134.39583333769	127.270833333333	49.3958333333333
120.229166666667	54.1458333333333	0.0275697259869666	0.00744735408219243	707994.866010553	134.903994303186	127.145833333333	49.4375
120.270833333333	54.1458333333333	0.0267697899058577	0.00675864969623739	706069.53045293	135.093142728861	127.145833333333	49.4375
120.3125	54.1458333333333	0.0270019066358663	0.00695641722079966	704150.57695077	135.283232997847	127.145833333333	49.4375
120.354166666667	54.1458333333333	0.028284123552061	0.00901273011608964	713492.47164233	134.954532426803	127.3125	49.3958333333333
120.395833333333	54.1458333333333	0.0296263594239255	0.0102892035050164	707994.866010553	134.903994303186	127.3125	49.4375
120.4375	54.1458333333333	0.0304583841724297	0.0112197684948333	706069.53045293	135.093142728861	127.3125	49.4375
120.479166666667	54.1458333333333	0.0293202017488213	0.00989970832757926	704150.576950772	135.283232997847	127.3125	49.4375
120.520833333333	54.1458333333333	0.0292406775977385	0.0108680082706686	702238.058455366	135.474269668325	127.3125	49.4375
120.5625	54.1458333333333	0.027898264442749	0.0113756909322795	700332.028316141	135.666257278433	127.3125	49.4375
120.9375	54.1458333333333	0.0318652292395925	0.0112262897667249	914668.66878849	128.828149476985	130.604166666667	48.5625
120.979166666667	54.1458333333333	0.0325565384124318	0.0106566779707373	912549.643255056	128.968411324165	130.604166666667	48.5625
121.020833333333	54.1458333333333	0.032473634330778	0.0106086291116366	887194.312404846	138.904126564059	128.8125	47.8541666666667
121.0625	54.1458333333333	0.0327862660314185	0.0107493690080281	885407.550098432	139.069857968707	128.8125	47.8541666666667
121.104166666667	54.1458333333333	0.0325000223035276	0.0110400268356813	883626.748813265	139.236191629206	128.8125	47.8541666666667
121.145833333333	54.1458333333333	0.0336112588288292	0.0123126171880678	881851.945236563	139.403129165629	128.8125	47.8541666666667
121.1875	54.1458333333333	0.0322722550694062	0.0108275814019125	880083.17622625	139.570672177991	128.8125	47.8541666666667
121.229166666667	54.1458333333333	0.0324486566833885	0.0107446301234289	878320.47881015	139.738822245708	128.8125	47.8541666666667
121.270833333333	54.1458333333333	0.0328170563421675	0.0106151053229425	897835.773198267	129.966503164417	130.604166666667	48.5625
121.3125	54.1458333333333	0.0327421664397869	0.0106879265137311	874813.447716283	140.076949758638	128.8125	47.8541666666667
121.354166666667	54.1458333333333	0.0326307141945147	0.0102707825879125	873069.188935875	140.246930254781	128.8125	47.8541666666667
121.395833333333	54.1458333333333	0.0333467318921939	0.0116896109065128	879896.653027982	130.791503271163	130.4375	48.6041666666667
121.4375	54.1458333333333	0.0324985287119984	0.0103980340183521	889524.3051507	130.549869922996	130.604166666667	48.5625
121.479166666667	54.1458333333333	0.0331252265394544	0.0108880058047065	867873.892536152	140.760556528493	128.8125	47.8541666666667
121.520833333333	54.1458333333333	0.0339423032086682	0.0110161889900988	866154.747142261	140.932998361592	128.8125	47.8541666666667
121.5625	54.1458333333333	0.0329048577165414	0.0109824283181362	864441.975571188	141.106059077376	128.8125	47.8541666666667
121.604166666667	54.1458333333333	0.0324590783703996	0.0102053920318925	862735.616336578	141.279740044679	128.8125	47.8541666666667
121.645833333333	54.1458333333333	0.0309395429099473	0.0119433106546643	858433.351398718	140.591633499532	128.9375	47.9375
121.6875	54.1458333333333	0.0285793534905346	0.010809772472178	885395.700295736	130.845181828261	130.770833333333	48.5625
121.729166666667	54.1458333333333	0.029117095907455	0.0113418446145722	875612.612442018	141.096499310229	129.0625	47.7708333333333
121.770833333333	54.1458333333333	0.0298417228275796	0.0104157431172506	881285.528063271	131.142943738261	130.770833333333	48.5625
121.8125	54.1458333333333	0.0318530683996323	0.0112249823756246	918638.320209724	141.212749789387	129.4375	47.4375
121.854166666667	54.1458333333333	0.033102261697344	0.0112488613050911	864420.517653059	142.827961235916	128.8125	47.7291666666667
121.895833333333	54.1458333333333	0.0329774378693665	0.0111186854638398	850973.915399341	142.512983160905	128.8125	47.8541666666667
121.9375	54.1458333333333	0.0341604993894542	0.0104377773649237	1025095.76771004	149.6686884754	128.604166666667	45.9791666666667
121.979166666667	54.1458333333333	0.0343292726856822	0.0096439052526656	1023724.1407781	149.832879317765	128.604166666667	45.9791666666667
122.020833333333	54.1458333333333	0.0312558972368174	0.0115036462302859	869068.27055152	132.051162229837	130.770833333333	48.5625
122.0625	54.1458333333333	0.0330521546776822	0.0114925654263785	849100.250438781	133.616030444116	130.395833333333	48.5625
122.104166666667	54.1458333333333	0.0329446411461389	0.0114673746461266	847131.65074624	133.776125468412	130.395833333333	48.5625
122.145833333333	54.1458333333333	0.0346002305475126	0.0106690536671384	1060606.44060142	151.537502214737	128.604166666667	45.5625
122.1875	54.1458333333333	0.0339695806467458	0.012071870993997	1085739.07474859	151.550832032834	128.770833333333	45.3541666666667
122.229166666667	54.1458333333333	0.0339372800542289	0.0124203187324469	1015637.17487124	150.826314408978	128.604166666667	45.9791666666667
122.270833333333	54.1458333333333	0.033672200988469	0.0111748059911992	1014313.40346163	150.993264537125	128.604166666667	45.9791666666667
122.3125	54.1458333333333	0.0337321925991981	0.0111295621274933	1012996.57870232	151.160606966227	128.604166666667	45.9791666666667
122.354166666667	54.1458333333333	0.0338624013155172	0.0121380802484809	1080604.16959421	152.189081237924	128.770833333333	45.3541666666667
122.395833333333	54.1458333333333	0.0339647374916032	0.0106839566267814	1052943.33859607	152.515221039941	128.604166666667	45.5625
122.4375	54.1458333333333	0.032297187378017	0.0105223618985611	620986.924372845	142.323218000378	127.6875	49.6041666666667
122.479166666667	54.1458333333333	0.0325411404289515	0.0104090220909702	619327.127282221	142.555771071175	127.6875	49.6041666666667
122.520833333333	54.1458333333333	0.0327469243710366	0.0103324047704202	827742.014616317	135.41425893999	130.395833333333	48.5625
122.5625	54.1458333333333	0.0339921326587481	0.00948521540930813	1074337.26140609	152.994495187981	128.770833333333	45.3541666666667
122.604166666667	54.1458333333333	0.0340365014555682	0.00948274415002513	1073104.35070239	153.156585296634	128.770833333333	45.3541666666667
122.645833333333	54.1458333333333	0.0338239354181391	0.0106192314959681	1071878.31979041	153.31900956933	128.770833333333	45.3541666666667
122.6875	54.1458333333333	0.0344993811320572	0.0110771295500789	1070659.19268628	153.481767275638	128.770833333333	45.3541666666667
122.729166666667	54.1458333333333	0.0341772891028238	0.0113296028336207	1069446.99337962	153.644857664439	128.770833333333	45.3541666666667
122.770833333333	54.1458333333333	0.0339490795265314	0.0107466255752738	1068241.7458319	153.808279963813	128.770833333333	45.3541666666667
122.8125	54.1458333333333	0.0338101225577628	0.0104133056163462	1067043.47397469	153.972033380916	128.770833333333	45.3541666666667
122.854166666667	54.1458333333333	0.0345197562999304	0.0105994641904227	1065852.20170788	154.136117101868	128.770833333333	45.3541666666667
122.895833333333	54.1458333333333	0.0342298418419714	0.0108912870942788	1064667.95289804	154.30053029164	128.770833333333	45.3541666666667
122.9375	54.1458333333333	0.0340590319702074	0.0112667041424574	1063490.75137655	154.465272093941	128.770833333333	45.3541666666667
122.979166666667	54.1458333333333	0.0336113336031131	0.0105783504435147	1062320.62093789	154.63034163111	128.770833333333	45.3541666666667
123.020833333333	54.1458333333333	0.0335924045096825	0.0105907783902534	1061157.58533786	154.79573800401	128.770833333333	45.3541666666667
123.0625	54.1458333333333	0.0342601342619052	0.0116717287081351	1060001.66829171	154.961460291923	128.770833333333	45.3541666666667
123.104166666667	54.1458333333333	0.0343187861993211	0.0127090832021158	1058852.89347242	155.127507552444	128.770833333333	45.3541666666667
123.145833333333	54.1458333333333	0.0342889769902566	0.0120333292257283	1057711.2845088	155.293878821388	128.770833333333	45.3541666666667
123.1875	54.1458333333333	0.0340388940536934	0.0119896886813753	1056576.86498366	155.460573112686	128.770833333333	45.3541666666667
123.229166666667	54.1458333333333	0.0343078782971723	0.0123253939231185	1055449.65843202	155.627589418293	128.770833333333	45.3541666666667
123.270833333333	54.1458333333333	0.0343065795524716	0.012853360218145	1054329.68833914	155.794926708097	128.770833333333	45.3541666666667
123.3125	54.1458333333333	0.0350876379901334	0.0142514736719605	983548.189438973	155.29272344257	128.604166666667	45.9791666666667
123.354166666667	54.1458333333333	0.0368459167592525	0.0146746956865343	1031645.13913378	157.837614260586	128.3125	45.4375
123.395833333333	54.1458333333333	0.0370346836556195	0.0144874816630585	1030621.82441382	158.010364784166	128.3125	45.4375
123.4375	54.1458333333333	0.0346432258809749	0.0146037298697171	785145.614609908	138.887393775202	130.4375	48.6041666666667
123.479166666667	54.1458333333333	0.0345586365685637	0.0147932784299378	783358.563280382	139.070487731165	130.4375	48.6041666666667
123.520833333333	54.1458333333333	0.0346767918689557	0.0148315441866718	781578.09923095	139.254341697694	130.4375	48.6041666666667
123.5625	54.1458333333333	0.0353354156824696	0.0152288562842765	980133.851168424	156.630039394	128.5625	45.9375
123.604166666667	54.1458333333333	0.0349598353928916	0.0151711591259513	778037.116018155	139.624339122526	130.4375	48.6041666666667
123.645833333333	54.1458333333333	0.0353358733257044	0.0154271082460616	776276.688987524	139.810487233409	130.4375	48.6041666666667
123.6875	54.1458333333333	0.0353159494977605	0.0149601414280559	976928.962702599	157.167828685287	128.5625	45.9375
123.729166666667	54.1458333333333	0.0347030589688996	0.0153712480899487	975876.381194006	157.347800405257	128.5625	45.9375
123.770833333333	54.1458333333333	0.0347347324291606	0.0147566072964532	771036.224077199	140.3735563924	130.4375	48.6041666666667
123.8125	54.1458333333333	0.0347161629057138	0.0152664008781504	769303.164199868	140.562795086529	130.4375	48.6041666666667
123.854166666667	54.1458333333333	0.0346869082692563	0.0152002419172279	767577.063979006	140.752811861483	130.4375	48.6041666666667
123.895833333333	54.1458333333333	0.0344735403790931	0.0148495353761671	765857.971033745	140.943608817723	130.4375	48.6041666666667
123.9375	54.1458333333333	0.0341550533802628	0.0143639796485517	764145.933216271	141.135188017125	130.4375	48.6041666666667
123.979166666667	54.1458333333333	0.0342063488462473	0.0146000474604248	762440.998610038	141.327551481926	130.4375	48.6041666666667
124.020833333333	54.1458333333333	0.0343287741487209	0.0148185417379663	968730.959374673	158.617366030964	128.5625	45.9375
124.0625	54.1458333333333	0.0347654140128527	0.0146449282775816	967742.297591928	158.800107915542	128.5625	45.9375
124.104166666667	54.1458333333333	0.0346590815542701	0.0145009143918991	966761.739732435	158.983188560698	128.5625	45.9375
124.145833333333	54.1458333333333	0.0345799014595537	0.014708488163012	965789.310786905	159.166606198007	128.5625	45.9375
124.1875	54.1458333333333	0.0343385777348995	0.0142468020495054	964825.035638893	159.350359029047	128.5625	45.9375
124.229166666667	54.1458333333333	0.0338438138792003	0.0139354333580801	769942.532913719	153.507037137223	128.8125	47.8541666666667
124.270833333333	54.1458333333333	0.0339604955649864	0.0135624707736745	768732.503312291	153.72157927831	128.8125	47.8541666666667
124.3125	54.1458333333333	0.0337077354462393	0.0129466618232973	749063.082131173	142.894921485091	130.4375	48.6041666666667
124.354166666667	54.1458333333333	0.033886782509799	0.0129752026747919	747424.277342333	143.094427260389	130.4375	48.6041666666667
124.395833333333	54.1458333333333	0.0340453832131474	0.0129138370398872	745793.068862179	143.294735102349	130.4375	48.6041666666667
124.4375	54.1458333333333	0.0340617210796297	0.0129995543095318	744169.507174404	143.495846524049	130.4375	48.6041666666667
124.479166666667	54.1458333333333	0.033876437600335	0.0130570471217627	742553.642965351	143.697762985333	130.4375	48.6041666666667
124.520833333333	54.1458333333333	0.0345815234109299	0.0137106287487462	1024209.45516239	160.958269337817	128.770833333333	45.3541666666667
124.5625	54.1458333333333	0.0351087390336595	0.0148973449387293	1000507.13222824	164.05763107102	128.0625	45.4375
124.604166666667	54.1458333333333	0.0347952939140067	0.0146163954825757	999763.441381387	164.240223131923	128.0625	45.4375
124.645833333333	54.1458333333333	0.0351503071602575	0.0149102779527793	999028.106983835	164.423061232041	128.0625	45.4375
124.6875	54.1458333333333	0.0352088192295537	0.0153520345669924	998301.147729921	164.606143125997	128.0625	45.4375
124.729166666667	54.1458333333333	0.0351573668805321	0.0154625752432397	997582.582155076	164.789466545367	128.0625	45.4375
124.770833333333	54.1458333333333	0.0356247666363392	0.015521753192133	996872.42863368	164.973029198787	128.0625	45.4375
124.8125	54.1458333333333	0.0356982068861241	0.015082502923072	1000507.13222824	164.05763107102	128.3125	45.4375
124.854166666667	54.1458333333333	0.0356195637185878	0.0151016788066486	999763.441381387	164.240223131923	128.3125	45.4375
124.895833333333	54.1458333333333	0.0360494482306827	0.0155350521217027	999028.106983835	164.423061232041	128.3125	45.4375
124.9375	54.1458333333333	0.0359584996767585	0.0145030234438102	998301.147729921	164.606143125997	128.3125	45.4375
124.979166666667	54.1458333333333	0.0359916438180097	0.0140453203832278	997582.582155076	164.789466545367	128.3125	45.4375
125.020833333333	54.1458333333333	0.0354241987104538	0.0143455006493803	996872.42863368	164.973029198787	128.3125	45.4375
125.0625	54.1458333333333	0.0353068917504955	0.0139957543928579	1013338.81911875	163.27575569371	128.770833333333	45.3541666666667
125.104166666667	54.1458333333333	0.0352496166575113	0.0137921385457007	1012559.39893083	163.455849967335	128.770833333333	45.3541666666667
125.145833333333	54.1458333333333	0.0349200030731758	0.0132023586780823	1011788.18845134	163.636195113957	128.770833333333	45.3541666666667
125.1875	54.1458333333333	0.0351983166045784	0.0133316234515298	1011025.20670694	163.816789042517	128.770833333333	45.3541666666667
120.145833333333	54.1041666666667	0.0282432869998258	0.00872279448087331	719988.583266577	133.763695167768	127.3125	49.3958333333333
120.1875	54.1041666666667	0.0291400272182287	0.0101780536334394	714503.139787779	133.705693437719	127.3125	49.4375
120.229166666667	54.1041666666667	0.0277702091604989	0.00821323578329469	716063.999724542	134.131797834555	127.3125	49.3958333333333
120.270833333333	54.1041666666667	0.0267958545358643	0.0065701692124797	722869.737833598	135.213279321767	127.270833333333	49.2708333333333
120.3125	54.1041666666667	0.0289262739885565	0.0102463389796555	708619.828746854	134.262277740596	127.3125	49.4375
120.354166666667	54.1041666666667	0.0303264328826927	0.0121556735153625	706671.068501752	134.449675807696	127.3125	49.4375
120.395833333333	54.1041666666667	0.0307146270223837	0.0121820331099517	704728.566513903	134.638016811494	127.3125	49.4375
120.4375	54.1041666666667	0.0302907190455422	0.0118917856810597	702792.375315782	134.827305502789	127.3125	49.4375
120.479166666667	54.1041666666667	0.0293710930939628	0.0112904482582688	700862.54784698	135.017546616341	127.3125	49.4375
120.520833333333	54.1041666666667	0.0279015894415439	0.011722141279828	900104.345352893	124.796596472011	130.645833333333	49.0208333333333
120.5625	54.1041666666667	0.0308265614713463	0.01287767788032	903838.765497285	136.921639855502	128.8125	47.8541666666667
120.604166666667	54.1041666666667	0.0309051568467126	0.0128468037482111	901980.025815606	137.081040249747	128.8125	47.8541666666667
120.645833333333	54.1041666666667	0.0279641010334514	0.0112232593278997	693207.948350052	135.788129352745	127.3125	49.4375
120.6875	54.1041666666667	0.0292975978662178	0.0110633104690352	691310.747924429	135.983202944124	127.3125	49.4375
120.729166666667	54.1041666666667	0.0287702121142047	0.0110926552566465	689420.23745597	136.179256953867	127.3125	49.4375
120.9375	54.1041666666667	0.0305699503001033	0.011824593283708	896172.839498005	130.087407745043	130.229166666667	48.5208333333333
120.979166666667	54.1041666666667	0.0318952307275394	0.0109767381779055	885505.947924963	138.542370980723	128.8125	47.8541666666667
121.020833333333	54.1041666666667	0.032408998939609	0.0108332317901879	883704.436821611	138.707743837682	128.8125	47.8541666666667
121.0625	54.1041666666667	0.0334054158559608	0.0117045942918191	881908.847171636	138.873723684016	128.8125	47.8541666666667
121.104166666667	54.1041666666667	0.0336868019843591	0.0120933315430219	880119.21579611	139.040312220487	128.8125	47.8541666666667
121.145833333333	54.1041666666667	0.0333132872220921	0.0124302532258936	878335.579692317	139.207511128477	128.8125	47.8541666666667
121.1875	54.1041666666667	0.0333398032789008	0.011738734667604	887283.188992399	129.827106451127	130.4375	48.6041666666667
121.229166666667	54.1041666666667	0.0324385637121965	0.0107778269058742	874786.442165806	139.543746684419	128.8125	47.8541666666667
121.270833333333	54.1041666666667	0.0332527052898671	0.0123849357712836	873021.015612022	139.712786593351	128.8125	47.8541666666667
121.3125	54.1041666666667	0.0338885465314797	0.0119758594944134	871261.734066188	139.882443394651	128.8125	47.8541666666667
121.354166666667	54.1041666666667	0.0335841133373015	0.0124046788701637	869508.635394963	140.052718664566	128.8125	47.8541666666667
121.395833333333	54.1041666666667	0.0335931239228164	0.01351951975256	867761.757636221	140.223613956623	128.8125	47.8541666666667
121.4375	54.1041666666667	0.0333837678695823	0.0124594588471492	866021.13899807	140.395130801042	128.8125	47.8541666666667
121.479166666667	54.1041666666667	0.033323700559739	0.0119187226429913	864286.817857811	140.567270704151	128.8125	47.8541666666667
121.520833333333	54.1041666666667	0.033966212994736	0.0115038489310852	862558.832760843	140.740035147788	128.8125	47.8541666666667
121.5625	54.1041666666667	0.0337320431981757	0.0113869051975067	860837.222419548	140.913425588708	128.8125	47.8541666666667
121.604166666667	54.1041666666667	0.0338358216494212	0.0115216170195378	1032362.62012122	148.235631350819	128.604166666667	45.9791666666667
121.645833333333	54.1041666666667	0.0338622136896444	0.0110697952704237	1030931.10910025	148.397070725431	128.604166666667	45.9791666666667
121.6875	54.1041666666667	0.0338552037858163	0.0113098527934746	1029506.14685927	148.558912375013	128.604166666667	45.9791666666667
121.729166666667	54.1041666666667	0.0341183682399027	0.0108188570094767	1028087.7610761	148.721156117768	128.604166666667	45.9791666666667
121.770833333333	54.1041666666667	0.0342462128389277	0.0102348448242796	1026675.97945279	148.88380175014	128.604166666667	45.9791666666667
121.8125	54.1041666666667	0.0344147447339171	0.00967853158127344	1025270.82971401	149.046849046587	128.604166666667	45.9791666666667
121.854166666667	54.1041666666667	0.0340234573508048	0.00958330301586778	1023872.33960542	149.21029775936	128.604166666667	45.9791666666667
121.895833333333	54.1041666666667	0.0343036947170693	0.00950346411893154	1022480.53689197	149.374147618288	128.604166666667	45.9791666666667
121.9375	54.1041666666667	0.034210316196896	0.0100895533345964	1059161.0449908	153.018927960827	128.0625	45.4375
121.979166666667	54.1041666666667	0.0344032677420921	0.0105167760926973	1057927.97591644	153.183034980479	128.0625	45.4375
122.020833333333	54.1041666666667	0.034126245744414	0.0093451454426769	1018345.53102649	149.868101029297	128.604166666667	45.9791666666667
122.0625	54.1041666666667	0.0341594204983039	0.0101947036596884	1059152.81296845	151.094744148221	128.604166666667	45.5625
122.104166666667	54.1041666666667	0.0342846764063534	0.0111176495594	1015622.80716431	150.199403051878	128.604166666667	45.9791666666667
122.145833333333	54.1041666666667	0.0348017943352674	0.0117174016606464	1053065.68765848	153.842892340496	128.0625	45.4375
122.1875	54.1041666666667	0.0341344163866919	0.0118193467676855	1012927.5004886	150.53230121839	128.604166666667	45.9791666666667
122.229166666667	54.1041666666667	0.0345283237032939	0.0123915628288799	1011590.19822777	150.699347757346	128.604166666667	45.9791666666667
122.270833333333	54.1041666666667	0.033741404047373	0.0115119164502455	1010259.83383103	150.866791965883	128.604166666667	45.9791666666667
122.3125	54.1041666666667	0.0340068036665605	0.0120447072786774	1077783.98642302	151.914479937164	128.770833333333	45.3541666666667
122.354166666667	54.1041666666667	0.0341501705871535	0.0125359528683572	1007620.03007665	151.202871341604	128.604166666667	45.9791666666667
122.395833333333	54.1041666666667	0.0339184938928682	0.0108832820234248	1006310.64643941	151.371505421583	128.604166666667	45.9791666666667
122.4375	54.1041666666667	0.0341830364554383	0.0100851985366943	1073964.97882699	152.397113332394	128.770833333333	45.3541666666667
122.479166666667	54.1041666666667	0.033971771945373	0.0102271654173645	1072705.55043639	152.558673813739	128.770833333333	45.3541666666667
122.520833333333	54.1041666666667	0.034005186972895	0.00948976237261352	1071452.94976812	152.720574581823	128.770833333333	45.3541666666667
122.5625	54.1041666666667	0.0338794487393561	0.00937488405931446	1070207.20118592	152.882814973115	128.770833333333	45.3541666666667
122.604166666667	54.1041666666667	0.0336176785751611	0.00978679451426927	1068968.32903305	153.045394303439	128.770833333333	45.3541666666667
122.645833333333	54.1041666666667	0.0337672258752501	0.00976919244743101	1067736.3576306	153.208311867847	128.770833333333	45.3541666666667
122.6875	54.1041666666667	0.0334624260896412	0.00962518000838988	1066511.31127581	153.371566940488	128.770833333333	45.3541666666667
122.729166666667	54.1041666666667	0.0341941494646703	0.0103116271289818	1065293.21424033	153.535158774486	128.770833333333	45.3541666666667
122.770833333333	54.1041666666667	0.034616325727593	0.0116827608639263	1064082.09076849	153.699086601812	128.770833333333	45.3541666666667
122.8125	54.1041666666667	0.0348238189231456	0.0123893174571556	1062877.96507559	153.863349633166	128.770833333333	45.3541666666667
122.854166666667	54.1041666666667	0.0346343278826009	0.0126576662053464	1061680.8613461	154.027947057855	128.770833333333	45.3541666666667
122.895833333333	54.1041666666667	0.0341372288116266	0.0109747218510775	1060490.80373192	154.192878043678	128.770833333333	45.3541666666667
122.9375	54.1041666666667	0.0342435010642652	0.0105656273722609	1059307.81635056	154.358141736806	128.770833333333	45.3541666666667
122.979166666667	54.1041666666667	0.033865625201335	0.0107203346295033	1058131.92328337	154.523737261671	128.770833333333	45.3541666666667
123.020833333333	54.1041666666667	0.0336927200626795	0.0117012801898279	1056963.14857369	154.689663720858	128.770833333333	45.3541666666667
123.0625	54.1041666666667	0.034270839180352	0.0126067036156853	1055801.51622507	154.855920194988	128.770833333333	45.3541666666667
123.104166666667	54.1041666666667	0.0342948968935161	0.0130686006651166	1054647.05019936	155.022505742618	128.770833333333	45.3541666666667
123.145833333333	54.1041666666667	0.0346635812407641	0.0134381015706777	983974.100017098	154.473859126228	128.604166666667	45.9791666666667
123.1875	54.1041666666667	0.0346799631023863	0.0133263487260057	1052359.71274467	155.356660181652	128.770833333333	45.3541666666667
123.229166666667	54.1041666666667	0.0343508980059259	0.0127820937871415	981640.2728939	154.826276911935	128.604166666667	45.9791666666667
123.270833333333	54.1041666666667	0.0346739037008546	0.0141016886851484	980484.749075128	155.003053790018	128.604166666667	45.9791666666667
123.3125	54.1041666666667	0.0349549683580193	0.0142847109826794	982532.911794013	155.453165893517	128.5625	45.9375
123.354166666667	54.1041666666667	0.0369421018623418	0.0137753383918228	1027351.45871081	157.740891338145	128.3125	45.4375
123.395833333333	54.1041666666667	0.0373608394903771	0.0149150863688134	1026322.86825605	157.914260353077	128.3125	45.4375
123.4375	54.1041666666667	0.0368217542498532	0.0145997085074581	979170.714616569	155.986371621427	128.5625	45.9375
123.479166666667	54.1041666666667	0.0352876904663701	0.0148300240559981	978065.440372205	156.164841950783	128.5625	45.9375
123.520833333333	54.1041666666667	0.0370226052195437	0.0147945753857643	976967.939654842	156.343677633335	128.5625	45.9375
123.5625	54.1041666666667	0.0369370605664096	0.0150654576154475	975878.239035236	156.522877310933	128.5625	45.9375
123.604166666667	54.1041666666667	0.0351877400806456	0.0150694292892079	974796.365013296	156.702439595893	128.5625	45.9375
123.645833333333	54.1041666666667	0.0351938863051743	0.0151980905514113	772739.570918785	139.589669612736	130.4375	48.6041666666667
123.6875	54.1041666666667	0.0344915694169717	0.0146484706660672	770976.139323729	139.776932926651	130.4375	48.6041666666667
123.729166666667	54.1041666666667	0.0340152970101978	0.0138961354745179	968283.495662525	156.972215088894	128.604166666667	45.9791666666667
123.770833333333	54.1041666666667	0.0342490981308609	0.0143118321252585	970547.662279059	157.424286016095	128.5625	45.9375
123.8125	54.1041666666667	0.0341452640453299	0.014411895981449	765726.928494494	140.343418497788	130.4375	48.6041666666667
123.854166666667	54.1041666666667	0.034228133647932	0.0145922507394268	763991.044926735	140.533819811425	130.4375	48.6041666666667
123.895833333333	54.1041666666667	0.034190929053587	0.0144794251082551	762262.168018151	140.725011218678	130.4375	48.6041666666667
123.9375	54.1041666666667	0.034512248723487	0.0146931699145816	760540.346114228	140.916994881666	130.4375	48.6041666666667
123.979166666667	54.1041666666667	0.0343100795450602	0.014239684288854	965416.029854957	158.334573772413	128.5625	45.9375
124.020833333333	54.1041666666667	0.0341060408465342	0.0124668614532755	772019.76967484	152.285266475024	128.8125	47.8541666666667
124.0625	54.1041666666667	0.0341804681745347	0.0116271804428073	770756.693207576	152.4975347137	128.8125	47.8541666666667
124.104166666667	54.1041666666667	0.0345209532391583	0.0124605630007317	963419.806625979	158.701130070521	128.604166666667	45.9375
124.145833333333	54.1041666666667	0.0343906229603142	0.0125750006530906	962433.889493893	158.884924518546	128.604166666667	45.9375
124.1875	54.1041666666667	0.0337512790946146	0.0116056712616946	767021.459847763	153.13817552618	128.8125	47.8541666666667
124.229166666667	54.1041666666667	0.0342887797901857	0.0115818540504947	765794.528394963	153.352996061972	128.8125	47.8541666666667
124.270833333333	54.1041666666667	0.0341839249035554	0.0124291154744291	764576.743837873	153.568450670191	128.8125	47.8541666666667
124.3125	54.1041666666667	0.033584018279546	0.0117096304464645	763368.150343391	153.784537607602	128.8125	47.8541666666667
124.354166666667	54.1041666666667	0.0340433390847866	0.0128811693346874	762168.792023532	154.001255058634	128.8125	47.8541666666667
124.395833333333	54.1041666666667	0.0342010888430483	0.0126222547509766	760978.712929648	154.218601134781	128.8125	47.8541666666667
124.4375	54.1041666666667	0.034161272757774	0.0129802278955863	954842.543471422	160.367430247496	128.5625	45.9375
124.479166666667	54.1041666666667	0.0340351719440174	0.013788810341047	950402.041582956	160.288012560105	128.604166666667	45.9791666666667
124.520833333333	54.1041666666667	0.0342772041311368	0.0142670151728799	949486.949915588	160.475466761272	128.604166666667	45.9791666666667
124.5625	54.1041666666667	0.0349565478624088	0.0142852368768905	996048.51183178	163.984953965295	128.0625	45.4375
124.604166666667	54.1041666666667	0.0352070258854115	0.014677892633292	995300.766703264	164.168302313993	128.0625	45.4375
124.645833333333	54.1041666666667	0.0352258394549169	0.0150640374547207	994561.418135232	164.351900297536	128.0625	45.4375
124.6875	54.1041666666667	0.0354202082222045	0.0151332886857952	993830.485096962	164.535745644988	128.0625	45.4375
124.729166666667	54.1041666666667	0.0356061385886175	0.0150618295805989	993107.986397173	164.719836061828	128.0625	45.4375
124.770833333333	54.1041666666667	0.0356806408511858	0.015089881820362	996804.634393136	163.801857498686	128.3125	45.4375
124.8125	54.1041666666667	0.0356528526062493	0.0154379854375183	1013771.83859256	162.121126402477	128.770833333333	45.3541666666667
124.854166666667	54.1041666666667	0.0361886662767075	0.0151282343652715	995300.766703264	164.168302313993	128.3125	45.4375
124.895833333333	54.1041666666667	0.0358715014991998	0.0149956755092543	994561.418135232	164.351900297536	128.3125	45.4375
124.9375	54.1041666666667	0.0360901609690975	0.0149335212772188	993830.485096962	164.535745644988	128.3125	45.4375
124.979166666667	54.1041666666667	0.0358589392312273	0.0144651440703847	993107.986397173	164.719836061828	128.3125	45.4375
125.020833333333	54.1041666666667	0.0361865235077929	0.0143560222957236	992393.940681838	164.90416923006	128.3125	45.4375
125.0625	54.1041666666667	0.0359215421146319	0.0137661909866809	991688.366432	165.08874280833	128.3125	45.4375
125.104166666667	54.1041666666667	0.0359420177006063	0.0138524383966046	990991.281961606	165.273554432044	128.3125	45.4375
125.145833333333	54.1041666666667	0.0361738145662229	0.014669623189805	990302.705415334	165.458601713498	128.3125	45.4375
125.1875	54.1041666666667	0.0375882960966934	0.0141522258662894	989622.65476645	165.643882242004	128.3125	45.4375
125.229166666667	54.1041666666667	0.0375851827495941	0.0140653182513575	988951.147814653	165.829393584029	128.3125	45.4375
125.270833333333	54.1041666666667	0.0376091958410683	0.0133099763740091	988288.202183951	166.015133283336	128.3125	45.4375
125.3125	54.1041666666667	0.035859455887763	0.013200752287284	1004320.50401606	164.289306280296	128.770833333333	45.3541666666667
125.354166666667	54.1041666666667	0.0374522676529557	0.0122613484652214	986988.064490633	166.387287816205	128.3125	45.4375
125.395833333333	54.1041666666667	0.0360093651920832	0.0126815295904038	1002861.19347105	164.654181227039	128.770833333333	45.3541666666667
125.4375	54.1041666666667	0.0350524122016894	0.0119668361335371	1002144.09895178	164.83697862142	128.770833333333	45.3541666666667
125.479166666667	54.1041666666667	0.0345776284722812	0.0109976001123079	1001435.40262054	165.020012938978	128.770833333333	45.3541666666667
125.520833333333	54.1041666666667	0.03480126467213	0.0104198947045017	1000735.12253944	165.203281883471	128.770833333333	45.3541666666667
120.104166666667	54.0625	0.0300961027833799	0.0118127263848426	715280.631023171	133.070211378003	127.3125	49.4375
120.145833333333	54.0625	0.0303676069408735	0.0119309135352023	713290.584980492	133.25302302679	127.3125	49.4375
120.1875	54.0625	0.0292347438618728	0.0120658390126726	711306.518853745	133.436763180774	127.3125	49.4375
120.229166666667	54.0625	0.0303150556966128	0.011776935297719	709328.483475158	133.621436804804	127.3125	49.4375
120.270833333333	54.0625	0.0298619060942071	0.0106722905677393	707356.530088322	133.807048855337	127.3125	49.4375
120.3125	54.0625	0.0300429091917873	0.0123233049892841	705390.710349569	133.993604279256	127.3125	49.4375
120.354166666667	54.0625	0.0293505967245214	0.0124667358722774	703431.076329274	134.181108012674	127.3125	49.4375
120.395833333333	54.0625	0.0296468287875818	0.0120896279966352	701477.680513068	134.369564979698	127.3125	49.4375
120.4375	54.0625	0.0294818734187789	0.0119064705105303	699530.575803012	134.558980091164	127.3125	49.4375
120.479166666667	54.0625	0.0295676077575675	0.0110006293684076	697589.81551867	134.749358243342	127.3125	49.4375
120.520833333333	54.0625	0.0289714713707486	0.0108643370906883	695655.453398102	134.940704316611	127.3125	49.4375
120.5625	54.0625	0.0282864787526476	0.0117403676485201	917246.383310308	136.285826177078	129.020833333333	47.7708333333333
120.604166666667	54.0625	0.0318032003922241	0.0115988693205619	898589.215730186	136.881009216783	128.8125	47.8541666666667
120.645833333333	54.0625	0.0323827599652248	0.0105574515887482	896727.212149106	137.041180483605	128.8125	47.8541666666667
120.6875	54.0625	0.0309858070358421	0.0121514683521788	894870.800602431	137.201948513694	128.8125	47.8541666666667
120.729166666667	54.0625	0.0316862843519406	0.0112864379597154	893020.01656266	137.363315219635	128.8125	47.8541666666667
120.770833333333	54.0625	0.0327844472564556	0.0116221100156992	891174.895687718	137.525282499457	128.8125	47.8541666666667
120.8125	54.0625	0.0323637802749528	0.0106332883034145	889335.473820641	137.687852236144	128.8125	47.8541666666667
120.854166666667	54.0625	0.0283855059259577	0.0107435670084974	680417.477649752	136.506897355897	127.3125	49.4375
120.895833333333	54.0625	0.0296901561762636	0.0106187938402568	678543.186653692	136.707171014814	127.3125	49.4375
120.9375	54.0625	0.0290653492043845	0.0107931541209913	676675.854377382	136.908460209129	127.3125	49.4375
120.979166666667	54.0625	0.0288340037901749	0.0107904933986872	674815.539202863	137.110769547381	127.3125	49.4375
121.020833333333	54.0625	0.0304102988803834	0.0122089065380455	880093.245424975	138.002672107847	128.895833333333	47.8958333333333
121.0625	54.0625	0.0323716256230124	0.0101627033237938	878420.652214871	138.67602567559	128.8125	47.8541666666667
121.104166666667	54.0625	0.0324928482827864	0.0104980574352684	876622.142469109	138.842863964322	128.8125	47.8541666666667
121.145833333333	54.0625	0.0333004138409763	0.0115844257388789	874829.625086761	139.010319171255	128.8125	47.8541666666667
121.1875	54.0625	0.0335480867138428	0.0123654188769915	873043.137555521	139.178393020829	128.8125	47.8541666666667
121.229166666667	54.0625	0.0334648717679649	0.013118001689312	871262.717542726	139.347087217172	128.8125	47.8541666666667
121.270833333333	54.0625	0.0333358496068823	0.0131768321186309	869488.402894579	139.516403443528	128.8125	47.8541666666667
121.3125	54.0625	0.0333532689687915	0.012855299902885	867720.231635338	139.686343361689	128.8125	47.8541666666667
121.354166666667	54.0625	0.0333307289483029	0.0130949187100886	865958.241966441	139.856908611411	128.8125	47.8541666666667
121.395833333333	54.0625	0.0333488153297646	0.0125252968366402	864202.472265597	140.028100809829	128.8125	47.8541666666667
121.4375	54.0625	0.0334142162604004	0.0120951634417141	862452.961085836	140.199921550865	128.8125	47.8541666666667
121.479166666667	54.0625	0.0336580535644963	0.0111432049233394	860709.747154495	140.372372404626	128.8125	47.8541666666667
121.520833333333	54.0625	0.0340573765079348	0.0116681165682522	858972.869372154	140.545454916796	128.8125	47.8541666666667
121.5625	54.0625	0.033911497681965	0.0119863196992146	1029867.29592213	147.939343002866	128.604166666667	45.9791666666667
121.604166666667	54.0625	0.0336989267944396	0.0120422225422982	1031134.67285455	148.377538993833	128.5625	45.9375
121.645833333333	54.0625	0.033450989624808	0.011725322012274	1026983.96767134	148.262660329	128.604166666667	45.9791666666667
121.6875	54.0625	0.0340534225361102	0.0120904772860435	1028286.89322195	148.701741478088	128.5625	45.9375
121.729166666667	54.0625	0.0344502533751154	0.0127240219198174	1026872.90726404	148.864446763185	128.5625	45.9375
121.770833333333	54.0625	0.0343190610084427	0.0118898260187582	1060055.99675875	152.250761612785	128.0625	45.4375
121.8125	54.0625	0.0346478838550953	0.0122073977009524	1058789.16495504	152.413972371288	128.0625	45.4375
121.854166666667	54.0625	0.034590418871106	0.0113307576704888	1057529.22859958	152.577533873887	128.0625	45.4375
121.895833333333	54.0625	0.0348102609475378	0.0112091572727224	1056276.21275935	152.741445452272	128.0625	45.4375
121.9375	54.0625	0.0348897047365876	0.0110466399657431	1055030.14248193	152.90570641645	128.0625	45.4375
121.979166666667	54.0625	0.0350316259978796	0.0116877980728239	1053791.04279374	153.070316054602	128.0625	45.4375
122.020833333333	54.0625	0.0339767548609328	0.0099041894583777	1014337.09963981	149.737709813315	128.604166666667	45.9791666666667
122.0625	54.0625	0.0345866681200089	0.0105428337040116	1012965.59565227	149.903631700428	128.604166666667	45.9791666666667
122.104166666667	54.0625	0.0346972537397025	0.0114730258164758	1050115.81717364	153.566229564406	128.0625	45.4375
122.145833333333	54.0625	0.0344457475123138	0.0123078914182088	1013102.82216701	150.513583937969	128.5625	45.9375
122.1875	54.0625	0.034219324274208	0.0110381977526503	1008892.25931386	150.403821632514	128.604166666667	45.9791666666667
122.229166666667	54.0625	0.0347912303413457	0.0120876973085142	1007548.29964466	150.571358302237	128.604166666667	45.9791666666667
122.270833333333	54.0625	0.0347262583225711	0.0130099777669051	1009105.43648014	151.016122179046	128.5625	45.9375
122.3125	54.0625	0.0345082894339057	0.0122087991289373	1004881.27806058	150.907638905745	128.604166666667	45.9791666666667
122.354166666667	54.0625	0.0344133657069598	0.0119259024675103	1003558.27251969	151.076381827389	128.604166666667	45.9791666666667
122.395833333333	54.0625	0.0333248713112625	0.011382587564607	1002242.30806228	151.245525778719	128.604166666667	45.9791666666667
122.4375	54.0625	0.0345090099543751	0.0114915118897509	1043457.90473251	152.447759797509	128.604166666667	45.5625
122.479166666667	54.0625	0.0341608075686144	0.0107877912586454	1068591.72179903	152.445156168335	128.770833333333	45.3541666666667
122.520833333333	54.0625	0.0337982924749082	0.0104765738507168	1067333.07779935	152.607539467865	128.770833333333	45.3541666666667
122.5625	54.0625	0.0345142250930338	0.0109858859273715	1066081.30624873	152.770266506126	128.770833333333	45.3541666666667
122.604166666667	54.0625	0.0342634906852154	0.0116428007025618	1064836.43177308	152.933336604562	128.770833333333	45.3541666666667
122.645833333333	54.0625	0.0346096184445579	0.0115824780607532	1063598.47897714	153.096749063509	128.770833333333	45.3541666666667
122.6875	54.0625	0.0344444892314421	0.0106114869634848	1062367.47244275	153.260503162055	128.770833333333	45.3541666666667
122.729166666667	54.0625	0.0343621418549334	0.0105732089077407	1061143.43672712	153.424598157917	128.770833333333	45.3541666666667
122.770833333333	54.0625	0.034202702900424	0.0110273124238464	1059926.39636104	153.58903328731	128.770833333333	45.3541666666667
122.8125	54.0625	0.0348082690328802	0.0120240426064783	1058716.37584715	153.75380776482	128.770833333333	45.3541666666667
122.854166666667	54.0625	0.0353322084568678	0.0127327741470446	1057513.39965815	153.918920783279	128.770833333333	45.3541666666667
122.895833333333	54.0625	0.0347842325043782	0.0118436335369745	1056317.49223495	154.084371513644	128.770833333333	45.3541666666667
122.9375	54.0625	0.0345090427303714	0.0114255147983127	1055128.67798493	154.250159104875	128.770833333333	45.3541666666667
122.979166666667	54.0625	0.0337415362456281	0.0116818688215856	1053946.98128005	154.416282683819	128.770833333333	45.3541666666667
123.020833333333	54.0625	0.0340184325179539	0.0122926979275075	983366.912300286	153.830358613638	128.604166666667	45.9791666666667
123.0625	54.0625	0.0340064631608922	0.0123953326527257	982167.430024057	154.005823547629	128.604166666667	45.9791666666667
123.104166666667	54.0625	0.0341663875386401	0.0133367418477212	980975.465882156	154.181676182864	128.604166666667	45.9791666666667
123.145833333333	54.0625	0.0351007287854117	0.0133550115894828	982930.454189714	154.63300652066	128.5625	45.9375
123.1875	54.0625	0.0351770073108012	0.0134735074522741	981765.437808979	154.809491870545	128.5625	45.9375
123.229166666667	54.0625	0.03516926315277	0.0134572018689832	980608.034023569	154.986356297749	128.5625	45.9375
123.270833333333	54.0625	0.0368880086469384	0.0134400735509982	1025151.54207014	157.296331619669	128.3125	45.4375
123.3125	54.0625	0.0367223825956904	0.0142457758326656	1024102.34849544	157.469682391773	128.3125	45.4375
123.354166666667	54.0625	0.0368566240344503	0.0143209005199571	977181.771465483	155.519212361949	128.5625	45.9375
123.395833333333	54.0625	0.0373149332568829	0.0147502557708629	1022026.8792924	157.817344816327	128.3125	45.4375
123.4375	54.0625	0.0372926269791554	0.0146727619167193	1021000.65089669	157.991653702264	128.3125	45.4375
123.479166666667	54.0625	0.0346419368695888	0.0137541641418044	973825.003537295	156.055436835992	128.5625	45.9375
123.520833333333	54.0625	0.0343284802714163	0.0139138166254774	969475.417626804	155.961283909398	128.604166666667	45.9791666666667
123.5625	54.0625	0.0346023523829191	0.0141746445142669	968367.978040895	156.141326484465	128.604166666667	45.9791666666667
123.604166666667	54.0625	0.0340403342090367	0.013720434644198	770994.152932523	139.180007216098	130.4375	48.6041666666667
123.645833333333	54.0625	0.0344216297982091	0.0144909273230975	769214.117711126	139.366821058702	130.4375	48.6041666666667
123.6875	54.0625	0.0340663292457844	0.0135516706803927	767440.847435099	139.554423128408	130.4375	48.6041666666667
123.729166666667	54.0625	0.0338963671105962	0.0127535470841589	765674.389683075	139.742815871433	130.4375	48.6041666666667
123.770833333333	54.0625	0.0342462146459969	0.0132439028854438	763914.792288779	139.932001699964	130.4375	48.6041666666667
123.8125	54.0625	0.0343080575546283	0.013333295947269	762162.103339706	140.121982991101	130.4375	48.6041666666667
123.854166666667	54.0625	0.0342672072427232	0.0134593722209192	760416.371175697	140.312762085796	130.4375	48.6041666666667
123.895833333333	54.0625	0.034243616647929	0.0133269949483972	758677.644387431	140.504341287771	130.4375	48.6041666666667
123.9375	54.0625	0.0344225566336616	0.0133969660276659	756945.971814846	140.69672286242	130.4375	48.6041666666667
123.979166666667	54.0625	0.0336762808866084	0.0128218143256672	957729.705475448	157.962045361332	128.604166666667	45.9791666666667
124.020833333333	54.0625	0.0342073406763094	0.0121720355788616	956710.079857575	158.146112838597	128.604166666667	45.9791666666667
124.0625	54.0625	0.0346325185738238	0.0111820553188723	955698.596919733	158.330536611832	128.604166666667	45.9791666666667
124.104166666667	54.0625	0.0331195356932048	0.0108950306682491	765383.933143888	152.552035704588	128.8125	47.8541666666667
124.145833333333	54.0625	0.0331522476806081	0.0104613616943182	764130.906501502	152.766468282664	128.8125	47.8541666666667
124.1875	54.0625	0.0334483207709918	0.0102487331518718	762886.972275861	152.981548669453	128.8125	47.8541666666667
124.229166666667	54.0625	0.0337700104024504	0.0109611966147716	761652.175415868	153.197275287507	128.8125	47.8541666666667
124.270833333333	54.0625	0.0338814302079731	0.0111561413149504	760426.560830478	153.413646486737	128.8125	47.8541666666667
124.3125	54.0625	0.0334211755720999	0.0102769278051013	759210.173382959	153.630660543754	128.8125	47.8541666666667
124.354166666667	54.0625	0.0343990710657542	0.0122779836096211	758003.057885075	153.848315661226	128.8125	47.8541666666667
124.395833333333	54.0625	0.0344335805520382	0.0124942800070996	738377.363983099	142.866482920102	130.4375	48.6041666666667
124.4375	54.0625	0.0334404772399532	0.0120405806454891	736734.239676159	143.068654162129	130.4375	48.6041666666667
124.479166666667	54.0625	0.0346789284444687	0.0124498228943009	946037.325685455	160.193972673624	128.604166666667	45.9791666666667
124.520833333333	54.0625	0.0342618079047381	0.0128110385308822	945117.117428625	160.382194033575	128.604166666667	45.9791666666667
124.5625	54.0625	0.0345465070232912	0.0137756126860628	991591.552827128	163.911621200819	128.0625	45.4375
124.604166666667	54.0625	0.0345856196061498	0.0135581369731214	990839.718496482	164.095731578033	128.0625	45.4375
124.645833333333	54.0625	0.0345937166222776	0.0137154968408549	990096.321095757	164.280095250659	128.0625	45.4375
124.6875	54.0625	0.0350603250679576	0.013225762467335	989361.379874075	164.464709921925	128.0625	45.4375
124.729166666667	54.0625	0.0352193772975685	0.0132902271776149	988634.913918334	164.649573270919	128.0625	45.4375
124.770833333333	54.0625	0.0353887724482946	0.0144105484059317	987916.942150966	164.834682952705	128.0625	45.4375
124.8125	54.0625	0.0355031031409311	0.0150527692731707	991591.552827128	163.911621200819	128.3125	45.4375
124.854166666667	54.0625	0.0376201532044052	0.0143161465617652	990839.718496482	164.095731578033	128.3125	45.4375
124.895833333333	54.0625	0.0374071650716862	0.0143379734573654	990096.321095757	164.280095250659	128.3125	45.4375
124.9375	54.0625	0.0373956658122226	0.0142034929831273	989361.379874075	164.464709921925	128.3125	45.4375
124.979166666667	54.0625	0.0374905594109266	0.013816279227766	988634.913918334	164.649573270919	128.3125	45.4375
125.020833333333	54.0625	0.0372027874071266	0.0134562953354908	987916.942150966	164.834682952705	128.3125	45.4375
125.0625	54.0625	0.0372528662942699	0.0130494067668028	987207.48332772	165.020036598438	128.3125	45.4375
125.104166666667	54.0625	0.0375979739209067	0.0132291274564227	986506.556035426	165.205631815484	128.3125	45.4375
125.145833333333	54.0625	0.0376836602672507	0.0140188871230634	985814.17868978	165.391466187548	128.3125	45.4375
125.1875	54.0625	0.0377497377826255	0.0139791556411593	985130.369533149	165.57753727481	128.3125	45.4375
125.229166666667	54.0625	0.0375087204751072	0.0136873966525756	984455.146632371	165.763842614054	128.3125	45.4375
125.270833333333	54.0625	0.0376060194310868	0.0132657839841589	983788.527876562	165.95037971882	128.3125	45.4375
125.3125	54.0625	0.0378224641827309	0.0131855380103099	983130.53097495	166.137146079547	128.3125	45.4375
125.354166666667	54.0625	0.0383117080359826	0.0131266874638239	982481.173454718	166.324139163725	128.3125	45.4375
125.395833333333	54.0625	0.0377605496808246	0.0128595662173158	981840.472658833	166.511356416059	128.3125	45.4375
125.4375	54.0625	0.0372579190217976	0.0124427020016389	981208.445743932	166.698795258629	128.3125	45.4375
125.479166666667	54.0625	0.0371871227600351	0.0121166474452141	980585.109678183	166.88645309106	128.3125	45.4375
125.520833333333	54.0625	0.0357348256690114	0.0125760056961449	996251.845468309	165.135720726251	128.770833333333	45.3541666666667
125.5625	54.0625	0.0350485497925971	0.0124578316524067	995556.21276872	165.31999407295	128.770833333333	45.3541666666667
125.604166666667	54.0625	0.0350447085874467	0.0123929748015171	994869.073483934	165.504500774338	128.770833333333	45.3541666666667
120.104166666667	54.0208333333333	0.028937785980062	0.0124715878562482	712121.570820665	132.798762189568	127.3125	49.4375
120.145833333333	54.0208333333333	0.0296212931647334	0.0125991595343144	710120.705882423	132.981615949899	127.3125	49.4375
120.1875	54.0208333333333	0.0294994829211902	0.012763845301336	708125.798161262	133.165407745905	127.3125	49.4375
120.229166666667	54.0208333333333	0.0294492278243996	0.0125494196982906	706136.898802467	133.350142698113	127.3125	49.4375
120.270833333333	54.0208333333333	0.0294701227529803	0.012578698496561	704154.059372378	133.535825920262	127.3125	49.4375
120.3125	54.0208333333333	0.0292975493888354	0.0124385901218712	702177.331859936	133.722462518115	127.3125	49.4375
120.354166666667	54.0208333333333	0.0292625533630643	0.012312183755725	700206.768678145	133.910057588254	127.3125	49.4375
120.395833333333	54.0208333333333	0.0303941134104669	0.0113490761826879	698242.422665456	134.098616216833	127.3125	49.4375
120.4375	54.0208333333333	0.0297855093813029	0.0109524956622822	696284.347087102	134.288143478309	127.3125	49.4375
120.479166666667	54.0208333333333	0.0300921175121753	0.0107417822517012	694332.595636343	134.478644434129	127.3125	49.4375
120.520833333333	54.0208333333333	0.0289993015108435	0.00906470061471734	695943.938763996	134.915799036276	127.3125	49.3958333333333
120.5625	54.0208333333333	0.0302417602012699	0.0107245061292496	690448.282037684	134.862587601489	127.3125	49.4375
120.604166666667	54.0208333333333	0.0308135861286244	0.0122758795122827	895209.538239919	136.679461651482	128.8125	47.8541666666667
120.645833333333	54.0208333333333	0.0322602394030174	0.0109523813535266	893338.664676352	136.839809012233	128.8125	47.8541666666667
120.6875	54.0208333333333	0.0328329812254429	0.0120003113195239	891473.376614102	137.00075903767	128.8125	47.8541666666667
120.729166666667	54.0208333333333	0.0327209648112155	0.0111700039413405	889613.709787994	137.162313702394	128.8125	47.8541666666667
120.770833333333	54.0208333333333	0.0335720973916472	0.012943889853703	887759.700122855	137.324474966718	128.8125	47.8541666666667
120.8125	54.0208333333333	0.0323890373578395	0.0104701019605095	885911.383733232	137.487244776179	128.8125	47.8541666666667
120.854166666667	54.0208333333333	0.0293236718475621	0.0109613276908573	677060.490940618	136.237796200749	127.3125	49.4375
120.895833333333	54.0208333333333	0.0281995908578455	0.0114042673246386	675175.028786347	136.438308616853	127.3125	49.4375
120.9375	54.0208333333333	0.0309302419820231	0.0119749608530781	880400.958201468	137.979224698382	128.8125	47.8541666666667
120.979166666667	54.0208333333333	0.0309766484716321	0.0117560025292747	878575.779841358	138.144447830338	128.8125	47.8541666666667
121.020833333333	54.0208333333333	0.0310018489629571	0.0117137305279793	876756.478162374	138.310288995511	128.8125	47.8541666666667
121.0625	54.0208333333333	0.0305529700759007	0.0120555797039333	874820.564891637	137.966569809695	128.895833333333	47.8958333333333
121.104166666667	54.0208333333333	0.0308338321925367	0.011779363495878	874943.09040911	138.47675003992	128.854166666667	47.8541666666667
121.145833333333	54.0208333333333	0.0326338133246792	0.0103024305892996	871334.206590507	138.811539057671	128.8125	47.8541666666667
121.1875	54.0208333333333	0.0326190096966683	0.010950664662985	869538.785944885	138.979870628528	128.8125	47.8541666666667
121.229166666667	54.0208333333333	0.0334618433458212	0.0120951854933678	867749.43006308	139.148829272518	128.8125	47.8541666666667
121.270833333333	54.0208333333333	0.033314177235604	0.0128347069657179	865966.177116183	139.318416737741	128.8125	47.8541666666667
121.3125	54.0208333333333	0.0341242100414717	0.011853602011426	864189.065458424	139.48863475099	128.8125	47.8541666666667
121.354166666667	54.0208333333333	0.0324974492906832	0.0100307968523897	862418.133626332	139.659485017159	128.8125	47.8541666666667
121.395833333333	54.0208333333333	0.0326250485801683	0.0103097121867909	860653.420337858	139.830969218644	128.8125	47.8541666666667
121.4375	54.0208333333333	0.0323709796271521	0.010753726370982	858894.964491458	140.003089014737	128.8125	47.8541666666667
121.479166666667	54.0208333333333	0.0324341526894245	0.0109038539755836	878448.302055078	130.013599194289	130.604166666667	48.5625
121.520833333333	54.0208333333333	0.0331953575191109	0.0114289391664285	855396.981615322	140.349241908718	128.8125	47.8541666666667
121.5625	54.0208333333333	0.0340820526753198	0.0118785281898475	1025939.80059592	147.803051625205	128.604166666667	45.9791666666667
121.604166666667	54.0208333333333	0.0333127463629219	0.0121410039907141	1024487.92525581	147.9649248218	128.604166666667	45.9791666666667
121.645833333333	54.0208333333333	0.0335235308984374	0.0116364700748908	1023042.59890334	148.127209876875	128.604166666667	45.9791666666667
121.6875	54.0208333333333	0.0344596688765799	0.0121102986897241	1058520.43221009	151.808344907614	128.0625	45.4375
121.729166666667	54.0208333333333	0.0341021948248997	0.0124872595996212	1057233.68978424	151.97133082119	128.0625	45.4375
121.770833333333	54.0208333333333	0.0349911222386671	0.0132304687971392	1055953.81229635	152.134673011928	128.0625	45.4375
121.8125	54.0208333333333	0.0345661724831421	0.0133930334843229	1054680.82513675	152.298370861826	128.0625	45.4375
121.854166666667	54.0208333333333	0.0353503483914521	0.0124278591651009	1053414.75368101	152.462423731144	128.0625	45.4375
121.895833333333	54.0208333333333	0.0350420478174279	0.0116729240015041	1052155.62328815	152.626830958253	128.0625	45.4375
121.9375	54.0208333333333	0.0355542087446477	0.0120846481157946	1050903.45929887	152.791591859488	128.0625	45.4375
121.979166666667	54.0208333333333	0.035098245849022	0.0121807833683095	1049658.28703379	152.956705729001	128.0625	45.4375
122.020833333333	54.0208333333333	0.0345256143356857	0.0111669711586475	1052375.83159704	150.690197489883	128.604166666667	45.5625
122.0625	54.0208333333333	0.0347327770126292	0.0119526237735049	1051042.31543355	150.852574869508	128.604166666667	45.5625
122.104166666667	54.0208333333333	0.0348222251507946	0.0128681642922283	1045964.97345042	153.454157753002	128.0625	45.4375
122.145833333333	54.0208333333333	0.0353131283974857	0.0130883483366113	1044748.0208228	153.620675988525	128.0625	45.4375
122.1875	54.0208333333333	0.0344571044418798	0.0127100695569799	1004862.20316195	150.274307338366	128.604166666667	45.9791666666667
122.229166666667	54.0208333333333	0.0350154037916342	0.0135881049474138	1072213.91084341	151.360895820827	128.770833333333	45.3541666666667
122.270833333333	54.0208333333333	0.0352471171403138	0.0137050220198007	1048420.13179163	153.122171838619	128.3125	45.4375
122.3125	54.0208333333333	0.0343313462599988	0.012398946667083	1003725.93430212	151.057889244412	128.5625	45.9375
122.354166666667	54.0208333333333	0.0344087159534221	0.0125001653120102	999501.51526	150.948861447085	128.604166666667	45.9791666666667
122.395833333333	54.0208333333333	0.0341001539863005	0.0123968775220314	1067032.22446114	152.006069992688	128.770833333333	45.3541666666667
122.4375	54.0208333333333	0.0344780285802407	0.0125147777351365	1065753.78524472	152.168239482718	128.770833333333	45.3541666666667
122.479166666667	54.0208333333333	0.0341184123723786	0.0124985779884116	1064482.18892324	152.330758164751	128.770833333333	45.3541666666667
122.520833333333	54.0208333333333	0.0341611050463777	0.0121205042534837	1063217.46044386	152.493625408721	128.770833333333	45.3541666666667
122.5625	54.0208333333333	0.0344043130579089	0.0127659779523479	1061959.62473701	152.656840563389	128.770833333333	45.3541666666667
122.604166666667	54.0208333333333	0.0340439891341655	0.0124354213949392	1060708.70671475	152.820402956199	128.770833333333	45.3541666666667
122.645833333333	54.0208333333333	0.0348206975776799	0.0130528422803505	1059464.73126896	152.984311893146	128.770833333333	45.3541666666667
122.6875	54.0208333333333	0.0345475630078727	0.0116645541955293	1058227.72326962	153.148566658631	128.770833333333	45.3541666666667
122.729166666667	54.0208333333333	0.0339449068800779	0.0110956417932273	1056997.70756308	153.313166515332	128.770833333333	45.3541666666667
122.770833333333	54.0208333333333	0.0345092080261337	0.0120704286054199	1055774.70897021	153.478110704067	128.770833333333	45.3541666666667
122.8125	54.0208333333333	0.0351805712890997	0.0124028524854619	1032974.1222994	155.304912308852	128.3125	45.4375
122.854166666667	54.0208333333333	0.0368447098825426	0.0119301956442021	1031836.84503877	155.475220494483	128.3125	45.4375
122.895833333333	54.0208333333333	0.0362547413008506	0.0113550996366988	1030706.96037548	155.645867227091	128.3125	45.4375
122.9375	54.0208333333333	0.0342959561404448	0.0123052159215229	1050953.38116146	154.141314823328	128.770833333333	45.3541666666667
122.979166666667	54.0208333333333	0.0341193543403301	0.0113148594519038	980419.961192303	153.535960511052	128.604166666667	45.9791666666667
123.020833333333	54.0208333333333	0.0337529727496614	0.0115556283086116	979206.69549758	153.711624309005	128.604166666667	45.9791666666667
123.0625	54.0208333333333	0.0340278209642041	0.0123014882039954	1047412.27677638	154.642292900689	128.770833333333	45.3541666666667
123.104166666667	54.0208333333333	0.0343757122061323	0.0129606285128986	976802.738354767	154.064132523017	128.604166666667	45.9791666666667
123.145833333333	54.0208333333333	0.034230674739256	0.0128846487228823	975612.103283954	154.240974907086	128.604166666667	45.9791666666667
123.1875	54.0208333333333	0.0341948124263542	0.0130933623806739	974429.06806462	154.418208072057	128.604166666667	45.9791666666667
123.229166666667	54.0208333333333	0.0348286506571386	0.0135415138102232	973253.660781096	154.595830927958	128.604166666667	45.9791666666667
123.270833333333	54.0208333333333	0.0345619880269951	0.0132765111941207	972085.909471559	154.773842354919	128.604166666667	45.9791666666667
123.3125	54.0208333333333	0.0344315085643368	0.0130586457354541	970925.842125571	154.95224120301	128.604166666667	45.9791666666667
123.354166666667	54.0208333333333	0.0352147680880635	0.0134121518674398	972962.845464712	155.406923501834	128.5625	45.9375
123.395833333333	54.0208333333333	0.0366330242239921	0.0140090049101888	1017733.89467239	157.719608477426	128.3125	45.4375
123.4375	54.0208333333333	0.0371474208759573	0.0139364576677399	1016702.33837166	157.894546945009	128.3125	45.4375
123.479166666667	54.0208333333333	0.0338699621161271	0.0118870658683503	966362.970325328	155.669686747013	128.604166666667	45.9791666666667
123.520833333333	54.0208333333333	0.034216779850909	0.0120642401096364	965241.740761881	155.850004388602	128.604166666667	45.9791666666667
123.5625	54.0208333333333	0.0344590330684571	0.0128669230726944	964128.361936386	156.030701911713	128.604166666667	45.9791666666667
123.604166666667	54.0208333333333	0.0340971338717647	0.0127339931849066	963022.861426726	156.211777951699	128.604166666667	45.9791666666667
123.645833333333	54.0208333333333	0.0343776978590266	0.0131495646315004	765700.489915423	139.141920380655	130.4375	48.6041666666667
123.6875	54.0208333333333	0.0340627794650944	0.0135983599481729	763917.318341765	139.329853798679	130.4375	48.6041666666667
123.729166666667	54.0208333333333	0.0341588206309954	0.0133388641717359	959753.904517246	156.757263057144	128.604166666667	45.9791666666667
123.770833333333	54.0208333333333	0.0342671088774054	0.0132356315069723	760371.449466175	139.70812424508	130.4375	48.6041666666667
123.8125	54.0208333333333	0.0346180425515525	0.0135704915234419	758608.849018175	139.898466273933	130.4375	48.6041666666667
123.854166666667	54.0208333333333	0.0343723357607551	0.0137664815060772	956556.838304217	157.30610267429	128.604166666667	45.9791666666667
123.895833333333	54.0208333333333	0.0345320566158628	0.0145014598450662	958852.615352254	157.763090907779	128.5625	45.9375
123.9375	54.0208333333333	0.0343397037041961	0.0136833360688479	957823.174104779	157.946901457302	128.5625	45.9375
123.979166666667	54.0208333333333	0.0344444476512657	0.0137303181568624	956801.860974993	158.131070803116	128.5625	45.9375
124.020833333333	54.0208333333333	0.0343788126485822	0.0135562135234375	955788.702338279	158.315597238315	128.5625	45.9375
124.0625	54.0208333333333	0.0339747847702662	0.0135507995650909	954783.724470594	158.500479024191	128.5625	45.9375
124.104166666667	54.0208333333333	0.0344638493092103	0.0132903261874967	950381.299740738	158.413675017785	128.604166666667	45.9791666666667
124.145833333333	54.0208333333333	0.0343340207278519	0.0134132088709028	744762.556131056	141.450481205936	130.4375	48.6041666666667
124.1875	54.0208333333333	0.0338974800189404	0.0132894583525555	743064.332886502	141.648176947611	130.4375	48.6041666666667
124.229166666667	54.0208333333333	0.0338486106324275	0.0132842227356376	741373.514799904	141.846700719881	130.4375	48.6041666666667
124.270833333333	54.0208333333333	0.034122991567612	0.0128092694793314	739690.15320164	142.046054547298	130.4375	48.6041666666667
124.3125	54.0208333333333	0.0340973479760045	0.0126151268205214	945461.080826544	159.346508229766	128.604166666667	45.9791666666667
124.354166666667	54.0208333333333	0.0338491514420232	0.0116410318094964	753842.839226055	153.693684135756	128.8125	47.8541666666667
124.395833333333	54.0208333333333	0.0334387016832885	0.011166364788303	752637.244526058	153.912931339569	128.8125	47.8541666666667
124.4375	54.0208333333333	0.0328783196427045	0.0113012930461304	751441.049355317	154.132826571485	128.8125	47.8541666666667
124.479166666667	54.0208333333333	0.0323748174328769	0.0118335642462382	751441.049355317	154.132826571485	128.854166666667	47.8541666666667
124.520833333333	54.0208333333333	0.0336459191707246	0.0106675353750696	733677.996602398	143.452502909396	130.4375	48.5625
124.5625	54.0208333333333	0.033839412587093	0.0117039706905518	728119.765115266	143.464932358084	130.4375	48.6041666666667
124.604166666667	54.0208333333333	0.034248656250542	0.0117779062026535	938924.612292943	160.667052794041	128.604166666667	45.9791666666667
124.645833333333	54.0208333333333	0.0341166835857273	0.0121593998447296	938024.782106341	160.857055029199	128.604166666667	45.9791666666667
124.6875	54.0208333333333	0.0342416339725409	0.0123704517950891	984893.852821502	164.393027498414	128.0625	45.4375
124.729166666667	54.0208333333333	0.0344426233022769	0.0126999645811567	984163.385047629	164.578669773742	128.0625	45.4375
124.770833333333	54.0208333333333	0.035042369547792	0.0138568054320871	983441.452940872	164.764562028715	128.0625	45.4375
124.8125	54.0208333333333	0.0354155435566155	0.0147072165664938	982728.075536642	164.950701866672	128.0625	45.4375
124.854166666667	54.0208333333333	0.0362286531062631	0.0150859895082784	986380.318388908	164.022502350847	128.3125	45.4375
124.895833333333	54.0208333333333	0.0361223212321517	0.0149066120637032	985632.837058618	164.207637574917	128.3125	45.4375
124.9375	54.0208333333333	0.0377112282198378	0.0146813020920043	984893.852821502	164.393027498414	128.3125	45.4375
124.979166666667	54.0208333333333	0.0374384881242568	0.0133983582938357	984163.385047629	164.578669773742	128.3125	45.4375
125.020833333333	54.0208333333333	0.0375856187245697	0.0135567357516768	983441.452940872	164.764562028715	128.3125	45.4375
125.0625	54.0208333333333	0.0378280017272275	0.0137059501589387	982728.075536642	164.950701866672	128.3125	45.4375
125.104166666667	54.0208333333333	0.037763069557341	0.0135720438856624	982023.271699601	165.137086866601	128.3125	45.4375
125.145833333333	54.0208333333333	0.0379830124110016	0.0142348488102118	981327.060121398	165.323714583266	128.3125	45.4375
125.1875	54.0208333333333	0.0380201311156737	0.0140917288796288	980639.459318412	165.510582547342	128.3125	45.4375
125.229166666667	54.0208333333333	0.0380620067999948	0.0141066316857471	979960.487629505	165.697688265552	128.3125	45.4375
125.270833333333	54.0208333333333	0.0376983396318743	0.0129436378265332	979290.16321378	165.885029220813	128.3125	45.4375
125.3125	54.0208333333333	0.0379287697186413	0.0136891259374876	978628.504048361	166.072602872386	128.3125	45.4375
125.354166666667	54.0208333333333	0.0384888020567973	0.0135751334205541	977975.527926175	166.260406656031	128.3125	45.4375
125.395833333333	54.0208333333333	0.0379729119758367	0.0132658139860859	977331.252453751	166.448437984167	128.3125	45.4375
125.4375	54.0208333333333	0.0380056746307825	0.0131296525241443	976695.695049024	166.636694246039	128.3125	45.4375
125.479166666667	54.0208333333333	0.0379018707235563	0.0135011402223434	976068.872939171	166.82517280789	128.3125	45.4375
125.520833333333	54.0208333333333	0.0373173843849589	0.0129375865182295	975450.803158434	167.01387101314	128.3125	45.4375
125.5625	54.0208333333333	0.0370028542787588	0.0128155896429046	974841.502545978	167.202786182564	128.3125	45.4375
125.604166666667	54.0208333333333	0.0371668497168676	0.0119552008383456	974240.987743768	167.391915614484	128.3125	45.4375
125.645833333333	54.0208333333333	0.0369936225803793	0.0112734206745268	973649.275194433	167.581256584963	128.3125	45.4375
125.6875	54.0208333333333	0.0358842283245116	0.0113102146022319	989023.482793105	165.809163921176	128.770833333333	45.3541666666667
125.729166666667	54.0208333333333	0.0351288145083174	0.0110238372791461	988358.279151282	165.995148027408	128.770833333333	45.3541666666667
125.770833333333	54.0208333333333	0.0351658090557941	0.0112656758143054	987701.682048633	166.181359118864	128.770833333333	45.3541666666667
120.104166666667	53.9791666666667	0.0284755546035097	0.0127036959083617	708978.726251599	132.524896987568	127.3125	49.4375
120.145833333333	53.9791666666667	0.0292751852767072	0.0123275387644486	706966.992501559	132.707778040232	127.3125	49.4375
120.1875	53.9791666666667	0.0295296549499908	0.0125117857053656	704961.192307724	132.891606665701	127.3125	49.4375
120.229166666667	53.9791666666667	0.0285677740342969	0.0126685114367943	702961.377121054	133.076388143338	127.3125	49.4375
120.270833333333	53.9791666666667	0.0285542128802018	0.0125450089874867	700967.598823352	133.262127747405	127.3125	49.4375
120.3125	53.9791666666667	0.0292474582868617	0.011480268831037	698979.90972898	133.448830745877	127.3125	49.4375
120.354166666667	53.9791666666667	0.0302326528331745	0.0111261559604125	696998.362586489	133.636502399221	127.3125	49.4375
120.395833333333	53.9791666666667	0.0295227824377336	0.009965963431425	695023.010580179	133.825147959152	127.3125	49.4375
120.4375	53.9791666666667	0.0294171611531319	0.0110547275861292	693053.907331605	134.014772667347	127.3125	49.4375
120.479166666667	53.9791666666667	0.0294528641450532	0.011295835246708	691091.106900999	134.205381754125	127.3125	49.4375
120.520833333333	53.9791666666667	0.0294961900315499	0.0114087069758979	689134.6637886	134.396980437102	127.3125	49.4375
120.5625	53.9791666666667	0.0290360550571719	0.0114099541540541	687184.632935935	134.589573919802	127.3125	49.4375
120.604166666667	53.9791666666667	0.0285772617661949	0.0113843569249738	685241.069726992	134.783167390237	127.3125	49.4375
120.645833333333	53.9791666666667	0.0317850808239543	0.0118510330364342	889961.332962826	136.636902942343	128.8125	47.8541666666667
120.6875	53.9791666666667	0.0334009335264343	0.0126573053248787	888087.124991599	136.798029087952	128.8125	47.8541666666667
120.729166666667	53.9791666666667	0.0330744560259718	0.0135133376255822	886218.531501821	136.959765871448	128.8125	47.8541666666667
120.770833333333	53.9791666666667	0.033432844549768	0.0119617667854048	884355.588684213	137.122115316804	128.8125	47.8541666666667
120.8125	53.9791666666667	0.0317109010781002	0.0110045741617584	882498.332923908	137.285079433492	128.8125	47.8541666666667
120.854166666667	53.9791666666667	0.0286103971890189	0.0107316950884399	880641.675604631	136.941734340454	128.895833333333	47.8958333333333
120.895833333333	53.9791666666667	0.028152015716058	0.0109864821180107	671821.966922845	136.166753186483	127.3125	49.4375
120.9375	53.9791666666667	0.0319496488615041	0.010737724648361	876961.054747801	137.777679678046	128.8125	47.8541666666667
120.979166666667	53.9791666666667	0.0315779301741896	0.0110718829916261	875126.914945165	137.943122266809	128.8125	47.8541666666667
121.020833333333	53.9791666666667	0.0341108033628549	0.0114804527133732	873298.647030119	138.109189338658	128.8125	47.8541666666667
121.0625	53.9791666666667	0.0326088471885024	0.0103983735876761	871476.288546842	138.275882805079	128.8125	47.8541666666667
121.104166666667	53.9791666666667	0.0331622946426208	0.0115260564711299	869659.877231091	138.443204559323	128.8125	47.8541666666667
121.145833333333	53.9791666666667	0.0330454726814358	0.0124008448277015	867849.451009634	138.611156475835	128.8125	47.8541666666667
121.1875	53.9791666666667	0.0333121696035155	0.0123018114146973	866045.047999648	138.77974040969	128.8125	47.8541666666667
121.229166666667	53.9791666666667	0.0338066927047317	0.0133108526983154	864246.70650806	138.948958196003	128.8125	47.8541666666667
121.270833333333	53.9791666666667	0.0337110968778321	0.0114232465272965	862454.465030848	139.118811649348	128.8125	47.8541666666667
121.3125	53.9791666666667	0.0326384142355423	0.00995634456987437	860668.362252299	139.289302563159	128.8125	47.8541666666667
121.354166666667	53.9791666666667	0.0323285062505497	0.0103078264685119	858888.437044218	139.460432709128	128.8125	47.8541666666667
121.395833333333	53.9791666666667	0.0326362715753251	0.0101317856871473	857114.728465082	139.632203836594	128.8125	47.8541666666667
121.4375	53.9791666666667	0.0311967499455156	0.0116380285203197	857114.72846508	139.632203836594	128.854166666667	47.8541666666667
121.479166666667	53.9791666666667	0.0331372301003031	0.011246973087243	853586.118355591	139.977675917879	128.8125	47.8541666666667
121.520833333333	53.9791666666667	0.033990940883959	0.0117211728551637	1023483.63099429	147.503835449725	128.604166666667	45.9791666666667
121.5625	53.9791666666667	0.0341090655789757	0.0124664776212821	1022018.23343854	147.66570987287	128.604166666667	45.9791666666667
121.604166666667	53.9791666666667	0.0343541537185458	0.0121853945166054	1057041.64974662	151.364536670909	128.0625	45.4375
121.645833333333	53.9791666666667	0.0335302265731547	0.0113719048755767	1019107.06934912	147.990708856777	128.604166666667	45.9791666666667
121.6875	53.9791666666667	0.0343881735374891	0.0119045634734008	1054435.13992779	151.69038397808	128.0625	45.4375
121.729166666667	53.9791666666667	0.0345399704788831	0.0126774355298939	1053142.16045858	151.853849691403	128.0625	45.4375
121.770833333333	53.9791666666667	0.0344936240265882	0.0126499504237696	1051856.06554674	152.017676000765	128.0625	45.4375
121.8125	53.9791666666667	0.0345420773245391	0.0121028761926421	1050576.88087586	152.181862295958	128.0625	45.4375
121.854166666667	53.9791666666667	0.0345161503942426	0.0119664404061583	1049304.63211593	152.346407944689	128.0625	45.4375
121.895833333333	53.9791666666667	0.0369874483012264	0.0115487639956598	1048039.34492154	152.511312292427	128.0625	45.4375
121.9375	53.9791666666667	0.0377563072239284	0.0130754120220296	1054435.13992779	151.69038397808	128.3125	45.4375
121.979166666667	53.9791666666667	0.037638047411661	0.0129597198541461	1053142.16045858	151.853849691403	128.3125	45.4375
122.020833333333	53.9791666666667	0.0355404275234715	0.0122624923226496	1044285.5090094	153.008170647592	128.0625	45.4375
122.0625	53.9791666666667	0.0345379503617058	0.0121834786341545	1043048.32425267	153.174502795958	128.0625	45.4375
122.104166666667	53.9791666666667	0.0347318846816708	0.0129964218346346	1041818.2290405	153.341190031807	128.0625	45.4375
122.145833333333	53.9791666666667	0.0356054991293168	0.0135750005489867	1040595.24889694	153.50823156403	128.0625	45.4375
122.1875	53.9791666666667	0.0347545297540285	0.0131719858058863	1003686.29060804	150.423583935173	128.5625	45.9375
122.229166666667	53.9791666666667	0.0343851284504659	0.0127055149715576	1002340.48270801	150.5920872997	128.5625	45.9375
122.270833333333	53.9791666666667	0.0352317376029164	0.0134343478068774	1036969.25368213	154.011473677975	128.0625	45.4375
122.3125	53.9791666666667	0.0344081184879077	0.0127394123801983	996786.164810286	150.650542992063	128.604166666667	45.9791666666667
122.354166666667	53.9791666666667	0.0343654082455838	0.0124734511964832	995449.81899588	150.820298896377	128.604166666667	45.9791666666667
122.395833333333	53.9791666666667	0.0348272277183438	0.0131867527711537	1062939.34852305	151.889824327155	128.770833333333	45.3541666666667
122.4375	53.9791666666667	0.0343949405582983	0.0128431380417788	992798.396476942	151.161043594474	128.604166666667	45.9791666666667
122.479166666667	53.9791666666667	0.0343507900121704	0.0127937277441363	1060377.00134735	152.21547050819	128.770833333333	45.3541666666667
122.520833333333	53.9791666666667	0.0340957506454727	0.0120551332240751	1059106.14689368	152.378823086817	128.770833333333	45.3541666666667
122.5625	53.9791666666667	0.034233461190463	0.0123500200376157	1057842.20549327	152.542527805351	128.770833333333	45.3541666666667
122.604166666667	53.9791666666667	0.0340666400886497	0.0124221528131745	1056585.20234779	152.706583997632	128.770833333333	45.3541666666667
122.645833333333	53.9791666666667	0.0346521160368659	0.0130960477117322	1055335.1626398	152.870990975702	128.770833333333	45.3541666666667
122.6875	53.9791666666667	0.0346985101841501	0.0128118510603455	985016.35891887	152.193098221831	128.604166666667	45.9791666666667
122.729166666667	53.9791666666667	0.0347071801551058	0.0129145770884574	1052856.07416054	153.200854427525	128.770833333333	45.3541666666667
122.770833333333	53.9791666666667	0.034424230169866	0.0126591718214187	1051627.07564296	153.36630941509	128.770833333333	45.3541666666667
122.8125	53.9791666666667	0.0343806436707166	0.0125812789831174	981223.646382968	152.71461625889	128.604166666667	45.9791666666667
122.854166666667	53.9791666666667	0.0350274957564631	0.0129065317366386	1049190.29549179	153.698262030581	128.770833333333	45.3541666666667
122.895833333333	53.9791666666667	0.0344094434748796	0.0123408963491292	1047982.56394869	153.864758037776	128.770833333333	45.3541666666667
122.9375	53.9791666666667	0.0344236609936228	0.0122193044134956	1046781.97143574	154.031599392943	128.770833333333	45.3541666666667
122.979166666667	53.9791666666667	0.0341498168323255	0.0116251926258404	1045588.54291764	154.198785228767	128.770833333333	45.3541666666667
123.020833333333	53.9791666666667	0.03410531652512	0.0116824077263647	1044402.30332343	154.366314654924	128.770833333333	45.3541666666667
123.0625	53.9791666666667	0.0336964423615539	0.0122135558243572	1043223.27754461	154.53418675796	128.770833333333	45.3541666666667
123.104166666667	53.9791666666667	0.0339151835283813	0.0124978765212144	972634.219079537	153.945577616412	128.604166666667	45.9791666666667
123.145833333333	53.9791666666667	0.0340211987728271	0.0121024288148327	974557.36028861	154.401224921843	128.5625	45.9375
123.1875	53.9791666666667	0.0344092339164511	0.0119676234223402	973380.049154565	154.57893429308	128.5625	45.9375
123.229166666667	53.9791666666667	0.034320844199242	0.0123117484171873	969066.426357989	154.479108398243	128.604166666667	45.9791666666667
123.270833333333	53.9791666666667	0.0346427387138166	0.0130691925010356	967892.489893206	154.657741145226	128.604166666667	45.9791666666667
123.3125	53.9791666666667	0.0364691030453347	0.0133735786585105	1015540.99590379	157.270879740343	128.3125	45.4375
123.354166666667	53.9791666666667	0.0368035153159891	0.0134314126662737	1014488.61675477	157.445796596969	128.3125	45.4375
123.395833333333	53.9791666666667	0.0349237353834481	0.0129882386424351	964417.060792907	155.195990781466	128.604166666667	45.9791666666667
123.4375	53.9791666666667	0.0344382886566259	0.0118872756813347	1032940.75322216	156.060293823055	128.770833333333	45.3541666666667
123.479166666667	53.9791666666667	0.0342446684523688	0.0116782265512372	1031835.22496639	156.231537282626	128.770833333333	45.3541666666667
123.520833333333	53.9791666666667	0.0343895730098629	0.0123207400139211	961011.794841342	155.737741791375	128.604166666667	45.9791666666667
123.5625	53.9791666666667	0.0342336705354177	0.012512790672861	959892.429173555	155.919097537097	128.604166666667	45.9791666666667
123.604166666667	53.9791666666667	0.0336220882398754	0.0122991259644042	763998.741614343	138.727496656299	130.4375	48.6041666666667
123.645833333333	53.9791666666667	0.0344234478050205	0.0134736610419549	762198.850497113	138.914946251041	130.4375	48.6041666666667
123.6875	53.9791666666667	0.0343984500863135	0.0138174536041346	956581.892402104	156.465461873557	128.604166666667	45.9791666666667
123.729166666667	53.9791666666667	0.0345796122342324	0.0139048571942747	958782.797914154	156.924140866344	128.5625	45.9375
123.770833333333	53.9791666666667	0.0343035225107697	0.0136712246815322	954414.779322883	156.831604632491	128.604166666667	45.9791666666667
123.8125	53.9791666666667	0.0345107962097326	0.0145086409417183	953343.279189089	157.015241488866	128.604166666667	45.9791666666667
123.854166666667	53.9791666666667	0.0355899549506628	0.0150063949806739	955604.636213248	157.474385522079	128.5625	45.9375
123.895833333333	53.9791666666667	0.0371285543977803	0.0148529456384063	995986.343365796	160.829812666831	128.0625	45.4375
123.9375	53.9791666666667	0.0371726403505291	0.0140801958672555	995092.750910623	161.010992952885	128.0625	45.4375
123.979166666667	53.9791666666667	0.0356336776089194	0.0145859047577081	994207.339137376	161.192468135269	128.0625	45.4375
124.020833333333	53.9791666666667	0.0343589428126379	0.0137675835921873	951480.721252177	158.213178782298	128.5625	45.9375
124.0625	53.9791666666667	0.034241802951347	0.0136974566253846	950470.213231634	158.398782609244	128.5625	45.9375
124.104166666667	53.9791666666667	0.0346257168629925	0.0143219695751285	949467.946740842	158.584745127888	128.5625	45.9375
124.145833333333	53.9791666666667	0.0341904980216135	0.0146308744289851	741141.153933738	141.228060362985	130.4375	48.6041666666667
124.1875	53.9791666666667	0.0342696395581868	0.0147769821752446	739432.944332386	141.426204318671	130.4375	48.6041666666667
124.229166666667	53.9791666666667	0.0345027120410689	0.0146883365488094	737732.141436179	141.625187399369	130.4375	48.6041666666667
124.270833333333	53.9791666666667	0.0341691468784876	0.0137759088511213	942095.666201166	159.059624908745	128.604166666667	45.9791666666667
124.3125	53.9791666666667	0.0340834303875052	0.0129188618383063	734352.963597204	142.025679426444	130.4375	48.6041666666667
124.354166666667	53.9791666666667	0.0339097683484086	0.0130304596714506	940158.422801051	159.436025639563	128.604166666667	45.9791666666667
124.395833333333	53.9791666666667	0.0342948861966379	0.0122169411277246	731004.038565604	142.429552928365	130.4375	48.6041666666667
124.4375	53.9791666666667	0.0339609202556124	0.0115012511016912	729341.052592532	142.632762659307	130.4375	48.6041666666667
124.479166666667	53.9791666666667	0.033615392099535	0.011500496039721	729957.432240578	143.236683679653	130.395833333333	48.5625
124.520833333333	53.9791666666667	0.0344096405216095	0.0114124226892999	1006691.55507309	160.616731158344	128.770833333333	45.3541666666667
124.5625	53.9791666666667	0.0345300767685318	0.0118000068875244	1005788.32064829	160.796127806136	128.770833333333	45.3541666666667
124.604166666667	53.9791666666667	0.0340952220873317	0.0123365705607011	1004893.1758549	160.975816205189	128.770833333333	45.3541666666667
124.645833333333	53.9791666666667	0.034274269460261	0.0131077830174155	978202.596754838	161.523998024608	128.604166666667	45.5625
124.6875	53.9791666666667	0.0347668598946168	0.0136004251116741	1003127.24270028	161.336060814164	128.770833333333	45.3541666666667
124.729166666667	53.9791666666667	0.0350414967164102	0.0140311151231124	1002256.49780152	161.516613239022	128.770833333333	45.3541666666667
124.770833333333	53.9791666666667	0.0348993004077176	0.0140492911249126	978967.493307979	164.69379797537	128.0625	45.4375
124.8125	53.9791666666667	0.0348842050147155	0.0141849346070969	1000539.55907358	161.878568676262	128.770833333333	45.3541666666667
124.854166666667	53.9791666666667	0.0355682731882787	0.0146152842573792	981922.588392713	163.94860591227	128.3125	45.4375
124.895833333333	53.9791666666667	0.0359827964887706	0.0147538184156162	981170.987594414	164.134518607361	128.3125	45.4375
124.9375	53.9791666666667	0.0373206639315723	0.0138033485513502	980427.925069961	164.320689770153	128.3125	45.4375
124.979166666667	53.9791666666667	0.036282989420507	0.0141785717038986	979693.420477682	164.507117026072	128.3125	45.4375
125.020833333333	53.9791666666667	0.0362277554266181	0.0138933117645299	978967.493307979	164.69379797537	128.3125	45.4375
125.0625	53.9791666666667	0.0362931135276513	0.0137149529740166	978250.162880991	164.880730193246	128.3125	45.4375
125.104166666667	53.9791666666667	0.0376281069315251	0.0129713988095198	977541.448344268	165.067911229969	128.3125	45.4375
125.145833333333	53.9791666666667	0.0382059210227896	0.0132558834549961	976841.36867044	165.255338611005	128.3125	45.4375
125.1875	53.9791666666667	0.0386352994025825	0.0133403103767625	976149.942654923	165.443009837155	128.3125	45.4375
125.229166666667	53.9791666666667	0.0382057748939626	0.0131123081166713	975467.188913601	165.630922384692	128.3125	45.4375
125.270833333333	53.9791666666667	0.0382025713775775	0.0137723279329636	974793.125880539	165.819073705512	128.3125	45.4375
125.3125	53.9791666666667	0.038632043062867	0.0137493914238365	974127.771805713	166.00746122728	128.3125	45.4375
125.354166666667	53.9791666666667	0.0385544652047705	0.0133967941279387	973471.14475273	166.196082353593	128.3125	45.4375
125.395833333333	53.9791666666667	0.0384779699856918	0.0137804147909741	972823.262596575	166.384934464137	128.3125	45.4375
125.4375	53.9791666666667	0.0382178320397753	0.0127665877694664	972184.143021373	166.574014914862	128.3125	45.4375
125.479166666667	53.9791666666667	0.0376653639133089	0.0124112287212494	971553.803518155	166.763321038151	128.3125	45.4375
125.520833333333	53.9791666666667	0.0370982897602882	0.0119422193973414	970932.261382638	166.952850143004	128.3125	45.4375
125.5625	53.9791666666667	0.0371044363871346	0.0119834266354199	970319.533713037	167.142599515221	128.3125	45.4375
125.604166666667	53.9791666666667	0.0373680235449639	0.0116442327811903	969715.637407864	167.332566417592	128.3125	45.4375
125.645833333333	53.9791666666667	0.0376325802973367	0.0117902082820371	969120.589163772	167.522748090101	128.3125	45.4375
125.6875	53.9791666666667	0.0380376001391553	0.0113932230550564	968534.405473391	167.713141750119	128.3125	45.4375
125.729166666667	53.9791666666667	0.0380031730341916	0.01140678657765	967957.1026232	167.903744592616	128.3125	45.4375
125.770833333333	53.9791666666667	0.0370486182962475	0.0106725457065006	967388.696691404	168.094553790379	128.3125	45.4375
125.8125	53.9791666666667	0.0372062339673837	0.0105813093882728	966829.203545835	168.285566494223	128.3125	45.4375
125.854166666667	53.9791666666667	0.0380422643688044	0.0107535190573725	966278.638841874	168.476779833222	128.3125	45.4375
125.895833333333	53.9791666666667	0.0385102480197378	0.0110508763052791	965737.018020386	168.668190914936	128.3125	45.4375
120.0625	53.9375	0.0289372835039095	0.0130280477902572	913873.982621536	133.749632944709	128.895833333333	47.8958333333333
120.104166666667	53.9375	0.0283522625841396	0.0124337485638885	705852.31329533	132.24859620316	127.3125	49.4375
120.145833333333	53.9375	0.0290989875932201	0.011590066971936	703829.661518129	132.431489321535	127.3125	49.4375
120.1875	53.9375	0.028612604058737	0.0118663310868061	701812.91866042	132.615339551597	127.3125	49.4375
120.229166666667	53.9375	0.0283619784171987	0.0117992472830747	699802.13647103	132.800152334703	127.3125	49.4375
120.270833333333	53.9375	0.0292246998945539	0.0111487070633238	697797.367139512	132.985933108889	127.3125	49.4375
120.3125	53.9375	0.0296780303402269	0.0112531103183073	695798.66329802	133.172687307678	127.3125	49.4375
120.354166666667	53.9375	0.0295604195707567	0.0113595820840056	693806.078023131	133.360420358857	127.3125	49.4375
120.395833333333	53.9375	0.0285467082010345	0.0119415607194872	691819.664837579	133.549137683224	127.3125	49.4375
120.4375	53.9375	0.0287381568671659	0.0123111234576176	912999.767163408	135.215922930374	129.020833333333	47.7708333333333
120.479166666667	53.9375	0.0312644757541078	0.0135043184880143	894183.37955054	135.79338947816	128.8125	47.8541666666667
120.520833333333	53.9375	0.0282330959729832	0.0122961749114244	685897.999771422	134.121249371214	127.3125	49.4375
120.5625	53.9375	0.0282262441093407	0.0121131634582741	683936.819150925	134.313957810582	127.3125	49.4375
120.604166666667	53.9375	0.0285484462362553	0.0115047815833447	888612.057460543	135.769390946243	128.895833333333	47.8958333333333
120.645833333333	53.9375	0.0316386831166555	0.0119596811648916	886595.344690696	136.432449923214	128.8125	47.8541666666667
120.6875	53.9375	0.0327967415171517	0.0114946625828529	884712.173529799	136.593746149149	128.8125	47.8541666666667
120.729166666667	53.9375	0.0333191851058347	0.012332257175644	882834.609603434	136.755659045795	128.8125	47.8541666666667
120.770833333333	53.9375	0.0329627238737056	0.0122853993574507	880962.689367087	136.918190702163	128.8125	47.8541666666667
120.8125	53.9375	0.0324437384633345	0.0103985276430181	879096.449475412	137.081343193072	128.8125	47.8541666666667
120.854166666667	53.9375	0.0323845897384798	0.0109670385715071	877235.926781975	137.245118578633	128.8125	47.8541666666667
120.895833333333	53.9375	0.032411071446637	0.0112390794396185	875381.158338974	137.409518903718	128.8125	47.8541666666667
120.9375	53.9375	0.0339442617557424	0.0117801624673822	873532.18139693	137.57454619743	128.8125	47.8541666666667
120.979166666667	53.9375	0.0322645543929834	0.0109177286599247	871689.033404328	137.740202472551	128.8125	47.8541666666667
121.020833333333	53.9375	0.0331441942066342	0.0118252699115184	869851.75200721	137.906489725002	128.8125	47.8541666666667
121.0625	53.9375	0.0337081928421046	0.0113552956363357	868020.375048752	138.073409933273	128.8125	47.8541666666667
121.104166666667	53.9375	0.0331840135577953	0.0122946287655486	866194.940568775	138.240965057864	128.8125	47.8541666666667
121.145833333333	53.9375	0.0330978905774289	0.0127240173829148	864375.486803216	138.409157040704	128.8125	47.8541666666667
121.1875	53.9375	0.0332815699769161	0.012662169664683	862562.052183573	138.577987804574	128.8125	47.8541666666667
121.229166666667	53.9375	0.0330210959355111	0.0123183713983039	860754.675336287	138.747459252508	128.8125	47.8541666666667
121.270833333333	53.9375	0.0327175732677873	0.0108422223180302	858953.395082079	138.917573267201	128.8125	47.8541666666667
121.3125	53.9375	0.0313043196400519	0.010443707467552	857158.250435258	139.088331710397	128.8125	47.8541666666667
121.354166666667	53.9375	0.0307874264072859	0.0117142996538302	857158.250435258	139.088331710397	128.854166666667	47.8541666666667
121.395833333333	53.9375	0.0325439058216213	0.0110986704879294	853586.524984355	139.431789220831	128.8125	47.8541666666667
121.4375	53.9375	0.0337921408215265	0.011412920359333	851810.023169788	139.604491901236	128.8125	47.8541666666667
121.479166666667	53.9375	0.0335276678635432	0.0113597864246093	1021054.0682085	147.203154104795	128.604166666667	45.9791666666667
121.520833333333	53.9375	0.0336101044621595	0.0115600530088706	1019575.10605993	147.365019857371	128.604166666667	45.9791666666667
121.5625	53.9375	0.0338311653678167	0.0120727207536486	1020767.77125225	147.808274374353	128.5625	45.9375
121.604166666667	53.9375	0.0344792707911432	0.0126214989852276	1052973.54805531	151.244706277585	128.0625	45.4375
121.645833333333	53.9375	0.0339441506863649	0.0113712088665701	1015177.44649324	147.853146641562	128.604166666667	45.9791666666667
121.6875	53.9375	0.0344239893980419	0.0125337768308093	1050354.42186084	151.571502506492	128.0625	45.4375
121.729166666667	53.9375	0.034467418436625	0.0125699965381167	1049055.16295391	151.735449229787	128.0625	45.4375
121.770833333333	53.9375	0.0341903710291709	0.0121365465482624	1047762.80816465	151.899760926741	128.0625	45.4375
121.8125	53.9375	0.0344211668268585	0.012159143543044	1012140.04651607	148.791115895824	128.5625	45.9375
121.854166666667	53.9375	0.0344323925184954	0.0113650239857659	1045198.91484808	152.229476811296	128.0625	45.4375
121.895833333333	53.9375	0.0354892900212309	0.0126087921563945	1043927.42824253	152.394879727489	128.0625	45.4375
121.9375	53.9375	0.0379606851283417	0.0131565477944402	1050354.42186084	151.571502506492	128.3125	45.4375
121.979166666667	53.9375	0.0379689047506856	0.0131879411566904	1049055.16295391	151.735449229787	128.3125	45.4375
122.020833333333	53.9375	0.0370931885048043	0.0127107107616676	1047762.80816465	151.899760926741	128.3125	45.4375
122.0625	53.9375	0.0352994944106631	0.013151945542309	1046477.38347339	152.06443699538	128.3125	45.4375
122.104166666667	53.9375	0.0347453483838872	0.0131098642003883	1002381.580176	149.956705500196	128.5625	45.9375
122.145833333333	53.9375	0.0369180768530879	0.0127171111407016	1036446.58219018	153.394883212132	128.0625	45.4375
122.1875	53.9375	0.0344305401912455	0.0125406801971254	996817.895660722	150.012129933526	128.604166666667	45.9791666666667
122.229166666667	53.9375	0.0345266579682863	0.0126209402772025	995453.686085976	150.181141978899	128.604166666667	45.9791666666667
122.270833333333	53.9375	0.0349179874429111	0.0136328882100619	996957.450633541	150.631877487122	128.5625	45.9375
122.3125	53.9375	0.0348830498539897	0.0127697591175759	1031602.26928488	154.068720598665	128.0625	45.4375
122.354166666667	53.9375	0.0346536152654862	0.0126861965628501	994287.629238823	150.971940064245	128.5625	45.9375
122.395833333333	53.9375	0.0350196408885805	0.0132675537959424	992963.380632094	151.142588715423	128.5625	45.9375
122.4375	53.9375	0.0343849021050045	0.0129106194381153	988738.400057905	151.032458896598	128.604166666667	45.9791666666667
122.479166666667	53.9375	0.0343919236099623	0.0125364313787507	987416.699567606	151.203970088038	128.604166666667	45.9791666666667
122.520833333333	53.9375	0.0342317685198101	0.0116032324591733	986102.186105384	151.375895913188	128.604166666667	45.9791666666667
122.5625	53.9375	0.0342804360551932	0.010835128067056	984794.888862476	151.548235759316	128.604166666667	45.9791666666667
122.604166666667	53.9375	0.0345304262213032	0.0110674243575583	1052465.96787112	152.591870249714	128.770833333333	45.3541666666667
122.645833333333	53.9375	0.0344007715702638	0.0125119553685296	1051209.82192997	152.756776810685	128.770833333333	45.3541666666667
122.6875	53.9375	0.0348136187645094	0.0130479684276716	1049960.68570538	152.922037754155	128.770833333333	45.3541666666667
122.729166666667	53.9375	0.0353979257555576	0.0128973682052685	982629.099406949	152.522514121752	128.5625	45.9375
122.770833333333	53.9375	0.0353482363968391	0.0129565045513112	1047483.54412437	153.253619860998	128.770833333333	45.3541666666667
122.8125	53.9375	0.0363055246000396	0.0121264974903835	1024554.29172107	155.090090117708	128.3125	45.4375
122.854166666667	53.9375	0.0340523235454562	0.0116518963536119	975848.312544584	152.766149921809	128.604166666667	45.9791666666667
122.895833333333	53.9375	0.0341339337794428	0.0101339109101278	1043821.03971389	153.753631996645	128.770833333333	45.3541666666667
122.9375	53.9375	0.0338114763329975	0.0104421187150064	973358.755360215	153.117810317954	128.604166666667	45.9791666666667
122.979166666667	53.9375	0.0340812725346895	0.0113089118620481	972125.223399632	153.294250464513	128.604166666667	45.9791666666667
123.020833333333	53.9375	0.0341544836674762	0.0113687465613806	970899.227870417	153.471096013727	128.604166666667	45.9791666666667
123.0625	53.9375	0.0341245253597912	0.0116499749732275	969680.797741577	153.648346005799	128.604166666667	45.9791666666667
123.104166666667	53.9375	0.0337371144236543	0.011709802331956	968469.9619482	153.825999450665	128.604166666667	45.9791666666667
123.145833333333	53.9375	0.03385101869435	0.0107690597319067	967266.749388965	154.004055327796	128.604166666667	45.9791666666667
123.1875	53.9375	0.0343470146939518	0.0121049999482088	966071.18892365	154.18251258601	128.604166666667	45.9791666666667
123.229166666667	53.9375	0.0345580133110375	0.0123737790013376	968017.596266992	154.640875609428	128.5625	45.9375
123.270833333333	53.9375	0.0363316195648078	0.0130020665948158	966849.481029658	154.819989072653	128.5625	45.9375
123.3125	53.9375	0.0375569414527035	0.0134434385240389	1011265.04733675	157.170212311544	128.3125	45.4375
123.354166666667	53.9375	0.0365780657552465	0.0120682921472624	1004023.57934097	158.405955702778	128.0625	45.4375
123.395833333333	53.9375	0.0342542146029386	0.0109076600055723	960209.17505439	155.080780632878	128.604166666667	45.9791666666667
123.4375	53.9375	0.0341239770729767	0.0115418395542634	959060.130707975	155.261622363026	128.604166666667	45.9791666666667
123.479166666667	53.9375	0.034640103265976	0.0127173674422432	961125.720208175	155.721416729401	128.5625	45.9375
123.520833333333	53.9375	0.0343767311186544	0.0119016370414056	956785.628894628	155.624483968251	128.604166666667	45.9791666666667
123.5625	53.9375	0.0343058183588617	0.0125524153124545	955660.228276664	155.806501205469	128.604166666667	45.9791666666667
123.604166666667	53.9375	0.0342795849057431	0.0119974981289376	954542.765643711	155.988907586701	128.604166666667	45.9791666666667
123.645833333333	53.9375	0.0332910379935548	0.0120290912197057	758709.364866539	138.685877209793	130.4375	48.6041666666667
123.6875	53.9375	0.0343771794084084	0.013216917088075	756906.202770468	138.874449971019	130.4375	48.6041666666667
123.729166666667	53.9375	0.0339358231426097	0.0136133396377892	755109.839481856	139.063842739588	130.4375	48.6041666666667
123.770833333333	53.9375	0.035594386248129	0.0147908288936472	953444.656158474	156.999584324012	128.5625	45.9375
123.8125	53.9375	0.0373607373207	0.0147130694408581	993428.371271801	160.379647337653	128.0625	45.4375
123.854166666667	53.9375	0.0345251489883924	0.0140537048288844	951322.422672423	157.3681793903	128.5625	45.9375
123.895833333333	53.9375	0.0343585492116898	0.0137576290619406	950273.503173579	157.553036509604	128.5625	45.9375
123.9375	53.9375	0.0340304399197691	0.0134022306329525	945892.20772623	157.461992948495	128.604166666667	45.9791666666667
123.979166666667	53.9375	0.0343144927097293	0.013086261408992	944847.449602331	157.647834687323	128.604166666667	45.9791666666667
124.020833333333	53.9375	0.0338708321387217	0.0128737108550856	742729.83255228	140.412777836052	130.4375	48.6041666666667
124.0625	53.9375	0.0345965133295199	0.0140205208572118	740989.654915034	140.608826202635	130.4375	48.6041666666667
124.104166666667	53.9375	0.0344485190172734	0.013997493271879	739256.728994137	140.805717887607	130.4375	48.6041666666667
124.145833333333	53.9375	0.0338575707224369	0.013349826194055	737531.106468475	141.00345527873	130.4375	48.6041666666667
124.1875	53.9375	0.0339659405591098	0.0132858605095087	735812.839281569	141.202040718748	130.4375	48.6041666666667
124.229166666667	53.9375	0.0340795644954607	0.0139009947006365	734101.979639496	141.401476504096	130.4375	48.6041666666667
124.270833333333	53.9375	0.0340100736273393	0.0132500651986151	732398.580008709	141.601764883599	130.4375	48.6041666666667
124.3125	53.9375	0.033949898787949	0.0133663049081662	730702.69311375	141.802908057144	130.4375	48.6041666666667
124.354166666667	53.9375	0.0339261314059736	0.0128847016944946	729014.371934849	142.004908174351	130.4375	48.6041666666667
124.395833333333	53.9375	0.0341790016253907	0.0114018867562792	727333.669705406	142.207767333215	130.4375	48.6041666666667
124.4375	53.9375	0.0338542164773594	0.0115149588591692	725660.639909383	142.411487578743	130.4375	48.6041666666667
124.479166666667	53.9375	0.0345434336067885	0.0113501466686629	1003234.07079363	160.349679554756	128.770833333333	45.3541666666667
124.520833333333	53.9375	0.0341465063436186	0.0117282713558747	1002317.91622974	160.529475722119	128.770833333333	45.3541666666667
124.5625	53.9375	0.0343720360315725	0.0127026625628714	1001409.86427691	160.709569601346	128.770833333333	45.3541666666667
124.604166666667	53.9375	0.0343909873221124	0.0131100273253276	1000509.93727789	160.889959348122	128.770833333333	45.3541666666667
124.645833333333	53.9375	0.0347456169679586	0.0136450206332227	976710.794659428	164.060729535522	128.0625	45.4375
124.6875	53.9375	0.0348495589933663	0.0141942296305898	998734.546909594	161.251618936982	128.770833333333	45.3541666666667
124.729166666667	53.9375	0.0349053482026241	0.0145590728751034	975225.04127269	164.434906335291	128.0625	45.4375
124.770833333333	53.9375	0.0349236030237514	0.0143732102135347	974495.083873218	164.622382162178	128.0625	45.4375
124.8125	53.9375	0.0356692270380922	0.0142217539821866	973773.765540432	164.810113011256	128.0625	45.4375
124.854166666667	53.9375	0.0356792049794286	0.0142724611860253	973061.105709923	164.998096403732	128.0625	45.4375
124.895833333333	53.9375	0.0358309289282823	0.0139772942407023	972357.123640455	165.186329835417	128.0625	45.4375
124.9375	53.9375	0.0363230954280645	0.0139508762547515	971661.838411598	165.374810776863	128.0625	45.4375
124.979166666667	53.9375	0.0361773133081466	0.0141083170905966	975225.04127269	164.434906335291	128.3125	45.4375
125.020833333333	53.9375	0.0362361148653235	0.0140358206798729	974495.083873218	164.622382162178	128.3125	45.4375
125.0625	53.9375	0.0377602728143572	0.0132783700465564	973773.765540432	164.810113011256	128.3125	45.4375
125.104166666667	53.9375	0.0377535122973391	0.0129060546592791	973061.105709923	164.998096403732	128.3125	45.4375
125.145833333333	53.9375	0.0380814219338192	0.0134407340936269	972357.123640455	165.186329835417	128.3125	45.4375
125.1875	53.9375	0.0384426268186242	0.0139061676270611	971661.838411598	165.374810776863	128.3125	45.4375
125.229166666667	53.9375	0.0386770767477529	0.0139304720564319	970975.268921369	165.563536673505	128.3125	45.4375
125.270833333333	53.9375	0.0384990665204058	0.0132017530526301	970297.433883884	165.75250494581	128.3125	45.4375
125.3125	53.9375	0.0387375653042556	0.0132708356468756	969628.351827031	165.941712989428	128.3125	45.4375
125.354166666667	53.9375	0.038385096936998	0.0128306263919638	968968.041090135	166.131158175354	128.3125	45.4375
125.395833333333	53.9375	0.0386830611293205	0.0128528886479016	968316.519821659	166.320837850093	128.3125	45.4375
125.4375	53.9375	0.0382054544499155	0.0120566603344383	967673.805976898	166.510749335827	128.3125	45.4375
125.479166666667	53.9375	0.0370797362989213	0.0114997245072145	967039.917315699	166.700889930598	128.3125	45.4375
125.520833333333	53.9375	0.0376588339655227	0.0117797765386917	966414.871400189	166.891256908487	128.3125	45.4375
125.5625	53.9375	0.0381116562845635	0.0121069898151626	965798.685592519	167.081847519802	128.3125	45.4375
125.604166666667	53.9375	0.0381115509048458	0.0119696451232366	965191.37705263	167.272658991274	128.3125	45.4375
125.645833333333	53.9375	0.0380247219693494	0.0114766734557601	964592.962736019	167.463688526258	128.3125	45.4375
125.6875	53.9375	0.0389852641721744	0.0122266483368526	964003.459391545	167.654933304934	128.3125	45.4375
125.729166666667	53.9375	0.0382829864672392	0.0111272224819834	963422.88355923	167.846390484527	128.3125	45.4375
125.770833333333	53.9375	0.0379607499237479	0.0110024705034055	962851.251568088	168.038057199516	128.3125	45.4375
125.8125	53.9375	0.0384320183659697	0.0114831841811542	962288.579533982	168.229930561862	128.3125	45.4375
125.854166666667	53.9375	0.0384159926005912	0.0115627669012401	961734.883357477	168.422007661236	128.3125	45.4375
125.895833333333	53.9375	0.0386264177070875	0.0114060874858961	961190.178721735	168.614285565252	128.3125	45.4375
125.9375	53.9375	0.0395509776848889	0.0119826005814545	960654.481090422	168.806761319711	128.3125	45.4375
125.979166666667	53.9375	0.0399961860850091	0.0121605272270172	960127.805705632	168.999431948842	128.3125	45.4375
126.020833333333	53.9375	0.0394696255287119	0.0120118421047431	959610.167585838	169.192294455557	128.3125	45.4375
120.0625	53.8958333333333	0.0280846651406513	0.0130348106548064	704782.000613139	131.787911870719	127.3125	49.4375
120.104166666667	53.8958333333333	0.0279370445535635	0.0125792905841643	925370.410021197	133.791424005371	129.020833333333	47.7708333333333
120.145833333333	53.8958333333333	0.0281060483094791	0.0120865786051986	700708.932353538	132.152729916943	127.3125	49.4375
120.1875	53.8958333333333	0.0292390048538704	0.0113632023832958	698681.197368777	132.336586107444	127.3125	49.4375
120.229166666667	53.8958333333333	0.0300681116845284	0.011063808442421	696659.397715801	132.521414551647	127.3125	49.4375
120.270833333333	53.8958333333333	0.0301900310778528	0.0112141203931606	694643.585883744	132.707220854612	127.3125	49.4375
120.3125	53.8958333333333	0.0300356787764438	0.0115674192336046	692633.814814491	132.894010618753	127.3125	49.4375
120.354166666667	53.8958333333333	0.0303508351349837	0.0119871814364166	690630.137904668	133.081789442617	127.3125	49.4375
120.395833333333	53.8958333333333	0.02944803120722	0.0119456194280916	688632.609007562	133.27056291962	127.3125	49.4375
120.4375	53.8958333333333	0.0283460087522495	0.0125088687304124	686641.282435004	133.460336636749	127.3125	49.4375
120.479166666667	53.8958333333333	0.0310186809408398	0.013427087745681	890864.806712411	135.586780981703	128.8125	47.8541666666667
120.520833333333	53.8958333333333	0.0311600068938898	0.0130818814765111	888950.594364672	135.745771947169	128.8125	47.8541666666667
120.5625	53.8958333333333	0.0327044067034017	0.0119642439931206	887041.836670439	135.905376899206	128.8125	47.8541666666667
120.604166666667	53.8958333333333	0.0320118524921272	0.0119399572164045	885138.569531573	136.065598043605	128.8125	47.8541666666667
120.645833333333	53.8958333333333	0.0324955187048181	0.0116105501106742	883240.829054311	136.226437574326	128.8125	47.8541666666667
120.6875	53.8958333333333	0.0323494739910524	0.0113888393837835	881348.651549254	136.387897672997	128.8125	47.8541666666667
120.729166666667	53.8958333333333	0.0331854740212428	0.0118448382986347	879462.073531254	136.549980508414	128.8125	47.8541666666667
120.770833333333	53.8958333333333	0.0329205430513373	0.0133222754032066	877581.131719302	136.712688236033	128.8125	47.8541666666667
120.8125	53.8958333333333	0.033291516180716	0.0120024997296759	875705.86303638	136.876022997445	128.8125	47.8541666666667
120.854166666667	53.8958333333333	0.0331249868245491	0.0119970843766384	873836.304609256	137.039986919854	128.8125	47.8541666666667
120.895833333333	53.8958333333333	0.0333544390094875	0.0127004128635927	871972.493768255	137.204582115537	128.8125	47.8541666666667
120.9375	53.8958333333333	0.0332266490271862	0.0132280402877744	870114.468046989	137.369810681304	128.8125	47.8541666666667
120.979166666667	53.8958333333333	0.0335497380824516	0.0136079702989736	868262.265182056	137.535674697943	128.8125	47.8541666666667
121.020833333333	53.8958333333333	0.0336202063337832	0.0137944964063468	866415.923112666	137.702176229663	128.8125	47.8541666666667
121.0625	53.8958333333333	0.033157844242077	0.0127181505825509	864575.47998027	137.869317323521	128.8125	47.8541666666667
121.104166666667	53.8958333333333	0.0331410637142666	0.0118639382186321	862740.974128116	138.03710000885	128.8125	47.8541666666667
121.145833333333	53.8958333333333	0.0320508691640635	0.0105423587712022	860912.444100763	138.20552629667	128.8125	47.8541666666667
121.1875	53.8958333333333	0.032039907353264	0.0111050101349682	859089.928643574	138.374598179096	128.8125	47.8541666666667
121.229166666667	53.8958333333333	0.0324614688406116	0.0104042373397993	857273.466702141	138.544317628734	128.8125	47.8541666666667
121.270833333333	53.8958333333333	0.0311137821979998	0.0113493513121511	855463.097421657	138.714686598075	128.8125	47.8541666666667
121.3125	53.8958333333333	0.0288408650474875	0.0107214465840871	851582.324698268	138.009742728385	128.9375	47.9375
121.354166666667	53.8958333333333	0.0326625209745683	0.011294641973965	851860.794418409	139.05738080151	128.8125	47.8541666666667
121.395833333333	53.8958333333333	0.0338734666554066	0.0117136125231105	1020150.36630999	146.739591906361	128.604166666667	45.9791666666667
121.4375	53.8958333333333	0.0337529856369818	0.0124497573212613	1021270.1495517	147.183218506169	128.5625	45.9375
121.479166666667	53.8958333333333	0.0336795263998368	0.0119129507508057	1052909.17041226	150.635106555123	128.0625	45.4375
121.520833333333	53.8958333333333	0.0340272608780079	0.0121544699486869	1051569.36572028	150.797680302421	128.0625	45.4375
121.5625	53.8958333333333	0.0341031542622143	0.0131586585245949	1050236.35313685	150.960626091092	128.0625	45.4375
121.604166666667	53.8958333333333	0.0344372365801364	0.0136237923179983	1048910.15897123	151.123943439236	128.0625	45.4375
121.645833333333	53.8958333333333	0.0345104738999826	0.0125173167775477	1047590.80953042	151.287631843025	128.0625	45.4375
121.6875	53.8958333333333	0.0347107473293769	0.0130218916618579	1046278.33111751	151.45169077652	128.0625	45.4375
121.729166666667	53.8958333333333	0.0344767717245045	0.0126809963917946	1044972.75002985	151.616119691507	128.0625	45.4375
121.770833333333	53.8958333333333	0.0347073184070441	0.012525655205256	1043674.09255732	151.780918017321	128.0625	45.4375
121.8125	53.8958333333333	0.0352595302582047	0.0123790670572498	1042382.38498054	151.946085160679	128.0625	45.4375
121.854166666667	53.8958333333333	0.0355177595929096	0.0121097930988556	1041097.65356904	152.111620505511	128.0625	45.4375
121.895833333333	53.8958333333333	0.0348673178942784	0.0127952024549802	1039819.92457946	152.277523412796	128.0625	45.4375
121.9375	53.8958333333333	0.035293027737469	0.0133731543234989	1038549.22425366	152.443793220395	128.0625	45.4375
121.979166666667	53.8958333333333	0.0371404708775212	0.0121934620818787	1037285.57881692	152.61042924289	128.0625	45.4375
122.020833333333	53.8958333333333	0.0372305531049293	0.0128599397990223	1043674.09255732	151.780918017321	128.3125	45.4375
122.0625	53.8958333333333	0.0366681454807038	0.0122597915400925	1034779.55741723	152.944797073538	128.0625	45.4375
122.104166666667	53.8958333333333	0.0354290178407664	0.0129910303303216	1041097.65356904	152.111620505511	128.3125	45.4375
122.145833333333	53.8958333333333	0.0353354800755113	0.0130390768288204	1032302.06977808	153.280620949753	128.0625	45.4375
122.1875	53.8958333333333	0.0355179150772561	0.0128386467830291	1031074.091451	153.449076939549	128.0625	45.4375
122.229166666667	53.8958333333333	0.0352307255949895	0.0131094354510654	1029853.32490878	153.617894534011	128.0625	45.4375
122.270833333333	53.8958333333333	0.0369750168714192	0.0123822495211215	1028639.79620656	153.787072880384	128.0625	45.4375
122.3125	53.8958333333333	0.0352128945293068	0.0132152939029701	1027433.5313673	153.956611101405	128.0625	45.4375
122.354166666667	53.8958333333333	0.0369697219313951	0.0130735097888665	1033537.23380467	153.112527393021	128.3125	45.4375
122.395833333333	53.8958333333333	0.0366154975045515	0.0125523759631336	1025042.89719621	154.296763534951	128.0625	45.4375
122.4375	53.8958333333333	0.0353266206279366	0.0130865021911667	987580.345650116	151.185534344768	128.5625	45.9375
122.479166666667	53.8958333333333	0.0343801609310913	0.0121803574575943	983355.063757221	151.074846941564	128.604166666667	45.9791666666667
122.520833333333	53.8958333333333	0.034182291175173	0.0104903927482065	982033.841313202	151.247302711063	128.604166666667	45.9791666666667
122.5625	53.8958333333333	0.0341718648767721	0.010486228896042	980719.855732313	151.420177790663	128.604166666667	45.9791666666667
122.604166666667	53.8958333333333	0.0345259826870741	0.0108636253860178	1021955.00980114	152.645862888319	128.604166666667	45.5625
122.645833333333	53.8958333333333	0.0341841699030112	0.0109908140129693	978113.713304984	151.767183339704	128.604166666667	45.9791666666667
122.6875	53.8958333333333	0.0339720097319871	0.0116428757823227	976821.615512583	151.941312467672	128.604166666667	45.9791666666667
122.729166666667	53.8958333333333	0.0341380556425594	0.0109188049882948	978516.939181769	152.398209481993	128.5625	45.9375
122.770833333333	53.8958333333333	0.0371221333891692	0.0119215726866986	1014651.4372389	155.845007415066	128.0625	45.4375
122.8125	53.8958333333333	0.0367504047381135	0.0117537837918358	1020349.9361662	154.981345545133	128.3125	45.4375
122.854166666667	53.8958333333333	0.0348646263596327	0.011411758379378	971727.068912739	152.641987669538	128.604166666667	45.9791666666667
122.895833333333	53.8958333333333	0.0341149908364539	0.0104899215450201	1013322.01214441	153.837285954018	128.604166666667	45.5625
122.9375	53.8958333333333	0.0337638826057743	0.0101522819028316	1038450.99893976	153.809516456134	128.770833333333	45.3541666666667
122.979166666667	53.8958333333333	0.0338348173709504	0.0105841936925127	1037245.67000713	153.977772654098	128.770833333333	45.3541666666667
123.020833333333	53.8958333333333	0.0339517532818174	0.0121079878042604	966752.087566776	153.349277917427	128.604166666667	45.9791666666667
123.0625	53.8958333333333	0.0343526032943932	0.0121968769614797	1034856.74548875	154.315341154227	128.770833333333	45.3541666666667
123.104166666667	53.8958333333333	0.0339581949310204	0.0117073888126848	964310.021726989	153.705385841901	128.604166666667	45.9791666666667
123.145833333333	53.8958333333333	0.0338955360460383	0.01155286196228	1032496.96859703	154.65431162077	128.770833333333	45.3541666666667
123.1875	53.8958333333333	0.0339057292048859	0.0115604347008729	961898.55168809	154.063125139712	128.604166666667	45.9791666666667
123.229166666667	53.8958333333333	0.0339805667693568	0.0115349328267976	960704.363151323	154.24260391925	128.604166666667	45.9791666666667
123.270833333333	53.8958333333333	0.0343634202247795	0.0120673333317883	959517.911151066	154.422487317904	128.604166666667	45.9791666666667
123.3125	53.8958333333333	0.0363636488822511	0.0129920024154159	961487.982873676	154.883587991814	128.5625	45.9375
123.354166666667	53.8958333333333	0.0378684090174188	0.0135252002545383	1005928.93836193	157.244862919519	128.3125	45.4375
123.395833333333	53.8958333333333	0.0370559429165987	0.0117122027236662	998704.448763514	158.48744614206	128.0625	45.4375
123.4375	53.8958333333333	0.0348512764649568	0.0125104863330977	958035.282964712	155.426383098423	128.5625	45.9375
123.479166666667	53.8958333333333	0.0366425219292674	0.0134539879706056	1002785.587985	157.775405882495	128.3125	45.4375
123.520833333333	53.8958333333333	0.0366450149417302	0.0134637901002585	1001753.46883591	157.952920774776	128.3125	45.4375
123.5625	53.8958333333333	0.0349736064458967	0.0131860784352999	954653.611232378	155.972712099058	128.5625	45.9375
123.604166666667	53.8958333333333	0.0339469322194306	0.0117338042041217	950308.292281852	155.875977155842	128.604166666667	45.9791666666667
123.645833333333	53.8958333333333	0.0341755715095834	0.0120115008120207	949192.772498046	156.059446922738	128.604166666667	45.9791666666667
123.6875	53.8958333333333	0.0344539852347774	0.013802601743779	948085.277812698	156.243308442496	128.604166666667	45.9791666666667
123.729166666667	53.8958333333333	0.0345247026775268	0.0142947244520353	946985.836727669	156.427560247113	128.604166666667	45.9791666666667
123.770833333333	53.8958333333333	0.0355400095794071	0.0151034902774942	949177.412634079	156.891012036559	128.5625	45.9375
123.8125	53.8958333333333	0.037311010540938	0.0150515179114274	994750.451825263	159.204709385972	128.3125	45.4375
123.854166666667	53.8958333333333	0.0369786525193646	0.0143771091244945	947043.562043225	157.261010290551	128.5625	45.9375
123.895833333333	53.8958333333333	0.0348662587830372	0.0140733572955848	945988.883164335	157.446577006833	128.5625	45.9375
123.9375	53.8958333333333	0.0348784811832779	0.0143361808779224	941610.427416197	157.354619805232	128.604166666667	45.9791666666667
123.979166666667	53.8958333333333	0.0345149892244165	0.0131724870830085	940559.902034394	157.541180601498	128.604166666667	45.9791666666667
124.020833333333	53.8958333333333	0.0337328782819374	0.0121406557790576	739161.688910845	140.184726861677	130.4375	48.6041666666667
124.0625	53.8958333333333	0.0339407970543438	0.0129632779444246	737411.385257395	140.3811763434	130.4375	48.6041666666667
124.104166666667	53.8958333333333	0.0339982677136229	0.0129361896648334	735668.331776836	140.578480137028	130.4375	48.6041666666667
124.145833333333	53.8958333333333	0.033774152482989	0.0118283393442845	733932.580690842	140.776640747599	130.4375	48.6041666666667
124.1875	53.8958333333333	0.0339260514305904	0.0128217035338952	732204.184495102	140.975660635277	130.4375	48.6041666666667
124.229166666667	53.8958333333333	0.0339055465870938	0.0132591298808953	730483.195957315	141.175542214028	130.4375	48.6041666666667
124.270833333333	53.8958333333333	0.0337384019489333	0.0128321484555171	933438.798262552	158.857620031833	128.604166666667	45.9791666666667
124.3125	53.8958333333333	0.0341195032560076	0.0120801123533872	932455.052622884	159.047162659216	128.604166666667	45.9791666666667
124.354166666667	53.8958333333333	0.034253393499199	0.0120460859481988	931479.777397391	159.237069456595	128.604166666667	45.9791666666667
124.395833333333	53.8958333333333	0.0342876459479289	0.0117484746472543	930512.999524177	159.427338405663	128.604166666667	45.9791666666667
124.4375	53.8958333333333	0.0343349094864758	0.0112541699683574	929554.745817897	159.617967453059	128.604166666667	45.9791666666667
124.479166666667	53.8958333333333	0.0343280333194216	0.0121821778039841	998867.719374331	160.260959280133	128.770833333333	45.3541666666667
124.520833333333	53.8958333333333	0.0344166702648125	0.0125000993066261	997946.672399612	160.441453072232	128.770833333333	45.3541666666667
124.5625	53.8958333333333	0.0346319418255407	0.0130903557460539	997033.763213445	160.62224877848	128.770833333333	45.3541666666667
124.604166666667	53.8958333333333	0.03441602267997	0.0137177862309663	996129.014472172	160.803344539141	128.770833333333	45.3541666666667
124.645833333333	53.8958333333333	0.0347891470710081	0.0136982258727591	995232.448711365	160.984738467891	128.770833333333	45.3541666666667
124.6875	53.8958333333333	0.0349495599940655	0.0142750919503215	994344.088343429	161.166428651829	128.770833333333	45.3541666666667
124.729166666667	53.8958333333333	0.0353129444692578	0.0148291768503395	993463.955655195	161.3484131515	128.770833333333	45.3541666666667
124.770833333333	53.8958333333333	0.0356260068440364	0.0147242633942054	970024.245630104	164.550305807741	128.0625	45.4375
124.8125	53.8958333333333	0.0358364348641531	0.0142719646335401	969298.90406	164.738841603546	128.0625	45.4375
124.854166666667	53.8958333333333	0.0357076929905007	0.0140870909064153	968582.263895231	164.927633736477	128.0625	45.4375
124.895833333333	53.8958333333333	0.0361588347213556	0.0138873347179371	967874.344685943	165.116679672326	128.0625	45.4375
124.9375	53.8958333333333	0.0376151369648229	0.0134701773460598	971500.953894331	164.174013234175	128.3125	45.4375
124.979166666667	53.8958333333333	0.0375716455360449	0.0136812566170949	970758.268876628	164.362028857261	128.3125	45.4375
125.020833333333	53.8958333333333	0.0377269458256286	0.0135852678395729	970024.245630104	164.550305807741	128.3125	45.4375
125.0625	53.8958333333333	0.038272874931222	0.0135320015926832	969298.90406	164.738841603546	128.3125	45.4375
125.104166666667	53.8958333333333	0.0380755793023235	0.0132407576658777	968582.263895231	164.927633736477	128.3125	45.4375
125.145833333333	53.8958333333333	0.0383837238961248	0.0132174355011975	967874.344685943	165.116679672326	128.3125	45.4375
125.1875	53.8958333333333	0.0382406831778611	0.0129825837820264	967175.165801102	165.30597685102	128.3125	45.4375
125.229166666667	53.8958333333333	0.0387068876260416	0.0132628389299652	966484.746426071	165.495522686764	128.3125	45.4375
125.270833333333	53.8958333333333	0.0391190722606286	0.0133014800470321	965803.105560215	165.685314568185	128.3125	45.4375
125.3125	53.8958333333333	0.039378037517405	0.0133438785169836	965130.262014508	165.875349858494	128.3125	45.4375
125.354166666667	53.8958333333333	0.0396098129732743	0.0134272343747328	964466.234409149	166.065625895643	128.3125	45.4375
125.395833333333	53.8958333333333	0.0398339558054234	0.0134222533302362	963811.041171199	166.256139992495	128.3125	45.4375
125.4375	53.8958333333333	0.0396241386749146	0.0125576420204428	963164.700532222	166.446889436995	128.3125	45.4375
125.479166666667	53.8958333333333	0.0387600953613656	0.0120272668091016	962527.230525956	166.63787149235	128.3125	45.4375
125.520833333333	53.8958333333333	0.0388734528860954	0.0122927364407154	961898.648985972	166.829083397217	128.3125	45.4375
125.5625	53.8958333333333	0.0390132298103445	0.0124034645093177	961278.973543376	167.02052236589	128.3125	45.4375
125.604166666667	53.8958333333333	0.0395682862861255	0.012479269725058	960668.221624503	167.212185588501	128.3125	45.4375
125.645833333333	53.8958333333333	0.0392246635574974	0.0119025624396185	960066.410448646	167.404070231223	128.3125	45.4375
125.6875	53.8958333333333	0.0395040679770929	0.0124968995970986	959473.557025794	167.596173436477	128.3125	45.4375
125.729166666667	53.8958333333333	0.0395473664896843	0.0123154570584449	958889.678154381	167.788492323151	128.3125	45.4375
125.770833333333	53.8958333333333	0.0389102153985669	0.0115739916587202	958314.790419062	167.981023986819	128.3125	45.4375
125.8125	53.8958333333333	0.0391217393164439	0.0115150490271346	957748.910188516	168.173765499967	128.3125	45.4375
125.854166666667	53.8958333333333	0.039010321617913	0.0117975329600096	957192.053613245	168.36671391223	128.3125	45.4375
125.895833333333	53.8958333333333	0.0392847472957266	0.0120273156946954	956644.236623412	168.559866250627	128.3125	45.4375
125.9375	53.8958333333333	0.0395425839361736	0.012040236694885	956105.4749267	168.753219519811	128.3125	45.4375
125.979166666667	53.8958333333333	0.0399344302863858	0.0124519128896498	955575.784006177	168.946770702314	128.3125	45.4375
126.020833333333	53.8958333333333	0.0404832070989471	0.0129571154225197	955055.1791182	169.140516758806	128.3125	45.4375
126.0625	53.8958333333333	0.0407636678166317	0.013239766572314	954543.675290333	169.334454628359	128.3125	45.4375
126.104166666667	53.8958333333333	0.0405336569074879	0.0131217464488664	954041.287319295	169.528581228712	128.3125	45.4375
126.145833333333	53.8958333333333	0.040168979742854	0.0128274143294326	953548.029768917	169.722893456547	128.3125	45.4375
120.020833333333	53.8541666666667	0.0289600732039604	0.0122062217399083	703756.287592634	131.325775775297	127.3125	49.4375
120.0625	53.8541666666667	0.0293910878641244	0.0119234543087327	701700.096921771	131.506710650626	127.3125	49.4375
120.104166666667	53.8541666666667	0.0293514626655518	0.0122647525792012	699649.659649293	131.688610156428	127.3125	49.4375
120.145833333333	53.8541666666667	0.0293118330935273	0.0121198691113246	697605.027180133	131.871480063049	127.3125	49.4375
120.1875	53.8541666666667	0.0296673427141156	0.0116337056908707	695566.251375291	132.05532614363	127.3125	49.4375
120.229166666667	53.8541666666667	0.0303003453026461	0.0117153512950426	693533.384554168	132.240154172986	127.3125	49.4375
120.270833333333	53.8541666666667	0.0286428586828658	0.012268922265923	691506.479496876	132.425969926449	127.3125	49.4375
120.3125	53.8541666666667	0.0283848904534725	0.012349934754203	689485.589446498	132.61277917867	127.3125	49.4375
120.354166666667	53.8541666666667	0.0286737567771174	0.0121001231930284	687470.768111269	132.800587702395	127.3125	49.4375
120.395833333333	53.8541666666667	0.0279063027642249	0.012155430572213	685462.069666689	132.989401267199	127.3125	49.4375
120.4375	53.8541666666667	0.0278823531858989	0.0124097887909619	906439.889764785	134.805727571399	129.020833333333	47.7708333333333
120.479166666667	53.8541666666667	0.030670956050923	0.0133937937051413	887558.004227494	135.378626555986	128.8125	47.8541666666667
120.520833333333	53.8541666666667	0.0312915822602277	0.0126643686687474	885634.778071502	135.537751294381	128.8125	47.8541666666667
120.5625	53.8541666666667	0.0325757093880104	0.0115697729444459	883716.997312236	135.697495849727	128.8125	47.8541666666667
120.604166666667	53.8541666666667	0.0331208983129592	0.0121419482683964	881804.698094551	135.857862494205	128.8125	47.8541666666667
120.645833333333	53.8541666666667	0.0334106797170579	0.0122879682961598	879897.916772382	136.01885348854	128.8125	47.8541666666667
120.6875	53.8541666666667	0.0332519099701577	0.0122247089825003	877996.689908773	136.180471081504	128.8125	47.8541666666667
120.729166666667	53.8541666666667	0.0335400860130996	0.01300414205044	876101.05427583	136.342717509398	128.8125	47.8541666666667
120.770833333333	53.8541666666667	0.0332227524776764	0.01354381965817	874211.046854639	136.505594995543	128.8125	47.8541666666667
120.8125	53.8541666666667	0.0332132160007667	0.0132367717584246	872326.704835176	136.669105749746	128.8125	47.8541666666667
120.854166666667	53.8541666666667	0.0336917018413716	0.0138178810712263	870448.065616162	136.83325196777	128.8125	47.8541666666667
120.895833333333	53.8541666666667	0.0332466480921201	0.0134215843246963	868575.166804857	136.998035830789	128.8125	47.8541666666667
120.9375	53.8541666666667	0.0331626527119337	0.0113008559844892	866708.046216868	137.163459504834	128.8125	47.8541666666667
120.979166666667	53.8541666666667	0.0330861956827293	0.0116647918344685	864846.741875873	137.329525140235	128.8125	47.8541666666667
121.020833333333	53.8541666666667	0.0322301192839971	0.011176307716104	862991.292013307	137.496234871051	128.8125	47.8541666666667
121.0625	53.8541666666667	0.0304974434100075	0.0126865980870248	861141.735068037	137.66359081449	128.8125	47.8541666666667
121.104166666667	53.8541666666667	0.0310952965634873	0.0116404939760949	859298.109685965	137.831595070326	128.8125	47.8541666666667
121.145833333333	53.8541666666667	0.0288567211016222	0.0105877619426891	853693.125379577	137.294210682878	128.895833333333	47.9375
121.1875	53.8541666666667	0.0288132635215538	0.0106028392503588	851836.46131219	137.462607609603	128.895833333333	47.9375
121.229166666667	53.8541666666667	0.0325695005779385	0.0102447398221567	853803.212474047	138.339518435838	128.8125	47.8541666666667
121.270833333333	53.8541666666667	0.0323566235775745	0.0105118056085993	851983.703928384	138.510136569247	128.8125	47.8541666666667
121.3125	53.8541666666667	0.0323922599539092	0.0102936474381975	850170.323264243	138.681413231235	128.8125	47.8541666666667
121.354166666667	53.8541666666667	0.0322582399642006	0.0105013302788603	848363.110359073	138.853350404148	128.8125	47.8541666666667
121.395833333333	53.8541666666667	0.033681009402875	0.0123259969778534	846562.105293358	139.025950048549	128.8125	47.8541666666667
121.4375	53.8541666666667	0.0343128894049948	0.0132209108071994	1017375.74237034	147.042879609709	128.5625	45.9375
121.479166666667	53.8541666666667	0.0340630015385928	0.0123543934147878	1015887.39671898	147.205206411908	128.5625	45.9375
121.520833333333	53.8541666666667	0.0338305902209214	0.0122501030532651	1014405.58963465	147.367960457301	128.5625	45.9375
121.5625	53.8541666666667	0.0336345092567262	0.0120251694288324	1046184.152985	150.838451124436	128.0625	45.4375
121.604166666667	53.8541666666667	0.0345345937489241	0.0129603191782903	1044851.53706191	151.00223838218	128.0625	45.4375
121.645833333333	53.8541666666667	0.0354343701356537	0.0127445080037877	1043525.78439111	151.166401163521	128.0625	45.4375
121.6875	53.8541666666667	0.0369618786374573	0.0122803716320332	1042206.92157538	151.330938952724	128.0625	45.4375
121.729166666667	53.8541666666667	0.0353800441194058	0.0131002935040236	1040894.97521324	151.495851211435	128.0625	45.4375
121.770833333333	53.8541666666667	0.0370190077298379	0.0130731533147838	1039589.97189706	151.661137378506	128.0625	45.4375
121.8125	53.8541666666667	0.037104462272274	0.0124660194056474	1038291.93821134	151.826796869815	128.0625	45.4375
121.854166666667	53.8541666666667	0.0351823755055627	0.0126775087912026	1037000.9007308	151.9928290781	128.0625	45.4375
121.895833333333	53.8541666666667	0.034506750725016	0.0119673285782688	1035716.88601856	152.15923337278	128.0625	45.4375
121.9375	53.8541666666667	0.0345987740629584	0.0120581729489256	1034439.92062428	152.326009099787	128.0625	45.4375
121.979166666667	53.8541666666667	0.035055272098084	0.0133042748105833	1033170.03108226	152.493155581398	128.0625	45.4375
122.020833333333	53.8541666666667	0.0356006536617297	0.0131750295961578	1031907.24390951	152.660672116072	128.0625	45.4375
122.0625	53.8541666666667	0.0376948762269252	0.0124824708683866	1030651.58560383	152.828557978275	128.0625	45.4375
122.104166666667	53.8541666666667	0.0370134424182332	0.0128243579059519	1037000.9007308	151.9928290781	128.3125	45.4375
122.145833333333	53.8541666666667	0.0368978614560724	0.012560343961405	1035716.88601856	152.15923337278	128.3125	45.4375
122.1875	53.8541666666667	0.034445228025031	0.0125896480463652	988795.08676598	149.745678250881	128.604166666667	45.9791666666667
122.229166666667	53.8541666666667	0.0344029691586799	0.0128295662614445	987417.142144474	149.915677585549	128.604166666667	45.9791666666667
122.270833333333	53.8541666666667	0.0369297151313107	0.0130668990021975	1024481.15291317	153.673500109337	128.0625	45.4375
122.3125	53.8541666666667	0.0352387983672089	0.0133030152548871	987532.568076521	150.541301573447	128.5625	45.9375
122.354166666667	53.8541666666667	0.0355266789815346	0.0137726099285932	1022063.80661541	154.014034128744	128.0625	45.4375
122.395833333333	53.8541666666667	0.0371838402074439	0.0138004135798397	1028161.76147717	153.165434662248	128.3125	45.4375
122.4375	53.8541666666667	0.0371207532103577	0.0130302619639253	1026927.64853814	153.334423911572	128.3125	45.4375
122.479166666667	53.8541666666667	0.0371398453820299	0.0121139706706428	1025700.77022609	153.50377934322	128.3125	45.4375
122.520833333333	53.8541666666667	0.0354613686875111	0.0118923717925563	1024481.15291317	153.673500109337	128.3125	45.4375
122.5625	53.8541666666667	0.0349377549481243	0.0119726073448413	979571.297151653	151.575201696552	128.5625	45.9375
122.604166666667	53.8541666666667	0.0345965420749345	0.0117307008216172	1044240.50900217	152.359719867864	128.770833333333	45.3541666666667
122.645833333333	53.8541666666667	0.0347228165766861	0.0123151986546072	1042972.02323425	152.525630129362	128.770833333333	45.3541666666667
122.6875	53.8541666666667	0.0352719546200376	0.0125536502199399	1041710.58929787	152.691903567804	128.770833333333	45.3541666666667
122.729166666667	53.8541666666667	0.036885210593206	0.011880763137856	1018492.90206251	154.527552528593	128.3125	45.4375
122.770833333333	53.8541666666667	0.0370098695565223	0.0127696550968945	1017317.40266828	154.699446090187	128.3125	45.4375
122.8125	53.8541666666667	0.0370381679171751	0.0124028157307953	1016149.34788853	154.871698345071	128.3125	45.4375
122.854166666667	53.8541666666667	0.0353385904791886	0.0121882913314112	970615.974885784	152.800461146237	128.5625	45.9375
122.895833333333	53.8541666666667	0.0352982763538936	0.0123814265899668	1035510.10768599	153.528692619868	128.770833333333	45.3541666666667
122.9375	53.8541666666667	0.0344380907664226	0.0115492917122426	1034291.53075691	153.697129313251	128.770833333333	45.3541666666667
122.979166666667	53.8541666666667	0.0337716061358674	0.0115751923666396	1033080.18742237	153.865923693331	128.770833333333	45.3541666666667
123.020833333333	53.8541666666667	0.034775066660067	0.0126564456104513	1031876.10353261	154.035074880051	128.770833333333	45.3541666666667
123.0625	53.8541666666667	0.0352712942136976	0.0127473645997524	964444.082490896	153.688064464501	128.5625	45.9375
123.104166666667	53.8541666666667	0.0364047793002249	0.011660503043404	1008183.59666616	156.087415933756	128.3125	45.4375
123.145833333333	53.8541666666667	0.0365998072161793	0.0119896285461686	1007076.03278216	156.262497684375	128.3125	45.4375
123.1875	53.8541666666667	0.0365364922211571	0.01204683549585	1005976.1461683	156.437927718623	128.3125	45.4375
123.229166666667	53.8541666666667	0.0349754894238589	0.0125669515842174	1025965.47795466	154.886150398269	128.770833333333	45.3541666666667
123.270833333333	53.8541666666667	0.0351797714919949	0.0125235508163235	958463.663888797	154.585883354933	128.5625	45.9375
123.3125	53.8541666666667	0.0365460741557297	0.012454494223049	1002722.80510374	156.966294487726	128.3125	45.4375
123.354166666667	53.8541666666667	0.0376508382280431	0.0139705147016812	1001653.88237477	157.143104485373	128.3125	45.4375
123.395833333333	53.8541666666667	0.0387112737379516	0.0148421844384362	1000592.76395801	157.320256045068	128.3125	45.4375
123.4375	53.8541666666667	0.0377537154178584	0.0128692639163897	999539.475037599	157.497747740572	128.3125	45.4375
123.479166666667	53.8541666666667	0.0378619841553182	0.0127486171667838	992387.776487791	158.749587813829	128.0625	45.4375
123.520833333333	53.8541666666667	0.0352415207566783	0.0133371776807272	951545.048162374	155.676554024696	128.5625	45.9375
123.5625	53.8541666666667	0.0344846340588388	0.0125003831225575	950419.703156258	155.859724254512	128.5625	45.9375
123.604166666667	53.8541666666667	0.0341869838283167	0.0118580858886047	946077.601209414	155.762033242186	128.604166666667	45.9791666666667
123.645833333333	53.8541666666667	0.0341390234962652	0.0119566857878373	944956.008970796	155.946182084144	128.604166666667	45.9791666666667
123.6875	53.8541666666667	0.0344855424288579	0.0129489169574937	943842.472541359	156.13072821056	128.604166666667	45.9791666666667
123.729166666667	53.8541666666667	0.0345984117790603	0.0138977509474839	942737.020814634	156.315670151125	128.604166666667	45.9791666666667
123.770833333333	53.8541666666667	0.034504824663664	0.0141617700942796	944913.663659833	156.781456593451	128.5625	45.9375
123.8125	53.8541666666667	0.0372052604616345	0.0144710555941178	984696.539517552	160.199884899395	128.0625	45.4375
123.854166666667	53.8541666666667	0.0370319930342018	0.0136701431707933	983771.874621969	160.382602162306	128.0625	45.4375
123.895833333333	53.8541666666667	0.0344472633843536	0.0127830899015036	941707.613159333	157.339146260603	128.5625	45.9375
123.9375	53.8541666666667	0.034676128354108	0.0126661261941299	940655.361423977	157.525808236098	128.5625	45.9375
123.979166666667	53.8541666666667	0.0340895534756102	0.0121419304809952	936275.697428141	157.433547219798	128.604166666667	45.9791666666667
124.020833333333	53.8541666666667	0.0340078602932361	0.0128179607769495	935227.640968041	157.621215795475	128.604166666667	45.9791666666667
124.0625	53.8541666666667	0.0343458608428257	0.0132624473340571	934187.897410809	157.809267178126	128.604166666667	45.9791666666667
124.104166666667	53.8541666666667	0.0339456425970169	0.0129673693115504	732091.696804288	140.349014988683	130.4375	48.6041666666667
124.145833333333	53.8541666666667	0.0338185602797014	0.0118799857682132	730345.746306364	140.547591345079	130.4375	48.6041666666667
124.1875	53.8541666666667	0.0339825780191328	0.0119377784124839	728607.149502711	140.747038327893	130.4375	48.6041666666667
124.229166666667	53.8541666666667	0.0342269346555455	0.0118367553069674	930112.61289691	158.565264581278	128.604166666667	45.9791666666667
124.270833333333	53.8541666666667	0.0345174739017342	0.0119870256926355	725152.230581135	141.148554266243	130.4375	48.6041666666667
124.3125	53.8541666666667	0.0338866597167366	0.0118664310267647	928125.573973525	158.945512075403	128.604166666667	45.9791666666667
124.354166666667	53.8541666666667	0.0346284638226873	0.0125097678720046	927144.80193828	159.136191188626	128.604166666667	45.9791666666667
124.395833333333	53.8541666666667	0.0344784144609061	0.0127828062149812	926172.564671363	159.327237848029	128.604166666667	45.9791666666667
124.4375	53.8541666666667	0.0346622489599044	0.0131551701148982	995437.964221409	159.990569610467	128.770833333333	45.3541666666667
124.479166666667	53.8541666666667	0.034443264120498	0.0134226881012284	994503.83447107	160.171457544522	128.770833333333	45.3541666666667
124.520833333333	53.8541666666667	0.0349146661264342	0.0141238477518905	993577.854755848	160.352653514998	128.770833333333	45.3541666666667
124.5625	53.8541666666667	0.0347911244601339	0.013737859086105	992660.048169867	160.534155673902	128.770833333333	45.3541666666667
124.604166666667	53.8541666666667	0.0352216663464252	0.0142127734565888	968559.645136674	163.722823857285	128.0625	45.4375
124.645833333333	53.8541666666667	0.0356437729883666	0.0145659244713145	972509.750163158	162.785554815922	128.3125	45.4375
124.6875	53.8541666666667	0.0355391853572984	0.0142467453713521	971702.570257174	162.972449153254	128.3125	45.4375
124.729166666667	53.8541666666667	0.0351647217712099	0.014580680239305	966293.125121675	164.288475593107	128.0625	45.4375
124.770833333333	53.8541666666667	0.0351145897483678	0.0142977263948939	965554.999953013	164.477559976544	128.0625	45.4375
124.8125	53.8541666666667	0.0352168497136776	0.0144508550687342	964825.599358263	164.666907099502	128.0625	45.4375
124.854166666667	53.8541666666667	0.0374997960668006	0.0136989859916018	968559.645136674	163.722823857285	128.3125	45.4375
124.895833333333	53.8541666666667	0.0375157707427681	0.0141560207612216	967795.468181669	163.911105062677	128.3125	45.4375
124.9375	53.8541666666667	0.037267073324785	0.0133646203634007	967039.954658411	164.099656460383	128.3125	45.4375
124.979166666667	53.8541666666667	0.0377406548454433	0.0134460306071018	966293.125121675	164.288475593107	128.3125	45.4375
125.020833333333	53.8541666666667	0.0377656222368975	0.0130986407292654	965554.999953013	164.477559976544	128.3125	45.4375
125.0625	53.8541666666667	0.0375002225735736	0.0129424947823362	964825.599358263	164.666907099502	128.3125	45.4375
125.104166666667	53.8541666666667	0.0377452299428327	0.0128805498612648	964104.943365037	164.856514424023	128.3125	45.4375
125.145833333333	53.8541666666667	0.0382685818460668	0.0130791828590436	963393.051820238	165.046379385521	128.3125	45.4375
125.1875	53.8541666666667	0.0381901656692933	0.0129246053392522	962689.944387578	165.236499392919	128.3125	45.4375
125.229166666667	53.8541666666667	0.0382386310569093	0.0126825560801845	961995.640545102	165.42687182879	128.3125	45.4375
125.270833333333	53.8541666666667	0.0382247993810689	0.0127540458402708	961310.159582728	165.617494049513	128.3125	45.4375
125.3125	53.8541666666667	0.0385944803276468	0.0127543928992555	960633.52059981	165.808363385429	128.3125	45.4375
125.354166666667	53.8541666666667	0.0395859334564565	0.0130952814772493	959965.74250268	165.999477140999	128.3125	45.4375
125.395833333333	53.8541666666667	0.0395218206253522	0.0123964848263728	959306.84400224	166.190832594983	128.3125	45.4375
125.4375	53.8541666666667	0.0402023058892986	0.0130370385486877	958656.843611539	166.382427000606	128.3125	45.4375
125.479166666667	53.8541666666667	0.0407301533262314	0.013493652630109	958015.759643385	166.574257585748	128.3125	45.4375
125.520833333333	53.8541666666667	0.0407307513342322	0.0134394189908887	957383.610207949	166.766321553125	128.3125	45.4375
125.5625	53.8541666666667	0.0405348731780601	0.0131962686154111	956760.413210411	166.95861608049	128.3125	45.4375
125.604166666667	53.8541666666667	0.0405757113010077	0.0134403130744169	956146.186348599	167.151138320828	128.3125	45.4375
125.645833333333	53.8541666666667	0.0402687152073965	0.0132749994355658	955540.947110645	167.34388540257	128.3125	45.4375
125.6875	53.8541666666667	0.0402736113295734	0.013327266079643	954944.712772691	167.536854429795	128.3125	45.4375
125.729166666667	53.8541666666667	0.0404160637278634	0.0131177204347629	954357.500396563	167.730042482461	128.3125	45.4375
125.770833333333	53.8541666666667	0.0395182240031517	0.011922490208944	953779.326827504	167.923446616622	128.3125	45.4375
125.8125	53.8541666666667	0.0389055126338896	0.0115760680374977	953210.208691904	168.117063864662	128.3125	45.4375
125.854166666667	53.8541666666667	0.0398336489819377	0.012406842574667	952650.16239506	168.310891235536	128.3125	45.4375
125.895833333333	53.8541666666667	0.0395529243490597	0.0120020630001721	952099.204118951	168.504925715006	128.3125	45.4375
125.9375	53.8541666666667	0.0395294400199143	0.011919380848928	951557.349820043	168.699164265899	128.3125	45.4375
125.979166666667	53.8541666666667	0.0391682933991545	0.0115724363007587	951024.615227103	168.893603828357	128.3125	45.4375
126.020833333333	53.8541666666667	0.0402680728774711	0.0126682549307127	950501.015839043	169.088241320101	128.3125	45.4375
126.0625	53.8541666666667	0.0410299671447309	0.0133952881870252	949986.566922789	169.283073636698	128.3125	45.4375
126.104166666667	53.8541666666667	0.0407669893032489	0.0137520355109468	949481.283511173	169.478097651835	128.3125	45.4375
126.145833333333	53.8541666666667	0.0407820940363857	0.0131357182328852	948985.18040084	169.673310217598	128.3125	45.4375
126.1875	53.8541666666667	0.0401814156898623	0.0126601458316452	948498.272150198	169.868708164759	128.3125	45.4375
126.229166666667	53.8541666666667	0.039890513226588	0.0123845552097039	948020.573077377	170.064288303062	128.3125	45.4375
126.270833333333	53.8541666666667	0.0408059066080027	0.0130114927533859	947552.097258223	170.260047421527	128.3125	45.4375
126.3125	53.8541666666667	0.0403597834665789	0.0127177089452722	947092.858524318	170.455982288747	128.3125	45.4375
120.020833333333	53.8125	0.0282211667861809	0.0120423694030369	700702.530533244	131.042152075833	127.3125	49.4375
120.0625	53.8125	0.0280248120548072	0.0123714399979185	920973.247797936	133.226847307471	129.020833333333	47.7708333333333
120.104166666667	53.8125	0.0286522640031272	0.0123963241378321	696573.864453385	131.404886343639	127.3125	49.4375
120.145833333333	53.8125	0.0281074865013523	0.0126013528246852	694518.170929544	131.587720124493	127.3125	49.4375
120.1875	53.8125	0.0289270580072115	0.0127230462477431	914995.992218347	133.678738067455	129.020833333333	47.7708333333333
120.229166666667	53.8125	0.0282372531150548	0.0127844406646732	913013.553739216	133.830536533439	129.020833333333	47.7708333333333
120.270833333333	53.8125	0.0315749130646204	0.0132821658156466	894004.783397805	134.381957695529	128.8125	47.8541666666667
120.3125	53.8125	0.0309839073179169	0.0135753276578828	892045.862792048	134.538116631116	128.8125	47.8541666666667
120.354166666667	53.8125	0.0320407790245576	0.0127377487089462	890092.199089333	134.694889391358	128.8125	47.8541666666667
120.395833333333	53.8125	0.0313847351898523	0.0136642076690634	888143.827608328	134.852278364117	128.8125	47.8541666666667
120.4375	53.8125	0.0328925402173246	0.0122397049252758	886200.783880821	135.010285928608	128.8125	47.8541666666667
120.479166666667	53.8125	0.0328734588859009	0.0126757052333569	884263.103651918	135.168914454943	128.8125	47.8541666666667
120.520833333333	53.8125	0.0319526114936015	0.0121325498601509	882330.822880216	135.328166303651	128.8125	47.8541666666667
120.5625	53.8125	0.031770072915115	0.0121265672345512	880403.977737984	135.4880438252	128.8125	47.8541666666667
120.604166666667	53.8125	0.0324117395264764	0.0114074860829584	878482.604611258	135.648549359501	128.8125	47.8541666666667
120.645833333333	53.8125	0.0327181553600098	0.012312675252061	876566.740099929	135.809685235417	128.8125	47.8541666666667
120.6875	53.8125	0.032804650823179	0.0119847052317698	874656.421017809	135.971453770248	128.8125	47.8541666666667
120.729166666667	53.8125	0.0333147813684161	0.0131622245900285	872751.684392638	136.133857269216	128.8125	47.8541666666667
120.770833333333	53.8125	0.0333347242161389	0.0130437473555056	870852.567466054	136.296898024944	128.8125	47.8541666666667
120.8125	53.8125	0.033137360072798	0.0119791046532502	868959.107693561	136.460578316918	128.8125	47.8541666666667
120.854166666667	53.8125	0.0326625887704643	0.0120056014718604	867071.34274442	136.624900410947	128.8125	47.8541666666667
120.895833333333	53.8125	0.0333508359026218	0.0135998824973521	865189.310501515	136.789866558607	128.8125	47.8541666666667
120.9375	53.8125	0.033900674144698	0.0143808671244756	863313.04906119	136.955478996689	128.8125	47.8541666666667
120.979166666667	53.8125	0.0336094880517048	0.0137024138926117	584631.030207302	151.060836845498	124.854166666667	49.1458333333333
121.020833333333	53.8125	0.0339277767550953	0.0124036266816535	859577.992039627	137.288651613894	128.8125	47.8541666666667
121.0625	53.8125	0.0322374153571122	0.0117175246779028	857719.273716244	137.456216187475	128.8125	47.8541666666667
121.104166666667	53.8125	0.0324897468293695	0.0111158602641918	855866.480710523	137.624435839211	128.8125	47.8541666666667
121.145833333333	53.8125	0.0324941337403908	0.0108642580306	854019.652182068	137.793312723222	128.8125	47.8541666666667
121.1875	53.8125	0.0326756967511594	0.0110537962512232	852178.827502039	137.962848975284	128.8125	47.8541666666667
121.229166666667	53.8125	0.0336924115120478	0.0120712249237503	850344.046252677	138.133046712214	128.8125	47.8541666666667
121.270833333333	53.8125	0.0331093692310093	0.0123991350133201	848515.348226762	138.303908031228	128.8125	47.8541666666667
121.3125	53.8125	0.0330374048400376	0.0124056993319425	846692.773427075	138.475435009305	128.8125	47.8541666666667
121.354166666667	53.8125	0.033528581928065	0.0126715050777399	844876.362065761	138.647629702533	128.8125	47.8541666666667
121.395833333333	53.8125	0.0335250438125839	0.0123894766831291	1047561.42101908	150.06210049514	128.0625	45.4375
121.4375	53.8125	0.0339175228230393	0.0129270631789745	1046195.08238484	150.224833800434	128.0625	45.4375
121.479166666667	53.8125	0.0341740580293074	0.0131600865166712	1044835.51783227	150.387948951202	128.0625	45.4375
121.520833333333	53.8125	0.034404140379309	0.0117880539603167	1043482.75426105	150.551445532401	128.0625	45.4375
121.5625	53.8125	0.0340274378336993	0.0117221348340722	1042136.81857509	150.715323106773	128.0625	45.4375
121.604166666667	53.8125	0.033997345689949	0.0116708091695407	1040797.73768074	150.879581214652	128.0625	45.4375
121.645833333333	53.8125	0.0345339019874218	0.0122444249032513	1039465.53848506	151.044219373783	128.0625	45.4375
121.6875	53.8125	0.034650879588273	0.013341961920978	1038140.24789406	151.20923707913	128.0625	45.4375
121.729166666667	53.8125	0.0371820092075139	0.0144609418859388	1036821.89281089	151.374633802698	128.0625	45.4375
121.770833333333	53.8125	0.037301891484092	0.0139591884275435	1035510.500134	151.540408993344	128.0625	45.4375
121.8125	53.8125	0.0369504247486631	0.0132989593176809	1034206.09675535	151.706562076599	128.0625	45.4375
121.854166666667	53.8125	0.0348820592318527	0.0126506073159171	1032908.70955853	151.873092454488	128.0625	45.4375
121.895833333333	53.8125	0.0354798121707863	0.0123838201706936	1031618.36541687	152.03999950535	128.0625	45.4375
121.9375	53.8125	0.034598540702412	0.0121616342577894	1030335.09119154	152.207282583664	128.0625	45.4375
121.979166666667	53.8125	0.0352681814577564	0.0132424778026208	1029058.91372968	152.37494101987	128.0625	45.4375
122.020833333333	53.8125	0.0370145333655648	0.012818056593662	1027789.8598624	152.542974120203	128.0625	45.4375
122.0625	53.8125	0.0355610864157318	0.0133447330283309	1026527.95640286	152.711381166517	128.0625	45.4375
122.104166666667	53.8125	0.0370333344319073	0.0131451607523052	1025273.23014428	152.880161416117	128.0625	45.4375
122.145833333333	53.8125	0.0379359772845043	0.0128893883906473	1024025.70785794	153.049314101593	128.0625	45.4375
122.1875	53.8125	0.0353808783299358	0.0121066485648025	1022785.41629118	153.218838430658	128.0625	45.4375
122.229166666667	53.8125	0.0349349957428163	0.0120896088841286	1021552.38216535	153.388733585982	128.0625	45.4375
122.270833333333	53.8125	0.0348245443023924	0.0125356524342164	1020326.63217374	153.558998725032	128.0625	45.4375
122.3125	53.8125	0.0369374059563525	0.0122417238161125	1019108.19297955	153.72963297992	128.0625	45.4375
122.354166666667	53.8125	0.0367626982644891	0.0135316602154549	1017897.09121377	153.90063545724	128.0625	45.4375
122.395833333333	53.8125	0.0371749669853941	0.0141344986940306	1024025.70785794	153.049314101593	128.3125	45.4375
122.4375	53.8125	0.0368663611153555	0.0134631330754502	1015497.00631756	154.243741377087	128.0625	45.4375
122.479166666667	53.8125	0.0345125650454073	0.0115106365120478	1014308.07626897	154.415842903878	128.0625	45.4375
122.520833333333	53.8125	0.0341540210602752	0.010621223805879	976810.801807368	151.272651561162	128.5625	45.9375
122.5625	53.8125	0.0340278509825558	0.0120755667786158	972584.875119309	151.160835622501	128.604166666667	45.9791666666667
122.604166666667	53.8125	0.0347345219064578	0.0126861611931655	971264.675451756	151.335214431608	128.604166666667	45.9791666666667
122.645833333333	53.8125	0.0343660039688857	0.0123294505213543	969951.814163062	151.510022124771	128.604166666667	45.9791666666667
122.6875	53.8125	0.035428083184075	0.0126099635752132	971592.834751946	151.970830512126	128.5625	45.9375
122.729166666667	53.8125	0.0365520696004474	0.0127772832078862	1014308.07626897	154.415842903878	128.3125	45.4375
122.770833333333	53.8125	0.0374933094945357	0.0137630029326761	1013126.5898081	154.588308821343	128.3125	45.4375
122.8125	53.8125	0.0366310235736019	0.0130295864162953	1011952.57337286	154.761138106278	128.3125	45.4375
122.854166666667	53.8125	0.0363348893020761	0.0123834854751519	1010786.05335599	154.934329709093	128.3125	45.4375
122.895833333333	53.8125	0.0350118627908662	0.0127591903032665	1031360.79668984	153.414859421557	128.770833333333	45.3541666666667
122.9375	53.8125	0.0344044714319651	0.0123420194739207	1030136.13887134	153.58383174497	128.770833333333	45.3541666666667
122.979166666667	53.8125	0.0340174995698467	0.0118732050927197	959716.733111152	152.923837965628	128.604166666667	45.9791666666667
123.020833333333	53.8125	0.0343812878514533	0.0122663789845412	958471.27700195	153.102472283154	128.604166666667	45.9791666666667
123.0625	53.8125	0.0346839479110359	0.0122402504174971	957233.461127607	153.281527513199	128.604166666667	45.9791666666667
123.104166666667	53.8125	0.0343687056092055	0.0118403563753508	956003.315551796	153.461002686737	128.604166666667	45.9791666666667
123.145833333333	53.8125	0.0353289718410196	0.0126644419647348	957861.008802437	153.925486516602	128.5625	45.9375
123.1875	53.8125	0.0364441818020321	0.0127818011777637	1001726.91474083	156.332771212438	128.3125	45.4375
123.229166666667	53.8125	0.0368865385000719	0.0135321759450252	1000629.04160211	156.509172026282	128.3125	45.4375
123.270833333333	53.8125	0.0371713348791663	0.0136498262861249	999538.925829776	156.685923182643	128.3125	45.4375
123.3125	53.8125	0.0369619090403534	0.0128281449763607	998456.593169889	156.863023333463	128.3125	45.4375
123.354166666667	53.8125	0.0376220906546261	0.0139312957099556	997382.06929569	157.040471102896	128.3125	45.4375
123.395833333333	53.8125	0.0386620781194415	0.0150677468469136	996315.379805166	157.218265087214	128.3125	45.4375
123.4375	53.8125	0.0376701279441677	0.0142065973231392	995256.550218652	157.396403854719	128.3125	45.4375
123.479166666667	53.8125	0.0363300240204766	0.0126311902006069	948460.499829542	155.378436237754	128.5625	45.9375
123.520833333333	53.8125	0.0347851690136825	0.0134444504367719	944130.313667391	155.27861486754	128.604166666667	45.9791666666667
123.5625	53.8125	0.0345300275554825	0.0129544892130178	942986.514415152	155.46263611845	128.604166666667	45.9791666666667
123.604166666667	53.8125	0.0346686048441634	0.0136051153671809	941850.742932884	155.647063117573	128.604166666667	45.9791666666667
123.645833333333	53.8125	0.0348325232836865	0.0132585523745117	940723.028651631	155.831894462165	128.604166666667	45.9791666666667
123.6875	53.8125	0.0346587554358604	0.0129266142354493	1009358.40264732	156.686326307729	128.770833333333	45.3541666666667
123.729166666667	53.8125	0.0347022774111497	0.0139516328928684	938491.889071288	156.202764403394	128.604166666667	45.9791666666667
123.770833333333	53.8125	0.034989214554503	0.0141048110722017	937388.522280391	156.388800020679	128.604166666667	45.9791666666667
123.8125	53.8125	0.0376735411954178	0.0146879760944071	986084.948884957	159.014917828384	128.3125	45.4375
123.854166666667	53.8125	0.0374209181950499	0.0135415720140417	979404.709220878	160.292236824238	128.0625	45.4375
123.895833333333	53.8125	0.0349492024533817	0.0122926758098548	937429.738592471	157.230731744018	128.5625	45.9375
123.9375	53.8125	0.0350293974977207	0.0121901689061029	936371.66421038	157.418116956919	128.5625	45.9375
123.979166666667	53.8125	0.0347477589026672	0.0124622895627307	935321.886313127	157.605887566912	128.5625	45.9375
124.020833333333	53.8125	0.0347186442636759	0.0137724039763124	934280.433194243	157.79404182473	128.5625	45.9375
124.0625	53.8125	0.0342294410315436	0.0140864436796464	929895.453985758	157.702113336502	128.604166666667	45.9791666666667
124.104166666667	53.8125	0.0343360998235872	0.0137170244053243	928858.289668933	157.891289883805	128.604166666667	45.9791666666667
124.145833333333	53.8125	0.0343535158877829	0.0128674979218377	927829.529534138	158.080851199311	128.604166666667	45.9791666666667
124.1875	53.8125	0.0337320649624683	0.0119860432782485	926809.201888148	158.270795418943	128.604166666667	45.9791666666667
124.229166666667	53.8125	0.0347116342302147	0.0114728570182822	925797.334929633	158.461120642331	128.604166666667	45.9791666666667
124.270833333333	53.8125	0.0342518434891144	0.0116301398469914	924793.956745978	158.651824932729	128.604166666667	45.9791666666667
124.3125	53.8125	0.0342046880844	0.0119590036316146	719819.949930491	141.121065974656	130.4375	48.6041666666667
124.354166666667	53.8125	0.0338437415318476	0.0128706261450184	922812.778477281	159.03436278522	128.604166666667	45.9791666666667
124.395833333333	53.8125	0.0346925398316077	0.01319455878719	921835.033981884	159.226192291267	128.604166666667	45.9791666666667
124.4375	53.8125	0.0345054438759846	0.0138209121238092	967269.229913651	162.892627766506	128.0625	45.4375
124.479166666667	53.8125	0.0345600452500422	0.0140382258750856	966466.1760528	163.080589423484	128.0625	45.4375
124.520833333333	53.8125	0.0345869325306592	0.0141528296800116	965671.742730605	163.268834989176	128.0625	45.4375
124.5625	53.8125	0.0348807646119574	0.0136689862745052	964885.951485787	163.457362089813	128.0625	45.4375
124.604166666667	53.8125	0.0350746227950811	0.0146612400392891	964108.823692398	163.646168323555	128.0625	45.4375
124.645833333333	53.8125	0.0347188875294371	0.0140252642718377	963340.380557224	163.83525126058	128.0625	45.4375
124.6875	53.8125	0.0346632980674514	0.0135937288823064	962580.643117209	164.024608443193	128.0625	45.4375
124.729166666667	53.8125	0.0346276814345801	0.0129155756224652	984680.32236885	161.177200669208	128.770833333333	45.3541666666667
124.770833333333	53.8125	0.0344687171678097	0.0131442292560825	983798.967920536	161.360937703007	128.770833333333	45.3541666666667
124.8125	53.8125	0.0348809281622554	0.0137997389552452	982925.960018277	161.544973513193	128.770833333333	45.3541666666667
124.854166666667	53.8125	0.0372179083951968	0.0131131091244047	964108.823692398	163.646168323555	128.3125	45.4375
124.895833333333	53.8125	0.0374757774917087	0.0128283436307145	963340.380557224	163.83525126058	128.3125	45.4375
124.9375	53.8125	0.0358343126202063	0.0136821683265629	962580.643117209	164.024608443193	128.3125	45.4375
124.979166666667	53.8125	0.0378105068970172	0.0132341140774681	961829.632236868	164.214237385928	128.3125	45.4375
125.020833333333	53.8125	0.0378175361187112	0.0131322498989369	961087.368605709	164.404135575667	128.3125	45.4375
125.0625	53.8125	0.037016881853863	0.0121967404365403	960353.872735676	164.594300471756	128.3125	45.4375
125.104166666667	53.8125	0.0371627365566169	0.0122029379003058	959629.16495859	164.784729506136	128.3125	45.4375
125.145833333333	53.8125	0.0382791531913578	0.0123587045282024	958913.265423587	164.975420083475	128.3125	45.4375
125.1875	53.8125	0.038259659220728	0.012317447228744	958206.194094593	165.166369581307	128.3125	45.4375
125.229166666667	53.8125	0.03826003138987	0.0124594432790401	957507.970747784	165.357575350177	128.3125	45.4375
125.270833333333	53.8125	0.0386914574565157	0.0128569109983103	956818.614969064	165.549034713799	128.3125	45.4375
125.3125	53.8125	0.0396284266451558	0.0133602438655313	956138.146151566	165.740744969204	128.3125	45.4375
125.354166666667	53.8125	0.0393717148522981	0.0127873347858422	955466.583493141	165.932703386919	128.3125	45.4375
125.395833333333	53.8125	0.0395222112026649	0.012568540859666	954803.945993885	166.124907211126	128.3125	45.4375
125.4375	53.8125	0.0401796467477842	0.013245349238489	954150.252453662	166.317353659849	128.3125	45.4375
125.479166666667	53.8125	0.0407063358259671	0.0134702218028884	953505.521469651	166.510039925133	128.3125	45.4375
125.520833333333	53.8125	0.0402101766403499	0.0125206827712432	952869.771433895	166.70296317324	128.3125	45.4375
125.5625	53.8125	0.0397908724741052	0.0122919602002825	952243.020530885	166.896120544839	128.3125	45.4375
125.604166666667	53.8125	0.0394834780193302	0.0120785674080245	951625.286735141	167.089509155219	128.3125	45.4375
125.645833333333	53.8125	0.0398697926521462	0.0127057770238068	951016.587808818	167.283126094491	128.3125	45.4375
125.6875	53.8125	0.0402282073565763	0.0129083311532556	950416.941299335	167.47696842781	128.3125	45.4375
125.729166666667	53.8125	0.0407630404487484	0.0131569192687418	949826.36453701	167.671033195594	128.3125	45.4375
125.770833333333	53.8125	0.040892631034069	0.0131448890774939	949244.874632722	167.865317413758	128.3125	45.4375
125.8125	53.8125	0.0409405603200562	0.01333846134999	948672.488475593	168.059818073945	128.3125	45.4375
125.854166666667	53.8125	0.0404124580314007	0.0132143181267726	948109.222730684	168.254532143771	128.3125	45.4375
125.895833333333	53.8125	0.0403999550119469	0.012175663819825	947555.093836719	168.44945656707	128.3125	45.4375
125.9375	53.8125	0.0397736162698751	0.0115191447866311	947010.118003825	168.644588264154	128.3125	45.4375
125.979166666667	53.8125	0.0397793966087509	0.0117156082408186	946474.311211299	168.839924132069	128.3125	45.4375
126.020833333333	53.8125	0.0408078991472462	0.0131204246731948	945947.689205392	169.035461044863	128.3125	45.4375
126.0625	53.8125	0.0407236059758816	0.0133725527571335	945430.267497124	169.231195853861	128.3125	45.4375
126.104166666667	53.8125	0.0409588121222756	0.0134209634123686	944922.061360121	169.427125387942	128.3125	45.4375
126.145833333333	53.8125	0.0403356556693902	0.0135216692701197	944423.085828466	169.623246453825	128.3125	45.4375
126.1875	53.8125	0.0408908708936559	0.0131896980418208	943933.3556946	169.819555836362	128.3125	45.4375
126.229166666667	53.8125	0.0407840214057787	0.0130279173693421	943452.885507221	170.016050298833	128.3125	45.4375
126.270833333333	53.8125	0.0403793916469736	0.0125753437656569	942981.689569231	170.212726583251	128.3125	45.4375
126.3125	53.8125	0.0408989496356668	0.0131204544177995	942519.781935704	170.40958141067	128.3125	45.4375
126.354166666667	53.8125	0.0408275086854373	0.0146806515538099	942067.176411875	170.6066114815	128.3125	45.4375
126.395833333333	53.8125	0.0408147333686066	0.0147023762095557	941623.886551172	170.803813475828	128.3125	45.4375
126.4375	53.8125	0.0410714932536462	0.0145215434403224	941189.925653265	171.001184053747	128.3125	45.4375
126.479166666667	53.8125	0.0403595399205267	0.0128397440195831	940765.306762154	171.198719855682	128.3125	45.4375
126.520833333333	53.8125	0.0412617864813732	0.0132039410994808	940350.04266428	171.396417502734	128.3125	45.4375
120.020833333333	53.7708333333333	0.0286996427808501	0.0119606795222136	899135.265274096	133.05542569671	128.8125	47.8958333333333
120.0625	53.7708333333333	0.0313970349557519	0.0126723684054133	900684.490302131	133.398110504091	128.8125	47.8541666666667
120.104166666667	53.7708333333333	0.0311959053140748	0.0136923378729056	898690.827290229	133.551301581379	128.8125	47.8541666666667
120.145833333333	53.7708333333333	0.0311193400725354	0.0138516180089532	896702.235350675	133.705099643986	128.8125	47.8541666666667
120.1875	53.7708333333333	0.0316026807577924	0.0136922680394078	894718.748934781	133.859507180835	128.8125	47.8541666666667
120.229166666667	53.7708333333333	0.0314941401222738	0.0133949276256125	892740.402709752	134.01452667488	128.8125	47.8541666666667
120.270833333333	53.7708333333333	0.0330587604905222	0.0125946454054561	890767.231559084	134.170160602685	128.8125	47.8541666666667
120.3125	53.7708333333333	0.0312550213159821	0.0133849299808592	888799.270582964	134.326411433985	128.8125	47.8541666666667
120.354166666667	53.7708333333333	0.0329783933304494	0.0130207276915495	886836.555098618	134.483281631241	128.8125	47.8541666666667
120.395833333333	53.7708333333333	0.032745891863021	0.01172219731684	884879.12064063	134.640773649186	128.8125	47.8541666666667
120.4375	53.7708333333333	0.0330458110875375	0.0125577197920464	882927.002961257	134.798889934364	128.8125	47.8541666666667
120.479166666667	53.7708333333333	0.0325582786984331	0.0134424709754683	880980.238030684	134.957632924663	128.8125	47.8541666666667
120.520833333333	53.7708333333333	0.0331778617995133	0.0131251094863736	879038.862037258	135.117005048831	128.8125	47.8541666666667
120.5625	53.7708333333333	0.0325113105609522	0.0127505375048741	877102.911387712	135.277008725991	128.8125	47.8541666666667
120.604166666667	53.7708333333333	0.0338175431177572	0.0126114582581303	875172.422707318	135.437646365146	128.8125	47.8541666666667
120.645833333333	53.7708333333333	0.0336829340032463	0.013328324438963	873247.432840034	135.598920364673	128.8125	47.8541666666667
120.6875	53.7708333333333	0.0333655350526359	0.0122827474199484	871327.978848613	135.760833111807	128.8125	47.8541666666667
120.729166666667	53.7708333333333	0.0324441462191443	0.0113854477366955	869414.098014672	135.923386982122	128.8125	47.8541666666667
120.770833333333	53.7708333333333	0.0328153371979194	0.0121242946969035	867505.827838715	136.086584338996	128.8125	47.8541666666667
120.8125	53.7708333333333	0.0334280912495851	0.0127398512116225	865603.206040151	136.250427533073	128.8125	47.8541666666667
120.854166666667	53.7708333333333	0.0337652842640217	0.0149684624989685	863706.270557235	136.414918901708	128.8125	47.8541666666667
120.895833333333	53.7708333333333	0.0339112999002114	0.0149838911234914	861815.059546998	136.580060768415	128.8125	47.8541666666667
120.9375	53.7708333333333	0.0337678538491331	0.0146680778086684	859929.611385129	136.745855442293	128.8125	47.8541666666667
120.979166666667	53.7708333333333	0.0339295608594759	0.0143311751560243	858049.964665817	136.912305217448	128.8125	47.8541666666667
121.020833333333	53.7708333333333	0.0336099310194264	0.0143458029653602	856176.158201537	137.07941237241	128.8125	47.8541666666667
121.0625	53.7708333333333	0.0335361634530076	0.0139930817137763	854308.23102283	137.247179169534	128.8125	47.8541666666667
121.104166666667	53.7708333333333	0.0331424001370205	0.0126569084149993	852446.222378	137.415607854395	128.8125	47.8541666666667
121.145833333333	53.7708333333333	0.0331620375023256	0.0130902218542785	850590.171732786	137.58470065517	128.8125	47.8541666666667
121.1875	53.7708333333333	0.0335341061205151	0.0133484923871085	848740.118769989	137.754459782019	128.8125	47.8541666666667
121.229166666667	53.7708333333333	0.0340168752813845	0.0141983889357049	846896.103389052	137.924887426445	128.8125	47.8541666666667
121.270833333333	53.7708333333333	0.0337863516267112	0.0137708892394295	845058.16570558	138.095985760652	128.8125	47.8541666666667
121.3125	53.7708333333333	0.0341018771086786	0.0140905524630663	1046311.32056397	149.610955069621	128.0625	45.4375
121.354166666667	53.7708333333333	0.0345190735771787	0.0141962143990823	1044924.90209868	149.773368008296	128.0625	45.4375
121.395833333333	53.7708333333333	0.0345603644808446	0.0139348431642008	1043545.22048893	149.936168070526	128.0625	45.4375
121.4375	53.7708333333333	0.0342169927065405	0.0135487317537169	1042172.30291812	150.099354898303	128.0625	45.4375
121.479166666667	53.7708333333333	0.0350451676689491	0.0139519897480166	1040806.17657892	150.262928111471	128.0625	45.4375
121.520833333333	53.7708333333333	0.0352461350910271	0.0136199457723982	1039446.86867147	150.426887307532	128.0625	45.4375
121.5625	53.7708333333333	0.0346944248979598	0.012977517172288	1038094.40640173	150.59123206145	128.0625	45.4375
121.604166666667	53.7708333333333	0.0343369694071316	0.0127869730688012	1036748.81697969	150.755961925453	128.0625	45.4375
121.645833333333	53.7708333333333	0.0347985740040674	0.014088059616595	1035410.12761757	150.921076428844	128.0625	45.4375
121.6875	53.7708333333333	0.0367913504857269	0.013587528666733	1034078.36552807	151.086575077805	128.0625	45.4375
121.729166666667	53.7708333333333	0.0372393117971153	0.0140730937543973	1032753.55792253	151.252457355208	128.0625	45.4375
121.770833333333	53.7708333333333	0.037861438399632	0.0143734406203623	1031435.73200907	151.418722720428	128.0625	45.4375
121.8125	53.7708333333333	0.0371295164690582	0.0133851841607039	1030124.91499076	151.585370609149	128.0625	45.4375
121.854166666667	53.7708333333333	0.0357165785980877	0.0129518932831845	1028821.13406373	151.752400433184	128.0625	45.4375
121.895833333333	53.7708333333333	0.034846465739021	0.0125436426337299	1027524.41641527	151.919811580286	128.0625	45.4375
121.9375	53.7708333333333	0.0348970288776047	0.0120195347093924	1026234.78922186	152.08760341397	128.0625	45.4375
121.979166666667	53.7708333333333	0.0354044277954205	0.0120655680381178	1024952.27964733	152.255775273325	128.0625	45.4375
122.020833333333	53.7708333333333	0.0372257722391648	0.0126612509149378	1023676.91484076	152.424326472843	128.0625	45.4375
122.0625	53.7708333333333	0.0376256396893641	0.0134149617526364	1022408.72193462	152.593256302236	128.0625	45.4375
122.104166666667	53.7708333333333	0.0371797427816375	0.0136953683104954	1021147.72804268	152.762564026263	128.0625	45.4375
122.145833333333	53.7708333333333	0.0383617518073904	0.013687600491448	1019893.96025803	152.932248884557	128.0625	45.4375
122.1875	53.7708333333333	0.0346615633565021	0.0122714076051389	1018647.44565099	153.102310091455	128.0625	45.4375
122.229166666667	53.7708333333333	0.0344566985970037	0.0122766745059321	982205.752298483	149.933302823449	128.5625	45.9375
122.270833333333	53.7708333333333	0.0345194747277154	0.0121332021810399	980832.886750267	150.104730796579	128.5625	45.9375
122.3125	53.7708333333333	0.0344645146847856	0.0123930703261986	1014951.69121429	153.614743564158	128.0625	45.4375
122.354166666667	53.7708333333333	0.0370197062777231	0.0132668751973687	1013734.45949349	153.786301797049	128.0625	45.4375
122.395833333333	53.7708333333333	0.0372316323832645	0.0140262424930451	1012524.61588783	153.95823206496	128.0625	45.4375
122.4375	53.7708333333333	0.0366244430653397	0.0127596354489931	1011322.18728711	154.130533426993	128.0625	45.4375
122.479166666667	53.7708333333333	0.0347623718644803	0.0129402166336074	974076.19276425	150.968363717929	128.5625	45.9375
122.520833333333	53.7708333333333	0.0347605797455446	0.0130553630219019	969859.395950877	150.855038869365	128.604166666667	45.9791666666667
122.5625	53.7708333333333	0.0346893729983716	0.012947972979567	971424.310386766	151.316837277955	128.5625	45.9375
122.604166666667	53.7708333333333	0.0343264463004282	0.0125597379741298	967198.039789162	151.204450299626	128.604166666667	45.9791666666667
122.645833333333	53.7708333333333	0.0362659076867845	0.012404065984743	1012524.61588783	153.95823206496	128.3125	45.4375
122.6875	53.7708333333333	0.0365389229995878	0.0125600485585327	1011322.18728711	154.130533426993	128.3125	45.4375
122.729166666667	53.7708333333333	0.0373035166856612	0.0135655470359341	1010127.2005435	154.303204915826	128.3125	45.4375
122.770833333333	53.7708333333333	0.0377574894819977	0.0144024936614659	1008939.68246936	154.476245537563	128.3125	45.4375
122.8125	53.7708333333333	0.0369100906563162	0.0137833988874813	1007759.65983502	154.649654271586	128.3125	45.4375
122.854166666667	53.7708333333333	0.0365234254172514	0.0124561844276208	1006587.15936653	154.823430070412	128.3125	45.4375
122.895833333333	53.7708333333333	0.0345993903980804	0.0128528719523149	958116.723248522	152.441038702314	128.604166666667	45.9791666666667
122.9375	53.7708333333333	0.0347234310987266	0.0127452496303426	1025984.87238916	153.469613603133	128.770833333333	45.3541666666667
122.979166666667	53.7708333333333	0.0343460485626553	0.012429005344687	1024761.36989387	153.639490263971	128.770833333333	45.3541666666667
123.020833333333	53.7708333333333	0.0343684254730919	0.0126560468411558	954337.722708713	152.977459604747	128.604166666667	45.9791666666667
123.0625	53.7708333333333	0.0342994504784062	0.0127611660959349	953093.345407759	153.157120942695	128.604166666667	45.9791666666667
123.104166666667	53.7708333333333	0.0346487492189508	0.0124627303006311	1021134.80653542	154.151312286311	128.770833333333	45.3541666666667
123.145833333333	53.7708333333333	0.0346011879016525	0.0131366350113	950627.707864253	153.517719457872	128.604166666667	45.9791666666667
123.1875	53.7708333333333	0.035073286530292	0.0133431676187065	952488.726100473	153.984758514322	128.5625	45.9375
123.229166666667	53.7708333333333	0.0372520875989754	0.0139955513181478	996377.537561663	156.403743865837	128.3125	45.4375
123.270833333333	53.7708333333333	0.0380994559813654	0.0133298120539621	995281.717308498	156.581126693587	128.3125	45.4375
123.3125	53.7708333333333	0.0377269188672393	0.0140077957478316	994193.709628079	156.758863252565	128.3125	45.4375
123.354166666667	53.7708333333333	0.0376331818871514	0.0141255730551348	993113.540534336	156.936952162825	128.3125	45.4375
123.395833333333	53.7708333333333	0.038622797830839	0.0150386417098343	992041.235966294	157.115392015984	128.3125	45.4375
123.4375	53.7708333333333	0.0375631477729017	0.0140585912370156	990976.821785617	157.294181375134	128.3125	45.4375
123.479166666667	53.7708333333333	0.0364065763201076	0.0126997786458699	944246.564108097	155.262060216345	128.5625	45.9375
123.520833333333	53.7708333333333	0.0348390440407033	0.0129756613784906	939919.774660861	155.161250915895	128.604166666667	45.9791666666667
123.5625	53.7708333333333	0.0347148797192883	0.013540440540683	938769.742862002	155.345946653636	128.604166666667	45.9791666666667
123.604166666667	53.7708333333333	0.0365637066728089	0.0133175147550598	986798.583322985	158.012804130004	128.3125	45.4375
123.645833333333	53.7708333333333	0.0348428600287595	0.0128852360782556	939712.303256804	156.00094978097	128.5625	45.9375
123.6875	53.7708333333333	0.0348628311485524	0.0134189759922267	935368.113287299	155.902497018354	128.604166666667	45.9791666666667
123.729166666667	53.7708333333333	0.0364580841468978	0.0136366266522339	983749.008349947	158.555366325884	128.3125	45.4375
123.770833333333	53.7708333333333	0.0368637160886587	0.0139724740595724	982748.638181028	158.736896553101	128.3125	45.4375
123.8125	53.7708333333333	0.0381880865598477	0.0148220428376603	981756.387260176	158.918762056951	128.3125	45.4375
123.854166666667	53.7708333333333	0.0367208446669411	0.0125483080213124	975040.051946077	160.20105961956	128.0625	45.4375
123.895833333333	53.7708333333333	0.0349548234884534	0.012772283749288	933155.305693683	157.12132072895	128.5625	45.9375
123.9375	53.7708333333333	0.0349283902098655	0.0128087589656303	932091.359559237	157.309433348421	128.5625	45.9375
123.979166666667	53.7708333333333	0.0353114756958423	0.0134896128085311	931035.743872125	157.497936963332	128.5625	45.9375
124.020833333333	53.7708333333333	0.0371963597212736	0.014588535005433	976917.790878759	159.833057276417	128.3125	45.4375
124.0625	53.7708333333333	0.0346361424775133	0.0140369737229413	925606.346622338	157.593963206712	128.604166666667	45.9791666666667
124.104166666667	53.7708333333333	0.034550606759943	0.0131381782863298	924563.371198365	157.783888368255	128.604166666667	45.9791666666667
124.145833333333	53.7708333333333	0.033975180472021	0.0122201004423753	923528.835224875	157.974203958986	128.604166666667	45.9791666666667
124.1875	53.7708333333333	0.0342726803048682	0.0109466574453325	922502.767417391	158.164908105122	128.604166666667	45.9791666666667
124.229166666667	53.7708333333333	0.0330701153852585	0.0109347304581637	730532.749899521	139.895471038879	130.604166666667	48.5625
124.270833333333	53.7708333333333	0.034310484714349	0.0117565804157	717952.469360218	140.686210739757	130.4375	48.6041666666667
124.3125	53.7708333333333	0.0339902590844935	0.0125176771918703	919475.65850614	158.739332581262	128.604166666667	45.9791666666667
124.354166666667	53.7708333333333	0.0343320670195771	0.0123242829572793	918483.748308423	158.931571468094	128.604166666667	45.9791666666667
124.395833333333	53.7708333333333	0.0345157150537675	0.0126106098505976	920944.023376906	159.404073389277	128.5625	45.9375
124.4375	53.7708333333333	0.0344942544033017	0.0130447291788654	916525.786105451	159.317183029563	128.604166666667	45.9791666666667
124.479166666667	53.7708333333333	0.0344029545805566	0.0134697782388692	962030.305000214	163.000821974346	128.0625	45.4375
124.520833333333	53.7708333333333	0.0346125052646622	0.0135838497558429	961231.441938333	163.189862935314	128.0625	45.4375
124.5625	53.7708333333333	0.0347804510614696	0.0134363125353095	960441.262535622	163.379189641128	128.0625	45.4375
124.604166666667	53.7708333333333	0.0351940211029337	0.0136446312021303	959659.788486558	163.568799663467	128.0625	45.4375
124.645833333333	53.7708333333333	0.0347205987905471	0.0133416470136475	982089.281394905	160.722408525692	128.770833333333	45.3541666666667
124.6875	53.7708333333333	0.0344383137187768	0.0135821096240674	981186.431806337	160.906270912904	128.770833333333	45.3541666666667
124.729166666667	53.7708333333333	0.0347003302057492	0.0133920472535151	980291.920284025	161.09044046463	128.770833333333	45.3541666666667
[truncated: 63,938 more rows]
