# Supplementary material for: Genomic insights into local adaptation and future climate-induced vulnerability of a keystone forest tree in East Asia
Source: Nat Commun. 2022 Nov 1;13:6541. doi: 10.1038/s41467-022-34206-8 (PMC9626627; doi:10.1038/s41467-022-34206-8)
Supplement: Supplementary file 8 — Source Data [file 41467_2022_34206_MOESM8_ESM.zip › Source data/supplementary_figures/local&forward&reverse/future_CanESM5_ssp126_2100local_GF_offset.csv]

	lon	lat	ssp126_2081-2100_offset
1	123.479166666821	54.6458333336662	0.0305301986915602
2	123.520833333488	54.6458333336662	0.0300869206418913
3	123.562500000156	54.6458333336662	0.0285224344269777
4	123.604166666823	54.6458333336662	0.028017383294647
5	123.645833333491	54.6458333336662	0.0284462169922922
6	123.729166666826	54.6458333336662	0.0286841827854513
7	123.770833333494	54.6458333336662	0.0289626893119439
8	123.812500000161	54.6458333336662	0.0281200448413042
9	123.854166666829	54.6458333336662	0.0301522040054837
10	123.895833333496	54.6458333336662	0.0292065167921121
11	123.937500000164	54.6458333336662	0.0287303276796388
12	123.979166666831	54.6458333336662	0.028971888953307
13	124.020833333499	54.6458333336662	0.0283430218412221
14	124.062500000166	54.6458333336662	0.0283507743550501
15	124.104166666834	54.6458333336662	0.0284153525347919
16	124.145833333501	54.6458333336662	0.0284915468379306
17	124.187500000169	54.6458333336662	0.028041977213004
18	123.395833333486	54.6041666669987	0.0301438712314794
19	123.437500000153	54.6041666669987	0.0304444529930836
20	123.479166666821	54.6041666669987	0.0279816666803521
21	123.520833333488	54.6041666669987	0.0291055797711758
22	123.562500000156	54.6041666669987	0.0301934272622187
23	123.604166666823	54.6041666669987	0.0296255133689405
24	123.645833333491	54.6041666669987	0.0287074029001332
25	123.687500000158	54.6041666669987	0.0289553192833593
26	123.729166666826	54.6041666669987	0.0281628700817639
27	123.770833333494	54.6041666669987	0.028485705991667
28	123.812500000161	54.6041666669987	0.0285912371901811
29	123.854166666829	54.6041666669987	0.0285182337395463
30	123.895833333496	54.6041666669987	0.0281160194003182
31	123.937500000164	54.6041666669987	0.0290546759314916
32	123.979166666831	54.6041666669987	0.0294243466594137
33	124.020833333499	54.6041666669987	0.0293135342688597
34	124.062500000166	54.6041666669987	0.0289379624435671
35	124.104166666834	54.6041666669987	0.0292594958705613
36	124.145833333501	54.6041666669987	0.0290635312313357
37	124.187500000169	54.6041666669987	0.0285686391893517
38	123.062500000146	54.5625000003311	0.0284895049984564
39	123.145833333481	54.5625000003311	0.0280788440642063
40	123.187500000148	54.5625000003311	0.0310630468362269
41	123.229166666816	54.5625000003311	0.0300191614518456
42	123.270833333483	54.5625000003311	0.028181215101323
43	123.312500000151	54.5625000003311	0.0284697346847524
44	123.354166666818	54.5625000003311	0.0282206085227908
45	123.395833333486	54.5625000003311	0.0292571543566078
46	123.437500000153	54.5625000003311	0.0296897120153353
47	123.479166666821	54.5625000003311	0.0284321721569288
48	123.520833333488	54.5625000003311	0.0280700298903753
49	123.562500000156	54.5625000003311	0.0280528343024497
50	123.604166666823	54.5625000003311	0.0280302499352763
51	123.645833333491	54.5625000003311	0.0284764597779556
52	123.687500000158	54.5625000003311	0.0284214908843374
53	123.729166666826	54.5625000003311	0.0281362368396321
54	123.770833333494	54.5625000003311	0.0281209407571727
55	123.812500000161	54.5625000003311	0.0277180292053184
56	123.854166666829	54.5625000003311	0.028379357552718
57	123.895833333496	54.5625000003311	0.0287199629352959
58	123.937500000164	54.5625000003311	0.0280956856578598
59	123.979166666831	54.5625000003311	0.028174425918337
60	124.020833333499	54.5625000003311	0.0290484118066516
61	124.062500000166	54.5625000003311	0.0278960524120874
62	124.104166666834	54.5625000003311	0.0265251209793641
63	124.145833333501	54.5625000003311	0.0277647201402409
64	124.187500000169	54.5625000003311	0.0274118366921077
65	122.895833333476	54.5208333336636	0.0279929135173886
66	122.937500000143	54.5208333336636	0.0303900805090129
67	122.979166666811	54.5208333336636	0.0280989010380854
68	123.020833333478	54.5208333336636	0.0283623275959317
69	123.062500000146	54.5208333336636	0.0281395697250679
70	123.104166666813	54.5208333336636	0.030286669816295
71	123.145833333481	54.5208333336636	0.0309158082955566
72	123.229166666816	54.5208333336636	0.0295045491266754
73	123.270833333483	54.5208333336636	0.0284187213309194
74	123.312500000151	54.5208333336636	0.0284075721769586
75	123.354166666818	54.5208333336636	0.0279971745999255
76	123.395833333486	54.5208333336636	0.0285685540995047
77	123.437500000153	54.5208333336636	0.028517953560288
78	123.479166666821	54.5208333336636	0.0282167169310796
79	123.520833333488	54.5208333336636	0.0281324763637659
80	123.562500000156	54.5208333336636	0.0280378223119436
81	123.604166666823	54.5208333336636	0.0279531675478885
82	123.645833333491	54.5208333336636	0.0277542276342636
83	123.687500000158	54.5208333336636	0.0283619492810321
84	123.729166666826	54.5208333336636	0.0295786659400308
85	123.770833333494	54.5208333336636	0.0300883957909948
86	123.812500000161	54.5208333336636	0.030622067641359
87	123.854166666829	54.5208333336636	0.0302966996430466
88	123.937500000164	54.5208333336636	0.0305535825843411
89	123.979166666831	54.5208333336636	0.0278304296755922
90	124.020833333499	54.5208333336636	0.0282305283372184
91	124.104166666834	54.5208333336636	0.0285974591414152
92	124.145833333501	54.5208333336636	0.0278779836981338
93	124.187500000169	54.5208333336636	0.0285812439646308
94	124.229166666836	54.5208333336636	0.0288740583448075
95	124.270833333504	54.5208333336636	0.0281451072153091
96	124.312500000171	54.5208333336636	0.0284579764469367
97	122.81250000014	54.479166666996	0.0284901424727315
98	122.854166666808	54.479166666996	0.0289692670842925
99	122.895833333476	54.479166666996	0.0283000514535015
100	122.937500000143	54.479166666996	0.029501959104403
101	123.020833333478	54.479166666996	0.0280681245598241
102	123.062500000146	54.479166666996	0.0280001553671885
103	123.104166666813	54.479166666996	0.0303837978208793
104	123.187500000148	54.479166666996	0.0301849146828311
105	123.229166666816	54.479166666996	0.0280260084828509
106	123.270833333483	54.479166666996	0.0288564350481676
107	123.312500000151	54.479166666996	0.0291212469992616
108	123.354166666818	54.479166666996	0.0282163666913986
109	123.395833333486	54.479166666996	0.0291922529090123
110	123.437500000153	54.479166666996	0.0280589199629324
111	123.479166666821	54.479166666996	0.0284381213577523
112	123.520833333488	54.479166666996	0.0280187806919435
113	123.562500000156	54.479166666996	0.0295638819497615
114	123.604166666823	54.479166666996	0.0280632570165954
115	123.645833333491	54.479166666996	0.0282600299915234
116	123.687500000158	54.479166666996	0.028315102997977
117	123.729166666826	54.479166666996	0.0280617562520801
118	123.770833333494	54.479166666996	0.0297368582034143
119	123.812500000161	54.479166666996	0.0304863394890611
120	123.854166666829	54.479166666996	0.0306514561932741
121	123.937500000164	54.479166666996	0.0295798979355739
122	123.979166666831	54.479166666996	0.0276196098572295
123	124.020833333499	54.479166666996	0.0278425942340489
124	124.062500000166	54.479166666996	0.027637621604396
125	124.104166666834	54.479166666996	0.0280579585586306
126	124.145833333501	54.479166666996	0.0285053056504709
127	124.187500000169	54.479166666996	0.0283404347680473
128	124.229166666836	54.479166666996	0.0288559244441041
129	124.270833333504	54.479166666996	0.0290076841175093
130	124.312500000171	54.479166666996	0.0264820770057531
131	124.354166666839	54.479166666996	0.027349880840829
132	124.395833333506	54.479166666996	0.0283082672519359
133	122.81250000014	54.4375000003285	0.0284564913746346
134	122.854166666808	54.4375000003285	0.0298171408797612
135	122.895833333476	54.4375000003285	0.0301125019173026
136	122.937500000143	54.4375000003285	0.0300265763442868
137	122.979166666811	54.4375000003285	0.03181384235752
138	123.020833333478	54.4375000003285	0.0305036186550994
139	123.062500000146	54.4375000003285	0.0309034747059552
140	123.104166666813	54.4375000003285	0.0306021542469125
141	123.145833333481	54.4375000003285	0.0279400562252187
142	123.187500000148	54.4375000003285	0.027435016911695
143	123.229166666816	54.4375000003285	0.027684354514824
144	123.270833333483	54.4375000003285	0.0290270978933364
145	123.312500000151	54.4375000003285	0.0283772410694088
146	123.354166666818	54.4375000003285	0.028321578429248
147	123.395833333486	54.4375000003285	0.0285804425420664
148	123.437500000153	54.4375000003285	0.0283571718328469
149	123.479166666821	54.4375000003285	0.0276435440856376
150	123.520833333488	54.4375000003285	0.0282215238044675
151	123.562500000156	54.4375000003285	0.0305624211090447
152	123.604166666823	54.4375000003285	0.0279570424715417
153	123.645833333491	54.4375000003285	0.0295760151476193
154	123.687500000158	54.4375000003285	0.0279255038650297
155	123.729166666826	54.4375000003285	0.0300601655116658
156	123.770833333494	54.4375000003285	0.0304489599279111
157	123.812500000161	54.4375000003285	0.0300336978371977
158	123.854166666829	54.4375000003285	0.0304352294349637
159	123.895833333496	54.4375000003285	0.0306100894323813
160	123.937500000164	54.4375000003285	0.0300760536853656
161	123.979166666831	54.4375000003285	0.0299872906268129
162	124.020833333499	54.4375000003285	0.0272575606492143
163	124.062500000166	54.4375000003285	0.0299002410849313
164	124.104166666834	54.4375000003285	0.0279311878288499
165	124.145833333501	54.4375000003285	0.0282144558063431
166	124.187500000169	54.4375000003285	0.0277668871961636
167	124.229166666836	54.4375000003285	0.0282942536844344
168	124.270833333504	54.4375000003285	0.0286090533960393
169	124.312500000171	54.4375000003285	0.0278901583273914
170	124.354166666839	54.4375000003285	0.0266886419310956
171	124.395833333506	54.4375000003285	0.0288693767308111
172	124.437500000174	54.4375000003285	0.0286947522966822
173	124.479166666841	54.4375000003285	0.0286914543907791
174	122.270833333463	54.3958333336609	0.0277110271877565
175	122.31250000013	54.3958333336609	0.0290241480501213
176	122.395833333465	54.3958333336609	0.0300748944472795
177	122.437500000133	54.3958333336609	0.0279606968755227
178	122.4791666668	54.3958333336609	0.0288361001634589
179	122.520833333468	54.3958333336609	0.0281494822774969
180	122.854166666808	54.3958333336609	0.0297196871344595
181	122.895833333476	54.3958333336609	0.0310077476007447
182	122.937500000143	54.3958333336609	0.0307586899278345
183	122.979166666811	54.3958333336609	0.0302801155553066
184	123.020833333478	54.3958333336609	0.0316842436159465
185	123.062500000146	54.3958333336609	0.0320608331744541
186	123.145833333481	54.3958333336609	0.0294099736799859
187	123.187500000148	54.3958333336609	0.0280104593882234
188	123.229166666816	54.3958333336609	0.0279509042916836
189	123.270833333483	54.3958333336609	0.0285697509181939
190	123.312500000151	54.3958333336609	0.0282827472251478
191	123.354166666818	54.3958333336609	0.027962373684909
192	123.395833333486	54.3958333336609	0.0278662387870712
193	123.437500000153	54.3958333336609	0.027921372329199
194	123.520833333488	54.3958333336609	0.0296666447196183
195	123.562500000156	54.3958333336609	0.0297377470374198
196	123.604166666823	54.3958333336609	0.0308229318876309
197	123.645833333491	54.3958333336609	0.0293753941691117
198	123.687500000158	54.3958333336609	0.0296627689242422
199	123.729166666826	54.3958333336609	0.0304068546620908
200	123.770833333494	54.3958333336609	0.0309766199704156
201	123.812500000161	54.3958333336609	0.0313590435689545
202	123.854166666829	54.3958333336609	0.0315601723723164
203	123.895833333496	54.3958333336609	0.0316602286597812
204	123.937500000164	54.3958333336609	0.0304290891560641
205	123.979166666831	54.3958333336609	0.0306874803547321
206	124.020833333499	54.3958333336609	0.0301346585772134
207	124.270833333504	54.3958333336609	0.0280473091061629
208	124.312500000171	54.3958333336609	0.0285506580844058
209	124.354166666839	54.3958333336609	0.0270171762322631
210	124.395833333506	54.3958333336609	0.0281421768983676
211	124.437500000174	54.3958333336609	0.0281994188982648
212	124.479166666841	54.3958333336609	0.0279457611034725
213	124.520833333509	54.3958333336609	0.0277885371390595
214	122.020833333457	54.3541666669934	0.0282388419988336
215	122.062500000125	54.3541666669934	0.0279522372494389
216	122.14583333346	54.3541666669934	0.0281589803967087
217	122.187500000128	54.3541666669934	0.0280363349432102
218	122.270833333463	54.3541666669934	0.0304136343026802
219	122.31250000013	54.3541666669934	0.0304773621100722
220	122.437500000133	54.3541666669934	0.0313021188400974
221	122.4791666668	54.3541666669934	0.0293846501970451
222	122.562500000135	54.3541666669934	0.0295478189690085
223	122.604166666803	54.3541666669934	0.0307129963239619
224	122.64583333347	54.3541666669934	0.0294423600561553
225	122.895833333476	54.3541666669934	0.0278747218841222
226	122.937500000143	54.3541666669934	0.029609074680498
227	122.979166666811	54.3541666669934	0.0293157584573654
228	123.020833333478	54.3541666669934	0.0308910607901733
229	123.062500000146	54.3541666669934	0.0326117553243058
230	123.104166666813	54.3541666669934	0.0317787058637649
231	123.145833333481	54.3541666669934	0.03066347430098
232	123.187500000148	54.3541666669934	0.0272711602893378
233	123.229166666816	54.3541666669934	0.0280284472970234
234	123.270833333483	54.3541666669934	0.0270715739402156
235	123.354166666818	54.3541666669934	0.0305413694492928
236	123.395833333486	54.3541666669934	0.0279541714045773
237	123.479166666821	54.3541666669934	0.0297783949459709
238	123.520833333488	54.3541666669934	0.0302841742401288
239	123.562500000156	54.3541666669934	0.0307862835874967
240	123.687500000158	54.3541666669934	0.0305435918722654
241	123.729166666826	54.3541666669934	0.0306006330424807
242	123.770833333494	54.3541666669934	0.0305796379858178
243	123.854166666829	54.3541666669934	0.0304127827986118
244	123.895833333496	54.3541666669934	0.0315815534035311
245	123.937500000164	54.3541666669934	0.0311776764790674
246	123.979166666831	54.3541666669934	0.0301967589258114
247	124.020833333499	54.3541666669934	0.0299649964671305
248	124.062500000166	54.3541666669934	0.030215382043262
249	124.104166666834	54.3541666669934	0.0297824798230551
250	124.145833333501	54.3541666669934	0.0300813680784691
251	124.187500000169	54.3541666669934	0.0281577433121597
252	124.270833333504	54.3541666669934	0.0276188499642337
253	124.312500000171	54.3541666669934	0.0286038693936961
254	124.354166666839	54.3541666669934	0.0289558778608386
255	124.395833333506	54.3541666669934	0.0267153312962363
256	124.437500000174	54.3541666669934	0.0283521525354806
257	124.479166666841	54.3541666669934	0.0278948932857531
258	124.520833333509	54.3541666669934	0.0298920765764161
259	121.47916666678	54.3125000003258	0.0259019832877699
260	121.520833333447	54.3125000003258	0.0262424746504344
261	121.562500000115	54.3125000003258	0.0261122005713358
262	121.604166666782	54.3125000003258	0.026245796904567
263	121.64583333345	54.3125000003258	0.0279829802899668
264	121.687500000117	54.3125000003258	0.0280010520608354
265	121.729166666785	54.3125000003258	0.0268059781502368
266	121.770833333452	54.3125000003258	0.0284528866982058
267	121.81250000012	54.3125000003258	0.0283158689863533
268	121.895833333455	54.3125000003258	0.0279542701164707
269	121.937500000122	54.3125000003258	0.0279876307638533
270	121.97916666679	54.3125000003258	0.0270868651662125
271	122.062500000125	54.3125000003258	0.0283468851149712
272	122.104166666793	54.3125000003258	0.0280884016364176
273	122.14583333346	54.3125000003258	0.0276787315790079
274	122.187500000128	54.3125000003258	0.0280547360437474
275	122.229166666795	54.3125000003258	0.0277288866412657
276	122.270833333463	54.3125000003258	0.0280465591973456
277	122.354166666798	54.3125000003258	0.0282313372914864
278	122.395833333465	54.3125000003258	0.0277877035644945
279	122.437500000133	54.3125000003258	0.0301616954155723
280	122.4791666668	54.3125000003258	0.0317893816215147
281	122.520833333468	54.3125000003258	0.0306517016931752
282	122.562500000135	54.3125000003258	0.0306561456661779
283	122.604166666803	54.3125000003258	0.0307268396636018
284	122.64583333347	54.3125000003258	0.0306278168022811
285	122.687500000138	54.3125000003258	0.0270331952602165
286	122.729166666805	54.3125000003258	0.0274709434405488
287	122.770833333473	54.3125000003258	0.0279405262269414
288	122.81250000014	54.3125000003258	0.0277013405782909
289	122.854166666808	54.3125000003258	0.0278949212558408
290	122.895833333476	54.3125000003258	0.0278325763219339
291	122.937500000143	54.3125000003258	0.0293772912505912
292	122.979166666811	54.3125000003258	0.0298909751601491
293	123.020833333478	54.3125000003258	0.0303505453357847
294	123.104166666813	54.3125000003258	0.0314448490144527
295	123.145833333481	54.3125000003258	0.0324788733788749
296	123.187500000148	54.3125000003258	0.0310263358702558
297	123.229166666816	54.3125000003258	0.0308225710702961
298	123.312500000151	54.3125000003258	0.0307092941357592
299	123.354166666818	54.3125000003258	0.031376847693844
300	123.395833333486	54.3125000003258	0.0303101338175515
301	123.437500000153	54.3125000003258	0.0303414483332363
302	123.479166666821	54.3125000003258	0.0304574549800844
303	123.520833333488	54.3125000003258	0.0304178058759735
304	123.645833333491	54.3125000003258	0.0311545936370587
305	123.729166666826	54.3125000003258	0.0316441838516208
306	123.770833333494	54.3125000003258	0.0315268014624461
307	123.812500000161	54.3125000003258	0.0304226608008918
308	123.854166666829	54.3125000003258	0.0316272859792064
309	123.937500000164	54.3125000003258	0.0304137204025456
310	123.979166666831	54.3125000003258	0.0302271250115861
311	124.020833333499	54.3125000003258	0.0301512023854036
312	124.062500000166	54.3125000003258	0.0306061029705538
313	124.104166666834	54.3125000003258	0.0306415371749304
314	124.145833333501	54.3125000003258	0.0300089739133733
315	124.187500000169	54.3125000003258	0.027976404827011
316	124.229166666836	54.3125000003258	0.0297057917834257
317	124.270833333504	54.3125000003258	0.0277746876088136
318	124.312500000171	54.3125000003258	0.0276461177836363
319	124.354166666839	54.3125000003258	0.0276532783580486
320	124.395833333506	54.3125000003258	0.028273573693643
321	124.437500000174	54.3125000003258	0.0275447710495115
322	124.562500000177	54.3125000003258	0.0300850766141858
323	124.604166666844	54.3125000003258	0.030695024047343
324	124.645833333512	54.3125000003258	0.0307560839265686
325	121.354166666777	54.2708333336582	0.0276609754114337
326	121.395833333445	54.2708333336582	0.02743091432467
327	121.437500000112	54.2708333336582	0.0284749963908665
328	121.47916666678	54.2708333336582	0.0279814003098302
329	121.520833333447	54.2708333336582	0.0265199873569316
330	121.562500000115	54.2708333336582	0.028355929095001
331	121.64583333345	54.2708333336582	0.0287950868266871
332	121.687500000117	54.2708333336582	0.0276495157333355
333	121.729166666785	54.2708333336582	0.0287893578729426
334	121.81250000012	54.2708333336582	0.027979616636681
335	121.854166666787	54.2708333336582	0.0297654441296604
336	121.895833333455	54.2708333336582	0.0280970219690851
337	121.937500000122	54.2708333336582	0.0279612819050164
338	121.97916666679	54.2708333336582	0.0284819964651993
339	122.020833333457	54.2708333336582	0.0285510485775288
340	122.062500000125	54.2708333336582	0.028412755702577
341	122.104166666793	54.2708333336582	0.0281303093300306
342	122.14583333346	54.2708333336582	0.0278453817947926
343	122.187500000128	54.2708333336582	0.0275252731240724
344	122.229166666795	54.2708333336582	0.028119524107327
345	122.270833333463	54.2708333336582	0.0279889385290542
346	122.31250000013	54.2708333336582	0.028135204457571
347	122.354166666798	54.2708333336582	0.0278597231504026
348	122.395833333465	54.2708333336582	0.0296501780250256
349	122.437500000133	54.2708333336582	0.0304151624016096
350	122.4791666668	54.2708333336582	0.0310095663096181
351	122.520833333468	54.2708333336582	0.0315565427562461
352	122.562500000135	54.2708333336582	0.0307465612990276
353	122.604166666803	54.2708333336582	0.0308756697081307
354	122.64583333347	54.2708333336582	0.0306206109082715
355	122.687500000138	54.2708333336582	0.0294954372886127
356	122.729166666805	54.2708333336582	0.0276474116806066
357	122.770833333473	54.2708333336582	0.0273807142344113
358	122.81250000014	54.2708333336582	0.0279690442904644
359	122.854166666808	54.2708333336582	0.0303043685009784
360	122.895833333476	54.2708333336582	0.030564516238992
361	122.937500000143	54.2708333336582	0.0302616777480326
362	122.979166666811	54.2708333336582	0.0302242616231522
363	123.020833333478	54.2708333336582	0.0294391900272005
364	123.062500000146	54.2708333336582	0.0305811479306492
365	123.104166666813	54.2708333336582	0.0316511031409823
366	123.145833333481	54.2708333336582	0.0327528314246977
367	123.187500000148	54.2708333336582	0.0323979200168768
368	123.229166666816	54.2708333336582	0.0319903383263299
369	123.270833333483	54.2708333336582	0.0319679512920125
370	123.312500000151	54.2708333336582	0.0318556959971632
371	123.354166666818	54.2708333336582	0.0309014640552799
372	123.395833333486	54.2708333336582	0.0313668597397036
373	123.437500000153	54.2708333336582	0.0306708276503491
374	123.479166666821	54.2708333336582	0.0305019040411001
375	123.520833333488	54.2708333336582	0.0303593038168321
376	123.562500000156	54.2708333336582	0.031347578636968
377	123.604166666823	54.2708333336582	0.030783189888261
378	123.645833333491	54.2708333336582	0.0312275612862115
379	123.687500000158	54.2708333336582	0.030802452303217
380	123.729166666826	54.2708333336582	0.0325187751083887
381	123.770833333494	54.2708333336582	0.0323364671522626
382	123.812500000161	54.2708333336582	0.0316426941693738
383	123.854166666829	54.2708333336582	0.0315938334686347
384	123.895833333496	54.2708333336582	0.0307984430954031
385	123.937500000164	54.2708333336582	0.0299149101197075
386	123.979166666831	54.2708333336582	0.0297315674306406
387	124.020833333499	54.2708333336582	0.0300373524168221
388	124.062500000166	54.2708333336582	0.0314133862540685
389	124.104166666834	54.2708333336582	0.0305994099801659
390	124.145833333501	54.2708333336582	0.0300586735193583
391	124.229166666836	54.2708333336582	0.0298391302435947
392	124.270833333504	54.2708333336582	0.0299680127376878
393	124.312500000171	54.2708333336582	0.0298133580638779
394	124.354166666839	54.2708333336582	0.0298811918551686
395	124.395833333506	54.2708333336582	0.0295241745114221
396	124.437500000174	54.2708333336582	0.029853166845429
397	124.479166666841	54.2708333336582	0.0299510723966687
398	124.520833333509	54.2708333336582	0.0301101058054899
399	124.562500000177	54.2708333336582	0.0300542342720148
400	124.604166666844	54.2708333336582	0.0307373153551632
401	124.645833333512	54.2708333336582	0.0308493017149873
402	124.687500000179	54.2708333336582	0.0307666780778881
403	124.729166666847	54.2708333336582	0.0305132222411407
404	121.187500000107	54.2291666669907	0.0279746202016672
405	121.229166666774	54.2291666669907	0.0282922327063595
406	121.270833333442	54.2291666669907	0.0288656758759871
407	121.31250000011	54.2291666669907	0.0278268605360896
408	121.354166666777	54.2291666669907	0.0274909146791686
409	121.395833333445	54.2291666669907	0.0280880723961642
410	121.437500000112	54.2291666669907	0.0276636032733709
411	121.47916666678	54.2291666669907	0.0280556933226187
412	121.520833333447	54.2291666669907	0.027375504244394
413	121.562500000115	54.2291666669907	0.0280852578669282
414	121.604166666782	54.2291666669907	0.0272266721203019
415	121.64583333345	54.2291666669907	0.0276649997741263
416	121.687500000117	54.2291666669907	0.0280868950452238
417	121.770833333452	54.2291666669907	0.0278739654427693
418	121.81250000012	54.2291666669907	0.0294731012916878
419	121.895833333455	54.2291666669907	0.0284789582496572
420	121.937500000122	54.2291666669907	0.027555256334056
421	121.97916666679	54.2291666669907	0.0280230339600139
422	122.020833333457	54.2291666669907	0.0288125991982372
423	122.062500000125	54.2291666669907	0.0281355784313442
424	122.187500000128	54.2291666669907	0.029516050026842
425	122.229166666795	54.2291666669907	0.0301514047870088
426	122.270833333463	54.2291666669907	0.0302449688595058
427	122.31250000013	54.2291666669907	0.0302080714560445
428	122.354166666798	54.2291666669907	0.0304572275122769
429	122.395833333465	54.2291666669907	0.0297059765911393
430	122.437500000133	54.2291666669907	0.0279219364925427
431	122.4791666668	54.2291666669907	0.0307425871397403
432	122.520833333468	54.2291666669907	0.030868670740961
433	122.562500000135	54.2291666669907	0.031656184779188
434	122.604166666803	54.2291666669907	0.0316517208277146
435	122.64583333347	54.2291666669907	0.0308526461403673
436	122.687500000138	54.2291666669907	0.0277338182634811
437	122.729166666805	54.2291666669907	0.0298779252739622
438	122.770833333473	54.2291666669907	0.0271569663733329
439	122.81250000014	54.2291666669907	0.0275717569990869
440	122.854166666808	54.2291666669907	0.0298522983906745
441	122.895833333476	54.2291666669907	0.0314331679026907
442	122.937500000143	54.2291666669907	0.0310989193911435
443	122.979166666811	54.2291666669907	0.0301006423785964
444	123.020833333478	54.2291666669907	0.0310572367846613
445	123.062500000146	54.2291666669907	0.0324203650686696
446	123.104166666813	54.2291666669907	0.0323693460602477
447	123.145833333481	54.2291666669907	0.0318679493954114
448	123.187500000148	54.2291666669907	0.0334940025835922
449	123.229166666816	54.2291666669907	0.0335009117947354
450	123.270833333483	54.2291666669907	0.0334658182960862
451	123.312500000151	54.2291666669907	0.0323276485074314
452	123.354166666818	54.2291666669907	0.0327633466767781
453	123.395833333486	54.2291666669907	0.0304486342296009
454	123.437500000153	54.2291666669907	0.0315893228881601
455	123.479166666821	54.2291666669907	0.0313330207053023
456	123.520833333488	54.2291666669907	0.0319150114366348
457	123.645833333491	54.2291666669907	0.0324353582755991
458	123.687500000158	54.2291666669907	0.0318467313365691
459	123.729166666826	54.2291666669907	0.03276474196229
460	123.770833333494	54.2291666669907	0.0318162017957129
461	123.812500000161	54.2291666669907	0.0316381548059709
462	123.854166666829	54.2291666669907	0.0312099525161194
463	123.895833333496	54.2291666669907	0.0313248401445124
464	123.937500000164	54.2291666669907	0.0305349017124915
465	123.979166666831	54.2291666669907	0.0297877619283598
466	124.020833333499	54.2291666669907	0.0306341055745636
467	124.062500000166	54.2291666669907	0.0315489256756261
468	124.104166666834	54.2291666669907	0.0305605250706859
469	124.145833333501	54.2291666669907	0.0298774324188539
470	124.187500000169	54.2291666669907	0.0301977287870973
471	124.229166666836	54.2291666669907	0.0306209577783133
472	124.270833333504	54.2291666669907	0.0300975316422494
473	124.312500000171	54.2291666669907	0.029612863314097
474	124.354166666839	54.2291666669907	0.0276273394742973
475	124.395833333506	54.2291666669907	0.0298376324717881
476	124.437500000174	54.2291666669907	0.0298285501139761
477	124.479166666841	54.2291666669907	0.0295690229598963
478	124.520833333509	54.2291666669907	0.0307010955271697
479	124.562500000177	54.2291666669907	0.029912916065126
480	124.604166666844	54.2291666669907	0.0301778425953747
481	124.687500000179	54.2291666669907	0.0315558020137004
482	124.729166666847	54.2291666669907	0.0309011476226256
483	124.770833333514	54.2291666669907	0.0306782225476274
484	124.812500000182	54.2291666669907	0.0321961855128387
485	124.854166666849	54.2291666669907	0.0315729316995203
486	120.187500000086	54.1875000003231	0.0257293540991441
487	120.229166666754	54.1875000003231	0.0256437580380544
488	120.270833333421	54.1875000003231	0.0253698123921155
489	120.354166666756	54.1875000003231	0.0258314210234995
490	120.979166666769	54.1875000003231	0.0267291382608744
491	121.020833333437	54.1875000003231	0.0270928458911026
492	121.062500000104	54.1875000003231	0.0285142107421439
493	121.104166666772	54.1875000003231	0.0276797831652172
494	121.145833333439	54.1875000003231	0.0297590404518389
495	121.187500000107	54.1875000003231	0.0273082082920343
496	121.229166666774	54.1875000003231	0.0280795403310372
497	121.270833333442	54.1875000003231	0.0275142762835595
498	121.31250000011	54.1875000003231	0.0282744765432996
499	121.354166666777	54.1875000003231	0.0276172947682475
500	121.395833333445	54.1875000003231	0.0276952076510458
501	121.437500000112	54.1875000003231	0.0275350188966844
502	121.47916666678	54.1875000003231	0.0276252359109511
503	121.520833333447	54.1875000003231	0.0280059027093144
504	121.562500000115	54.1875000003231	0.0281209919889952
505	121.604166666782	54.1875000003231	0.0280253040176067
506	121.64583333345	54.1875000003231	0.0276019179097652
507	121.687500000117	54.1875000003231	0.0281809897133917
508	121.729166666785	54.1875000003231	0.0283118801693196
509	121.770833333452	54.1875000003231	0.0276748809966036
510	121.81250000012	54.1875000003231	0.0283886627125031
511	121.854166666787	54.1875000003231	0.0303785878698735
512	121.937500000122	54.1875000003231	0.0311689222672041
513	122.020833333457	54.1875000003231	0.0286668766504139
514	122.062500000125	54.1875000003231	0.0283550300279808
515	122.104166666793	54.1875000003231	0.0282120384297445
516	122.14583333346	54.1875000003231	0.027295172245215
517	122.187500000128	54.1875000003231	0.0299294313364183
518	122.229166666795	54.1875000003231	0.0300455565399726
519	122.270833333463	54.1875000003231	0.0298624115439587
520	122.31250000013	54.1875000003231	0.0306656305093555
521	122.354166666798	54.1875000003231	0.0307197116504806
522	122.395833333465	54.1875000003231	0.0306961529687465
523	122.437500000133	54.1875000003231	0.0275369202330842
524	122.520833333468	54.1875000003231	0.0301684150479804
525	122.562500000135	54.1875000003231	0.0304791603993924
526	122.604166666803	54.1875000003231	0.0312483270628219
527	122.64583333347	54.1875000003231	0.0315131501129825
528	122.687500000138	54.1875000003231	0.0319020787914628
529	122.729166666805	54.1875000003231	0.0306030562198114
530	122.770833333473	54.1875000003231	0.027254094176519
531	122.81250000014	54.1875000003231	0.027700618068613
532	122.854166666808	54.1875000003231	0.0297274319730924
533	122.937500000143	54.1875000003231	0.0312537738582828
534	122.979166666811	54.1875000003231	0.0303909809587374
535	123.020833333478	54.1875000003231	0.0310596925413189
536	123.062500000146	54.1875000003231	0.0308738226406823
537	123.145833333481	54.1875000003231	0.0316484650620471
538	123.187500000148	54.1875000003231	0.0325613085073149
539	123.229166666816	54.1875000003231	0.0316268262870591
540	123.270833333483	54.1875000003231	0.0330723866680782
541	123.312500000151	54.1875000003231	0.03331816657043
542	123.354166666818	54.1875000003231	0.033326557902171
543	123.395833333486	54.1875000003231	0.0330405590375302
544	123.437500000153	54.1875000003231	0.0326827813517621
545	123.479166666821	54.1875000003231	0.0314402974092037
546	123.562500000156	54.1875000003231	0.0318683286074541
547	123.604166666823	54.1875000003231	0.031820345476945
548	123.645833333491	54.1875000003231	0.0318203671362901
549	123.687500000158	54.1875000003231	0.0330401639313911
550	123.729166666826	54.1875000003231	0.033095174274303
551	123.770833333494	54.1875000003231	0.0317995864045175
552	123.812500000161	54.1875000003231	0.0315432804363691
553	123.854166666829	54.1875000003231	0.0313490660469687
554	123.895833333496	54.1875000003231	0.0318408399821124
555	123.937500000164	54.1875000003231	0.0301876409498693
556	123.979166666831	54.1875000003231	0.0303456271763731
557	124.020833333499	54.1875000003231	0.0315482199921563
558	124.062500000166	54.1875000003231	0.0314217741177749
559	124.104166666834	54.1875000003231	0.0311625583857829
560	124.145833333501	54.1875000003231	0.0311525498380465
561	124.229166666836	54.1875000003231	0.0304830461467802
562	124.270833333504	54.1875000003231	0.0304034698982752
563	124.312500000171	54.1875000003231	0.0298070005511439
564	124.354166666839	54.1875000003231	0.0302008207212066
565	124.395833333506	54.1875000003231	0.0298539170010325
566	124.437500000174	54.1875000003231	0.0296507385505001
567	124.479166666841	54.1875000003231	0.0301496967984217
568	124.520833333509	54.1875000003231	0.0303893976678296
569	124.562500000177	54.1875000003231	0.0307231772384801
570	124.604166666844	54.1875000003231	0.0306176904520649
571	124.645833333512	54.1875000003231	0.0320131189064576
572	124.687500000179	54.1875000003231	0.0326062931478364
573	124.729166666847	54.1875000003231	0.0327804032361245
574	124.770833333514	54.1875000003231	0.0317094411276933
575	124.812500000182	54.1875000003231	0.0328116852676532
576	124.854166666849	54.1875000003231	0.0328506870929345
577	124.937500000184	54.1875000003231	0.032964319411322
578	120.145833333419	54.1458333336556	0.024981324010743
579	120.187500000086	54.1458333336556	0.0257591882764231
580	120.229166666754	54.1458333336556	0.0265793659650781
581	120.312500000089	54.1458333336556	0.0263477879962718
582	120.354166666756	54.1458333336556	0.0254507522364486
583	120.395833333424	54.1458333336556	0.0259281511214133
584	120.437500000091	54.1458333336556	0.0261630137543656
585	120.479166666759	54.1458333336556	0.0254520550741075
586	120.520833333427	54.1458333336556	0.0262202296283515
587	120.562500000094	54.1458333336556	0.0275307330506962
588	120.937500000102	54.1458333336556	0.0283811940755497
589	120.979166666769	54.1458333336556	0.0278754985971827
590	121.062500000104	54.1458333336556	0.0277939299813853
591	121.104166666772	54.1458333336556	0.0272844614834155
592	121.145833333439	54.1458333336556	0.0304248002590758
593	121.187500000107	54.1458333336556	0.0274558296430661
594	121.270833333442	54.1458333336556	0.0278538608153168
595	121.31250000011	54.1458333336556	0.0275934336887432
596	121.354166666777	54.1458333336556	0.0277777901568387
597	121.395833333445	54.1458333336556	0.0303411555971756
598	121.437500000112	54.1458333336556	0.0274424429660518
599	121.47916666678	54.1458333336556	0.027430829368157
600	121.520833333447	54.1458333336556	0.0291789700314461
601	121.562500000115	54.1458333336556	0.0293382431080619
602	121.604166666782	54.1458333336556	0.0276638564958384
603	121.64583333345	54.1458333336556	0.0283031698385196
604	121.687500000117	54.1458333336556	0.0275965067425578
605	121.729166666785	54.1458333336556	0.0283949006227209
606	121.770833333452	54.1458333336556	0.0288332550501728
607	121.81250000012	54.1458333336556	0.0284953259546925
608	121.854166666787	54.1458333336556	0.0274149845037642
609	121.895833333455	54.1458333336556	0.0275185309027111
610	121.937500000122	54.1458333336556	0.0310240004826258
611	121.97916666679	54.1458333336556	0.0301482070337593
612	122.020833333457	54.1458333336556	0.0284284467217442
613	122.062500000125	54.1458333336556	0.0279299525157772
614	122.104166666793	54.1458333336556	0.0278044329453523
615	122.14583333346	54.1458333336556	0.0305519893454547
616	122.187500000128	54.1458333336556	0.0315009866770655
617	122.229166666795	54.1458333336556	0.0314390212799405
618	122.270833333463	54.1458333336556	0.0305715773372329
619	122.31250000013	54.1458333336556	0.0305565022388311
620	122.354166666798	54.1458333336556	0.031120962863854
621	122.395833333465	54.1458333336556	0.0307177457491364
622	122.437500000133	54.1458333336556	0.0274408132558008
623	122.4791666668	54.1458333336556	0.0275317784959962
624	122.520833333468	54.1458333336556	0.027694712481732
625	122.562500000135	54.1458333336556	0.029887499333455
626	122.604166666803	54.1458333336556	0.0299805220367219
627	122.64583333347	54.1458333336556	0.0307484376280851
628	122.687500000138	54.1458333336556	0.0316038437324702
629	122.729166666805	54.1458333336556	0.0322635490721673
630	122.770833333473	54.1458333336556	0.0322723249056997
631	122.81250000014	54.1458333336556	0.0313278389087875
632	122.854166666808	54.1458333336556	0.0316322325134507
633	122.937500000143	54.1458333336556	0.0314477114898232
634	123.020833333478	54.1458333336556	0.0313946163305288
635	123.062500000146	54.1458333336556	0.0313415048869565
636	123.104166666813	54.1458333336556	0.0319183429214611
637	123.145833333481	54.1458333336556	0.0320712603604146
638	123.187500000148	54.1458333336556	0.0324800675113511
639	123.229166666816	54.1458333336556	0.0323405281232315
640	123.270833333483	54.1458333336556	0.0322607062881351
641	123.354166666818	54.1458333336556	0.0340993886294206
642	123.395833333486	54.1458333336556	0.0336842425557684
643	123.437500000153	54.1458333336556	0.0332862056241753
644	123.479166666821	54.1458333336556	0.0318230697886147
645	123.520833333488	54.1458333336556	0.0327114716402123
646	123.562500000156	54.1458333336556	0.0334005499999176
647	123.604166666823	54.1458333336556	0.0326904157891227
648	123.645833333491	54.1458333336556	0.0333561278849835
649	123.687500000158	54.1458333336556	0.0334041411155582
650	123.729166666826	54.1458333336556	0.0326609516016912
651	123.770833333494	54.1458333336556	0.0334632490792359
652	123.812500000161	54.1458333336556	0.0327134547436033
653	123.854166666829	54.1458333336556	0.0327233177872493
654	123.895833333496	54.1458333336556	0.0317807502651387
655	123.937500000164	54.1458333336556	0.0323320371568549
656	123.979166666831	54.1458333336556	0.0323272554952916
657	124.020833333499	54.1458333336556	0.0322988895958653
658	124.062500000166	54.1458333336556	0.0314179801312077
659	124.104166666834	54.1458333336556	0.0315423127977944
660	124.145833333501	54.1458333336556	0.0311220695088376
661	124.187500000169	54.1458333336556	0.0303561087005586
662	124.229166666836	54.1458333336556	0.0304252152450839
663	124.270833333504	54.1458333336556	0.0304162449498212
664	124.312500000171	54.1458333336556	0.02971299301743
665	124.395833333506	54.1458333336556	0.0300141191406391
666	124.437500000174	54.1458333336556	0.0301031524287928
667	124.479166666841	54.1458333336556	0.0309179609696374
668	124.520833333509	54.1458333336556	0.0303695919909866
669	124.562500000177	54.1458333336556	0.0325031060114604
670	124.604166666844	54.1458333336556	0.0325025288475736
671	124.645833333512	54.1458333336556	0.0326009315452988
672	124.687500000179	54.1458333336556	0.032554761081374
673	124.729166666847	54.1458333336556	0.0325493063399948
674	124.770833333514	54.1458333336556	0.032454883924331
675	124.812500000182	54.1458333336556	0.0338013787962929
676	124.854166666849	54.1458333336556	0.0335385810682967
677	124.895833333517	54.1458333336556	0.0338670350904252
678	124.937500000184	54.1458333336556	0.03348062453626
679	124.979166666852	54.1458333336556	0.0336572648350283
680	125.020833333519	54.1458333336556	0.0336484312061684
681	125.062500000187	54.1458333336556	0.0321908579814129
682	125.145833333522	54.1458333336556	0.0318610997759591
683	125.187500000189	54.1458333336556	0.032219816440659
684	120.145833333419	54.104166666988	0.0253623590423119
685	120.229166666754	54.104166666988	0.0254196409652098
686	120.270833333421	54.104166666988	0.0267398459699652
687	120.354166666756	54.104166666988	0.026175528886108
688	120.395833333424	54.104166666988	0.0260132436029773
689	120.437500000091	54.104166666988	0.0262718510925797
690	120.479166666759	54.104166666988	0.0265747774729906
691	120.520833333427	54.104166666988	0.0275891274376444
692	120.562500000094	54.104166666988	0.0276705714737575
693	120.604166666762	54.104166666988	0.027716106961748
694	120.645833333429	54.104166666988	0.0275665224904942
695	120.729166666764	54.104166666988	0.0274393956732578
696	120.937500000102	54.104166666988	0.0281235652693329
697	120.979166666769	54.104166666988	0.0280090127821139
698	121.020833333437	54.104166666988	0.0277052634423039
699	121.062500000104	54.104166666988	0.029333148747071
700	121.104166666772	54.104166666988	0.0297502384413124
701	121.145833333439	54.104166666988	0.0299593175460492
702	121.187500000107	54.104166666988	0.0277753442198143
703	121.229166666774	54.104166666988	0.0274867979862329
704	121.270833333442	54.104166666988	0.0298266013675792
705	121.31250000011	54.104166666988	0.0297662147775345
706	121.354166666777	54.104166666988	0.0297552698772753
707	121.395833333445	54.104166666988	0.0314674773326433
708	121.437500000112	54.104166666988	0.0303954648180757
709	121.47916666678	54.104166666988	0.0302700167198399
710	121.520833333447	54.104166666988	0.0301170388921596
711	121.562500000115	54.104166666988	0.0292287972037839
712	121.604166666782	54.104166666988	0.0301047641707724
713	121.64583333345	54.104166666988	0.0300876595676996
714	121.687500000117	54.104166666988	0.0302825269252049
715	121.729166666785	54.104166666988	0.0304273310372708
716	121.770833333452	54.104166666988	0.0305396296945096
717	121.81250000012	54.104166666988	0.0295898308572427
718	121.854166666787	54.104166666988	0.0302948007283121
719	121.895833333455	54.104166666988	0.0295684689874885
720	121.937500000122	54.104166666988	0.0311124470281944
721	121.97916666679	54.104166666988	0.032768034642097
722	122.062500000125	54.104166666988	0.0311232767608227
723	122.104166666793	54.104166666988	0.0306531844522227
724	122.14583333346	54.104166666988	0.0321165921163899
725	122.187500000128	54.104166666988	0.0312542025875474
726	122.229166666795	54.104166666988	0.0327233088394758
727	122.270833333463	54.104166666988	0.030859391353016
728	122.31250000013	54.104166666988	0.0313951950041144
729	122.354166666798	54.104166666988	0.0324953472274771
730	122.395833333465	54.104166666988	0.0297050638719572
731	122.437500000133	54.104166666988	0.0302737376665559
732	122.520833333468	54.104166666988	0.0298778475905625
733	122.562500000135	54.104166666988	0.0298838010862087
734	122.604166666803	54.104166666988	0.0306756681836711
735	122.64583333347	54.104166666988	0.0306578103730357
736	122.687500000138	54.104166666988	0.0303952451800994
737	122.729166666805	54.104166666988	0.0314674377773726
738	122.770833333473	54.104166666988	0.0322082555347015
739	122.81250000014	54.104166666988	0.033358459602761
740	122.854166666808	54.104166666988	0.033291635049056
741	122.895833333476	54.104166666988	0.0321967584339814
742	122.937500000143	54.104166666988	0.0324176636038924
743	122.979166666811	54.104166666988	0.0321743676922911
744	123.020833333478	54.104166666988	0.032196482653573
745	123.062500000146	54.104166666988	0.0318527642688544
746	123.104166666813	54.104166666988	0.0327084690681661
747	123.145833333481	54.104166666988	0.0331580050450372
748	123.187500000148	54.104166666988	0.0327543128916273
749	123.229166666816	54.104166666988	0.0318782609981598
750	123.270833333483	54.104166666988	0.0329977756627021
751	123.312500000151	54.104166666988	0.0332148500276696
752	123.354166666818	54.104166666988	0.0341430641872102
753	123.437500000153	54.104166666988	0.0340813752227093
754	123.520833333488	54.104166666988	0.0336642743551903
755	123.562500000156	54.104166666988	0.0334715822944295
756	123.604166666823	54.104166666988	0.0333832952927591
757	123.645833333491	54.104166666988	0.0333588413968454
758	123.687500000158	54.104166666988	0.0327800200349989
759	123.729166666826	54.104166666988	0.0319647404659771
760	123.770833333494	54.104166666988	0.0323711409374945
761	123.812500000161	54.104166666988	0.0323131576941489
762	123.854166666829	54.104166666988	0.0323422525449797
763	123.895833333496	54.104166666988	0.0323520693797389
764	123.937500000164	54.104166666988	0.0323729473777447
765	123.979166666831	54.104166666988	0.0315656764389406
766	124.020833333499	54.104166666988	0.0302393131346965
767	124.062500000166	54.104166666988	0.0299078053685854
768	124.104166666834	54.104166666988	0.0300894437553143
769	124.145833333501	54.104166666988	0.0303181863646537
770	124.187500000169	54.104166666988	0.0291403775584846
771	124.229166666836	54.104166666988	0.029814549890358
772	124.270833333504	54.104166666988	0.0294796461474525
773	124.312500000171	54.104166666988	0.0292273269146056
774	124.354166666839	54.104166666988	0.0303876955289066
775	124.395833333506	54.104166666988	0.0300002722954967
776	124.437500000174	54.104166666988	0.0299079466776046
777	124.479166666841	54.104166666988	0.0303135269336399
778	124.520833333509	54.104166666988	0.029862920095966
779	124.645833333512	54.104166666988	0.032516723466966
780	124.687500000179	54.104166666988	0.0322003546100124
781	124.729166666847	54.104166666988	0.0336058890120986
782	124.770833333514	54.104166666988	0.0336976433046658
783	124.812500000182	54.104166666988	0.0335747604404594
784	124.854166666849	54.104166666988	0.0339074662743797
785	124.895833333517	54.104166666988	0.0337364169474163
786	124.979166666852	54.104166666988	0.0335633405219095
787	125.020833333519	54.104166666988	0.033640089220521
788	125.062500000187	54.104166666988	0.0335727022405117
789	125.104166666854	54.104166666988	0.0335764934269821
790	125.145833333522	54.104166666988	0.0334986333813128
791	125.187500000189	54.104166666988	0.033855189107979
792	125.229166666857	54.104166666988	0.033939768308431
793	125.270833333524	54.104166666988	0.0337951154928304
794	125.312500000192	54.104166666988	0.0333018828250326
795	125.35416666686	54.104166666988	0.0333465688586861
796	125.395833333527	54.104166666988	0.0333289259924533
797	125.437500000195	54.104166666988	0.0319314479479659
798	125.52083333353	54.104166666988	0.0313311725333497
799	120.104166666751	54.0625000003205	0.0257381605763961
800	120.145833333419	54.0625000003205	0.0260689800670137
801	120.187500000086	54.0625000003205	0.026829923342418
802	120.229166666754	54.0625000003205	0.0255977551594928
803	120.270833333421	54.0625000003205	0.0259453139262502
804	120.312500000089	54.0625000003205	0.0256892826093656
805	120.354166666756	54.0625000003205	0.0268387518991338
806	120.395833333424	54.0625000003205	0.0261087585885039
807	120.437500000091	54.0625000003205	0.0266500800640195
808	120.479166666759	54.0625000003205	0.0267989421241708
809	120.520833333427	54.0625000003205	0.0261482223375086
810	120.562500000094	54.0625000003205	0.0287667604575237
811	120.604166666762	54.0625000003205	0.0283817782350274
812	120.645833333429	54.0625000003205	0.0280434817860105
813	120.687500000097	54.0625000003205	0.0280155252891942
814	120.729166666764	54.0625000003205	0.0282044435179013
815	120.770833333432	54.0625000003205	0.0296204780911207
816	120.812500000099	54.0625000003205	0.0277639061635715
817	120.854166666767	54.0625000003205	0.0277823160497439
818	120.895833333434	54.0625000003205	0.0267509104089105
819	120.937500000102	54.0625000003205	0.0277074400863959
820	120.979166666769	54.0625000003205	0.0274145227748047
821	121.020833333437	54.0625000003205	0.0280140856481947
822	121.062500000104	54.0625000003205	0.0280024865205188
823	121.104166666772	54.0625000003205	0.0279574695349196
824	121.145833333439	54.0625000003205	0.0278672770631744
825	121.187500000107	54.0625000003205	0.0298405418535419
826	121.229166666774	54.0625000003205	0.0303164302642586
827	121.270833333442	54.0625000003205	0.0304259694249969
828	121.31250000011	54.0625000003205	0.0303070849854525
829	121.354166666777	54.0625000003205	0.0304007883490205
830	121.395833333445	54.0625000003205	0.0303623258966853
831	121.437500000112	54.0625000003205	0.0303528010323978
832	121.47916666678	54.0625000003205	0.0300489812413676
833	121.520833333447	54.0625000003205	0.0298161864045556
834	121.604166666782	54.0625000003205	0.0301763309915427
835	121.64583333345	54.0625000003205	0.0303447431981894
836	121.687500000117	54.0625000003205	0.0312215538397179
837	121.729166666785	54.0625000003205	0.0326503135718517
838	121.770833333452	54.0625000003205	0.0316322555975617
839	121.81250000012	54.0625000003205	0.0318711038777635
840	121.854166666787	54.0625000003205	0.0327865689047747
841	121.895833333455	54.0625000003205	0.0327434251745751
842	121.97916666679	54.0625000003205	0.0337862296016031
843	122.020833333457	54.0625000003205	0.03084627559595
844	122.062500000125	54.0625000003205	0.0309403251545286
845	122.104166666793	54.0625000003205	0.032785625553534
846	122.14583333346	54.0625000003205	0.0327066775982152
847	122.187500000128	54.0625000003205	0.0319008003782909
848	122.229166666795	54.0625000003205	0.031759373009653
849	122.270833333463	54.0625000003205	0.0336054504673818
850	122.31250000013	54.0625000003205	0.0327242581661223
851	122.354166666798	54.0625000003205	0.0309879669793553
852	122.395833333465	54.0625000003205	0.0308354866005479
853	122.437500000133	54.0625000003205	0.0318861861510533
854	122.4791666668	54.0625000003205	0.0317058824912742
855	122.520833333468	54.0625000003205	0.0305715027013362
856	122.562500000135	54.0625000003205	0.0315248518985327
857	122.604166666803	54.0625000003205	0.0323139657158107
858	122.64583333347	54.0625000003205	0.0328130901547708
859	122.729166666805	54.0625000003205	0.0324989395913615
860	122.770833333473	54.0625000003205	0.0323232221618819
861	122.81250000014	54.0625000003205	0.0331262525125095
862	122.854166666808	54.0625000003205	0.0337348903803978
863	122.895833333476	54.0625000003205	0.0329768465753261
864	122.937500000143	54.0625000003205	0.0320863566577671
865	122.979166666811	54.0625000003205	0.0318684105359093
866	123.020833333478	54.0625000003205	0.0320003952799745
867	123.062500000146	54.0625000003205	0.0319863087228985
868	123.104166666813	54.0625000003205	0.0327492875997794
869	123.145833333481	54.0625000003205	0.0329856096466583
870	123.187500000148	54.0625000003205	0.033445004119409
871	123.229166666816	54.0625000003205	0.0333693967269584
872	123.270833333483	54.0625000003205	0.0337637387062431
873	123.395833333486	54.0625000003205	0.0341266955823874
874	123.437500000153	54.0625000003205	0.034124146383842
875	123.479166666821	54.0625000003205	0.033333654845251
876	123.520833333488	54.0625000003205	0.0321987319845253
877	123.562500000156	54.0625000003205	0.0329435027875998
878	123.604166666823	54.0625000003205	0.0319709183424466
879	123.645833333491	54.0625000003205	0.0330941308703042
880	123.687500000158	54.0625000003205	0.0320254236798825
881	123.729166666826	54.0625000003205	0.030255145361561
882	123.770833333494	54.0625000003205	0.0311549452867111
883	123.812500000161	54.0625000003205	0.0311252612912869
884	123.854166666829	54.0625000003205	0.0316027346382064
885	123.895833333496	54.0625000003205	0.0311154228353861
886	123.937500000164	54.0625000003205	0.031316487930024
887	123.979166666831	54.0625000003205	0.0301163867514696
888	124.020833333499	54.0625000003205	0.0301996135020315
889	124.062500000166	54.0625000003205	0.0297854347561227
890	124.104166666834	54.0625000003205	0.0277840273101754
891	124.229166666836	54.0625000003205	0.0276063520395321
892	124.270833333504	54.0625000003205	0.0275906958258914
893	124.312500000171	54.0625000003205	0.0273250521701302
894	124.354166666839	54.0625000003205	0.0295340131721243
895	124.395833333506	54.0625000003205	0.0294805939164072
896	124.437500000174	54.0625000003205	0.0299016156087928
897	124.479166666841	54.0625000003205	0.0299287180812103
898	124.520833333509	54.0625000003205	0.0302368026844877
899	124.562500000177	54.0625000003205	0.0304506248637438
900	124.604166666844	54.0625000003205	0.0301063335305873
901	124.645833333512	54.0625000003205	0.031436755045387
902	124.687500000179	54.0625000003205	0.0317848515582462
903	124.729166666847	54.0625000003205	0.0320332695392483
904	124.770833333514	54.0625000003205	0.0327841646216702
905	124.812500000182	54.0625000003205	0.0336554669670812
906	124.854166666849	54.0625000003205	0.0342392203174738
907	124.895833333517	54.0625000003205	0.0342974520383616
908	124.937500000184	54.0625000003205	0.034381592983172
909	124.979166666852	54.0625000003205	0.034388171266328
910	125.020833333519	54.0625000003205	0.0340069370690474
911	125.104166666854	54.0625000003205	0.0340654526429969
912	125.145833333522	54.0625000003205	0.0339603018850913
913	125.187500000189	54.0625000003205	0.0343665945284951
914	125.229166666857	54.0625000003205	0.0339371323568062
915	125.270833333524	54.0625000003205	0.0337976061452457
916	125.312500000192	54.0625000003205	0.0342435365753499
917	125.35416666686	54.0625000003205	0.0342823916292628
918	125.395833333527	54.0625000003205	0.0341910095637189
919	125.437500000195	54.0625000003205	0.033421697311785
920	125.479166666862	54.0625000003205	0.033391266729244
921	125.52083333353	54.0625000003205	0.0333217224707185
922	125.562500000197	54.0625000003205	0.0321972192458141
923	125.604166666865	54.0625000003205	0.0330911780263892
924	120.145833333419	54.0208333336529	0.0266134531978101
925	120.187500000086	54.0208333336529	0.0266250403193231
926	120.229166666754	54.0208333336529	0.0264656448114825
927	120.270833333421	54.0208333336529	0.0264907643668782
928	120.312500000089	54.0208333336529	0.0264050178289346
929	120.354166666756	54.0208333336529	0.0263216701187816
930	120.395833333424	54.0208333336529	0.0258589115345452
931	120.437500000091	54.0208333336529	0.0256815867509996
932	120.479166666759	54.0208333336529	0.0258526093039971
933	120.520833333427	54.0208333336529	0.0263725307263409
934	120.562500000094	54.0208333336529	0.025868947971749
935	120.604166666762	54.0208333336529	0.0275988646847327
936	120.645833333429	54.0208333336529	0.0277913968760266
937	120.687500000097	54.0208333336529	0.0278795131220483
938	120.729166666764	54.0208333336529	0.0281283913097383
939	120.770833333432	54.0208333336529	0.0301765237065735
940	120.812500000099	54.0208333336529	0.0279815984464252
941	120.854166666767	54.0208333336529	0.0280215642541857
942	120.895833333434	54.0208333336529	0.0277735239367657
943	120.937500000102	54.0208333336529	0.0279852377374826
944	121.020833333437	54.0208333336529	0.0274742418508436
945	121.062500000104	54.0208333336529	0.0282529469780521
946	121.104166666772	54.0208333336529	0.0273445793351
947	121.145833333439	54.0208333336529	0.0278775836965692
948	121.187500000107	54.0208333336529	0.0274801762605815
949	121.229166666774	54.0208333336529	0.0301632904735843
950	121.270833333442	54.0208333336529	0.0303646105847381
951	121.354166666777	54.0208333336529	0.0278042964341825
952	121.395833333445	54.0208333336529	0.0276805742102996
953	121.437500000112	54.0208333336529	0.0272400843593158
954	121.47916666678	54.0208333336529	0.0268450585915954
955	121.520833333447	54.0208333336529	0.0268364521979883
956	121.562500000115	54.0208333336529	0.0304260122747325
957	121.604166666782	54.0208333336529	0.030048838035479
958	121.64583333345	54.0208333336529	0.0307775114210133
959	121.687500000117	54.0208333336529	0.0317277030969823
960	121.729166666785	54.0208333336529	0.0328793900770108
961	121.770833333452	54.0208333336529	0.0332638720524163
962	121.81250000012	54.0208333336529	0.0329988338528136
963	121.854166666787	54.0208333336529	0.0336176250395442
964	121.895833333455	54.0208333336529	0.0336361475388827
965	121.937500000122	54.0208333336529	0.0339066082384158
966	121.97916666679	54.0208333336529	0.0335875147773005
967	122.062500000125	54.0208333336529	0.0328027103136566
968	122.104166666793	54.0208333336529	0.0335129336303213
969	122.14583333346	54.0208333336529	0.0332651932198689
970	122.187500000128	54.0208333336529	0.0322082555575396
971	122.229166666795	54.0208333336529	0.0333960947179301
972	122.270833333463	54.0208333336529	0.033558201977757
973	122.31250000013	54.0208333336529	0.0325360956924425
974	122.354166666798	54.0208333336529	0.0324797927493364
975	122.395833333465	54.0208333336529	0.0324846559462251
976	122.437500000133	54.0208333336529	0.0316244139436208
977	122.4791666668	54.0208333336529	0.0320689555003062
978	122.520833333468	54.0208333336529	0.0313159652897094
979	122.562500000135	54.0208333336529	0.0325093876577373
980	122.604166666803	54.0208333336529	0.0320935624516199
981	122.64583333347	54.0208333336529	0.0334101232111218
982	122.687500000138	54.0208333336529	0.0323267941364622
983	122.729166666805	54.0208333336529	0.032358663746819
984	122.770833333473	54.0208333336529	0.0321191143799205
985	122.854166666808	54.0208333336529	0.0338082638788576
986	122.895833333476	54.0208333336529	0.0337651560256931
987	122.937500000143	54.0208333336529	0.0326028380894203
988	122.979166666811	54.0208333336529	0.0321859792273552
989	123.020833333478	54.0208333336529	0.0321563918112529
990	123.062500000146	54.0208333336529	0.0318995852031661
991	123.104166666813	54.0208333336529	0.032482713514561
992	123.145833333481	54.0208333336529	0.0318946909214056
993	123.187500000148	54.0208333336529	0.0327321930065297
994	123.229166666816	54.0208333336529	0.033017505406546
995	123.312500000151	54.0208333336529	0.0327597770384657
996	123.354166666818	54.0208333336529	0.0333154587095862
997	123.437500000153	54.0208333336529	0.0337639567900608
998	123.479166666821	54.0208333336529	0.0322945365500903
999	123.520833333488	54.0208333336529	0.0314861453034463
1000	123.562500000156	54.0208333336529	0.031156574989606
1001	123.604166666823	54.0208333336529	0.031073163930611
1002	123.645833333491	54.0208333336529	0.0312488958288067
1003	123.687500000158	54.0208333336529	0.0320128955334175
1004	123.729166666826	54.0208333336529	0.0320432733492061
1005	123.770833333494	54.0208333336529	0.0311803293520561
1006	123.812500000161	54.0208333336529	0.0312270121975324
1007	123.854166666829	54.0208333336529	0.0314914510565208
1008	123.937500000164	54.0208333336529	0.0323605442797593
1009	123.979166666831	54.0208333336529	0.031946366033043
1010	124.020833333499	54.0208333336529	0.0323483720487466
1011	124.062500000166	54.0208333336529	0.0323814346426133
1012	124.104166666834	54.0208333336529	0.0303400403831119
1013	124.145833333501	54.0208333336529	0.0299910236449944
1014	124.187500000169	54.0208333336529	0.0305770407637202
1015	124.229166666836	54.0208333336529	0.0304265164311387
1016	124.270833333504	54.0208333336529	0.0298332155500819
1017	124.312500000171	54.0208333336529	0.0300091382181199
1018	124.354166666839	54.0208333336529	0.0273204119488502
1019	124.395833333506	54.0208333336529	0.0276850876594778
1020	124.437500000174	54.0208333336529	0.0277645334633467
1021	124.479166666841	54.0208333336529	0.0274293756504005
1022	124.562500000177	54.0208333336529	0.0276287221052439
1023	124.604166666844	54.0208333336529	0.0298061916721337
1024	124.645833333512	54.0208333336529	0.0302948648513502
1025	124.687500000179	54.0208333336529	0.0309308813231115
1026	124.729166666847	54.0208333336529	0.0306579867633538
1027	124.770833333514	54.0208333336529	0.0321442967050802
1028	124.812500000182	54.0208333336529	0.0326437390506288
1029	124.895833333517	54.0208333336529	0.033841840019077
1030	124.937500000184	54.0208333336529	0.0342970712265346
1031	124.979166666852	54.0208333336529	0.0340083043420834
1032	125.020833333519	54.0208333336529	0.0339825923546952
1033	125.062500000187	54.0208333336529	0.0339587874775781
1034	125.104166666854	54.0208333336529	0.0343560709187067
1035	125.145833333522	54.0208333336529	0.0343743319644791
1036	125.229166666857	54.0208333336529	0.034316172718008
1037	125.35416666686	54.0208333336529	0.0347689148097128
1038	125.395833333527	54.0208333336529	0.0347695407486408
1039	125.437500000195	54.0208333336529	0.0343569713070133
1040	125.479166666862	54.0208333336529	0.0342053328397701
1041	125.52083333353	54.0208333336529	0.0338882982287452
1042	125.562500000197	54.0208333336529	0.0334216428429268
1043	125.645833333532	54.0208333336529	0.0333930360395205
1044	125.729166666867	54.0208333336529	0.0328803127176397
1045	120.104166666751	53.9791666669854	0.0272107572797041
1046	120.145833333419	53.9791666669854	0.0262370036801979
1047	120.187500000086	53.9791666669854	0.0267005748411008
1048	120.229166666754	53.9791666669854	0.0272962824563537
1049	120.270833333421	53.9791666669854	0.0273474916915731
1050	120.354166666756	53.9791666669854	0.0254802214768334
1051	120.479166666759	53.9791666669854	0.0268361023066436
1052	120.520833333427	53.9791666669854	0.0264205935363637
1053	120.562500000094	53.9791666669854	0.0259952939576812
1054	120.604166666762	53.9791666669854	0.0272843634765106
1055	120.645833333429	53.9791666669854	0.0278277619224389
1056	120.687500000097	53.9791666669854	0.0300131294244208
1057	120.729166666764	53.9791666669854	0.0304923648332455
1058	120.770833333432	53.9791666669854	0.0294028207413499
1059	120.812500000099	53.9791666669854	0.0282822473156081
1060	120.895833333434	53.9791666669854	0.0274886419497459
1061	120.937500000102	53.9791666669854	0.0274249230945008
1062	120.979166666769	53.9791666669854	0.0282933036631053
1063	121.020833333437	53.9791666669854	0.0277499282418947
1064	121.062500000104	53.9791666669854	0.0278647750476291
1065	121.104166666772	53.9791666669854	0.0278081340978118
1066	121.145833333439	53.9791666669854	0.0304000465534546
1067	121.187500000107	53.9791666669854	0.0302701790702122
1068	121.270833333442	53.9791666669854	0.0302451127570901
1069	121.31250000011	53.9791666669854	0.0278503211170452
1070	121.354166666777	53.9791666669854	0.0273417636980179
1071	121.395833333445	53.9791666669854	0.0277532061280219
1072	121.437500000112	53.9791666669854	0.0272130590465518
1073	121.47916666678	53.9791666669854	0.0273970289590411
1074	121.520833333447	53.9791666669854	0.0305901529311046
1075	121.562500000115	53.9791666669854	0.0313251784172409
1076	121.604166666782	53.9791666669854	0.0313767877194509
1077	121.64583333345	53.9791666669854	0.029834125690839
1078	121.729166666785	53.9791666669854	0.0324940953775958
1079	121.770833333452	53.9791666669854	0.0323563170860622
1080	121.81250000012	53.9791666669854	0.0316878607646478
1081	121.854166666787	53.9791666669854	0.033742297048032
1082	121.895833333455	53.9791666669854	0.0338691817806503
1083	121.97916666679	53.9791666669854	0.0349981948558648
1084	122.020833333457	53.9791666669854	0.0334585771508243
1085	122.062500000125	53.9791666669854	0.0322284510054401
1086	122.14583333346	53.9791666669854	0.0336092182720253
1087	122.187500000128	53.9791666669854	0.0336045532112541
1088	122.229166666795	53.9791666669854	0.0336423465082353
1089	122.270833333463	53.9791666669854	0.0331034686524846
1090	122.31250000013	53.9791666669854	0.033221185327046
1091	122.354166666798	53.9791666669854	0.0324674422563685
1092	122.395833333465	53.9791666669854	0.0334312111112796
1093	122.437500000133	53.9791666669854	0.0324351411833698
1094	122.4791666668	53.9791666669854	0.0320614992469255
1095	122.562500000135	53.9791666669854	0.0320931439848682
1096	122.604166666803	53.9791666669854	0.0321254759779627
1097	122.64583333347	53.9791666669854	0.033252006731821
1098	122.687500000138	53.9791666669854	0.0333739732184594
1099	122.729166666805	53.9791666669854	0.0333531774482949
1100	122.81250000014	53.9791666669854	0.0328849495746217
1101	122.854166666808	53.9791666669854	0.0331620538579633
1102	122.895833333476	53.9791666669854	0.0325816597326234
1103	122.937500000143	53.9791666669854	0.0321008749410248
1104	122.979166666811	53.9791666669854	0.0312606656828621
1105	123.020833333478	53.9791666669854	0.0312275247762222
1106	123.062500000146	53.9791666669854	0.0320777196983527
1107	123.104166666813	53.9791666669854	0.0319032771506009
1108	123.145833333481	53.9791666669854	0.0319574395760024
1109	123.229166666816	53.9791666669854	0.0318502310034677
1110	123.270833333483	53.9791666669854	0.0330169169544157
1111	123.312500000151	53.9791666669854	0.0338083213470646
1112	123.354166666818	53.9791666669854	0.0341796705961602
1113	123.395833333486	53.9791666669854	0.0326706203975917
1114	123.437500000153	53.9791666669854	0.0315361858793141
1115	123.479166666821	53.9791666669854	0.0316137645561027
1116	123.520833333488	53.9791666669854	0.0323251864938496
1117	123.562500000156	53.9791666669854	0.0310492359942609
1118	123.604166666823	53.9791666669854	0.0299488966839383
1119	123.687500000158	53.9791666669854	0.0323992292446638
1120	123.729166666826	53.9791666669854	0.0329968418261914
1121	123.770833333494	53.9791666669854	0.0324169993920326
1122	123.812500000161	53.9791666669854	0.0322038398842209
1123	123.854166666829	53.9791666669854	0.0331070317856029
1124	123.895833333496	53.9791666669854	0.0338798203023676
1125	123.937500000164	53.9791666669854	0.0339388208899249
1126	123.979166666831	53.9791666669854	0.0329321575340659
1127	124.020833333499	53.9791666669854	0.0323471141961914
1128	124.062500000166	53.9791666669854	0.0313307132736792
1129	124.104166666834	53.9791666669854	0.0321765570361108
1130	124.145833333501	53.9791666669854	0.0316402751157528
1131	124.187500000169	53.9791666669854	0.031205806494827
1132	124.229166666836	53.9791666669854	0.0313931329985794
1133	124.270833333504	53.9791666669854	0.0310960434497731
1134	124.312500000171	53.9791666669854	0.029693641182588
1135	124.354166666839	53.9791666669854	0.0303191977612463
1136	124.395833333506	53.9791666669854	0.0295967713535047
1137	124.437500000174	53.9791666669854	0.0276488570683349
1138	124.520833333509	53.9791666669854	0.029612978364169
1139	124.562500000177	53.9791666669854	0.030175673183018
1140	124.604166666844	53.9791666669854	0.0304189834778002
1141	124.645833333512	53.9791666669854	0.0306806616845197
1142	124.687500000179	53.9791666669854	0.0312321062207777
1143	124.729166666847	53.9791666669854	0.0318340039388756
1144	124.770833333514	53.9791666669854	0.0327828938592971
1145	124.812500000182	53.9791666669854	0.032768711255721
1146	124.854166666849	53.9791666669854	0.0325603576512507
1147	124.895833333517	53.9791666669854	0.0342837888782567
1148	124.937500000184	53.9791666669854	0.0343174169011099
1149	124.979166666852	53.9791666669854	0.0335275045498083
1150	125.020833333519	53.9791666669854	0.0334401788144974
1151	125.062500000187	53.9791666669854	0.0333536259905921
1152	125.104166666854	53.9791666669854	0.0337221450102581
1153	125.187500000189	53.9791666669854	0.0351028838914906
1154	125.229166666857	53.9791666669854	0.0344447923319141
1155	125.312500000192	53.9791666669854	0.0350919737980368
1156	125.35416666686	53.9791666669854	0.0350593599590611
1157	125.395833333527	53.9791666669854	0.0346667357171533
1158	125.437500000195	53.9791666669854	0.0342162295653909
1159	125.479166666862	53.9791666669854	0.0338046279062167
1160	125.562500000197	53.9791666669854	0.0334166055797835
1161	125.604166666865	53.9791666669854	0.0334400502736098
1162	125.645833333532	53.9791666669854	0.0338607265517496
1163	125.6875000002	53.9791666669854	0.0343059020359817
1164	125.729166666867	53.9791666669854	0.0344130520084852
1165	125.770833333535	53.9791666669854	0.0340332646141944
1166	125.812500000202	53.9791666669854	0.0340110781837871
1167	125.85416666687	53.9791666669854	0.0345158963672671
1168	125.895833333537	53.9791666669854	0.0350384249170763
1169	120.062500000084	53.9375000003178	0.0284715561043053
1170	120.104166666751	53.9375000003178	0.0271636739486273
1171	120.145833333419	53.9375000003178	0.0262354597975301
1172	120.187500000086	53.9375000003178	0.027439072963242
1173	120.229166666754	53.9375000003178	0.0271950087694411
1174	120.270833333421	53.9375000003178	0.0264809796074672
1175	120.312500000089	53.9375000003178	0.0265071405377399
1176	120.354166666756	53.9375000003178	0.0265692403270663
1177	120.395833333424	53.9375000003178	0.0270779032061297
1178	120.437500000091	53.9375000003178	0.0281604014942729
1179	120.479166666759	53.9375000003178	0.02766187890528
1180	120.520833333427	53.9375000003178	0.0279559538075498
1181	120.562500000094	53.9375000003178	0.0276926023306081
1182	120.645833333429	53.9375000003178	0.0282114793113216
1183	120.687500000097	53.9375000003178	0.0280760777901501
1184	120.729166666764	53.9375000003178	0.0302629366894439
1185	120.770833333432	53.9375000003178	0.0304047380659182
1186	120.812500000099	53.9375000003178	0.0277300443450202
1187	120.854166666767	53.9375000003178	0.0274089816962966
1188	120.895833333434	53.9375000003178	0.0273411343809926
1189	120.937500000102	53.9375000003178	0.0291564743283392
1190	120.979166666769	53.9375000003178	0.0274130646426486
1191	121.020833333437	53.9375000003178	0.0298562767206121
1192	121.062500000104	53.9375000003178	0.0273454513182888
1193	121.104166666772	53.9375000003178	0.0306525728956054
1194	121.145833333439	53.9375000003178	0.0303762329838043
1195	121.187500000107	53.9375000003178	0.0303209442410483
1196	121.229166666774	53.9375000003178	0.0302619903834056
1197	121.270833333442	53.9375000003178	0.0276065809581611
1198	121.31250000011	53.9375000003178	0.0270183948942098
1199	121.354166666777	53.9375000003178	0.0271821361561803
1200	121.395833333445	53.9375000003178	0.0270451850205666
1201	121.437500000112	53.9375000003178	0.0292957319104608
1202	121.520833333447	53.9375000003178	0.0291308655455622
1203	121.604166666782	53.9375000003178	0.0325325460502367
1204	121.64583333345	53.9375000003178	0.0308508971455053
1205	121.687500000117	53.9375000003178	0.031944851114077
1206	121.729166666785	53.9375000003178	0.0332275857793775
1207	121.770833333452	53.9375000003178	0.0324878667213582
1208	121.81250000012	53.9375000003178	0.0325016377486985
1209	121.854166666787	53.9375000003178	0.031831832729625
1210	121.895833333455	53.9375000003178	0.0333106648467199
1211	121.937500000122	53.9375000003178	0.0348597295796504
1212	121.97916666679	53.9375000003178	0.0352755943615777
1213	122.020833333457	53.9375000003178	0.0336911894393444
1214	122.062500000125	53.9375000003178	0.0336579253269882
1215	122.104166666793	53.9375000003178	0.033308336029379
1216	122.14583333346	53.9375000003178	0.0336907681080992
1217	122.187500000128	53.9375000003178	0.031987457870616
1218	122.229166666795	53.9375000003178	0.0334000051840155
1219	122.270833333463	53.9375000003178	0.0331476156823573
1220	122.31250000013	53.9375000003178	0.0331184531136276
1221	122.354166666798	53.9375000003178	0.0323809091978598
1222	122.395833333465	53.9375000003178	0.0332004081936803
1223	122.437500000133	53.9375000003178	0.0322875276413656
1224	122.4791666668	53.9375000003178	0.0319802629207049
1225	122.520833333468	53.9375000003178	0.0317595325010251
1226	122.562500000135	53.9375000003178	0.0312027233660532
1227	122.604166666803	53.9375000003178	0.0313657556073124
1228	122.64583333347	53.9375000003178	0.0320027131539772
1229	122.687500000138	53.9375000003178	0.0332479779771799
1230	122.729166666805	53.9375000003178	0.0336496769431616
1231	122.770833333473	53.9375000003178	0.033195853632301
1232	122.81250000014	53.9375000003178	0.0336318841291322
1233	122.895833333476	53.9375000003178	0.0309216065576752
1234	122.937500000143	53.9375000003178	0.0311367319260263
1235	122.979166666811	53.9375000003178	0.0309419115654366
1236	123.020833333478	53.9375000003178	0.0312692505382452
1237	123.062500000146	53.9375000003178	0.032264133260198
1238	123.104166666813	53.9375000003178	0.0319990043262578
1239	123.145833333481	53.9375000003178	0.0312478193877199
1240	123.187500000148	53.9375000003178	0.0318316745127939
1241	123.229166666816	53.9375000003178	0.0327646428115625
1242	123.312500000151	53.9375000003178	0.0346061437766868
1243	123.354166666818	53.9375000003178	0.0338002915912221
1244	123.395833333486	53.9375000003178	0.0315769606336088
1245	123.437500000153	53.9375000003178	0.0315518640964157
1246	123.479166666821	53.9375000003178	0.0330972743871353
1247	123.520833333488	53.9375000003178	0.0314273807785851
1248	123.562500000156	53.9375000003178	0.0323099669001161
1249	123.604166666823	53.9375000003178	0.0315551958099255
1250	123.645833333491	53.9375000003178	0.029802372835366
1251	123.687500000158	53.9375000003178	0.0311689470479382
1252	123.729166666826	53.9375000003178	0.0319209883767798
1253	123.770833333494	53.9375000003178	0.0334973054025522
1254	123.812500000161	53.9375000003178	0.033987221963372
1255	123.854166666829	53.9375000003178	0.0330465048966039
1256	123.895833333496	53.9375000003178	0.0327474829027179
1257	123.937500000164	53.9375000003178	0.0324275967003633
1258	123.979166666831	53.9375000003178	0.0311817594931348
1259	124.020833333499	53.9375000003178	0.0299325957986617
1260	124.062500000166	53.9375000003178	0.0315554097597604
1261	124.104166666834	53.9375000003178	0.031686089289602
1262	124.145833333501	53.9375000003178	0.0301198120217297
1263	124.187500000169	53.9375000003178	0.0300115489602123
1264	124.229166666836	53.9375000003178	0.0314003639801682
1265	124.270833333504	53.9375000003178	0.0313505710680218
1266	124.312500000171	53.9375000003178	0.0301310782400228
1267	124.354166666839	53.9375000003178	0.0299642948981703
1268	124.395833333506	53.9375000003178	0.0289124342747653
1269	124.437500000174	53.9375000003178	0.0275399517483578
1270	124.479166666841	53.9375000003178	0.0296658891089274
1271	124.520833333509	53.9375000003178	0.0306626457459646
1272	124.562500000177	53.9375000003178	0.030573903168698
1273	124.604166666844	53.9375000003178	0.0306128611539175
1274	124.645833333512	53.9375000003178	0.0315739666572291
1275	124.687500000179	53.9375000003178	0.0318226618310496
1276	124.729166666847	53.9375000003178	0.032735793015528
1277	124.770833333514	53.9375000003178	0.0326287186216885
1278	124.812500000182	53.9375000003178	0.0325562724548014
1279	124.854166666849	53.9375000003178	0.0324639657815928
1280	124.937500000184	53.9375000003178	0.0335619945940802
1281	125.020833333519	53.9375000003178	0.0337772242552171
1282	125.062500000187	53.9375000003178	0.0338433563381046
1283	125.104166666854	53.9375000003178	0.0343998123770881
1284	125.145833333522	53.9375000003178	0.0351713964547647
1285	125.187500000189	53.9375000003178	0.0354871887833961
1286	125.229166666857	53.9375000003178	0.0350495887027645
1287	125.270833333524	53.9375000003178	0.035125672289474
1288	125.312500000192	53.9375000003178	0.0350731620404724
1289	125.35416666686	53.9375000003178	0.0347476846235537
1290	125.395833333527	53.9375000003178	0.0348889833752646
1291	125.437500000195	53.9375000003178	0.0341088774053687
1292	125.479166666862	53.9375000003178	0.0337324193480974
1293	125.52083333353	53.9375000003178	0.0338421276999308
1294	125.562500000197	53.9375000003178	0.0345745811688173
1295	125.604166666865	53.9375000003178	0.0346678941293419
1296	125.645833333532	53.9375000003178	0.0343018743970245
1297	125.6875000002	53.9375000003178	0.0351034569698089
1298	125.729166666867	53.9375000003178	0.0350383701618139
1299	125.770833333535	53.9375000003178	0.0349384481405703
1300	125.812500000202	53.9375000003178	0.0350891628180016
1301	125.85416666687	53.9375000003178	0.0350682879201826
1302	125.895833333537	53.9375000003178	0.0349293924787589
1303	125.937500000205	53.9375000003178	0.0355077260131421
1304	125.979166666872	53.9375000003178	0.0355175125178954
1305	126.02083333354	53.9375000003178	0.0350919633877914
1306	120.062500000084	53.8958333336503	0.0276224598061527
1307	120.104166666751	53.8958333336503	0.0287951218654127
1308	120.145833333419	53.8958333336503	0.027924224813553
1309	120.187500000086	53.8958333336503	0.0263566453930448
1310	120.229166666754	53.8958333336503	0.0249904730297391
1311	120.270833333421	53.8958333336503	0.0257345809871014
1312	120.312500000089	53.8958333336503	0.0254982765375383
1313	120.354166666756	53.8958333336503	0.0253850919511782
1314	120.395833333424	53.8958333336503	0.0263916577833714
1315	120.437500000091	53.8958333336503	0.0280545935580862
1316	120.479166666759	53.8958333336503	0.027794735977476
1317	120.520833333427	53.8958333336503	0.0274064616784451
1318	120.562500000094	53.8958333336503	0.0281452006990501
1319	120.604166666762	53.8958333336503	0.0280255047190542
1320	120.687500000097	53.8958333336503	0.0277885984316903
1321	120.729166666764	53.8958333336503	0.0271875877342469
1322	120.812500000099	53.8958333336503	0.0298729363104374
1323	120.854166666767	53.8958333336503	0.0301019073608676
1324	120.895833333434	53.8958333336503	0.0303444137754199
1325	120.979166666769	53.8958333336503	0.0314005106881262
1326	121.020833333437	53.8958333336503	0.0311547710525363
1327	121.104166666772	53.8958333336503	0.0301443393475648
1328	121.145833333439	53.8958333336503	0.0271081657512512
1329	121.187500000107	53.8958333336503	0.0278019430495616
1330	121.229166666774	53.8958333336503	0.0276016725687026
1331	121.270833333442	53.8958333336503	0.0273938283686534
1332	121.31250000011	53.8958333336503	0.0282369097469084
1333	121.354166666777	53.8958333336503	0.0272050953546849
1334	121.395833333445	53.8958333336503	0.0293827961755201
1335	121.437500000112	53.8958333336503	0.0312653485714574
1336	121.47916666678	53.8958333336503	0.0302539984457478
1337	121.520833333447	53.8958333336503	0.0309336761013108
1338	121.562500000115	53.8958333336503	0.0325587555448238
1339	121.604166666782	53.8958333336503	0.0328771167616057
1340	121.64583333345	53.8958333336503	0.0325930527554375
1341	121.687500000117	53.8958333336503	0.0331797626879342
1342	121.729166666785	53.8958333336503	0.0331715722402608
1343	121.770833333452	53.8958333336503	0.0332971760589957
1344	121.81250000012	53.8958333336503	0.0336728066275715
1345	121.854166666787	53.8958333336503	0.0336901449897903
1346	121.895833333455	53.8958333336503	0.0334221279833405
1347	121.937500000122	53.8958333336503	0.0337402206612619
1348	121.97916666679	53.8958333336503	0.0340876991264884
1349	122.020833333457	53.8958333336503	0.0344697849593746
1350	122.062500000125	53.8958333336503	0.0340840461392773
1351	122.104166666793	53.8958333336503	0.0336463773319901
1352	122.14583333346	53.8958333336503	0.0336745993648873
1353	122.187500000128	53.8958333336503	0.033700902455735
1354	122.229166666795	53.8958333336503	0.0337206395950358
1355	122.270833333463	53.8958333336503	0.0334757055288119
1356	122.31250000013	53.8958333336503	0.0331422461520899
1357	122.354166666798	53.8958333336503	0.0340427639943494
1358	122.395833333465	53.8958333336503	0.0340806593314778
1359	122.437500000133	53.8958333336503	0.0334911915748621
1360	122.4791666668	53.8958333336503	0.0319807225040822
1361	122.520833333468	53.8958333336503	0.0313209015077005
1362	122.562500000135	53.8958333336503	0.0315060786369271
1363	122.64583333347	53.8958333336503	0.0316237119012367
1364	122.729166666805	53.8958333336503	0.0321086749379994
1365	122.770833333473	53.8958333336503	0.0341230669568688
1366	122.81250000014	53.8958333336503	0.0336459071660587
1367	122.937500000143	53.8958333336503	0.0323398648826329
1368	122.979166666811	53.8958333336503	0.0312243829942038
1369	123.020833333478	53.8958333336503	0.0321388580130049
1370	123.062500000146	53.8958333336503	0.0328832231926022
1371	123.104166666813	53.8958333336503	0.0319368112649498
1372	123.145833333481	53.8958333336503	0.0324955935600908
1373	123.187500000148	53.8958333336503	0.0324404166478728
1374	123.229166666816	53.8958333336503	0.0323648272001778
1375	123.270833333483	53.8958333336503	0.0318361990208371
1376	123.312500000151	53.8958333336503	0.0337673146313497
1377	123.354166666818	53.8958333336503	0.0349277254670162
1378	123.395833333486	53.8958333336503	0.0342865995287705
1379	123.437500000153	53.8958333336503	0.0330722923200407
1380	123.479166666821	53.8958333336503	0.0336370624525906
1381	123.520833333488	53.8958333336503	0.0336364565671493
1382	123.562500000156	53.8958333336503	0.0332773886172582
1383	123.604166666823	53.8958333336503	0.0322900892121685
1384	123.645833333491	53.8958333336503	0.03151250439461
1385	123.687500000158	53.8958333336503	0.0321325826462355
1386	123.729166666826	53.8958333336503	0.0332319933810303
1387	123.770833333494	53.8958333336503	0.033475688565969
1388	123.812500000161	53.8958333336503	0.0344159705599488
1389	123.854166666829	53.8958333336503	0.0335834194497976
1390	123.895833333496	53.8958333336503	0.0331813495928346
1391	123.937500000164	53.8958333336503	0.033298527671564
1392	123.979166666831	53.8958333336503	0.0314996594167156
1393	124.020833333499	53.8958333336503	0.029905225089162
1394	124.062500000166	53.8958333336503	0.0304148778536089
1395	124.104166666834	53.8958333336503	0.0300243737561892
1396	124.145833333501	53.8958333336503	0.0302231527351914
1397	124.187500000169	53.8958333336503	0.0299442107733032
1398	124.229166666836	53.8958333336503	0.030054627241396
1399	124.270833333504	53.8958333336503	0.0301435706844121
1400	124.312500000171	53.8958333336503	0.0294555543606634
1401	124.354166666839	53.8958333336503	0.0295515032849866
1402	124.395833333506	53.8958333336503	0.0296659693672596
1403	124.437500000174	53.8958333336503	0.0304543597568252
1404	124.479166666841	53.8958333336503	0.0303183367412438
1405	124.520833333509	53.8958333336503	0.0303760769575953
1406	124.604166666844	53.8958333336503	0.0316258067258849
1407	124.687500000179	53.8958333336503	0.0321577667301332
1408	124.729166666847	53.8958333336503	0.032501045301323
1409	124.770833333514	53.8958333336503	0.0321888332212719
1410	124.812500000182	53.8958333336503	0.0325671822033235
1411	124.854166666849	53.8958333336503	0.0323991600660449
1412	124.895833333517	53.8958333336503	0.0335885975481343
1413	124.937500000184	53.8958333336503	0.0338685121455447
1414	124.979166666852	53.8958333336503	0.0339532796926045
1415	125.020833333519	53.8958333336503	0.0347495546843656
1416	125.062500000187	53.8958333336503	0.0347697142596914
1417	125.104166666854	53.8958333336503	0.0351916920643577
1418	125.145833333522	53.8958333336503	0.0350458618007733
1419	125.187500000189	53.8958333336503	0.0342529941955926
1420	125.229166666857	53.8958333336503	0.0353679589752474
1421	125.270833333524	53.8958333336503	0.0354534553439899
1422	125.312500000192	53.8958333336503	0.0357359836327929
1423	125.35416666686	53.8958333336503	0.0355803880825293
1424	125.437500000195	53.8958333336503	0.0356306384870024
1425	125.479166666862	53.8958333336503	0.0349646607193613
1426	125.52083333353	53.8958333336503	0.0349842069864435
1427	125.562500000197	53.8958333336503	0.035148902025734
1428	125.604166666865	53.8958333336503	0.0354991358506442
1429	125.645833333532	53.8958333336503	0.0351116517812756
1430	125.6875000002	53.8958333336503	0.0353973696338753
1431	125.729166666867	53.8958333336503	0.0352938963755279
1432	125.770833333535	53.8958333336503	0.035361391327494
1433	125.812500000202	53.8958333336503	0.0352884300110245
1434	125.85416666687	53.8958333336503	0.0351181994693899
1435	125.895833333537	53.8958333336503	0.0351396342400241
1436	125.937500000205	53.8958333336503	0.0354828414774241
1437	125.979166666872	53.8958333336503	0.035402048804782
1438	126.02083333354	53.8958333336503	0.0373999765219135
1439	126.062500000207	53.8958333336503	0.0378135115893242
1440	126.104166666875	53.8958333336503	0.0361965132007312
1441	126.145833333543	53.8958333336503	0.0353634950806284
1442	120.020833333416	53.8541666669827	0.0274200713997181
1443	120.062500000084	53.8541666669827	0.0263977751996505
1444	120.104166666751	53.8541666669827	0.026153323158429
1445	120.187500000086	53.8541666669827	0.025242143030079
1446	120.229166666754	53.8541666669827	0.0258832332526569
1447	120.270833333421	53.8541666669827	0.0270387992052834
1448	120.312500000089	53.8541666669827	0.0278236120972647
1449	120.354166666756	53.8541666669827	0.0273288819819495
1450	120.395833333424	53.8541666669827	0.0273855727310945
1451	120.437500000091	53.8541666669827	0.027034745236161
1452	120.479166666759	53.8541666669827	0.0279989379270804
1453	120.562500000094	53.8541666669827	0.0279419245743762
1454	120.645833333429	53.8541666669827	0.0289621873889221
1455	120.729166666764	53.8541666669827	0.0300292844539167
1456	120.770833333432	53.8541666669827	0.0313758323409769
1457	120.812500000099	53.8541666669827	0.0303565306616314
1458	120.854166666767	53.8541666669827	0.0310804425017263
1459	120.895833333434	53.8541666669827	0.0311796090655877
1460	120.937500000102	53.8541666669827	0.0273156212324723
1461	120.979166666769	53.8541666669827	0.02758082360115
1462	121.020833333437	53.8541666669827	0.0273611049086734
1463	121.062500000104	53.8541666669827	0.0272748655474656
1464	121.104166666772	53.8541666669827	0.0272449853872138
1465	121.145833333439	53.8541666669827	0.0286120436124809
1466	121.187500000107	53.8541666669827	0.028478407357416
1467	121.229166666774	53.8541666669827	0.0276554899428678
1468	121.270833333442	53.8541666669827	0.0273519732430495
1469	121.31250000011	53.8541666669827	0.0277366342245991
1470	121.354166666777	53.8541666669827	0.0272337795107327
1471	121.437500000112	53.8541666669827	0.0321721999855514
1472	121.47916666678	53.8541666669827	0.0310567173136285
1473	121.520833333447	53.8541666669827	0.030163617505487
1474	121.562500000115	53.8541666669827	0.031430159734538
1475	121.604166666782	53.8541666669827	0.0336030410867816
1476	121.64583333345	53.8541666669827	0.0334719202405887
1477	121.687500000117	53.8541666669827	0.0335562361728472
1478	121.729166666785	53.8541666669827	0.0330606769956416
1479	121.770833333452	53.8541666669827	0.0338550418995745
1480	121.81250000012	53.8541666669827	0.0343701064351403
1481	121.854166666787	53.8541666669827	0.0333452454886119
1482	121.895833333455	53.8541666669827	0.0325527795578335
1483	121.937500000122	53.8541666669827	0.0321853149534107
1484	121.97916666679	53.8541666669827	0.0333444047637428
1485	122.020833333457	53.8541666669827	0.0336375919808965
1486	122.062500000125	53.8541666669827	0.034466665027416
1487	122.104166666793	53.8541666669827	0.0340753700905477
1488	122.14583333346	53.8541666669827	0.0336691517526008
1489	122.187500000128	53.8541666669827	0.0325129155273212
1490	122.229166666795	53.8541666669827	0.032494525189764
1491	122.270833333463	53.8541666669827	0.0335303307670705
1492	122.31250000013	53.8541666669827	0.0331197900183107
1493	122.395833333465	53.8541666669827	0.0342858767003191
1494	122.437500000133	53.8541666669827	0.0339950236018689
1495	122.4791666668	53.8541666669827	0.034209589113368
1496	122.520833333468	53.8541666669827	0.0336890219488703
1497	122.604166666803	53.8541666669827	0.0317598496461667
1498	122.687500000138	53.8541666669827	0.0337106252833391
1499	122.729166666805	53.8541666669827	0.0340962604695395
1500	122.81250000014	53.8541666669827	0.0340188987508112
1501	122.854166666808	53.8541666669827	0.0332469897031468
1502	122.895833333476	53.8541666669827	0.0328103744360566
1503	122.937500000143	53.8541666669827	0.0329515944454577
1504	122.979166666811	53.8541666669827	0.0320887236865176
1505	123.020833333478	53.8541666669827	0.032569434340182
1506	123.062500000146	53.8541666669827	0.0331804480638609
1507	123.104166666813	53.8541666669827	0.0332321326373493
1508	123.145833333481	53.8541666669827	0.0336009967788828
1509	123.187500000148	53.8541666669827	0.0339678981189249
1510	123.229166666816	53.8541666669827	0.0327633470256282
1511	123.270833333483	53.8541666669827	0.0330159606069235
1512	123.312500000151	53.8541666669827	0.0337476847588957
1513	123.354166666818	53.8541666669827	0.0349011736473234
1514	123.395833333486	53.8541666669827	0.0354869714759683
1515	123.437500000153	53.8541666669827	0.0348113777211421
1516	123.479166666821	53.8541666669827	0.0348194383584049
1517	123.520833333488	53.8541666669827	0.0336000875609801
1518	123.604166666823	53.8541666669827	0.0316506599102396
1519	123.645833333491	53.8541666669827	0.0316676671348463
1520	123.687500000158	53.8541666669827	0.0321305839258068
1521	123.729166666826	53.8541666669827	0.0332984067495242
1522	123.770833333494	53.8541666669827	0.0332248887960301
1523	123.812500000161	53.8541666669827	0.0344066836025401
1524	123.854166666829	53.8541666669827	0.0339687795951466
1525	123.937500000164	53.8541666669827	0.0312282161998964
1526	123.979166666831	53.8541666669827	0.0312947042758145
1527	124.020833333499	53.8541666669827	0.0303492064422873
1528	124.062500000166	53.8541666669827	0.029949475397532
1529	124.104166666834	53.8541666669827	0.0301890948556953
1530	124.145833333501	53.8541666669827	0.030204558117827
1531	124.187500000169	53.8541666669827	0.0293505914915276
1532	124.229166666836	53.8541666669827	0.0294773166626438
1533	124.270833333504	53.8541666669827	0.0297441144788557
1534	124.312500000171	53.8541666669827	0.0307164179002234
1535	124.354166666839	53.8541666669827	0.0303952941735973
1536	124.395833333506	53.8541666669827	0.0310922756825414
1537	124.437500000174	53.8541666669827	0.031569062001476
1538	124.520833333509	53.8541666669827	0.0316595031893414
1539	124.562500000177	53.8541666669827	0.0321862768324441
1540	124.604166666844	53.8541666669827	0.0323675828301389
1541	124.645833333512	53.8541666669827	0.0333438006727174
1542	124.687500000179	53.8541666669827	0.033422528448643
1543	124.729166666847	53.8541666669827	0.0321725492738085
1544	124.812500000182	53.8541666669827	0.0324052734447438
1545	124.895833333517	53.8541666669827	0.0339037180275278
1546	124.979166666852	53.8541666669827	0.034402206107848
1547	125.020833333519	53.8541666669827	0.0340119588163454
1548	125.062500000187	53.8541666669827	0.034026525290928
1549	125.104166666854	53.8541666669827	0.0338595202716873
1550	125.145833333522	53.8541666669827	0.0342524541983113
1551	125.187500000189	53.8541666669827	0.034994938741495
1552	125.229166666857	53.8541666669827	0.0341672139969983
1553	125.270833333524	53.8541666669827	0.0341660526252851
1554	125.312500000192	53.8541666669827	0.035376798810972
1555	125.35416666686	53.8541666669827	0.0359513827032289
1556	125.395833333527	53.8541666669827	0.0358515327015422
1557	125.479166666862	53.8541666669827	0.0378705414020037
1558	125.52083333353	53.8541666669827	0.0378861737859251
1559	125.562500000197	53.8541666669827	0.0366642950443758
1560	125.604166666865	53.8541666669827	0.0367315467431165
1561	125.645833333532	53.8541666669827	0.0362537946754164
1562	125.6875000002	53.8541666669827	0.0362158337552785
1563	125.770833333535	53.8541666669827	0.03517943147023
1564	125.812500000202	53.8541666669827	0.0352080676085907
1565	125.85416666687	53.8541666669827	0.0349708185440647
1566	125.895833333537	53.8541666669827	0.0353182566853166
1567	125.937500000205	53.8541666669827	0.035437358474557
1568	125.979166666872	53.8541666669827	0.0350309961985055
1569	126.02083333354	53.8541666669827	0.0358178077694965
1570	126.062500000207	53.8541666669827	0.037406579629027
1571	126.104166666875	53.8541666669827	0.0384669077780442
1572	126.145833333543	53.8541666669827	0.0361555261136141
1573	126.18750000021	53.8541666669827	0.0361690186405372
1574	126.229166666878	53.8541666669827	0.0353481470846759
1575	126.270833333545	53.8541666669827	0.0361831108123646
1576	120.020833333416	53.8125000003152	0.0278389812256158
1577	120.062500000084	53.8125000003152	0.0273595238513655
1578	120.104166666751	53.8125000003152	0.0269113250408782
1579	120.187500000086	53.8125000003152	0.0284302412658963
1580	120.270833333421	53.8125000003152	0.0278632642582997
1581	120.312500000089	53.8125000003152	0.028118915225025
1582	120.354166666756	53.8125000003152	0.0285506602260354
1583	120.395833333424	53.8125000003152	0.0277298659269799
1584	120.437500000091	53.8125000003152	0.0279561938834173
1585	120.479166666759	53.8125000003152	0.0277628883196388
1586	120.520833333427	53.8125000003152	0.0278738815488631
1587	120.562500000094	53.8125000003152	0.0282711510942902
1588	120.604166666762	53.8125000003152	0.0278160553943318
1589	120.645833333429	53.8125000003152	0.0275237055428874
1590	120.687500000097	53.8125000003152	0.027624839547763
1591	120.729166666764	53.8125000003152	0.0303779769674741
1592	120.770833333432	53.8125000003152	0.0301854788953239
1593	120.812500000099	53.8125000003152	0.0275760640953717
1594	120.854166666767	53.8125000003152	0.0271878816253527
1595	120.895833333434	53.8125000003152	0.0301024891277021
1596	120.937500000102	53.8125000003152	0.0310643984255591
1597	120.979166666769	53.8125000003152	0.0297175217658274
1598	121.020833333437	53.8125000003152	0.0296772586493457
1599	121.062500000104	53.8125000003152	0.0270939965096779
1600	121.104166666772	53.8125000003152	0.0270249187234648
1601	121.187500000107	53.8125000003152	0.0273228980800024
1602	121.229166666774	53.8125000003152	0.0300944516992386
1603	121.354166666777	53.8125000003152	0.0302049060464026
1604	121.395833333445	53.8125000003152	0.031384891667008
1605	121.437500000112	53.8125000003152	0.0321993731801314
1606	121.47916666678	53.8125000003152	0.0322404694712081
1607	121.520833333447	53.8125000003152	0.0313458133939613
1608	121.562500000115	53.8125000003152	0.0316761285300218
1609	121.604166666782	53.8125000003152	0.0312343940328614
1610	121.64583333345	53.8125000003152	0.0320058091614292
1611	121.687500000117	53.8125000003152	0.0331270709561014
1612	121.729166666785	53.8125000003152	0.0342780341512419
1613	121.770833333452	53.8125000003152	0.0343793793810874
1614	121.81250000012	53.8125000003152	0.0338845958800698
1615	121.854166666787	53.8125000003152	0.0335706613013854
1616	121.895833333455	53.8125000003152	0.033666464485604
1617	121.937500000122	53.8125000003152	0.0320549085440712
1618	122.020833333457	53.8125000003152	0.0340629902332268
1619	122.062500000125	53.8125000003152	0.0336323604335139
1620	122.104166666793	53.8125000003152	0.0339403296592002
1621	122.187500000128	53.8125000003152	0.033731768058766
1622	122.229166666795	53.8125000003152	0.0324376971499772
1623	122.270833333463	53.8125000003152	0.0332130261976794
1624	122.31250000013	53.8125000003152	0.0335445214334149
1625	122.354166666798	53.8125000003152	0.0334382994225189
1626	122.395833333465	53.8125000003152	0.0342547106426963
1627	122.437500000133	53.8125000003152	0.0338797577250165
1628	122.4791666668	53.8125000003152	0.0320050805762356
1629	122.520833333468	53.8125000003152	0.0312808417813388
1630	122.562500000135	53.8125000003152	0.0313896311644179
1631	122.604166666803	53.8125000003152	0.0329922301868491
1632	122.64583333347	53.8125000003152	0.0319305947889158
1633	122.687500000138	53.8125000003152	0.0331908669216702
1634	122.729166666805	53.8125000003152	0.0339533263517559
1635	122.770833333473	53.8125000003152	0.0346734953301347
1636	122.81250000014	53.8125000003152	0.0340317301966682
1637	122.895833333476	53.8125000003152	0.0327490692655168
1638	122.937500000143	53.8125000003152	0.0318256620160906
1639	122.979166666811	53.8125000003152	0.0320249112370516
1640	123.020833333478	53.8125000003152	0.0318587936714548
1641	123.062500000146	53.8125000003152	0.0328912440833752
1642	123.104166666813	53.8125000003152	0.0318066286011067
1643	123.145833333481	53.8125000003152	0.0330755269059359
1644	123.187500000148	53.8125000003152	0.0338996615172004
1645	123.229166666816	53.8125000003152	0.0338655228487161
1646	123.270833333483	53.8125000003152	0.0338234839319168
1647	123.312500000151	53.8125000003152	0.033830962673087
1648	123.354166666818	53.8125000003152	0.0349767165288551
1649	123.395833333486	53.8125000003152	0.03533278170387
1650	123.437500000153	53.8125000003152	0.0347775014228856
1651	123.479166666821	53.8125000003152	0.0336473994125973
1652	123.520833333488	53.8125000003152	0.0330427910247941
1653	123.562500000156	53.8125000003152	0.0321231661514038
1654	123.604166666823	53.8125000003152	0.032042422863451
1655	123.645833333491	53.8125000003152	0.0320964441890162
1656	123.687500000158	53.8125000003152	0.031615796920589
1657	123.729166666826	53.8125000003152	0.0324173602569484
1658	123.770833333494	53.8125000003152	0.0332878755008021
1659	123.812500000161	53.8125000003152	0.0347659628548728
1660	123.854166666829	53.8125000003152	0.0340630937249767
1661	123.895833333496	53.8125000003152	0.0324358838367789
1662	123.937500000164	53.8125000003152	0.0317515637317179
1663	123.979166666831	53.8125000003152	0.0315502430648859
1664	124.020833333499	53.8125000003152	0.0319799085738294
1665	124.062500000166	53.8125000003152	0.0328882304002124
1666	124.104166666834	53.8125000003152	0.0324682243401998
1667	124.145833333501	53.8125000003152	0.0311986597788586
1668	124.187500000169	53.8125000003152	0.0301748849955658
1669	124.229166666836	53.8125000003152	0.0295477302752201
1670	124.270833333504	53.8125000003152	0.0295335481424545
1671	124.312500000171	53.8125000003152	0.0299589611044053
1672	124.354166666839	53.8125000003152	0.0301860150819022
1673	124.395833333506	53.8125000003152	0.0315187627863902
1674	124.437500000174	53.8125000003152	0.0315919584160895
1675	124.479166666841	53.8125000003152	0.0321272975110688
1676	124.520833333509	53.8125000003152	0.0324788930184322
1677	124.562500000177	53.8125000003152	0.031920891396231
1678	124.604166666844	53.8125000003152	0.0322512768145451
1679	124.645833333512	53.8125000003152	0.0318556529186592
1680	124.687500000179	53.8125000003152	0.0322130141998432
1681	124.729166666847	53.8125000003152	0.0315743184659804
1682	124.770833333514	53.8125000003152	0.0313454242231347
1683	124.812500000182	53.8125000003152	0.0319498122009582
1684	124.895833333517	53.8125000003152	0.0333730759344429
1685	124.937500000184	53.8125000003152	0.0330127036739022
1686	124.979166666852	53.8125000003152	0.0343894926367753
1687	125.020833333519	53.8125000003152	0.0338895972050844
1688	125.104166666854	53.8125000003152	0.0337361064042625
1689	125.145833333522	53.8125000003152	0.0342784249144642
1690	125.187500000189	53.8125000003152	0.0341700967114766
1691	125.229166666857	53.8125000003152	0.0341510861923279
1692	125.270833333524	53.8125000003152	0.0349563404569552
1693	125.312500000192	53.8125000003152	0.0356912501188493
1694	125.35416666686	53.8125000003152	0.0356082280627629
1695	125.395833333527	53.8125000003152	0.0358924039824232
1696	125.437500000195	53.8125000003152	0.0362120333489043
1697	125.479166666862	53.8125000003152	0.0378363041624021
1698	125.52083333353	53.8125000003152	0.0362453508873118
1699	125.562500000197	53.8125000003152	0.0354570193158515
1700	125.604166666865	53.8125000003152	0.0355569763945842
1701	125.645833333532	53.8125000003152	0.0354125762318865
1702	125.6875000002	53.8125000003152	0.0362077806571722
1703	125.729166666867	53.8125000003152	0.037815575970377
1704	125.770833333535	53.8125000003152	0.0385800591535513
1705	125.812500000202	53.8125000003152	0.0381811602184794
1706	125.85416666687	53.8125000003152	0.0385165562012014
1707	125.895833333537	53.8125000003152	0.0361927066125573
1708	125.937500000205	53.8125000003152	0.0350928907750655
1709	125.979166666872	53.8125000003152	0.0351062489845083
1710	126.02083333354	53.8125000003152	0.0363464704035833
1711	126.062500000207	53.8125000003152	0.0375221583515769
1712	126.104166666875	53.8125000003152	0.0381099118178563
1713	126.145833333543	53.8125000003152	0.0383855704114604
1714	126.18750000021	53.8125000003152	0.0375847622018011
1715	126.229166666878	53.8125000003152	0.0373703959258271
1716	126.270833333545	53.8125000003152	0.0357390011026226
1717	126.312500000213	53.8125000003152	0.0372238921430891
1718	126.35416666688	53.8125000003152	0.0384383738840822
1719	126.395833333548	53.8125000003152	0.0391332924904992
1720	126.437500000215	53.8125000003152	0.0390587755200694
1721	126.479166666883	53.8125000003152	0.0376194108694993
1722	126.52083333355	53.8125000003152	0.0384662864817686
1723	120.020833333416	53.7708333336476	0.0283399207114362
1724	120.062500000084	53.7708333336476	0.0278927114597357
1725	120.145833333419	53.7708333336476	0.0281065702654914
1726	120.187500000086	53.7708333336476	0.0275776753170916
1727	120.229166666754	53.7708333336476	0.0278773387672449
1728	120.270833333421	53.7708333336476	0.0279900559489069
1729	120.312500000089	53.7708333336476	0.0277252107523288
1730	120.354166666756	53.7708333336476	0.02755295461466
1731	120.395833333424	53.7708333336476	0.0280962237973099
1732	120.479166666759	53.7708333336476	0.0277027712192205
1733	120.520833333427	53.7708333336476	0.0278210939690921
1734	120.562500000094	53.7708333336476	0.0292657892177816
1735	120.604166666762	53.7708333336476	0.0273132613176138
1736	120.645833333429	53.7708333336476	0.0301119570909912
1737	120.687500000097	53.7708333336476	0.0290803013455086
1738	120.729166666764	53.7708333336476	0.0275116893400177
1739	120.770833333432	53.7708333336476	0.0276758928791729
1740	120.812500000099	53.7708333336476	0.0293030207732036
1741	120.854166666767	53.7708333336476	0.0310152967080617
1742	120.895833333434	53.7708333336476	0.0310962238871881
1743	120.937500000102	53.7708333336476	0.0320380836621195
1744	120.979166666769	53.7708333336476	0.0310900035058899
1745	121.020833333437	53.7708333336476	0.0311329757579707
1746	121.104166666772	53.7708333336476	0.0303278963517599
1747	121.145833333439	53.7708333336476	0.0302218067194487
1748	121.187500000107	53.7708333336476	0.0298916197246426
1749	121.229166666774	53.7708333336476	0.0319687501592302
1750	121.270833333442	53.7708333336476	0.0308908398598184
1751	121.31250000011	53.7708333336476	0.0322837160855117
1752	121.354166666777	53.7708333336476	0.0333914794145233
1753	121.395833333445	53.7708333336476	0.0332619485789049
1754	121.437500000112	53.7708333336476	0.0324424988988794
1755	121.520833333447	53.7708333336476	0.0335092208611145
1756	121.562500000115	53.7708333336476	0.0331280397725967
1757	121.604166666782	53.7708333336476	0.03236303455377
1758	121.64583333345	53.7708333336476	0.033129709161749
1759	121.687500000117	53.7708333336476	0.0338637146221344
1760	121.729166666785	53.7708333336476	0.0343815997822291
1761	121.770833333452	53.7708333336476	0.0350390607676198
1762	121.81250000012	53.7708333336476	0.0342741116663212
1763	121.854166666787	53.7708333336476	0.0335136550233858
1764	121.895833333455	53.7708333336476	0.0336007474423771
1765	121.937500000122	53.7708333336476	0.0336717920594709
1766	121.97916666679	53.7708333336476	0.0336344494473833
1767	122.020833333457	53.7708333336476	0.0339868764073017
1768	122.062500000125	53.7708333336476	0.0344016865346922
1769	122.104166666793	53.7708333336476	0.0342686275563261
1770	122.14583333346	53.7708333336476	0.0350023428874787
1771	122.187500000128	53.7708333336476	0.0330308190472391
1772	122.229166666795	53.7708333336476	0.0319502827377119
1773	122.270833333463	53.7708333336476	0.0324539890264513
1774	122.31250000013	53.7708333336476	0.0322792427087437
1775	122.354166666798	53.7708333336476	0.0338605088807983
1776	122.395833333465	53.7708333336476	0.0342890143780112
1777	122.437500000133	53.7708333336476	0.0334853526215855
1778	122.4791666668	53.7708333336476	0.0328279394086948
1779	122.520833333468	53.7708333336476	0.0327151638594049
1780	122.562500000135	53.7708333336476	0.0326732948207433
1781	122.604166666803	53.7708333336476	0.0318634767819345
1782	122.64583333347	53.7708333336476	0.0335832745517804
1783	122.687500000138	53.7708333336476	0.034016943418001
1784	122.729166666805	53.7708333336476	0.0343627660958056
1785	122.770833333473	53.7708333336476	0.0350261368348028
1786	122.81250000014	53.7708333336476	0.033800829462392
1787	122.854166666808	53.7708333336476	0.0335405542735922
1788	122.937500000143	53.7708333336476	0.0323738519846298
1789	122.979166666811	53.7708333336476	0.0317777738328506
1790	123.020833333478	53.7708333336476	0.0319277793484926
1791	123.062500000146	53.7708333336476	0.0318924491087272
1792	123.104166666813	53.7708333336476	0.0332128434823251
1793	123.145833333481	53.7708333336476	0.0326266592071281
1794	123.187500000148	53.7708333336476	0.0332742612536411
1795	123.229166666816	53.7708333336476	0.0336953302761411
1796	123.312500000151	53.7708333336476	0.0344140523068568
1797	123.354166666818	53.7708333336476	0.034754258999483
1798	123.395833333486	53.7708333336476	0.0354525669273673
1799	123.437500000153	53.7708333336476	0.034310204353303
1800	123.479166666821	53.7708333336476	0.0336771868781755
1801	123.520833333488	53.7708333336476	0.0329676505073043
1802	123.562500000156	53.7708333336476	0.0328943132693709
1803	123.604166666823	53.7708333336476	0.0336021717878235
1804	123.645833333491	53.7708333336476	0.0333256812505361
1805	123.687500000158	53.7708333336476	0.0332418492532196
1806	123.729166666826	53.7708333336476	0.0335429201052032
1807	123.770833333494	53.7708333336476	0.0336117055068884
1808	123.812500000161	53.7708333336476	0.0349941874265998
1809	123.854166666829	53.7708333336476	0.0335485293104189
1810	123.895833333496	53.7708333336476	0.0321325896042224
1811	123.937500000164	53.7708333336476	0.0323788765045622
1812	123.979166666831	53.7708333336476	0.0332122258489004
1813	124.062500000166	53.7708333336476	0.0327027580716015
1814	124.104166666834	53.7708333336476	0.031720257017742
1815	124.145833333501	53.7708333336476	0.0298880599491575
1816	124.229166666836	53.7708333336476	0.0267945649342498
1817	124.270833333504	53.7708333336476	0.0292749749501582
1818	124.312500000171	53.7708333336476	0.0306428096997396
1819	124.354166666839	53.7708333336476	0.0312296553119607
1820	124.395833333506	53.7708333336476	0.0318225483831147
1821	124.479166666841	53.7708333336476	0.0325628726841004
1822	124.520833333509	53.7708333336476	0.0322350009174779
1823	124.562500000177	53.7708333336476	0.0320389802366513
1824	124.604166666844	53.7708333336476	0.0319622232567657
1825	124.645833333512	53.7708333336476	0.0322685326789219
1826	124.687500000179	53.7708333336476	0.0316641944618316
1827	124.729166666847	53.7708333336476	0.0322331631695926
1828	124.770833333514	53.7708333336476	0.0320315353896164
1829	124.812500000182	53.7708333336476	0.0337594963037963
1830	124.854166666849	53.7708333336476	0.0334231512745608
1831	124.895833333517	53.7708333336476	0.0322334068868339
1832	124.937500000184	53.7708333336476	0.033005887853583
1833	124.979166666852	53.7708333336476	0.0332955321670801
1834	125.020833333519	53.7708333336476	0.0333892490770554
1835	125.062500000187	53.7708333336476	0.0329932989164377
1836	125.104166666854	53.7708333336476	0.0330428910339923
1837	125.145833333522	53.7708333336476	0.0333880789559837
1838	125.187500000189	53.7708333336476	0.0339417601375485
1839	125.229166666857	53.7708333336476	0.0343105614806578
1840	125.395833333527	53.7708333336476	0.0358673614606927
1841	125.437500000195	53.7708333336476	0.0358046465072575
1842	125.479166666862	53.7708333336476	0.0366654416456146
1843	125.52083333353	53.7708333336476	0.0353251711959131
1844	125.562500000197	53.7708333336476	0.035127153554144
1845	125.604166666865	53.7708333336476	0.0353447995293085
1846	125.645833333532	53.7708333336476	0.0354751090264856
1847	125.6875000002	53.7708333336476	0.0354854076453264
1848	125.729166666867	53.7708333336476	0.0363156860561137
1849	125.770833333535	53.7708333336476	0.0363022555506149
1850	125.812500000202	53.7708333336476	0.0378035000852866
1851	125.85416666687	53.7708333336476	0.0391391226437447
1852	125.895833333537	53.7708333336476	0.0385692777697531
1853	125.937500000205	53.7708333336476	0.0380772250186877
1854	125.979166666872	53.7708333336476	0.0362625375709938
1855	126.02083333354	53.7708333336476	0.0358195869997151
1856	126.062500000207	53.7708333336476	0.037430735296086
1857	126.104166666875	53.7708333336476	0.0377614767041513
1858	126.145833333543	53.7708333336476	0.0385015759631208
1859	126.18750000021	53.7708333336476	0.0389911925707683
1860	126.229166666878	53.7708333336476	0.0385318061538916
1861	126.270833333545	53.7708333336476	0.0387508271768753
1862	126.312500000213	53.7708333336476	0.0387662902339409
1863	126.395833333548	53.7708333336476	0.038821647488313
1864	126.437500000215	53.7708333336476	0.0389896380172246
1865	126.479166666883	53.7708333336476	0.0386896385093824
1866	126.52083333355	53.7708333336476	0.0388690694305622
1867	126.562500000218	53.7708333336476	0.0388742608742448
1868	119.979166666749	53.7291666669801	0.0280563170104287
1869	120.020833333416	53.7291666669801	0.0284182578616417
1870	120.062500000084	53.7291666669801	0.0280492149830761
1871	120.104166666751	53.7291666669801	0.0278238492646213
1872	120.145833333419	53.7291666669801	0.0274589141557803
1873	120.187500000086	53.7291666669801	0.0281213162917965
1874	120.229166666754	53.7291666669801	0.0281123668961189
1875	120.270833333421	53.7291666669801	0.0278842355425871
1876	120.312500000089	53.7291666669801	0.0274829582956307
1877	120.354166666756	53.7291666669801	0.0291833084400308
1878	120.395833333424	53.7291666669801	0.027997130090628
1879	120.437500000091	53.7291666669801	0.027726676439458
1880	120.479166666759	53.7291666669801	0.029411255414685
1881	120.520833333427	53.7291666669801	0.0293044095146145
1882	120.562500000094	53.7291666669801	0.0295114612165974
1883	120.604166666762	53.7291666669801	0.0294453726392615
1884	120.645833333429	53.7291666669801	0.0278599438190894
1885	120.687500000097	53.7291666669801	0.0275248259620967
1886	120.729166666764	53.7291666669801	0.0276664129816344
1887	120.770833333432	53.7291666669801	0.0273524390957042
1888	120.812500000099	53.7291666669801	0.0302806529616764
1889	120.854166666767	53.7291666669801	0.0303979014543337
1890	120.937500000102	53.7291666669801	0.0296286632207816
1891	120.979166666769	53.7291666669801	0.0311841135329925
1892	121.020833333437	53.7291666669801	0.0318128742011593
1893	121.104166666772	53.7291666669801	0.031796576680774
1894	121.145833333439	53.7291666669801	0.032179289705045
1895	121.187500000107	53.7291666669801	0.0317621259628037
1896	121.270833333442	53.7291666669801	0.0328785205360363
1897	121.31250000011	53.7291666669801	0.0331727902072403
1898	121.354166666777	53.7291666669801	0.0329612860607447
1899	121.395833333445	53.7291666669801	0.0331934219605555
1900	121.437500000112	53.7291666669801	0.0342982646301319
1901	121.47916666678	53.7291666669801	0.0343087726028113
1902	121.520833333447	53.7291666669801	0.0343087677276075
1903	121.562500000115	53.7291666669801	0.0331385929613715
1904	121.604166666782	53.7291666669801	0.0334322658111662
1905	121.64583333345	53.7291666669801	0.0334960671853886
1906	121.687500000117	53.7291666669801	0.0343447343562514
1907	121.729166666785	53.7291666669801	0.0351022574531397
1908	121.770833333452	53.7291666669801	0.0342794205383111
1909	121.81250000012	53.7291666669801	0.0333953933565775
1910	121.854166666787	53.7291666669801	0.0324772714189504
1911	121.895833333455	53.7291666669801	0.0313117225101588
1912	121.937500000122	53.7291666669801	0.0303771908288685
1913	121.97916666679	53.7291666669801	0.0323336898244484
1914	122.020833333457	53.7291666669801	0.0336728213477582
1915	122.062500000125	53.7291666669801	0.0350679724029422
1916	122.104166666793	53.7291666669801	0.0349857269912703
1917	122.14583333346	53.7291666669801	0.0353496620336636
1918	122.229166666795	53.7291666669801	0.0334944887306361
1919	122.270833333463	53.7291666669801	0.0328553926013453
1920	122.31250000013	53.7291666669801	0.0324387105567946
1921	122.354166666798	53.7291666669801	0.0330258117781302
1922	122.395833333465	53.7291666669801	0.0338542928377284
1923	122.437500000133	53.7291666669801	0.0334809507788489
1924	122.4791666668	53.7291666669801	0.0339275355433649
1925	122.520833333468	53.7291666669801	0.0329746087969766
1926	122.562500000135	53.7291666669801	0.0334864634055484
1927	122.64583333347	53.7291666669801	0.0326771641115224
1928	122.687500000138	53.7291666669801	0.0333891509796185
1929	122.729166666805	53.7291666669801	0.0338752916426959
1930	122.770833333473	53.7291666669801	0.0348703511572655
1931	122.81250000014	53.7291666669801	0.0348399210828385
1932	122.854166666808	53.7291666669801	0.0337657240318594
1933	122.895833333476	53.7291666669801	0.0333005801529107
1934	122.979166666811	53.7291666669801	0.0329585538856435
1935	123.020833333478	53.7291666669801	0.0327132045197727
1936	123.062500000146	53.7291666669801	0.032708763330587
1937	123.104166666813	53.7291666669801	0.0329244893126229
1938	123.145833333481	53.7291666669801	0.0333963450055308
1939	123.187500000148	53.7291666669801	0.0338794413835488
1940	123.229166666816	53.7291666669801	0.0344871824734628
1941	123.270833333483	53.7291666669801	0.0353065148992368
1942	123.312500000151	53.7291666669801	0.0349491876213262
1943	123.354166666818	53.7291666669801	0.0347545941108418
1944	123.395833333486	53.7291666669801	0.0353651168609734
1945	123.437500000153	53.7291666669801	0.0348299580628948
1946	123.479166666821	53.7291666669801	0.0336057028730188
1947	123.520833333488	53.7291666669801	0.0332277600295759
1948	123.562500000156	53.7291666669801	0.0336409985549397
1949	123.604166666823	53.7291666669801	0.0340128307544541
1950	123.645833333491	53.7291666669801	0.0332003414676172
1951	123.687500000158	53.7291666669801	0.0329709391311545
1952	123.729166666826	53.7291666669801	0.0335296072100696
1953	123.770833333494	53.7291666669801	0.0343632081828562
1954	123.812500000161	53.7291666669801	0.0349905874112084
1955	123.854166666829	53.7291666669801	0.0350493396500444
1956	123.937500000164	53.7291666669801	0.0339145120228804
1957	123.979166666831	53.7291666669801	0.0344060669655024
1958	124.020833333499	53.7291666669801	0.0331987013321408
1959	124.062500000166	53.7291666669801	0.0317899621872841
1960	124.145833333501	53.7291666669801	0.0288633403953664
1961	124.187500000169	53.7291666669801	0.0296195220737285
1962	124.229166666836	53.7291666669801	0.02958483378384
1963	124.270833333504	53.7291666669801	0.0294817969662175
1964	124.312500000171	53.7291666669801	0.0303488272433626
1965	124.354166666839	53.7291666669801	0.0310846921833488
1966	124.437500000174	53.7291666669801	0.0323732682955019
1967	124.479166666841	53.7291666669801	0.0315404232499631
1968	124.520833333509	53.7291666669801	0.0317519322953534
1969	124.562500000177	53.7291666669801	0.0319827861794008
1970	124.604166666844	53.7291666669801	0.0319775440901989
1971	124.645833333512	53.7291666669801	0.0320808160289437
1972	124.687500000179	53.7291666669801	0.0322184886710248
1973	124.729166666847	53.7291666669801	0.0320260532787791
1974	124.770833333514	53.7291666669801	0.0332647604942585
1975	124.812500000182	53.7291666669801	0.0338247451123368
1976	124.854166666849	53.7291666669801	0.0326162136415857
1977	124.895833333517	53.7291666669801	0.0325170455755994
1978	124.937500000184	53.7291666669801	0.0334296052456271
1979	125.020833333519	53.7291666669801	0.0322122008903608
1980	125.062500000187	53.7291666669801	0.0327545047766025
1981	125.104166666854	53.7291666669801	0.033394495646396
1982	125.187500000189	53.7291666669801	0.034347619404265
1983	125.229166666857	53.7291666669801	0.0345997851124284
1984	125.270833333524	53.7291666669801	0.0348551622641563
1985	125.312500000192	53.7291666669801	0.0349411899962626
1986	125.35416666686	53.7291666669801	0.0349433753868567
1987	125.395833333527	53.7291666669801	0.0351619346358692
1988	125.437500000195	53.7291666669801	0.0357739292187847
1989	125.479166666862	53.7291666669801	0.0362087070314748
1990	125.52083333353	53.7291666669801	0.0355272151964632
1991	125.562500000197	53.7291666669801	0.0352926736435488
1992	125.645833333532	53.7291666669801	0.0353677676371881
1993	125.6875000002	53.7291666669801	0.035917712906774
1994	125.729166666867	53.7291666669801	0.0375010421630484
1995	125.770833333535	53.7291666669801	0.0377673722491426
1996	125.812500000202	53.7291666669801	0.0385684773803405
1997	125.85416666687	53.7291666669801	0.0387866314954333
1998	125.895833333537	53.7291666669801	0.0385166057878659
1999	125.937500000205	53.7291666669801	0.0389376277608528
[truncated: 58,001 more rows]
