# Supplementary material for: Genomic insights into local adaptation and future climate-induced vulnerability of a keystone forest tree in East Asia
Source: Nat Commun. 2022 Nov 1;13:6541. doi: 10.1038/s41467-022-34206-8 (PMC9626627; doi:10.1038/s41467-022-34206-8)
Supplement: Supplementary file 8 — Source Data [file 41467_2022_34206_MOESM8_ESM.zip › Source data/supplementary_figures/local&forward&reverse/future_ACCESS-CM2_ssp126_2080local_GF_offset.csv]

	lon	lat	ssp126_2061-2080_offset
1	123.479166666821	54.6458333336662	0.0362795546321202
2	123.520833333488	54.6458333336662	0.0359570290279818
3	123.562500000156	54.6458333336662	0.0355243382640576
4	123.604166666823	54.6458333336662	0.0350013895396575
5	123.645833333491	54.6458333336662	0.0351143307590894
6	123.729166666826	54.6458333336662	0.0326361080987423
7	123.770833333494	54.6458333336662	0.0329462075418785
8	123.812500000161	54.6458333336662	0.0339590828798689
9	123.854166666829	54.6458333336662	0.0323576473384516
10	123.895833333496	54.6458333336662	0.034963131661382
11	123.937500000164	54.6458333336662	0.0344404621740078
12	123.979166666831	54.6458333336662	0.0344472130925932
13	124.020833333499	54.6458333336662	0.0349368966429043
14	124.062500000166	54.6458333336662	0.0357096684841567
15	124.104166666834	54.6458333336662	0.0354385670087317
16	124.145833333501	54.6458333336662	0.0352424525248686
17	124.187500000169	54.6458333336662	0.0350117964449058
18	123.395833333486	54.6041666669987	0.0359483407944802
19	123.437500000153	54.6041666669987	0.0353389454200087
20	123.479166666821	54.6041666669987	0.0354623533775803
21	123.520833333488	54.6041666669987	0.0329131520623167
22	123.562500000156	54.6041666669987	0.0323521011877079
23	123.604166666823	54.6041666669987	0.0323064607951808
24	123.645833333491	54.6041666669987	0.0347157101397239
25	123.687500000158	54.6041666669987	0.0344824320655741
26	123.729166666826	54.6041666669987	0.0345116284563835
27	123.770833333494	54.6041666669987	0.034683302907299
28	123.812500000161	54.6041666669987	0.0341875769080802
29	123.854166666829	54.6041666669987	0.0354236347310413
30	123.895833333496	54.6041666669987	0.0352061714144004
31	123.937500000164	54.6041666669987	0.0350459071882347
32	123.979166666831	54.6041666669987	0.0327292233669901
33	124.020833333499	54.6041666669987	0.0330331296333727
34	124.062500000166	54.6041666669987	0.0324550448400116
35	124.104166666834	54.6041666669987	0.0330746776375093
36	124.145833333501	54.6041666669987	0.0322084724509106
37	124.187500000169	54.6041666669987	0.032379760022779
38	123.062500000146	54.5625000003311	0.0351517973746354
39	123.145833333481	54.5625000003311	0.0354618958392491
40	123.187500000148	54.5625000003311	0.0365240670900316
41	123.229166666816	54.5625000003311	0.0356858866536379
42	123.270833333483	54.5625000003311	0.0346339774034268
43	123.312500000151	54.5625000003311	0.0338734338878427
44	123.354166666818	54.5625000003311	0.0345150001813533
45	123.395833333486	54.5625000003311	0.0328735908665643
46	123.437500000153	54.5625000003311	0.0321378526112245
47	123.479166666821	54.5625000003311	0.033969547208538
48	123.520833333488	54.5625000003311	0.0342163790772433
49	123.562500000156	54.5625000003311	0.0345834068620331
50	123.604166666823	54.5625000003311	0.034441138452718
51	123.645833333491	54.5625000003311	0.0347737848548863
52	123.687500000158	54.5625000003311	0.0347164220119284
53	123.729166666826	54.5625000003311	0.0344251100892837
54	123.770833333494	54.5625000003311	0.0344430405180737
55	123.812500000161	54.5625000003311	0.0355125291578445
56	123.854166666829	54.5625000003311	0.0349342614528847
57	123.895833333496	54.5625000003311	0.0344707021696766
58	123.937500000164	54.5625000003311	0.0351714659028083
59	123.979166666831	54.5625000003311	0.0349388098792651
60	124.020833333499	54.5625000003311	0.032806906953374
61	124.062500000166	54.5625000003311	0.0337333526584076
62	124.104166666834	54.5625000003311	0.0338795891705451
63	124.145833333501	54.5625000003311	0.0336925662382034
64	124.187500000169	54.5625000003311	0.0345104415938439
65	122.895833333476	54.5208333336636	0.0355499972418535
66	122.937500000143	54.5208333336636	0.0364021083540148
67	122.979166666811	54.5208333336636	0.0344248654746165
68	123.020833333478	54.5208333336636	0.0339306852492227
69	123.062500000146	54.5208333336636	0.034344846142777
70	123.104166666813	54.5208333336636	0.0360322809735307
71	123.145833333481	54.5208333336636	0.0364565978674895
72	123.229166666816	54.5208333336636	0.0319071732273354
73	123.270833333483	54.5208333336636	0.03213651005683
74	123.312500000151	54.5208333336636	0.0331303946402143
75	123.354166666818	54.5208333336636	0.034071912071526
76	123.395833333486	54.5208333336636	0.0323844016986598
77	123.437500000153	54.5208333336636	0.0323961857002962
78	123.479166666821	54.5208333336636	0.0344649034886202
79	123.520833333488	54.5208333336636	0.0347620990553687
80	123.562500000156	54.5208333336636	0.0343484476385195
81	123.604166666823	54.5208333336636	0.0343154579342274
82	123.645833333491	54.5208333336636	0.0355751892806568
83	123.687500000158	54.5208333336636	0.0358749698331751
84	123.729166666826	54.5208333336636	0.0356235254453972
85	123.770833333494	54.5208333336636	0.0361613134258979
86	123.812500000161	54.5208333336636	0.0366031906714736
87	123.854166666829	54.5208333336636	0.0352893025703291
88	123.937500000164	54.5208333336636	0.0361172265000194
89	123.979166666831	54.5208333336636	0.0354133234759888
90	124.020833333499	54.5208333336636	0.0341527315015379
91	124.104166666834	54.5208333336636	0.0344681012211431
92	124.145833333501	54.5208333336636	0.0350438914733695
93	124.187500000169	54.5208333336636	0.0348726970673937
94	124.229166666836	54.5208333336636	0.0347910743639583
95	124.270833333504	54.5208333336636	0.0345011235097348
96	124.312500000171	54.5208333336636	0.0347920583035492
97	122.81250000014	54.479166666996	0.0339084124914514
98	122.854166666808	54.479166666996	0.0329342447044372
99	122.895833333476	54.479166666996	0.0340577314376581
100	122.937500000143	54.479166666996	0.0363318793321099
101	123.020833333478	54.479166666996	0.0351931660202408
102	123.062500000146	54.479166666996	0.0342585518796572
103	123.104166666813	54.479166666996	0.0363704780330855
104	123.187500000148	54.479166666996	0.0356489354379881
105	123.229166666816	54.479166666996	0.0345665463562612
106	123.270833333483	54.479166666996	0.0327220889520762
107	123.312500000151	54.479166666996	0.032353658426776
108	123.354166666818	54.479166666996	0.0318461162627402
109	123.395833333486	54.479166666996	0.0324507292947666
110	123.437500000153	54.479166666996	0.0343080406718581
111	123.479166666821	54.479166666996	0.0351594631647421
112	123.520833333488	54.479166666996	0.0354569774637357
113	123.562500000156	54.479166666996	0.0354877188307569
114	123.604166666823	54.479166666996	0.0347429498114454
115	123.645833333491	54.479166666996	0.0345657321339181
116	123.687500000158	54.479166666996	0.0344042917294405
117	123.729166666826	54.479166666996	0.0355667871847455
118	123.770833333494	54.479166666996	0.0354206861384006
119	123.812500000161	54.479166666996	0.0364026802145072
120	123.854166666829	54.479166666996	0.0365657758195496
121	123.937500000164	54.479166666996	0.034859421565148
122	123.979166666831	54.479166666996	0.035461661250251
123	124.020833333499	54.479166666996	0.0346056466289859
124	124.062500000166	54.479166666996	0.0355194668671483
125	124.104166666834	54.479166666996	0.034866439313738
126	124.145833333501	54.479166666996	0.0348266938306496
127	124.187500000169	54.479166666996	0.0350806943714955
128	124.229166666836	54.479166666996	0.0346062475514047
129	124.270833333504	54.479166666996	0.0329948077905657
130	124.312500000171	54.479166666996	0.0331663284403326
131	124.354166666839	54.479166666996	0.033185163172279
132	124.395833333506	54.479166666996	0.0323017433733937
133	122.81250000014	54.4375000003285	0.0340251796298979
134	122.854166666808	54.4375000003285	0.0350565321548456
135	122.895833333476	54.4375000003285	0.0361284384164728
136	122.937500000143	54.4375000003285	0.035979930546923
137	122.979166666811	54.4375000003285	0.0365107018650214
138	123.020833333478	54.4375000003285	0.0356137894401777
139	123.062500000146	54.4375000003285	0.0358505706578948
140	123.104166666813	54.4375000003285	0.0361625086679769
141	123.145833333481	54.4375000003285	0.0350767483373075
142	123.187500000148	54.4375000003285	0.0348473552184215
143	123.229166666816	54.4375000003285	0.0344117015622428
144	123.270833333483	54.4375000003285	0.032361593350189
145	123.312500000151	54.4375000003285	0.0328597774689537
146	123.354166666818	54.4375000003285	0.0341189846872435
147	123.395833333486	54.4375000003285	0.0323059403662243
148	123.437500000153	54.4375000003285	0.0323735299161988
149	123.479166666821	54.4375000003285	0.0344396445550632
150	123.520833333488	54.4375000003285	0.0349230453975374
151	123.562500000156	54.4375000003285	0.0361538152460764
152	123.604166666823	54.4375000003285	0.0349206482506676
153	123.645833333491	54.4375000003285	0.0363631266008541
154	123.687500000158	54.4375000003285	0.0354941398054954
155	123.729166666826	54.4375000003285	0.0360802870759745
156	123.770833333494	54.4375000003285	0.0359740500886525
157	123.812500000161	54.4375000003285	0.0365636821510082
158	123.854166666829	54.4375000003285	0.036623769578953
159	123.895833333496	54.4375000003285	0.036601482340014
160	123.937500000164	54.4375000003285	0.0360057318082071
161	123.979166666831	54.4375000003285	0.0360482651205147
162	124.020833333499	54.4375000003285	0.0353505618854691
163	124.062500000166	54.4375000003285	0.035780814746044
164	124.104166666834	54.4375000003285	0.0346569764456182
165	124.145833333501	54.4375000003285	0.0352405818366437
166	124.187500000169	54.4375000003285	0.0355241480380872
167	124.229166666836	54.4375000003285	0.0345157938593353
168	124.270833333504	54.4375000003285	0.0325716739813882
169	124.312500000171	54.4375000003285	0.0319587652130122
170	124.354166666839	54.4375000003285	0.0328737026605489
171	124.395833333506	54.4375000003285	0.0323852801826921
172	124.437500000174	54.4375000003285	0.0324144557492071
173	124.479166666841	54.4375000003285	0.0318610829093685
174	122.270833333463	54.3958333336609	0.0351394867043934
175	122.31250000013	54.3958333336609	0.032438294609534
176	122.395833333465	54.3958333336609	0.0359971943072405
177	122.437500000133	54.3958333336609	0.035184869563526
178	122.4791666668	54.3958333336609	0.0323018230019557
179	122.520833333468	54.3958333336609	0.0341458010737651
180	122.854166666808	54.3958333336609	0.0364339907964372
181	122.895833333476	54.3958333336609	0.0366185571583483
182	122.937500000143	54.3958333336609	0.0370603787761252
183	122.979166666811	54.3958333336609	0.0365721359326366
184	123.020833333478	54.3958333336609	0.0368488862491465
185	123.062500000146	54.3958333336609	0.0368306396107835
186	123.145833333481	54.3958333336609	0.0356484220546281
187	123.187500000148	54.3958333336609	0.0340227049177325
188	123.229166666816	54.3958333336609	0.0339523201937577
189	123.270833333483	54.3958333336609	0.0319322620530887
190	123.312500000151	54.3958333336609	0.0343515282297808
191	123.354166666818	54.3958333336609	0.034210727335414
192	123.395833333486	54.3958333336609	0.0347244946111397
193	123.437500000153	54.3958333336609	0.0350021564055839
194	123.520833333488	54.3958333336609	0.0364254935196071
195	123.562500000156	54.3958333336609	0.0361105484388204
196	123.604166666823	54.3958333336609	0.0370610595000229
197	123.645833333491	54.3958333336609	0.0362183992767255
198	123.687500000158	54.3958333336609	0.0364327078826947
199	123.729166666826	54.3958333336609	0.0362081159099935
200	123.770833333494	54.3958333336609	0.0367399269148793
201	123.812500000161	54.3958333336609	0.0365807784055393
202	123.854166666829	54.3958333336609	0.0362558985296691
203	123.895833333496	54.3958333336609	0.0362982561905582
204	123.937500000164	54.3958333336609	0.0361618032168381
205	123.979166666831	54.3958333336609	0.0358773553711863
206	124.020833333499	54.3958333336609	0.0361833267004371
207	124.270833333504	54.3958333336609	0.0342056509456935
208	124.312500000171	54.3958333336609	0.0324363874317915
209	124.354166666839	54.3958333336609	0.0333313629067893
210	124.395833333506	54.3958333336609	0.032683278768275
211	124.437500000174	54.3958333336609	0.0340134814601342
212	124.479166666841	54.3958333336609	0.0347913158924097
213	124.520833333509	54.3958333336609	0.0356778483040322
214	122.020833333457	54.3541666669934	0.0338521368121165
215	122.062500000125	54.3541666669934	0.0340883726255532
216	122.14583333346	54.3541666669934	0.0340825447341102
217	122.187500000128	54.3541666669934	0.0344807365232102
218	122.270833333463	54.3541666669934	0.0360575915288433
219	122.31250000013	54.3541666669934	0.0357446852168681
220	122.437500000133	54.3541666669934	0.0361721676206083
221	122.4791666668	54.3541666669934	0.0361157508813802
222	122.562500000135	54.3541666669934	0.0357563295800235
223	122.604166666803	54.3541666669934	0.0363496419388648
224	122.64583333347	54.3541666669934	0.0356587275488392
225	122.895833333476	54.3541666669934	0.0350183302368252
226	122.937500000143	54.3541666669934	0.0358530238444634
227	122.979166666811	54.3541666669934	0.0355342513851561
228	123.020833333478	54.3541666669934	0.0363418302105567
229	123.062500000146	54.3541666669934	0.0372094143445986
230	123.104166666813	54.3541666669934	0.0370144711177821
231	123.145833333481	54.3541666669934	0.036199117061786
232	123.187500000148	54.3541666669934	0.0351305966859842
233	123.229166666816	54.3541666669934	0.0348819456454883
234	123.270833333483	54.3541666669934	0.0350118674274426
235	123.354166666818	54.3541666669934	0.0357258826050188
236	123.395833333486	54.3541666669934	0.0347845403322596
237	123.479166666821	54.3541666669934	0.035074080725829
238	123.520833333488	54.3541666669934	0.0358644598351744
239	123.562500000156	54.3541666669934	0.0362867981177222
240	123.687500000158	54.3541666669934	0.0367523071652921
241	123.729166666826	54.3541666669934	0.0368031356896447
242	123.770833333494	54.3541666669934	0.0370229713457143
243	123.854166666829	54.3541666669934	0.0367011887045048
244	123.895833333496	54.3541666669934	0.0366701218625037
245	123.937500000164	54.3541666669934	0.0362742640151829
246	123.979166666831	54.3541666669934	0.0366574471746305
247	124.020833333499	54.3541666669934	0.0365540827476728
248	124.062500000166	54.3541666669934	0.0361882975386108
249	124.104166666834	54.3541666669934	0.0364404465843545
250	124.145833333501	54.3541666669934	0.0366496756407025
251	124.187500000169	54.3541666669934	0.0357019152032706
252	124.270833333504	54.3541666669934	0.0345092352043923
253	124.312500000171	54.3541666669934	0.0323929774739225
254	124.354166666839	54.3541666669934	0.0322523895779206
255	124.395833333506	54.3541666669934	0.0329990017524831
256	124.437500000174	54.3541666669934	0.0326150753096077
257	124.479166666841	54.3541666669934	0.0344877027029615
258	124.520833333509	54.3541666669934	0.0366238799881276
259	121.47916666678	54.3125000003258	0.0327753759437022
260	121.520833333447	54.3125000003258	0.03161143547815
261	121.562500000115	54.3125000003258	0.0317280334857815
262	121.604166666782	54.3125000003258	0.0321108026368382
263	121.64583333345	54.3125000003258	0.032627379758827
264	121.687500000117	54.3125000003258	0.0325942216452598
265	121.729166666785	54.3125000003258	0.0336372285888518
266	121.770833333452	54.3125000003258	0.0320400587353646
267	121.81250000012	54.3125000003258	0.0346008647219407
268	121.895833333455	54.3125000003258	0.0338653945987095
269	121.937500000122	54.3125000003258	0.0323764992213196
270	121.97916666679	54.3125000003258	0.0345364701283536
271	122.062500000125	54.3125000003258	0.0329997056766487
272	122.104166666793	54.3125000003258	0.032445426834061
273	122.14583333346	54.3125000003258	0.0342741457877964
274	122.187500000128	54.3125000003258	0.0338323452631816
275	122.229166666795	54.3125000003258	0.0342500131711791
276	122.270833333463	54.3125000003258	0.0339018806566272
277	122.354166666798	54.3125000003258	0.0339867744822516
278	122.395833333465	54.3125000003258	0.0348388367275506
279	122.437500000133	54.3125000003258	0.036832419187289
280	122.4791666668	54.3125000003258	0.0369770133409324
281	122.520833333468	54.3125000003258	0.036717420078444
282	122.562500000135	54.3125000003258	0.0363881097690339
283	122.604166666803	54.3125000003258	0.0366289358271534
284	122.64583333347	54.3125000003258	0.0362170326272101
285	122.687500000138	54.3125000003258	0.0349743777806141
286	122.729166666805	54.3125000003258	0.0349878679786897
287	122.770833333473	54.3125000003258	0.0346279154469398
288	122.81250000014	54.3125000003258	0.0347829547825563
289	122.854166666808	54.3125000003258	0.0347391264726329
290	122.895833333476	54.3125000003258	0.0346005226736617
291	122.937500000143	54.3125000003258	0.0360080111170749
292	122.979166666811	54.3125000003258	0.0354745404540731
293	123.020833333478	54.3125000003258	0.0363171103032161
294	123.104166666813	54.3125000003258	0.0366825268153767
295	123.145833333481	54.3125000003258	0.0374389957040546
296	123.187500000148	54.3125000003258	0.0366401644379878
297	123.229166666816	54.3125000003258	0.0367638478831134
298	123.312500000151	54.3125000003258	0.0369013244734366
299	123.354166666818	54.3125000003258	0.036720123581289
300	123.395833333486	54.3125000003258	0.0367858441490187
301	123.437500000153	54.3125000003258	0.036806879293459
302	123.479166666821	54.3125000003258	0.0361034251615705
303	123.520833333488	54.3125000003258	0.0360831772453981
304	123.645833333491	54.3125000003258	0.036427171782164
305	123.729166666826	54.3125000003258	0.0363641957627197
306	123.770833333494	54.3125000003258	0.0366985284353432
307	123.812500000161	54.3125000003258	0.0366317214986787
308	123.854166666829	54.3125000003258	0.0363246142650842
309	123.937500000164	54.3125000003258	0.0366828668825079
310	123.979166666831	54.3125000003258	0.0367145419333744
311	124.020833333499	54.3125000003258	0.0363664942537456
312	124.062500000166	54.3125000003258	0.0361418364027143
313	124.104166666834	54.3125000003258	0.03665501662843
314	124.145833333501	54.3125000003258	0.0359513267395478
315	124.187500000169	54.3125000003258	0.0359513704355538
316	124.229166666836	54.3125000003258	0.0365307268878523
317	124.270833333504	54.3125000003258	0.0353843445247419
318	124.312500000171	54.3125000003258	0.0354669206862706
319	124.354166666839	54.3125000003258	0.0351256144664715
320	124.395833333506	54.3125000003258	0.0344131592803253
321	124.437500000174	54.3125000003258	0.0357643893164075
322	124.562500000177	54.3125000003258	0.0360970896427597
323	124.604166666844	54.3125000003258	0.0373405576089332
324	124.645833333512	54.3125000003258	0.0367943794648969
325	121.354166666777	54.2708333336582	0.0316962994616553
326	121.395833333445	54.2708333336582	0.032210691476966
327	121.437500000112	54.2708333336582	0.0323047508086873
328	121.47916666678	54.2708333336582	0.0326584204208967
329	121.520833333447	54.2708333336582	0.0326975818496009
330	121.562500000115	54.2708333336582	0.0321115198548985
331	121.64583333345	54.2708333336582	0.0324194359840398
332	121.687500000117	54.2708333336582	0.0334633029831906
333	121.729166666785	54.2708333336582	0.0321900510561622
334	121.81250000012	54.2708333336582	0.0344903674154299
335	121.854166666787	54.2708333336582	0.0352146089571993
336	121.895833333455	54.2708333336582	0.0343961178564941
337	121.937500000122	54.2708333336582	0.0323938205880572
338	121.97916666679	54.2708333336582	0.0342154012594533
339	122.020833333457	54.2708333336582	0.0343280259638651
340	122.062500000125	54.2708333336582	0.0336900742726562
341	122.104166666793	54.2708333336582	0.0341525960840778
342	122.14583333346	54.2708333336582	0.0337126045657324
343	122.187500000128	54.2708333336582	0.0340996262956552
344	122.229166666795	54.2708333336582	0.0347213605347454
345	122.270833333463	54.2708333336582	0.0340309755465315
346	122.31250000013	54.2708333336582	0.0342615300360163
347	122.354166666798	54.2708333336582	0.0349787083134713
348	122.395833333465	54.2708333336582	0.0359783108041403
349	122.437500000133	54.2708333336582	0.036461402164969
350	122.4791666668	54.2708333336582	0.0362880211933631
351	122.520833333468	54.2708333336582	0.0368012846634414
352	122.562500000135	54.2708333336582	0.0371610992102066
353	122.604166666803	54.2708333336582	0.0368419653466612
354	122.64583333347	54.2708333336582	0.0362787037430438
355	122.687500000138	54.2708333336582	0.0358401456038219
356	122.729166666805	54.2708333336582	0.0359573655292771
357	122.770833333473	54.2708333336582	0.0347116945002447
358	122.81250000014	54.2708333336582	0.0348350616100844
359	122.854166666808	54.2708333336582	0.0368510933847567
360	122.895833333476	54.2708333336582	0.0368719256013492
361	122.937500000143	54.2708333336582	0.0354424083724683
362	122.979166666811	54.2708333336582	0.036277893495849
363	123.020833333478	54.2708333336582	0.0358629365972892
364	123.062500000146	54.2708333336582	0.035850935553414
365	123.104166666813	54.2708333336582	0.0367919117503685
366	123.145833333481	54.2708333336582	0.0372491240459019
367	123.187500000148	54.2708333336582	0.0365299742706698
368	123.229166666816	54.2708333336582	0.0367839855026054
369	123.270833333483	54.2708333336582	0.0367445558110039
370	123.312500000151	54.2708333336582	0.0370172273343041
371	123.354166666818	54.2708333336582	0.0367981063504564
372	123.395833333486	54.2708333336582	0.0367648396535795
373	123.437500000153	54.2708333336582	0.0358653800312703
374	123.479166666821	54.2708333336582	0.0364748812669695
375	123.520833333488	54.2708333336582	0.036901178993865
376	123.562500000156	54.2708333336582	0.0366678471000868
377	123.604166666823	54.2708333336582	0.0364328062179992
378	123.645833333491	54.2708333336582	0.0363586927780386
379	123.687500000158	54.2708333336582	0.0364690950895953
380	123.729166666826	54.2708333336582	0.0368930526306125
381	123.770833333494	54.2708333336582	0.0371771627824846
382	123.812500000161	54.2708333336582	0.0363188251188612
383	123.854166666829	54.2708333336582	0.0366899507668881
384	123.895833333496	54.2708333336582	0.0360013277188154
385	123.937500000164	54.2708333336582	0.0358720516155854
386	123.979166666831	54.2708333336582	0.0356750288512954
387	124.020833333499	54.2708333336582	0.036458454244299
388	124.062500000166	54.2708333336582	0.0365792095962371
389	124.104166666834	54.2708333336582	0.0368009388547924
390	124.145833333501	54.2708333336582	0.0358817309698614
391	124.229166666836	54.2708333336582	0.0364443333270908
392	124.270833333504	54.2708333336582	0.0366046747343397
393	124.312500000171	54.2708333336582	0.035709932138774
394	124.354166666839	54.2708333336582	0.0360096110049584
395	124.395833333506	54.2708333336582	0.0363464268311619
396	124.437500000174	54.2708333336582	0.0362779777957342
397	124.479166666841	54.2708333336582	0.0360925913185749
398	124.520833333509	54.2708333336582	0.0360612293274422
399	124.562500000177	54.2708333336582	0.0360272230011798
400	124.604166666844	54.2708333336582	0.0362948323031815
401	124.645833333512	54.2708333336582	0.0371498298201594
402	124.687500000179	54.2708333336582	0.0373519836167004
403	124.729166666847	54.2708333336582	0.0366707625149131
404	121.187500000107	54.2291666669907	0.0343772826566949
405	121.229166666774	54.2291666669907	0.031727164552252
406	121.270833333442	54.2291666669907	0.0319646897306977
407	121.31250000011	54.2291666669907	0.033605076095415
408	121.354166666777	54.2291666669907	0.033324899567894
409	121.395833333445	54.2291666669907	0.03361469146039
410	121.437500000112	54.2291666669907	0.0338308617352646
411	121.47916666678	54.2291666669907	0.0320984763203848
412	121.520833333447	54.2291666669907	0.0321892009946786
413	121.562500000115	54.2291666669907	0.0320489648740694
414	121.604166666782	54.2291666669907	0.0320946914210624
415	121.64583333345	54.2291666669907	0.0340928125695918
416	121.687500000117	54.2291666669907	0.0342167891811978
417	121.770833333452	54.2291666669907	0.034863040032687
418	121.81250000012	54.2291666669907	0.0358298075692811
419	121.895833333455	54.2291666669907	0.0341435972670891
420	121.937500000122	54.2291666669907	0.0352269544959748
421	121.97916666679	54.2291666669907	0.0352248492416325
422	122.020833333457	54.2291666669907	0.0328205926486932
423	122.062500000125	54.2291666669907	0.0337850331411564
424	122.187500000128	54.2291666669907	0.0361672785861356
425	122.229166666795	54.2291666669907	0.0357761009524057
426	122.270833333463	54.2291666669907	0.0358656789023849
427	122.31250000013	54.2291666669907	0.0358217901480004
428	122.354166666798	54.2291666669907	0.0366835727224553
429	122.395833333465	54.2291666669907	0.0358340866785443
430	122.437500000133	54.2291666669907	0.034832996146635
431	122.4791666668	54.2291666669907	0.0364139125566802
432	122.520833333468	54.2291666669907	0.037203527108887
433	122.562500000135	54.2291666669907	0.0368937300706278
434	122.604166666803	54.2291666669907	0.0368846766687391
435	122.64583333347	54.2291666669907	0.0368243285419674
436	122.687500000138	54.2291666669907	0.0360423495747675
437	122.729166666805	54.2291666669907	0.036508676355583
438	122.770833333473	54.2291666669907	0.0350583516010964
439	122.81250000014	54.2291666669907	0.0346595747058825
440	122.854166666808	54.2291666669907	0.0363223876188388
441	122.895833333476	54.2291666669907	0.0366831123526217
442	122.937500000143	54.2291666669907	0.036237991668058
443	122.979166666811	54.2291666669907	0.036458062886607
444	123.020833333478	54.2291666669907	0.0362304345000304
445	123.062500000146	54.2291666669907	0.0365067268459299
446	123.104166666813	54.2291666669907	0.0372429387888971
447	123.145833333481	54.2291666669907	0.0366864680032374
448	123.187500000148	54.2291666669907	0.0374316326000719
449	123.229166666816	54.2291666669907	0.0374507753961897
450	123.270833333483	54.2291666669907	0.0374072378514745
451	123.312500000151	54.2291666669907	0.0372196091312727
452	123.354166666818	54.2291666669907	0.0372058777217572
453	123.395833333486	54.2291666669907	0.0367055465271141
454	123.437500000153	54.2291666669907	0.0367818919929946
455	123.479166666821	54.2291666669907	0.0365175780145874
456	123.520833333488	54.2291666669907	0.0367446449909193
457	123.645833333491	54.2291666669907	0.0367788231512417
458	123.687500000158	54.2291666669907	0.0366632699954355
459	123.729166666826	54.2291666669907	0.0366063776786191
460	123.770833333494	54.2291666669907	0.0366446757516415
461	123.812500000161	54.2291666669907	0.0362771998720606
462	123.854166666829	54.2291666669907	0.0363004749550489
463	123.895833333496	54.2291666669907	0.0360361108578841
464	123.937500000164	54.2291666669907	0.0369729184611522
465	123.979166666831	54.2291666669907	0.0361907151351321
466	124.020833333499	54.2291666669907	0.0363553776553255
467	124.062500000166	54.2291666669907	0.0369860742296835
468	124.104166666834	54.2291666669907	0.036684667724528
469	124.145833333501	54.2291666669907	0.0361860025037231
470	124.187500000169	54.2291666669907	0.0361291965923151
471	124.229166666836	54.2291666669907	0.0365907674321779
472	124.270833333504	54.2291666669907	0.0360292218329137
473	124.312500000171	54.2291666669907	0.0360324993410245
474	124.354166666839	54.2291666669907	0.0352297439540142
475	124.395833333506	54.2291666669907	0.0364244055047683
476	124.437500000174	54.2291666669907	0.0371828964668924
477	124.479166666841	54.2291666669907	0.0365998291782158
478	124.520833333509	54.2291666669907	0.0372182887130807
479	124.562500000177	54.2291666669907	0.0368782034695383
480	124.604166666844	54.2291666669907	0.0366548783909873
481	124.687500000179	54.2291666669907	0.0372256657495696
482	124.729166666847	54.2291666669907	0.0372286684666665
483	124.770833333514	54.2291666669907	0.0374010263680448
484	124.812500000182	54.2291666669907	0.0370521110801115
485	124.854166666849	54.2291666669907	0.036906144548306
486	120.187500000086	54.1875000003231	0.0315133197107672
487	120.229166666754	54.1875000003231	0.0318308556446064
488	120.270833333421	54.1875000003231	0.0310215533947927
489	120.354166666756	54.1875000003231	0.0318386770116414
490	120.979166666769	54.1875000003231	0.032663229149255
491	121.020833333437	54.1875000003231	0.0318868414499149
492	121.062500000104	54.1875000003231	0.03161853981134
493	121.104166666772	54.1875000003231	0.0342413642114798
494	121.145833333439	54.1875000003231	0.0352397042372036
495	121.187500000107	54.1875000003231	0.0350309158880847
496	121.229166666774	54.1875000003231	0.0337359759537695
497	121.270833333442	54.1875000003231	0.0332778846880721
498	121.31250000011	54.1875000003231	0.03208254049923
499	121.354166666777	54.1875000003231	0.0345983988898147
500	121.395833333445	54.1875000003231	0.035722457682416
501	121.437500000112	54.1875000003231	0.0338158530416096
502	121.47916666678	54.1875000003231	0.0335514104167533
503	121.520833333447	54.1875000003231	0.0339217974537163
504	121.562500000115	54.1875000003231	0.034052563486646
505	121.604166666782	54.1875000003231	0.0337781334681104
506	121.64583333345	54.1875000003231	0.0347079922518291
507	121.687500000117	54.1875000003231	0.0336479301573956
508	121.729166666785	54.1875000003231	0.0323132094218064
509	121.770833333452	54.1875000003231	0.0327345773523403
510	121.81250000012	54.1875000003231	0.0345939198682422
511	121.854166666787	54.1875000003231	0.0360925941291222
512	121.937500000122	54.1875000003231	0.0372959666815084
513	122.020833333457	54.1875000003231	0.0327338383121788
514	122.062500000125	54.1875000003231	0.0323844235820819
515	122.104166666793	54.1875000003231	0.0340138042898064
516	122.14583333346	54.1875000003231	0.0353570585711982
517	122.187500000128	54.1875000003231	0.0364693430264117
518	122.229166666795	54.1875000003231	0.0361197310421144
519	122.270833333463	54.1875000003231	0.0359415843430948
520	122.31250000013	54.1875000003231	0.0360203080731584
521	122.354166666798	54.1875000003231	0.0370456961259795
522	122.395833333465	54.1875000003231	0.0366877019277511
523	122.437500000133	54.1875000003231	0.0349770215481348
524	122.520833333468	54.1875000003231	0.0364482773456341
525	122.562500000135	54.1875000003231	0.0366545830167123
526	122.604166666803	54.1875000003231	0.0368385258167287
527	122.64583333347	54.1875000003231	0.0367010924662422
528	122.687500000138	54.1875000003231	0.0365942604748295
529	122.729166666805	54.1875000003231	0.0369199825599281
530	122.770833333473	54.1875000003231	0.0351717981047308
531	122.81250000014	54.1875000003231	0.0342444180356406
532	122.854166666808	54.1875000003231	0.0359213662038401
533	122.937500000143	54.1875000003231	0.0365828384628505
534	122.979166666811	54.1875000003231	0.0366660715637418
535	123.020833333478	54.1875000003231	0.0363177567987407
536	123.062500000146	54.1875000003231	0.0361025355487612
537	123.145833333481	54.1875000003231	0.0363564585811395
538	123.187500000148	54.1875000003231	0.0366823883759673
539	123.229166666816	54.1875000003231	0.0367564283493533
540	123.270833333483	54.1875000003231	0.0374961953916655
541	123.312500000151	54.1875000003231	0.0374223753123733
542	123.354166666818	54.1875000003231	0.0373110511623811
543	123.395833333486	54.1875000003231	0.0374129200390935
544	123.437500000153	54.1875000003231	0.0371868207004386
545	123.479166666821	54.1875000003231	0.0370658503006869
546	123.562500000156	54.1875000003231	0.0370644284399234
547	123.604166666823	54.1875000003231	0.0365672052816104
548	123.645833333491	54.1875000003231	0.0365715013100973
549	123.687500000158	54.1875000003231	0.0365626190190486
550	123.729166666826	54.1875000003231	0.036948111657863
551	123.770833333494	54.1875000003231	0.0370122960447697
552	123.812500000161	54.1875000003231	0.0366370182083883
553	123.854166666829	54.1875000003231	0.036805795710022
554	123.895833333496	54.1875000003231	0.0365250699469507
555	123.937500000164	54.1875000003231	0.0366118822835963
556	123.979166666831	54.1875000003231	0.0365067935111286
557	124.020833333499	54.1875000003231	0.0369830063272398
558	124.062500000166	54.1875000003231	0.0368539867888657
559	124.104166666834	54.1875000003231	0.0366726258470469
560	124.145833333501	54.1875000003231	0.0362988691930861
561	124.229166666836	54.1875000003231	0.0364566722746442
562	124.270833333504	54.1875000003231	0.0368124057503711
563	124.312500000171	54.1875000003231	0.0371343688360417
564	124.354166666839	54.1875000003231	0.0362769600273681
565	124.395833333506	54.1875000003231	0.0365822766630775
566	124.437500000174	54.1875000003231	0.0360514460106028
567	124.479166666841	54.1875000003231	0.0365550140657944
568	124.520833333509	54.1875000003231	0.0370847964167076
569	124.562500000177	54.1875000003231	0.0372828228557345
570	124.604166666844	54.1875000003231	0.0368951180270104
571	124.645833333512	54.1875000003231	0.0371889622029021
572	124.687500000179	54.1875000003231	0.0375054490247693
573	124.729166666847	54.1875000003231	0.0380374922525559
574	124.770833333514	54.1875000003231	0.0376051973591774
575	124.812500000182	54.1875000003231	0.0375211449380588
576	124.854166666849	54.1875000003231	0.0378130213158064
577	124.937500000184	54.1875000003231	0.0379492532532258
578	120.145833333419	54.1458333336556	0.0306955075411455
579	120.187500000086	54.1458333336556	0.0302919802081769
580	120.229166666754	54.1458333336556	0.0306521263782319
581	120.312500000089	54.1458333336556	0.0308431918405137
582	120.354166666756	54.1458333336556	0.0305564021102731
583	120.395833333424	54.1458333336556	0.030683097832758
584	120.437500000091	54.1458333336556	0.0318923484105997
585	120.479166666759	54.1458333336556	0.0324639903237411
586	120.520833333427	54.1458333336556	0.0326440533401592
587	120.562500000094	54.1458333336556	0.0321320568800888
588	120.937500000102	54.1458333336556	0.0340894975867929
589	120.979166666769	54.1458333336556	0.0340260145441046
590	121.062500000104	54.1458333336556	0.0342171911788536
591	121.104166666772	54.1458333336556	0.0343310616327986
592	121.145833333439	54.1458333336556	0.0357924655441039
593	121.187500000107	54.1458333336556	0.0345203078772014
594	121.270833333442	54.1458333336556	0.0345339069543554
595	121.31250000011	54.1458333336556	0.0342261628839028
596	121.354166666777	54.1458333336556	0.0345686222158476
597	121.395833333445	54.1458333336556	0.0355212116990627
598	121.437500000112	54.1458333336556	0.0349281747720329
599	121.47916666678	54.1458333336556	0.0357860981845062
600	121.520833333447	54.1458333336556	0.0354754444264778
601	121.562500000115	54.1458333336556	0.0356348519910298
602	121.604166666782	54.1458333336556	0.0344240304399027
603	121.64583333345	54.1458333336556	0.0319550286765417
604	121.687500000117	54.1458333336556	0.0325726225223104
605	121.729166666785	54.1458333336556	0.032425051473113
606	121.770833333452	54.1458333336556	0.0323064387212029
607	121.81250000012	54.1458333336556	0.0346985351960995
608	121.854166666787	54.1458333336556	0.0349369533039701
609	121.895833333455	54.1458333336556	0.0354022140627157
610	121.937500000122	54.1458333336556	0.0366801880995244
611	121.97916666679	54.1458333336556	0.0361673905601609
612	122.020833333457	54.1458333336556	0.0341033676171625
613	122.062500000125	54.1458333336556	0.0350615037203443
614	122.104166666793	54.1458333336556	0.0350395024935126
615	122.14583333346	54.1458333336556	0.0366615205045305
616	122.187500000128	54.1458333336556	0.0367088114826916
617	122.229166666795	54.1458333336556	0.0367920037743451
618	122.270833333463	54.1458333336556	0.0367666007751005
619	122.31250000013	54.1458333336556	0.0367533504068173
620	122.354166666798	54.1458333336556	0.0368800301921897
621	122.395833333465	54.1458333336556	0.0372136055971028
622	122.437500000133	54.1458333336556	0.0347093120198546
623	122.4791666668	54.1458333336556	0.0341733938672079
624	122.520833333468	54.1458333336556	0.0343948516289879
625	122.562500000135	54.1458333336556	0.0361372645669485
626	122.604166666803	54.1458333336556	0.0361986149780177
627	122.64583333347	54.1458333336556	0.0366003639478983
628	122.687500000138	54.1458333336556	0.0367374583958625
629	122.729166666805	54.1458333336556	0.0375086394825463
630	122.770833333473	54.1458333336556	0.0371537038153737
631	122.81250000014	54.1458333336556	0.0365809855491671
632	122.854166666808	54.1458333336556	0.0363349104091529
633	122.937500000143	54.1458333336556	0.0362718310986246
634	123.020833333478	54.1458333336556	0.0362708615610709
635	123.062500000146	54.1458333336556	0.0364711661222234
636	123.104166666813	54.1458333336556	0.0368168314638646
637	123.145833333481	54.1458333336556	0.0373610656547398
638	123.187500000148	54.1458333336556	0.0373299427767673
639	123.229166666816	54.1458333336556	0.0372948957493448
640	123.270833333483	54.1458333336556	0.0367113124032983
641	123.354166666818	54.1458333336556	0.0380015759015143
642	123.395833333486	54.1458333336556	0.0375813787339219
643	123.437500000153	54.1458333336556	0.0372182808695179
644	123.479166666821	54.1458333336556	0.0370442409497704
645	123.520833333488	54.1458333336556	0.0370326847978613
646	123.562500000156	54.1458333336556	0.0369401914694109
647	123.604166666823	54.1458333336556	0.036973290126793
648	123.645833333491	54.1458333336556	0.0368858925638612
649	123.687500000158	54.1458333336556	0.036859748463427
650	123.729166666826	54.1458333336556	0.0365149998760282
651	123.770833333494	54.1458333336556	0.0368299010774006
652	123.812500000161	54.1458333336556	0.036602600162731
653	123.854166666829	54.1458333336556	0.0365902342280421
654	123.895833333496	54.1458333336556	0.0369412847304951
655	123.937500000164	54.1458333336556	0.0367262120404846
656	123.979166666831	54.1458333336556	0.0371064975315341
657	124.020833333499	54.1458333336556	0.0370769504373309
658	124.062500000166	54.1458333336556	0.0368757262176351
659	124.104166666834	54.1458333336556	0.0365450755052009
660	124.145833333501	54.1458333336556	0.0366279505992428
661	124.187500000169	54.1458333336556	0.0365835082275187
662	124.229166666836	54.1458333336556	0.0365323179428466
663	124.270833333504	54.1458333336556	0.0367851771603703
664	124.312500000171	54.1458333336556	0.0366270332344259
665	124.395833333506	54.1458333336556	0.0361363605603213
666	124.437500000174	54.1458333336556	0.0361546816791776
667	124.479166666841	54.1458333336556	0.0368828038109878
668	124.520833333509	54.1458333336556	0.0371261427732564
669	124.562500000177	54.1458333336556	0.0378162290063893
670	124.604166666844	54.1458333336556	0.0378091437235224
671	124.645833333512	54.1458333336556	0.0374708153721145
672	124.687500000179	54.1458333336556	0.037798360027433
673	124.729166666847	54.1458333336556	0.0374882035456202
674	124.770833333514	54.1458333336556	0.0377646312050492
675	124.812500000182	54.1458333336556	0.0375460626723457
676	124.854166666849	54.1458333336556	0.037619141258376
677	124.895833333517	54.1458333336556	0.0376080270487759
678	124.937500000184	54.1458333336556	0.0375767256717316
679	124.979166666852	54.1458333336556	0.0374812323410142
680	125.020833333519	54.1458333336556	0.0376648173920982
681	125.062500000187	54.1458333336556	0.037525114461544
682	125.145833333522	54.1458333336556	0.0373161227473511
683	125.187500000189	54.1458333336556	0.0375706624910544
684	120.145833333419	54.104166666988	0.0304534526049252
685	120.229166666754	54.104166666988	0.0298893982773313
686	120.270833333421	54.104166666988	0.0305751539584864
687	120.354166666756	54.104166666988	0.0324128734926862
688	120.395833333424	54.104166666988	0.0320903552106515
689	120.437500000091	54.104166666988	0.0326099627284829
690	120.479166666759	54.104166666988	0.032625300371624
691	120.520833333427	54.104166666988	0.0315588426097863
692	120.562500000094	54.104166666988	0.0334755516290558
693	120.604166666762	54.104166666988	0.0336344570781582
694	120.645833333429	54.104166666988	0.0321842934692593
695	120.729166666764	54.104166666988	0.0319392171796221
696	120.937500000102	54.104166666988	0.031378779602024
697	120.979166666769	54.104166666988	0.0334595389165917
698	121.020833333437	54.104166666988	0.0347730686543846
699	121.062500000104	54.104166666988	0.0353802316022303
700	121.104166666772	54.104166666988	0.0357086770781455
701	121.145833333439	54.104166666988	0.0358770563226551
702	121.187500000107	54.104166666988	0.0347807191010467
703	121.229166666774	54.104166666988	0.0346582192401899
704	121.270833333442	54.104166666988	0.035683572940691
705	121.31250000011	54.104166666988	0.0352353297143644
706	121.354166666777	54.104166666988	0.0356177801603121
707	121.395833333445	54.104166666988	0.0360943132145593
708	121.437500000112	54.104166666988	0.0353356756466284
709	121.47916666678	54.104166666988	0.0356809030692597
710	121.520833333447	54.104166666988	0.0362275338808698
711	121.562500000115	54.104166666988	0.0355846281677231
712	121.604166666782	54.104166666988	0.0358383653604735
713	121.64583333345	54.104166666988	0.0360343951029707
714	121.687500000117	54.104166666988	0.0364078379402644
715	121.729166666785	54.104166666988	0.036606725454991
716	121.770833333452	54.104166666988	0.0362903328339644
717	121.81250000012	54.104166666988	0.0358174461891906
718	121.854166666787	54.104166666988	0.03601605538618
719	121.895833333455	54.104166666988	0.0357998494247151
720	121.937500000122	54.104166666988	0.0366544773462192
721	121.97916666679	54.104166666988	0.0376131682074916
722	122.062500000125	54.104166666988	0.0363554177894291
723	122.104166666793	54.104166666988	0.0369936204564194
724	122.14583333346	54.104166666988	0.03697749373216
725	122.187500000128	54.104166666988	0.0368908803139983
726	122.229166666795	54.104166666988	0.0368842419840364
727	122.270833333463	54.104166666988	0.0367687653386439
728	122.31250000013	54.104166666988	0.0367488882514484
729	122.354166666798	54.104166666988	0.0366759262816736
730	122.395833333465	54.104166666988	0.0366217504088639
731	122.437500000133	54.104166666988	0.0359151993001194
732	122.520833333468	54.104166666988	0.0365178535112955
733	122.562500000135	54.104166666988	0.0360647702850191
734	122.604166666803	54.104166666988	0.0369458121809828
735	122.64583333347	54.104166666988	0.0371237925906582
736	122.687500000138	54.104166666988	0.0360548803299631
737	122.729166666805	54.104166666988	0.0363332618492694
738	122.770833333473	54.104166666988	0.0370200753354659
739	122.81250000014	54.104166666988	0.0369755871898977
740	122.854166666808	54.104166666988	0.0368852647328979
741	122.895833333476	54.104166666988	0.0370915851586286
742	122.937500000143	54.104166666988	0.0369955028176006
743	122.979166666811	54.104166666988	0.0375023505840951
744	123.020833333478	54.104166666988	0.0370632698634581
745	123.062500000146	54.104166666988	0.0369424367427313
746	123.104166666813	54.104166666988	0.0370594898377852
747	123.145833333481	54.104166666988	0.0367435949509535
748	123.187500000148	54.104166666988	0.0367741856104882
749	123.229166666816	54.104166666988	0.0367462428612999
750	123.270833333483	54.104166666988	0.0373299623026811
751	123.312500000151	54.104166666988	0.0372066674168064
752	123.354166666818	54.104166666988	0.0379041597935262
753	123.437500000153	54.104166666988	0.0379206242824836
754	123.520833333488	54.104166666988	0.0374775724342694
755	123.562500000156	54.104166666988	0.0374774757622749
756	123.604166666823	54.104166666988	0.0368556199900572
757	123.645833333491	54.104166666988	0.0368405592572726
758	123.687500000158	54.104166666988	0.0366447394033001
759	123.729166666826	54.104166666988	0.036774835466584
760	123.770833333494	54.104166666988	0.0367930570498706
761	123.812500000161	54.104166666988	0.0371139582138142
762	123.854166666829	54.104166666988	0.0371485561388342
763	123.895833333496	54.104166666988	0.0363760040254734
764	123.937500000164	54.104166666988	0.0371715916016457
765	123.979166666831	54.104166666988	0.0365922982988765
766	124.020833333499	54.104166666988	0.0361958223038237
767	124.062500000166	54.104166666988	0.0358398102941827
768	124.104166666834	54.104166666988	0.0362809031286283
769	124.145833333501	54.104166666988	0.0363909067397689
770	124.187500000169	54.104166666988	0.0359714586907379
771	124.229166666836	54.104166666988	0.0361653070243712
772	124.270833333504	54.104166666988	0.0364338108205323
773	124.312500000171	54.104166666988	0.0359751157418838
774	124.354166666839	54.104166666988	0.0359805835745399
775	124.395833333506	54.104166666988	0.0361190744818418
776	124.437500000174	54.104166666988	0.0369239071216453
777	124.479166666841	54.104166666988	0.0368066178874237
778	124.520833333509	54.104166666988	0.0366232042623118
779	124.645833333512	54.104166666988	0.0375187773693905
780	124.687500000179	54.104166666988	0.0375696123012579
781	124.729166666847	54.104166666988	0.0375868602336827
782	124.770833333514	54.104166666988	0.0374651640170952
783	124.812500000182	54.104166666988	0.0375444031560693
784	124.854166666849	54.104166666988	0.037813542903703
785	124.895833333517	54.104166666988	0.037822398147243
786	124.979166666852	54.104166666988	0.0375276232572653
787	125.020833333519	54.104166666988	0.0378694172144253
788	125.062500000187	54.104166666988	0.0374187112225036
789	125.104166666854	54.104166666988	0.0374130020542391
790	125.145833333522	54.104166666988	0.0375551957387346
791	125.187500000189	54.104166666988	0.0383055471630924
792	125.229166666857	54.104166666988	0.0386366243029718
793	125.270833333524	54.104166666988	0.0378618386216231
794	125.312500000192	54.104166666988	0.0374576724231615
795	125.35416666686	54.104166666988	0.0382216504422843
796	125.395833333527	54.104166666988	0.0378338659702994
797	125.437500000195	54.104166666988	0.037356921533431
798	125.52083333353	54.104166666988	0.0370817190713336
799	120.104166666751	54.0625000003205	0.0327842742436095
800	120.145833333419	54.0625000003205	0.0330725697760834
801	120.187500000086	54.0625000003205	0.0323714145936033
802	120.229166666754	54.0625000003205	0.0317941173369632
803	120.270833333421	54.0625000003205	0.0309443580459673
804	120.312500000089	54.0625000003205	0.0320243197518366
805	120.354166666756	54.0625000003205	0.0324712875023121
806	120.395833333424	54.0625000003205	0.0329327506507211
807	120.437500000091	54.0625000003205	0.0326078421148609
808	120.479166666759	54.0625000003205	0.0328728622481715
809	120.520833333427	54.0625000003205	0.032020877254443
810	120.562500000094	54.0625000003205	0.0319274597904241
811	120.604166666762	54.0625000003205	0.0338058418948725
812	120.645833333429	54.0625000003205	0.034236866558664
813	120.687500000097	54.0625000003205	0.0318860767285198
814	120.729166666764	54.0625000003205	0.0344753145043252
815	120.770833333432	54.0625000003205	0.0355706143025505
816	120.812500000099	54.0625000003205	0.0342861361247648
817	120.854166666767	54.0625000003205	0.0315587899927255
818	120.895833333434	54.0625000003205	0.03247459640613
819	120.937500000102	54.0625000003205	0.0317944774262985
820	120.979166666769	54.0625000003205	0.0314624380996879
821	121.020833333437	54.0625000003205	0.0316738686176867
822	121.062500000104	54.0625000003205	0.0342660977319898
823	121.104166666772	54.0625000003205	0.0343513238514895
824	121.145833333439	54.0625000003205	0.0358123213467115
825	121.187500000107	54.0625000003205	0.0356875959895203
826	121.229166666774	54.0625000003205	0.0364373566328573
827	121.270833333442	54.0625000003205	0.0360852602030288
828	121.31250000011	54.0625000003205	0.0354354023701808
829	121.354166666777	54.0625000003205	0.0364204289891194
830	121.395833333445	54.0625000003205	0.0353406924033323
831	121.437500000112	54.0625000003205	0.0358426838322527
832	121.47916666678	54.0625000003205	0.0355581789833932
833	121.520833333447	54.0625000003205	0.0354720507283137
834	121.604166666782	54.0625000003205	0.0366545134099673
835	121.64583333345	54.0625000003205	0.0367180993895656
836	121.687500000117	54.0625000003205	0.0365021704020913
837	121.729166666785	54.0625000003205	0.0367595489430497
838	121.770833333452	54.0625000003205	0.0368902998007124
839	121.81250000012	54.0625000003205	0.0371830908073588
840	121.854166666787	54.0625000003205	0.0369120185857176
841	121.895833333455	54.0625000003205	0.0376973867721174
842	121.97916666679	54.0625000003205	0.037419732669868
843	122.020833333457	54.0625000003205	0.0364608639587172
844	122.062500000125	54.0625000003205	0.0366139020664686
845	122.104166666793	54.0625000003205	0.0376197855334029
846	122.14583333346	54.0625000003205	0.0376429356526979
847	122.187500000128	54.0625000003205	0.0367353824968815
848	122.229166666795	54.0625000003205	0.0369887706784147
849	122.270833333463	54.0625000003205	0.0373151105467066
850	122.31250000013	54.0625000003205	0.0368645249871566
851	122.354166666798	54.0625000003205	0.036705563886498
852	122.395833333465	54.0625000003205	0.0366914576077275
853	122.437500000133	54.0625000003205	0.0369819323167557
854	122.4791666668	54.0625000003205	0.0365492240974555
855	122.520833333468	54.0625000003205	0.0368647671254422
856	122.562500000135	54.0625000003205	0.0367538684790386
857	122.604166666803	54.0625000003205	0.0375896754458378
858	122.64583333347	54.0625000003205	0.0376385339152337
859	122.729166666805	54.0625000003205	0.0370213290029126
860	122.770833333473	54.0625000003205	0.0371716562008443
861	122.81250000014	54.0625000003205	0.0370784701779103
862	122.854166666808	54.0625000003205	0.0372308604105999
863	122.895833333476	54.0625000003205	0.0369611802354114
864	122.937500000143	54.0625000003205	0.0369324422474148
865	122.979166666811	54.0625000003205	0.037075632480181
866	123.020833333478	54.0625000003205	0.0369271018673316
867	123.062500000146	54.0625000003205	0.0372596703029089
868	123.104166666813	54.0625000003205	0.0366565918074038
869	123.145833333481	54.0625000003205	0.0368469630615355
870	123.187500000148	54.0625000003205	0.0372333566513609
871	123.229166666816	54.0625000003205	0.0372403926878123
872	123.270833333483	54.0625000003205	0.0379823938878993
873	123.395833333486	54.0625000003205	0.0394971042908409
874	123.437500000153	54.0625000003205	0.0394950993647369
875	123.479166666821	54.0625000003205	0.0372376649948213
876	123.520833333488	54.0625000003205	0.036638587309909
877	123.562500000156	54.0625000003205	0.0368619956019378
878	123.604166666823	54.0625000003205	0.0368024572822044
879	123.645833333491	54.0625000003205	0.036932076177716
880	123.687500000158	54.0625000003205	0.0364808712556857
881	123.729166666826	54.0625000003205	0.0364242153115263
882	123.770833333494	54.0625000003205	0.0363510982672028
883	123.812500000161	54.0625000003205	0.0363142386590553
884	123.854166666829	54.0625000003205	0.0362414566435567
885	123.895833333496	54.0625000003205	0.0363000526559856
886	123.937500000164	54.0625000003205	0.0365027663327732
887	123.979166666831	54.0625000003205	0.0365179001309048
888	124.020833333499	54.0625000003205	0.0361896047205298
889	124.062500000166	54.0625000003205	0.0357971814107427
890	124.104166666834	54.0625000003205	0.035358382667109
891	124.229166666836	54.0625000003205	0.0351533243957275
892	124.270833333504	54.0625000003205	0.0351314947350764
893	124.312500000171	54.0625000003205	0.0348567631365427
894	124.354166666839	54.0625000003205	0.0358568927559506
895	124.395833333506	54.0625000003205	0.0365352945490923
896	124.437500000174	54.0625000003205	0.0358965030263563
897	124.479166666841	54.0625000003205	0.0366438684891515
898	124.520833333509	54.0625000003205	0.036236855360863
899	124.562500000177	54.0625000003205	0.0370975910797921
900	124.604166666844	54.0625000003205	0.0368270313134362
901	124.645833333512	54.0625000003205	0.0367504432183927
902	124.687500000179	54.0625000003205	0.0376006510960873
903	124.729166666847	54.0625000003205	0.0371070497627164
904	124.770833333514	54.0625000003205	0.0380062838211992
905	124.812500000182	54.0625000003205	0.0375005900956465
906	124.854166666849	54.0625000003205	0.0384108718623082
907	124.895833333517	54.0625000003205	0.0385584373223575
908	124.937500000184	54.0625000003205	0.0385056326830245
909	124.979166666852	54.0625000003205	0.0385294799491547
910	125.020833333519	54.0625000003205	0.0382482203757728
911	125.104166666854	54.0625000003205	0.0385930964033313
912	125.145833333522	54.0625000003205	0.0399049986660986
913	125.187500000189	54.0625000003205	0.039892901867963
914	125.229166666857	54.0625000003205	0.038623501573069
915	125.270833333524	54.0625000003205	0.0382348756470598
916	125.312500000192	54.0625000003205	0.0386873949900416
917	125.35416666686	54.0625000003205	0.0402373633093075
918	125.395833333527	54.0625000003205	0.0398324997548757
919	125.437500000195	54.0625000003205	0.0382995227663589
920	125.479166666862	54.0625000003205	0.0382792278577799
921	125.52083333353	54.0625000003205	0.037431590018286
922	125.562500000197	54.0625000003205	0.0376150865176817
923	125.604166666865	54.0625000003205	0.0375857812248671
924	120.145833333419	54.0208333336529	0.0323531171970165
925	120.187500000086	54.0208333336529	0.0323717473371705
926	120.229166666754	54.0208333336529	0.0325547959156673
927	120.270833333421	54.0208333336529	0.0324521772162568
928	120.312500000089	54.0208333336529	0.0323269997236547
929	120.354166666756	54.0208333336529	0.0323731972909322
930	120.395833333424	54.0208333336529	0.0318912938781425
931	120.437500000091	54.0208333336529	0.0322125624300352
932	120.479166666759	54.0208333336529	0.0324332668181456
933	120.520833333427	54.0208333336529	0.0309435025200802
934	120.562500000094	54.0208333336529	0.0323560228311124
935	120.604166666762	54.0208333336529	0.0315846168641035
936	120.645833333429	54.0208333336529	0.034074096595406
937	120.687500000097	54.0208333336529	0.0358627070795228
938	120.729166666764	54.0208333336529	0.0342416411670202
939	120.770833333432	54.0208333336529	0.0356832123432768
940	120.812500000099	54.0208333336529	0.0336925043577615
941	120.854166666767	54.0208333336529	0.032132834540702
942	120.895833333434	54.0208333336529	0.031896771780918
943	120.937500000102	54.0208333336529	0.0335843285438505
944	121.020833333437	54.0208333336529	0.0336168784142189
945	121.062500000104	54.0208333336529	0.031252274091751
946	121.104166666772	54.0208333336529	0.0335826473801465
947	121.145833333439	54.0208333336529	0.0342174767890388
948	121.187500000107	54.0208333336529	0.0344563932514847
949	121.229166666774	54.0208333336529	0.035620615635526
950	121.270833333442	54.0208333336529	0.0363979549373657
951	121.354166666777	54.0208333336529	0.0343362225748394
952	121.395833333445	54.0208333336529	0.0349485176672368
953	121.437500000112	54.0208333336529	0.0347028927995175
954	121.47916666678	54.0208333336529	0.0349657578723411
955	121.520833333447	54.0208333336529	0.0357276494724887
956	121.562500000115	54.0208333336529	0.0361044299470359
957	121.604166666782	54.0208333336529	0.036471599156014
958	121.64583333345	54.0208333336529	0.0366278356982168
959	121.687500000117	54.0208333336529	0.036848133355282
960	121.729166666785	54.0208333336529	0.037308936547229
961	121.770833333452	54.0208333336529	0.0372398261255771
962	121.81250000012	54.0208333336529	0.0373273253645813
963	121.854166666787	54.0208333336529	0.0377470284168498
964	121.895833333455	54.0208333336529	0.0372711502299653
965	121.937500000122	54.0208333336529	0.0378406925632676
966	121.97916666679	54.0208333336529	0.0371189538104224
967	122.062500000125	54.0208333336529	0.0376205833956242
968	122.104166666793	54.0208333336529	0.037076980759302
969	122.14583333346	54.0208333336529	0.0376548410329066
970	122.187500000128	54.0208333336529	0.037169441004574
971	122.229166666795	54.0208333336529	0.0374065333518865
972	122.270833333463	54.0208333336529	0.0375139395562963
973	122.31250000013	54.0208333336529	0.0373464971141412
974	122.354166666798	54.0208333336529	0.0374282281611064
975	122.395833333465	54.0208333336529	0.0374042249955327
976	122.437500000133	54.0208333336529	0.036829853995006
977	122.4791666668	54.0208333336529	0.0374281943032378
978	122.520833333468	54.0208333336529	0.0368632972184347
979	122.562500000135	54.0208333336529	0.0374592954681128
980	122.604166666803	54.0208333336529	0.0374779487668952
981	122.64583333347	54.0208333336529	0.0369983946450386
982	122.687500000138	54.0208333336529	0.0374751798856862
983	122.729166666805	54.0208333336529	0.0371301955569024
984	122.770833333473	54.0208333336529	0.0369418626876487
985	122.854166666808	54.0208333336529	0.0378970637039781
986	122.895833333476	54.0208333336529	0.0378718060140202
987	122.937500000143	54.0208333336529	0.0369683191434995
988	122.979166666811	54.0208333336529	0.0369377012665185
989	123.020833333478	54.0208333336529	0.0369713891857622
990	123.062500000146	54.0208333336529	0.036676250072265
991	123.104166666813	54.0208333336529	0.0368730473538647
992	123.145833333481	54.0208333336529	0.0367245260575353
993	123.187500000148	54.0208333336529	0.0366627240757339
994	123.229166666816	54.0208333336529	0.0368825321781779
995	123.312500000151	54.0208333336529	0.0371624597353468
996	123.354166666818	54.0208333336529	0.0369856106382754
997	123.437500000153	54.0208333336529	0.0383938223340729
998	123.479166666821	54.0208333336529	0.0364757291964848
999	123.520833333488	54.0208333336529	0.0366151664102776
1000	123.562500000156	54.0208333336529	0.0369668168253943
1001	123.604166666823	54.0208333336529	0.0363101856848135
1002	123.645833333491	54.0208333336529	0.0363584511556374
1003	123.687500000158	54.0208333336529	0.0368869618722151
1004	123.729166666826	54.0208333336529	0.0365269169560472
1005	123.770833333494	54.0208333336529	0.0363920852673317
1006	123.812500000161	54.0208333336529	0.0367268139964585
1007	123.854166666829	54.0208333336529	0.0365945696670908
1008	123.937500000164	54.0208333336529	0.0372196368401681
1009	123.979166666831	54.0208333336529	0.0372257821416677
1010	124.020833333499	54.0208333336529	0.0371915742097975
1011	124.062500000166	54.0208333336529	0.0372324547651353
1012	124.104166666834	54.0208333336529	0.0366777752018376
1013	124.145833333501	54.0208333336529	0.0367345230571925
1014	124.187500000169	54.0208333336529	0.0363889635977336
1015	124.229166666836	54.0208333336529	0.0362379207952532
1016	124.270833333504	54.0208333336529	0.0371536299934313
1017	124.312500000171	54.0208333336529	0.0360582609668839
1018	124.354166666839	54.0208333336529	0.0360759798183972
1019	124.395833333506	54.0208333336529	0.0349008660296641
1020	124.437500000174	54.0208333336529	0.0347137005727116
1021	124.479166666841	54.0208333336529	0.0346042169315684
1022	124.562500000177	54.0208333336529	0.0361435630051349
1023	124.604166666844	54.0208333336529	0.0361598137750669
1024	124.645833333512	54.0208333336529	0.0371176095848226
1025	124.687500000179	54.0208333336529	0.0373964900565413
1026	124.729166666847	54.0208333336529	0.0375584721822181
1027	124.770833333514	54.0208333336529	0.0376519729276958
1028	124.812500000182	54.0208333336529	0.037469470217146
1029	124.895833333517	54.0208333336529	0.0383075300464649
1030	124.937500000184	54.0208333336529	0.0386248535670685
1031	124.979166666852	54.0208333336529	0.0382182646194366
1032	125.020833333519	54.0208333336529	0.0386383990416009
1033	125.062500000187	54.0208333336529	0.0399707547273422
1034	125.104166666854	54.0208333336529	0.039874230183507
1035	125.145833333522	54.0208333336529	0.040253520835591
1036	125.229166666857	54.0208333336529	0.0402472770806068
1037	125.35416666686	54.0208333336529	0.0408468858604244
1038	125.395833333527	54.0208333336529	0.0400366660466544
1039	125.437500000195	54.0208333336529	0.0400446817550125
1040	125.479166666862	54.0208333336529	0.039741861806902
1041	125.52083333353	54.0208333336529	0.0394610046875335
1042	125.562500000197	54.0208333336529	0.0383095433547646
1043	125.645833333532	54.0208333336529	0.0382798252847047
1044	125.729166666867	54.0208333336529	0.0372983370355601
1045	120.104166666751	53.9791666669854	0.031252392188997
1046	120.145833333419	53.9791666669854	0.0324036759477443
1047	120.187500000086	53.9791666669854	0.032389388055143
1048	120.229166666754	53.9791666669854	0.0312870843881394
1049	120.270833333421	53.9791666669854	0.0314191567346596
1050	120.354166666756	53.9791666669854	0.0318908181370505
1051	120.479166666759	53.9791666669854	0.0330589808185795
1052	120.520833333427	53.9791666669854	0.0324531713384585
1053	120.562500000094	53.9791666669854	0.0319897520850756
1054	120.604166666762	53.9791666669854	0.0314563058537577
1055	120.645833333429	53.9791666669854	0.0338636476856101
1056	120.687500000097	53.9791666669854	0.0353514381214438
1057	120.729166666764	53.9791666669854	0.0355381403765606
1058	120.770833333432	53.9791666669854	0.0350757894624946
1059	120.812500000099	53.9791666669854	0.0339943358045676
1060	120.895833333434	53.9791666669854	0.0320981491701783
1061	120.937500000102	53.9791666669854	0.0343221893231388
1062	120.979166666769	53.9791666669854	0.0337392120304771
1063	121.020833333437	53.9791666669854	0.0356015589561769
1064	121.062500000104	53.9791666669854	0.0335372849105538
1065	121.104166666772	53.9791666669854	0.035753746664838
1066	121.145833333439	53.9791666669854	0.0353971940540191
1067	121.187500000107	53.9791666669854	0.0353378739697459
1068	121.270833333442	53.9791666669854	0.0360164973483441
1069	121.31250000011	53.9791666669854	0.0335530112551901
1070	121.354166666777	53.9791666669854	0.0346161380119189
1071	121.395833333445	53.9791666669854	0.0336029974926319
1072	121.437500000112	53.9791666669854	0.0338766443166407
1073	121.47916666678	53.9791666669854	0.0355814404777775
1074	121.520833333447	53.9791666669854	0.0359793168363865
1075	121.562500000115	53.9791666669854	0.0365854735505439
1076	121.604166666782	53.9791666669854	0.0364779096637207
1077	121.64583333345	53.9791666669854	0.0364466847720389
1078	121.729166666785	53.9791666669854	0.0373190004959952
1079	121.770833333452	53.9791666669854	0.0368313127170234
1080	121.81250000012	53.9791666669854	0.036705424689028
1081	121.854166666787	53.9791666669854	0.0372998285622303
1082	121.895833333455	53.9791666669854	0.0377971378437525
1083	121.97916666679	53.9791666669854	0.0400470816735342
1084	122.020833333457	53.9791666669854	0.0374112568539734
1085	122.062500000125	53.9791666669854	0.0370476903157086
1086	122.14583333346	53.9791666669854	0.0375646701083215
1087	122.187500000128	53.9791666669854	0.0373345029319497
1088	122.229166666795	53.9791666669854	0.0372770996298696
1089	122.270833333463	53.9791666669854	0.0375109528419289
1090	122.31250000013	53.9791666669854	0.0372241369427941
1091	122.354166666798	53.9791666669854	0.0373369823641014
1092	122.395833333465	53.9791666669854	0.0370566060616943
1093	122.437500000133	53.9791666669854	0.037366833445172
1094	122.4791666668	53.9791666669854	0.03693836767291
1095	122.562500000135	53.9791666669854	0.0366644233840892
1096	122.604166666803	53.9791666669854	0.0373661188552207
1097	122.64583333347	53.9791666669854	0.0368819632737932
1098	122.687500000138	53.9791666669854	0.0369885736877647
1099	122.729166666805	53.9791666669854	0.036921264644006
1100	122.81250000014	53.9791666669854	0.0368998777991722
1101	122.854166666808	53.9791666669854	0.0371519885570422
1102	122.895833333476	53.9791666669854	0.0369314571589684
1103	122.937500000143	53.9791666669854	0.0369234909236593
1104	122.979166666811	53.9791666669854	0.0364414347532272
1105	123.020833333478	53.9791666669854	0.0364145761101923
1106	123.062500000146	53.9791666669854	0.0369103668594587
1107	123.104166666813	53.9791666669854	0.0368115290387809
1108	123.145833333481	53.9791666669854	0.0368799454487314
1109	123.229166666816	53.9791666669854	0.0371471090646841
1110	123.270833333483	53.9791666669854	0.0370465035895068
1111	123.312500000151	53.9791666669854	0.0382382218385635
1112	123.354166666818	53.9791666669854	0.0391673801609873
1113	123.395833333486	53.9791666669854	0.0370893051412739
1114	123.437500000153	53.9791666669854	0.0367222017036377
1115	123.479166666821	53.9791666669854	0.0367814715421261
1116	123.520833333488	53.9791666669854	0.0372322791961453
1117	123.562500000156	53.9791666669854	0.0363380501298824
1118	123.604166666823	53.9791666669854	0.0362289105958437
1119	123.687500000158	53.9791666669854	0.0374094354496212
1120	123.729166666826	53.9791666669854	0.0369266426492411
1121	123.770833333494	53.9791666669854	0.0368739759608922
1122	123.812500000161	53.9791666669854	0.0371957394746978
1123	123.854166666829	53.9791666669854	0.0373921164296363
1124	123.895833333496	53.9791666669854	0.038083806745131
1125	123.937500000164	53.9791666669854	0.038205487431901
1126	123.979166666831	53.9791666669854	0.0372672331470309
1127	124.020833333499	53.9791666669854	0.0371635782942621
1128	124.062500000166	53.9791666669854	0.0364119069958637
1129	124.104166666834	53.9791666669854	0.0370880899355854
1130	124.145833333501	53.9791666669854	0.0370993220406197
1131	124.187500000169	53.9791666669854	0.037065009737062
1132	124.229166666836	53.9791666669854	0.0368348244310339
1133	124.270833333504	53.9791666669854	0.0363710862886141
1134	124.312500000171	53.9791666669854	0.0370706652610515
1135	124.354166666839	53.9791666669854	0.0368196559102613
1136	124.395833333506	53.9791666669854	0.0362840328122069
1137	124.437500000174	53.9791666669854	0.0364235067639574
1138	124.520833333509	53.9791666669854	0.0360853014676881
1139	124.562500000177	53.9791666669854	0.0366611009077859
1140	124.604166666844	53.9791666669854	0.0371302970445565
1141	124.645833333512	53.9791666669854	0.0371654793870633
1142	124.687500000179	53.9791666669854	0.0368687560075666
1143	124.729166666847	53.9791666669854	0.0370729405833445
1144	124.770833333514	53.9791666669854	0.0374862099571072
1145	124.812500000182	53.9791666669854	0.0379764276547005
1146	124.854166666849	53.9791666669854	0.0375991188201567
1147	124.895833333517	53.9791666669854	0.0381324160767108
1148	124.937500000184	53.9791666669854	0.0385126776624714
1149	124.979166666852	53.9791666669854	0.0380176834577601
1150	125.020833333519	53.9791666669854	0.0375772193683161
1151	125.062500000187	53.9791666669854	0.0375038860997441
1152	125.104166666854	53.9791666669854	0.0378841607157032
1153	125.187500000189	53.9791666669854	0.0411935944804571
1154	125.229166666857	53.9791666669854	0.0405923340765539
1155	125.312500000192	53.9791666669854	0.040970773870214
1156	125.35416666686	53.9791666669854	0.0410846197551317
1157	125.395833333527	53.9791666669854	0.0405572485105265
1158	125.437500000195	53.9791666669854	0.0406106606930388
1159	125.479166666862	53.9791666669854	0.0397987882607609
1160	125.562500000197	53.9791666669854	0.0382700001855585
1161	125.604166666865	53.9791666669854	0.0394925213352027
1162	125.645833333532	53.9791666669854	0.0402752114110611
1163	125.6875000002	53.9791666669854	0.0406599567416358
1164	125.729166666867	53.9791666669854	0.040665708539359
1165	125.770833333535	53.9791666669854	0.0383371412212692
1166	125.812500000202	53.9791666669854	0.038384207054289
1167	125.85416666687	53.9791666669854	0.040327198565119
1168	125.895833333537	53.9791666669854	0.0412154938713572
1169	120.062500000084	53.9375000003178	0.0314975071937494
1170	120.104166666751	53.9375000003178	0.0317871598366719
1171	120.145833333419	53.9375000003178	0.0321988852337192
1172	120.187500000086	53.9375000003178	0.031998594637782
1173	120.229166666754	53.9375000003178	0.0317507238535346
1174	120.270833333421	53.9375000003178	0.0323246124796704
1175	120.312500000089	53.9375000003178	0.0318654464606073
1176	120.354166666756	53.9375000003178	0.0322366480239332
1177	120.395833333424	53.9375000003178	0.0318647869100011
1178	120.437500000091	53.9375000003178	0.0313228436068784
1179	120.479166666759	53.9375000003178	0.0333271883110984
1180	120.520833333427	53.9375000003178	0.0320467365866146
1181	120.562500000094	53.9375000003178	0.0315840817488652
1182	120.645833333429	53.9375000003178	0.0339507425541193
1183	120.687500000097	53.9375000003178	0.0342299241857462
1184	120.729166666764	53.9375000003178	0.0357565791410762
1185	120.770833333432	53.9375000003178	0.0358238955110643
1186	120.812500000099	53.9375000003178	0.0338765245315572
1187	120.854166666767	53.9375000003178	0.0343694469987104
1188	120.895833333434	53.9375000003178	0.034442640502124
1189	120.937500000102	53.9375000003178	0.0353587984675774
1190	120.979166666769	53.9375000003178	0.0345429639132992
1191	121.020833333437	53.9375000003178	0.0355774236641273
1192	121.062500000104	53.9375000003178	0.0357014709714464
1193	121.104166666772	53.9375000003178	0.0351828317076468
1194	121.145833333439	53.9375000003178	0.0360181296213223
1195	121.187500000107	53.9375000003178	0.0352793860750772
1196	121.229166666774	53.9375000003178	0.0363871995586008
1197	121.270833333442	53.9375000003178	0.035042406274773
1198	121.31250000011	53.9375000003178	0.0336190916049587
1199	121.354166666777	53.9375000003178	0.033676539052039
1200	121.395833333445	53.9375000003178	0.034511731449621
1201	121.437500000112	53.9375000003178	0.0353174568599357
1202	121.520833333447	53.9375000003178	0.0354699574122717
1203	121.604166666782	53.9375000003178	0.0373589364183639
1204	121.64583333345	53.9375000003178	0.0359788192699848
1205	121.687500000117	53.9375000003178	0.036811230754518
1206	121.729166666785	53.9375000003178	0.0372004983011743
1207	121.770833333452	53.9375000003178	0.0372960941197765
1208	121.81250000012	53.9375000003178	0.0379409978299676
1209	121.854166666787	53.9375000003178	0.0369820757272647
1210	121.895833333455	53.9375000003178	0.0377917182595626
1211	121.937500000122	53.9375000003178	0.0400046803974643
1212	121.97916666679	53.9375000003178	0.0404295566776243
1213	122.020833333457	53.9375000003178	0.0384485223547094
1214	122.062500000125	53.9375000003178	0.0376738663221343
1215	122.104166666793	53.9375000003178	0.0373380245023035
1216	122.14583333346	53.9375000003178	0.0379706996809253
1217	122.187500000128	53.9375000003178	0.0373639943058569
1218	122.229166666795	53.9375000003178	0.0373733111686471
1219	122.270833333463	53.9375000003178	0.0375821766248348
1220	122.31250000013	53.9375000003178	0.0375620655668546
1221	122.354166666798	53.9375000003178	0.0372875780386704
1222	122.395833333465	53.9375000003178	0.0373199325864067
1223	122.437500000133	53.9375000003178	0.0371070384873826
1224	122.4791666668	53.9375000003178	0.036755283896164
1225	122.520833333468	53.9375000003178	0.0368962539026329
1226	122.562500000135	53.9375000003178	0.036407870360019
1227	122.604166666803	53.9375000003178	0.036590240380595
1228	122.64583333347	53.9375000003178	0.0373210619966651
1229	122.687500000138	53.9375000003178	0.0373087861234513
1230	122.729166666805	53.9375000003178	0.0372828028800419
1231	122.770833333473	53.9375000003178	0.0372482135228754
1232	122.81250000014	53.9375000003178	0.0380233899957648
1233	122.895833333476	53.9375000003178	0.0361362507539492
1234	122.937500000143	53.9375000003178	0.0368081339042386
1235	122.979166666811	53.9375000003178	0.0361005866426326
1236	123.020833333478	53.9375000003178	0.036448246001273
1237	123.062500000146	53.9375000003178	0.0364470666738454
1238	123.104166666813	53.9375000003178	0.03690568635282
1239	123.145833333481	53.9375000003178	0.036492264401906
1240	123.187500000148	53.9375000003178	0.0367351663402071
1241	123.229166666816	53.9375000003178	0.0367700033268938
1242	123.312500000151	53.9375000003178	0.0404293749648528
1243	123.354166666818	53.9375000003178	0.0381558503741143
1244	123.395833333486	53.9375000003178	0.0363851443628328
1245	123.437500000153	53.9375000003178	0.0367390939352749
1246	123.479166666821	53.9375000003178	0.0371295462211345
1247	123.520833333488	53.9375000003178	0.0366405945327915
1248	123.562500000156	53.9375000003178	0.0372019925616911
1249	123.604166666823	53.9375000003178	0.0367240918562179
1250	123.645833333491	53.9375000003178	0.0361172652844281
1251	123.687500000158	53.9375000003178	0.0363808580566032
1252	123.729166666826	53.9375000003178	0.037244193482373
1253	123.770833333494	53.9375000003178	0.037421392994208
1254	123.812500000161	53.9375000003178	0.0394357629135296
1255	123.854166666829	53.9375000003178	0.037155349550114
1256	123.895833333496	53.9375000003178	0.0371546869863525
1257	123.937500000164	53.9375000003178	0.0372016208067458
1258	123.979166666831	53.9375000003178	0.0363841195100453
1259	124.020833333499	53.9375000003178	0.0365379766495204
1260	124.062500000166	53.9375000003178	0.0366613388710003
1261	124.104166666834	53.9375000003178	0.0365071740256547
1262	124.145833333501	53.9375000003178	0.0363081050354026
1263	124.187500000169	53.9375000003178	0.0362038584093003
1264	124.229166666836	53.9375000003178	0.0362569380181809
1265	124.270833333504	53.9375000003178	0.0366161064672546
1266	124.312500000171	53.9375000003178	0.0367930526716435
1267	124.354166666839	53.9375000003178	0.0369160615987028
1268	124.395833333506	53.9375000003178	0.0360602614691254
1269	124.437500000174	53.9375000003178	0.0363261814254151
1270	124.479166666841	53.9375000003178	0.0360318650927927
1271	124.520833333509	53.9375000003178	0.0362657533481433
1272	124.562500000177	53.9375000003178	0.0369139397489117
1273	124.604166666844	53.9375000003178	0.0368209085331924
1274	124.645833333512	53.9375000003178	0.0367430133608866
1275	124.687500000179	53.9375000003178	0.0368729903623291
1276	124.729166666847	53.9375000003178	0.0376061992693709
1277	124.770833333514	53.9375000003178	0.0379633006444096
1278	124.812500000182	53.9375000003178	0.0378045445746068
1279	124.854166666849	53.9375000003178	0.0375841208196524
1280	124.937500000184	53.9375000003178	0.0379247813717026
1281	125.020833333519	53.9375000003178	0.0375288317076743
1282	125.062500000187	53.9375000003178	0.0382916972597217
1283	125.104166666854	53.9375000003178	0.0397917804577584
1284	125.145833333522	53.9375000003178	0.0406543133409129
1285	125.187500000189	53.9375000003178	0.0412468959600591
1286	125.229166666857	53.9375000003178	0.0409944462549535
1287	125.270833333524	53.9375000003178	0.0413389921819582
1288	125.312500000192	53.9375000003178	0.0413104003490362
1289	125.35416666686	53.9375000003178	0.040890275273686
1290	125.395833333527	53.9375000003178	0.0411806887396214
1291	125.437500000195	53.9375000003178	0.0405125717513297
1292	125.479166666862	53.9375000003178	0.037797717422259
1293	125.52083333353	53.9375000003178	0.039829438888934
1294	125.562500000197	53.9375000003178	0.0405593032742031
1295	125.604166666865	53.9375000003178	0.0406457164903523
1296	125.645833333532	53.9375000003178	0.0406524805694854
1297	125.6875000002	53.9375000003178	0.0411745794574221
1298	125.729166666867	53.9375000003178	0.0411714632858706
1299	125.770833333535	53.9375000003178	0.0407665373363113
1300	125.812500000202	53.9375000003178	0.0412818579001233
1301	125.85416666687	53.9375000003178	0.0412594064204351
1302	125.895833333537	53.9375000003178	0.0412733947484359
1303	125.937500000205	53.9375000003178	0.0418818866955266
1304	125.979166666872	53.9375000003178	0.0423596206086109
1305	126.02083333354	53.9375000003178	0.0419377787867227
1306	120.062500000084	53.8958333336503	0.0317564123696241
1307	120.104166666751	53.8958333336503	0.0317069030578779
1308	120.145833333419	53.8958333336503	0.0320742244864161
1309	120.187500000086	53.8958333336503	0.0326664970633163
1310	120.229166666754	53.8958333336503	0.0325051314582449
1311	120.270833333421	53.8958333336503	0.0324429342300345
1312	120.312500000089	53.8958333336503	0.032442950732258
1313	120.354166666756	53.8958333336503	0.0326846090103748
1314	120.395833333424	53.8958333336503	0.0325880381120155
1315	120.437500000091	53.8958333336503	0.0317013853156322
1316	120.479166666759	53.8958333336503	0.0335102414867489
1317	120.520833333427	53.8958333336503	0.0335993625398678
1318	120.562500000094	53.8958333336503	0.0336349258196942
1319	120.604166666762	53.8958333336503	0.0335044737406372
1320	120.687500000097	53.8958333336503	0.0343822226851862
1321	120.729166666764	53.8958333336503	0.0345989774898943
1322	120.812500000099	53.8958333336503	0.0356849010812812
1323	120.854166666767	53.8958333336503	0.0354827573196145
1324	120.895833333434	53.8958333336503	0.0353692090087217
1325	120.979166666769	53.8958333336503	0.0359000127725107
1326	121.020833333437	53.8958333336503	0.0356163795747744
1327	121.104166666772	53.8958333336503	0.035642155679559
1328	121.145833333439	53.8958333336503	0.0341650272671282
1329	121.187500000107	53.8958333336503	0.0358616138031771
1330	121.229166666774	53.8958333336503	0.0344719162973712
1331	121.270833333442	53.8958333336503	0.0331668440455698
1332	121.31250000011	53.8958333336503	0.0315857889012774
1333	121.354166666777	53.8958333336503	0.0356029712311353
1334	121.395833333445	53.8958333336503	0.0358082004090642
1335	121.437500000112	53.8958333336503	0.0364869167133067
1336	121.47916666678	53.8958333336503	0.0369739677344106
1337	121.520833333447	53.8958333336503	0.0365471752123486
1338	121.562500000115	53.8958333336503	0.0370247273215311
1339	121.604166666782	53.8958333336503	0.0373002699762834
1340	121.64583333345	53.8958333336503	0.0373555753214008
1341	121.687500000117	53.8958333336503	0.037276433383961
1342	121.729166666785	53.8958333336503	0.0371797251619578
1343	121.770833333452	53.8958333336503	0.0372324352524051
1344	121.81250000012	53.8958333336503	0.0373548991124303
1345	121.854166666787	53.8958333336503	0.037323993130449
1346	121.895833333455	53.8958333336503	0.0375168737471775
1347	121.937500000122	53.8958333336503	0.0376565560580546
1348	121.97916666679	53.8958333336503	0.0382968233584871
1349	122.020833333457	53.8958333336503	0.0399176768306165
1350	122.062500000125	53.8958333336503	0.0384545804056351
1351	122.104166666793	53.8958333336503	0.0372717202760152
1352	122.14583333346	53.8958333336503	0.0377245239240427
1353	122.187500000128	53.8958333336503	0.0373459951947529
1354	122.229166666795	53.8958333336503	0.0379846474824409
1355	122.270833333463	53.8958333336503	0.0375421142750705
1356	122.31250000013	53.8958333336503	0.0374657023109138
1357	122.354166666798	53.8958333336503	0.0379199336049603
1358	122.395833333465	53.8958333336503	0.0379681593537263
1359	122.437500000133	53.8958333336503	0.0371684216533843
1360	122.4791666668	53.8958333336503	0.0368342553502605
1361	122.520833333468	53.8958333336503	0.0362175598304001
1362	122.562500000135	53.8958333336503	0.0365559367974347
1363	122.64583333347	53.8958333336503	0.0372273067942527
1364	122.729166666805	53.8958333336503	0.037383958523511
1365	122.770833333473	53.8958333336503	0.0395293325688366
1366	122.81250000014	53.8958333336503	0.0380159183510182
1367	122.937500000143	53.8958333336503	0.0372037144321082
1368	122.979166666811	53.8958333336503	0.0369116030116162
1369	123.020833333478	53.8958333336503	0.0369432968521141
1370	123.062500000146	53.8958333336503	0.0372371159940031
1371	123.104166666813	53.8958333336503	0.0373252420333555
1372	123.145833333481	53.8958333336503	0.037359735114796
1373	123.187500000148	53.8958333336503	0.0369812393884556
1374	123.229166666816	53.8958333336503	0.0369114819803191
1375	123.270833333483	53.8958333336503	0.0371150991516143
1376	123.312500000151	53.8958333336503	0.0381372518300859
1377	123.354166666818	53.8958333336503	0.0409672230186064
1378	123.395833333486	53.8958333336503	0.0394012732358758
1379	123.437500000153	53.8958333336503	0.037114012306289
1380	123.479166666821	53.8958333336503	0.0380417160486555
1381	123.520833333488	53.8958333336503	0.0379216647790549
1382	123.562500000156	53.8958333336503	0.0373089729887082
1383	123.604166666823	53.8958333336503	0.0371972086295735
1384	123.645833333491	53.8958333336503	0.0367398361245767
1385	123.687500000158	53.8958333336503	0.0370632821219127
1386	123.729166666826	53.8958333336503	0.0371475169989364
1387	123.770833333494	53.8958333336503	0.037369164424825
1388	123.812500000161	53.8958333336503	0.0397459273476911
1389	123.854166666829	53.8958333336503	0.0382047455423822
1390	123.895833333496	53.8958333336503	0.0371692514114355
1391	123.937500000164	53.8958333336503	0.0372088258207765
1392	123.979166666831	53.8958333336503	0.0371503190785638
1393	124.020833333499	53.8958333336503	0.0359575893452574
1394	124.062500000166	53.8958333336503	0.0366380971261052
1395	124.104166666834	53.8958333336503	0.0368875940288953
1396	124.145833333501	53.8958333336503	0.0362198245659759
1397	124.187500000169	53.8958333336503	0.0367722195455071
1398	124.229166666836	53.8958333336503	0.0362603433189083
1399	124.270833333504	53.8958333336503	0.0370523023868787
1400	124.312500000171	53.8958333336503	0.0361965437352785
1401	124.354166666839	53.8958333336503	0.0362951639424105
1402	124.395833333506	53.8958333336503	0.0364153377011555
1403	124.437500000174	53.8958333336503	0.0363784132238689
1404	124.479166666841	53.8958333336503	0.0370951005963079
1405	124.520833333509	53.8958333336503	0.0369861321721495
1406	124.604166666844	53.8958333336503	0.0369124511862209
1407	124.687500000179	53.8958333336503	0.037614066806446
1408	124.729166666847	53.8958333336503	0.0375182925620259
1409	124.770833333514	53.8958333336503	0.037632746234373
1410	124.812500000182	53.8958333336503	0.0379490550357663
1411	124.854166666849	53.8958333336503	0.0377281226713639
1412	124.895833333517	53.8958333336503	0.0378775992305285
1413	124.937500000184	53.8958333336503	0.03794090232365
1414	124.979166666852	53.8958333336503	0.0387536026746076
1415	125.020833333519	53.8958333336503	0.0398496364898805
1416	125.062500000187	53.8958333336503	0.0405932724974296
1417	125.104166666854	53.8958333336503	0.0405958312293133
1418	125.145833333522	53.8958333336503	0.0409074906730477
1419	125.187500000189	53.8958333336503	0.0406405914446528
1420	125.229166666857	53.8958333336503	0.041279705447775
1421	125.270833333524	53.8958333336503	0.0419098822160157
1422	125.312500000192	53.8958333336503	0.0420559815705725
1423	125.35416666686	53.8958333336503	0.0422828922069778
1424	125.437500000195	53.8958333336503	0.0422597887243039
1425	125.479166666862	53.8958333336503	0.0412386554661544
1426	125.52083333353	53.8958333336503	0.0412551321604458
1427	125.562500000197	53.8958333336503	0.0419412302905619
1428	125.604166666865	53.8958333336503	0.0421265928559917
1429	125.645833333532	53.8958333336503	0.041881406633966
1430	125.6875000002	53.8958333336503	0.0420649865587101
1431	125.729166666867	53.8958333336503	0.0419010186392282
1432	125.770833333535	53.8958333336503	0.0416810323176731
1433	125.812500000202	53.8958333336503	0.0414807360546452
1434	125.85416666687	53.8958333336503	0.0415068821918138
1435	125.895833333537	53.8958333336503	0.0422053999624714
1436	125.937500000205	53.8958333336503	0.0421049861834797
1437	125.979166666872	53.8958333336503	0.0425608991162907
1438	126.02083333354	53.8958333336503	0.0432509453691079
1439	126.062500000207	53.8958333336503	0.0436019093264147
1440	126.104166666875	53.8958333336503	0.0432416905220036
1441	126.145833333543	53.8958333336503	0.0423152575872525
1442	120.020833333416	53.8541666669827	0.0322016578090878
1443	120.062500000084	53.8541666669827	0.0322837593146102
1444	120.104166666751	53.8541666669827	0.0324156825306315
1445	120.187500000086	53.8541666669827	0.0334056750113554
1446	120.229166666754	53.8541666669827	0.0324344096606415
1447	120.270833333421	53.8541666669827	0.03171628619148
1448	120.312500000089	53.8541666669827	0.0318869214334991
1449	120.354166666756	53.8541666669827	0.0320715109922406
1450	120.395833333424	53.8541666669827	0.0319121217123226
1451	120.437500000091	53.8541666669827	0.0317782908833442
1452	120.479166666759	53.8541666669827	0.0317122907088588
1453	120.562500000094	53.8541666669827	0.0345132408683826
1454	120.645833333429	53.8541666669827	0.0352240789815805
1455	120.729166666764	53.8541666669827	0.0360381025847727
1456	120.770833333432	53.8541666669827	0.0360001218330771
1457	120.812500000099	53.8541666669827	0.0365098052212632
1458	120.854166666767	53.8541666669827	0.0357641249160102
1459	120.895833333434	53.8541666669827	0.0362028447459247
1460	120.937500000102	53.8541666669827	0.0345090191430134
1461	120.979166666769	53.8541666669827	0.0355462651462874
1462	121.020833333437	53.8541666669827	0.0346341336465363
1463	121.062500000104	53.8541666669827	0.0330119633682888
1464	121.104166666772	53.8541666669827	0.0330139331223546
1465	121.145833333439	53.8541666669827	0.0315528600675795
1466	121.187500000107	53.8541666669827	0.031514505255383
1467	121.229166666774	53.8541666669827	0.0334600902805257
1468	121.270833333442	53.8541666669827	0.0346165609066834
1469	121.31250000011	53.8541666669827	0.0345800727312548
1470	121.354166666777	53.8541666669827	0.034754339189806
1471	121.437500000112	53.8541666669827	0.0369991316223732
1472	121.47916666678	53.8541666669827	0.0363397895532281
1473	121.520833333447	53.8541666669827	0.0368596483933966
1474	121.562500000115	53.8541666669827	0.0366885889572471
1475	121.604166666782	53.8541666669827	0.037277490807758
1476	121.64583333345	53.8541666669827	0.0372228700344282
1477	121.687500000117	53.8541666669827	0.0375857133228909
1478	121.729166666785	53.8541666669827	0.0375001722667603
1479	121.770833333452	53.8541666669827	0.0379687745098081
1480	121.81250000012	53.8541666669827	0.0387220113726705
1481	121.854166666787	53.8541666669827	0.037290961168266
1482	121.895833333455	53.8541666669827	0.0377992810145923
1483	121.937500000122	53.8541666669827	0.0374579246082513
1484	121.97916666679	53.8541666669827	0.0373549688664076
1485	122.020833333457	53.8541666669827	0.0376999845685752
1486	122.062500000125	53.8541666669827	0.0399930345368619
1487	122.104166666793	53.8541666669827	0.0387022182918038
1488	122.14583333346	53.8541666669827	0.0375421935035405
1489	122.187500000128	53.8541666669827	0.0377525599587507
1490	122.229166666795	53.8541666669827	0.0372674699421187
1491	122.270833333463	53.8541666669827	0.0374712742196628
1492	122.31250000013	53.8541666669827	0.0374503814407018
1493	122.395833333465	53.8541666669827	0.038218938080634
1494	122.437500000133	53.8541666669827	0.0398470702363592
1495	122.4791666668	53.8541666669827	0.0396369060474554
1496	122.520833333468	53.8541666669827	0.037317555373781
1497	122.604166666803	53.8541666669827	0.0369728908904204
1498	122.687500000138	53.8541666669827	0.0376425281670981
1499	122.729166666805	53.8541666669827	0.0380134165913504
1500	122.81250000014	53.8541666669827	0.0394621448604505
1501	122.854166666808	53.8541666669827	0.0372686901582746
1502	122.895833333476	53.8541666669827	0.0371739717517968
1503	122.937500000143	53.8541666669827	0.0372782172127109
1504	122.979166666811	53.8541666669827	0.0370149355072379
1505	123.020833333478	53.8541666669827	0.0369523076850356
1506	123.062500000146	53.8541666669827	0.0372083135507285
1507	123.104166666813	53.8541666669827	0.0371779032909823
1508	123.145833333481	53.8541666669827	0.0379220028987642
1509	123.187500000148	53.8541666669827	0.0383478300780407
1510	123.229166666816	53.8541666669827	0.0372103455454436
1511	123.270833333483	53.8541666669827	0.0370382845961191
1512	123.312500000151	53.8541666669827	0.0374311943285621
1513	123.354166666818	53.8541666669827	0.0403842905131997
1514	123.395833333486	53.8541666669827	0.0410193189512439
1515	123.437500000153	53.8541666669827	0.0403459828607919
1516	123.479166666821	53.8541666669827	0.0402745937309708
1517	123.520833333488	53.8541666669827	0.0372067482150308
1518	123.604166666823	53.8541666669827	0.0364582400574958
1519	123.645833333491	53.8541666669827	0.037194532746434
1520	123.687500000158	53.8541666669827	0.0370614377907153
1521	123.729166666826	53.8541666669827	0.0374111400183084
1522	123.770833333494	53.8541666669827	0.0371504600368313
1523	123.812500000161	53.8541666669827	0.0393770623242734
1524	123.854166666829	53.8541666669827	0.0382332809434442
1525	123.937500000164	53.8541666669827	0.0368875619818156
1526	123.979166666831	53.8541666669827	0.0365458595486776
1527	124.020833333499	53.8541666669827	0.0366736556212669
1528	124.062500000166	53.8541666669827	0.036538711279035
1529	124.104166666834	53.8541666669827	0.0367766373316088
1530	124.145833333501	53.8541666669827	0.0357843269919411
1531	124.187500000169	53.8541666669827	0.0360875880479721
1532	124.229166666836	53.8541666669827	0.0361980700582059
1533	124.270833333504	53.8541666669827	0.0364342482471829
1534	124.312500000171	53.8541666669827	0.0368867224903034
1535	124.354166666839	53.8541666669827	0.0370569183886707
1536	124.395833333506	53.8541666669827	0.0367609007185935
1537	124.437500000174	53.8541666669827	0.0368587747428825
1538	124.520833333509	53.8541666669827	0.0376925257267098
1539	124.562500000177	53.8541666669827	0.0376712797197349
1540	124.604166666844	53.8541666669827	0.0374712916063354
1541	124.645833333512	53.8541666669827	0.0374969023155957
1542	124.687500000179	53.8541666669827	0.0375566403945402
1543	124.729166666847	53.8541666669827	0.0374583565054507
1544	124.812500000182	53.8541666669827	0.0375630869182257
1545	124.895833333517	53.8541666669827	0.0386901397545647
1546	124.979166666852	53.8541666669827	0.0398152139373445
1547	125.020833333519	53.8541666669827	0.0397986604327415
1548	125.062500000187	53.8541666669827	0.0385643143067895
1549	125.104166666854	53.8541666669827	0.0398457955944484
1550	125.145833333522	53.8541666669827	0.0406427410067838
1551	125.187500000189	53.8541666669827	0.0405897511312714
1552	125.229166666857	53.8541666669827	0.040169460721438
1553	125.270833333524	53.8541666669827	0.0397622259236216
1554	125.312500000192	53.8541666669827	0.0418386165101139
1555	125.35416666686	53.8541666669827	0.042228045369678
1556	125.395833333527	53.8541666669827	0.0421539200052006
1557	125.479166666862	53.8541666669827	0.0436423001505361
1558	125.52083333353	53.8541666669827	0.0436447028123969
1559	125.562500000197	53.8541666669827	0.0433595017389933
1560	125.604166666865	53.8541666669827	0.0434216100716799
1561	125.645833333532	53.8541666669827	0.042976760401519
1562	125.6875000002	53.8541666669827	0.0429787593578276
1563	125.770833333535	53.8541666669827	0.0421899631316509
1564	125.812500000202	53.8541666669827	0.041614715048564
1565	125.85416666687	53.8541666669827	0.0418633477217678
1566	125.895833333537	53.8541666669827	0.0422204509927748
1567	125.937500000205	53.8541666669827	0.0420146970471932
1568	125.979166666872	53.8541666669827	0.0420247234026051
1569	126.02083333354	53.8541666669827	0.042928456964788
1570	126.062500000207	53.8541666669827	0.0435761100973597
1571	126.104166666875	53.8541666669827	0.0440642387638604
1572	126.145833333543	53.8541666669827	0.0432078797968955
1573	126.18750000021	53.8541666669827	0.0425175077386752
1574	126.229166666878	53.8541666669827	0.0422417034257225
1575	126.270833333545	53.8541666669827	0.0424884907802378
1576	120.020833333416	53.8125000003152	0.0318922157298499
1577	120.062500000084	53.8125000003152	0.0320944808252747
1578	120.104166666751	53.8125000003152	0.0321859089161389
1579	120.187500000086	53.8125000003152	0.0315342086005387
1580	120.270833333421	53.8125000003152	0.0331814646904756
1581	120.312500000089	53.8125000003152	0.0312585849303159
1582	120.354166666756	53.8125000003152	0.0342427415323981
1583	120.395833333424	53.8125000003152	0.0335219632021746
1584	120.437500000091	53.8125000003152	0.0340972805646225
1585	120.479166666759	53.8125000003152	0.0350359995569021
1586	120.520833333427	53.8125000003152	0.0341972489385126
1587	120.562500000094	53.8125000003152	0.0339494770571815
1588	120.604166666762	53.8125000003152	0.0344702726907583
1589	120.645833333429	53.8125000003152	0.0355478966126801
1590	120.687500000097	53.8125000003152	0.0356636226822913
1591	120.729166666764	53.8125000003152	0.0367720276270925
1592	120.770833333432	53.8125000003152	0.0352409218165109
1593	120.812500000099	53.8125000003152	0.035596276984438
1594	120.854166666767	53.8125000003152	0.0346764090518274
1595	120.895833333434	53.8125000003152	0.0362591246266202
1596	120.937500000102	53.8125000003152	0.036068464940672
1597	120.979166666769	53.8125000003152	0.0356744638163691
1598	121.020833333437	53.8125000003152	0.0355879860489611
1599	121.062500000104	53.8125000003152	0.034551262856451
1600	121.104166666772	53.8125000003152	0.0348841219184621
1601	121.187500000107	53.8125000003152	0.0345609198929468
1602	121.229166666774	53.8125000003152	0.0360139317451731
1603	121.354166666777	53.8125000003152	0.0364222987144321
1604	121.395833333445	53.8125000003152	0.0364053686550958
1605	121.437500000112	53.8125000003152	0.0370016727652768
1606	121.47916666678	53.8125000003152	0.0370744573657291
1607	121.520833333447	53.8125000003152	0.0367768778819019
1608	121.562500000115	53.8125000003152	0.0364323357175864
1609	121.604166666782	53.8125000003152	0.0369279683571442
1610	121.64583333345	53.8125000003152	0.0373955478400948
1611	121.687500000117	53.8125000003152	0.037155506553666
1612	121.729166666785	53.8125000003152	0.0396558790856381
1613	121.770833333452	53.8125000003152	0.0381235952063851
1614	121.81250000012	53.8125000003152	0.038608443525049
1615	121.854166666787	53.8125000003152	0.0372121617365832
1616	121.895833333455	53.8125000003152	0.0376529220363146
1617	121.937500000122	53.8125000003152	0.0373804639944607
1618	122.020833333457	53.8125000003152	0.0384012670315228
1619	122.062500000125	53.8125000003152	0.037601667484116
1620	122.104166666793	53.8125000003152	0.0382981093864651
1621	122.187500000128	53.8125000003152	0.0376247353582885
1622	122.229166666795	53.8125000003152	0.0373048383461653
1623	122.270833333463	53.8125000003152	0.0373485163513315
1624	122.31250000013	53.8125000003152	0.0374393928346437
1625	122.354166666798	53.8125000003152	0.0382318321757571
1626	122.395833333465	53.8125000003152	0.0396549994436044
1627	122.437500000133	53.8125000003152	0.038216094139899
1628	122.4791666668	53.8125000003152	0.0372500843395339
1629	122.520833333468	53.8125000003152	0.0365498540226296
1630	122.562500000135	53.8125000003152	0.0370196359378838
1631	122.604166666803	53.8125000003152	0.0369965593105843
1632	122.64583333347	53.8125000003152	0.0373146390220772
1633	122.687500000138	53.8125000003152	0.0372612928494454
1634	122.729166666805	53.8125000003152	0.0379069206663139
1635	122.770833333473	53.8125000003152	0.0402322645069783
1636	122.81250000014	53.8125000003152	0.0394799138940012
1637	122.895833333476	53.8125000003152	0.0371267258480672
1638	122.937500000143	53.8125000003152	0.0368678589154714
1639	122.979166666811	53.8125000003152	0.0369297298097609
1640	123.020833333478	53.8125000003152	0.0369041823780086
1641	123.062500000146	53.8125000003152	0.0369398412164328
1642	123.104166666813	53.8125000003152	0.0372443002058633
1643	123.145833333481	53.8125000003152	0.0370635270886669
1644	123.187500000148	53.8125000003152	0.0382238416490719
1645	123.229166666816	53.8125000003152	0.03968986930586
1646	123.270833333483	53.8125000003152	0.0396964210286048
1647	123.312500000151	53.8125000003152	0.0381482876249002
1648	123.354166666818	53.8125000003152	0.0403810342167161
1649	123.395833333486	53.8125000003152	0.0405155766916605
1650	123.437500000153	53.8125000003152	0.040234997922761
1651	123.479166666821	53.8125000003152	0.0375623822764819
1652	123.520833333488	53.8125000003152	0.0370316006451401
1653	123.562500000156	53.8125000003152	0.0373754126650054
1654	123.604166666823	53.8125000003152	0.0373945409895179
1655	123.645833333491	53.8125000003152	0.0373270370652061
1656	123.687500000158	53.8125000003152	0.037558687599124
1657	123.729166666826	53.8125000003152	0.0373056170551397
1658	123.770833333494	53.8125000003152	0.0371778386601472
1659	123.812500000161	53.8125000003152	0.0401793454199707
1660	123.854166666829	53.8125000003152	0.0398806922781574
1661	123.895833333496	53.8125000003152	0.037346137528481
1662	123.937500000164	53.8125000003152	0.0373789693659746
1663	123.979166666831	53.8125000003152	0.0375461869978251
1664	124.020833333499	53.8125000003152	0.0372401691164281
1665	124.062500000166	53.8125000003152	0.0373322173317972
1666	124.104166666834	53.8125000003152	0.0372942202129739
1667	124.145833333501	53.8125000003152	0.0364393043739661
1668	124.187500000169	53.8125000003152	0.037137105869255
1669	124.229166666836	53.8125000003152	0.0366670172096849
1670	124.270833333504	53.8125000003152	0.0362631441193194
1671	124.312500000171	53.8125000003152	0.0363597195195069
1672	124.354166666839	53.8125000003152	0.0371466121774807
1673	124.395833333506	53.8125000003152	0.0367690010032556
1674	124.437500000174	53.8125000003152	0.037527593624683
1675	124.479166666841	53.8125000003152	0.0374799442000624
1676	124.520833333509	53.8125000003152	0.0374388757743369
1677	124.562500000177	53.8125000003152	0.0370805582341544
1678	124.604166666844	53.8125000003152	0.0371516220953667
1679	124.645833333512	53.8125000003152	0.0371935468022026
1680	124.687500000179	53.8125000003152	0.0375305729483735
1681	124.729166666847	53.8125000003152	0.0370625482584451
1682	124.770833333514	53.8125000003152	0.037286713611383
1683	124.812500000182	53.8125000003152	0.0373796034471806
1684	124.895833333517	53.8125000003152	0.038227115744144
1685	124.937500000184	53.8125000003152	0.0373579916807736
1686	124.979166666852	53.8125000003152	0.039763738832387
1687	125.020833333519	53.8125000003152	0.0386241541310484
1688	125.104166666854	53.8125000003152	0.0381335361890318
1689	125.145833333522	53.8125000003152	0.0405654901307143
1690	125.187500000189	53.8125000003152	0.0401991777934644
1691	125.229166666857	53.8125000003152	0.0401909266157085
1692	125.270833333524	53.8125000003152	0.0412300542989641
1693	125.312500000192	53.8125000003152	0.0423536617500504
1694	125.35416666686	53.8125000003152	0.0420158206117138
1695	125.395833333527	53.8125000003152	0.0421556900350074
1696	125.437500000195	53.8125000003152	0.0426940417617025
1697	125.479166666862	53.8125000003152	0.0436023127847344
1698	125.52083333353	53.8125000003152	0.0426816500897668
1699	125.562500000197	53.8125000003152	0.0426763085088731
1700	125.604166666865	53.8125000003152	0.0421269401241525
1701	125.645833333532	53.8125000003152	0.0422844390576609
1702	125.6875000002	53.8125000003152	0.0429747475266862
1703	125.729166666867	53.8125000003152	0.0436012727491862
1704	125.770833333535	53.8125000003152	0.0437140369682901
1705	125.812500000202	53.8125000003152	0.043727805381535
1706	125.85416666687	53.8125000003152	0.0440849484602731
1707	125.895833333537	53.8125000003152	0.042897706750217
1708	125.937500000205	53.8125000003152	0.0422889721870144
1709	125.979166666872	53.8125000003152	0.0418512220551533
1710	126.02083333354	53.8125000003152	0.0424991045038209
1711	126.062500000207	53.8125000003152	0.0435539414080446
1712	126.104166666875	53.8125000003152	0.0440952047141636
1713	126.145833333543	53.8125000003152	0.0440099614186499
1714	126.18750000021	53.8125000003152	0.0436601312322174
1715	126.229166666878	53.8125000003152	0.0431214071474034
1716	126.270833333545	53.8125000003152	0.0431310934281168
1717	126.312500000213	53.8125000003152	0.0436742999340427
1718	126.35416666688	53.8125000003152	0.044359723061071
1719	126.395833333548	53.8125000003152	0.0442712658861968
1720	126.437500000215	53.8125000003152	0.0442847707428038
1721	126.479166666883	53.8125000003152	0.0436307717133809
1722	126.52083333355	53.8125000003152	0.0439949690952087
1723	120.020833333416	53.7708333336476	0.0315653002229825
1724	120.062500000084	53.7708333336476	0.0338769281010652
1725	120.145833333419	53.7708333336476	0.0335867045596196
1726	120.187500000086	53.7708333336476	0.0336814696005195
1727	120.229166666754	53.7708333336476	0.0340771714843009
1728	120.270833333421	53.7708333336476	0.0348476741475358
1729	120.312500000089	53.7708333336476	0.0340822475221366
1730	120.354166666756	53.7708333336476	0.0347243416045114
1731	120.395833333424	53.7708333336476	0.0346771289037199
1732	120.479166666759	53.7708333336476	0.0344275760440222
1733	120.520833333427	53.7708333336476	0.0344580007571831
1734	120.562500000094	53.7708333336476	0.0357038734442323
1735	120.604166666762	53.7708333336476	0.0353631680742915
1736	120.645833333429	53.7708333336476	0.0360725818828301
1737	120.687500000097	53.7708333336476	0.0353802058308138
1738	120.729166666764	53.7708333336476	0.034694793341
1739	120.770833333432	53.7708333336476	0.0357301241726925
1740	120.812500000099	53.7708333336476	0.0354369632747361
1741	120.854166666767	53.7708333336476	0.036029651818875
1742	120.895833333434	53.7708333336476	0.0362448747300013
1743	120.937500000102	53.7708333336476	0.0364698485815837
1744	120.979166666769	53.7708333336476	0.0361076212513496
1745	121.020833333437	53.7708333336476	0.0361377015740127
1746	121.104166666772	53.7708333336476	0.0364926719023089
1747	121.145833333439	53.7708333336476	0.0362183487565478
1748	121.187500000107	53.7708333336476	0.0360135186845821
1749	121.229166666774	53.7708333336476	0.0363944255590112
1750	121.270833333442	53.7708333336476	0.0359506985167939
1751	121.31250000011	53.7708333336476	0.0366512045497301
1752	121.354166666777	53.7708333336476	0.0368144343829995
1753	121.395833333445	53.7708333336476	0.0370679910855252
1754	121.437500000112	53.7708333336476	0.0371230901600446
1755	121.520833333447	53.7708333336476	0.0369452577985624
1756	121.562500000115	53.7708333336476	0.0371712823299872
1757	121.604166666782	53.7708333336476	0.0373275191711966
1758	121.64583333345	53.7708333336476	0.0374779535023169
1759	121.687500000117	53.7708333336476	0.0380663469800047
1760	121.729166666785	53.7708333336476	0.0396562718155859
1761	121.770833333452	53.7708333336476	0.0399323299659149
1762	121.81250000012	53.7708333336476	0.0385263651746711
1763	121.854166666787	53.7708333336476	0.037552842652024
1764	121.895833333455	53.7708333336476	0.0373092060242761
1765	121.937500000122	53.7708333336476	0.0374285767102358
1766	121.97916666679	53.7708333336476	0.037759464663434
1767	122.020833333457	53.7708333336476	0.0399197690272117
1768	122.062500000125	53.7708333336476	0.0398933093503554
1769	122.104166666793	53.7708333336476	0.0398092339215771
1770	122.14583333346	53.7708333336476	0.0404398212164941
1771	122.187500000128	53.7708333336476	0.0369907099578289
1772	122.229166666795	53.7708333336476	0.0372073356138862
1773	122.270833333463	53.7708333336476	0.0373098743958027
1774	122.31250000013	53.7708333336476	0.0371946746682342
1775	122.354166666798	53.7708333336476	0.0380969786959194
1776	122.395833333465	53.7708333336476	0.0393360515529541
1777	122.437500000133	53.7708333336476	0.0374561384268501
1778	122.4791666668	53.7708333336476	0.036841306483656
1779	122.520833333468	53.7708333336476	0.0370773968762344
1780	122.562500000135	53.7708333336476	0.0370864710202566
1781	122.604166666803	53.7708333336476	0.0371385088313831
1782	122.64583333347	53.7708333336476	0.037930031748838
1783	122.687500000138	53.7708333336476	0.0398739222749684
1784	122.729166666805	53.7708333336476	0.0398197975612146
1785	122.770833333473	53.7708333336476	0.040490270544997
1786	122.81250000014	53.7708333336476	0.0396832509766151
1787	122.854166666808	53.7708333336476	0.0378572003109734
1788	122.937500000143	53.7708333336476	0.036850145499535
1789	122.979166666811	53.7708333336476	0.0367794689327659
1790	123.020833333478	53.7708333336476	0.0372660760734234
1791	123.062500000146	53.7708333336476	0.0371821867442822
1792	123.104166666813	53.7708333336476	0.0370130935909691
1793	123.145833333481	53.7708333336476	0.0366506342941993
1794	123.187500000148	53.7708333336476	0.0373733609746011
1795	123.229166666816	53.7708333336476	0.0395889570511589
1796	123.312500000151	53.7708333336476	0.0399307748089313
1797	123.354166666818	53.7708333336476	0.0403422675488952
1798	123.395833333486	53.7708333336476	0.0406800787577351
1799	123.437500000153	53.7708333336476	0.040208844036517
1800	123.479166666821	53.7708333336476	0.0375637975809111
1801	123.520833333488	53.7708333336476	0.0373204009645446
1802	123.562500000156	53.7708333336476	0.0370317149436256
1803	123.604166666823	53.7708333336476	0.0380115844135435
1804	123.645833333491	53.7708333336476	0.0373154725036475
1805	123.687500000158	53.7708333336476	0.0372757641900679
1806	123.729166666826	53.7708333336476	0.0384530872748411
1807	123.770833333494	53.7708333336476	0.038242694331715
1808	123.812500000161	53.7708333336476	0.0407261275101562
1809	123.854166666829	53.7708333336476	0.0379850085341961
1810	123.895833333496	53.7708333336476	0.0374520748181524
1811	123.937500000164	53.7708333336476	0.0373686176139477
1812	123.979166666831	53.7708333336476	0.0371811425770974
1813	124.062500000166	53.7708333336476	0.0375254486245372
1814	124.104166666834	53.7708333336476	0.0370528421993442
1815	124.145833333501	53.7708333336476	0.0368419131803278
1816	124.229166666836	53.7708333336476	0.0351467606490101
1817	124.270833333504	53.7708333336476	0.0363713739605223
1818	124.312500000171	53.7708333336476	0.037141348969171
1819	124.354166666839	53.7708333336476	0.0368635999809493
1820	124.395833333506	53.7708333336476	0.0367490743116359
1821	124.479166666841	53.7708333336476	0.0374518602990851
1822	124.520833333509	53.7708333336476	0.037499018832108
1823	124.562500000177	53.7708333336476	0.0371471344039905
1824	124.604166666844	53.7708333336476	0.0374426999169228
1825	124.645833333512	53.7708333336476	0.0376578589917733
1826	124.687500000179	53.7708333336476	0.0372627194447865
1827	124.729166666847	53.7708333336476	0.0376745307762359
1828	124.770833333514	53.7708333336476	0.0370954161618246
1829	124.812500000182	53.7708333336476	0.0373216205084381
1830	124.854166666849	53.7708333336476	0.0374636585793005
1831	124.895833333517	53.7708333336476	0.037184477510332
1832	124.937500000184	53.7708333336476	0.0374715705875449
1833	124.979166666852	53.7708333336476	0.0377702502424467
1834	125.020833333519	53.7708333336476	0.0381804043882308
1835	125.062500000187	53.7708333336476	0.0373821096836412
1836	125.104166666854	53.7708333336476	0.0374404485419953
1837	125.145833333522	53.7708333336476	0.0374370881710688
1838	125.187500000189	53.7708333336476	0.0382659968860684
1839	125.229166666857	53.7708333336476	0.0403226944671867
1840	125.395833333527	53.7708333336476	0.0421344199770589
1841	125.437500000195	53.7708333336476	0.0429509323896501
1842	125.479166666862	53.7708333336476	0.0429737182589619
1843	125.52083333353	53.7708333336476	0.0416659869707811
1844	125.562500000197	53.7708333336476	0.0412622089545142
1845	125.604166666865	53.7708333336476	0.041670600346056
1846	125.645833333532	53.7708333336476	0.0422935464447477
1847	125.6875000002	53.7708333336476	0.0422638837601099
1848	125.729166666867	53.7708333336476	0.0425300525776258
1849	125.770833333535	53.7708333336476	0.0428614432767129
1850	125.812500000202	53.7708333336476	0.043685266340672
1851	125.85416666687	53.7708333336476	0.0442851523022897
1852	125.895833333537	53.7708333336476	0.0440976539149297
1853	125.937500000205	53.7708333336476	0.0435935263706629
1854	125.979166666872	53.7708333336476	0.0425869177661817
1855	126.02083333354	53.7708333336476	0.0428423284368466
1856	126.062500000207	53.7708333336476	0.0435258352754633
1857	126.104166666875	53.7708333336476	0.0432588124771415
1858	126.145833333543	53.7708333336476	0.0438907610800891
1859	126.18750000021	53.7708333336476	0.0447596745881081
1860	126.229166666878	53.7708333336476	0.0440872884975329
1861	126.270833333545	53.7708333336476	0.0446109776691643
1862	126.312500000213	53.7708333336476	0.043958186054833
1863	126.395833333548	53.7708333336476	0.0446077856330443
1864	126.437500000215	53.7708333336476	0.0441051966781744
1865	126.479166666883	53.7708333336476	0.044660327459539
1866	126.52083333355	53.7708333336476	0.0442923058129625
1867	126.562500000218	53.7708333336476	0.0440765714841056
1868	119.979166666749	53.7291666669801	0.0350178193647155
1869	120.020833333416	53.7291666669801	0.0338435280871294
1870	120.062500000084	53.7291666669801	0.0344137604136868
1871	120.104166666751	53.7291666669801	0.0346614275323913
1872	120.145833333419	53.7291666669801	0.034953915535004
1873	120.187500000086	53.7291666669801	0.0347901261715746
1874	120.229166666754	53.7291666669801	0.0347992426530685
1875	120.270833333421	53.7291666669801	0.0359374251265616
1876	120.312500000089	53.7291666669801	0.035076305611856
1877	120.354166666756	53.7291666669801	0.0358006139925189
1878	120.395833333424	53.7291666669801	0.0347590340301133
1879	120.437500000091	53.7291666669801	0.0358708899078862
1880	120.479166666759	53.7291666669801	0.0355544603162821
1881	120.520833333427	53.7291666669801	0.0355166907837905
1882	120.562500000094	53.7291666669801	0.0360996640568367
1883	120.604166666762	53.7291666669801	0.0357278712096826
1884	120.645833333429	53.7291666669801	0.0343841569957292
1885	120.687500000097	53.7291666669801	0.0347905208456087
1886	120.729166666764	53.7291666669801	0.0345939110376766
1887	120.770833333432	53.7291666669801	0.0352756893782752
1888	120.812500000099	53.7291666669801	0.0354328087881472
1889	120.854166666767	53.7291666669801	0.035517068222425
1890	120.937500000102	53.7291666669801	0.0360380077112252
1891	120.979166666769	53.7291666669801	0.0358676090446505
1892	121.020833333437	53.7291666669801	0.0362929350474206
1893	121.104166666772	53.7291666669801	0.0364578854933865
1894	121.145833333439	53.7291666669801	0.0364446199766937
1895	121.187500000107	53.7291666669801	0.0367843250028939
1896	121.270833333442	53.7291666669801	0.0370784939782672
1897	121.31250000011	53.7291666669801	0.0370088318729891
1898	121.354166666777	53.7291666669801	0.0366854459227024
1899	121.395833333445	53.7291666669801	0.037006142541268
1900	121.437500000112	53.7291666669801	0.0395540786736455
1901	121.47916666678	53.7291666669801	0.0383178964618858
1902	121.520833333447	53.7291666669801	0.0380102548417746
1903	121.562500000115	53.7291666669801	0.0369827322355558
1904	121.604166666782	53.7291666669801	0.0368281159236664
1905	121.64583333345	53.7291666669801	0.0372870208168219
1906	121.687500000117	53.7291666669801	0.0396352945063355
1907	121.729166666785	53.7291666669801	0.0404680469725022
1908	121.770833333452	53.7291666669801	0.0384921012945047
1909	121.81250000012	53.7291666669801	0.0374856675554057
1910	121.854166666787	53.7291666669801	0.0377391602131202
1911	121.895833333455	53.7291666669801	0.0370446720169453
1912	121.937500000122	53.7291666669801	0.0366469165706495
1913	121.97916666679	53.7291666669801	0.036891197496477
1914	122.020833333457	53.7291666669801	0.0372439892658223
1915	122.062500000125	53.7291666669801	0.0407461555473514
1916	122.104166666793	53.7291666669801	0.0400907260681959
1917	122.14583333346	53.7291666669801	0.0408904114761765
1918	122.229166666795	53.7291666669801	0.0378212030433998
1919	122.270833333463	53.7291666669801	0.0368933890400884
1920	122.31250000013	53.7291666669801	0.0373196587699628
1921	122.354166666798	53.7291666669801	0.0375361784210595
1922	122.395833333465	53.7291666669801	0.0398039909942133
1923	122.437500000133	53.7291666669801	0.0374270483287377
1924	122.4791666668	53.7291666669801	0.0378360723905312
1925	122.520833333468	53.7291666669801	0.0370618566695345
1926	122.562500000135	53.7291666669801	0.0378460422909779
1927	122.64583333347	53.7291666669801	0.037070234428692
1928	122.687500000138	53.7291666669801	0.0375401764805735
1929	122.729166666805	53.7291666669801	0.0382456885728462
1930	122.770833333473	53.7291666669801	0.0404025157395113
1931	122.81250000014	53.7291666669801	0.0402800381513587
1932	122.854166666808	53.7291666669801	0.0392816570021114
1933	122.895833333476	53.7291666669801	0.0369554888665038
1934	122.979166666811	53.7291666669801	0.0369569017630257
1935	123.020833333478	53.7291666669801	0.0366144495367188
1936	123.062500000146	53.7291666669801	0.0366325196725569
1937	123.104166666813	53.7291666669801	0.0372490195577708
1938	123.145833333481	53.7291666669801	0.037310855991896
1939	123.187500000148	53.7291666669801	0.0397000419587699
1940	123.229166666816	53.7291666669801	0.040496397696812
1941	123.270833333483	53.7291666669801	0.0409827815948595
1942	123.312500000151	53.7291666669801	0.0406241407614934
1943	123.354166666818	53.7291666669801	0.0404028482055561
1944	123.395833333486	53.7291666669801	0.0416274602434309
1945	123.437500000153	53.7291666669801	0.040679141769456
1946	123.479166666821	53.7291666669801	0.0379605907818257
1947	123.520833333488	53.7291666669801	0.0372711894312182
1948	123.562500000156	53.7291666669801	0.0380544815591872
1949	123.604166666823	53.7291666669801	0.0395671094425291
1950	123.645833333491	53.7291666669801	0.0372831945693159
1951	123.687500000158	53.7291666669801	0.0369872126812896
1952	123.729166666826	53.7291666669801	0.0376705213468879
1953	123.770833333494	53.7291666669801	0.0397471607426375
1954	123.812500000161	53.7291666669801	0.0407248185582903
1955	123.854166666829	53.7291666669801	0.0404944571746271
1956	123.937500000164	53.7291666669801	0.0386047253444704
1957	123.979166666831	53.7291666669801	0.0397383161413403
1958	124.020833333499	53.7291666669801	0.0371495385544047
1959	124.062500000166	53.7291666669801	0.0369827114216133
1960	124.145833333501	53.7291666669801	0.0356988362126627
1961	124.187500000169	53.7291666669801	0.0362750392912162
1962	124.229166666836	53.7291666669801	0.0366366161199521
1963	124.270833333504	53.7291666669801	0.0366252950384269
1964	124.312500000171	53.7291666669801	0.0370516197519684
1965	124.354166666839	53.7291666669801	0.036851171885132
1966	124.437500000174	53.7291666669801	0.0376176416082544
1967	124.479166666841	53.7291666669801	0.0373624955351925
1968	124.520833333509	53.7291666669801	0.0372717400020989
1969	124.562500000177	53.7291666669801	0.037279140709553
1970	124.604166666844	53.7291666669801	0.0372759882631515
1971	124.645833333512	53.7291666669801	0.0374210365993404
1972	124.687500000179	53.7291666669801	0.0372242092554987
1973	124.729166666847	53.7291666669801	0.0374792259467408
1974	124.770833333514	53.7291666669801	0.0378028924381918
1975	124.812500000182	53.7291666669801	0.0381536779848252
1976	124.854166666849	53.7291666669801	0.0375388698405688
1977	124.895833333517	53.7291666669801	0.0375340107679116
1978	124.937500000184	53.7291666669801	0.0374663517222211
1979	125.020833333519	53.7291666669801	0.0375740547461286
1980	125.062500000187	53.7291666669801	0.0376459908958671
1981	125.104166666854	53.7291666669801	0.0379649152447705
1982	125.187500000189	53.7291666669801	0.0398955524173332
1983	125.229166666857	53.7291666669801	0.040550680272756
1984	125.270833333524	53.7291666669801	0.0410581965883153
1985	125.312500000192	53.7291666669801	0.0411703390791482
1986	125.35416666686	53.7291666669801	0.0415054238610998
1987	125.395833333527	53.7291666669801	0.0422625194465861
1988	125.437500000195	53.7291666669801	0.0426920827196177
1989	125.479166666862	53.7291666669801	0.0429546436253662
1990	125.52083333353	53.7291666669801	0.0421316986746088
1991	125.562500000197	53.7291666669801	0.0416905645255425
1992	125.645833333532	53.7291666669801	0.0422045517752177
1993	125.6875000002	53.7291666669801	0.0422488966595946
1994	125.729166666867	53.7291666669801	0.0428714772502534
1995	125.770833333535	53.7291666669801	0.0435101598054162
1996	125.812500000202	53.7291666669801	0.0440563441578713
1997	125.85416666687	53.7291666669801	0.0442920639824954
1998	125.895833333537	53.7291666669801	0.0440949696356421
1999	125.937500000205	53.7291666669801	0.0444601753972002
[truncated: 58,001 more rows]
