# Supplementary material for: Genomic insights into local adaptation and future climate-induced vulnerability of a keystone forest tree in East Asia
Source: Nat Commun. 2022 Nov 1;13:6541. doi: 10.1038/s41467-022-34206-8 (PMC9626627; doi:10.1038/s41467-022-34206-8)
Supplement: Supplementary file 8 — Source Data [file 41467_2022_34206_MOESM8_ESM.zip › Source data/supplementary_figures/local&forward&reverse/future_CanESM5_ssp126_2080local_GF_offset.csv]

	lon	lat	ssp126_2061-2080_offset
1	123.479166666821	54.6458333336662	0.0314630750582277
2	123.520833333488	54.6458333336662	0.031001183701769
3	123.562500000156	54.6458333336662	0.0306604315841742
4	123.604166666823	54.6458333336662	0.0313320284103661
5	123.645833333491	54.6458333336662	0.0289371811363284
6	123.729166666826	54.6458333336662	0.0298453859909251
7	123.770833333494	54.6458333336662	0.0301855220987414
8	123.812500000161	54.6458333336662	0.0301138120945796
9	123.854166666829	54.6458333336662	0.0302511088432702
10	123.895833333496	54.6458333336662	0.0295539942838909
11	123.937500000164	54.6458333336662	0.0296664178225122
12	123.979166666831	54.6458333336662	0.0292223893660341
13	124.020833333499	54.6458333336662	0.0297496459028451
14	124.062500000166	54.6458333336662	0.029259806053673
15	124.104166666834	54.6458333336662	0.0292151916683546
16	124.145833333501	54.6458333336662	0.0294824694100135
17	124.187500000169	54.6458333336662	0.0287503086584241
18	123.395833333486	54.6041666669987	0.0312364868942695
19	123.437500000153	54.6041666669987	0.0315316435354334
20	123.479166666821	54.6041666669987	0.0308080116478924
21	123.520833333488	54.6041666669987	0.0291697069783876
22	123.562500000156	54.6041666669987	0.0302669847164252
23	123.604166666823	54.6041666669987	0.0297524659419753
24	123.645833333491	54.6041666669987	0.0289689076695665
25	123.687500000158	54.6041666669987	0.0291930839074915
26	123.729166666826	54.6041666669987	0.0291204312867631
27	123.770833333494	54.6041666669987	0.0290590859575936
28	123.812500000161	54.6041666669987	0.0293360530630832
29	123.854166666829	54.6041666669987	0.0293243329669181
30	123.895833333496	54.6041666669987	0.0315963279050466
31	123.937500000164	54.6041666669987	0.0293426630091359
32	123.979166666831	54.6041666669987	0.0297104846037456
33	124.020833333499	54.6041666669987	0.0294520816120366
34	124.062500000166	54.6041666669987	0.0305871454985861
35	124.104166666834	54.6041666669987	0.0297094341939738
36	124.145833333501	54.6041666669987	0.0293403566348344
37	124.187500000169	54.6041666669987	0.0290079651613304
38	123.062500000146	54.5625000003311	0.0306013688078695
39	123.145833333481	54.5625000003311	0.0313406636133866
40	123.187500000148	54.5625000003311	0.0319411393005039
41	123.229166666816	54.5625000003311	0.0311976764299721
42	123.270833333483	54.5625000003311	0.0290429716998064
43	123.312500000151	54.5625000003311	0.029268597402779
44	123.354166666818	54.5625000003311	0.0289338394927801
45	123.395833333486	54.5625000003311	0.0293922455351401
46	123.437500000153	54.5625000003311	0.0297531167735918
47	123.479166666821	54.5625000003311	0.0285743948023643
48	123.520833333488	54.5625000003311	0.0285598053109376
49	123.562500000156	54.5625000003311	0.0289231986013889
50	123.604166666823	54.5625000003311	0.028971427756786
51	123.645833333491	54.5625000003311	0.0287983130794561
52	123.687500000158	54.5625000003311	0.0287164800275196
53	123.729166666826	54.5625000003311	0.0290129364284392
54	123.770833333494	54.5625000003311	0.0288440308048044
55	123.812500000161	54.5625000003311	0.0305458760540336
56	123.854166666829	54.5625000003311	0.0288881477395613
57	123.895833333496	54.5625000003311	0.0290445463809763
58	123.937500000164	54.5625000003311	0.0295013812430706
59	123.979166666831	54.5625000003311	0.0287131705645606
60	124.020833333499	54.5625000003311	0.0292009563240196
61	124.062500000166	54.5625000003311	0.029930892035922
62	124.104166666834	54.5625000003311	0.0277895406512059
63	124.145833333501	54.5625000003311	0.0298772904523535
64	124.187500000169	54.5625000003311	0.0289096314663563
65	122.895833333476	54.5208333336636	0.0309787700316757
66	122.937500000143	54.5208333336636	0.0312292474765114
67	122.979166666811	54.5208333336636	0.0288012541725455
68	123.020833333478	54.5208333336636	0.0291996781036561
69	123.062500000146	54.5208333336636	0.0287071753150244
70	123.104166666813	54.5208333336636	0.03112749241782
71	123.145833333481	54.5208333336636	0.0319911004025992
72	123.229166666816	54.5208333336636	0.0297084212791138
73	123.270833333483	54.5208333336636	0.0300963123580472
74	123.312500000151	54.5208333336636	0.0298365343345583
75	123.354166666818	54.5208333336636	0.0288354106215865
76	123.395833333486	54.5208333336636	0.0296458954745375
77	123.437500000153	54.5208333336636	0.0288155499565897
78	123.479166666821	54.5208333336636	0.0287082331723039
79	123.520833333488	54.5208333336636	0.0288498925153216
80	123.562500000156	54.5208333336636	0.0285203068038919
81	123.604166666823	54.5208333336636	0.0284375751150539
82	123.645833333491	54.5208333336636	0.0305768965274188
83	123.687500000158	54.5208333336636	0.0311866513977416
84	123.729166666826	54.5208333336636	0.0311099729287196
85	123.770833333494	54.5208333336636	0.0307836780559968
86	123.812500000161	54.5208333336636	0.0315727744018718
87	123.854166666829	54.5208333336636	0.0309748652377476
88	123.937500000164	54.5208333336636	0.0317221775133008
89	123.979166666831	54.5208333336636	0.0287373649456629
90	124.020833333499	54.5208333336636	0.0286794601234248
91	124.104166666834	54.5208333336636	0.0288460699654354
92	124.145833333501	54.5208333336636	0.028591417032977
93	124.187500000169	54.5208333336636	0.0288495368801371
94	124.229166666836	54.5208333336636	0.0291584117988906
95	124.270833333504	54.5208333336636	0.0291882445396266
96	124.312500000171	54.5208333336636	0.0287408979361919
97	122.81250000014	54.479166666996	0.0292283695850657
98	122.854166666808	54.479166666996	0.0292627996555174
99	122.895833333476	54.479166666996	0.029141417762076
100	122.937500000143	54.479166666996	0.0312230313458173
101	123.020833333478	54.479166666996	0.0289493490290543
102	123.062500000146	54.479166666996	0.028525954419458
103	123.104166666813	54.479166666996	0.0312730919195438
104	123.187500000148	54.479166666996	0.0312826135644419
105	123.229166666816	54.479166666996	0.0289696771852637
106	123.270833333483	54.479166666996	0.0293449314759166
107	123.312500000151	54.479166666996	0.029329049601797
108	123.354166666818	54.479166666996	0.0299148560171625
109	123.395833333486	54.479166666996	0.0294305764762075
110	123.437500000153	54.479166666996	0.0285735538885645
111	123.479166666821	54.479166666996	0.030618396657851
112	123.520833333488	54.479166666996	0.0310682757654635
113	123.562500000156	54.479166666996	0.0307042123504404
114	123.604166666823	54.479166666996	0.0287966935377601
115	123.645833333491	54.479166666996	0.0283339811352327
116	123.687500000158	54.479166666996	0.0292375485476122
117	123.729166666826	54.479166666996	0.0309138003612124
118	123.770833333494	54.479166666996	0.0308987809928034
119	123.812500000161	54.479166666996	0.0317861837546978
120	123.854166666829	54.479166666996	0.0315393841525519
121	123.937500000164	54.479166666996	0.0305545746535565
122	123.979166666831	54.479166666996	0.0285602786275341
123	124.020833333499	54.479166666996	0.0286100896726643
124	124.062500000166	54.479166666996	0.0285821980676236
125	124.104166666834	54.479166666996	0.0288209866480576
126	124.145833333501	54.479166666996	0.0287648664316798
127	124.187500000169	54.479166666996	0.028851730092159
128	124.229166666836	54.479166666996	0.029163391777324
129	124.270833333504	54.479166666996	0.0293924787750641
130	124.312500000171	54.479166666996	0.0287947788324873
131	124.354166666839	54.479166666996	0.0294237240010034
132	124.395833333506	54.479166666996	0.0294767579898453
133	122.81250000014	54.4375000003285	0.0292105085117191
134	122.854166666808	54.4375000003285	0.0307763181756434
135	122.895833333476	54.4375000003285	0.0309592761785292
136	122.937500000143	54.4375000003285	0.0312806753924311
137	122.979166666811	54.4375000003285	0.0323714096044622
138	123.020833333478	54.4375000003285	0.0316048534423071
139	123.062500000146	54.4375000003285	0.0313751462949792
140	123.104166666813	54.4375000003285	0.0314973534900564
141	123.145833333481	54.4375000003285	0.0302501624167982
142	123.187500000148	54.4375000003285	0.0302615935322909
143	123.229166666816	54.4375000003285	0.0284852149161247
144	123.270833333483	54.4375000003285	0.029233694785929
145	123.312500000151	54.4375000003285	0.028704488808926
146	123.354166666818	54.4375000003285	0.0287907244518675
147	123.395833333486	54.4375000003285	0.0287096859350717
148	123.437500000153	54.4375000003285	0.0287144603436741
149	123.479166666821	54.4375000003285	0.0284330236125193
150	123.520833333488	54.4375000003285	0.0304030267919268
151	123.562500000156	54.4375000003285	0.0314532805247916
152	123.604166666823	54.4375000003285	0.0302667631369341
153	123.645833333491	54.4375000003285	0.0305200282279604
154	123.687500000158	54.4375000003285	0.0309229081490616
155	123.729166666826	54.4375000003285	0.0305458609729217
156	123.770833333494	54.4375000003285	0.0316101940806593
157	123.812500000161	54.4375000003285	0.0311927250083947
158	123.854166666829	54.4375000003285	0.0323592165377632
159	123.895833333496	54.4375000003285	0.0312849618716062
160	123.937500000164	54.4375000003285	0.0312501135957392
161	123.979166666831	54.4375000003285	0.0306851171225436
162	124.020833333499	54.4375000003285	0.0302933429834111
163	124.062500000166	54.4375000003285	0.0308495362263832
164	124.104166666834	54.4375000003285	0.028729435275437
165	124.145833333501	54.4375000003285	0.029153553019877
166	124.187500000169	54.4375000003285	0.0286340582326985
167	124.229166666836	54.4375000003285	0.0285995007896006
168	124.270833333504	54.4375000003285	0.0290587336892919
169	124.312500000171	54.4375000003285	0.0295795532209288
170	124.354166666839	54.4375000003285	0.0288460359015742
171	124.395833333506	54.4375000003285	0.0291097422240998
172	124.437500000174	54.4375000003285	0.0290361052098172
173	124.479166666841	54.4375000003285	0.028908495200252
174	122.270833333463	54.3958333336609	0.0286128577816184
175	122.31250000013	54.3958333336609	0.0293766471314376
176	122.395833333465	54.3958333336609	0.0309083069104059
177	122.437500000133	54.3958333336609	0.030764787505377
178	122.4791666668	54.3958333336609	0.029202372079163
179	122.520833333468	54.3958333336609	0.0286609152215648
180	122.854166666808	54.3958333336609	0.0314252012142503
181	122.895833333476	54.3958333336609	0.0320517358480215
182	122.937500000143	54.3958333336609	0.0322482319006069
183	122.979166666811	54.3958333336609	0.032182237422086
184	123.020833333478	54.3958333336609	0.0327945005098813
185	123.062500000146	54.3958333336609	0.0327743919822002
186	123.145833333481	54.3958333336609	0.0305348688741299
187	123.187500000148	54.3958333336609	0.0284418142675626
188	123.229166666816	54.3958333336609	0.0287567996086265
189	123.270833333483	54.3958333336609	0.0287517067140359
190	123.312500000151	54.3958333336609	0.028960215876376
191	123.354166666818	54.3958333336609	0.0282030054571091
192	123.395833333486	54.3958333336609	0.0307156821315812
193	123.437500000153	54.3958333336609	0.0280148999797874
194	123.520833333488	54.3958333336609	0.0305876891661001
195	123.562500000156	54.3958333336609	0.0309984405272577
196	123.604166666823	54.3958333336609	0.0323077157463204
197	123.645833333491	54.3958333336609	0.0303164539300789
198	123.687500000158	54.3958333336609	0.031017804702019
199	123.729166666826	54.3958333336609	0.0311046372000704
200	123.770833333494	54.3958333336609	0.0315014245355647
201	123.812500000161	54.3958333336609	0.0319438278141374
202	123.854166666829	54.3958333336609	0.0321480332085423
203	123.895833333496	54.3958333336609	0.0317496047330551
204	123.937500000164	54.3958333336609	0.0319778385513339
205	123.979166666831	54.3958333336609	0.0311885319493095
206	124.020833333499	54.3958333336609	0.0308903420634199
207	124.270833333504	54.3958333336609	0.028665139126719
208	124.312500000171	54.3958333336609	0.0303095415433222
209	124.354166666839	54.3958333336609	0.0291933628451783
210	124.395833333506	54.3958333336609	0.0285042179999572
211	124.437500000174	54.3958333336609	0.0292609666771517
212	124.479166666841	54.3958333336609	0.0288390831814117
213	124.520833333509	54.3958333336609	0.0287258821815125
214	122.020833333457	54.3541666669934	0.0283910524780229
215	122.062500000125	54.3541666669934	0.0287838673442489
216	122.14583333346	54.3541666669934	0.0287387331054946
217	122.187500000128	54.3541666669934	0.0287768492442733
218	122.270833333463	54.3541666669934	0.030887023434578
219	122.31250000013	54.3541666669934	0.0315527266889915
220	122.437500000133	54.3541666669934	0.0316655927503625
221	122.4791666668	54.3541666669934	0.0312307462398267
222	122.562500000135	54.3541666669934	0.0309780447991142
223	122.604166666803	54.3541666669934	0.0315856753825106
224	122.64583333347	54.3541666669934	0.0305581510310229
225	122.895833333476	54.3541666669934	0.0301896579072864
226	122.937500000143	54.3541666669934	0.0303613588661098
227	122.979166666811	54.3541666669934	0.0304089176509321
228	123.020833333478	54.3541666669934	0.0315600223960446
229	123.062500000146	54.3541666669934	0.0331516850245485
230	123.104166666813	54.3541666669934	0.032876247781543
231	123.145833333481	54.3541666669934	0.0315399307565726
232	123.187500000148	54.3541666669934	0.0283215858111313
233	123.229166666816	54.3541666669934	0.0306957947212847
234	123.270833333483	54.3541666669934	0.0300946231487117
235	123.354166666818	54.3541666669934	0.0318076787568944
236	123.395833333486	54.3541666669934	0.0306600614408758
237	123.479166666821	54.3541666669934	0.0305406510889105
238	123.520833333488	54.3541666669934	0.0314079985902945
239	123.562500000156	54.3541666669934	0.0308039632717559
240	123.687500000158	54.3541666669934	0.0324969858676481
241	123.729166666826	54.3541666669934	0.0321365362979095
242	123.770833333494	54.3541666669934	0.0316565565378659
243	123.854166666829	54.3541666669934	0.0313572085198081
244	123.895833333496	54.3541666669934	0.0326931479834021
245	123.937500000164	54.3541666669934	0.0321524301096095
246	123.979166666831	54.3541666669934	0.0313003979119195
247	124.020833333499	54.3541666669934	0.0310848409287932
248	124.062500000166	54.3541666669934	0.0315208780980536
249	124.104166666834	54.3541666669934	0.0308909556705377
250	124.145833333501	54.3541666669934	0.0311985504599894
251	124.187500000169	54.3541666669934	0.0302806590392532
252	124.270833333504	54.3541666669934	0.0282642096139468
253	124.312500000171	54.3541666669934	0.0287459138308506
254	124.354166666839	54.3541666669934	0.0291658057616254
255	124.395833333506	54.3541666669934	0.0288358718744184
256	124.437500000174	54.3541666669934	0.0300144322339629
257	124.479166666841	54.3541666669934	0.0287767249522004
258	124.520833333509	54.3541666669934	0.0312477587422693
259	121.47916666678	54.3125000003258	0.0272031678301561
260	121.520833333447	54.3125000003258	0.0272115788029272
261	121.562500000115	54.3125000003258	0.0274929394535964
262	121.604166666782	54.3125000003258	0.0277187796087166
263	121.64583333345	54.3125000003258	0.0294657161001101
264	121.687500000117	54.3125000003258	0.0296434298657587
265	121.729166666785	54.3125000003258	0.0273407451411489
266	121.770833333452	54.3125000003258	0.028940569406757
267	121.81250000012	54.3125000003258	0.0284414041877376
268	121.895833333455	54.3125000003258	0.0290434379276148
269	121.937500000122	54.3125000003258	0.0296062032443026
270	121.97916666679	54.3125000003258	0.0279293933376883
271	122.062500000125	54.3125000003258	0.0298698582233253
272	122.104166666793	54.3125000003258	0.0296824783735272
273	122.14583333346	54.3125000003258	0.0284515686523962
274	122.187500000128	54.3125000003258	0.0288630559519726
275	122.229166666795	54.3125000003258	0.028805406504428
276	122.270833333463	54.3125000003258	0.0285156711966044
277	122.354166666798	54.3125000003258	0.0289665668515015
278	122.395833333465	54.3125000003258	0.0288724626749295
279	122.437500000133	54.3125000003258	0.0317205550653673
280	122.4791666668	54.3125000003258	0.0327338071900573
281	122.520833333468	54.3125000003258	0.031517761745446
282	122.562500000135	54.3125000003258	0.0315277044680132
283	122.604166666803	54.3125000003258	0.0321916395743788
284	122.64583333347	54.3125000003258	0.0317067784016904
285	122.687500000138	54.3125000003258	0.0301153278809447
286	122.729166666805	54.3125000003258	0.0284391884000908
287	122.770833333473	54.3125000003258	0.0280624929145616
288	122.81250000014	54.3125000003258	0.0286344395860024
289	122.854166666808	54.3125000003258	0.0300252335873098
290	122.895833333476	54.3125000003258	0.0301398723643822
291	122.937500000143	54.3125000003258	0.0304994407355324
292	122.979166666811	54.3125000003258	0.0313662797431585
293	123.020833333478	54.3125000003258	0.0313490717707408
294	123.104166666813	54.3125000003258	0.0320069767880597
295	123.145833333481	54.3125000003258	0.0333756853371046
296	123.187500000148	54.3125000003258	0.0314874748983831
297	123.229166666816	54.3125000003258	0.0323250228646301
298	123.312500000151	54.3125000003258	0.0322221756858161
299	123.354166666818	54.3125000003258	0.0325351875889223
300	123.395833333486	54.3125000003258	0.0309810989873388
301	123.437500000153	54.3125000003258	0.0310071561517585
302	123.479166666821	54.3125000003258	0.0312932967924745
303	123.520833333488	54.3125000003258	0.0313213080693974
304	123.645833333491	54.3125000003258	0.0327680630964974
305	123.729166666826	54.3125000003258	0.0327347278872365
306	123.770833333494	54.3125000003258	0.0326591002955304
307	123.812500000161	54.3125000003258	0.0323543482675847
308	123.854166666829	54.3125000003258	0.032112884124392
309	123.937500000164	54.3125000003258	0.0324275626598567
310	123.979166666831	54.3125000003258	0.0313719005700768
311	124.020833333499	54.3125000003258	0.0308404989623102
312	124.062500000166	54.3125000003258	0.0317001502367419
313	124.104166666834	54.3125000003258	0.0317270763207241
314	124.145833333501	54.3125000003258	0.0309967059529301
315	124.187500000169	54.3125000003258	0.0309880503558286
316	124.229166666836	54.3125000003258	0.0310612039640564
317	124.270833333504	54.3125000003258	0.0307725496079081
318	124.312500000171	54.3125000003258	0.0285538194653815
319	124.354166666839	54.3125000003258	0.0284277691087105
320	124.395833333506	54.3125000003258	0.0283772884992939
321	124.437500000174	54.3125000003258	0.0284532915490588
322	124.562500000177	54.3125000003258	0.0305620501167488
323	124.604166666844	54.3125000003258	0.0322034829483815
324	124.645833333512	54.3125000003258	0.0320855700463401
325	121.354166666777	54.2708333336582	0.0293283128090215
326	121.395833333445	54.2708333336582	0.0287671123813192
327	121.437500000112	54.2708333336582	0.0286721723208693
328	121.47916666678	54.2708333336582	0.0290784246958895
329	121.520833333447	54.2708333336582	0.0287720769965887
330	121.562500000115	54.2708333336582	0.0285593107971105
331	121.64583333345	54.2708333336582	0.0288936202987989
332	121.687500000117	54.2708333336582	0.0287521710109751
333	121.729166666785	54.2708333336582	0.0290561546125118
334	121.81250000012	54.2708333336582	0.0290118148308319
335	121.854166666787	54.2708333336582	0.0301190112069408
336	121.895833333455	54.2708333336582	0.0290617307358669
337	121.937500000122	54.2708333336582	0.0295697338235225
338	121.97916666679	54.2708333336582	0.0292171044968859
339	122.020833333457	54.2708333336582	0.0294248310422113
340	122.062500000125	54.2708333336582	0.0288052529796562
341	122.104166666793	54.2708333336582	0.0288690030811233
342	122.14583333346	54.2708333336582	0.0288667309796786
343	122.187500000128	54.2708333336582	0.0287497779954408
344	122.229166666795	54.2708333336582	0.0283692540208856
345	122.270833333463	54.2708333336582	0.0286000229812002
346	122.31250000013	54.2708333336582	0.028397097768711
347	122.354166666798	54.2708333336582	0.0281622984716492
348	122.395833333465	54.2708333336582	0.0309472648513683
349	122.437500000133	54.2708333336582	0.0317647538799773
350	122.4791666668	54.2708333336582	0.0312841324190539
351	122.520833333468	54.2708333336582	0.032447892687825
352	122.562500000135	54.2708333336582	0.0322810405110419
353	122.604166666803	54.2708333336582	0.0309339657993235
354	122.64583333347	54.2708333336582	0.0312860438773146
355	122.687500000138	54.2708333336582	0.0312636618550045
356	122.729166666805	54.2708333336582	0.0297997966627586
357	122.770833333473	54.2708333336582	0.0284921773248511
358	122.81250000014	54.2708333336582	0.0299396226298607
359	122.854166666808	54.2708333336582	0.0309595153736555
360	122.895833333476	54.2708333336582	0.032098835483806
361	122.937500000143	54.2708333336582	0.0309237703198528
362	122.979166666811	54.2708333336582	0.0315085981822386
363	123.020833333478	54.2708333336582	0.0303784336210627
364	123.062500000146	54.2708333336582	0.0312454562817525
365	123.104166666813	54.2708333336582	0.0327614622232344
366	123.145833333481	54.2708333336582	0.0332723197755123
367	123.187500000148	54.2708333336582	0.0333008244809891
368	123.229166666816	54.2708333336582	0.0327054613577803
369	123.270833333483	54.2708333336582	0.0330614183114391
370	123.312500000151	54.2708333336582	0.0333411419941631
371	123.354166666818	54.2708333336582	0.0320637933552109
372	123.395833333486	54.2708333336582	0.0326754277409039
373	123.437500000153	54.2708333336582	0.0313522936818637
374	123.479166666821	54.2708333336582	0.0313952967342039
375	123.520833333488	54.2708333336582	0.0310315452497639
376	123.562500000156	54.2708333336582	0.0319212481182671
377	123.604166666823	54.2708333336582	0.0317446426159004
378	123.645833333491	54.2708333336582	0.0321123911123034
379	123.687500000158	54.2708333336582	0.031778050589117
380	123.729166666826	54.2708333336582	0.0325663912334658
381	123.770833333494	54.2708333336582	0.0328682332713165
382	123.812500000161	54.2708333336582	0.0328629501157886
383	123.854166666829	54.2708333336582	0.0327975883281814
384	123.895833333496	54.2708333336582	0.0309369208967737
385	123.937500000164	54.2708333336582	0.0307605775242484
386	123.979166666831	54.2708333336582	0.0312020256849085
387	124.020833333499	54.2708333336582	0.0313337633297546
388	124.062500000166	54.2708333336582	0.0318841099160359
389	124.104166666834	54.2708333336582	0.0325326588930185
390	124.145833333501	54.2708333336582	0.0309836569910316
391	124.229166666836	54.2708333336582	0.030928860981317
392	124.270833333504	54.2708333336582	0.0304552517680678
393	124.312500000171	54.2708333336582	0.0306549034984017
394	124.354166666839	54.2708333336582	0.0305387145442341
395	124.395833333506	54.2708333336582	0.0308902529628292
396	124.437500000174	54.2708333336582	0.0311240486527659
397	124.479166666841	54.2708333336582	0.0306239300503973
398	124.520833333509	54.2708333336582	0.0305934496636909
399	124.562500000177	54.2708333336582	0.0307740754514812
400	124.604166666844	54.2708333336582	0.0316109814415693
401	124.645833333512	54.2708333336582	0.0323379568517134
402	124.687500000179	54.2708333336582	0.0318834266322383
403	124.729166666847	54.2708333336582	0.0314059440337241
404	121.187500000107	54.2291666669907	0.0282065159491788
405	121.229166666774	54.2291666669907	0.0284040155648229
406	121.270833333442	54.2291666669907	0.0290609534560083
407	121.31250000011	54.2291666669907	0.0284928198384789
408	121.354166666777	54.2291666669907	0.0285119194640132
409	121.395833333445	54.2291666669907	0.0282928231361065
410	121.437500000112	54.2291666669907	0.0284838461969998
411	121.47916666678	54.2291666669907	0.0296353869664506
412	121.520833333447	54.2291666669907	0.0291228567614479
413	121.562500000115	54.2291666669907	0.0284825404095553
414	121.604166666782	54.2291666669907	0.0289894048267045
415	121.64583333345	54.2291666669907	0.0284419976178107
416	121.687500000117	54.2291666669907	0.0283310153101561
417	121.770833333452	54.2291666669907	0.0281083225802173
418	121.81250000012	54.2291666669907	0.0309249847682528
419	121.895833333455	54.2291666669907	0.0292541996985167
420	121.937500000122	54.2291666669907	0.0305512013903203
421	121.97916666679	54.2291666669907	0.0310443291261409
422	122.020833333457	54.2291666669907	0.0291096169705436
423	122.062500000125	54.2291666669907	0.0289794822422132
424	122.187500000128	54.2291666669907	0.0306076469306905
425	122.229166666795	54.2291666669907	0.0314278299970039
426	122.270833333463	54.2291666669907	0.0315199213031707
427	122.31250000013	54.2291666669907	0.0318721573042498
428	122.354166666798	54.2291666669907	0.031528267608979
429	122.395833333465	54.2291666669907	0.0309771132957887
430	122.437500000133	54.2291666669907	0.0298804292798382
431	122.4791666668	54.2291666669907	0.0314024354606823
432	122.520833333468	54.2291666669907	0.0323265434958183
433	122.562500000135	54.2291666669907	0.0327719314899058
434	122.604166666803	54.2291666669907	0.0321409242365896
435	122.64583333347	54.2291666669907	0.0309398732471805
436	122.687500000138	54.2291666669907	0.0298821552714534
437	122.729166666805	54.2291666669907	0.0313569816930564
438	122.770833333473	54.2291666669907	0.0282813069673431
439	122.81250000014	54.2291666669907	0.0278167001059614
440	122.854166666808	54.2291666669907	0.0311279216244925
441	122.895833333476	54.2291666669907	0.032414810070382
442	122.937500000143	54.2291666669907	0.0320453225678886
443	122.979166666811	54.2291666669907	0.0320331196727508
444	123.020833333478	54.2291666669907	0.0319567147042983
445	123.062500000146	54.2291666669907	0.0329084363301044
446	123.104166666813	54.2291666669907	0.0328851833292917
447	123.145833333481	54.2291666669907	0.0336190460710601
448	123.187500000148	54.2291666669907	0.0343264937844258
449	123.229166666816	54.2291666669907	0.033949648911139
450	123.270833333483	54.2291666669907	0.0338642076937686
451	123.312500000151	54.2291666669907	0.0332251978012404
452	123.354166666818	54.2291666669907	0.0336182520472863
453	123.395833333486	54.2291666669907	0.0319433957943582
454	123.437500000153	54.2291666669907	0.032049121100087
455	123.479166666821	54.2291666669907	0.0318908081740675
456	123.520833333488	54.2291666669907	0.0330209136275275
457	123.645833333491	54.2291666669907	0.0338210800615329
458	123.687500000158	54.2291666669907	0.0332299944008633
459	123.729166666826	54.2291666669907	0.0336110656634068
460	123.770833333494	54.2291666669907	0.0331904038693124
461	123.812500000161	54.2291666669907	0.0327631891794025
462	123.854166666829	54.2291666669907	0.0317844613125553
463	123.895833333496	54.2291666669907	0.0323085839749688
464	123.937500000164	54.2291666669907	0.0312205060281871
465	123.979166666831	54.2291666669907	0.0310966653028117
466	124.020833333499	54.2291666669907	0.0325725536901312
467	124.062500000166	54.2291666669907	0.0330452118962703
468	124.104166666834	54.2291666669907	0.0320960369722517
469	124.145833333501	54.2291666669907	0.0311749343983855
470	124.187500000169	54.2291666669907	0.0310922268009703
471	124.229166666836	54.2291666669907	0.0312914739662831
472	124.270833333504	54.2291666669907	0.0313956095686832
473	124.312500000171	54.2291666669907	0.0304726596731423
474	124.354166666839	54.2291666669907	0.0306286316052175
475	124.395833333506	54.2291666669907	0.0312737373805344
476	124.437500000174	54.2291666669907	0.0311113365532684
477	124.479166666841	54.2291666669907	0.0310601713582746
478	124.520833333509	54.2291666669907	0.0317666083036848
479	124.562500000177	54.2291666669907	0.0314341552834695
480	124.604166666844	54.2291666669907	0.0314791215537157
481	124.687500000179	54.2291666669907	0.032510047204569
482	124.729166666847	54.2291666669907	0.0313816046174786
483	124.770833333514	54.2291666669907	0.0321827950548084
484	124.812500000182	54.2291666669907	0.0332788183871979
485	124.854166666849	54.2291666669907	0.0321296618085073
486	120.187500000086	54.1875000003231	0.0268193289257923
487	120.229166666754	54.1875000003231	0.0269557527842207
488	120.270833333421	54.1875000003231	0.026739637294554
489	120.354166666756	54.1875000003231	0.0265124541863164
490	120.979166666769	54.1875000003231	0.0287931150435014
491	121.020833333437	54.1875000003231	0.0283795154715038
492	121.062500000104	54.1875000003231	0.0288880029629044
493	121.104166666772	54.1875000003231	0.0279306152673577
494	121.145833333439	54.1875000003231	0.0309329137966718
495	121.187500000107	54.1875000003231	0.0301675220192134
496	121.229166666774	54.1875000003231	0.0283288263162045
497	121.270833333442	54.1875000003231	0.0285275557960717
498	121.31250000011	54.1875000003231	0.0286271012438497
499	121.354166666777	54.1875000003231	0.0278920806704479
500	121.395833333445	54.1875000003231	0.0306568716391316
501	121.437500000112	54.1875000003231	0.0289305409025616
502	121.47916666678	54.1875000003231	0.0286883304225566
503	121.520833333447	54.1875000003231	0.0282744014806239
504	121.562500000115	54.1875000003231	0.0284018007667162
505	121.604166666782	54.1875000003231	0.0282854479508976
506	121.64583333345	54.1875000003231	0.027786494286275
507	121.687500000117	54.1875000003231	0.0283658433961115
508	121.729166666785	54.1875000003231	0.0283788843905905
509	121.770833333452	54.1875000003231	0.0288726096680827
510	121.81250000012	54.1875000003231	0.0284403739054275
511	121.854166666787	54.1875000003231	0.0314604148065014
512	121.937500000122	54.1875000003231	0.0318368393941724
513	122.020833333457	54.1875000003231	0.0288013475591188
514	122.062500000125	54.1875000003231	0.0300555653080292
515	122.104166666793	54.1875000003231	0.0284129396647271
516	122.14583333346	54.1875000003231	0.0285096023991265
517	122.187500000128	54.1875000003231	0.0312757365884302
518	122.229166666795	54.1875000003231	0.0317292359588759
519	122.270833333463	54.1875000003231	0.03149586046691
520	122.31250000013	54.1875000003231	0.0313270206648793
521	122.354166666798	54.1875000003231	0.0326337097065858
522	122.395833333465	54.1875000003231	0.0315760009321133
523	122.437500000133	54.1875000003231	0.030165410194109
524	122.520833333468	54.1875000003231	0.0316582390653872
525	122.562500000135	54.1875000003231	0.0315298214484494
526	122.604166666803	54.1875000003231	0.0321877953396434
527	122.64583333347	54.1875000003231	0.0320489724035325
528	122.687500000138	54.1875000003231	0.0330949741886919
529	122.729166666805	54.1875000003231	0.0314577612191771
530	122.770833333473	54.1875000003231	0.0283743196462251
531	122.81250000014	54.1875000003231	0.0284536394838538
532	122.854166666808	54.1875000003231	0.0304750796366262
533	122.937500000143	54.1875000003231	0.0329131568871652
534	122.979166666811	54.1875000003231	0.0318752819337403
535	123.020833333478	54.1875000003231	0.0319563880643088
536	123.062500000146	54.1875000003231	0.0318320712329736
537	123.145833333481	54.1875000003231	0.032759632157798
538	123.187500000148	54.1875000003231	0.0326338213893567
539	123.229166666816	54.1875000003231	0.0331057431077899
540	123.270833333483	54.1875000003231	0.0335202872129062
541	123.312500000151	54.1875000003231	0.0338442567410478
542	123.354166666818	54.1875000003231	0.0337786852701634
543	123.395833333486	54.1875000003231	0.0338751930050574
544	123.437500000153	54.1875000003231	0.0344378673020901
545	123.479166666821	54.1875000003231	0.0329175060784043
546	123.562500000156	54.1875000003231	0.0336235719602302
547	123.604166666823	54.1875000003231	0.0335926233021686
548	123.645833333491	54.1875000003231	0.0335973144120057
549	123.687500000158	54.1875000003231	0.0334949553657296
550	123.729166666826	54.1875000003231	0.0339354855493583
551	123.770833333494	54.1875000003231	0.0335797361095404
552	123.812500000161	54.1875000003231	0.0326805034952207
553	123.854166666829	54.1875000003231	0.0324855238046948
554	123.895833333496	54.1875000003231	0.0325665657651774
555	123.937500000164	54.1875000003231	0.030887205218633
556	123.979166666831	54.1875000003231	0.0322770790062431
557	124.020833333499	54.1875000003231	0.0330492921664393
558	124.062500000166	54.1875000003231	0.0333784314925159
559	124.104166666834	54.1875000003231	0.0321595669992003
560	124.145833333501	54.1875000003231	0.0317423661520312
561	124.229166666836	54.1875000003231	0.0311531536972898
562	124.270833333504	54.1875000003231	0.0314889363963269
563	124.312500000171	54.1875000003231	0.031110770741849
564	124.354166666839	54.1875000003231	0.0311042002492336
565	124.395833333506	54.1875000003231	0.030339438344753
566	124.437500000174	54.1875000003231	0.0309257504218887
567	124.479166666841	54.1875000003231	0.0316416199858903
568	124.520833333509	54.1875000003231	0.032357776923017
569	124.562500000177	54.1875000003231	0.0326973062483
570	124.604166666844	54.1875000003231	0.0322727084367237
571	124.645833333512	54.1875000003231	0.0324686113993597
572	124.687500000179	54.1875000003231	0.0332142892524473
573	124.729166666847	54.1875000003231	0.0333914319710047
574	124.770833333514	54.1875000003231	0.0333428094985338
575	124.812500000182	54.1875000003231	0.0332637649611409
576	124.854166666849	54.1875000003231	0.0341818102218845
577	124.937500000184	54.1875000003231	0.0339123858374065
578	120.145833333419	54.1458333336556	0.0265784575784337
579	120.187500000086	54.1458333336556	0.0259595698595125
580	120.229166666754	54.1458333336556	0.0267565318164634
581	120.312500000089	54.1458333336556	0.0268990235425005
582	120.354166666756	54.1458333336556	0.026408562476981
583	120.395833333424	54.1458333336556	0.0267880575888984
584	120.437500000091	54.1458333336556	0.027088982575665
585	120.479166666759	54.1458333336556	0.0266397096267632
586	120.520833333427	54.1458333336556	0.0287306536616768
587	120.562500000094	54.1458333336556	0.0293763985420172
588	120.937500000102	54.1458333336556	0.028541588477997
589	120.979166666769	54.1458333336556	0.0280015442220061
590	121.062500000104	54.1458333336556	0.028028338868498
591	121.104166666772	54.1458333336556	0.0284261861638348
592	121.145833333439	54.1458333336556	0.0313206428389713
593	121.187500000107	54.1458333336556	0.028549753298623
594	121.270833333442	54.1458333336556	0.0280882446084913
595	121.31250000011	54.1458333336556	0.0278570718361144
596	121.354166666777	54.1458333336556	0.0280565055796892
597	121.395833333445	54.1458333336556	0.0308187028646836
598	121.437500000112	54.1458333336556	0.0277261406678799
599	121.47916666678	54.1458333336556	0.0295812127867505
600	121.520833333447	54.1458333336556	0.0307126477923499
601	121.562500000115	54.1458333336556	0.0304780622778139
602	121.604166666782	54.1458333336556	0.0278917536371088
603	121.64583333345	54.1458333336556	0.0284822945187733
604	121.687500000117	54.1458333336556	0.0292013448405212
605	121.729166666785	54.1458333336556	0.0285238769024313
606	121.770833333452	54.1458333336556	0.0291203611083488
607	121.81250000012	54.1458333336556	0.0286168016906149
608	121.854166666787	54.1458333336556	0.0286853397150526
609	121.895833333455	54.1458333336556	0.0282320591959826
610	121.937500000122	54.1458333336556	0.0320908900433188
611	121.97916666679	54.1458333336556	0.0316024843715089
612	122.020833333457	54.1458333336556	0.0285925658286703
613	122.062500000125	54.1458333336556	0.0302071727541582
614	122.104166666793	54.1458333336556	0.0302289865022315
615	122.14583333346	54.1458333336556	0.0314418947514129
616	122.187500000128	54.1458333336556	0.0324627428322658
617	122.229166666795	54.1458333336556	0.0323951762163291
618	122.270833333463	54.1458333336556	0.0312485349878208
619	122.31250000013	54.1458333336556	0.0311456042811526
620	122.354166666798	54.1458333336556	0.0320787922067865
621	122.395833333465	54.1458333336556	0.0313881058529883
622	122.437500000133	54.1458333336556	0.0285611351334301
623	122.4791666668	54.1458333336556	0.0277705175871203
624	122.520833333468	54.1458333336556	0.0280012784306602
625	122.562500000135	54.1458333336556	0.0309734695732942
626	122.604166666803	54.1458333336556	0.0310392353268773
627	122.64583333347	54.1458333336556	0.032257189902948
628	122.687500000138	54.1458333336556	0.032682306233927
629	122.729166666805	54.1458333336556	0.0340562910153214
630	122.770833333473	54.1458333336556	0.0327670649766895
631	122.81250000014	54.1458333336556	0.0323495548141445
632	122.854166666808	54.1458333336556	0.032065338214582
633	122.937500000143	54.1458333336556	0.0316424322792
634	123.020833333478	54.1458333336556	0.0318115146696097
635	123.062500000146	54.1458333336556	0.0324380481912759
636	123.104166666813	54.1458333336556	0.0337638505320879
637	123.145833333481	54.1458333336556	0.0325070847404593
638	123.187500000148	54.1458333336556	0.0329563831421782
639	123.229166666816	54.1458333336556	0.0341746625273871
640	123.270833333483	54.1458333336556	0.0340020103671787
641	123.354166666818	54.1458333336556	0.0345955534044422
642	123.395833333486	54.1458333336556	0.0345681394530224
643	123.437500000153	54.1458333336556	0.0341940713880722
644	123.479166666821	54.1458333336556	0.0337683113569371
645	123.520833333488	54.1458333336556	0.0337430116436691
646	123.562500000156	54.1458333336556	0.0341207514618265
647	123.604166666823	54.1458333336556	0.0335288581148681
648	123.645833333491	54.1458333336556	0.0338853105764549
649	123.687500000158	54.1458333336556	0.0339423895489747
650	123.729166666826	54.1458333336556	0.0335522929251782
651	123.770833333494	54.1458333336556	0.0339390628744668
652	123.812500000161	54.1458333336556	0.0335756709511357
653	123.854166666829	54.1458333336556	0.0335985218177618
654	123.895833333496	54.1458333336556	0.0326400502686714
655	123.937500000164	54.1458333336556	0.0328674620779479
656	123.979166666831	54.1458333336556	0.0328598884108212
657	124.020833333499	54.1458333336556	0.0327875641698482
658	124.062500000166	54.1458333336556	0.0329183363583867
659	124.104166666834	54.1458333336556	0.032051395810819
660	124.145833333501	54.1458333336556	0.0321370552028626
661	124.187500000169	54.1458333336556	0.0319606120450303
662	124.229166666836	54.1458333336556	0.0319832316949676
663	124.270833333504	54.1458333336556	0.0315058762488763
664	124.312500000171	54.1458333336556	0.0310987287084047
665	124.395833333506	54.1458333336556	0.0313912820882928
666	124.437500000174	54.1458333336556	0.031023105610501
667	124.479166666841	54.1458333336556	0.0313821465877071
668	124.520833333509	54.1458333336556	0.0318856898795736
669	124.562500000177	54.1458333336556	0.0334066882576471
670	124.604166666844	54.1458333336556	0.0334660303809286
671	124.645833333512	54.1458333336556	0.0330626083560083
672	124.687500000179	54.1458333336556	0.0343949699884142
673	124.729166666847	54.1458333336556	0.0343867763555622
674	124.770833333514	54.1458333336556	0.0341744874043433
675	124.812500000182	54.1458333336556	0.0342371281931172
676	124.854166666849	54.1458333336556	0.0340921473988039
677	124.895833333517	54.1458333336556	0.0343104391806672
678	124.937500000184	54.1458333336556	0.0344206307931785
679	124.979166666852	54.1458333336556	0.034097701547542
680	125.020833333519	54.1458333336556	0.0337086033947025
681	125.062500000187	54.1458333336556	0.0343533927080881
682	125.145833333522	54.1458333336556	0.032805659623114
683	125.187500000189	54.1458333336556	0.0340026647532972
684	120.145833333419	54.104166666988	0.0264237491349601
685	120.229166666754	54.104166666988	0.0261960257239064
686	120.270833333421	54.104166666988	0.0274517392255055
687	120.354166666756	54.104166666988	0.0264138721989787
688	120.395833333424	54.104166666988	0.0269343291148161
689	120.437500000091	54.104166666988	0.0275785574249265
690	120.479166666759	54.104166666988	0.0270713553211075
691	120.520833333427	54.104166666988	0.027678245487661
692	120.562500000094	54.104166666988	0.028272422830631
693	120.604166666762	54.104166666988	0.0282357301090528
694	120.645833333429	54.104166666988	0.0293709205814238
695	120.729166666764	54.104166666988	0.0287499556192505
696	120.937500000102	54.104166666988	0.0285063873822418
697	120.979166666769	54.104166666988	0.028827987468978
698	121.020833333437	54.104166666988	0.0281034721006953
699	121.062500000104	54.104166666988	0.0307413698413354
700	121.104166666772	54.104166666988	0.0312197724456475
701	121.145833333439	54.104166666988	0.0309065250938805
702	121.187500000107	54.104166666988	0.0305182201311604
703	121.229166666774	54.104166666988	0.0279635169711775
704	121.270833333442	54.104166666988	0.0314093298964393
705	121.31250000011	54.104166666988	0.0309240755991165
706	121.354166666777	54.104166666988	0.0311660917268691
707	121.395833333445	54.104166666988	0.0320708282456875
708	121.437500000112	54.104166666988	0.0310704615424886
709	121.47916666678	54.104166666988	0.0313700960491494
710	121.520833333447	54.104166666988	0.0311655975138318
711	121.562500000115	54.104166666988	0.0310181623381403
712	121.604166666782	54.104166666988	0.0305480345078405
713	121.64583333345	54.104166666988	0.0307724524599559
714	121.687500000117	54.104166666988	0.0311829153249786
715	121.729166666785	54.104166666988	0.0314368442204601
716	121.770833333452	54.104166666988	0.0310130295838595
717	121.81250000012	54.104166666988	0.0306971749536894
718	121.854166666787	54.104166666988	0.0314497523885509
719	121.895833333455	54.104166666988	0.0306793462887465
720	121.937500000122	54.104166666988	0.0317506207180172
721	121.97916666679	54.104166666988	0.0332717406687365
722	122.062500000125	54.104166666988	0.0317669918221855
723	122.104166666793	54.104166666988	0.0321667669189186
724	122.14583333346	54.104166666988	0.0334270271070573
725	122.187500000128	54.104166666988	0.0325952696974507
726	122.229166666795	54.104166666988	0.0331766688310893
727	122.270833333463	54.104166666988	0.0323283211258235
728	122.31250000013	54.104166666988	0.0323532913444048
729	122.354166666798	54.104166666988	0.0329762695779542
730	122.395833333465	54.104166666988	0.0310064642164521
731	122.437500000133	54.104166666988	0.0309596166950584
732	122.520833333468	54.104166666988	0.0313561515535316
733	122.562500000135	54.104166666988	0.0317730558440682
734	122.604166666803	54.104166666988	0.0315113548339283
735	122.64583333347	54.104166666988	0.0312915510248309
736	122.687500000138	54.104166666988	0.0314868756358698
737	122.729166666805	54.104166666988	0.0326653763453682
738	122.770833333473	54.104166666988	0.0339312630568252
739	122.81250000014	54.104166666988	0.0337968732584614
740	122.854166666808	54.104166666988	0.0337313169241137
741	122.895833333476	54.104166666988	0.0326946308935914
742	122.937500000143	54.104166666988	0.032592262919503
743	122.979166666811	54.104166666988	0.0326731002901031
744	123.020833333478	54.104166666988	0.032691307283971
745	123.062500000146	54.104166666988	0.0336999741587745
746	123.104166666813	54.104166666988	0.0336309868407782
747	123.145833333481	54.104166666988	0.033712480565617
748	123.187500000148	54.104166666988	0.0336839349951122
749	123.229166666816	54.104166666988	0.0336960730588031
750	123.270833333483	54.104166666988	0.0334488126087815
751	123.312500000151	54.104166666988	0.0337470377299264
752	123.354166666818	54.104166666988	0.034646761530507
753	123.437500000153	54.104166666988	0.0345784031768236
754	123.520833333488	54.104166666988	0.034537160173756
755	123.562500000156	54.104166666988	0.0345437341096929
756	123.604166666823	54.104166666988	0.034100617355396
757	123.645833333491	54.104166666988	0.0340816784754849
758	123.687500000158	54.104166666988	0.0332219746207195
759	123.729166666826	54.104166666988	0.0329607220659892
760	123.770833333494	54.104166666988	0.032934067311941
761	123.812500000161	54.104166666988	0.0328402696388927
762	123.854166666829	54.104166666988	0.0328893024801499
763	123.895833333496	54.104166666988	0.0328035087587324
764	123.937500000164	54.104166666988	0.0328399505315198
765	123.979166666831	54.104166666988	0.0326770502253925
766	124.020833333499	54.104166666988	0.0311725800838476
767	124.062500000166	54.104166666988	0.0307507414511269
768	124.104166666834	54.104166666988	0.0311863077258786
769	124.145833333501	54.104166666988	0.030809278893443
770	124.187500000169	54.104166666988	0.030562770604854
771	124.229166666836	54.104166666988	0.0311134127065274
772	124.270833333504	54.104166666988	0.0310277033299051
773	124.312500000171	54.104166666988	0.0305907554729924
774	124.354166666839	54.104166666988	0.0309393063175467
775	124.395833333506	54.104166666988	0.0307305735857505
776	124.437500000174	54.104166666988	0.0312744202007383
777	124.479166666841	54.104166666988	0.0310345324446261
778	124.520833333509	54.104166666988	0.0320349402419859
779	124.645833333512	54.104166666988	0.0330343241509522
780	124.687500000179	54.104166666988	0.0344931412790352
781	124.729166666847	54.104166666988	0.0344494534959706
782	124.770833333514	54.104166666988	0.0345355195936303
783	124.812500000182	54.104166666988	0.0344537088989125
784	124.854166666849	54.104166666988	0.0343399118188211
785	124.895833333517	54.104166666988	0.0342589611948056
786	124.979166666852	54.104166666988	0.0344623320116604
787	125.020833333519	54.104166666988	0.0345376364079323
788	125.062500000187	54.104166666988	0.0340117861332518
789	125.104166666854	54.104166666988	0.0340079507679147
790	125.145833333522	54.104166666988	0.0340113890536879
791	125.187500000189	54.104166666988	0.03436948777825
792	125.229166666857	54.104166666988	0.0344163413056999
793	125.270833333524	54.104166666988	0.0343074299562815
794	125.312500000192	54.104166666988	0.0341809877883292
795	125.35416666686	54.104166666988	0.034295181966663
796	125.395833333527	54.104166666988	0.0338583063553447
797	125.437500000195	54.104166666988	0.0337485989808729
798	125.52083333353	54.104166666988	0.0323306846869253
799	120.104166666751	54.0625000003205	0.0277384627234347
800	120.145833333419	54.0625000003205	0.0269110475443018
801	120.187500000086	54.0625000003205	0.0291116753408656
802	120.229166666754	54.0625000003205	0.0270691043567308
803	120.270833333421	54.0625000003205	0.0261777004464097
804	120.312500000089	54.0625000003205	0.0269598391018764
805	120.354166666756	54.0625000003205	0.0289300035498422
806	120.395833333424	54.0625000003205	0.0274955873703015
807	120.437500000091	54.0625000003205	0.0291714333715318
808	120.479166666759	54.0625000003205	0.027267496310946
809	120.520833333427	54.0625000003205	0.0283698467303549
810	120.562500000094	54.0625000003205	0.0289943927142003
811	120.604166666762	54.0625000003205	0.0286729277326997
812	120.645833333429	54.0625000003205	0.0283273487335517
813	120.687500000097	54.0625000003205	0.0281388775878946
814	120.729166666764	54.0625000003205	0.0284982699447459
815	120.770833333432	54.0625000003205	0.030111603676708
816	120.812500000099	54.0625000003205	0.0280391343689335
817	120.854166666767	54.0625000003205	0.0294756473165192
818	120.895833333434	54.0625000003205	0.0287426399992579
819	120.937500000102	54.0625000003205	0.0288790867555237
820	120.979166666769	54.0625000003205	0.0286115194398383
821	121.020833333437	54.0625000003205	0.0282835767198648
822	121.062500000104	54.0625000003205	0.0282693621545086
823	121.104166666772	54.0625000003205	0.0282180801389766
824	121.145833333439	54.0625000003205	0.0297818098329453
825	121.187500000107	54.0625000003205	0.0312110578567054
826	121.229166666774	54.0625000003205	0.0322794810574701
827	121.270833333442	54.0625000003205	0.031954519529486
828	121.31250000011	54.0625000003205	0.0314577017990858
829	121.354166666777	54.0625000003205	0.0323160865713217
830	121.395833333445	54.0625000003205	0.0310611486020059
831	121.437500000112	54.0625000003205	0.0310227056890674
832	121.47916666678	54.0625000003205	0.0311073072720286
833	121.520833333447	54.0625000003205	0.030912483271747
834	121.604166666782	54.0625000003205	0.0323582219202958
835	121.64583333345	54.0625000003205	0.030807812464373
836	121.687500000117	54.0625000003205	0.0318133055874319
837	121.729166666785	54.0625000003205	0.0331098781904573
838	121.770833333452	54.0625000003205	0.0327304208571683
839	121.81250000012	54.0625000003205	0.0330636451228749
840	121.854166666787	54.0625000003205	0.0332874981030576
841	121.895833333455	54.0625000003205	0.033622196435359
842	121.97916666679	54.0625000003205	0.0342059030691597
843	122.020833333457	54.0625000003205	0.0313283943843541
844	122.062500000125	54.0625000003205	0.0316048888189052
845	122.104166666793	54.0625000003205	0.0345288528367129
846	122.14583333346	54.0625000003205	0.034485805689212
847	122.187500000128	54.0625000003205	0.0320802288970237
848	122.229166666795	54.0625000003205	0.0327931387024415
849	122.270833333463	54.0625000003205	0.0337747229201129
850	122.31250000013	54.0625000003205	0.0327937108201235
851	122.354166666798	54.0625000003205	0.0319411745335093
852	122.395833333465	54.0625000003205	0.032303132018917
853	122.437500000133	54.0625000003205	0.0330852651897547
854	122.4791666668	54.0625000003205	0.0322682616854124
855	122.520833333468	54.0625000003205	0.0324638449789428
856	122.562500000135	54.0625000003205	0.0327239269503962
857	122.604166666803	54.0625000003205	0.0345205464282695
858	122.64583333347	54.0625000003205	0.0332521547088624
859	122.729166666805	54.0625000003205	0.032942433404379
860	122.770833333473	54.0625000003205	0.0328241165580677
861	122.81250000014	54.0625000003205	0.0335626420530834
862	122.854166666808	54.0625000003205	0.034218330644177
863	122.895833333476	54.0625000003205	0.0339020289815293
864	122.937500000143	54.0625000003205	0.0334408980984462
865	122.979166666811	54.0625000003205	0.0327454536778891
866	123.020833333478	54.0625000003205	0.0326192565151829
867	123.062500000146	54.0625000003205	0.0324974584721938
868	123.104166666813	54.0625000003205	0.0335704890008602
869	123.145833333481	54.0625000003205	0.0335125726178324
870	123.187500000148	54.0625000003205	0.0339053199976101
871	123.229166666816	54.0625000003205	0.0338992375298797
872	123.270833333483	54.0625000003205	0.0342598015302794
873	123.395833333486	54.0625000003205	0.0353381896433355
874	123.437500000153	54.0625000003205	0.0353358420814095
875	123.479166666821	54.0625000003205	0.0337847233719531
876	123.520833333488	54.0625000003205	0.033760600538909
877	123.562500000156	54.0625000003205	0.0333915715619279
878	123.604166666823	54.0625000003205	0.0328763333589477
879	123.645833333491	54.0625000003205	0.033547789786134
880	123.687500000158	54.0625000003205	0.0329255548921908
881	123.729166666826	54.0625000003205	0.0318144821985384
882	123.770833333494	54.0625000003205	0.0317325469795894
883	123.812500000161	54.0625000003205	0.0316979326111808
884	123.854166666829	54.0625000003205	0.0327244028528927
885	123.895833333496	54.0625000003205	0.0317057247912477
886	123.937500000164	54.0625000003205	0.0319208672238097
887	123.979166666831	54.0625000003205	0.0308845722370294
888	124.020833333499	54.0625000003205	0.0315315926940504
889	124.062500000166	54.0625000003205	0.030667199318049
890	124.104166666834	54.0625000003205	0.0301280233060884
891	124.229166666836	54.0625000003205	0.0299233053831757
892	124.270833333504	54.0625000003205	0.0299110946150649
893	124.312500000171	54.0625000003205	0.0280778513568003
894	124.354166666839	54.0625000003205	0.0308535797324109
895	124.395833333506	54.0625000003205	0.0304564775953006
896	124.437500000174	54.0625000003205	0.0308382770340684
897	124.479166666841	54.0625000003205	0.0300601306245901
898	124.520833333509	54.0625000003205	0.0315714632672069
899	124.562500000177	54.0625000003205	0.0320474938313541
900	124.604166666844	54.0625000003205	0.0321338831343907
901	124.645833333512	54.0625000003205	0.0320277641145065
902	124.687500000179	54.0625000003205	0.0332934026238854
903	124.729166666847	54.0625000003205	0.0329342976511802
904	124.770833333514	54.0625000003205	0.0334238331281904
905	124.812500000182	54.0625000003205	0.0344736706025434
906	124.854166666849	54.0625000003205	0.0347595666159558
907	124.895833333517	54.0625000003205	0.0348675756967612
908	124.937500000184	54.0625000003205	0.0348241822517551
909	124.979166666852	54.0625000003205	0.0348858896748154
910	125.020833333519	54.0625000003205	0.0349100781718956
911	125.104166666854	54.0625000003205	0.0348795627387276
912	125.145833333522	54.0625000003205	0.0348268472321469
913	125.187500000189	54.0625000003205	0.0348484276323641
914	125.229166666857	54.0625000003205	0.0344146045745401
915	125.270833333524	54.0625000003205	0.0343104373270036
916	125.312500000192	54.0625000003205	0.0347644360423409
917	125.35416666686	54.0625000003205	0.035514367413599
918	125.395833333527	54.0625000003205	0.0347087221215603
919	125.437500000195	54.0625000003205	0.0343471517812323
920	125.479166666862	54.0625000003205	0.0343246330282192
921	125.52083333353	54.0625000003205	0.0334119436535201
922	125.562500000197	54.0625000003205	0.0335181430722027
923	125.604166666865	54.0625000003205	0.033540179342264
924	120.145833333419	54.0208333336529	0.0286445370051245
925	120.187500000086	54.0208333336529	0.0289278488999385
926	120.229166666754	54.0208333336529	0.028822991769027
927	120.270833333421	54.0208333336529	0.0289153172604165
928	120.312500000089	54.0208333336529	0.0288558747370436
929	120.354166666756	54.0208333336529	0.0285703682180923
930	120.395833333424	54.0208333336529	0.0277574880436616
931	120.437500000091	54.0208333336529	0.0276227448941133
932	120.479166666759	54.0208333336529	0.0271565636604488
933	120.520833333427	54.0208333336529	0.0267217188869349
934	120.562500000094	54.0208333336529	0.0272049259605388
935	120.604166666762	54.0208333336529	0.0286981633507401
936	120.645833333429	54.0208333336529	0.0281622458412433
937	120.687500000097	54.0208333336529	0.0298631847700082
938	120.729166666764	54.0208333336529	0.0284660299613386
939	120.770833333432	54.0208333336529	0.0311070187906435
940	120.812500000099	54.0208333336529	0.0283003104700893
941	120.854166666767	54.0208333336529	0.0283239435927236
942	120.895833333434	54.0208333336529	0.0279304748659623
943	120.937500000102	54.0208333336529	0.0287287660980588
944	121.020833333437	54.0208333336529	0.028893607521241
945	121.062500000104	54.0208333336529	0.0284157071597472
946	121.104166666772	54.0208333336529	0.0286543659592498
947	121.145833333439	54.0208333336529	0.0281465973647047
948	121.187500000107	54.0208333336529	0.0282725912537859
949	121.229166666774	54.0208333336529	0.0310728522080186
950	121.270833333442	54.0208333336529	0.0319037066260862
951	121.354166666777	54.0208333336529	0.0279047652003742
952	121.395833333445	54.0208333336529	0.027872388641447
953	121.437500000112	54.0208333336529	0.0279815062108973
954	121.47916666678	54.0208333336529	0.0279580884416567
955	121.520833333447	54.0208333336529	0.0297178685897555
956	121.562500000115	54.0208333336529	0.0313090818259897
957	121.604166666782	54.0208333336529	0.0321590275799364
958	121.64583333345	54.0208333336529	0.0318908561522851
959	121.687500000117	54.0208333336529	0.0328451304171677
960	121.729166666785	54.0208333336529	0.0338312711029536
961	121.770833333452	54.0208333336529	0.0341475287392111
962	121.81250000012	54.0208333336529	0.0337595463370216
963	121.854166666787	54.0208333336529	0.0342295553486462
964	121.895833333455	54.0208333336529	0.0340343125509111
965	121.937500000122	54.0208333336529	0.0346473018463214
966	121.97916666679	54.0208333336529	0.0340085239168339
967	122.062500000125	54.0208333336529	0.0345847040706103
968	122.104166666793	54.0208333336529	0.0339420330533196
969	122.14583333346	54.0208333336529	0.0341997286279998
970	122.187500000128	54.0208333336529	0.0340516634145725
971	122.229166666795	54.0208333336529	0.0338087460540838
972	122.270833333463	54.0208333336529	0.0344807106703547
973	122.31250000013	54.0208333336529	0.0342806210104321
974	122.354166666798	54.0208333336529	0.0343831775500338
975	122.395833333465	54.0208333336529	0.0330957867198731
976	122.437500000133	54.0208333336529	0.0327205091817787
977	122.4791666668	54.0208333336529	0.0331284529194808
978	122.520833333468	54.0208333336529	0.0328453287318555
979	122.562500000135	54.0208333336529	0.0330637066407205
980	122.604166666803	54.0208333336529	0.0331381815685386
981	122.64583333347	54.0208333336529	0.0338471109921936
982	122.687500000138	54.0208333336529	0.0341199495587897
983	122.729166666805	54.0208333336529	0.0328574733497832
984	122.770833333473	54.0208333336529	0.0334744520516401
985	122.854166666808	54.0208333336529	0.0350029237927616
986	122.895833333476	54.0208333336529	0.0338386704078671
987	122.937500000143	54.0208333336529	0.0334088115860941
988	122.979166666811	54.0208333336529	0.0328032603232627
989	123.020833333478	54.0208333336529	0.0327683835213575
990	123.062500000146	54.0208333336529	0.0333734252444398
991	123.104166666813	54.0208333336529	0.0332988727755123
992	123.145833333481	54.0208333336529	0.0336490041713693
993	123.187500000148	54.0208333336529	0.0335592862863096
994	123.229166666816	54.0208333336529	0.0335091902558172
995	123.312500000151	54.0208333336529	0.0335858167423348
996	123.354166666818	54.0208333336529	0.0338453158392542
997	123.437500000153	54.0208333336529	0.0345845653267709
998	123.479166666821	54.0208333336529	0.0328175886494162
999	123.520833333488	54.0208333336529	0.0329820970029475
1000	123.562500000156	54.0208333336529	0.032842386869673
1001	123.604166666823	54.0208333336529	0.0316606363521619
1002	123.645833333491	54.0208333336529	0.032343930635445
1003	123.687500000158	54.0208333336529	0.0329136038244772
1004	123.729166666826	54.0208333336529	0.0330960079559523
1005	123.770833333494	54.0208333336529	0.0317468537496851
1006	123.812500000161	54.0208333336529	0.0327306540374611
1007	123.854166666829	54.0208333336529	0.0329909582029978
1008	123.937500000164	54.0208333336529	0.0333120860304833
1009	123.979166666831	54.0208333336529	0.0329397959012976
1010	124.020833333499	54.0208333336529	0.0334797343272985
1011	124.062500000166	54.0208333336529	0.0331804876278534
1012	124.104166666834	54.0208333336529	0.0318692871203343
1013	124.145833333501	54.0208333336529	0.0319091746146699
1014	124.187500000169	54.0208333336529	0.0321120124796888
1015	124.229166666836	54.0208333336529	0.0319810312478045
1016	124.270833333504	54.0208333336529	0.0311403412781067
1017	124.312500000171	54.0208333336529	0.0309493801123131
1018	124.354166666839	54.0208333336529	0.0307063574267328
1019	124.395833333506	54.0208333336529	0.0287957473122427
1020	124.437500000174	54.0208333336529	0.0281069026070844
1021	124.479166666841	54.0208333336529	0.0282490664729375
1022	124.562500000177	54.0208333336529	0.0308267967480467
1023	124.604166666844	54.0208333336529	0.0306462819061545
1024	124.645833333512	54.0208333336529	0.0315855992490634
1025	124.687500000179	54.0208333336529	0.0314162989320472
1026	124.729166666847	54.0208333336529	0.0313642704143536
1027	124.770833333514	54.0208333336529	0.033410943602396
1028	124.812500000182	54.0208333336529	0.0345836068572727
1029	124.895833333517	54.0208333336529	0.0348129610100455
1030	124.937500000184	54.0208333336529	0.0347421307699995
1031	124.979166666852	54.0208333336529	0.0349077687873921
1032	125.020833333519	54.0208333336529	0.0348504719750565
1033	125.062500000187	54.0208333336529	0.0348790299628741
1034	125.104166666854	54.0208333336529	0.0348353416433173
1035	125.145833333522	54.0208333336529	0.0348456231358808
1036	125.229166666857	54.0208333336529	0.0347968496077191
1037	125.35416666686	54.0208333336529	0.0356178547551365
1038	125.395833333527	54.0208333336529	0.0348370828030333
1039	125.437500000195	54.0208333336529	0.0352160155741882
1040	125.479166666862	54.0208333336529	0.0347128080569379
1041	125.52083333353	54.0208333336529	0.0347585765896571
1042	125.562500000197	54.0208333336529	0.0339333664104282
1043	125.645833333532	54.0208333336529	0.0344289667369301
1044	125.729166666867	54.0208333336529	0.0337869134423264
1045	120.104166666751	53.9791666669854	0.0284760788810433
1046	120.145833333419	53.9791666669854	0.0286739875913223
1047	120.187500000086	53.9791666669854	0.0287004102491635
1048	120.229166666754	53.9791666669854	0.0284963715289602
1049	120.270833333421	53.9791666669854	0.0285634983159324
1050	120.354166666756	53.9791666669854	0.0268235853863868
1051	120.479166666759	53.9791666669854	0.0273875878279505
1052	120.520833333427	53.9791666669854	0.0284681770181721
1053	120.562500000094	53.9791666669854	0.0283167418336082
1054	120.604166666762	53.9791666669854	0.028463553087596
1055	120.645833333429	53.9791666669854	0.0285764002923679
1056	120.687500000097	53.9791666669854	0.0311765804348404
1057	120.729166666764	53.9791666669854	0.0312538715987851
1058	120.770833333432	53.9791666669854	0.0312647866658766
1059	120.812500000099	53.9791666669854	0.0284911566757785
1060	120.895833333434	53.9791666669854	0.0291228540904788
1061	120.937500000102	53.9791666669854	0.0280315911232039
1062	120.979166666769	53.9791666669854	0.0284196445038636
1063	121.020833333437	53.9791666669854	0.0307472834758773
1064	121.062500000104	53.9791666669854	0.0282725966508623
1065	121.104166666772	53.9791666669854	0.0298263401013234
1066	121.145833333439	53.9791666669854	0.0306422251161894
1067	121.187500000107	53.9791666669854	0.0307636513202993
1068	121.270833333442	53.9791666669854	0.0314891061745758
1069	121.31250000011	53.9791666669854	0.0281313560370184
1070	121.354166666777	53.9791666669854	0.0278533953678498
1071	121.395833333445	53.9791666669854	0.0280656382560666
1072	121.437500000112	53.9791666669854	0.0281852606413596
1073	121.47916666678	53.9791666669854	0.0296547438594677
1074	121.520833333447	53.9791666669854	0.0313930990478488
1075	121.562500000115	53.9791666669854	0.0317852483841816
1076	121.604166666782	53.9791666669854	0.0328131952474424
1077	121.64583333345	53.9791666669854	0.0313204248897134
1078	121.729166666785	53.9791666669854	0.0342646151106273
1079	121.770833333452	53.9791666669854	0.0336766918628699
1080	121.81250000012	53.9791666669854	0.0327853411937613
1081	121.854166666787	53.9791666669854	0.0338051517843806
1082	121.895833333455	53.9791666669854	0.034653583162813
1083	121.97916666679	53.9791666669854	0.0357924319854707
1084	122.020833333457	53.9791666669854	0.0343260883081296
1085	122.062500000125	53.9791666669854	0.0339357793964069
1086	122.14583333346	53.9791666669854	0.0344825060351704
1087	122.187500000128	53.9791666669854	0.033766988034764
1088	122.229166666795	53.9791666669854	0.0338086449304826
1089	122.270833333463	53.9791666669854	0.0337084684609362
1090	122.31250000013	53.9791666669854	0.034138100363033
1091	122.354166666798	53.9791666669854	0.0343144273010897
1092	122.395833333465	53.9791666669854	0.0338438796983293
1093	122.437500000133	53.9791666669854	0.032968584183139
1094	122.4791666668	53.9791666669854	0.0338731461907993
1095	122.562500000135	53.9791666669854	0.0326012778356244
1096	122.604166666803	53.9791666669854	0.0331178130144791
1097	122.64583333347	53.9791666669854	0.0336926622729579
1098	122.687500000138	53.9791666669854	0.0337997016829468
1099	122.729166666805	53.9791666669854	0.0337901044674723
1100	122.81250000014	53.9791666669854	0.0337037927852377
1101	122.854166666808	53.9791666669854	0.0336780475648634
1102	122.895833333476	53.9791666669854	0.0333928439347088
1103	122.937500000143	53.9791666669854	0.0334803956095769
1104	122.979166666811	53.9791666669854	0.0324676128800237
1105	123.020833333478	53.9791666669854	0.0324258869071907
1106	123.062500000146	53.9791666669854	0.0325878623397522
1107	123.104166666813	53.9791666669854	0.0332770535393336
1108	123.145833333481	53.9791666669854	0.0324689457493503
1109	123.229166666816	53.9791666669854	0.0332214726478021
1110	123.270833333483	53.9791666669854	0.033646472665537
1111	123.312500000151	53.9791666669854	0.0343987455016756
1112	123.354166666818	53.9791666669854	0.0351049309507232
1113	123.395833333486	53.9791666669854	0.0335100500178175
1114	123.437500000153	53.9791666669854	0.0326369243657341
1115	123.479166666821	53.9791666669854	0.0327098365604375
1116	123.520833333488	53.9791666669854	0.0328403094434607
1117	123.562500000156	53.9791666669854	0.0318268889173876
1118	123.604166666823	53.9791666669854	0.0318796324227555
1119	123.687500000158	53.9791666669854	0.0334617674860421
1120	123.729166666826	53.9791666669854	0.0334526566700106
1121	123.770833333494	53.9791666669854	0.0337632169487382
1122	123.812500000161	53.9791666669854	0.0337661966749691
1123	123.854166666829	53.9791666669854	0.034031154205935
1124	123.895833333496	53.9791666669854	0.0347765286518739
1125	123.937500000164	53.9791666669854	0.0344119651341219
1126	123.979166666831	53.9791666669854	0.0339847278905829
1127	124.020833333499	53.9791666669854	0.0332541168626157
1128	124.062500000166	53.9791666669854	0.0328530255450913
1129	124.104166666834	53.9791666669854	0.0336260161894472
1130	124.145833333501	53.9791666669854	0.0327712992394243
1131	124.187500000169	53.9791666669854	0.0327387317911412
1132	124.229166666836	53.9791666669854	0.0329581910286346
1133	124.270833333504	53.9791666669854	0.0321592719949627
1134	124.312500000171	53.9791666669854	0.031031156311459
1135	124.354166666839	53.9791666669854	0.0314112551771557
1136	124.395833333506	53.9791666669854	0.0307130788488581
1137	124.437500000174	53.9791666669854	0.0296119868440833
1138	124.520833333509	53.9791666669854	0.031074259997062
1139	124.562500000177	53.9791666669854	0.0314848754901759
1140	124.604166666844	53.9791666669854	0.0314797751391502
1141	124.645833333512	53.9791666669854	0.0313861740913625
1142	124.687500000179	53.9791666669854	0.0320944139496678
1143	124.729166666847	53.9791666669854	0.0334722952314002
1144	124.770833333514	53.9791666669854	0.0333623581590298
1145	124.812500000182	53.9791666669854	0.0333831087639928
1146	124.854166666849	53.9791666669854	0.0342864816820841
1147	124.895833333517	53.9791666669854	0.03480042887943
1148	124.937500000184	53.9791666669854	0.0348331924398432
1149	124.979166666852	53.9791666669854	0.0343535334641039
1150	125.020833333519	53.9791666669854	0.0338805564451285
1151	125.062500000187	53.9791666669854	0.0343081681308815
1152	125.104166666854	53.9791666669854	0.034245038986912
1153	125.187500000189	53.9791666669854	0.0361205228769637
1154	125.229166666857	53.9791666669854	0.0356656948821599
1155	125.312500000192	53.9791666669854	0.0359949786147452
1156	125.35416666686	53.9791666669854	0.0359576907734941
1157	125.395833333527	53.9791666669854	0.035564016547003
1158	125.437500000195	53.9791666669854	0.035496832873916
1159	125.479166666862	53.9791666669854	0.0346990594061727
1160	125.562500000197	53.9791666669854	0.0339499897148095
1161	125.604166666865	53.9791666669854	0.0347805690832883
1162	125.645833333532	53.9791666669854	0.034781448020472
1163	125.6875000002	53.9791666669854	0.0355033724240675
1164	125.729166666867	53.9791666669854	0.0352829147022968
1165	125.770833333535	53.9791666669854	0.0345512941334625
1166	125.812500000202	53.9791666669854	0.0344573484576201
1167	125.85416666687	53.9791666669854	0.0349573821715336
1168	125.895833333537	53.9791666669854	0.0355270436860573
1169	120.062500000084	53.9375000003178	0.0287687120109384
1170	120.104166666751	53.9375000003178	0.0284140239637461
1171	120.145833333419	53.9375000003178	0.0284990906153433
1172	120.187500000086	53.9375000003178	0.0286297651252041
1173	120.229166666754	53.9375000003178	0.0284783680867368
1174	120.270833333421	53.9375000003178	0.0264936500179469
1175	120.312500000089	53.9375000003178	0.0272927391063324
1176	120.354166666756	53.9375000003178	0.0285372273829211
1177	120.395833333424	53.9375000003178	0.0283722171972398
1178	120.437500000091	53.9375000003178	0.028548265069573
1179	120.479166666759	53.9375000003178	0.0281329186821473
1180	120.520833333427	53.9375000003178	0.0281002152237965
1181	120.562500000094	53.9375000003178	0.0278551039628925
1182	120.645833333429	53.9375000003178	0.0285135139605439
1183	120.687500000097	53.9375000003178	0.0284211975134533
1184	120.729166666764	53.9375000003178	0.0307668021698548
1185	120.770833333432	53.9375000003178	0.0308678032973294
1186	120.812500000099	53.9375000003178	0.0280698322516602
1187	120.854166666767	53.9375000003178	0.0280758093174949
1188	120.895833333434	53.9375000003178	0.0282121869096371
1189	120.937500000102	53.9375000003178	0.0306002617354868
1190	120.979166666769	53.9375000003178	0.0279339233978465
1191	121.020833333437	53.9375000003178	0.0311271679911055
1192	121.062500000104	53.9375000003178	0.0303744282487898
1193	121.104166666772	53.9375000003178	0.0309690840294763
1194	121.145833333439	53.9375000003178	0.0319097549535421
1195	121.187500000107	53.9375000003178	0.0310105431785903
1196	121.229166666774	53.9375000003178	0.0318025387500859
1197	121.270833333442	53.9375000003178	0.0299292309315892
1198	121.31250000011	53.9375000003178	0.0283666671901618
1199	121.354166666777	53.9375000003178	0.0285292266828823
1200	121.395833333445	53.9375000003178	0.0278373958640138
1201	121.437500000112	53.9375000003178	0.0293394151038502
1202	121.520833333447	53.9375000003178	0.0305155883308044
1203	121.604166666782	53.9375000003178	0.0342181391203211
1204	121.64583333345	53.9375000003178	0.0314202214200844
1205	121.687500000117	53.9375000003178	0.0336698536879598
1206	121.729166666785	53.9375000003178	0.0336304810536974
1207	121.770833333452	53.9375000003178	0.033002491946087
1208	121.81250000012	53.9375000003178	0.034339203047068
1209	121.854166666787	53.9375000003178	0.0328360837067024
1210	121.895833333455	53.9375000003178	0.0341933659342507
1211	121.937500000122	53.9375000003178	0.0357196273437797
1212	121.97916666679	53.9375000003178	0.0357605393087187
1213	122.020833333457	53.9375000003178	0.0345350632415796
1214	122.062500000125	53.9375000003178	0.0341220115619977
1215	122.104166666793	53.9375000003178	0.0337924607717482
1216	122.14583333346	53.9375000003178	0.0345365273609921
1217	122.187500000128	53.9375000003178	0.0338274763077692
1218	122.229166666795	53.9375000003178	0.0342108375377772
1219	122.270833333463	53.9375000003178	0.0341636957643937
1220	122.31250000013	53.9375000003178	0.0341024686055787
1221	122.354166666798	53.9375000003178	0.0342134172428729
1222	122.395833333465	53.9375000003178	0.0337472645152694
1223	122.437500000133	53.9375000003178	0.0340194900786772
1224	122.4791666668	53.9375000003178	0.0336921396404428
1225	122.520833333468	53.9375000003178	0.0327949475390438
1226	122.562500000135	53.9375000003178	0.0321530710224125
1227	122.604166666803	53.9375000003178	0.0324702739217916
1228	122.64583333347	53.9375000003178	0.0338435215477063
1229	122.687500000138	53.9375000003178	0.0337664677750426
1230	122.729166666805	53.9375000003178	0.0338149320991719
1231	122.770833333473	53.9375000003178	0.0337734164686207
1232	122.81250000014	53.9375000003178	0.0341401321159949
1233	122.895833333476	53.9375000003178	0.0319789903381491
1234	122.937500000143	53.9375000003178	0.0327806826687212
1235	122.979166666811	53.9375000003178	0.0326086812299097
1236	123.020833333478	53.9375000003178	0.0323129237717062
1237	123.062500000146	53.9375000003178	0.0323405176557931
1238	123.104166666813	53.9375000003178	0.032511843202331
1239	123.145833333481	53.9375000003178	0.0327558485959322
1240	123.187500000148	53.9375000003178	0.0332127993075439
1241	123.229166666816	53.9375000003178	0.0336994066236788
1242	123.312500000151	53.9375000003178	0.0350456601288489
1243	123.354166666818	53.9375000003178	0.034416511174335
1244	123.395833333486	53.9375000003178	0.0326873407359589
1245	123.437500000153	53.9375000003178	0.0326597513924407
1246	123.479166666821	53.9375000003178	0.0335430549373254
1247	123.520833333488	53.9375000003178	0.0325647449437185
1248	123.562500000156	53.9375000003178	0.0328298622853752
1249	123.604166666823	53.9375000003178	0.0320222480061505
1250	123.645833333491	53.9375000003178	0.0317438524783468
1251	123.687500000158	53.9375000003178	0.0317395499386802
1252	123.729166666826	53.9375000003178	0.0330264742535191
1253	123.770833333494	53.9375000003178	0.0340335545974817
1254	123.812500000161	53.9375000003178	0.0348805282420471
1255	123.854166666829	53.9375000003178	0.0337397242776861
1256	123.895833333496	53.9375000003178	0.033483964284371
1257	123.937500000164	53.9375000003178	0.0330226285616107
1258	123.979166666831	53.9375000003178	0.0317751124681728
1259	124.020833333499	53.9375000003178	0.0314672979711022
1260	124.062500000166	53.9375000003178	0.0331909078984551
1261	124.104166666834	53.9375000003178	0.0328854593174816
1262	124.145833333501	53.9375000003178	0.0316787818890284
1263	124.187500000169	53.9375000003178	0.0320385079639452
1264	124.229166666836	53.9375000003178	0.0320657095318302
1265	124.270833333504	53.9375000003178	0.0318230787327379
1266	124.312500000171	53.9375000003178	0.0320884608638864
1267	124.354166666839	53.9375000003178	0.0315127810446175
1268	124.395833333506	53.9375000003178	0.0304653637250919
1269	124.437500000174	53.9375000003178	0.0302305745616539
1270	124.479166666841	53.9375000003178	0.0307184296989305
1271	124.520833333509	53.9375000003178	0.0311189050522027
1272	124.562500000177	53.9375000003178	0.0314510989032439
1273	124.604166666844	53.9375000003178	0.0321316629796604
1274	124.645833333512	53.9375000003178	0.0321603762379299
1275	124.687500000179	53.9375000003178	0.0329262626347846
1276	124.729166666847	53.9375000003178	0.0333491929158438
1277	124.770833333514	53.9375000003178	0.0332533074180745
1278	124.812500000182	53.9375000003178	0.033941753419857
1279	124.854166666849	53.9375000003178	0.0338136140772015
1280	124.937500000184	53.9375000003178	0.0340212328744222
1281	125.020833333519	53.9375000003178	0.0342994433611524
1282	125.062500000187	53.9375000003178	0.0343228075167639
1283	125.104166666854	53.9375000003178	0.0348402221696851
1284	125.145833333522	53.9375000003178	0.0357426915173089
1285	125.187500000189	53.9375000003178	0.0364328490639311
1286	125.229166666857	53.9375000003178	0.0360105058646843
1287	125.270833333524	53.9375000003178	0.0360840047264856
1288	125.312500000192	53.9375000003178	0.0355087569300638
1289	125.35416666686	53.9375000003178	0.0356403769247273
1290	125.395833333527	53.9375000003178	0.0358999946732283
1291	125.437500000195	53.9375000003178	0.0350082034464521
1292	125.479166666862	53.9375000003178	0.0338988307403925
1293	125.52083333353	53.9375000003178	0.034794470233167
1294	125.562500000197	53.9375000003178	0.0350116434189858
1295	125.604166666865	53.9375000003178	0.0354852171034582
1296	125.645833333532	53.9375000003178	0.0354901561327505
1297	125.6875000002	53.9375000003178	0.0359873028488801
1298	125.729166666867	53.9375000003178	0.0355225318007352
1299	125.770833333535	53.9375000003178	0.0357436333953457
1300	125.812500000202	53.9375000003178	0.0355822729611318
1301	125.85416666687	53.9375000003178	0.0355790976344527
1302	125.895833333537	53.9375000003178	0.0357774566136553
1303	125.937500000205	53.9375000003178	0.0363415050407522
1304	125.979166666872	53.9375000003178	0.0363545619752549
1305	126.02083333354	53.9375000003178	0.0363150050446118
1306	120.062500000084	53.8958333336503	0.0293589582523793
1307	120.104166666751	53.8958333336503	0.0290235381031167
1308	120.145833333419	53.8958333336503	0.0280996069678751
1309	120.187500000086	53.8958333336503	0.0267925889008033
1310	120.229166666754	53.8958333336503	0.0269537504356508
1311	120.270833333421	53.8958333336503	0.0269958218063531
1312	120.312500000089	53.8958333336503	0.0267641643848112
1313	120.354166666756	53.8958333336503	0.0262434480422984
1314	120.395833333424	53.8958333336503	0.0268337483315244
1315	120.437500000091	53.8958333336503	0.0283159542054556
1316	120.479166666759	53.8958333336503	0.028258328429737
1317	120.520833333427	53.8958333336503	0.0288992179181987
1318	120.562500000094	53.8958333336503	0.028282775411429
1319	120.604166666762	53.8958333336503	0.0287364277901376
1320	120.687500000097	53.8958333336503	0.028074936431591
1321	120.729166666764	53.8958333336503	0.0300674786437338
1322	120.812500000099	53.8958333336503	0.0311130910368166
1323	120.854166666767	53.8958333336503	0.0309690801434999
1324	120.895833333434	53.8958333336503	0.0310544323501691
1325	120.979166666769	53.8958333336503	0.0315559241246025
1326	121.020833333437	53.8958333336503	0.0315576859025395
1327	121.104166666772	53.8958333336503	0.0310666449932246
1328	121.145833333439	53.8958333336503	0.0275106376697722
1329	121.187500000107	53.8958333336503	0.0299397834733284
1330	121.229166666774	53.8958333336503	0.0278161668810648
1331	121.270833333442	53.8958333336503	0.0278806384712582
1332	121.31250000011	53.8958333336503	0.0286336827194723
1333	121.354166666777	53.8958333336503	0.0295660904499579
1334	121.395833333445	53.8958333336503	0.0305251757280384
1335	121.437500000112	53.8958333336503	0.0318099086498855
1336	121.47916666678	53.8958333336503	0.0310960079235773
1337	121.520833333447	53.8958333336503	0.0317437320956349
1338	121.562500000115	53.8958333336503	0.0329619237543912
1339	121.604166666782	53.8958333336503	0.0336919350195258
1340	121.64583333345	53.8958333336503	0.0342156972068874
1341	121.687500000117	53.8958333336503	0.0336969727865382
1342	121.729166666785	53.8958333336503	0.0335463802494241
1343	121.770833333452	53.8958333336503	0.0341489895411188
1344	121.81250000012	53.8958333336503	0.0338055852060933
1345	121.854166666787	53.8958333336503	0.0341912336062763
1346	121.895833333455	53.8958333336503	0.0338591186477558
1347	121.937500000122	53.8958333336503	0.0345098786759799
1348	121.97916666679	53.8958333336503	0.0349146255039105
1349	122.020833333457	53.8958333336503	0.0352785581142698
1350	122.062500000125	53.8958333336503	0.034926643796306
1351	122.104166666793	53.8958333336503	0.0341339920823589
1352	122.14583333346	53.8958333336503	0.0341777718077158
1353	122.187500000128	53.8958333336503	0.033823460022155
1354	122.229166666795	53.8958333336503	0.0345592903626091
1355	122.270833333463	53.8958333336503	0.034407467910494
1356	122.31250000013	53.8958333336503	0.0341272208774786
1357	122.354166666798	53.8958333336503	0.0345181971005951
1358	122.395833333465	53.8958333336503	0.0345459532200437
1359	122.437500000133	53.8958333336503	0.0337275984754318
1360	122.4791666668	53.8958333336503	0.0334476828676757
1361	122.520833333468	53.8958333336503	0.0318961007614533
1362	122.562500000135	53.8958333336503	0.0326082151521279
1363	122.64583333347	53.8958333336503	0.0324404983056797
1364	122.729166666805	53.8958333336503	0.0334613891942936
1365	122.770833333473	53.8958333336503	0.0353316134411589
1366	122.81250000014	53.8958333336503	0.0345676715586583
1367	122.937500000143	53.8958333336503	0.032831032968741
1368	122.979166666811	53.8958333336503	0.0328133995916224
1369	123.020833333478	53.8958333336503	0.0326973945061678
1370	123.062500000146	53.8958333336503	0.0336322572548468
1371	123.104166666813	53.8958333336503	0.0334082858480014
1372	123.145833333481	53.8958333336503	0.0330404441549779
1373	123.187500000148	53.8958333336503	0.0326715494406351
1374	123.229166666816	53.8958333336503	0.0328110922762354
1375	123.270833333483	53.8958333336503	0.0331836658267183
1376	123.312500000151	53.8958333336503	0.0343590123073095
1377	123.354166666818	53.8958333336503	0.0357862992985124
1378	123.395833333486	53.8958333336503	0.0351108665736261
1379	123.437500000153	53.8958333336503	0.0339076354403975
1380	123.479166666821	53.8958333336503	0.0345178848695407
1381	123.520833333488	53.8958333336503	0.0345197887733661
1382	123.562500000156	53.8958333336503	0.0337577501860715
1383	123.604166666823	53.8958333336503	0.03281383327571
1384	123.645833333491	53.8958333336503	0.0320808667539515
1385	123.687500000158	53.8958333336503	0.0338768532611898
1386	123.729166666826	53.8958333336503	0.0336964220386346
1387	123.770833333494	53.8958333336503	0.0339997188453056
1388	123.812500000161	53.8958333336503	0.0352414954076074
1389	123.854166666829	53.8958333336503	0.0344785663192203
1390	123.895833333496	53.8958333336503	0.0336255314047457
1391	123.937500000164	53.8958333336503	0.033747841732399
1392	123.979166666831	53.8958333336503	0.0328400912119273
1393	124.020833333499	53.8958333336503	0.0313107221987292
1394	124.062500000166	53.8958333336503	0.03051969330424
1395	124.104166666834	53.8958333336503	0.0307232652915867
1396	124.145833333501	53.8958333336503	0.0307933009238947
1397	124.187500000169	53.8958333336503	0.0306324105785389
1398	124.229166666836	53.8958333336503	0.0320128327410963
1399	124.270833333504	53.8958333336503	0.0313350886103846
1400	124.312500000171	53.8958333336503	0.0310478059428241
1401	124.354166666839	53.8958333336503	0.0310965339016238
1402	124.395833333506	53.8958333336503	0.031176178686159
1403	124.437500000174	53.8958333336503	0.0317445962391292
1404	124.479166666841	53.8958333336503	0.0309849629040432
1405	124.520833333509	53.8958333336503	0.032279083583778
1406	124.604166666844	53.8958333336503	0.0328426650337797
1407	124.687500000179	53.8958333336503	0.033057234869093
1408	124.729166666847	53.8958333336503	0.0339673190164247
1409	124.770833333514	53.8958333336503	0.0336619302958894
1410	124.812500000182	53.8958333336503	0.0340904919603755
1411	124.854166666849	53.8958333336503	0.0338096939317268
1412	124.895833333517	53.8958333336503	0.034045441845608
1413	124.937500000184	53.8958333336503	0.0344484055682336
1414	124.979166666852	53.8958333336503	0.0348212607439421
1415	125.020833333519	53.8958333336503	0.0348428917999886
1416	125.062500000187	53.8958333336503	0.0356221468481066
1417	125.104166666854	53.8958333336503	0.0356244257265361
1418	125.145833333522	53.8958333336503	0.0356236562149995
1419	125.187500000189	53.8958333336503	0.0355343416260653
1420	125.229166666857	53.8958333336503	0.0359461196857665
1421	125.270833333524	53.8958333336503	0.0358993730440498
1422	125.312500000192	53.8958333336503	0.0361884822560226
1423	125.35416666686	53.8958333336503	0.0364266646758441
1424	125.437500000195	53.8958333336503	0.036475936167333
1425	125.479166666862	53.8958333336503	0.035895202410391
1426	125.52083333353	53.8958333336503	0.035973502508995
1427	125.562500000197	53.8958333336503	0.0360308358208774
1428	125.604166666865	53.8958333336503	0.0363435249441348
1429	125.645833333532	53.8958333336503	0.0359673240091414
1430	125.6875000002	53.8958333336503	0.0363049565030493
1431	125.729166666867	53.8958333336503	0.0366238538669768
1432	125.770833333535	53.8958333336503	0.0358583269956336
1433	125.812500000202	53.8958333336503	0.0358681454741299
1434	125.85416666687	53.8958333336503	0.0359799620968123
1435	125.895833333537	53.8958333336503	0.036407817732095
1436	125.937500000205	53.8958333336503	0.0363254753106422
1437	125.979166666872	53.8958333336503	0.0366688973567542
1438	126.02083333354	53.8958333336503	0.0378726819787237
1439	126.062500000207	53.8958333336503	0.0386956224097957
1440	126.104166666875	53.8958333336503	0.0378373763480053
1441	126.145833333543	53.8958333336503	0.0362236428932317
1442	120.020833333416	53.8541666669827	0.0288197439425916
1443	120.062500000084	53.8541666669827	0.0284328862557257
1444	120.104166666751	53.8541666669827	0.0284519318337091
1445	120.187500000086	53.8541666669827	0.0272136652257412
1446	120.229166666754	53.8541666669827	0.0271748519332939
1447	120.270833333421	53.8541666669827	0.0283139580278907
1448	120.312500000089	53.8541666669827	0.0295409185438644
1449	120.354166666756	53.8541666669827	0.0286176897949371
1450	120.395833333424	53.8541666669827	0.0291917977654037
1451	120.437500000091	53.8541666669827	0.0288550086001269
1452	120.479166666759	53.8541666669827	0.0283158265789423
1453	120.562500000094	53.8541666669827	0.0283086898070914
1454	120.645833333429	53.8541666669827	0.030342416728399
1455	120.729166666764	53.8541666669827	0.0309154701318215
1456	120.770833333432	53.8541666669827	0.0318465162626481
1457	120.812500000099	53.8541666669827	0.0318928395742297
1458	120.854166666767	53.8541666669827	0.0317654529790709
1459	120.895833333434	53.8541666669827	0.0317491314531211
1460	120.937500000102	53.8541666669827	0.0301850452444554
1461	120.979166666769	53.8541666669827	0.0306297818466943
1462	121.020833333437	53.8541666669827	0.0283149648157948
1463	121.062500000104	53.8541666669827	0.0277596391444992
1464	121.104166666772	53.8541666669827	0.028193733273072
1465	121.145833333439	53.8541666669827	0.0288537782781545
1466	121.187500000107	53.8541666669827	0.0287927034768121
1467	121.229166666774	53.8541666669827	0.0280011356537119
1468	121.270833333442	53.8541666669827	0.0277894349731531
1469	121.31250000011	53.8541666669827	0.0278501656665418
1470	121.354166666777	53.8541666669827	0.0273565600833603
1471	121.437500000112	53.8541666669827	0.0326274536745866
1472	121.47916666678	53.8541666669827	0.031975120699546
1473	121.520833333447	53.8541666669827	0.0314042084156925
1474	121.562500000115	53.8541666669827	0.0318272907648097
1475	121.604166666782	53.8541666669827	0.0336121488038319
1476	121.64583333345	53.8541666669827	0.0340910685193451
1477	121.687500000117	53.8541666669827	0.0345038829913433
1478	121.729166666785	53.8541666669827	0.0339271522306801
1479	121.770833333452	53.8541666669827	0.0348284110706225
1480	121.81250000012	53.8541666669827	0.0351802532131158
1481	121.854166666787	53.8541666669827	0.033804601245819
1482	121.895833333455	53.8541666669827	0.0343730728635954
1483	121.937500000122	53.8541666669827	0.0330279938136827
1484	121.97916666679	53.8541666669827	0.0342169821117873
1485	122.020833333457	53.8541666669827	0.0341346679090289
1486	122.062500000125	53.8541666669827	0.0357053021176389
1487	122.104166666793	53.8541666669827	0.0352530038398655
1488	122.14583333346	53.8541666669827	0.0341375947299022
1489	122.187500000128	53.8541666669827	0.0342487345976439
1490	122.229166666795	53.8541666669827	0.0342427818013481
1491	122.270833333463	53.8541666669827	0.0344578801367316
1492	122.31250000013	53.8541666669827	0.0339586585371975
1493	122.395833333465	53.8541666669827	0.0348178254649902
1494	122.437500000133	53.8541666669827	0.035184411399046
1495	122.4791666668	53.8541666669827	0.0353278284919557
1496	122.520833333468	53.8541666669827	0.0341909440921273
1497	122.604166666803	53.8541666669827	0.0334988377137279
1498	122.687500000138	53.8541666669827	0.0341897372312107
1499	122.729166666805	53.8541666669827	0.0345422639633798
1500	122.81250000014	53.8541666669827	0.0352509908911353
1501	122.854166666808	53.8541666669827	0.0341416554453116
1502	122.895833333476	53.8541666669827	0.0333153195063276
1503	122.937500000143	53.8541666669827	0.033386228419506
1504	122.979166666811	53.8541666669827	0.0326996246974299
1505	123.020833333478	53.8541666669827	0.0333828084232006
1506	123.062500000146	53.8541666669827	0.0336355516182596
1507	123.104166666813	53.8541666669827	0.0340916105086011
1508	123.145833333481	53.8541666669827	0.0344055769907077
1509	123.187500000148	53.8541666669827	0.0344518264597975
1510	123.229166666816	53.8541666669827	0.033202898032541
1511	123.270833333483	53.8541666669827	0.0339153963558541
1512	123.312500000151	53.8541666669827	0.0343491255387406
1513	123.354166666818	53.8541666669827	0.03539621702833
1514	123.395833333486	53.8541666669827	0.0359296089500489
1515	123.437500000153	53.8541666669827	0.0354261502446102
1516	123.479166666821	53.8541666669827	0.0350037549321226
1517	123.520833333488	53.8541666669827	0.0337524693203104
1518	123.604166666823	53.8541666669827	0.0328212568347963
1519	123.645833333491	53.8541666669827	0.0327793363808374
1520	123.687500000158	53.8541666669827	0.0334550841170121
1521	123.729166666826	53.8541666669827	0.0337598512916862
1522	123.770833333494	53.8541666669827	0.0336757057219678
1523	123.812500000161	53.8541666669827	0.0352392761689676
1524	123.854166666829	53.8541666669827	0.0345211075483725
1525	123.937500000164	53.8541666669827	0.0329317055801186
1526	123.979166666831	53.8541666669827	0.0321071999063712
1527	124.020833333499	53.8541666669827	0.0318692842259338
1528	124.062500000166	53.8541666669827	0.0318815489467415
1529	124.104166666834	53.8541666669827	0.0317427713725008
1530	124.145833333501	53.8541666669827	0.031094405913744
1531	124.187500000169	53.8541666669827	0.0313780937787928
1532	124.229166666836	53.8541666669827	0.0311013949681225
1533	124.270833333504	53.8541666669827	0.0308501097526903
1534	124.312500000171	53.8541666669827	0.0313999374267992
1535	124.354166666839	53.8541666669827	0.0319173444504586
1536	124.395833333506	53.8541666669827	0.0321286946408277
1537	124.437500000174	53.8541666669827	0.0320487511943108
1538	124.520833333509	53.8541666669827	0.0327635978659236
1539	124.562500000177	53.8541666669827	0.0330767565317855
1540	124.604166666844	53.8541666669827	0.0337344971042641
1541	124.645833333512	53.8541666669827	0.0338930046789284
1542	124.687500000179	53.8541666669827	0.0338830421556409
1543	124.729166666847	53.8541666669827	0.03397786016675
1544	124.812500000182	53.8541666669827	0.0338196419075214
1545	124.895833333517	53.8541666669827	0.0348090372637281
1546	124.979166666852	53.8541666669827	0.0348859072304892
1547	125.020833333519	53.8541666669827	0.0349365661967588
1548	125.062500000187	53.8541666669827	0.0345156681901114
1549	125.104166666854	53.8541666669827	0.0347889563882321
1550	125.145833333522	53.8541666669827	0.0351621668258671
1551	125.187500000189	53.8541666669827	0.0355742477951411
1552	125.229166666857	53.8541666669827	0.0350729774800411
1553	125.270833333524	53.8541666669827	0.035485063197092
1554	125.312500000192	53.8541666669827	0.0358246125360789
1555	125.35416666686	53.8541666669827	0.0360205490724788
1556	125.395833333527	53.8541666669827	0.0363668963353974
1557	125.479166666862	53.8541666669827	0.038305911265125
1558	125.52083333353	53.8541666669827	0.0388341643003693
1559	125.562500000197	53.8541666669827	0.0383680674453385
1560	125.604166666865	53.8541666669827	0.0383716532225095
1561	125.645833333532	53.8541666669827	0.0379503998095853
1562	125.6875000002	53.8541666669827	0.0378780421107622
1563	125.770833333535	53.8541666669827	0.0364850740531715
1564	125.812500000202	53.8541666669827	0.0357005716150898
1565	125.85416666687	53.8541666669827	0.0362699401526762
1566	125.895833333537	53.8541666669827	0.0366163050944805
1567	125.937500000205	53.8541666669827	0.0358953682376973
1568	125.979166666872	53.8541666669827	0.0358996657214341
1569	126.02083333354	53.8541666669827	0.0375018835249116
1570	126.062500000207	53.8541666669827	0.0386419603737428
1571	126.104166666875	53.8541666669827	0.0391717339074491
1572	126.145833333543	53.8541666669827	0.0381807166151925
1573	126.18750000021	53.8541666669827	0.0366104237417357
1574	126.229166666878	53.8541666669827	0.0361939069074803
1575	126.270833333545	53.8541666669827	0.0382077691960956
1576	120.020833333416	53.8125000003152	0.0294673769852421
1577	120.062500000084	53.8125000003152	0.0291433521391112
1578	120.104166666751	53.8125000003152	0.0282302181954978
1579	120.187500000086	53.8125000003152	0.0288026974964874
1580	120.270833333421	53.8125000003152	0.0285594923444914
1581	120.312500000089	53.8125000003152	0.0284912416517457
1582	120.354166666756	53.8125000003152	0.0287895704165916
1583	120.395833333424	53.8125000003152	0.0288566569006716
1584	120.437500000091	53.8125000003152	0.0283287246928971
1585	120.479166666759	53.8125000003152	0.0280152734408106
1586	120.520833333427	53.8125000003152	0.0286806019484091
1587	120.562500000094	53.8125000003152	0.0285803080797588
1588	120.604166666762	53.8125000003152	0.0281036715946554
1589	120.645833333429	53.8125000003152	0.0299124535160763
1590	120.687500000097	53.8125000003152	0.0299632210435595
1591	120.729166666764	53.8125000003152	0.0310432723743054
1592	120.770833333432	53.8125000003152	0.0320058798539619
1593	120.812500000099	53.8125000003152	0.030641791375332
1594	120.854166666767	53.8125000003152	0.0300347128367314
1595	120.895833333434	53.8125000003152	0.0320325919778657
1596	120.937500000102	53.8125000003152	0.0321776430735106
1597	120.979166666769	53.8125000003152	0.0310851898232285
1598	121.020833333437	53.8125000003152	0.0307684671573126
1599	121.062500000104	53.8125000003152	0.0280246903535305
1600	121.104166666772	53.8125000003152	0.0282136829532514
1601	121.187500000107	53.8125000003152	0.0284370483290282
1602	121.229166666774	53.8125000003152	0.0310033956443841
1603	121.354166666777	53.8125000003152	0.032114586867413
1604	121.395833333445	53.8125000003152	0.0317455082695665
1605	121.437500000112	53.8125000003152	0.0326541099219973
1606	121.47916666678	53.8125000003152	0.0335967221905323
1607	121.520833333447	53.8125000003152	0.0327777740874719
1608	121.562500000115	53.8125000003152	0.0321966470168658
1609	121.604166666782	53.8125000003152	0.0317700559877045
1610	121.64583333345	53.8125000003152	0.0328974613874407
1611	121.687500000117	53.8125000003152	0.0339960061920326
1612	121.729166666785	53.8125000003152	0.0350995205453249
1613	121.770833333452	53.8125000003152	0.0351620446709071
1614	121.81250000012	53.8125000003152	0.0347511902771534
1615	121.854166666787	53.8125000003152	0.0340062089763227
1616	121.895833333455	53.8125000003152	0.0341745816254992
1617	121.937500000122	53.8125000003152	0.0338813858846876
1618	122.020833333457	53.8125000003152	0.0345292264316775
1619	122.062500000125	53.8125000003152	0.0341332815950833
1620	122.104166666793	53.8125000003152	0.0344046285202489
1621	122.187500000128	53.8125000003152	0.0341035412489162
1622	122.229166666795	53.8125000003152	0.0337207410439515
1623	122.270833333463	53.8125000003152	0.0337573335445977
1624	122.31250000013	53.8125000003152	0.0344676275162361
1625	122.354166666798	53.8125000003152	0.0342759749584153
1626	122.395833333465	53.8125000003152	0.0350746150822687
1627	122.437500000133	53.8125000003152	0.0344056900629777
1628	122.4791666668	53.8125000003152	0.0333687266174875
1629	122.520833333468	53.8125000003152	0.0317348524230985
1630	122.562500000135	53.8125000003152	0.0326100869424601
1631	122.604166666803	53.8125000003152	0.0338047964626171
1632	122.64583333347	53.8125000003152	0.0337716900872637
1633	122.687500000138	53.8125000003152	0.0337064335058365
1634	122.729166666805	53.8125000003152	0.0340593781128666
1635	122.770833333473	53.8125000003152	0.0351131149077943
1636	122.81250000014	53.8125000003152	0.0348033545240302
1637	122.895833333476	53.8125000003152	0.0336389524988182
1638	122.937500000143	53.8125000003152	0.0332971354195627
1639	122.979166666811	53.8125000003152	0.032584396989013
1640	123.020833333478	53.8125000003152	0.0333302471726094
1641	123.062500000146	53.8125000003152	0.0333305116537974
1642	123.104166666813	53.8125000003152	0.0332837973188813
1643	123.145833333481	53.8125000003152	0.0335146168430494
1644	123.187500000148	53.8125000003152	0.0351477427769991
1645	123.229166666816	53.8125000003152	0.0350700139763482
1646	123.270833333483	53.8125000003152	0.0350307908183088
1647	123.312500000151	53.8125000003152	0.0343235212314466
1648	123.354166666818	53.8125000003152	0.0357951720870987
1649	123.395833333486	53.8125000003152	0.0358765820187206
1650	123.437500000153	53.8125000003152	0.035286344281832
1651	123.479166666821	53.8125000003152	0.0341496602589742
1652	123.520833333488	53.8125000003152	0.0338474398090844
1653	123.562500000156	53.8125000003152	0.0335056193580119
1654	123.604166666823	53.8125000003152	0.0334214118945737
1655	123.645833333491	53.8125000003152	0.0338511530098452
1656	123.687500000158	53.8125000003152	0.032773393198102
1657	123.729166666826	53.8125000003152	0.034137546073227
1658	123.770833333494	53.8125000003152	0.0341355363366296
1659	123.812500000161	53.8125000003152	0.0356593613919473
1660	123.854166666829	53.8125000003152	0.0349621314685424
1661	123.895833333496	53.8125000003152	0.0341890737945005
1662	123.937500000164	53.8125000003152	0.0329168319416965
1663	123.979166666831	53.8125000003152	0.0326657486536583
1664	124.020833333499	53.8125000003152	0.0328861706806022
1665	124.062500000166	53.8125000003152	0.0334197322595612
1666	124.104166666834	53.8125000003152	0.0334303870419004
1667	124.145833333501	53.8125000003152	0.0319329295554231
1668	124.187500000169	53.8125000003152	0.0312769386985072
1669	124.229166666836	53.8125000003152	0.030494193895329
1670	124.270833333504	53.8125000003152	0.0306312544176165
1671	124.312500000171	53.8125000003152	0.0310495554184853
1672	124.354166666839	53.8125000003152	0.0310722819654923
1673	124.395833333506	53.8125000003152	0.0321115341101751
1674	124.437500000174	53.8125000003152	0.032759689603447
1675	124.479166666841	53.8125000003152	0.0326525629184154
1676	124.520833333509	53.8125000003152	0.0330615870982787
1677	124.562500000177	53.8125000003152	0.0328679414361514
1678	124.604166666844	53.8125000003152	0.0340707571089014
1679	124.645833333512	53.8125000003152	0.0328153343015584
1680	124.687500000179	53.8125000003152	0.032853151317864
1681	124.729166666847	53.8125000003152	0.0326912663400981
1682	124.770833333514	53.8125000003152	0.0328220784689192
1683	124.812500000182	53.8125000003152	0.0337973305851842
1684	124.895833333517	53.8125000003152	0.0342724191726858
1685	124.937500000184	53.8125000003152	0.0338281930908664
1686	124.979166666852	53.8125000003152	0.034488409522087
1687	125.020833333519	53.8125000003152	0.0343385682575309
1688	125.104166666854	53.8125000003152	0.0342260893791496
1689	125.145833333522	53.8125000003152	0.0355793058903439
1690	125.187500000189	53.8125000003152	0.0355232749076824
1691	125.229166666857	53.8125000003152	0.0350777875175821
1692	125.270833333524	53.8125000003152	0.0358383233711233
1693	125.312500000192	53.8125000003152	0.0361439272937627
1694	125.35416666686	53.8125000003152	0.0361161963016305
1695	125.395833333527	53.8125000003152	0.036371996394957
1696	125.437500000195	53.8125000003152	0.0366634451984372
1697	125.479166666862	53.8125000003152	0.0387243609819599
1698	125.52083333353	53.8125000003152	0.036829396009003
1699	125.562500000197	53.8125000003152	0.036717940169191
1700	125.604166666865	53.8125000003152	0.0364227977872141
1701	125.645833333532	53.8125000003152	0.0366851158584413
1702	125.6875000002	53.8125000003152	0.0379057558540251
1703	125.729166666867	53.8125000003152	0.0387254858741518
1704	125.770833333535	53.8125000003152	0.0392636034793903
1705	125.812500000202	53.8125000003152	0.0392534910492089
1706	125.85416666687	53.8125000003152	0.039271766922562
1707	125.895833333537	53.8125000003152	0.038296957336737
1708	125.937500000205	53.8125000003152	0.0363651742962001
1709	125.979166666872	53.8125000003152	0.036380729708965
1710	126.02083333354	53.8125000003152	0.0383599923906454
1711	126.062500000207	53.8125000003152	0.0388227552809914
1712	126.104166666875	53.8125000003152	0.0389004652324007
1713	126.145833333543	53.8125000003152	0.0391323259874558
1714	126.18750000021	53.8125000003152	0.0388806538641548
1715	126.229166666878	53.8125000003152	0.0386300979712541
1716	126.270833333545	53.8125000003152	0.0381933374478482
1717	126.312500000213	53.8125000003152	0.0388983699389122
1718	126.35416666688	53.8125000003152	0.0391817546442788
1719	126.395833333548	53.8125000003152	0.039562529559388
1720	126.437500000215	53.8125000003152	0.0398221400100397
1721	126.479166666883	53.8125000003152	0.0392069663647703
1722	126.52083333355	53.8125000003152	0.0395876387589477
1723	120.020833333416	53.7708333336476	0.0287148054349585
1724	120.062500000084	53.7708333336476	0.0285507398227867
1725	120.145833333419	53.7708333336476	0.0283257901273497
1726	120.187500000086	53.7708333336476	0.028966167618691
1727	120.229166666754	53.7708333336476	0.0285556655745163
1728	120.270833333421	53.7708333336476	0.0282159779220437
1729	120.312500000089	53.7708333336476	0.0287591113520728
1730	120.354166666756	53.7708333336476	0.0287588832633183
1731	120.395833333424	53.7708333336476	0.02824112335827
1732	120.479166666759	53.7708333336476	0.0309914139810583
1733	120.520833333427	53.7708333336476	0.0299624479788572
1734	120.562500000094	53.7708333336476	0.0304025449237511
1735	120.604166666762	53.7708333336476	0.0304025397726563
1736	120.645833333429	53.7708333336476	0.0310526728609388
1737	120.687500000097	53.7708333336476	0.0305191906385342
1738	120.729166666764	53.7708333336476	0.027982433146602
1739	120.770833333432	53.7708333336476	0.0300495553685712
1740	120.812500000099	53.7708333336476	0.0311306215223339
1741	120.854166666767	53.7708333336476	0.0319592250111438
1742	120.895833333434	53.7708333336476	0.0326414959327843
1743	120.937500000102	53.7708333336476	0.03253711431424
1744	120.979166666769	53.7708333336476	0.032187311922931
1745	121.020833333437	53.7708333336476	0.032245711788412
1746	121.104166666772	53.7708333336476	0.0308077819014916
1747	121.145833333439	53.7708333336476	0.0321022070923216
1748	121.187500000107	53.7708333336476	0.0319937279561255
1749	121.229166666774	53.7708333336476	0.032853806414016
1750	121.270833333442	53.7708333336476	0.0318423240883571
1751	121.31250000011	53.7708333336476	0.0329724180214988
1752	121.354166666777	53.7708333336476	0.0338290779612456
1753	121.395833333445	53.7708333336476	0.0336910917633656
1754	121.437500000112	53.7708333336476	0.0332794741977936
1755	121.520833333447	53.7708333336476	0.0340341961004451
1756	121.562500000115	53.7708333336476	0.0339486139751688
1757	121.604166666782	53.7708333336476	0.0333262121387676
1758	121.64583333345	53.7708333336476	0.0340128457228041
1759	121.687500000117	53.7708333336476	0.0343528318905633
1760	121.729166666785	53.7708333336476	0.0351964250047801
1761	121.770833333452	53.7708333336476	0.0355377438979751
1762	121.81250000012	53.7708333336476	0.0351196073530263
1763	121.854166666787	53.7708333336476	0.0340557849793151
1764	121.895833333455	53.7708333336476	0.0337141162364766
1765	121.937500000122	53.7708333336476	0.0342051019888142
1766	121.97916666679	53.7708333336476	0.0341856633240653
1767	122.020833333457	53.7708333336476	0.0351674758450176
1768	122.062500000125	53.7708333336476	0.0351916754389068
1769	122.104166666793	53.7708333336476	0.035183942353254
1770	122.14583333346	53.7708333336476	0.035556168208432
1771	122.187500000128	53.7708333336476	0.0337751899150842
1772	122.229166666795	53.7708333336476	0.0333104993328411
1773	122.270833333463	53.7708333336476	0.0329483852213279
1774	122.31250000013	53.7708333336476	0.0336150229787725
1775	122.354166666798	53.7708333336476	0.0343053621669002
1776	122.395833333465	53.7708333336476	0.0351102871211153
1777	122.437500000133	53.7708333336476	0.0339409541994663
1778	122.4791666668	53.7708333336476	0.0336467719711482
1779	122.520833333468	53.7708333336476	0.0335326082981584
1780	122.562500000135	53.7708333336476	0.033598723131254
1781	122.604166666803	53.7708333336476	0.0337120039367365
1782	122.64583333347	53.7708333336476	0.0340690245958698
1783	122.687500000138	53.7708333336476	0.0352156816401733
1784	122.729166666805	53.7708333336476	0.0351789307062724
1785	122.770833333473	53.7708333336476	0.0355132750071825
1786	122.81250000014	53.7708333336476	0.0350986204320017
1787	122.854166666808	53.7708333336476	0.0340243306971155
1788	122.937500000143	53.7708333336476	0.0332946794909469
1789	122.979166666811	53.7708333336476	0.0332533655604699
1790	123.020833333478	53.7708333336476	0.033721934385632
1791	123.062500000146	53.7708333336476	0.0323978028687089
1792	123.104166666813	53.7708333336476	0.0336589447700328
1793	123.145833333481	53.7708333336476	0.0335587598892833
1794	123.187500000148	53.7708333336476	0.0339001540823231
1795	123.229166666816	53.7708333336476	0.0350059549365275
1796	123.312500000151	53.7708333336476	0.0349545183719693
1797	123.354166666818	53.7708333336476	0.0353514297768788
1798	123.395833333486	53.7708333336476	0.0359309760163639
1799	123.437500000153	53.7708333336476	0.0353472087050505
1800	123.479166666821	53.7708333336476	0.0341511149103813
1801	123.520833333488	53.7708333336476	0.0337891603481483
1802	123.562500000156	53.7708333336476	0.0337243894001352
1803	123.604166666823	53.7708333336476	0.034100318957539
1804	123.645833333491	53.7708333336476	0.0337942508243046
1805	123.687500000158	53.7708333336476	0.0336527642007382
1806	123.729166666826	53.7708333336476	0.0340754741136903
1807	123.770833333494	53.7708333336476	0.0344569750161846
1808	123.812500000161	53.7708333336476	0.0354949253761412
1809	123.854166666829	53.7708333336476	0.0344778621032812
1810	123.895833333496	53.7708333336476	0.0335469023258929
1811	123.937500000164	53.7708333336476	0.0341312761645563
1812	123.979166666831	53.7708333336476	0.0341264684136192
1813	124.062500000166	53.7708333336476	0.0340566330649096
1814	124.104166666834	53.7708333336476	0.0328392540951251
1815	124.145833333501	53.7708333336476	0.0309598594583504
1816	124.229166666836	53.7708333336476	0.0298165227294481
1817	124.270833333504	53.7708333336476	0.0308284622518761
1818	124.312500000171	53.7708333336476	0.0313173144778194
1819	124.354166666839	53.7708333336476	0.0320927881036115
1820	124.395833333506	53.7708333336476	0.0320091530386372
1821	124.479166666841	53.7708333336476	0.0331593570300443
1822	124.520833333509	53.7708333336476	0.0331759079780446
1823	124.562500000177	53.7708333336476	0.0325917125094271
1824	124.604166666844	53.7708333336476	0.033787453348971
1825	124.645833333512	53.7708333336476	0.0331839293947651
1826	124.687500000179	53.7708333336476	0.0327643966954822
1827	124.729166666847	53.7708333336476	0.0326850945427526
1828	124.770833333514	53.7708333336476	0.0338833315149615
1829	124.812500000182	53.7708333336476	0.0343856066820134
1830	124.854166666849	53.7708333336476	0.0342456475507264
1831	124.895833333517	53.7708333336476	0.0335716668474085
1832	124.937500000184	53.7708333336476	0.0338137251562519
1833	124.979166666852	53.7708333336476	0.0342450640650898
1834	125.020833333519	53.7708333336476	0.0342933668199965
1835	125.062500000187	53.7708333336476	0.0334137909624138
1836	125.104166666854	53.7708333336476	0.0338655518997497
1837	125.145833333522	53.7708333336476	0.0339654893013571
1838	125.187500000189	53.7708333336476	0.034831274492236
1839	125.229166666857	53.7708333336476	0.0351384973624423
1840	125.395833333527	53.7708333336476	0.0363108945383296
1841	125.437500000195	53.7708333336476	0.0366465439384698
1842	125.479166666862	53.7708333336476	0.0379453947478243
1843	125.52083333353	53.7708333336476	0.0357967674333306
1844	125.562500000197	53.7708333336476	0.0360043186680314
1845	125.604166666865	53.7708333336476	0.0362208074134568
1846	125.645833333532	53.7708333336476	0.036751248083118
1847	125.6875000002	53.7708333336476	0.0363295805858481
1848	125.729166666867	53.7708333336476	0.0379891164246704
1849	125.770833333535	53.7708333336476	0.0383340889246114
1850	125.812500000202	53.7708333336476	0.0390480762034294
1851	125.85416666687	53.7708333336476	0.0392539011111404
1852	125.895833333537	53.7708333336476	0.0389911132429242
1853	125.937500000205	53.7708333336476	0.0391884656360683
1854	125.979166666872	53.7708333336476	0.0379530172876253
1855	126.02083333354	53.7708333336476	0.0378958293336744
1856	126.062500000207	53.7708333336476	0.0383290053086276
1857	126.104166666875	53.7708333336476	0.039165662429392
1858	126.145833333543	53.7708333336476	0.0397030374301864
1859	126.18750000021	53.7708333336476	0.0396864213905577
1860	126.229166666878	53.7708333336476	0.0396557363773296
1861	126.270833333545	53.7708333336476	0.039463043533248
1862	126.312500000213	53.7708333336476	0.0394540666481393
1863	126.395833333548	53.7708333336476	0.0395581351422895
1864	126.437500000215	53.7708333336476	0.0396475270695025
1865	126.479166666883	53.7708333336476	0.0397831438559211
1866	126.52083333355	53.7708333336476	0.0395527503167387
1867	126.562500000218	53.7708333336476	0.0393015966182477
1868	119.979166666749	53.7291666669801	0.0284484949825345
1869	120.020833333416	53.7291666669801	0.0285240825134599
1870	120.062500000084	53.7291666669801	0.0287614015342876
1871	120.104166666751	53.7291666669801	0.0281195531028764
1872	120.145833333419	53.7291666669801	0.0286210776678886
1873	120.187500000086	53.7291666669801	0.0285099080552758
1874	120.229166666754	53.7291666669801	0.0284093844442606
1875	120.270833333421	53.7291666669801	0.0303160878259733
1876	120.312500000089	53.7291666669801	0.028590914546049
1877	120.354166666756	53.7291666669801	0.0307238033455774
1878	120.395833333424	53.7291666669801	0.0301541875732388
1879	120.437500000091	53.7291666669801	0.0298838242723747
1880	120.479166666759	53.7291666669801	0.031233912049278
1881	120.520833333427	53.7291666669801	0.031109791791002
1882	120.562500000094	53.7291666669801	0.0310606912180199
1883	120.604166666762	53.7291666669801	0.0312632639098378
1884	120.645833333429	53.7291666669801	0.02981872291615
1885	120.687500000097	53.7291666669801	0.028755133787116
1886	120.729166666764	53.7291666669801	0.028025266401427
1887	120.770833333432	53.7291666669801	0.0297479557489108
1888	120.812500000099	53.7291666669801	0.0307914690422054
1889	120.854166666767	53.7291666669801	0.0307265911107729
1890	120.937500000102	53.7291666669801	0.0311860981154774
1891	120.979166666769	53.7291666669801	0.0316308854368932
1892	121.020833333437	53.7291666669801	0.0323092809806688
1893	121.104166666772	53.7291666669801	0.0326897907626876
1894	121.145833333439	53.7291666669801	0.0335356521847924
1895	121.187500000107	53.7291666669801	0.0335808791581299
1896	121.270833333442	53.7291666669801	0.0333213800639221
1897	121.31250000011	53.7291666669801	0.0338738512408721
1898	121.354166666777	53.7291666669801	0.0337828433363637
1899	121.395833333445	53.7291666669801	0.0338997566280899
1900	121.437500000112	53.7291666669801	0.0351139320262512
1901	121.47916666678	53.7291666669801	0.035117319686863
1902	121.520833333447	53.7291666669801	0.0351320118023542
1903	121.562500000115	53.7291666669801	0.0335797096677299
1904	121.604166666782	53.7291666669801	0.0338713739301955
1905	121.64583333345	53.7291666669801	0.0343267730325574
1906	121.687500000117	53.7291666669801	0.0355527407013919
1907	121.729166666785	53.7291666669801	0.0355890269770787
1908	121.770833333452	53.7291666669801	0.035100355203895
1909	121.81250000012	53.7291666669801	0.0339787482963671
1910	121.854166666787	53.7291666669801	0.0329309409406871
1911	121.895833333455	53.7291666669801	0.0323192287659319
1912	121.937500000122	53.7291666669801	0.032269361509397
1913	121.97916666679	53.7291666669801	0.0329855042880367
1914	122.020833333457	53.7291666669801	0.0341300359559441
1915	122.062500000125	53.7291666669801	0.0355535427890165
1916	122.104166666793	53.7291666669801	0.0354737884000919
1917	122.14583333346	53.7291666669801	0.0358283530194088
1918	122.229166666795	53.7291666669801	0.0339489472584367
1919	122.270833333463	53.7291666669801	0.0336861368515787
1920	122.31250000013	53.7291666669801	0.0341716683409283
1921	122.354166666798	53.7291666669801	0.0335225250336232
1922	122.395833333465	53.7291666669801	0.0350460926515034
1923	122.437500000133	53.7291666669801	0.0339272543726188
1924	122.4791666668	53.7291666669801	0.0341165079395761
1925	122.520833333468	53.7291666669801	0.033851575194981
1926	122.562500000135	53.7291666669801	0.0344379106398284
1927	122.64583333347	53.7291666669801	0.0336614649650043
1928	122.687500000138	53.7291666669801	0.0340099031784266
1929	122.729166666805	53.7291666669801	0.0343734915778975
1930	122.770833333473	53.7291666669801	0.0354520639375412
1931	122.81250000014	53.7291666669801	0.0358247587426142
1932	122.854166666808	53.7291666669801	0.0346918838232524
1933	122.895833333476	53.7291666669801	0.0339261572003247
1934	122.979166666811	53.7291666669801	0.0339146731484799
1935	123.020833333478	53.7291666669801	0.0335396788508643
1936	123.062500000146	53.7291666669801	0.0335421880555354
1937	123.104166666813	53.7291666669801	0.0334455825323673
1938	123.145833333481	53.7291666669801	0.0338966973407649
1939	123.187500000148	53.7291666669801	0.0350386844146616
1940	123.229166666816	53.7291666669801	0.0349842912809165
1941	123.270833333483	53.7291666669801	0.0357693185261372
1942	123.312500000151	53.7291666669801	0.0359184331373219
1943	123.354166666818	53.7291666669801	0.0356893001414958
1944	123.395833333486	53.7291666669801	0.036221357019326
1945	123.437500000153	53.7291666669801	0.0353270767378665
1946	123.479166666821	53.7291666669801	0.0340498013128039
1947	123.520833333488	53.7291666669801	0.0340887559066046
1948	123.562500000156	53.7291666669801	0.0340962816568841
1949	123.604166666823	53.7291666669801	0.0349419106725002
1950	123.645833333491	53.7291666669801	0.0341268893920185
1951	123.687500000158	53.7291666669801	0.0338118850397584
1952	123.729166666826	53.7291666669801	0.0340595701783836
1953	123.770833333494	53.7291666669801	0.0351968627097049
1954	123.812500000161	53.7291666669801	0.0354998114475978
1955	123.854166666829	53.7291666669801	0.0359119309909462
1956	123.937500000164	53.7291666669801	0.0344120598582887
1957	123.979166666831	53.7291666669801	0.0356249346437356
1958	124.020833333499	53.7291666669801	0.0340528458062072
1959	124.062500000166	53.7291666669801	0.0328832589034559
1960	124.145833333501	53.7291666669801	0.0302635112780677
1961	124.187500000169	53.7291666669801	0.0307877593679275
1962	124.229166666836	53.7291666669801	0.0306934175114184
1963	124.270833333504	53.7291666669801	0.0307998181681148
1964	124.312500000171	53.7291666669801	0.0312416511987637
1965	124.354166666839	53.7291666669801	0.0321009235643557
1966	124.437500000174	53.7291666669801	0.0333835995704221
1967	124.479166666841	53.7291666669801	0.0331355832733314
1968	124.520833333509	53.7291666669801	0.0332942604541388
1969	124.562500000177	53.7291666669801	0.0334493410389936
1970	124.604166666844	53.7291666669801	0.0325097128825338
1971	124.645833333512	53.7291666669801	0.0326477480692675
1972	124.687500000179	53.7291666669801	0.0340727004641264
1973	124.729166666847	53.7291666669801	0.0338646381110079
1974	124.770833333514	53.7291666669801	0.0341703796187714
1975	124.812500000182	53.7291666669801	0.0346505491275939
1976	124.854166666849	53.7291666669801	0.0339606946296581
1977	124.895833333517	53.7291666669801	0.0334834877854569
1978	124.937500000184	53.7291666669801	0.0342399051573288
1979	125.020833333519	53.7291666669801	0.033553272097143
1980	125.062500000187	53.7291666669801	0.0336001687580022
1981	125.104166666854	53.7291666669801	0.0344345743404288
1982	125.187500000189	53.7291666669801	0.0348296774459611
1983	125.229166666857	53.7291666669801	0.0354618396267192
1984	125.270833333524	53.7291666669801	0.0361465216739464
1985	125.312500000192	53.7291666669801	0.0358133237426292
1986	125.35416666686	53.7291666669801	0.0357904579979653
1987	125.395833333527	53.7291666669801	0.0360364386974688
1988	125.437500000195	53.7291666669801	0.0366295265396154
1989	125.479166666862	53.7291666669801	0.0366529203926396
1990	125.52083333353	53.7291666669801	0.035968349367523
1991	125.562500000197	53.7291666669801	0.0358579714780495
1992	125.645833333532	53.7291666669801	0.0366443897894793
1993	125.6875000002	53.7291666669801	0.0379110851651401
1994	125.729166666867	53.7291666669801	0.038749489424973
1995	125.770833333535	53.7291666669801	0.0390081151304963
1996	125.812500000202	53.7291666669801	0.0392595499944743
1997	125.85416666687	53.7291666669801	0.0398962591483429
1998	125.895833333537	53.7291666669801	0.0392691664255041
1999	125.937500000205	53.7291666669801	0.039696644486242
[truncated: 58,001 more rows]
