# Supplementary material for: Genomic insights into local adaptation and future climate-induced vulnerability of a keystone forest tree in East Asia
Source: Nat Commun. 2022 Nov 1;13:6541. doi: 10.1038/s41467-022-34206-8 (PMC9626627; doi:10.1038/s41467-022-34206-8)
Supplement: Supplementary file 8 — Source Data [file 41467_2022_34206_MOESM8_ESM.zip › Source data/supplementary_figures/local&forward&reverse/future_ACCESS-CM2_ssp126_2100local_GF_offset.csv]

	lon	lat	ssp126_2081-2100_offset
1	123.479166666821	54.6458333336662	0.0365838153937137
2	123.520833333488	54.6458333336662	0.0359496165757719
3	123.562500000156	54.6458333336662	0.0363666353024135
4	123.604166666823	54.6458333336662	0.0352834679052778
5	123.645833333491	54.6458333336662	0.0354979847213407
6	123.729166666826	54.6458333336662	0.0335401244362151
7	123.770833333494	54.6458333336662	0.0336840262115087
8	123.812500000161	54.6458333336662	0.034125316110864
9	123.854166666829	54.6458333336662	0.0324260728024223
10	123.895833333496	54.6458333336662	0.0353884533298232
11	123.937500000164	54.6458333336662	0.0353091317151854
12	123.979166666831	54.6458333336662	0.0349371372685704
13	124.020833333499	54.6458333336662	0.0356771869549361
14	124.062500000166	54.6458333336662	0.0357129358689362
15	124.104166666834	54.6458333336662	0.0359376455443213
16	124.145833333501	54.6458333336662	0.0360015993014404
17	124.187500000169	54.6458333336662	0.035421070235626
18	123.395833333486	54.6041666669987	0.0360849121330352
19	123.437500000153	54.6041666669987	0.0355977693684399
20	123.479166666821	54.6041666669987	0.0357510060295807
21	123.520833333488	54.6041666669987	0.0347580787500087
22	123.562500000156	54.6041666669987	0.0323115806235767
23	123.604166666823	54.6041666669987	0.0322339784015825
24	123.645833333491	54.6041666669987	0.0355169386731837
25	123.687500000158	54.6041666669987	0.0349393863710088
26	123.729166666826	54.6041666669987	0.0349197091468098
27	123.770833333494	54.6041666669987	0.0350435970904672
28	123.812500000161	54.6041666669987	0.0348483845808906
29	123.854166666829	54.6041666669987	0.0353588919662076
30	123.895833333496	54.6041666669987	0.0356888735523195
31	123.937500000164	54.6041666669987	0.0358758835195187
32	123.979166666831	54.6041666669987	0.0354020762664319
33	124.020833333499	54.6041666669987	0.0351445527600144
34	124.062500000166	54.6041666669987	0.0328429087143461
35	124.104166666834	54.6041666669987	0.0332795515056859
36	124.145833333501	54.6041666669987	0.0331726739760572
37	124.187500000169	54.6041666669987	0.0345433763882
38	123.062500000146	54.5625000003311	0.0357232757474502
39	123.145833333481	54.5625000003311	0.0358427415358973
40	123.187500000148	54.5625000003311	0.0368567967540052
41	123.229166666816	54.5625000003311	0.0360459247375141
42	123.270833333483	54.5625000003311	0.0356167113824705
43	123.312500000151	54.5625000003311	0.0347781400554404
44	123.354166666818	54.5625000003311	0.0352714418106391
45	123.395833333486	54.5625000003311	0.0347254960052297
46	123.437500000153	54.5625000003311	0.0328184415629299
47	123.479166666821	54.5625000003311	0.0339661799329143
48	123.520833333488	54.5625000003311	0.0347400276944907
49	123.562500000156	54.5625000003311	0.0349398396746641
50	123.604166666823	54.5625000003311	0.0344077958389946
51	123.645833333491	54.5625000003311	0.0351489305510561
52	123.687500000158	54.5625000003311	0.035060728327928
53	123.729166666826	54.5625000003311	0.0347809097170536
54	123.770833333494	54.5625000003311	0.0352208387045131
55	123.812500000161	54.5625000003311	0.035915875948966
56	123.854166666829	54.5625000003311	0.0351984512325345
57	123.895833333496	54.5625000003311	0.0352746259350562
58	123.937500000164	54.5625000003311	0.0355500746371706
59	123.979166666831	54.5625000003311	0.0353921540197653
60	124.020833333499	54.5625000003311	0.0347974591843974
61	124.062500000166	54.5625000003311	0.0340245317483819
62	124.104166666834	54.5625000003311	0.0340011642352708
63	124.145833333501	54.5625000003311	0.03402337979393
64	124.187500000169	54.5625000003311	0.0347090757139951
65	122.895833333476	54.5208333336636	0.035732854362584
66	122.937500000143	54.5208333336636	0.0365917521939439
67	122.979166666811	54.5208333336636	0.0347711002832262
68	123.020833333478	54.5208333336636	0.0345857310324654
69	123.062500000146	54.5208333336636	0.034785101878026
70	123.104166666813	54.5208333336636	0.0365109997408199
71	123.145833333481	54.5208333336636	0.0367954658420887
72	123.229166666816	54.5208333336636	0.032734645411102
73	123.270833333483	54.5208333336636	0.0321307297477643
74	123.312500000151	54.5208333336636	0.0330627991433513
75	123.354166666818	54.5208333336636	0.0348266490691547
76	123.395833333486	54.5208333336636	0.0341240931618205
77	123.437500000153	54.5208333336636	0.0341379319812559
78	123.479166666821	54.5208333336636	0.0347500189078951
79	123.520833333488	54.5208333336636	0.0351461540186615
80	123.562500000156	54.5208333336636	0.0346991437181084
81	123.604166666823	54.5208333336636	0.0346632262799423
82	123.645833333491	54.5208333336636	0.0359362417677583
83	123.687500000158	54.5208333336636	0.0362471224119324
84	123.729166666826	54.5208333336636	0.0359948602521014
85	123.770833333494	54.5208333336636	0.0365173498702822
86	123.812500000161	54.5208333336636	0.0369061032272176
87	123.854166666829	54.5208333336636	0.0367573802311171
88	123.937500000164	54.5208333336636	0.0364797955895954
89	123.979166666831	54.5208333336636	0.0358042165411852
90	124.020833333499	54.5208333336636	0.03487996311115
91	124.104166666834	54.5208333336636	0.0348588587464216
92	124.145833333501	54.5208333336636	0.0354162963004213
93	124.187500000169	54.5208333336636	0.0354117524317
94	124.229166666836	54.5208333336636	0.034972589337396
95	124.270833333504	54.5208333336636	0.0351088626175933
96	124.312500000171	54.5208333336636	0.0353185464686828
97	122.81250000014	54.479166666996	0.0345506610669629
98	122.854166666808	54.479166666996	0.0347167321780135
99	122.895833333476	54.479166666996	0.0345241628186051
100	122.937500000143	54.479166666996	0.0365706350751567
101	123.020833333478	54.479166666996	0.0353649583673113
102	123.062500000146	54.479166666996	0.0347176355482953
103	123.104166666813	54.479166666996	0.0367060798865364
104	123.187500000148	54.479166666996	0.0366781820992648
105	123.229166666816	54.479166666996	0.0354343819270475
106	123.270833333483	54.479166666996	0.0325141974300163
107	123.312500000151	54.479166666996	0.0328780983367333
108	123.354166666818	54.479166666996	0.032226988611191
109	123.395833333486	54.479166666996	0.0329930696637828
110	123.437500000153	54.479166666996	0.0347847057968351
111	123.479166666821	54.479166666996	0.0358378167157639
112	123.520833333488	54.479166666996	0.0358377369203971
113	123.562500000156	54.479166666996	0.0354653954141613
114	123.604166666823	54.479166666996	0.0351522280791926
115	123.645833333491	54.479166666996	0.0349863343721705
116	123.687500000158	54.479166666996	0.034757897826077
117	123.729166666826	54.479166666996	0.0359515926466696
118	123.770833333494	54.479166666996	0.0358195585981254
119	123.812500000161	54.479166666996	0.0368165394562235
120	123.854166666829	54.479166666996	0.0369164395641733
121	123.937500000164	54.479166666996	0.035360991483905
122	123.979166666831	54.479166666996	0.0360002924728191
123	124.020833333499	54.479166666996	0.0350590317925021
124	124.062500000166	54.479166666996	0.0359816083232801
125	124.104166666834	54.479166666996	0.0353728760186625
126	124.145833333501	54.479166666996	0.0353279106964802
127	124.187500000169	54.479166666996	0.0355874926135635
128	124.229166666836	54.479166666996	0.034798135807807
129	124.270833333504	54.479166666996	0.0332068042872269
130	124.312500000171	54.479166666996	0.0347971620273197
131	124.354166666839	54.479166666996	0.03358393071
132	124.395833333506	54.479166666996	0.0333358136386724
133	122.81250000014	54.4375000003285	0.0344283463545235
134	122.854166666808	54.4375000003285	0.036349655212395
135	122.895833333476	54.4375000003285	0.0369921302854525
136	122.937500000143	54.4375000003285	0.0367092554063377
137	122.979166666811	54.4375000003285	0.0367680994903172
138	123.020833333478	54.4375000003285	0.0363333731306131
139	123.062500000146	54.4375000003285	0.0370587548264937
140	123.104166666813	54.4375000003285	0.036014346296405
141	123.145833333481	54.4375000003285	0.0352941613637906
142	123.187500000148	54.4375000003285	0.0351505254052936
143	123.229166666816	54.4375000003285	0.0342822766312271
144	123.270833333483	54.4375000003285	0.0323308610165414
145	123.312500000151	54.4375000003285	0.0327115531634628
146	123.354166666818	54.4375000003285	0.0344801407152961
147	123.395833333486	54.4375000003285	0.0341122549193051
148	123.437500000153	54.4375000003285	0.034249557522815
149	123.479166666821	54.4375000003285	0.034697224193218
150	123.520833333488	54.4375000003285	0.0356193928146924
151	123.562500000156	54.4375000003285	0.0364208717510053
152	123.604166666823	54.4375000003285	0.035357285683764
153	123.645833333491	54.4375000003285	0.0362476516054867
154	123.687500000158	54.4375000003285	0.0357354772638896
155	123.729166666826	54.4375000003285	0.037062436030968
156	123.770833333494	54.4375000003285	0.0370033082511225
157	123.812500000161	54.4375000003285	0.0365574107137454
158	123.854166666829	54.4375000003285	0.0369188845912412
159	123.895833333496	54.4375000003285	0.0369053538747166
160	123.937500000164	54.4375000003285	0.0366515023075915
161	123.979166666831	54.4375000003285	0.0364649325230107
162	124.020833333499	54.4375000003285	0.0360209185053295
163	124.062500000166	54.4375000003285	0.0362215636891406
164	124.104166666834	54.4375000003285	0.0352239248383001
165	124.145833333501	54.4375000003285	0.0357808974235495
166	124.187500000169	54.4375000003285	0.0360880572720845
167	124.229166666836	54.4375000003285	0.0351854342182989
168	124.270833333504	54.4375000003285	0.0344367973153464
169	124.312500000171	54.4375000003285	0.0327192670384359
170	124.354166666839	54.4375000003285	0.0329244425999963
171	124.395833333506	54.4375000003285	0.0327187569085384
172	124.437500000174	54.4375000003285	0.0327045526433119
173	124.479166666841	54.4375000003285	0.0327135432093519
174	122.270833333463	54.3958333336609	0.0354047508120177
175	122.31250000013	54.3958333336609	0.0328345422274146
176	122.395833333465	54.3958333336609	0.0363155063426043
177	122.437500000133	54.3958333336609	0.034987755894783
178	122.4791666668	54.3958333336609	0.0330418024011834
179	122.520833333468	54.3958333336609	0.0345492225171447
180	122.854166666808	54.3958333336609	0.0366407770242529
181	122.895833333476	54.3958333336609	0.0362917380528079
182	122.937500000143	54.3958333336609	0.036727591400983
183	122.979166666811	54.3958333336609	0.0366974598415087
184	123.020833333478	54.3958333336609	0.0366972982362872
185	123.062500000146	54.3958333336609	0.0370945951916819
186	123.145833333481	54.3958333336609	0.0358464787623827
187	123.187500000148	54.3958333336609	0.0342173269863065
188	123.229166666816	54.3958333336609	0.034413417314109
189	123.270833333483	54.3958333336609	0.0326136584776068
190	123.312500000151	54.3958333336609	0.0341161186305865
191	123.354166666818	54.3958333336609	0.0347150637286506
192	123.395833333486	54.3958333336609	0.0349595359913778
193	123.437500000153	54.3958333336609	0.0352546028627092
194	123.520833333488	54.3958333336609	0.0363131614950315
195	123.562500000156	54.3958333336609	0.0363871429413053
196	123.604166666823	54.3958333336609	0.0369367844474026
197	123.645833333491	54.3958333336609	0.0364900606795603
198	123.687500000158	54.3958333336609	0.0362804356471345
199	123.729166666826	54.3958333336609	0.0366273506320557
200	123.770833333494	54.3958333336609	0.0373000407694388
201	123.812500000161	54.3958333336609	0.0369609128388198
202	123.854166666829	54.3958333336609	0.036777002289818
203	123.895833333496	54.3958333336609	0.0367510723849712
204	123.937500000164	54.3958333336609	0.0369968264468657
205	123.979166666831	54.3958333336609	0.0372346093564244
206	124.020833333499	54.3958333336609	0.0366791018448721
207	124.270833333504	54.3958333336609	0.0349877710997373
208	124.312500000171	54.3958333336609	0.0323155103801369
209	124.354166666839	54.3958333336609	0.0333419944126511
210	124.395833333506	54.3958333336609	0.0331706177710073
211	124.437500000174	54.3958333336609	0.0347792406859936
212	124.479166666841	54.3958333336609	0.0353588044578521
213	124.520833333509	54.3958333336609	0.0361189094197991
214	122.020833333457	54.3541666669934	0.0336519022102477
215	122.062500000125	54.3541666669934	0.0346387571090768
216	122.14583333346	54.3541666669934	0.0338229965470903
217	122.187500000128	54.3541666669934	0.0346177121141493
218	122.270833333463	54.3541666669934	0.0362623168544881
219	122.31250000013	54.3541666669934	0.0363266628558879
220	122.437500000133	54.3541666669934	0.0364460950584105
221	122.4791666668	54.3541666669934	0.0360269804592581
222	122.562500000135	54.3541666669934	0.036113960961189
223	122.604166666803	54.3541666669934	0.0363714980812213
224	122.64583333347	54.3541666669934	0.0359932562633806
225	122.895833333476	54.3541666669934	0.0352273781144805
226	122.937500000143	54.3541666669934	0.0356159053888826
227	122.979166666811	54.3541666669934	0.0358730431176891
228	123.020833333478	54.3541666669934	0.0364003672256625
229	123.062500000146	54.3541666669934	0.0370234881732932
230	123.104166666813	54.3541666669934	0.0372335262586206
231	123.145833333481	54.3541666669934	0.0362944815360234
232	123.187500000148	54.3541666669934	0.0350760382850405
233	123.229166666816	54.3541666669934	0.035087171815828
234	123.270833333483	54.3541666669934	0.0352237711466192
235	123.354166666818	54.3541666669934	0.0360872452071581
236	123.395833333486	54.3541666669934	0.0351358914560587
237	123.479166666821	54.3541666669934	0.036534626523807
238	123.520833333488	54.3541666669934	0.0368943272172031
239	123.562500000156	54.3541666669934	0.0362959389890984
240	123.687500000158	54.3541666669934	0.0367222103085974
241	123.729166666826	54.3541666669934	0.036768343869401
242	123.770833333494	54.3541666669934	0.0374049027684616
243	123.854166666829	54.3541666669934	0.0372008630882765
244	123.895833333496	54.3541666669934	0.0370775887617642
245	123.937500000164	54.3541666669934	0.0366624930502294
246	123.979166666831	54.3541666669934	0.037076142348274
247	124.020833333499	54.3541666669934	0.0365534442779392
248	124.062500000166	54.3541666669934	0.0366653613921321
249	124.104166666834	54.3541666669934	0.0369907869035313
250	124.145833333501	54.3541666669934	0.0372667980597892
251	124.187500000169	54.3541666669934	0.0359848986170946
252	124.270833333504	54.3541666669934	0.0353862373321684
253	124.312500000171	54.3541666669934	0.0322603193807754
254	124.354166666839	54.3541666669934	0.0329222598185807
255	124.395833333506	54.3541666669934	0.0329368070669767
256	124.437500000174	54.3541666669934	0.0325223157167102
257	124.479166666841	54.3541666669934	0.0348632863974467
258	124.520833333509	54.3541666669934	0.0366224605178192
259	121.47916666678	54.3125000003258	0.0327421903649445
260	121.520833333447	54.3125000003258	0.0307310626864736
261	121.562500000115	54.3125000003258	0.0325822847526785
262	121.604166666782	54.3125000003258	0.0333236054198056
263	121.64583333345	54.3125000003258	0.0323717851703397
264	121.687500000117	54.3125000003258	0.0323322636416554
265	121.729166666785	54.3125000003258	0.0332798505509102
266	121.770833333452	54.3125000003258	0.0324178669383384
267	121.81250000012	54.3125000003258	0.0344186148095251
268	121.895833333455	54.3125000003258	0.0342780088155687
269	121.937500000122	54.3125000003258	0.0321895144429062
270	121.97916666679	54.3125000003258	0.0343693232561643
271	122.062500000125	54.3125000003258	0.0333091623147332
272	122.104166666793	54.3125000003258	0.0321932100616688
273	122.14583333346	54.3125000003258	0.0345610498199441
274	122.187500000128	54.3125000003258	0.0345982622476031
275	122.229166666795	54.3125000003258	0.0342219887122017
276	122.270833333463	54.3125000003258	0.0343076049771169
277	122.354166666798	54.3125000003258	0.0351128137265782
278	122.395833333465	54.3125000003258	0.03529705125132
279	122.437500000133	54.3125000003258	0.036371692586677
280	122.4791666668	54.3125000003258	0.0368147167230266
281	122.520833333468	54.3125000003258	0.0367916376540814
282	122.562500000135	54.3125000003258	0.03644858430373
283	122.604166666803	54.3125000003258	0.0368172923977387
284	122.64583333347	54.3125000003258	0.036449496461171
285	122.687500000138	54.3125000003258	0.0347688427136396
286	122.729166666805	54.3125000003258	0.035186858463035
287	122.770833333473	54.3125000003258	0.0348647320382224
288	122.81250000014	54.3125000003258	0.0354626998255102
289	122.854166666808	54.3125000003258	0.0360696674772771
290	122.895833333476	54.3125000003258	0.034811738444526
291	122.937500000143	54.3125000003258	0.0358456814287998
292	122.979166666811	54.3125000003258	0.0365687246275471
293	123.020833333478	54.3125000003258	0.0367090512870445
294	123.104166666813	54.3125000003258	0.03692213342909
295	123.145833333481	54.3125000003258	0.037674157302731
296	123.187500000148	54.3125000003258	0.0363131035982673
297	123.229166666816	54.3125000003258	0.0368338494054796
298	123.312500000151	54.3125000003258	0.0367263135738471
299	123.354166666818	54.3125000003258	0.0369430621613079
300	123.395833333486	54.3125000003258	0.0370579338588068
301	123.437500000153	54.3125000003258	0.0370660323130095
302	123.479166666821	54.3125000003258	0.0363543025284737
303	123.520833333488	54.3125000003258	0.0363775144156785
304	123.645833333491	54.3125000003258	0.0367573395051692
305	123.729166666826	54.3125000003258	0.0366876210074629
306	123.770833333494	54.3125000003258	0.0370114663012521
307	123.812500000161	54.3125000003258	0.036977440634592
308	123.854166666829	54.3125000003258	0.036739950627547
309	123.937500000164	54.3125000003258	0.0371459502675054
310	123.979166666831	54.3125000003258	0.0372526868813882
311	124.020833333499	54.3125000003258	0.0368921473458085
312	124.062500000166	54.3125000003258	0.0375904107265313
313	124.104166666834	54.3125000003258	0.0374381423632406
314	124.145833333501	54.3125000003258	0.0366440927990591
315	124.187500000169	54.3125000003258	0.0360361885106817
316	124.229166666836	54.3125000003258	0.0364891904881922
317	124.270833333504	54.3125000003258	0.0356468252289513
318	124.312500000171	54.3125000003258	0.035951935495804
319	124.354166666839	54.3125000003258	0.0358518047924901
320	124.395833333506	54.3125000003258	0.0353154404848035
321	124.437500000174	54.3125000003258	0.0358619953162625
322	124.562500000177	54.3125000003258	0.0368996182711668
323	124.604166666844	54.3125000003258	0.0376125306620957
324	124.645833333512	54.3125000003258	0.0371251736501233
325	121.354166666777	54.2708333336582	0.0323677615070748
326	121.395833333445	54.2708333336582	0.032238429593688
327	121.437500000112	54.2708333336582	0.0321216531202659
328	121.47916666678	54.2708333336582	0.0319961799293792
329	121.520833333447	54.2708333336582	0.0327506250592546
330	121.562500000115	54.2708333336582	0.0322492086818553
331	121.64583333345	54.2708333336582	0.0325251241322884
332	121.687500000117	54.2708333336582	0.0342851304048635
333	121.729166666785	54.2708333336582	0.0321608314833026
334	121.81250000012	54.2708333336582	0.0344008094218025
335	121.854166666787	54.2708333336582	0.0362609188627785
336	121.895833333455	54.2708333336582	0.0342533303426354
337	121.937500000122	54.2708333336582	0.0322539747872348
338	121.97916666679	54.2708333336582	0.0346238411261841
339	122.020833333457	54.2708333336582	0.0341485651628369
340	122.062500000125	54.2708333336582	0.034380260290415
341	122.104166666793	54.2708333336582	0.0346387703895331
342	122.14583333346	54.2708333336582	0.0341633729260725
343	122.187500000128	54.2708333336582	0.0341662979696359
344	122.229166666795	54.2708333336582	0.0350042784166539
345	122.270833333463	54.2708333336582	0.0344102461609919
346	122.31250000013	54.2708333336582	0.034816633387804
347	122.354166666798	54.2708333336582	0.0352467636321344
348	122.395833333465	54.2708333336582	0.0360976370646153
349	122.437500000133	54.2708333336582	0.0368360834395157
350	122.4791666668	54.2708333336582	0.037039495084126
351	122.520833333468	54.2708333336582	0.037073507591085
352	122.562500000135	54.2708333336582	0.0368729890614795
353	122.604166666803	54.2708333336582	0.0368203879956079
354	122.64583333347	54.2708333336582	0.0364760514184119
355	122.687500000138	54.2708333336582	0.0360386534028964
356	122.729166666805	54.2708333336582	0.0356882183959248
357	122.770833333473	54.2708333336582	0.0349282540596046
358	122.81250000014	54.2708333336582	0.0350759096029871
359	122.854166666808	54.2708333336582	0.0368757921772184
360	122.895833333476	54.2708333336582	0.0365810269833969
361	122.937500000143	54.2708333336582	0.0369032274464478
362	122.979166666811	54.2708333336582	0.035922849980753
363	123.020833333478	54.2708333336582	0.0361025722099016
364	123.062500000146	54.2708333336582	0.036913910990189
365	123.104166666813	54.2708333336582	0.036759010436985
366	123.145833333481	54.2708333336582	0.0376309316576222
367	123.187500000148	54.2708333336582	0.0373003252360886
368	123.229166666816	54.2708333336582	0.0371713378272457
369	123.270833333483	54.2708333336582	0.0371258046766412
370	123.312500000151	54.2708333336582	0.036995958584429
371	123.354166666818	54.2708333336582	0.036529471128714
372	123.395833333486	54.2708333336582	0.0370053804145121
373	123.437500000153	54.2708333336582	0.0371623129134743
374	123.479166666821	54.2708333336582	0.0363779370413452
375	123.520833333488	54.2708333336582	0.0372553683219252
376	123.562500000156	54.2708333336582	0.0365629534278673
377	123.604166666823	54.2708333336582	0.0369153214392005
378	123.645833333491	54.2708333336582	0.0367873339038001
379	123.687500000158	54.2708333336582	0.0364424828838663
380	123.729166666826	54.2708333336582	0.0369719855883146
381	123.770833333494	54.2708333336582	0.0376267877625866
382	123.812500000161	54.2708333336582	0.036866343869513
383	123.854166666829	54.2708333336582	0.0372923599481494
384	123.895833333496	54.2708333336582	0.0365701455118016
385	123.937500000164	54.2708333336582	0.0369048997889823
386	123.979166666831	54.2708333336582	0.0366790975063329
387	124.020833333499	54.2708333336582	0.0368959878669592
388	124.062500000166	54.2708333336582	0.0365656614990207
389	124.104166666834	54.2708333336582	0.0371914730304847
390	124.145833333501	54.2708333336582	0.0363269292058266
391	124.229166666836	54.2708333336582	0.0367469957481304
392	124.270833333504	54.2708333336582	0.0369896233115966
393	124.312500000171	54.2708333336582	0.0360887286468831
394	124.354166666839	54.2708333336582	0.036343695726827
395	124.395833333506	54.2708333336582	0.0367469313197986
396	124.437500000174	54.2708333336582	0.0365698988557818
397	124.479166666841	54.2708333336582	0.0365958909269998
398	124.520833333509	54.2708333336582	0.0364593669901377
399	124.562500000177	54.2708333336582	0.0370331409355074
400	124.604166666844	54.2708333336582	0.0376299185735041
401	124.645833333512	54.2708333336582	0.0374640373614166
402	124.687500000179	54.2708333336582	0.0376482554222348
403	124.729166666847	54.2708333336582	0.0370503510775877
404	121.187500000107	54.2291666669907	0.0341869426018711
405	121.229166666774	54.2291666669907	0.0334736603234455
406	121.270833333442	54.2291666669907	0.031792410141932
407	121.31250000011	54.2291666669907	0.0334497981339842
408	121.354166666777	54.2291666669907	0.0340141986468703
409	121.395833333445	54.2291666669907	0.0339381792920409
410	121.437500000112	54.2291666669907	0.0342773760628647
411	121.47916666678	54.2291666669907	0.0322287721657639
412	121.520833333447	54.2291666669907	0.0321423839315539
413	121.562500000115	54.2291666669907	0.0341445630864848
414	121.604166666782	54.2291666669907	0.0322495476655101
415	121.64583333345	54.2291666669907	0.0344570078084582
416	121.687500000117	54.2291666669907	0.0343582324424929
417	121.770833333452	54.2291666669907	0.034813218117148
418	121.81250000012	54.2291666669907	0.0363677309821696
419	121.895833333455	54.2291666669907	0.0345252311029446
420	121.937500000122	54.2291666669907	0.0358162129064279
421	121.97916666679	54.2291666669907	0.0366881834026301
422	122.020833333457	54.2291666669907	0.0325476166272638
423	122.062500000125	54.2291666669907	0.034687159655727
424	122.187500000128	54.2291666669907	0.0361964216878996
425	122.229166666795	54.2291666669907	0.0361520263578399
426	122.270833333463	54.2291666669907	0.0361465570934754
427	122.31250000013	54.2291666669907	0.0360950278337018
428	122.354166666798	54.2291666669907	0.0368009940218067
429	122.395833333465	54.2291666669907	0.0361444705733005
430	122.437500000133	54.2291666669907	0.0351911027983915
431	122.4791666668	54.2291666669907	0.0369028542535575
432	122.520833333468	54.2291666669907	0.0368112073296859
433	122.562500000135	54.2291666669907	0.0367692604306606
434	122.604166666803	54.2291666669907	0.0366574814912929
435	122.64583333347	54.2291666669907	0.0370825659667798
436	122.687500000138	54.2291666669907	0.0359050564869072
437	122.729166666805	54.2291666669907	0.0366707960472737
438	122.770833333473	54.2291666669907	0.0349088836977441
439	122.81250000014	54.2291666669907	0.0354285119232352
440	122.854166666808	54.2291666669907	0.0368682838375808
441	122.895833333476	54.2291666669907	0.0365495436396079
442	122.937500000143	54.2291666669907	0.0365171842832971
443	122.979166666811	54.2291666669907	0.0365334260883315
444	123.020833333478	54.2291666669907	0.0365444377200059
445	123.062500000146	54.2291666669907	0.0368787049627523
446	123.104166666813	54.2291666669907	0.0371617217973207
447	123.145833333481	54.2291666669907	0.0369464516868859
448	123.187500000148	54.2291666669907	0.0377186117382478
449	123.229166666816	54.2291666669907	0.0373112048034408
450	123.270833333483	54.2291666669907	0.0377121016281879
451	123.312500000151	54.2291666669907	0.0375097970374692
452	123.354166666818	54.2291666669907	0.0377493507786856
453	123.395833333486	54.2291666669907	0.0371264886949629
454	123.437500000153	54.2291666669907	0.0372302543582089
455	123.479166666821	54.2291666669907	0.036799768850782
456	123.520833333488	54.2291666669907	0.0368667920611802
457	123.645833333491	54.2291666669907	0.0376325338544607
458	123.687500000158	54.2291666669907	0.0370450783009033
459	123.729166666826	54.2291666669907	0.0370108068697306
460	123.770833333494	54.2291666669907	0.0369946568561622
461	123.812500000161	54.2291666669907	0.0366380768138643
462	123.854166666829	54.2291666669907	0.0363607628484032
463	123.895833333496	54.2291666669907	0.0365506360597888
464	123.937500000164	54.2291666669907	0.0369635533452866
465	123.979166666831	54.2291666669907	0.0374034063278728
466	124.020833333499	54.2291666669907	0.0367338588741866
467	124.062500000166	54.2291666669907	0.0370095258114402
468	124.104166666834	54.2291666669907	0.036898983359787
469	124.145833333501	54.2291666669907	0.0374753814635941
470	124.187500000169	54.2291666669907	0.0364689174496448
471	124.229166666836	54.2291666669907	0.03735468688749
472	124.270833333504	54.2291666669907	0.0364339100570717
473	124.312500000171	54.2291666669907	0.0364521197520599
474	124.354166666839	54.2291666669907	0.0355330494851487
475	124.395833333506	54.2291666669907	0.0364730355661794
476	124.437500000174	54.2291666669907	0.0375521107202714
477	124.479166666841	54.2291666669907	0.0369456576000674
478	124.520833333509	54.2291666669907	0.037852174701397
479	124.562500000177	54.2291666669907	0.037374304620669
480	124.604166666844	54.2291666669907	0.037195012601614
481	124.687500000179	54.2291666669907	0.0375627935244139
482	124.729166666847	54.2291666669907	0.0374993574259059
483	124.770833333514	54.2291666669907	0.0377116590983694
484	124.812500000182	54.2291666669907	0.0375872595409123
485	124.854166666849	54.2291666669907	0.0371690851515128
486	120.187500000086	54.1875000003231	0.0316311423735505
487	120.229166666754	54.1875000003231	0.0317612042555941
488	120.270833333421	54.1875000003231	0.0308561081140194
489	120.354166666756	54.1875000003231	0.0316414364220915
490	120.979166666769	54.1875000003231	0.0328552405422477
491	121.020833333437	54.1875000003231	0.0317439804498324
492	121.062500000104	54.1875000003231	0.0315123033690574
493	121.104166666772	54.1875000003231	0.0350256824728838
494	121.145833333439	54.1875000003231	0.0361562443775974
495	121.187500000107	54.1875000003231	0.0347956515069049
496	121.229166666774	54.1875000003231	0.0346278536323236
497	121.270833333442	54.1875000003231	0.0337493155913965
498	121.31250000011	54.1875000003231	0.0320434861746609
499	121.354166666777	54.1875000003231	0.0348298555050167
500	121.395833333445	54.1875000003231	0.0355884693289694
501	121.437500000112	54.1875000003231	0.0336913432345283
502	121.47916666678	54.1875000003231	0.0342562633442544
503	121.520833333447	54.1875000003231	0.0344914824829143
504	121.562500000115	54.1875000003231	0.0345628118894594
505	121.604166666782	54.1875000003231	0.0342154847056356
506	121.64583333345	54.1875000003231	0.0352550939404094
507	121.687500000117	54.1875000003231	0.0340172453763224
508	121.729166666785	54.1875000003231	0.0322428026977959
509	121.770833333452	54.1875000003231	0.0327003736678826
510	121.81250000012	54.1875000003231	0.0346321639128302
511	121.854166666787	54.1875000003231	0.036936240034127
512	121.937500000122	54.1875000003231	0.0376312252644542
513	122.020833333457	54.1875000003231	0.0325658155383093
514	122.062500000125	54.1875000003231	0.0325754196167234
515	122.104166666793	54.1875000003231	0.0340432598927938
516	122.14583333346	54.1875000003231	0.0352190015093302
517	122.187500000128	54.1875000003231	0.0366529953741317
518	122.229166666795	54.1875000003231	0.0360653002479072
519	122.270833333463	54.1875000003231	0.0364730664460176
520	122.31250000013	54.1875000003231	0.0360637622475597
521	122.354166666798	54.1875000003231	0.0367379140252437
522	122.395833333465	54.1875000003231	0.036407644126891
523	122.437500000133	54.1875000003231	0.0353255292367713
524	122.520833333468	54.1875000003231	0.0365081179888842
525	122.562500000135	54.1875000003231	0.0367103653053375
526	122.604166666803	54.1875000003231	0.0363348526725457
527	122.64583333347	54.1875000003231	0.0366912930003169
528	122.687500000138	54.1875000003231	0.0368670147567651
529	122.729166666805	54.1875000003231	0.037163830383072
530	122.770833333473	54.1875000003231	0.0347723983963623
531	122.81250000014	54.1875000003231	0.0340071431397993
532	122.854166666808	54.1875000003231	0.0359862700393765
533	122.937500000143	54.1875000003231	0.0363321429690322
534	122.979166666811	54.1875000003231	0.0366206825089107
535	123.020833333478	54.1875000003231	0.0366251292459784
536	123.062500000146	54.1875000003231	0.0364884546407201
537	123.145833333481	54.1875000003231	0.0366399981738753
538	123.187500000148	54.1875000003231	0.0371597114996415
539	123.229166666816	54.1875000003231	0.0371286617590085
540	123.270833333483	54.1875000003231	0.0373713720164265
541	123.312500000151	54.1875000003231	0.0372587664594821
542	123.354166666818	54.1875000003231	0.0373069267205589
543	123.395833333486	54.1875000003231	0.0373386468670793
544	123.437500000153	54.1875000003231	0.0375470161752943
545	123.479166666821	54.1875000003231	0.0371606160136599
546	123.562500000156	54.1875000003231	0.0370650222256064
547	123.604166666823	54.1875000003231	0.0369620538830279
548	123.645833333491	54.1875000003231	0.0369605082125934
549	123.687500000158	54.1875000003231	0.0369328101671258
550	123.729166666826	54.1875000003231	0.0369733991896505
551	123.770833333494	54.1875000003231	0.0374664024434622
552	123.812500000161	54.1875000003231	0.037078048832216
553	123.854166666829	54.1875000003231	0.0368214158925014
554	123.895833333496	54.1875000003231	0.0373377789152479
555	123.937500000164	54.1875000003231	0.0370645142480409
556	123.979166666831	54.1875000003231	0.0369038229371942
557	124.020833333499	54.1875000003231	0.0373982520997127
558	124.062500000166	54.1875000003231	0.0369624508078603
559	124.104166666834	54.1875000003231	0.0370986943574682
560	124.145833333501	54.1875000003231	0.0366630787464464
561	124.229166666836	54.1875000003231	0.037237354831739
562	124.270833333504	54.1875000003231	0.0371912880544388
563	124.312500000171	54.1875000003231	0.0362138699553037
564	124.354166666839	54.1875000003231	0.0366680583345801
565	124.395833333506	54.1875000003231	0.0368825365808885
566	124.437500000174	54.1875000003231	0.0364753483249021
567	124.479166666841	54.1875000003231	0.0368961372465407
568	124.520833333509	54.1875000003231	0.0370056472478483
569	124.562500000177	54.1875000003231	0.0375166497656492
570	124.604166666844	54.1875000003231	0.0373103416317471
571	124.645833333512	54.1875000003231	0.0375916529681631
572	124.687500000179	54.1875000003231	0.0379175554849309
573	124.729166666847	54.1875000003231	0.037930995012709
574	124.770833333514	54.1875000003231	0.0378921514239651
575	124.812500000182	54.1875000003231	0.0382758368556022
576	124.854166666849	54.1875000003231	0.0379548474035144
577	124.937500000184	54.1875000003231	0.0378959709620363
578	120.145833333419	54.1458333336556	0.0305184891180112
579	120.187500000086	54.1458333336556	0.0301453953191609
580	120.229166666754	54.1458333336556	0.0307177332341955
581	120.312500000089	54.1458333336556	0.0304705867277814
582	120.354166666756	54.1458333336556	0.0304081717097306
583	120.395833333424	54.1458333336556	0.0324609348776193
584	120.437500000091	54.1458333336556	0.0320240710742586
585	120.479166666759	54.1458333336556	0.0321495407816135
586	120.520833333427	54.1458333336556	0.0325603747143196
587	120.562500000094	54.1458333336556	0.0318935493432515
588	120.937500000102	54.1458333336556	0.0340490245228445
589	120.979166666769	54.1458333336556	0.0343134404551309
590	121.062500000104	54.1458333336556	0.0344557808371978
591	121.104166666772	54.1458333336556	0.0347788125553044
592	121.145833333439	54.1458333336556	0.0359413827142831
593	121.187500000107	54.1458333336556	0.0343012538204886
594	121.270833333442	54.1458333336556	0.0348137832577538
595	121.31250000011	54.1458333336556	0.0350199142159936
596	121.354166666777	54.1458333336556	0.0345566166725989
597	121.395833333445	54.1458333336556	0.0358418609308286
598	121.437500000112	54.1458333336556	0.0349039530788888
599	121.47916666678	54.1458333336556	0.035891419998681
600	121.520833333447	54.1458333336556	0.0359276793021426
601	121.562500000115	54.1458333336556	0.0354774729233157
602	121.604166666782	54.1458333336556	0.0344327435751946
603	121.64583333345	54.1458333336556	0.0318750490522144
604	121.687500000117	54.1458333336556	0.0323452018874017
605	121.729166666785	54.1458333336556	0.0326202548744503
606	121.770833333452	54.1458333336556	0.0325347254660354
607	121.81250000012	54.1458333336556	0.0342644383190366
608	121.854166666787	54.1458333336556	0.035369095083489
609	121.895833333455	54.1458333336556	0.0353361446252587
610	121.937500000122	54.1458333336556	0.0366496972501412
611	121.97916666679	54.1458333336556	0.0368335941510643
612	122.020833333457	54.1458333336556	0.0340631187762234
613	122.062500000125	54.1458333336556	0.0354190287505215
614	122.104166666793	54.1458333336556	0.0352706715764154
615	122.14583333346	54.1458333336556	0.0369264857049392
616	122.187500000128	54.1458333336556	0.036943723532453
617	122.229166666795	54.1458333336556	0.0365333874666828
618	122.270833333463	54.1458333336556	0.036968796870541
619	122.31250000013	54.1458333336556	0.0368299983339298
620	122.354166666798	54.1458333336556	0.0365326973972645
621	122.395833333465	54.1458333336556	0.0371877943375507
622	122.437500000133	54.1458333336556	0.0346738693288883
623	122.4791666668	54.1458333336556	0.0349020896946753
624	122.520833333468	54.1458333336556	0.0351220778693848
625	122.562500000135	54.1458333336556	0.0362192024779617
626	122.604166666803	54.1458333336556	0.0363009136904379
627	122.64583333347	54.1458333336556	0.036858590382586
628	122.687500000138	54.1458333336556	0.0369295366636377
629	122.729166666805	54.1458333336556	0.0373984426272973
630	122.770833333473	54.1458333336556	0.0370213156783745
631	122.81250000014	54.1458333336556	0.0363366697198584
632	122.854166666808	54.1458333336556	0.0369337486490854
633	122.937500000143	54.1458333336556	0.0365382183745107
634	123.020833333478	54.1458333336556	0.0363628470120622
635	123.062500000146	54.1458333336556	0.0367186484600554
636	123.104166666813	54.1458333336556	0.0370717841278103
637	123.145833333481	54.1458333336556	0.0368040690387766
638	123.187500000148	54.1458333336556	0.0371768350746593
639	123.229166666816	54.1458333336556	0.0375527621011046
640	123.270833333483	54.1458333336556	0.0371201955227434
641	123.354166666818	54.1458333336556	0.0383118607110589
642	123.395833333486	54.1458333336556	0.0382867789534618
643	123.437500000153	54.1458333336556	0.0369489271349444
644	123.479166666821	54.1458333336556	0.0374229962029908
645	123.520833333488	54.1458333336556	0.0370336439849471
646	123.562500000156	54.1458333336556	0.0373259113276482
647	123.604166666823	54.1458333336556	0.0373790957098361
648	123.645833333491	54.1458333336556	0.0372772302596042
649	123.687500000158	54.1458333336556	0.0373054862533895
650	123.729166666826	54.1458333336556	0.0369957085475943
651	123.770833333494	54.1458333336556	0.0369481173221081
652	123.812500000161	54.1458333336556	0.0369926866043052
653	123.854166666829	54.1458333336556	0.036985214389805
654	123.895833333496	54.1458333336556	0.0373438112868214
655	123.937500000164	54.1458333336556	0.0375058103792672
656	123.979166666831	54.1458333336556	0.0375356443612999
657	124.020833333499	54.1458333336556	0.0376493319477673
658	124.062500000166	54.1458333336556	0.0373133326101537
659	124.104166666834	54.1458333336556	0.037025777358956
660	124.145833333501	54.1458333336556	0.0370091248730024
661	124.187500000169	54.1458333336556	0.0371180099074455
662	124.229166666836	54.1458333336556	0.0369969101310647
663	124.270833333504	54.1458333336556	0.0373588074363147
664	124.312500000171	54.1458333336556	0.0370367399449582
665	124.395833333506	54.1458333336556	0.0364617136042247
666	124.437500000174	54.1458333336556	0.0365254220289978
667	124.479166666841	54.1458333336556	0.0371101903277467
668	124.520833333509	54.1458333336556	0.037336138378524
669	124.562500000177	54.1458333336556	0.0382291277478674
670	124.604166666844	54.1458333336556	0.0378247339643439
671	124.645833333512	54.1458333336556	0.0378010630430049
672	124.687500000179	54.1458333336556	0.037770366677525
673	124.729166666847	54.1458333336556	0.0377817692783373
674	124.770833333514	54.1458333336556	0.0380837866446527
675	124.812500000182	54.1458333336556	0.0379644506065588
676	124.854166666849	54.1458333336556	0.0379638451038836
677	124.895833333517	54.1458333336556	0.0378241641192903
678	124.937500000184	54.1458333336556	0.0379704167343838
679	124.979166666852	54.1458333336556	0.0379517508436273
680	125.020833333519	54.1458333336556	0.0377060789104152
681	125.062500000187	54.1458333336556	0.0379401974556305
682	125.145833333522	54.1458333336556	0.037676580452126
683	125.187500000189	54.1458333336556	0.0379325242689896
684	120.145833333419	54.104166666988	0.0304211467263962
685	120.229166666754	54.104166666988	0.0302766137040611
686	120.270833333421	54.104166666988	0.0302856247290413
687	120.354166666756	54.104166666988	0.0324027513750775
688	120.395833333424	54.104166666988	0.033040311078885
689	120.437500000091	54.104166666988	0.0324657714999012
690	120.479166666759	54.104166666988	0.0325293632897386
691	120.520833333427	54.104166666988	0.0321101501106666
692	120.562500000094	54.104166666988	0.0333358123306928
693	120.604166666762	54.104166666988	0.0334834641320901
694	120.645833333429	54.104166666988	0.0319502904819311
695	120.729166666764	54.104166666988	0.0318660645039532
696	120.937500000102	54.104166666988	0.0319527021157093
697	120.979166666769	54.104166666988	0.0340741164867863
698	121.020833333437	54.104166666988	0.0345293617348372
699	121.062500000104	54.104166666988	0.0352084949465526
700	121.104166666772	54.104166666988	0.0359919532848812
701	121.145833333439	54.104166666988	0.0357498057056564
702	121.187500000107	54.104166666988	0.036186583673755
703	121.229166666774	54.104166666988	0.034662959186147
704	121.270833333442	54.104166666988	0.0355734547499415
705	121.31250000011	54.104166666988	0.0361633980330082
706	121.354166666777	54.104166666988	0.0358640254943455
707	121.395833333445	54.104166666988	0.0363354722426247
708	121.437500000112	54.104166666988	0.0366484562332698
709	121.47916666678	54.104166666988	0.0356026146385453
710	121.520833333447	54.104166666988	0.0361807549615548
711	121.562500000115	54.104166666988	0.0354873341485319
712	121.604166666782	54.104166666988	0.0362629068185796
713	121.64583333345	54.104166666988	0.0361911069198681
714	121.687500000117	54.104166666988	0.0363122713164032
715	121.729166666785	54.104166666988	0.0366021431006428
716	121.770833333452	54.104166666988	0.0366100273265867
717	121.81250000012	54.104166666988	0.0361475771202894
718	121.854166666787	54.104166666988	0.0360360991957861
719	121.895833333455	54.104166666988	0.0363926611036301
720	121.937500000122	54.104166666988	0.0366522487321624
721	121.97916666679	54.104166666988	0.0375602981467287
722	122.062500000125	54.104166666988	0.0377256540695801
723	122.104166666793	54.104166666988	0.0373830948829845
724	122.14583333346	54.104166666988	0.0373454273485042
725	122.187500000128	54.104166666988	0.0369023470683357
726	122.229166666795	54.104166666988	0.0371911843322782
727	122.270833333463	54.104166666988	0.0370641290828477
728	122.31250000013	54.104166666988	0.0364996324491715
729	122.354166666798	54.104166666988	0.0373818066720038
730	122.395833333465	54.104166666988	0.036296583984273
731	122.437500000133	54.104166666988	0.0359838272907526
732	122.520833333468	54.104166666988	0.0363831142196463
733	122.562500000135	54.104166666988	0.0363157244817806
734	122.604166666803	54.104166666988	0.036749840968008
735	122.64583333347	54.104166666988	0.0369884061271699
736	122.687500000138	54.104166666988	0.0367692379617033
737	122.729166666805	54.104166666988	0.0364801516496973
738	122.770833333473	54.104166666988	0.037315346286666
739	122.81250000014	54.104166666988	0.0371552531064878
740	122.854166666808	54.104166666988	0.0370860446063562
741	122.895833333476	54.104166666988	0.0373870860777287
742	122.937500000143	54.104166666988	0.0367609941809251
743	122.979166666811	54.104166666988	0.0370299861474942
744	123.020833333478	54.104166666988	0.0368051301051143
745	123.062500000146	54.104166666988	0.0370376300778456
746	123.104166666813	54.104166666988	0.0369892130881922
747	123.145833333481	54.104166666988	0.0371085049139165
748	123.187500000148	54.104166666988	0.037141823814867
749	123.229166666816	54.104166666988	0.0370590811131603
750	123.270833333483	54.104166666988	0.0372711753979138
751	123.312500000151	54.104166666988	0.0370550131290188
752	123.354166666818	54.104166666988	0.0384456416505694
753	123.437500000153	54.104166666988	0.038297992568864
754	123.520833333488	54.104166666988	0.0380805613568893
755	123.562500000156	54.104166666988	0.0380920713536439
756	123.604166666823	54.104166666988	0.0372494865614764
757	123.645833333491	54.104166666988	0.037228080997492
758	123.687500000158	54.104166666988	0.0370645700568446
759	123.729166666826	54.104166666988	0.0373197598149078
760	123.770833333494	54.104166666988	0.0376761263920704
761	123.812500000161	54.104166666988	0.0375715397730706
762	123.854166666829	54.104166666988	0.0375035428701415
763	123.895833333496	54.104166666988	0.0375840178022408
764	123.937500000164	54.104166666988	0.0375747142953553
765	123.979166666831	54.104166666988	0.037174235035642
766	124.020833333499	54.104166666988	0.0365684562945197
767	124.062500000166	54.104166666988	0.0361924583474557
768	124.104166666834	54.104166666988	0.0369631768136359
769	124.145833333501	54.104166666988	0.0367508695120669
770	124.187500000169	54.104166666988	0.0363613982616338
771	124.229166666836	54.104166666988	0.0361935905003254
772	124.270833333504	54.104166666988	0.0365165094666602
773	124.312500000171	54.104166666988	0.0363314137482159
774	124.354166666839	54.104166666988	0.0364927585549214
775	124.395833333506	54.104166666988	0.0365658078687051
776	124.437500000174	54.104166666988	0.0364503281407436
777	124.479166666841	54.104166666988	0.0373913042786452
778	124.520833333509	54.104166666988	0.0367295944004459
779	124.645833333512	54.104166666988	0.0378592670582926
780	124.687500000179	54.104166666988	0.0378656413433638
781	124.729166666847	54.104166666988	0.0378017336251907
782	124.770833333514	54.104166666988	0.0378879236727657
783	124.812500000182	54.104166666988	0.0379707447433611
784	124.854166666849	54.104166666988	0.0381678819498747
785	124.895833333517	54.104166666988	0.0378464014507275
786	124.979166666852	54.104166666988	0.0380891390546478
787	125.020833333519	54.104166666988	0.0383505605971546
788	125.062500000187	54.104166666988	0.0379010477209325
789	125.104166666854	54.104166666988	0.0378821479257412
790	125.145833333522	54.104166666988	0.0382253305610014
791	125.187500000189	54.104166666988	0.0390032604630495
792	125.229166666857	54.104166666988	0.0389916904796502
793	125.270833333524	54.104166666988	0.0390155758760316
794	125.312500000192	54.104166666988	0.0378528492239938
795	125.35416666686	54.104166666988	0.0386775143757052
796	125.395833333527	54.104166666988	0.0382265393246034
797	125.437500000195	54.104166666988	0.0376777827524873
798	125.52083333353	54.104166666988	0.0373938337664189
799	120.104166666751	54.0625000003205	0.0315612944434956
800	120.145833333419	54.0625000003205	0.0318479008324603
801	120.187500000086	54.0625000003205	0.0322416541795355
802	120.229166666754	54.0625000003205	0.0316510434531454
803	120.270833333421	54.0625000003205	0.0327091345360848
804	120.312500000089	54.0625000003205	0.0320393311473121
805	120.354166666756	54.0625000003205	0.0323745425720898
806	120.395833333424	54.0625000003205	0.0328693257048354
807	120.437500000091	54.0625000003205	0.0325299492683003
808	120.479166666759	54.0625000003205	0.0326580035702184
809	120.520833333427	54.0625000003205	0.0319476990252196
810	120.562500000094	54.0625000003205	0.0316539252520397
811	120.604166666762	54.0625000003205	0.0339877712579042
812	120.645833333429	54.0625000003205	0.0341572351972115
813	120.687500000097	54.0625000003205	0.0334680497109376
814	120.729166666764	54.0625000003205	0.0337148188949978
815	120.770833333432	54.0625000003205	0.0353839122914304
816	120.812500000099	54.0625000003205	0.0341117983469196
817	120.854166666767	54.0625000003205	0.0321326493768689
818	120.895833333434	54.0625000003205	0.0325551086470469
819	120.937500000102	54.0625000003205	0.0322440024837327
820	120.979166666769	54.0625000003205	0.0318794069427
821	121.020833333437	54.0625000003205	0.0314103989293032
822	121.062500000104	54.0625000003205	0.0340822913678658
823	121.104166666772	54.0625000003205	0.0341895819406697
824	121.145833333439	54.0625000003205	0.036026239793817
825	121.187500000107	54.0625000003205	0.0359042997045506
826	121.229166666774	54.0625000003205	0.0366629697074515
827	121.270833333442	54.0625000003205	0.0363431783600348
828	121.31250000011	54.0625000003205	0.036621366382673
829	121.354166666777	54.0625000003205	0.0362524119570499
830	121.395833333445	54.0625000003205	0.03655073584548
831	121.437500000112	54.0625000003205	0.0358502198516292
832	121.47916666678	54.0625000003205	0.0354664871913253
833	121.520833333447	54.0625000003205	0.03634516045809
834	121.604166666782	54.0625000003205	0.0363643380402451
835	121.64583333345	54.0625000003205	0.0366461434972118
836	121.687500000117	54.0625000003205	0.0365618704301631
837	121.729166666785	54.0625000003205	0.0375475015145799
838	121.770833333452	54.0625000003205	0.0367988100931573
839	121.81250000012	54.0625000003205	0.0372989839311708
840	121.854166666787	54.0625000003205	0.0377282354703781
841	121.895833333455	54.0625000003205	0.038067423829139
842	121.97916666679	54.0625000003205	0.0378483763222531
843	122.020833333457	54.0625000003205	0.036560819114109
844	122.062500000125	54.0625000003205	0.0379495118632879
845	122.104166666793	54.0625000003205	0.03782581514365
846	122.14583333346	54.0625000003205	0.0377679441499286
847	122.187500000128	54.0625000003205	0.0371969742588004
848	122.229166666795	54.0625000003205	0.0373105061563548
849	122.270833333463	54.0625000003205	0.0375423180386927
850	122.31250000013	54.0625000003205	0.0371899464982245
851	122.354166666798	54.0625000003205	0.0370250290003515
852	122.395833333465	54.0625000003205	0.0365827464430754
853	122.437500000133	54.0625000003205	0.0370013668063541
854	122.4791666668	54.0625000003205	0.0367855477164717
855	122.520833333468	54.0625000003205	0.0366463195643088
856	122.562500000135	54.0625000003205	0.0369557052495214
857	122.604166666803	54.0625000003205	0.0374482093949759
858	122.64583333347	54.0625000003205	0.0378738252205169
859	122.729166666805	54.0625000003205	0.0368678515015012
860	122.770833333473	54.0625000003205	0.0374367556890875
861	122.81250000014	54.0625000003205	0.0373999340227121
862	122.854166666808	54.0625000003205	0.0374728000315841
863	122.895833333476	54.0625000003205	0.0372483459282887
864	122.937500000143	54.0625000003205	0.0372547629722745
865	122.979166666811	54.0625000003205	0.0368522803063252
866	123.020833333478	54.0625000003205	0.0371917238794661
867	123.062500000146	54.0625000003205	0.0371872745856642
868	123.104166666813	54.0625000003205	0.0369011768433744
869	123.145833333481	54.0625000003205	0.0373714538210798
870	123.187500000148	54.0625000003205	0.0373812225076466
871	123.229166666816	54.0625000003205	0.0374161032868729
872	123.270833333483	54.0625000003205	0.0384364295700965
873	123.395833333486	54.0625000003205	0.0398508942152149
874	123.437500000153	54.0625000003205	0.0398555727425142
875	123.479166666821	54.0625000003205	0.0370941408022895
876	123.520833333488	54.0625000003205	0.0370641830132024
877	123.562500000156	54.0625000003205	0.0370825528345638
878	123.604166666823	54.0625000003205	0.0371990428124775
879	123.645833333491	54.0625000003205	0.0373225640569514
880	123.687500000158	54.0625000003205	0.0372138357636692
881	123.729166666826	54.0625000003205	0.0368096712234054
882	123.770833333494	54.0625000003205	0.0367251365565333
883	123.812500000161	54.0625000003205	0.0367290206610827
884	123.854166666829	54.0625000003205	0.0367008927890454
885	123.895833333496	54.0625000003205	0.036741911960651
886	123.937500000164	54.0625000003205	0.0369520026922971
887	123.979166666831	54.0625000003205	0.037037039295763
888	124.020833333499	54.0625000003205	0.0366387524120836
889	124.062500000166	54.0625000003205	0.0365570815940301
890	124.104166666834	54.0625000003205	0.0353432457439601
891	124.229166666836	54.0625000003205	0.036528331997971
892	124.270833333504	54.0625000003205	0.0365375900215867
893	124.312500000171	54.0625000003205	0.0351471353650346
894	124.354166666839	54.0625000003205	0.0363887912289531
895	124.395833333506	54.0625000003205	0.0369478206157204
896	124.437500000174	54.0625000003205	0.0363254893427292
897	124.479166666841	54.0625000003205	0.0371267076791518
898	124.520833333509	54.0625000003205	0.0367662483295422
899	124.562500000177	54.0625000003205	0.0374701239650508
900	124.604166666844	54.0625000003205	0.0370894184914064
901	124.645833333512	54.0625000003205	0.037130276578539
902	124.687500000179	54.0625000003205	0.0382216386454217
903	124.729166666847	54.0625000003205	0.0377213261829884
904	124.770833333514	54.0625000003205	0.0385797851761453
905	124.812500000182	54.0625000003205	0.037948191817359
906	124.854166666849	54.0625000003205	0.038904989268772
907	124.895833333517	54.0625000003205	0.0390483565711616
908	124.937500000184	54.0625000003205	0.0389870758479702
909	124.979166666852	54.0625000003205	0.0390302591542374
910	125.020833333519	54.0625000003205	0.0387370382571582
911	125.104166666854	54.0625000003205	0.0390686614221819
912	125.145833333522	54.0625000003205	0.0401792828826533
913	125.187500000189	54.0625000003205	0.0401660345567039
914	125.229166666857	54.0625000003205	0.0389312726434909
915	125.270833333524	54.0625000003205	0.0389338054959321
916	125.312500000192	54.0625000003205	0.0401902713538129
917	125.35416666686	54.0625000003205	0.0409120242905727
918	125.395833333527	54.0625000003205	0.0401493172120249
919	125.437500000195	54.0625000003205	0.0386715738198162
920	125.479166666862	54.0625000003205	0.0386622329971372
921	125.52083333353	54.0625000003205	0.0378942637970849
922	125.562500000197	54.0625000003205	0.0376116934796179
923	125.604166666865	54.0625000003205	0.0376159898460905
924	120.145833333419	54.0208333336529	0.0326069218888266
925	120.187500000086	54.0208333336529	0.0324544074004754
926	120.229166666754	54.0208333336529	0.0324832996531139
927	120.270833333421	54.0208333336529	0.0324333366064537
928	120.312500000089	54.0208333336529	0.0322392242197917
929	120.354166666756	54.0208333336529	0.0322175110803291
930	120.395833333424	54.0208333336529	0.0327200750930589
931	120.437500000091	54.0208333336529	0.0319107462105899
932	120.479166666759	54.0208333336529	0.0320727981073518
933	120.520833333427	54.0208333336529	0.0315759010109036
934	120.562500000094	54.0208333336529	0.0321812976544894
935	120.604166666762	54.0208333336529	0.0332186776300227
936	120.645833333429	54.0208333336529	0.0340564335123295
937	120.687500000097	54.0208333336529	0.0355905271965032
938	120.729166666764	54.0208333336529	0.0346610587040554
939	120.770833333432	54.0208333336529	0.0359643058916161
940	120.812500000099	54.0208333336529	0.034145817048045
941	120.854166666767	54.0208333336529	0.0322037413160804
942	120.895833333434	54.0208333336529	0.0316578807142164
943	120.937500000102	54.0208333336529	0.0332831955506657
944	121.020833333437	54.0208333336529	0.033473662407856
945	121.062500000104	54.0208333336529	0.0318042862819685
946	121.104166666772	54.0208333336529	0.0335204146628605
947	121.145833333439	54.0208333336529	0.0346361411154687
948	121.187500000107	54.0208333336529	0.0347383264088132
949	121.229166666774	54.0208333336529	0.0357789157960476
950	121.270833333442	54.0208333336529	0.0362285325046225
951	121.354166666777	54.0208333336529	0.0342802493052464
952	121.395833333445	54.0208333336529	0.0344365865374764
953	121.437500000112	54.0208333336529	0.0345871928282382
954	121.47916666678	54.0208333336529	0.0349422757997172
955	121.520833333447	54.0208333336529	0.0362154493120642
956	121.562500000115	54.0208333336529	0.0364814849293979
957	121.604166666782	54.0208333336529	0.036479084490918
958	121.64583333345	54.0208333336529	0.0364682755908931
959	121.687500000117	54.0208333336529	0.0368314716791195
960	121.729166666785	54.0208333336529	0.0372474610693668
961	121.770833333452	54.0208333336529	0.037645620856346
962	121.81250000012	54.0208333336529	0.0372632369551711
963	121.854166666787	54.0208333336529	0.0376661537104386
964	121.895833333455	54.0208333336529	0.0374115680504532
965	121.937500000122	54.0208333336529	0.0378649752691422
966	121.97916666679	54.0208333336529	0.0375794594653459
967	122.062500000125	54.0208333336529	0.0379046632387392
968	122.104166666793	54.0208333336529	0.0374794649625472
969	122.14583333346	54.0208333336529	0.0375555059891881
970	122.187500000128	54.0208333336529	0.0375013918165122
971	122.229166666795	54.0208333336529	0.0375675423139987
972	122.270833333463	54.0208333336529	0.0373955113922188
973	122.31250000013	54.0208333336529	0.0378205708804363
974	122.354166666798	54.0208333336529	0.0375913916183816
975	122.395833333465	54.0208333336529	0.037187890569601
976	122.437500000133	54.0208333336529	0.0370431310758641
977	122.4791666668	54.0208333336529	0.0372154182790978
978	122.520833333468	54.0208333336529	0.0366863765484437
979	122.562500000135	54.0208333336529	0.0375891870109786
980	122.604166666803	54.0208333336529	0.0371675382619049
981	122.64583333347	54.0208333336529	0.0372068261026391
982	122.687500000138	54.0208333336529	0.0378066344647855
983	122.729166666805	54.0208333336529	0.0369896289346661
984	122.770833333473	54.0208333336529	0.0371814142251712
985	122.854166666808	54.0208333336529	0.0394602997008431
986	122.895833333476	54.0208333336529	0.0378510477701195
987	122.937500000143	54.0208333336529	0.0367711443259458
988	122.979166666811	54.0208333336529	0.0373211860376654
989	123.020833333478	54.0208333336529	0.0369261909050861
990	123.062500000146	54.0208333336529	0.0366998289600429
991	123.104166666813	54.0208333336529	0.0367393296806647
992	123.145833333481	54.0208333336529	0.0370379858087501
993	123.187500000148	54.0208333336529	0.0366610614058334
994	123.229166666816	54.0208333336529	0.0368698238471447
995	123.312500000151	54.0208333336529	0.0369685821209756
996	123.354166666818	54.0208333336529	0.0372854308810349
997	123.437500000153	54.0208333336529	0.0398695802713509
998	123.479166666821	54.0208333336529	0.0369918008434029
999	123.520833333488	54.0208333336529	0.0367644991071976
1000	123.562500000156	54.0208333336529	0.0371383093715225
1001	123.604166666823	54.0208333336529	0.0366883698686585
1002	123.645833333491	54.0208333336529	0.0366925707755376
1003	123.687500000158	54.0208333336529	0.0372304501534515
1004	123.729166666826	54.0208333336529	0.0373917449404355
1005	123.770833333494	54.0208333336529	0.0367882211757079
1006	123.812500000161	54.0208333336529	0.0371328736137557
1007	123.854166666829	54.0208333336529	0.0370519163389041
1008	123.937500000164	54.0208333336529	0.0377335584331727
1009	123.979166666831	54.0208333336529	0.0377987318676865
1010	124.020833333499	54.0208333336529	0.0377308029522588
1011	124.062500000166	54.0208333336529	0.0373946101063932
1012	124.104166666834	54.0208333336529	0.0370532910153468
1013	124.145833333501	54.0208333336529	0.036991180538432
1014	124.187500000169	54.0208333336529	0.0367737401029503
1015	124.229166666836	54.0208333336529	0.0366333572612297
1016	124.270833333504	54.0208333336529	0.03754182677474
1017	124.312500000171	54.0208333336529	0.0363946183474798
1018	124.354166666839	54.0208333336529	0.036517910279711
1019	124.395833333506	54.0208333336529	0.0354094143783435
1020	124.437500000174	54.0208333336529	0.0351469458265621
1021	124.479166666841	54.0208333336529	0.0349598717990926
1022	124.562500000177	54.0208333336529	0.0366886264525442
1023	124.604166666844	54.0208333336529	0.036253959384887
1024	124.645833333512	54.0208333336529	0.0376142288363904
1025	124.687500000179	54.0208333336529	0.0376640530706319
1026	124.729166666847	54.0208333336529	0.038002082106733
1027	124.770833333514	54.0208333336529	0.0381003876379674
1028	124.812500000182	54.0208333336529	0.0380365394513543
1029	124.895833333517	54.0208333336529	0.0382703023722369
1030	124.937500000184	54.0208333336529	0.0394085283553515
1031	124.979166666852	54.0208333336529	0.0387096114935664
1032	125.020833333519	54.0208333336529	0.039075774820881
1033	125.062500000187	54.0208333336529	0.040294385346458
1034	125.104166666854	54.0208333336529	0.0402578676182416
1035	125.145833333522	54.0208333336529	0.040557588633867
1036	125.229166666857	54.0208333336529	0.0405381865667705
1037	125.35416666686	54.0208333336529	0.041354553520499
1038	125.395833333527	54.0208333336529	0.040504534216533
1039	125.437500000195	54.0208333336529	0.0405363386377613
1040	125.479166666862	54.0208333336529	0.0404314414398003
1041	125.52083333353	54.0208333336529	0.039768754580039
1042	125.562500000197	54.0208333336529	0.0385498097707281
1043	125.645833333532	54.0208333336529	0.0386387003227143
1044	125.729166666867	54.0208333336529	0.0375791342460043
1045	120.104166666751	53.9791666669854	0.0317703097916345
1046	120.145833333419	53.9791666669854	0.032357882258229
1047	120.187500000086	53.9791666669854	0.0324733997491117
1048	120.229166666754	53.9791666669854	0.0317921569995221
1049	120.270833333421	53.9791666669854	0.0319150475427003
1050	120.354166666756	53.9791666669854	0.0316178098727861
1051	120.479166666759	53.9791666669854	0.0328449537063599
1052	120.520833333427	53.9791666669854	0.0323699547727658
1053	120.562500000094	53.9791666669854	0.0319278272488398
1054	120.604166666762	53.9791666669854	0.0311824964117206
1055	120.645833333429	53.9791666669854	0.03393422831962
1056	120.687500000097	53.9791666669854	0.0352166145601554
1057	120.729166666764	53.9791666669854	0.0353679547603763
1058	120.770833333432	53.9791666669854	0.0353196039688225
1059	120.812500000099	53.9791666669854	0.0338231573546277
1060	120.895833333434	53.9791666669854	0.0320004346236491
1061	120.937500000102	53.9791666669854	0.034058984100941
1062	120.979166666769	53.9791666669854	0.0336712017931757
1063	121.020833333437	53.9791666669854	0.0359378741195984
1064	121.062500000104	53.9791666669854	0.034516878631292
1065	121.104166666772	53.9791666669854	0.0359368383102552
1066	121.145833333439	53.9791666669854	0.036204613644404
1067	121.187500000107	53.9791666669854	0.0355819079196392
1068	121.270833333442	53.9791666669854	0.0359126859519456
1069	121.31250000011	53.9791666669854	0.034544096648454
1070	121.354166666777	53.9791666669854	0.0344815244252356
1071	121.395833333445	53.9791666669854	0.0346617926218286
1072	121.437500000112	53.9791666669854	0.0337641462215505
1073	121.47916666678	53.9791666669854	0.0359926182299947
1074	121.520833333447	53.9791666669854	0.0370959482765802
1075	121.562500000115	53.9791666669854	0.0367186524463008
1076	121.604166666782	53.9791666669854	0.0368395878742844
1077	121.64583333345	53.9791666669854	0.0357887182426806
1078	121.729166666785	53.9791666669854	0.037758370052058
1079	121.770833333452	53.9791666669854	0.0372067489904255
1080	121.81250000012	53.9791666669854	0.0370393609949746
1081	121.854166666787	53.9791666669854	0.0370815060866175
1082	121.895833333455	53.9791666669854	0.0383795149876182
1083	121.97916666679	53.9791666669854	0.0403362734271957
1084	122.020833333457	53.9791666669854	0.0377107015138149
1085	122.062500000125	53.9791666669854	0.0373279272203335
1086	122.14583333346	53.9791666669854	0.0378924049938293
1087	122.187500000128	53.9791666669854	0.0375531651319371
1088	122.229166666795	53.9791666669854	0.0372382397567766
1089	122.270833333463	53.9791666669854	0.0375009925768055
1090	122.31250000013	53.9791666669854	0.0371664043501847
1091	122.354166666798	53.9791666669854	0.0377304544449443
1092	122.395833333465	53.9791666669854	0.0371907202339136
1093	122.437500000133	53.9791666669854	0.0376330514194164
1094	122.4791666668	53.9791666669854	0.0371243368787546
1095	122.562500000135	53.9791666669854	0.0372393436979016
1096	122.604166666803	53.9791666669854	0.0372218921163519
1097	122.64583333347	53.9791666669854	0.0370179953781295
1098	122.687500000138	53.9791666669854	0.0371764549306862
1099	122.729166666805	53.9791666669854	0.0371521714690994
1100	122.81250000014	53.9791666669854	0.0366905926638253
1101	122.854166666808	53.9791666669854	0.0371299044309762
1102	122.895833333476	53.9791666669854	0.036745635888136
1103	122.937500000143	53.9791666669854	0.0370873474475125
1104	122.979166666811	53.9791666669854	0.0366942446368455
1105	123.020833333478	53.9791666669854	0.0366659499374666
1106	123.062500000146	53.9791666669854	0.0368847675305937
1107	123.104166666813	53.9791666669854	0.0367135301685984
1108	123.145833333481	53.9791666669854	0.037182812502403
1109	123.229166666816	53.9791666669854	0.0371438405748572
1110	123.270833333483	53.9791666669854	0.0370340676256483
1111	123.312500000151	53.9791666669854	0.0380094819584431
1112	123.354166666818	53.9791666669854	0.0395437838442533
1113	123.395833333486	53.9791666669854	0.0374147298528716
1114	123.437500000153	53.9791666669854	0.0368048985672095
1115	123.479166666821	53.9791666669854	0.0365944064184464
1116	123.520833333488	53.9791666669854	0.0375054572375309
1117	123.562500000156	53.9791666669854	0.0365764816232543
1118	123.604166666823	53.9791666669854	0.0364782140908238
1119	123.687500000158	53.9791666669854	0.0377505326935007
1120	123.729166666826	53.9791666669854	0.0372074628920561
1121	123.770833333494	53.9791666669854	0.0370560429456318
1122	123.812500000161	53.9791666669854	0.03737915411408
1123	123.854166666829	53.9791666669854	0.0376321564525935
1124	123.895833333496	53.9791666669854	0.0383937356955282
1125	123.937500000164	53.9791666669854	0.0384910124388702
1126	123.979166666831	53.9791666669854	0.0376976125720271
1127	124.020833333499	53.9791666669854	0.0377013427805103
1128	124.062500000166	53.9791666669854	0.0372977612696455
1129	124.104166666834	53.9791666669854	0.0375877873511272
1130	124.145833333501	53.9791666669854	0.0375589247283313
1131	124.187500000169	53.9791666669854	0.0375351422610393
1132	124.229166666836	53.9791666669854	0.0376736195694284
1133	124.270833333504	53.9791666669854	0.0368600414266932
1134	124.312500000171	53.9791666669854	0.0374792536890649
1135	124.354166666839	53.9791666669854	0.0371403181676234
1136	124.395833333506	53.9791666669854	0.0366735283642767
1137	124.437500000174	53.9791666669854	0.036708617481798
1138	124.520833333509	53.9791666669854	0.0364065550284
1139	124.562500000177	53.9791666669854	0.0369746339555004
1140	124.604166666844	53.9791666669854	0.0375153483707666
1141	124.645833333512	53.9791666669854	0.0375615861802889
1142	124.687500000179	53.9791666669854	0.0372197391353526
1143	124.729166666847	53.9791666669854	0.037421537239778
1144	124.770833333514	53.9791666669854	0.0379245775020358
1145	124.812500000182	53.9791666669854	0.0379157286715552
1146	124.854166666849	53.9791666669854	0.0379860083679229
1147	124.895833333517	53.9791666669854	0.0382170906969958
1148	124.937500000184	53.9791666669854	0.0390367448082243
1149	124.979166666852	53.9791666669854	0.0383536951952018
1150	125.020833333519	53.9791666669854	0.0382772323462719
1151	125.062500000187	53.9791666669854	0.0382230518228888
1152	125.104166666854	53.9791666669854	0.0386390707621116
1153	125.187500000189	53.9791666669854	0.0415642533244663
1154	125.229166666857	53.9791666669854	0.0409866000499334
1155	125.312500000192	53.9791666669854	0.0415356457799969
1156	125.35416666686	53.9791666669854	0.0415241832627162
1157	125.395833333527	53.9791666669854	0.0412887328137871
1158	125.437500000195	53.9791666669854	0.0408485624635181
1159	125.479166666862	53.9791666669854	0.0400531064386352
1160	125.562500000197	53.9791666669854	0.0386030668582959
1161	125.604166666865	53.9791666669854	0.0398064867015547
1162	125.645833333532	53.9791666669854	0.0401919466140784
1163	125.6875000002	53.9791666669854	0.0410341909679928
1164	125.729166666867	53.9791666669854	0.0410545172539921
1165	125.770833333535	53.9791666669854	0.0387368299083075
1166	125.812500000202	53.9791666669854	0.0398905138817837
1167	125.85416666687	53.9791666669854	0.0411618288765898
1168	125.895833333537	53.9791666669854	0.0417913660914008
1169	120.062500000084	53.9375000003178	0.0314005215508674
1170	120.104166666751	53.9375000003178	0.0320263409578817
1171	120.145833333419	53.9375000003178	0.0320503602043808
1172	120.187500000086	53.9375000003178	0.0318322065648202
1173	120.229166666754	53.9375000003178	0.032092597979697
1174	120.270833333421	53.9375000003178	0.0323176967796731
1175	120.312500000089	53.9375000003178	0.0331929262731431
1176	120.354166666756	53.9375000003178	0.0323276954262358
1177	120.395833333424	53.9375000003178	0.0316289790521348
1178	120.437500000091	53.9375000003178	0.0312136708402689
1179	120.479166666759	53.9375000003178	0.0338267649601519
1180	120.520833333427	53.9375000003178	0.0318019469228294
1181	120.562500000094	53.9375000003178	0.0321161556948071
1182	120.645833333429	53.9375000003178	0.033643687058056
1183	120.687500000097	53.9375000003178	0.0347656677259207
1184	120.729166666764	53.9375000003178	0.03553084861671
1185	120.770833333432	53.9375000003178	0.0352632475460623
1186	120.812500000099	53.9375000003178	0.0341209071079524
1187	120.854166666767	53.9375000003178	0.0345052840147673
1188	120.895833333434	53.9375000003178	0.0346439908350608
1189	120.937500000102	53.9375000003178	0.0363098348558782
1190	120.979166666769	53.9375000003178	0.0343279926264229
1191	121.020833333437	53.9375000003178	0.0354679204539772
1192	121.062500000104	53.9375000003178	0.0355262244213668
1193	121.104166666772	53.9375000003178	0.0354622643046688
1194	121.145833333439	53.9375000003178	0.0363032160299764
1195	121.187500000107	53.9375000003178	0.0364755776661766
1196	121.229166666774	53.9375000003178	0.0362525774157703
1197	121.270833333442	53.9375000003178	0.0353264234655901
1198	121.31250000011	53.9375000003178	0.0335120556162023
1199	121.354166666777	53.9375000003178	0.033610334483273
1200	121.395833333445	53.9375000003178	0.0350037891249157
1201	121.437500000112	53.9375000003178	0.0356422391394762
1202	121.520833333447	53.9375000003178	0.0354291727887619
1203	121.604166666782	53.9375000003178	0.0378047232838867
1204	121.64583333345	53.9375000003178	0.0370353530620929
1205	121.687500000117	53.9375000003178	0.0371452453667983
1206	121.729166666785	53.9375000003178	0.0371039249395459
1207	121.770833333452	53.9375000003178	0.0373187361078293
1208	121.81250000012	53.9375000003178	0.0377198485536844
1209	121.854166666787	53.9375000003178	0.0368900487285695
1210	121.895833333455	53.9375000003178	0.0377701295470881
1211	121.937500000122	53.9375000003178	0.0408271038088594
1212	121.97916666679	53.9375000003178	0.0407736276705822
1213	122.020833333457	53.9375000003178	0.0387999245701716
1214	122.062500000125	53.9375000003178	0.037578948409461
1215	122.104166666793	53.9375000003178	0.0371661957601531
1216	122.14583333346	53.9375000003178	0.0383415637330727
1217	122.187500000128	53.9375000003178	0.0372559041598463
1218	122.229166666795	53.9375000003178	0.0372675293132343
1219	122.270833333463	53.9375000003178	0.0375803996738617
1220	122.31250000013	53.9375000003178	0.0371956149157759
1221	122.354166666798	53.9375000003178	0.0375816635382018
1222	122.395833333465	53.9375000003178	0.0375988855840267
1223	122.437500000133	53.9375000003178	0.0371632181464067
1224	122.4791666668	53.9375000003178	0.0372579777868773
1225	122.520833333468	53.9375000003178	0.0368449732573009
1226	122.562500000135	53.9375000003178	0.0367497130859048
1227	122.604166666803	53.9375000003178	0.0368662195005445
1228	122.64583333347	53.9375000003178	0.0370779868593428
1229	122.687500000138	53.9375000003178	0.0370736079353721
1230	122.729166666805	53.9375000003178	0.037558700332678
1231	122.770833333473	53.9375000003178	0.0375105207791085
1232	122.81250000014	53.9375000003178	0.0378489965215954
1233	122.895833333476	53.9375000003178	0.0364031614504246
1234	122.937500000143	53.9375000003178	0.0362162012664611
1235	122.979166666811	53.9375000003178	0.0364111688945044
1236	123.020833333478	53.9375000003178	0.0367825860962968
1237	123.062500000146	53.9375000003178	0.0367240187058019
1238	123.104166666813	53.9375000003178	0.0369565932050642
1239	123.145833333481	53.9375000003178	0.0364953687109478
1240	123.187500000148	53.9375000003178	0.0371817731422012
1241	123.229166666816	53.9375000003178	0.0371870651844197
1242	123.312500000151	53.9375000003178	0.0404204648264901
1243	123.354166666818	53.9375000003178	0.03816631972381
1244	123.395833333486	53.9375000003178	0.0369562389184797
1245	123.437500000153	53.9375000003178	0.0367187999193516
1246	123.479166666821	53.9375000003178	0.0372292999927841
1247	123.520833333488	53.9375000003178	0.0368056842155499
1248	123.562500000156	53.9375000003178	0.037575449171065
1249	123.604166666823	53.9375000003178	0.0365459583147958
1250	123.645833333491	53.9375000003178	0.0363942656146988
1251	123.687500000158	53.9375000003178	0.0367893908520928
1252	123.729166666826	53.9375000003178	0.0371507093395084
1253	123.770833333494	53.9375000003178	0.0376505172790884
1254	123.812500000161	53.9375000003178	0.0399147491945599
1255	123.854166666829	53.9375000003178	0.0371273703484163
1256	123.895833333496	53.9375000003178	0.0377435004147214
1257	123.937500000164	53.9375000003178	0.0373306475963479
1258	123.979166666831	53.9375000003178	0.0368495624995742
1259	124.020833333499	53.9375000003178	0.0364982726003974
1260	124.062500000166	53.9375000003178	0.0371717729044387
1261	124.104166666834	53.9375000003178	0.0374018951295084
1262	124.145833333501	53.9375000003178	0.0367896722090834
1263	124.187500000169	53.9375000003178	0.036785791425337
1264	124.229166666836	53.9375000003178	0.0367223931306212
1265	124.270833333504	53.9375000003178	0.0365328603784378
1266	124.312500000171	53.9375000003178	0.036811188014813
1267	124.354166666839	53.9375000003178	0.0372095084983292
1268	124.395833333506	53.9375000003178	0.0360826102224023
1269	124.437500000174	53.9375000003178	0.0366018942428558
1270	124.479166666841	53.9375000003178	0.0364272905370772
1271	124.520833333509	53.9375000003178	0.0374496454819288
1272	124.562500000177	53.9375000003178	0.0375905263557609
1273	124.604166666844	53.9375000003178	0.0372726034233932
1274	124.645833333512	53.9375000003178	0.0372423011141979
1275	124.687500000179	53.9375000003178	0.0372837578065026
1276	124.729166666847	53.9375000003178	0.0379901886382245
1277	124.770833333514	53.9375000003178	0.0379918704298147
1278	124.812500000182	53.9375000003178	0.0382257756568541
1279	124.854166666849	53.9375000003178	0.0380496333343794
1280	124.937500000184	53.9375000003178	0.0384518256785257
1281	125.020833333519	53.9375000003178	0.0382087174242094
1282	125.062500000187	53.9375000003178	0.0390678538404296
1283	125.104166666854	53.9375000003178	0.0401798336150639
1284	125.145833333522	53.9375000003178	0.0409328292054077
1285	125.187500000189	53.9375000003178	0.0414752846334307
1286	125.229166666857	53.9375000003178	0.0415263863493202
1287	125.270833333524	53.9375000003178	0.0412995084003904
1288	125.312500000192	53.9375000003178	0.0415537411233345
1289	125.35416666686	53.9375000003178	0.0412827743150922
1290	125.395833333527	53.9375000003178	0.0414537996744305
1291	125.437500000195	53.9375000003178	0.040872761326438
1292	125.479166666862	53.9375000003178	0.0386388350364626
1293	125.52083333353	53.9375000003178	0.0401942098503366
1294	125.562500000197	53.9375000003178	0.0408718477677479
1295	125.604166666865	53.9375000003178	0.0409676278869894
1296	125.645833333532	53.9375000003178	0.0409692637768675
1297	125.6875000002	53.9375000003178	0.0419191916095547
1298	125.729166666867	53.9375000003178	0.041564350123039
1299	125.770833333535	53.9375000003178	0.0410903564207809
1300	125.812500000202	53.9375000003178	0.0415775299212618
1301	125.85416666687	53.9375000003178	0.0415905504349004
1302	125.895833333537	53.9375000003178	0.0416630580566279
1303	125.937500000205	53.9375000003178	0.0422790855174785
1304	125.979166666872	53.9375000003178	0.0429197082126341
1305	126.02083333354	53.9375000003178	0.0422119794197628
1306	120.062500000084	53.8958333336503	0.0315557521519604
1307	120.104166666751	53.8958333336503	0.0316200828324109
1308	120.145833333419	53.8958333336503	0.0318637555830565
1309	120.187500000086	53.8958333336503	0.0324032334566968
1310	120.229166666754	53.8958333336503	0.0321193637909505
1311	120.270833333421	53.8958333336503	0.0321879032304625
1312	120.312500000089	53.8958333336503	0.0320129947602405
1313	120.354166666756	53.8958333336503	0.0324740964921743
1314	120.395833333424	53.8958333336503	0.0324436857850124
1315	120.437500000091	53.8958333336503	0.0320568247148373
1316	120.479166666759	53.8958333336503	0.0333683093927504
1317	120.520833333427	53.8958333336503	0.0334548530650094
1318	120.562500000094	53.8958333336503	0.0344786319747347
1319	120.604166666762	53.8958333336503	0.0341278962192363
1320	120.687500000097	53.8958333336503	0.0342043693041494
1321	120.729166666764	53.8958333336503	0.0359391692251329
1322	120.812500000099	53.8958333336503	0.0356122214261556
1323	120.854166666767	53.8958333336503	0.0354092847045143
1324	120.895833333434	53.8958333336503	0.0366356118753699
1325	120.979166666769	53.8958333336503	0.0362001694088395
1326	121.020833333437	53.8958333336503	0.0359228181321005
1327	121.104166666772	53.8958333336503	0.0354223766301061
1328	121.145833333439	53.8958333336503	0.0342576762368211
1329	121.187500000107	53.8958333336503	0.034168338761507
1330	121.229166666774	53.8958333336503	0.0347634227866683
1331	121.270833333442	53.8958333336503	0.0339888692236771
1332	121.31250000011	53.8958333336503	0.0313492910247872
1333	121.354166666777	53.8958333336503	0.0353591413565807
1334	121.395833333445	53.8958333336503	0.0360429806348731
1335	121.437500000112	53.8958333336503	0.0362780354513737
1336	121.47916666678	53.8958333336503	0.0367659103961335
1337	121.520833333447	53.8958333336503	0.0364469897084947
1338	121.562500000115	53.8958333336503	0.0372388759674318
1339	121.604166666782	53.8958333336503	0.0370974553462093
1340	121.64583333345	53.8958333336503	0.0376825986141586
1341	121.687500000117	53.8958333336503	0.0371527607527028
1342	121.729166666785	53.8958333336503	0.0371373533423664
1343	121.770833333452	53.8958333336503	0.0370937222239463
1344	121.81250000012	53.8958333336503	0.0376189383101637
1345	121.854166666787	53.8958333336503	0.0376940859626889
1346	121.895833333455	53.8958333336503	0.0373849553805827
1347	121.937500000122	53.8958333336503	0.0376750726419212
1348	121.97916666679	53.8958333336503	0.0387211863209697
1349	122.020833333457	53.8958333336503	0.0399188820562638
1350	122.062500000125	53.8958333336503	0.0383879154788437
1351	122.104166666793	53.8958333336503	0.0375688009875971
1352	122.14583333346	53.8958333336503	0.037467041683684
1353	122.187500000128	53.8958333336503	0.0376159593312492
1354	122.229166666795	53.8958333336503	0.0375899116366725
1355	122.270833333463	53.8958333336503	0.038346414170147
1356	122.31250000013	53.8958333336503	0.0374924753630745
1357	122.354166666798	53.8958333336503	0.0386070206562107
1358	122.395833333465	53.8958333336503	0.0382594702619298
1359	122.437500000133	53.8958333336503	0.0375586760903206
1360	122.4791666668	53.8958333336503	0.0371866645870255
1361	122.520833333468	53.8958333336503	0.0365980469072829
1362	122.562500000135	53.8958333336503	0.0366882598226978
1363	122.64583333347	53.8958333336503	0.0367339906995402
1364	122.729166666805	53.8958333336503	0.0368436754210465
1365	122.770833333473	53.8958333336503	0.0399836795121405
1366	122.81250000014	53.8958333336503	0.038348507832977
1367	122.937500000143	53.8958333336503	0.0370711719003294
1368	122.979166666811	53.8958333336503	0.0362447734578002
1369	123.020833333478	53.8958333336503	0.0372044116158146
1370	123.062500000146	53.8958333336503	0.0369540664481193
1371	123.104166666813	53.8958333336503	0.0366563999537312
1372	123.145833333481	53.8958333336503	0.0371571264371071
1373	123.187500000148	53.8958333336503	0.0371585231405566
1374	123.229166666816	53.8958333336503	0.037196525510927
1375	123.270833333483	53.8958333336503	0.0371942087016864
1376	123.312500000151	53.8958333336503	0.0379827525092624
1377	123.354166666818	53.8958333336503	0.0409829374612217
1378	123.395833333486	53.8958333336503	0.039816403503008
1379	123.437500000153	53.8958333336503	0.0375883259716241
1380	123.479166666821	53.8958333336503	0.0383631982619132
1381	123.520833333488	53.8958333336503	0.0383599404445203
1382	123.562500000156	53.8958333336503	0.0372663627856225
1383	123.604166666823	53.8958333336503	0.037270396047324
1384	123.645833333491	53.8958333336503	0.0365614747455995
1385	123.687500000158	53.8958333336503	0.0371414673241421
1386	123.729166666826	53.8958333336503	0.0369521671151834
1387	123.770833333494	53.8958333336503	0.037617497283971
1388	123.812500000161	53.8958333336503	0.0397870263515553
1389	123.854166666829	53.8958333336503	0.0386089752574177
1390	123.895833333496	53.8958333336503	0.0373365464823212
1391	123.937500000164	53.8958333336503	0.0374345858137617
1392	123.979166666831	53.8958333336503	0.0371605320273879
1393	124.020833333499	53.8958333336503	0.036336607880668
1394	124.062500000166	53.8958333336503	0.0370979534497013
1395	124.104166666834	53.8958333336503	0.0373407397822529
1396	124.145833333501	53.8958333336503	0.03632939297695
1397	124.187500000169	53.8958333336503	0.03713418578842
1398	124.229166666836	53.8958333336503	0.0367523059289677
1399	124.270833333504	53.8958333336503	0.0371322288743277
1400	124.312500000171	53.8958333336503	0.0367078833674147
1401	124.354166666839	53.8958333336503	0.0367361619510413
1402	124.395833333506	53.8958333336503	0.0367517279295879
1403	124.437500000174	53.8958333336503	0.0367264397976018
1404	124.479166666841	53.8958333336503	0.0374561084799806
1405	124.520833333509	53.8958333336503	0.0370157003923872
1406	124.604166666844	53.8958333336503	0.0372822748680445
1407	124.687500000179	53.8958333336503	0.0379652495830647
1408	124.729166666847	53.8958333336503	0.0378534093392291
1409	124.770833333514	53.8958333336503	0.0379329410893915
1410	124.812500000182	53.8958333336503	0.0384420648609149
1411	124.854166666849	53.8958333336503	0.0381438035910487
1412	124.895833333517	53.8958333336503	0.0383073502522272
1413	124.937500000184	53.8958333336503	0.0387257050298796
1414	124.979166666852	53.8958333336503	0.03902774073284
1415	125.020833333519	53.8958333336503	0.0402414379983193
1416	125.062500000187	53.8958333336503	0.0410004215052295
1417	125.104166666854	53.8958333336503	0.0409732923074131
1418	125.145833333522	53.8958333336503	0.0412414990355465
1419	125.187500000189	53.8958333336503	0.0409723276765948
1420	125.229166666857	53.8958333336503	0.0415678059891226
1421	125.270833333524	53.8958333336503	0.0421703548988935
1422	125.312500000192	53.8958333336503	0.0422897570242875
1423	125.35416666686	53.8958333336503	0.0426387715879487
1424	125.437500000195	53.8958333336503	0.0426231149107233
1425	125.479166666862	53.8958333336503	0.0419281862831735
1426	125.52083333353	53.8958333336503	0.0420102080159227
1427	125.562500000197	53.8958333336503	0.0419509162610011
1428	125.604166666865	53.8958333336503	0.0425075109135457
1429	125.645833333532	53.8958333336503	0.0421630715594414
1430	125.6875000002	53.8958333336503	0.0424432703539418
1431	125.729166666867	53.8958333336503	0.0426097150375302
1432	125.770833333535	53.8958333336503	0.042008991075186
1433	125.812500000202	53.8958333336503	0.0422403394173971
1434	125.85416666687	53.8958333336503	0.0419202623922017
1435	125.895833333537	53.8958333336503	0.0422390754497394
1436	125.937500000205	53.8958333336503	0.0425233243806764
1437	125.979166666872	53.8958333336503	0.0429985928343684
1438	126.02083333354	53.8958333336503	0.0436235486380626
1439	126.062500000207	53.8958333336503	0.0439906453206011
1440	126.104166666875	53.8958333336503	0.0436420745155621
1441	126.145833333543	53.8958333336503	0.0429722380312035
1442	120.020833333416	53.8541666669827	0.0322100469055584
1443	120.062500000084	53.8541666669827	0.0323576205431525
1444	120.104166666751	53.8541666669827	0.032218479612542
1445	120.187500000086	53.8541666669827	0.0331596818881211
1446	120.229166666754	53.8541666669827	0.0321953972460466
1447	120.270833333421	53.8541666669827	0.032072928648453
1448	120.312500000089	53.8541666669827	0.0317419358691523
1449	120.354166666756	53.8541666669827	0.0312294671464019
1450	120.395833333424	53.8541666669827	0.031767568540143
1451	120.437500000091	53.8541666669827	0.0315462893446001
1452	120.479166666759	53.8541666669827	0.0315480323791448
1453	120.562500000094	53.8541666669827	0.0343509384702719
1454	120.645833333429	53.8541666669827	0.0357463976577532
1455	120.729166666764	53.8541666669827	0.0358209825885476
1456	120.770833333432	53.8541666669827	0.0362216349809628
1457	120.812500000099	53.8541666669827	0.0363581407006863
1458	120.854166666767	53.8541666669827	0.035983574471644
1459	120.895833333434	53.8541666669827	0.0361111881701809
1460	120.937500000102	53.8541666669827	0.0360446796882951
1461	120.979166666769	53.8541666669827	0.0358200553001056
1462	121.020833333437	53.8541666669827	0.0345377832967464
1463	121.062500000104	53.8541666669827	0.0329623873314169
1464	121.104166666772	53.8541666669827	0.0336263733525336
1465	121.145833333439	53.8541666669827	0.0314054518375605
1466	121.187500000107	53.8541666669827	0.0313446010520815
1467	121.229166666774	53.8541666669827	0.0344538539589864
1468	121.270833333442	53.8541666669827	0.0345056559304872
1469	121.31250000011	53.8541666669827	0.034306524469741
1470	121.354166666777	53.8541666669827	0.0345240394683495
1471	121.437500000112	53.8541666669827	0.036866314937377
1472	121.47916666678	53.8541666669827	0.0364034686941677
1473	121.520833333447	53.8541666669827	0.0368934140016779
1474	121.562500000115	53.8541666669827	0.0362752709076068
1475	121.604166666782	53.8541666669827	0.0370230338585733
1476	121.64583333345	53.8541666669827	0.0374872820152156
1477	121.687500000117	53.8541666669827	0.038102047206581
1478	121.729166666785	53.8541666669827	0.0373997042132188
1479	121.770833333452	53.8541666669827	0.0386333087401071
1480	121.81250000012	53.8541666669827	0.0386780443695764
1481	121.854166666787	53.8541666669827	0.0375294792149897
1482	121.895833333455	53.8541666669827	0.0375932248888099
1483	121.937500000122	53.8541666669827	0.0377349454476924
1484	121.97916666679	53.8541666669827	0.0376742345087528
1485	122.020833333457	53.8541666669827	0.0380409868656363
1486	122.062500000125	53.8541666669827	0.0403920796056946
1487	122.104166666793	53.8541666669827	0.0387573577598467
1488	122.14583333346	53.8541666669827	0.0383268852918473
1489	122.187500000128	53.8541666669827	0.0377605620949222
1490	122.229166666795	53.8541666669827	0.0378126267447669
1491	122.270833333463	53.8541666669827	0.0383330331569301
1492	122.31250000013	53.8541666669827	0.0375419753961491
1493	122.395833333465	53.8541666669827	0.0397144863827485
1494	122.437500000133	53.8541666669827	0.0397782394150491
1495	122.4791666668	53.8541666669827	0.0398751857481833
1496	122.520833333468	53.8541666669827	0.0375992963826989
1497	122.604166666803	53.8541666669827	0.0372003783473561
1498	122.687500000138	53.8541666669827	0.0374474641450626
1499	122.729166666805	53.8541666669827	0.0394573788178421
1500	122.81250000014	53.8541666669827	0.039900245181405
1501	122.854166666808	53.8541666669827	0.0376348158701544
1502	122.895833333476	53.8541666669827	0.0374363065959873
1503	122.937500000143	53.8541666669827	0.0371032215795702
1504	122.979166666811	53.8541666669827	0.0368807991565994
1505	123.020833333478	53.8541666669827	0.0371155445856496
1506	123.062500000146	53.8541666669827	0.0374738882458274
1507	123.104166666813	53.8541666669827	0.0378294379943341
1508	123.145833333481	53.8541666669827	0.0382012216480907
1509	123.187500000148	53.8541666669827	0.0381955402926569
1510	123.229166666816	53.8541666669827	0.037391670199433
1511	123.270833333483	53.8541666669827	0.0373459393077685
1512	123.312500000151	53.8541666669827	0.0381246317958673
1513	123.354166666818	53.8541666669827	0.0405797472409756
1514	123.395833333486	53.8541666669827	0.0416145690207656
1515	123.437500000153	53.8541666669827	0.0408985001372236
1516	123.479166666821	53.8541666669827	0.0409085979367235
1517	123.520833333488	53.8541666669827	0.0376996331230889
1518	123.604166666823	53.8541666669827	0.0373107704565076
1519	123.645833333491	53.8541666669827	0.037267378489518
1520	123.687500000158	53.8541666669827	0.0372843764676547
1521	123.729166666826	53.8541666669827	0.0372161604079586
1522	123.770833333494	53.8541666669827	0.036995915869115
1523	123.812500000161	53.8541666669827	0.0398263381819616
1524	123.854166666829	53.8541666669827	0.0387817870550513
1525	123.937500000164	53.8541666669827	0.03715226067225
1526	123.979166666831	53.8541666669827	0.0365937303119327
1527	124.020833333499	53.8541666669827	0.0366589423195208
1528	124.062500000166	53.8541666669827	0.037021219248139
1529	124.104166666834	53.8541666669827	0.0369151087736966
1530	124.145833333501	53.8541666669827	0.0362860626324763
1531	124.187500000169	53.8541666669827	0.0365181945063767
1532	124.229166666836	53.8541666669827	0.0365475382816347
1533	124.270833333504	53.8541666669827	0.036838372767871
1534	124.312500000171	53.8541666669827	0.037306428991737
1535	124.354166666839	53.8541666669827	0.0372577819327685
1536	124.395833333506	53.8541666669827	0.0370852197256598
1537	124.437500000174	53.8541666669827	0.0371434114550186
1538	124.520833333509	53.8541666669827	0.0379954260737056
1539	124.562500000177	53.8541666669827	0.038067243733005
1540	124.604166666844	53.8541666669827	0.0378090612427353
1541	124.645833333512	53.8541666669827	0.0378896403541364
1542	124.687500000179	53.8541666669827	0.0378692724270471
1543	124.729166666847	53.8541666669827	0.0373550204541358
1544	124.812500000182	53.8541666669827	0.037580799430025
1545	124.895833333517	53.8541666669827	0.0390008022814102
1546	124.979166666852	53.8541666669827	0.0402353428364458
1547	125.020833333519	53.8541666669827	0.0402341808775984
1548	125.062500000187	53.8541666669827	0.0389951983395668
1549	125.104166666854	53.8541666669827	0.0401839470192833
1550	125.145833333522	53.8541666669827	0.0409661126758816
1551	125.187500000189	53.8541666669827	0.0408572397416243
1552	125.229166666857	53.8541666669827	0.0408514208915215
1553	125.270833333524	53.8541666669827	0.0408724526062155
1554	125.312500000192	53.8541666669827	0.0414952795976434
1555	125.35416666686	53.8541666669827	0.0426097421751893
1556	125.395833333527	53.8541666669827	0.0425269607942886
1557	125.479166666862	53.8541666669827	0.0440103670215885
1558	125.52083333353	53.8541666669827	0.0440047917051229
1559	125.562500000197	53.8541666669827	0.0437154412372701
1560	125.604166666865	53.8541666669827	0.043724543238021
1561	125.645833333532	53.8541666669827	0.0433663597151396
1562	125.6875000002	53.8541666669827	0.0433588484966003
1563	125.770833333535	53.8541666669827	0.0425760077106131
1564	125.812500000202	53.8541666669827	0.0420059214970018
1565	125.85416666687	53.8541666669827	0.0426455025720059
1566	125.895833333537	53.8541666669827	0.0426240805682047
1567	125.937500000205	53.8541666669827	0.042509351465119
1568	125.979166666872	53.8541666669827	0.0420749557160132
1569	126.02083333354	53.8541666669827	0.0433347719219648
1570	126.062500000207	53.8541666669827	0.0442350413165123
1571	126.104166666875	53.8541666669827	0.0445237537659589
1572	126.145833333543	53.8541666669827	0.0439548137562256
1573	126.18750000021	53.8541666669827	0.0432900044301392
1574	126.229166666878	53.8541666669827	0.0429175462120222
1575	126.270833333545	53.8541666669827	0.0439779998436266
1576	120.020833333416	53.8125000003152	0.0315813414390586
1577	120.062500000084	53.8125000003152	0.0319052914495995
1578	120.104166666751	53.8125000003152	0.0320288552938447
1579	120.187500000086	53.8125000003152	0.0314058864795802
1580	120.270833333421	53.8125000003152	0.0339512889265484
1581	120.312500000089	53.8125000003152	0.0319596152952086
1582	120.354166666756	53.8125000003152	0.034148837756294
1583	120.395833333424	53.8125000003152	0.0340977937298661
1584	120.437500000091	53.8125000003152	0.0346701812056769
1585	120.479166666759	53.8125000003152	0.0349724192978975
1586	120.520833333427	53.8125000003152	0.0340643631323644
1587	120.562500000094	53.8125000003152	0.0338264226278994
1588	120.604166666762	53.8125000003152	0.0342301766579416
1589	120.645833333429	53.8125000003152	0.0354311964872855
1590	120.687500000097	53.8125000003152	0.0355835626946267
1591	120.729166666764	53.8125000003152	0.0366091586267781
1592	120.770833333432	53.8125000003152	0.0365239524999901
1593	120.812500000099	53.8125000003152	0.0358560322311542
1594	120.854166666767	53.8125000003152	0.0349056536917576
1595	120.895833333434	53.8125000003152	0.0366019569519193
1596	120.937500000102	53.8125000003152	0.0364044266842677
1597	120.979166666769	53.8125000003152	0.0357317670910287
1598	121.020833333437	53.8125000003152	0.0361573149863208
1599	121.062500000104	53.8125000003152	0.0344700071828847
1600	121.104166666772	53.8125000003152	0.0347766092406435
1601	121.187500000107	53.8125000003152	0.0348752723213715
1602	121.229166666774	53.8125000003152	0.0359271474141396
1603	121.354166666777	53.8125000003152	0.0366903657636631
1604	121.395833333445	53.8125000003152	0.0361305371359875
1605	121.437500000112	53.8125000003152	0.036470653624666
1606	121.47916666678	53.8125000003152	0.0369211294766435
1607	121.520833333447	53.8125000003152	0.0367052119137918
1608	121.562500000115	53.8125000003152	0.0367936705956009
1609	121.604166666782	53.8125000003152	0.0365128996149175
1610	121.64583333345	53.8125000003152	0.0377179388442456
1611	121.687500000117	53.8125000003152	0.0373782813688507
1612	121.729166666785	53.8125000003152	0.0397819343863883
1613	121.770833333452	53.8125000003152	0.0396924595878376
1614	121.81250000012	53.8125000003152	0.0384248309289203
1615	121.854166666787	53.8125000003152	0.0375832054057265
1616	121.895833333455	53.8125000003152	0.0374792785276626
1617	121.937500000122	53.8125000003152	0.0373568681088134
1618	122.020833333457	53.8125000003152	0.0388799725725729
1619	122.062500000125	53.8125000003152	0.0379657864795895
1620	122.104166666793	53.8125000003152	0.0386663196610635
1621	122.187500000128	53.8125000003152	0.0374562607586363
1622	122.229166666795	53.8125000003152	0.0376077001102579
1623	122.270833333463	53.8125000003152	0.0373036062975825
1624	122.31250000013	53.8125000003152	0.0382593612946454
1625	122.354166666798	53.8125000003152	0.0381161148298192
1626	122.395833333465	53.8125000003152	0.0396320288838428
1627	122.437500000133	53.8125000003152	0.0385698530165371
1628	122.4791666668	53.8125000003152	0.0371547750443889
1629	122.520833333468	53.8125000003152	0.0367860898516497
1630	122.562500000135	53.8125000003152	0.0368893986453832
1631	122.604166666803	53.8125000003152	0.0371647805049237
1632	122.64583333347	53.8125000003152	0.0371572548417173
1633	122.687500000138	53.8125000003152	0.0375168330536111
1634	122.729166666805	53.8125000003152	0.0381129093523077
1635	122.770833333473	53.8125000003152	0.0403424975738585
1636	122.81250000014	53.8125000003152	0.0392592429101147
1637	122.895833333476	53.8125000003152	0.0370130117092205
1638	122.937500000143	53.8125000003152	0.0370450119578393
1639	122.979166666811	53.8125000003152	0.0372267809137352
1640	123.020833333478	53.8125000003152	0.0370918569224548
1641	123.062500000146	53.8125000003152	0.0371338923754585
1642	123.104166666813	53.8125000003152	0.0371624679089632
1643	123.145833333481	53.8125000003152	0.0373691365640422
1644	123.187500000148	53.8125000003152	0.0380501285743389
1645	123.229166666816	53.8125000003152	0.0395070722833396
1646	123.270833333483	53.8125000003152	0.0398894803559582
1647	123.312500000151	53.8125000003152	0.0395465478930676
1648	123.354166666818	53.8125000003152	0.0405901470819494
1649	123.395833333486	53.8125000003152	0.0415264426713853
1650	123.437500000153	53.8125000003152	0.0406599589372327
1651	123.479166666821	53.8125000003152	0.0381314477115057
1652	123.520833333488	53.8125000003152	0.0372861720857456
1653	123.562500000156	53.8125000003152	0.0372441966917999
1654	123.604166666823	53.8125000003152	0.037595366098553
1655	123.645833333491	53.8125000003152	0.0376997883396314
1656	123.687500000158	53.8125000003152	0.0379298067775443
1657	123.729166666826	53.8125000003152	0.037598553724455
1658	123.770833333494	53.8125000003152	0.0375659199079826
1659	123.812500000161	53.8125000003152	0.0405535460291506
1660	123.854166666829	53.8125000003152	0.0404014592741733
1661	123.895833333496	53.8125000003152	0.0377658724241817
1662	123.937500000164	53.8125000003152	0.0382565505538897
1663	123.979166666831	53.8125000003152	0.037809637863052
1664	124.020833333499	53.8125000003152	0.0375490889854545
1665	124.062500000166	53.8125000003152	0.0375055547281053
1666	124.104166666834	53.8125000003152	0.0375428253656308
1667	124.145833333501	53.8125000003152	0.0368862971140805
1668	124.187500000169	53.8125000003152	0.03710517696919
1669	124.229166666836	53.8125000003152	0.0371063072785565
1670	124.270833333504	53.8125000003152	0.0367572133501601
1671	124.312500000171	53.8125000003152	0.0366338825399756
1672	124.354166666839	53.8125000003152	0.0370323131045629
1673	124.395833333506	53.8125000003152	0.037024213724912
1674	124.437500000174	53.8125000003152	0.0380209350382385
1675	124.479166666841	53.8125000003152	0.0379630854000379
1676	124.520833333509	53.8125000003152	0.0379497227841131
1677	124.562500000177	53.8125000003152	0.0375427196583095
1678	124.604166666844	53.8125000003152	0.0376729891267555
1679	124.645833333512	53.8125000003152	0.0375996424206836
1680	124.687500000179	53.8125000003152	0.0379285058563456
1681	124.729166666847	53.8125000003152	0.0374446551287302
1682	124.770833333514	53.8125000003152	0.0376368857901648
1683	124.812500000182	53.8125000003152	0.0373672860807892
1684	124.895833333517	53.8125000003152	0.0385665723631705
1685	124.937500000184	53.8125000003152	0.0376606073291165
1686	124.979166666852	53.8125000003152	0.040163619774842
1687	125.020833333519	53.8125000003152	0.0401058092418663
1688	125.104166666854	53.8125000003152	0.0384322840963694
1689	125.145833333522	53.8125000003152	0.0409334885573507
1690	125.187500000189	53.8125000003152	0.0409367293807194
1691	125.229166666857	53.8125000003152	0.0409268005484389
1692	125.270833333524	53.8125000003152	0.0415450510082572
1693	125.312500000192	53.8125000003152	0.0427259499356085
1694	125.35416666686	53.8125000003152	0.0423825027786655
1695	125.395833333527	53.8125000003152	0.0425123003547981
1696	125.437500000195	53.8125000003152	0.0430869736892415
1697	125.479166666862	53.8125000003152	0.0439842661265465
1698	125.52083333353	53.8125000003152	0.0430622189402418
1699	125.562500000197	53.8125000003152	0.0429423290073163
1700	125.604166666865	53.8125000003152	0.0424534371841542
1701	125.645833333532	53.8125000003152	0.0426820651396218
1702	125.6875000002	53.8125000003152	0.0433812042090343
1703	125.729166666867	53.8125000003152	0.0439714274845135
1704	125.770833333535	53.8125000003152	0.0441055193156349
1705	125.812500000202	53.8125000003152	0.0441180937177262
1706	125.85416666687	53.8125000003152	0.0441100097103252
1707	125.895833333537	53.8125000003152	0.0435431423278957
1708	125.937500000205	53.8125000003152	0.0426472714162206
1709	125.979166666872	53.8125000003152	0.0426176568768025
1710	126.02083333354	53.8125000003152	0.0439580384726946
1711	126.062500000207	53.8125000003152	0.0439478305000756
1712	126.104166666875	53.8125000003152	0.0441068102402071
1713	126.145833333543	53.8125000003152	0.0440532091908577
1714	126.18750000021	53.8125000003152	0.0440782014276279
1715	126.229166666878	53.8125000003152	0.0439483979437113
1716	126.270833333545	53.8125000003152	0.0435681057027586
1717	126.312500000213	53.8125000003152	0.0440015013100847
1718	126.35416666688	53.8125000003152	0.0445913324218508
1719	126.395833333548	53.8125000003152	0.044646277277571
1720	126.437500000215	53.8125000003152	0.0449558740056158
1721	126.479166666883	53.8125000003152	0.0440244755632066
1722	126.52083333355	53.8125000003152	0.0451692343374486
1723	120.020833333416	53.7708333336476	0.0312860474342898
1724	120.062500000084	53.7708333336476	0.0338328350201454
1725	120.145833333419	53.7708333336476	0.0334713499167866
1726	120.187500000086	53.7708333336476	0.033988419718348
1727	120.229166666754	53.7708333336476	0.0339168511401621
1728	120.270833333421	53.7708333336476	0.0347829352414687
1729	120.312500000089	53.7708333336476	0.0339699502583675
1730	120.354166666756	53.7708333336476	0.0350547112672001
1731	120.395833333424	53.7708333336476	0.0345607890869274
1732	120.479166666759	53.7708333336476	0.0347307956941538
1733	120.520833333427	53.7708333336476	0.0359448980036346
1734	120.562500000094	53.7708333336476	0.0352107092220295
1735	120.604166666762	53.7708333336476	0.0357623428579947
1736	120.645833333429	53.7708333336476	0.0360019180644103
1737	120.687500000097	53.7708333336476	0.0351974248137617
1738	120.729166666764	53.7708333336476	0.0345853485068349
1739	120.770833333432	53.7708333336476	0.0355175183589579
1740	120.812500000099	53.7708333336476	0.0353144057900108
1741	120.854166666767	53.7708333336476	0.0364564401825655
1742	120.895833333434	53.7708333336476	0.0364417154602788
1743	120.937500000102	53.7708333336476	0.0363106934606909
1744	120.979166666769	53.7708333336476	0.0364012742221723
1745	121.020833333437	53.7708333336476	0.0359944963557909
1746	121.104166666772	53.7708333336476	0.0364052876699426
1747	121.145833333439	53.7708333336476	0.0360761011572209
1748	121.187500000107	53.7708333336476	0.0362539680937623
1749	121.229166666774	53.7708333336476	0.0366077635264069
1750	121.270833333442	53.7708333336476	0.0363195452692992
1751	121.31250000011	53.7708333336476	0.0369646548689452
1752	121.354166666777	53.7708333336476	0.0369280035392294
1753	121.395833333445	53.7708333336476	0.0369610804359291
1754	121.437500000112	53.7708333336476	0.0372670270046939
1755	121.520833333447	53.7708333336476	0.0373348878737596
1756	121.562500000115	53.7708333336476	0.0374871304375926
1757	121.604166666782	53.7708333336476	0.0375664526633404
1758	121.64583333345	53.7708333336476	0.0373558244518106
1759	121.687500000117	53.7708333336476	0.037943289368569
1760	121.729166666785	53.7708333336476	0.0395767640452584
1761	121.770833333452	53.7708333336476	0.0403473273772564
1762	121.81250000012	53.7708333336476	0.0385560787301425
1763	121.854166666787	53.7708333336476	0.0379230803353712
1764	121.895833333455	53.7708333336476	0.0371355225696811
1765	121.937500000122	53.7708333336476	0.0375535078900728
1766	121.97916666679	53.7708333336476	0.037447370106714
1767	122.020833333457	53.7708333336476	0.0399522519460886
1768	122.062500000125	53.7708333336476	0.0402498651842523
1769	122.104166666793	53.7708333336476	0.0398400205248579
1770	122.14583333346	53.7708333336476	0.0410814391631876
1771	122.187500000128	53.7708333336476	0.0373219635514338
1772	122.229166666795	53.7708333336476	0.0373316552901917
1773	122.270833333463	53.7708333336476	0.0378189395251401
1774	122.31250000013	53.7708333336476	0.037120737899712
1775	122.354166666798	53.7708333336476	0.0385111757995531
1776	122.395833333465	53.7708333336476	0.0397759695886767
1777	122.437500000133	53.7708333336476	0.0383197900341147
1778	122.4791666668	53.7708333336476	0.03731541497978
1779	122.520833333468	53.7708333336476	0.0374741680783046
1780	122.562500000135	53.7708333336476	0.0371501463760221
1781	122.604166666803	53.7708333336476	0.0370283035042664
1782	122.64583333347	53.7708333336476	0.0377469902107561
1783	122.687500000138	53.7708333336476	0.0382252147385292
1784	122.729166666805	53.7708333336476	0.040050106359045
1785	122.770833333473	53.7708333336476	0.0405865012457745
1786	122.81250000014	53.7708333336476	0.0395375417394979
1787	122.854166666808	53.7708333336476	0.0381216075806495
1788	122.937500000143	53.7708333336476	0.0371137200148383
1789	122.979166666811	53.7708333336476	0.0370411453458281
1790	123.020833333478	53.7708333336476	0.0376179638195436
1791	123.062500000146	53.7708333336476	0.0375989181848376
1792	123.104166666813	53.7708333336476	0.0375029361442624
1793	123.145833333481	53.7708333336476	0.0370257809973864
1794	123.187500000148	53.7708333336476	0.0371939443426734
1795	123.229166666816	53.7708333336476	0.0399021262127314
1796	123.312500000151	53.7708333336476	0.0406604841031826
1797	123.354166666818	53.7708333336476	0.0405981468614602
1798	123.395833333486	53.7708333336476	0.041615754054481
1799	123.437500000153	53.7708333336476	0.0406705813144943
1800	123.479166666821	53.7708333336476	0.0380931814299308
1801	123.520833333488	53.7708333336476	0.0375981129836541
1802	123.562500000156	53.7708333336476	0.0372630400156529
1803	123.604166666823	53.7708333336476	0.0383667843757665
1804	123.645833333491	53.7708333336476	0.0374429857866796
1805	123.687500000158	53.7708333336476	0.0375342597086782
1806	123.729166666826	53.7708333336476	0.0382209068266674
1807	123.770833333494	53.7708333336476	0.0386060754500983
1808	123.812500000161	53.7708333336476	0.0411300297532634
1809	123.854166666829	53.7708333336476	0.038480645129777
1810	123.895833333496	53.7708333336476	0.0378015977239891
1811	123.937500000164	53.7708333336476	0.0377739049051545
1812	123.979166666831	53.7708333336476	0.0377998853140533
1813	124.062500000166	53.7708333336476	0.0373689825679715
1814	124.104166666834	53.7708333336476	0.0371593688110733
1815	124.145833333501	53.7708333336476	0.0372437586883311
1816	124.229166666836	53.7708333336476	0.0354428843679734
1817	124.270833333504	53.7708333336476	0.0366615715551713
1818	124.312500000171	53.7708333336476	0.0372902547222844
1819	124.354166666839	53.7708333336476	0.0367861360410994
1820	124.395833333506	53.7708333336476	0.0371765689378206
1821	124.479166666841	53.7708333336476	0.0378820655593581
1822	124.520833333509	53.7708333336476	0.0379687535473468
1823	124.562500000177	53.7708333336476	0.0375769808425808
1824	124.604166666844	53.7708333336476	0.0378826305105421
1825	124.645833333512	53.7708333336476	0.0380616079318724
1826	124.687500000179	53.7708333336476	0.0371291200553492
1827	124.729166666847	53.7708333336476	0.038032015735275
1828	124.770833333514	53.7708333336476	0.0374615987733796
1829	124.812500000182	53.7708333336476	0.0381001194822482
1830	124.854166666849	53.7708333336476	0.0377858498136429
1831	124.895833333517	53.7708333336476	0.037472629298421
1832	124.937500000184	53.7708333336476	0.0377956940588293
1833	124.979166666852	53.7708333336476	0.0380940413843236
1834	125.020833333519	53.7708333336476	0.0384800857328245
1835	125.062500000187	53.7708333336476	0.0377760356238738
1836	125.104166666854	53.7708333336476	0.0374509671653686
1837	125.145833333522	53.7708333336476	0.0377915286939123
1838	125.187500000189	53.7708333336476	0.0397916849915429
1839	125.229166666857	53.7708333336476	0.040601522590341
1840	125.395833333527	53.7708333336476	0.0425045507724759
1841	125.437500000195	53.7708333336476	0.0430771905590336
1842	125.479166666862	53.7708333336476	0.0433452649996898
1843	125.52083333353	53.7708333336476	0.0419519107610411
1844	125.562500000197	53.7708333336476	0.04158026306197
1845	125.604166666865	53.7708333336476	0.0419516643918157
1846	125.645833333532	53.7708333336476	0.0426834802359383
1847	125.6875000002	53.7708333336476	0.0426289181531629
1848	125.729166666867	53.7708333336476	0.0432613251129348
1849	125.770833333535	53.7708333336476	0.0432390915609448
1850	125.812500000202	53.7708333336476	0.0438038800773283
1851	125.85416666687	53.7708333336476	0.0446833788262868
1852	125.895833333537	53.7708333336476	0.0445183078816137
1853	125.937500000205	53.7708333336476	0.0439863915708241
1854	125.979166666872	53.7708333336476	0.0429211492079459
1855	126.02083333354	53.7708333336476	0.0432412429954578
1856	126.062500000207	53.7708333336476	0.0435270679275808
1857	126.104166666875	53.7708333336476	0.0433097873987145
1858	126.145833333543	53.7708333336476	0.044625183800785
1859	126.18750000021	53.7708333336476	0.0451757647404918
1860	126.229166666878	53.7708333336476	0.0444925710450003
1861	126.270833333545	53.7708333336476	0.0450174880073641
1862	126.312500000213	53.7708333336476	0.0450253357090817
1863	126.395833333548	53.7708333336476	0.0450260779318304
1864	126.437500000215	53.7708333336476	0.0448127355959778
1865	126.479166666883	53.7708333336476	0.0451008379000545
1866	126.52083333355	53.7708333336476	0.045107565030848
1867	126.562500000218	53.7708333336476	0.0448895832957987
1868	119.979166666749	53.7291666669801	0.0350494920398967
1869	120.020833333416	53.7291666669801	0.0338969601862067
1870	120.062500000084	53.7291666669801	0.0342172137550097
1871	120.104166666751	53.7291666669801	0.0348305203288944
1872	120.145833333419	53.7291666669801	0.0350908447183689
1873	120.187500000086	53.7291666669801	0.03474460424323
1874	120.229166666754	53.7291666669801	0.0347556733787996
1875	120.270833333421	53.7291666669801	0.0358308876201807
1876	120.312500000089	53.7291666669801	0.0349636659633531
1877	120.354166666756	53.7291666669801	0.0357233965233301
1878	120.395833333424	53.7291666669801	0.0349662603418463
1879	120.437500000091	53.7291666669801	0.0358187574664201
1880	120.479166666759	53.7291666669801	0.035461192668184
1881	120.520833333427	53.7291666669801	0.0354192493950049
1882	120.562500000094	53.7291666669801	0.0364084115091827
1883	120.604166666762	53.7291666669801	0.0356229483335316
1884	120.645833333429	53.7291666669801	0.0357869407800095
1885	120.687500000097	53.7291666669801	0.0346322655513487
1886	120.729166666764	53.7291666669801	0.0349522873087648
1887	120.770833333432	53.7291666669801	0.0352643333876304
1888	120.812500000099	53.7291666669801	0.0357271496308459
1889	120.854166666767	53.7291666669801	0.0363624548761332
1890	120.937500000102	53.7291666669801	0.0354515684960734
1891	120.979166666769	53.7291666669801	0.0361887986968987
1892	121.020833333437	53.7291666669801	0.0365257689978061
1893	121.104166666772	53.7291666669801	0.0367953840437113
1894	121.145833333439	53.7291666669801	0.0368296650414216
1895	121.187500000107	53.7291666669801	0.0371136796255555
1896	121.270833333442	53.7291666669801	0.0369807655343624
1897	121.31250000011	53.7291666669801	0.036929928916997
1898	121.354166666777	53.7291666669801	0.0370554826347648
1899	121.395833333445	53.7291666669801	0.0368968080685641
1900	121.437500000112	53.7291666669801	0.039349492032508
1901	121.47916666678	53.7291666669801	0.0393028641025361
1902	121.520833333447	53.7291666669801	0.0383413588829967
1903	121.562500000115	53.7291666669801	0.0373705786253204
1904	121.604166666782	53.7291666669801	0.0371966567481292
1905	121.64583333345	53.7291666669801	0.0376165871279581
1906	121.687500000117	53.7291666669801	0.0399205049608216
1907	121.729166666785	53.7291666669801	0.0404031973737646
1908	121.770833333452	53.7291666669801	0.0387805072934677
1909	121.81250000012	53.7291666669801	0.0374002745704965
1910	121.854166666787	53.7291666669801	0.0372753924401153
1911	121.895833333455	53.7291666669801	0.0368198217952094
1912	121.937500000122	53.7291666669801	0.0368992852300098
1913	121.97916666679	53.7291666669801	0.0371397239712362
1914	122.020833333457	53.7291666669801	0.0374824728636891
1915	122.062500000125	53.7291666669801	0.0406222897646474
1916	122.104166666793	53.7291666669801	0.0404826824895123
1917	122.14583333346	53.7291666669801	0.0413486086295323
1918	122.229166666795	53.7291666669801	0.0382684713869337
1919	122.270833333463	53.7291666669801	0.0372146828181436
1920	122.31250000013	53.7291666669801	0.0378573089678295
1921	122.354166666798	53.7291666669801	0.0375499849288923
1922	122.395833333465	53.7291666669801	0.0397760063026676
1923	122.437500000133	53.7291666669801	0.0381390582075665
1924	122.4791666668	53.7291666669801	0.0383260684507418
1925	122.520833333468	53.7291666669801	0.0374286783738712
1926	122.562500000135	53.7291666669801	0.0381914300595918
1927	122.64583333347	53.7291666669801	0.0375022581758834
1928	122.687500000138	53.7291666669801	0.0374408036260364
1929	122.729166666805	53.7291666669801	0.0380265960868914
1930	122.770833333473	53.7291666669801	0.0410369284223596
1931	122.81250000014	53.7291666669801	0.0404586516155906
1932	122.854166666808	53.7291666669801	0.0395789948061559
1933	122.895833333476	53.7291666669801	0.0371914504607487
1934	122.979166666811	53.7291666669801	0.0372111078577944
1935	123.020833333478	53.7291666669801	0.0367920848372329
1936	123.062500000146	53.7291666669801	0.0372299059687324
1937	123.104166666813	53.7291666669801	0.0375380635592749
1938	123.145833333481	53.7291666669801	0.0380581442312023
1939	123.187500000148	53.7291666669801	0.0395414673147895
1940	123.229166666816	53.7291666669801	0.0403310047331831
1941	123.270833333483	53.7291666669801	0.0414666581366999
1942	123.312500000151	53.7291666669801	0.0411853940150652
1943	123.354166666818	53.7291666669801	0.0407985882032606
1944	123.395833333486	53.7291666669801	0.0415040783900302
1945	123.437500000153	53.7291666669801	0.0411898711883203
1946	123.479166666821	53.7291666669801	0.0379060478936003
1947	123.520833333488	53.7291666669801	0.0375487492841979
1948	123.562500000156	53.7291666669801	0.0375556716852451
1949	123.604166666823	53.7291666669801	0.0399297136565725
1950	123.645833333491	53.7291666669801	0.0376793696657654
1951	123.687500000158	53.7291666669801	0.0372850651890968
1952	123.729166666826	53.7291666669801	0.0383521164031535
1953	123.770833333494	53.7291666669801	0.0405645683978418
1954	123.812500000161	53.7291666669801	0.0411101075395557
1955	123.854166666829	53.7291666669801	0.0415751895455517
1956	123.937500000164	53.7291666669801	0.0385817742969388
1957	123.979166666831	53.7291666669801	0.040119248507122
1958	124.020833333499	53.7291666669801	0.0376092346808072
1959	124.062500000166	53.7291666669801	0.0371139328259437
1960	124.145833333501	53.7291666669801	0.0362900788240145
1961	124.187500000169	53.7291666669801	0.0366517693815949
1962	124.229166666836	53.7291666669801	0.0370013055371385
1963	124.270833333504	53.7291666669801	0.0369035035356477
1964	124.312500000171	53.7291666669801	0.0373315843579095
1965	124.354166666839	53.7291666669801	0.0371290268539484
1966	124.437500000174	53.7291666669801	0.0375847437714028
1967	124.479166666841	53.7291666669801	0.0373377755851261
1968	124.520833333509	53.7291666669801	0.0379343292578521
1969	124.562500000177	53.7291666669801	0.0377352453473556
1970	124.604166666844	53.7291666669801	0.0376716562199587
1971	124.645833333512	53.7291666669801	0.0378229688654691
1972	124.687500000179	53.7291666669801	0.0376309128219261
1973	124.729166666847	53.7291666669801	0.0375140209371684
1974	124.770833333514	53.7291666669801	0.0384803710146959
1975	124.812500000182	53.7291666669801	0.0384331771386354
1976	124.854166666849	53.7291666669801	0.0378587372824527
1977	124.895833333517	53.7291666669801	0.0377844261108236
1978	124.937500000184	53.7291666669801	0.0377824977877566
1979	125.020833333519	53.7291666669801	0.037977378789509
1980	125.062500000187	53.7291666669801	0.0375712351281132
1981	125.104166666854	53.7291666669801	0.0385833326057711
1982	125.187500000189	53.7291666669801	0.0406170499754473
1983	125.229166666857	53.7291666669801	0.040897352449247
1984	125.270833333524	53.7291666669801	0.0414108087674716
1985	125.312500000192	53.7291666669801	0.0415396501916009
1986	125.35416666686	53.7291666669801	0.0414979938025667
1987	125.395833333527	53.7291666669801	0.0426262675129666
1988	125.437500000195	53.7291666669801	0.0428167334532141
1989	125.479166666862	53.7291666669801	0.0433463217314561
1990	125.52083333353	53.7291666669801	0.0421530392567916
1991	125.562500000197	53.7291666669801	0.0420177124554871
1992	125.645833333532	53.7291666669801	0.0424707988780076
1993	125.6875000002	53.7291666669801	0.0425434505615091
1994	125.729166666867	53.7291666669801	0.0434792322972255
1995	125.770833333535	53.7291666669801	0.0437975663785353
1996	125.812500000202	53.7291666669801	0.0440158807986528
1997	125.85416666687	53.7291666669801	0.0446844482949819
1998	125.895833333537	53.7291666669801	0.0444766645822835
1999	125.937500000205	53.7291666669801	0.0448555589146498
[truncated: 58,001 more rows]
