# Supplementary material for: Genomic insights into local adaptation and future climate-induced vulnerability of a keystone forest tree in East Asia
Source: Nat Commun. 2022 Nov 1;13:6541. doi: 10.1038/s41467-022-34206-8 (PMC9626627; doi:10.1038/s41467-022-34206-8)
Supplement: Supplementary file 8 — Source Data [file 41467_2022_34206_MOESM8_ESM.zip › Source data/supplementary_figures/gene_structure&frequencies/gene_list.csv]

BIO	CHR	start	end	PK_gene	gene_name	type
1	LG13	1408372	1408499	Pokor27401	LACS7	DEL:129bp
2	LG07	5655300	5655452	Pokor17289	JR3	DEL:153bp
3	LG01	30466951	30466951	Pokor02467	TOC64-V	SNP
4	LG14	12629151	12629151	Pokor29543	CIK2	INDEL-insertion:2bp
6	LG05	3021702	3021702	Pokor12637	AtLpxD2	INDEL-insertion:3bp
7	LG08	17128867	17128867	Pokor20564	JAC1	SNP
8	LG13	13714907	13786132	Pokor28275	ASMT1	DEL:71227
9	LG14	12620179	12620179	Pokor29542	ATG18B	SNP
10	LG09	10877388	10877388	Pokor21577	GBSS1	SNP
11	LG05	4668635	4668635	Pokor12800	LSH10	SNP
12	LG04	13393992	13393992	Pokor10689	BMY4	INDEL-deletion:1bp
14	LG05	23716394	23716394	Pokor14452	VRN1	SNP
15	LG08	12414925	12414925	Pokor19962	PIL1	SNP
16	LG09	10856304	10856304	Pokor21575	FAD5	INDEL-insertion:2bp
17	LG02	17666221	17666221	Pokor06127	WAX2	SNP
18	LG07	9418849	9418849	Pokor17516	TT7	SNP
19	LG05	7324376	7324376	Pokor13059	EMB2656	INDEL-insertion:10bp
