# Supplementary material for: Genomic insights into local adaptation and future climate-induced vulnerability of a keystone forest tree in East Asia
Source: Nat Commun. 2022 Nov 1;13:6541. doi: 10.1038/s41467-022-34206-8 (PMC9626627; doi:10.1038/s41467-022-34206-8)
Supplement: Supplementary file 8 — Source Data [file 41467_2022_34206_MOESM8_ESM.zip › Source data/supplementary_figures/gene_structure&frequencies/frequencies/9_upstream-variant_LG14_12620179_SNP_ATG18B_T_C_9.txt]

0.944444 0.055556
1 0
0.95 0.05
1 0
0.7 0.3
1 0
1 0
0.95 0.05
0.9 0.1
1 0
0.666667 0.333333
1 0
0.95 0.05
1 0
0.888889 0.111111
0.95 0.05
1 0
0.5 0.5
0.333333 0.666667
0.05 0.95
0.3 0.7
0.3 0.7
0.45 0.55
0.5625 0.4375
