# Supplementary material for: Genomic insights into local adaptation and future climate-induced vulnerability of a keystone forest tree in East Asia
Source: Nat Commun. 2022 Nov 1;13:6541. doi: 10.1038/s41467-022-34206-8 (PMC9626627; doi:10.1038/s41467-022-34206-8)
Supplement: Supplementary file 8 — Source Data [file 41467_2022_34206_MOESM8_ESM.zip › Source data/supplementary_figures/gene_structure&frequencies/frequencies/16_intron-variant_LG09_10856304_INDEL_FAD5_A_AT_16.txt]

0.555556 0.444444
0.166667 0.833333
0.3 0.7
0.3 0.7
0.25 0.75
0.95 0.05
1 0
1 0
0.5 0.5
0.55 0.45
0.166667 0.833333
0.166667 0.833333
0.05 0.95
0.55 0.45
0.166667 0.833333
0.3 0.7
0.65 0.35
0 1
0 1
0 1
0 1
0 1
0.15 0.85
0 1
