# Supplementary material for: Genomic insights into local adaptation and future climate-induced vulnerability of a keystone forest tree in East Asia
Source: Nat Commun. 2022 Nov 1;13:6541. doi: 10.1038/s41467-022-34206-8 (PMC9626627; doi:10.1038/s41467-022-34206-8)
Supplement: Supplementary file 8 — Source Data [file 41467_2022_34206_MOESM8_ESM.zip › Source data/supplementary_figures/gene_structure&frequencies/frequencies/11_intron-variant_LG05_4668635_SNP_LSH10_T_G_11.txt]

0.944444 0.055556
1 0
0.95 0.05
0.65 0.35
0.6 0.4
1 0
1 0
0.85 0.15
0.85 0.15
0.85 0.15
0.833333 0.166667
1 0
0.95 0.05
0.8 0.2
0.666667 0.333333
1 0
0.8 0.2
0.222222 0.777778
0.222222 0.777778
0.2 0.8
0.3 0.7
0.25 0.75
0.15 0.85
0.125 0.875
