# Supplementary material for: Genomic insights into local adaptation and future climate-induced vulnerability of a keystone forest tree in East Asia
Source: Nat Commun. 2022 Nov 1;13:6541. doi: 10.1038/s41467-022-34206-8 (PMC9626627; doi:10.1038/s41467-022-34206-8)
Supplement: Supplementary file 8 — Source Data [file 41467_2022_34206_MOESM8_ESM.zip › Source data/supplementary_figures/gene_structure&frequencies/frequencies/1_3'UTR_LG13_1408372_SV_LACS7_T_DEL(128bp)_1.txt]

1 0
1 0
0.7 0.3
0.75 0.25
0.75 0.25
1 0
1 0
0.75 0.25
0.75 0.25
0.75 0.25
0.944444 0.055556
1 0
0.95 0.05
1 0
0.888889 0.111111
0.75 0.25
1 0
0.277778 0.722222
0.277778 0.722222
0.25 0.75
0.1 0.9
0.25 0.75
0.2 0.8
0.125 0.875
