# Supplementary material for: Genomic insights into local adaptation and future climate-induced vulnerability of a keystone forest tree in East Asia
Source: Nat Commun. 2022 Nov 1;13:6541. doi: 10.1038/s41467-022-34206-8 (PMC9626627; doi:10.1038/s41467-022-34206-8)
Supplement: Supplementary file 8 — Source Data [file 41467_2022_34206_MOESM8_ESM.zip › Source data/supplementary_figures/gene_structure&frequencies/frequencies/7_intron-variant_LG08_17128867_SNP_JAC1_C_G_7.txt]

1 0
1 0
1 0
0.95 0.05
0.9 0.1
1 0
1 0
1 0
0.9 0.1
1 0
0.888889 0.111111
1 0
1 0
1 0
1 0
0.9 0.1
0.95 0.05
0.444444 0.555556
0.333333 0.666667
0.5 0.5
0.5 0.5
0.15 0.85
0.45 0.55
0.3125 0.6875
