# Supplementary material for: Genomic insights into local adaptation and future climate-induced vulnerability of a keystone forest tree in East Asia
Source: Nat Commun. 2022 Nov 1;13:6541. doi: 10.1038/s41467-022-34206-8 (PMC9626627; doi:10.1038/s41467-022-34206-8)
Supplement: Supplementary file 8 — Source Data [file 41467_2022_34206_MOESM8_ESM.zip › Source data/supplementary_figures/gene_structure&frequencies/frequencies/18_downstream-varient_LG07_9418849_SNP_TT7_A_G_18.txt]

0.944444 0.055556
0.944444 0.055556
0.8 0.2
0.95 0.05
0.85 0.15
0.95 0.05
0.444444 0.555556
0.35 0.65
0.95 0.05
0.85 0.15
0.833333 0.166667
1 0
1 0
0.8 0.2
0.944444 0.055556
0.95 0.05
0.8 0.2
0.777778 0.222222
0.777778 0.222222
0.95 0.05
0.9 0.1
0.95 0.05
0.65 0.35
0.75 0.25
