# Supplementary material for: Genomic insights into local adaptation and future climate-induced vulnerability of a keystone forest tree in East Asia
Source: Nat Commun. 2022 Nov 1;13:6541. doi: 10.1038/s41467-022-34206-8 (PMC9626627; doi:10.1038/s41467-022-34206-8)
Supplement: Supplementary file 8 — Source Data [file 41467_2022_34206_MOESM8_ESM.zip › Source data/supplementary_figures/gene_structure&frequencies/frequencies/17_intron-variant_LG02_17666221_SNP_WAX2_A_G_17.txt]

0.666667 0.333333
0.555556 0.444444
0.5 0.5
0.2 0.8
0.1 0.9
0.55 0.45
0.722222 0.277778
1 0
0.6 0.4
0.8 0.2
0.111111 0.888889
0.166667 0.833333
0.3 0.7
0.15 0.85
0.222222 0.777778
0.4 0.6
0.35 0.65
0.333333 0.666667
0.222222 0.777778
0.6 0.4
0.4 0.6
0.2 0.8
0.1 0.9
0.0625 0.9375
