# Supplementary material for: Genomic insights into local adaptation and future climate-induced vulnerability of a keystone forest tree in East Asia
Source: Nat Commun. 2022 Nov 1;13:6541. doi: 10.1038/s41467-022-34206-8 (PMC9626627; doi:10.1038/s41467-022-34206-8)
Supplement: Supplementary file 8 — Source Data [file 41467_2022_34206_MOESM8_ESM.zip › Source data/supplementary_figures/gene_structure&frequencies/frequencies/4_upstream-varient_LG14_12629151_INDEL_CIK2_C_INS(2bp)_4.txt]

0.944444 0.055556
1 0
0.95 0.05
1 0
0.6 0.4
1 0
0.944444 0.055556
0.9 0.1
0.9 0.1
1 0
0.722222 0.277778
0.944444 0.055556
0.95 0.05
1 0
0.888889 0.111111
0.95 0.05
1 0
0.555556 0.444444
0.277778 0.722222
0.05 0.95
0.2 0.8
0.25 0.75
0.4 0.6
0.5625 0.4375
