# Supplementary material for: Genomic insights into local adaptation and future climate-induced vulnerability of a keystone forest tree in East Asia
Source: Nat Commun. 2022 Nov 1;13:6541. doi: 10.1038/s41467-022-34206-8 (PMC9626627; doi:10.1038/s41467-022-34206-8)
Supplement: Supplementary file 8 — Source Data [file 41467_2022_34206_MOESM8_ESM.zip › Source data/supplementary_figures/gene_structure&frequencies/frequencies/6_downstream-variant_LG05_3021702_INDEL_AtLpxD2_T_INS(3bp)_6.txt]

0.666667 0.333333
0.555556 0.444444
0.55 0.45
0.9 0.1
0.45 0.55
0.95 0.05
1 0
0.9 0.1
0.75 0.25
0.7 0.3
0.777778 0.222222
0.611111 0.388889
0.9 0.1
0.75 0.25
0.5 0.5
1 0
0.55 0.45
0.222222 0.777778
0.277778 0.722222
0.05 0.95
0.05 0.95
0 1
0.15 0.85
0 1
