# Supplementary material for: Genomic insights into local adaptation and future climate-induced vulnerability of a keystone forest tree in East Asia
Source: Nat Commun. 2022 Nov 1;13:6541. doi: 10.1038/s41467-022-34206-8 (PMC9626627; doi:10.1038/s41467-022-34206-8)
Supplement: Supplementary file 8 — Source Data [file 41467_2022_34206_MOESM8_ESM.zip › Source data/supplementary_figures/gene_structure&frequencies/gene_structure/ATG18B.gff]

LG14	.	gene	12613294	12618788	.	-	.	ID=Pokor29542;Name=Pokor29542;
LG14	.	mRNA	12613294	12618788	.	-	.	ID=Pokor29542.t1;Parent=Pokor29542;Name=Pokor29542.t1;
LG14	.	five_prime_UTR	12618339	12618788	.	-	.	ID=Pokor29542.t1.utr5p1;Parent=Pokor29542.t1;
LG14	.	exon	12618262	12618788	.	-	.	ID=Pokor29542.t1.exon1;Parent=Pokor29542.t1;
LG14	.	CDS	12618262	12618338	.	-	0	ID=Pokor29542.t1.cds1;Parent=Pokor29542.t1;
LG14	.	exon	12618099	12618172	.	-	.	ID=Pokor29542.t1.exon2;Parent=Pokor29542.t1;
LG14	.	CDS	12618099	12618172	.	-	1	ID=Pokor29542.t1.cds2;Parent=Pokor29542.t1;
LG14	.	exon	12617929	12618002	.	-	.	ID=Pokor29542.t1.exon3;Parent=Pokor29542.t1;
LG14	.	CDS	12617929	12618002	.	-	2	ID=Pokor29542.t1.cds3;Parent=Pokor29542.t1;
LG14	.	exon	12617739	12617848	.	-	.	ID=Pokor29542.t1.exon4;Parent=Pokor29542.t1;
LG14	.	CDS	12617739	12617848	.	-	0	ID=Pokor29542.t1.cds4;Parent=Pokor29542.t1;
LG14	.	exon	12617560	12617651	.	-	.	ID=Pokor29542.t1.exon5;Parent=Pokor29542.t1;
LG14	.	CDS	12617560	12617651	.	-	1	ID=Pokor29542.t1.cds5;Parent=Pokor29542.t1;
LG14	.	exon	12617109	12617221	.	-	.	ID=Pokor29542.t1.exon6;Parent=Pokor29542.t1;
LG14	.	CDS	12617109	12617221	.	-	2	ID=Pokor29542.t1.cds6;Parent=Pokor29542.t1;
LG14	.	exon	12616624	12616743	.	-	.	ID=Pokor29542.t1.exon7;Parent=Pokor29542.t1;
LG14	.	CDS	12616624	12616743	.	-	0	ID=Pokor29542.t1.cds7;Parent=Pokor29542.t1;
LG14	.	exon	12615895	12616040	.	-	.	ID=Pokor29542.t1.exon8;Parent=Pokor29542.t1;
LG14	.	CDS	12615895	12616040	.	-	0	ID=Pokor29542.t1.cds8;Parent=Pokor29542.t1;
LG14	.	exon	12614990	12615103	.	-	.	ID=Pokor29542.t1.exon9;Parent=Pokor29542.t1;
LG14	.	CDS	12614990	12615103	.	-	1	ID=Pokor29542.t1.cds9;Parent=Pokor29542.t1;
LG14	.	exon	12614452	12614517	.	-	.	ID=Pokor29542.t1.exon10;Parent=Pokor29542.t1;
LG14	.	CDS	12614452	12614517	.	-	1	ID=Pokor29542.t1.cds10;Parent=Pokor29542.t1;
LG14	.	exon	12613679	12613800	.	-	.	ID=Pokor29542.t1.exon11;Parent=Pokor29542.t1;
LG14	.	CDS	12613679	12613800	.	-	1	ID=Pokor29542.t1.cds11;Parent=Pokor29542.t1;
LG14	.	exon	12613294	12613579	.	-	.	ID=Pokor29542.t1.exon12;Parent=Pokor29542.t1;
LG14	.	CDS	12613551	12613579	.	-	2	ID=Pokor29542.t1.cds12;Parent=Pokor29542.t1;
LG14	.	three_prime_UTR	12613294	12613550	.	-	.	ID=Pokor29542.t1.utr3p1;Parent=Pokor29542.t1;
