# Supplementary material for: Genomic insights into local adaptation and future climate-induced vulnerability of a keystone forest tree in East Asia
Source: Nat Commun. 2022 Nov 1;13:6541. doi: 10.1038/s41467-022-34206-8 (PMC9626627; doi:10.1038/s41467-022-34206-8)
Supplement: Supplementary file 8 — Source Data [file 41467_2022_34206_MOESM8_ESM.zip › Source data/supplementary_figures/gene_structure&frequencies/gene_structure/LACS7.gff]

chr13	.	gene	1399758	1408830	.	+	.	ID=Pokor27401;Name=Pokor27401;
chr13	.	mRNA	1399758	1408830	.	+	.	ID=Pokor27401.t1;Parent=Pokor27401;Name=Pokor27401.t1;
chr13	.	five_prime_UTR	1399758	1399966	.	+	.	ID=Pokor27401.t1.utr5p1;Parent=Pokor27401.t1;
chr13	.	exon	1399758	1400084	.	+	.	ID=Pokor27401.t1.exon1;Parent=Pokor27401.t1;
chr13	.	CDS	1399967	1400084	.	+	0	ID=Pokor27401.t1.cds1;Parent=Pokor27401.t1;
chr13	.	exon	1400428	1400488	.	+	.	ID=Pokor27401.t1.exon2;Parent=Pokor27401.t1;
chr13	.	CDS	1400428	1400488	.	+	2	ID=Pokor27401.t1.cds2;Parent=Pokor27401.t1;
chr13	.	exon	1400632	1400709	.	+	.	ID=Pokor27401.t1.exon3;Parent=Pokor27401.t1;
chr13	.	CDS	1400632	1400709	.	+	1	ID=Pokor27401.t1.cds3;Parent=Pokor27401.t1;
chr13	.	exon	1400861	1400932	.	+	.	ID=Pokor27401.t1.exon4;Parent=Pokor27401.t1;
chr13	.	CDS	1400861	1400932	.	+	1	ID=Pokor27401.t1.cds4;Parent=Pokor27401.t1;
chr13	.	exon	1401058	1401139	.	+	.	ID=Pokor27401.t1.exon5;Parent=Pokor27401.t1;
chr13	.	CDS	1401058	1401139	.	+	1	ID=Pokor27401.t1.cds5;Parent=Pokor27401.t1;
chr13	.	exon	1401403	1401508	.	+	.	ID=Pokor27401.t1.exon6;Parent=Pokor27401.t1;
chr13	.	CDS	1401403	1401508	.	+	0	ID=Pokor27401.t1.cds6;Parent=Pokor27401.t1;
chr13	.	exon	1401587	1401663	.	+	.	ID=Pokor27401.t1.exon7;Parent=Pokor27401.t1;
chr13	.	CDS	1401587	1401663	.	+	2	ID=Pokor27401.t1.cds7;Parent=Pokor27401.t1;
chr13	.	exon	1402368	1402412	.	+	.	ID=Pokor27401.t1.exon8;Parent=Pokor27401.t1;
chr13	.	CDS	1402368	1402412	.	+	0	ID=Pokor27401.t1.cds8;Parent=Pokor27401.t1;
chr13	.	exon	1402504	1402590	.	+	.	ID=Pokor27401.t1.exon9;Parent=Pokor27401.t1;
chr13	.	CDS	1402504	1402590	.	+	0	ID=Pokor27401.t1.cds9;Parent=Pokor27401.t1;
chr13	.	exon	1403284	1403373	.	+	.	ID=Pokor27401.t1.exon10;Parent=Pokor27401.t1;
chr13	.	CDS	1403284	1403373	.	+	0	ID=Pokor27401.t1.cds10;Parent=Pokor27401.t1;
chr13	.	exon	1403463	1403542	.	+	.	ID=Pokor27401.t1.exon11;Parent=Pokor27401.t1;
chr13	.	CDS	1403463	1403542	.	+	0	ID=Pokor27401.t1.cds11;Parent=Pokor27401.t1;
chr13	.	exon	1403630	1403723	.	+	.	ID=Pokor27401.t1.exon12;Parent=Pokor27401.t1;
chr13	.	CDS	1403630	1403723	.	+	1	ID=Pokor27401.t1.cds12;Parent=Pokor27401.t1;
chr13	.	exon	1404158	1404246	.	+	.	ID=Pokor27401.t1.exon13;Parent=Pokor27401.t1;
chr13	.	CDS	1404158	1404246	.	+	0	ID=Pokor27401.t1.cds13;Parent=Pokor27401.t1;
chr13	.	exon	1404334	1404422	.	+	.	ID=Pokor27401.t1.exon14;Parent=Pokor27401.t1;
chr13	.	CDS	1404334	1404422	.	+	1	ID=Pokor27401.t1.cds14;Parent=Pokor27401.t1;
chr13	.	exon	1404670	1404799	.	+	.	ID=Pokor27401.t1.exon15;Parent=Pokor27401.t1;
chr13	.	CDS	1404670	1404799	.	+	2	ID=Pokor27401.t1.cds15;Parent=Pokor27401.t1;
chr13	.	exon	1404964	1405082	.	+	.	ID=Pokor27401.t1.exon16;Parent=Pokor27401.t1;
chr13	.	CDS	1404964	1405082	.	+	1	ID=Pokor27401.t1.cds16;Parent=Pokor27401.t1;
chr13	.	exon	1406249	1406372	.	+	.	ID=Pokor27401.t1.exon17;Parent=Pokor27401.t1;
chr13	.	CDS	1406249	1406372	.	+	2	ID=Pokor27401.t1.cds17;Parent=Pokor27401.t1;
chr13	.	exon	1406460	1406546	.	+	.	ID=Pokor27401.t1.exon18;Parent=Pokor27401.t1;
chr13	.	CDS	1406460	1406546	.	+	1	ID=Pokor27401.t1.cds18;Parent=Pokor27401.t1;
chr13	.	exon	1406739	1406842	.	+	.	ID=Pokor27401.t1.exon19;Parent=Pokor27401.t1;
chr13	.	CDS	1406739	1406842	.	+	1	ID=Pokor27401.t1.cds19;Parent=Pokor27401.t1;
chr13	.	exon	1406920	1407005	.	+	.	ID=Pokor27401.t1.exon20;Parent=Pokor27401.t1;
chr13	.	CDS	1406920	1407005	.	+	2	ID=Pokor27401.t1.cds20;Parent=Pokor27401.t1;
chr13	.	exon	1407206	1407292	.	+	.	ID=Pokor27401.t1.exon21;Parent=Pokor27401.t1;
chr13	.	CDS	1407206	1407292	.	+	0	ID=Pokor27401.t1.cds21;Parent=Pokor27401.t1;
chr13	.	exon	1407378	1407464	.	+	.	ID=Pokor27401.t1.exon22;Parent=Pokor27401.t1;
chr13	.	CDS	1407378	1407464	.	+	0	ID=Pokor27401.t1.cds22;Parent=Pokor27401.t1;
chr13	.	exon	1407659	1408830	.	+	.	ID=Pokor27401.t1.exon23;Parent=Pokor27401.t1;
chr13	.	CDS	1407659	1407754	.	+	0	ID=Pokor27401.t1.cds23;Parent=Pokor27401.t1;
chr13	.	three_prime_UTR	1407755	1408830	.	+	.	ID=Pokor27401.t1.utr3p1;Parent=Pokor27401.t1;
