# Supplementary material for: Genomic insights into local adaptation and future climate-induced vulnerability of a keystone forest tree in East Asia
Source: Nat Commun. 2022 Nov 1;13:6541. doi: 10.1038/s41467-022-34206-8 (PMC9626627; doi:10.1038/s41467-022-34206-8)
Supplement: Supplementary file 8 — Source Data [file 41467_2022_34206_MOESM8_ESM.zip › Source data/supplementary_figures/gene_structure&frequencies/gene_structure/HMG1.gff]

LG01	.	gene	1506181	1509607	.	+	.	ID=Pokor00169;Name=Pokor00169;
LG01	.	mRNA	1506181	1509607	.	+	.	ID=Pokor00169.t1;Parent=Pokor00169;Name=Pokor00169.t1;
LG01	.	five_prime_UTR	1506181	1506294	.	+	.	ID=Pokor00169.t1.utr5p1;Parent=Pokor00169.t1;
LG01	.	exon	1506181	1507256	.	+	.	ID=Pokor00169.t1.exon1;Parent=Pokor00169.t1;
LG01	.	CDS	1506295	1507256	.	+	0	ID=Pokor00169.t1.cds1;Parent=Pokor00169.t1;
LG01	.	exon	1507780	1507961	.	+	.	ID=Pokor00169.t1.exon2;Parent=Pokor00169.t1;
LG01	.	CDS	1507780	1507961	.	+	1	ID=Pokor00169.t1.cds2;Parent=Pokor00169.t1;
LG01	.	exon	1508068	1508414	.	+	.	ID=Pokor00169.t1.exon3;Parent=Pokor00169.t1;
LG01	.	CDS	1508068	1508414	.	+	2	ID=Pokor00169.t1.cds3;Parent=Pokor00169.t1;
LG01	.	exon	1508778	1509607	.	+	.	ID=Pokor00169.t1.exon4;Parent=Pokor00169.t1;
LG01	.	CDS	1508778	1509020	.	+	0	ID=Pokor00169.t1.cds4;Parent=Pokor00169.t1;
LG01	.	three_prime_UTR	1509021	1509607	.	+	.	ID=Pokor00169.t1.utr3p1;Parent=Pokor00169.t1;
