# Supplementary material for: Genomic insights into local adaptation and future climate-induced vulnerability of a keystone forest tree in East Asia
Source: Nat Commun. 2022 Nov 1;13:6541. doi: 10.1038/s41467-022-34206-8 (PMC9626627; doi:10.1038/s41467-022-34206-8)
Supplement: Supplementary file 8 — Source Data [file 41467_2022_34206_MOESM8_ESM.zip › Source data/supplementary_figures/gene_structure&frequencies/gene_structure/FAD5.gff]

LG09	EVM	gene	10844463	10861757	.	-	.	ID=Pokor21575;Name=Pokor21575;
LG09	EVM	mRNA	10844463	10861757	.	-	.	ID=Pokor21575.t1;Parent=Pokor21575;Name=Pokor21575.t1;
LG09	EVM	exon	10861185	10861757	.	-	.	ID=Pokor21575.t1.exon1;Parent=Pokor21575.t1;
LG09	EVM	CDS	10861185	10861757	.	-	0	ID=Pokor21575.t1.cds1;Parent=Pokor21575.t1;
LG09	EVM	exon	10845461	10845601	.	-	.	ID=Pokor21575.t1.exon2;Parent=Pokor21575.t1;
LG09	EVM	CDS	10845461	10845601	.	-	0	ID=Pokor21575.t1.cds2;Parent=Pokor21575.t1;
LG09	EVM	exon	10845210	10845350	.	-	.	ID=Pokor21575.t1.exon3;Parent=Pokor21575.t1;
LG09	EVM	CDS	10845210	10845350	.	-	0	ID=Pokor21575.t1.cds3;Parent=Pokor21575.t1;
LG09	EVM	exon	10844739	10844845	.	-	.	ID=Pokor21575.t1.exon4;Parent=Pokor21575.t1;
LG09	EVM	CDS	10844739	10844845	.	-	0	ID=Pokor21575.t1.cds4;Parent=Pokor21575.t1;
LG09	EVM	exon	10844463	10844661	.	-	.	ID=Pokor21575.t1.exon5;Parent=Pokor21575.t1;
LG09	EVM	CDS	10844463	10844661	.	-	2	ID=Pokor21575.t1.cds5;Parent=Pokor21575.t1;
