# Supplementary material for: Genomic insights into local adaptation and future climate-induced vulnerability of a keystone forest tree in East Asia
Source: Nat Commun. 2022 Nov 1;13:6541. doi: 10.1038/s41467-022-34206-8 (PMC9626627; doi:10.1038/s41467-022-34206-8)
Supplement: Supplementary file 8 — Source Data [file 41467_2022_34206_MOESM8_ESM.zip › Source data/supplementary_figures/gene_structure&frequencies/gene_structure/ASMT1.gff]

chr13	.	gene	13596425	13763683	.	-	.	ID=Pokor28275;Name=Pokor28275;
chr13	.	mRNA	13596425	13763631	.	-	.	ID=Pokor28275.t2;Parent=Pokor28275;Name=Pokor28275.t2;
chr13	.	exon	13762861	13763631	.	-	.	ID=Pokor28275.t2.exon1;Parent=Pokor28275.t2;
chr13	.	CDS	13762861	13763631	.	-	0	ID=Pokor28275.t2.cds1;Parent=Pokor28275.t2;
chr13	.	exon	13596425	13596963	.	-	.	ID=Pokor28275.t2.exon2;Parent=Pokor28275.t2;
chr13	.	CDS	13596655	13596963	.	-	0	ID=Pokor28275.t2.cds2;Parent=Pokor28275.t2;
chr13	.	three_prime_UTR	13596425	13596654	.	-	.	ID=Pokor28275.t2.utr3p1;Parent=Pokor28275.t2;
