# Supplementary material for: Genomic insights into local adaptation and future climate-induced vulnerability of a keystone forest tree in East Asia
Source: Nat Commun. 2022 Nov 1;13:6541. doi: 10.1038/s41467-022-34206-8 (PMC9626627; doi:10.1038/s41467-022-34206-8)
Supplement: Supplementary file 8 — Source Data [file 41467_2022_34206_MOESM8_ESM.zip › Source data/supplementary_figures/gene_structure&frequencies/gene_structure/BMY4.gff]

chr4	.	gene	13390916	13396841	.	+	.	ID=Pokor10689;Name=Pokor10689;
chr4	.	mRNA	13390916	13396841	.	+	.	ID=Pokor10689.t2;Parent=Pokor10689;Name=Pokor10689.t2;
chr4	.	exon	13390916	13391359	.	+	.	ID=Pokor10689.t2.exon1;Parent=Pokor10689.t2;
chr4	.	CDS	13390916	13391359	.	+	0	ID=Pokor10689.t2.cds1;Parent=Pokor10689.t2;
chr4	.	exon	13391568	13391858	.	+	.	ID=Pokor10689.t2.exon2;Parent=Pokor10689.t2;
chr4	.	CDS	13391568	13391858	.	+	0	ID=Pokor10689.t2.cds2;Parent=Pokor10689.t2;
chr4	.	exon	13392213	13392296	.	+	.	ID=Pokor10689.t2.exon3;Parent=Pokor10689.t2;
chr4	.	CDS	13392213	13392296	.	+	0	ID=Pokor10689.t2.cds3;Parent=Pokor10689.t2;
chr4	.	exon	13392504	13392707	.	+	.	ID=Pokor10689.t2.exon4;Parent=Pokor10689.t2;
chr4	.	CDS	13392504	13392707	.	+	0	ID=Pokor10689.t2.cds4;Parent=Pokor10689.t2;
chr4	.	exon	13393615	13393809	.	+	.	ID=Pokor10689.t2.exon5;Parent=Pokor10689.t2;
chr4	.	CDS	13393615	13393809	.	+	0	ID=Pokor10689.t2.cds5;Parent=Pokor10689.t2;
chr4	.	exon	13394201	13394365	.	+	.	ID=Pokor10689.t2.exon6;Parent=Pokor10689.t2;
chr4	.	CDS	13394201	13394365	.	+	0	ID=Pokor10689.t2.cds6;Parent=Pokor10689.t2;
chr4	.	exon	13394993	13395253	.	+	.	ID=Pokor10689.t2.exon7;Parent=Pokor10689.t2;
chr4	.	CDS	13394993	13395253	.	+	0	ID=Pokor10689.t2.cds7;Parent=Pokor10689.t2;
chr4	.	exon	13395490	13395708	.	+	.	ID=Pokor10689.t2.exon8;Parent=Pokor10689.t2;
chr4	.	CDS	13395490	13395708	.	+	0	ID=Pokor10689.t2.cds8;Parent=Pokor10689.t2;
chr4	.	exon	13395895	13396114	.	+	.	ID=Pokor10689.t2.exon9;Parent=Pokor10689.t2;
chr4	.	CDS	13395895	13396114	.	+	0	ID=Pokor10689.t2.cds9;Parent=Pokor10689.t2;
chr4	.	exon	13396293	13396841	.	+	.	ID=Pokor10689.t2.exon10;Parent=Pokor10689.t2;
chr4	.	CDS	13396293	13396300	.	+	2	ID=Pokor10689.t2.cds10;Parent=Pokor10689.t2;
chr4	.	three_prime_UTR	13396301	13396841	.	+	.	ID=Pokor10689.t2.utr3p1;Parent=Pokor10689.t2;
