# Supplementary material for: Genomic insights into local adaptation and future climate-induced vulnerability of a keystone forest tree in East Asia
Source: Nat Commun. 2022 Nov 1;13:6541. doi: 10.1038/s41467-022-34206-8 (PMC9626627; doi:10.1038/s41467-022-34206-8)
Supplement: Supplementary file 8 — Source Data [file 41467_2022_34206_MOESM8_ESM.zip › Source data/supplementary_figures/gene_structure&frequencies/gene_structure/AtLpxD2.gff]

LG05	.	gene	3021834	3025350	.	-	.	ID=Pokor12637;Name=Pokor12637;
LG05	.	mRNA	3022219	3025350	.	-	.	ID=Pokor12637.t1;Parent=Pokor12637;Name=Pokor12637.t1;
LG05	.	five_prime_UTR	3025085	3025350	.	-	.	ID=Pokor12637.t1.utr5p1;Parent=Pokor12637.t1;
LG05	.	exon	3024979	3025350	.	-	.	ID=Pokor12637.t1.exon1;Parent=Pokor12637.t1;
LG05	.	CDS	3024979	3025084	.	-	0	ID=Pokor12637.t1.cds1;Parent=Pokor12637.t1;
LG05	.	exon	3024662	3024842	.	-	.	ID=Pokor12637.t1.exon2;Parent=Pokor12637.t1;
LG05	.	CDS	3024662	3024842	.	-	2	ID=Pokor12637.t1.cds2;Parent=Pokor12637.t1;
LG05	.	exon	3024481	3024530	.	-	.	ID=Pokor12637.t1.exon3;Parent=Pokor12637.t1;
LG05	.	CDS	3024481	3024530	.	-	1	ID=Pokor12637.t1.cds3;Parent=Pokor12637.t1;
LG05	.	exon	3024072	3024121	.	-	.	ID=Pokor12637.t1.exon4;Parent=Pokor12637.t1;
LG05	.	CDS	3024072	3024121	.	-	2	ID=Pokor12637.t1.cds4;Parent=Pokor12637.t1;
LG05	.	exon	3023654	3023718	.	-	.	ID=Pokor12637.t1.exon5;Parent=Pokor12637.t1;
LG05	.	CDS	3023654	3023718	.	-	0	ID=Pokor12637.t1.cds5;Parent=Pokor12637.t1;
LG05	.	exon	3023479	3023530	.	-	.	ID=Pokor12637.t1.exon6;Parent=Pokor12637.t1;
LG05	.	CDS	3023479	3023530	.	-	1	ID=Pokor12637.t1.cds6;Parent=Pokor12637.t1;
LG05	.	exon	3023326	3023396	.	-	.	ID=Pokor12637.t1.exon7;Parent=Pokor12637.t1;
LG05	.	CDS	3023326	3023396	.	-	0	ID=Pokor12637.t1.cds7;Parent=Pokor12637.t1;
LG05	.	exon	3023130	3023196	.	-	.	ID=Pokor12637.t1.exon8;Parent=Pokor12637.t1;
LG05	.	CDS	3023130	3023196	.	-	1	ID=Pokor12637.t1.cds8;Parent=Pokor12637.t1;
LG05	.	exon	3022651	3022722	.	-	.	ID=Pokor12637.t1.exon9;Parent=Pokor12637.t1;
LG05	.	CDS	3022651	3022722	.	-	0	ID=Pokor12637.t1.cds9;Parent=Pokor12637.t1;
LG05	.	exon	3022219	3022526	.	-	.	ID=Pokor12637.t1.exon10;Parent=Pokor12637.t1;
LG05	.	CDS	3022458	3022526	.	-	0	ID=Pokor12637.t1.cds10;Parent=Pokor12637.t1;
LG05	.	three_prime_UTR	3022219	3022457	.	-	.	ID=Pokor12637.t1.utr3p1;Parent=Pokor12637.t1;
