# Supplementary material for: Genomic insights into local adaptation and future climate-induced vulnerability of a keystone forest tree in East Asia
Source: Nat Commun. 2022 Nov 1;13:6541. doi: 10.1038/s41467-022-34206-8 (PMC9626627; doi:10.1038/s41467-022-34206-8)
Supplement: Supplementary file 8 — Source Data [file 41467_2022_34206_MOESM8_ESM.zip › Source data/supplementary_figures/gene_structure&frequencies/gene_structure/WAX2.gff]

LG02	.	gene	17665519	17673055	.	-	.	ID=Pokor06127;Name=Pokor06127;
LG02	.	mRNA	17665519	17673055	.	-	.	ID=Pokor06127.t1;Parent=Pokor06127;Name=Pokor06127.t1;
LG02	.	five_prime_UTR	17672664	17673055	.	-	.	ID=Pokor06127.t1.utr5p1;Parent=Pokor06127.t1;
LG02	.	exon	17672613	17673055	.	-	.	ID=Pokor06127.t1.exon1;Parent=Pokor06127.t1;
LG02	.	CDS	17672613	17672663	.	-	0	ID=Pokor06127.t1.cds1;Parent=Pokor06127.t1;
LG02	.	exon	17672257	17672477	.	-	.	ID=Pokor06127.t1.exon2;Parent=Pokor06127.t1;
LG02	.	CDS	17672257	17672477	.	-	0	ID=Pokor06127.t1.cds2;Parent=Pokor06127.t1;
LG02	.	exon	17671898	17672133	.	-	.	ID=Pokor06127.t1.exon3;Parent=Pokor06127.t1;
LG02	.	CDS	17671898	17672133	.	-	1	ID=Pokor06127.t1.cds3;Parent=Pokor06127.t1;
LG02	.	exon	17671569	17671788	.	-	.	ID=Pokor06127.t1.exon4;Parent=Pokor06127.t1;
LG02	.	CDS	17671569	17671788	.	-	2	ID=Pokor06127.t1.cds4;Parent=Pokor06127.t1;
LG02	.	exon	17670032	17670159	.	-	.	ID=Pokor06127.t1.exon5;Parent=Pokor06127.t1;
LG02	.	CDS	17670032	17670159	.	-	1	ID=Pokor06127.t1.cds5;Parent=Pokor06127.t1;
LG02	.	exon	17669293	17669552	.	-	.	ID=Pokor06127.t1.exon6;Parent=Pokor06127.t1;
LG02	.	CDS	17669293	17669552	.	-	2	ID=Pokor06127.t1.cds6;Parent=Pokor06127.t1;
LG02	.	exon	17669077	17669184	.	-	.	ID=Pokor06127.t1.exon7;Parent=Pokor06127.t1;
LG02	.	CDS	17669077	17669184	.	-	0	ID=Pokor06127.t1.cds7;Parent=Pokor06127.t1;
LG02	.	exon	17668208	17668414	.	-	.	ID=Pokor06127.t1.exon8;Parent=Pokor06127.t1;
LG02	.	CDS	17668208	17668414	.	-	0	ID=Pokor06127.t1.cds8;Parent=Pokor06127.t1;
LG02	.	exon	17667876	17667986	.	-	.	ID=Pokor06127.t1.exon9;Parent=Pokor06127.t1;
LG02	.	CDS	17667876	17667986	.	-	0	ID=Pokor06127.t1.cds9;Parent=Pokor06127.t1;
LG02	.	exon	17666729	17666902	.	-	.	ID=Pokor06127.t1.exon10;Parent=Pokor06127.t1;
LG02	.	CDS	17666729	17666902	.	-	0	ID=Pokor06127.t1.cds10;Parent=Pokor06127.t1;
LG02	.	exon	17665519	17665978	.	-	.	ID=Pokor06127.t1.exon11;Parent=Pokor06127.t1;
LG02	.	CDS	17665793	17665978	.	-	0	ID=Pokor06127.t1.cds11;Parent=Pokor06127.t1;
LG02	.	three_prime_UTR	17665519	17665792	.	-	.	ID=Pokor06127.t1.utr3p1;Parent=Pokor06127.t1;
