# Supplementary material for: Genomic insights into local adaptation and future climate-induced vulnerability of a keystone forest tree in East Asia
Source: Nat Commun. 2022 Nov 1;13:6541. doi: 10.1038/s41467-022-34206-8 (PMC9626627; doi:10.1038/s41467-022-34206-8)
Supplement: Supplementary file 8 — Source Data [file 41467_2022_34206_MOESM8_ESM.zip › Source data/supplementary_figures/gene_structure&frequencies/gene_structure/PIL1.gff]

chr8	EVM	gene	12414090	12416926	.	+	.	ID=Pokor19962;Name=Pokor19962;
chr8	EVM	mRNA	12414090	12416926	.	+	.	ID=Pokor19962.t1;Parent=Pokor19962;Name=Pokor19962.t1;
chr8	EVM	exon	12414090	12414165	.	+	.	ID=Pokor19962.t1.exon1;Parent=Pokor19962.t1;
chr8	EVM	CDS	12414090	12414165	.	+	0	ID=Pokor19962.t1.cds1;Parent=Pokor19962.t1;
chr8	EVM	exon	12414702	12414747	.	+	.	ID=Pokor19962.t1.exon2;Parent=Pokor19962.t1;
chr8	EVM	CDS	12414702	12414747	.	+	1	ID=Pokor19962.t1.cds2;Parent=Pokor19962.t1;
chr8	EVM	exon	12414844	12415924	.	+	.	ID=Pokor19962.t1.exon3;Parent=Pokor19962.t1;
chr8	EVM	CDS	12414844	12415924	.	+	2	ID=Pokor19962.t1.cds3;Parent=Pokor19962.t1;
chr8	EVM	exon	12416012	12416101	.	+	.	ID=Pokor19962.t1.exon4;Parent=Pokor19962.t1;
chr8	EVM	CDS	12416012	12416101	.	+	0	ID=Pokor19962.t1.cds4;Parent=Pokor19962.t1;
chr8	EVM	exon	12416198	12416263	.	+	.	ID=Pokor19962.t1.exon5;Parent=Pokor19962.t1;
chr8	EVM	CDS	12416198	12416263	.	+	0	ID=Pokor19962.t1.cds5;Parent=Pokor19962.t1;
chr8	EVM	exon	12416370	12416435	.	+	.	ID=Pokor19962.t1.exon6;Parent=Pokor19962.t1;
chr8	EVM	CDS	12416370	12416435	.	+	0	ID=Pokor19962.t1.cds6;Parent=Pokor19962.t1;
chr8	EVM	exon	12416546	12416926	.	+	.	ID=Pokor19962.t1.exon7;Parent=Pokor19962.t1;
chr8	EVM	CDS	12416546	12416926	.	+	0	ID=Pokor19962.t1.cds7;Parent=Pokor19962.t1;
