# Supplementary material for: Genomic insights into local adaptation and future climate-induced vulnerability of a keystone forest tree in East Asia
Source: Nat Commun. 2022 Nov 1;13:6541. doi: 10.1038/s41467-022-34206-8 (PMC9626627; doi:10.1038/s41467-022-34206-8)
Supplement: Supplementary file 8 — Source Data [file 41467_2022_34206_MOESM8_ESM.zip › Source data/supplementary_figures/gene_structure&frequencies/gene_structure/GBSS1.gff]

chr9	.	gene	10878550	10882273	.	+	.	ID=Pokor21577;Name=Pokor21577;
chr9	.	mRNA	10878550	10882273	.	+	.	ID=Pokor21577.t1;Parent=Pokor21577;Name=Pokor21577.t1;
chr9	.	exon	10878550	10878981	.	+	.	ID=Pokor21577.t1.exon1;Parent=Pokor21577.t1;
chr9	.	CDS	10878550	10878981	.	+	0	ID=Pokor21577.t1.cds1;Parent=Pokor21577.t1;
chr9	.	exon	10879078	10879158	.	+	.	ID=Pokor21577.t1.exon2;Parent=Pokor21577.t1;
chr9	.	CDS	10879078	10879158	.	+	0	ID=Pokor21577.t1.cds2;Parent=Pokor21577.t1;
chr9	.	exon	10879290	10879388	.	+	.	ID=Pokor21577.t1.exon3;Parent=Pokor21577.t1;
chr9	.	CDS	10879290	10879388	.	+	0	ID=Pokor21577.t1.cds3;Parent=Pokor21577.t1;
chr9	.	exon	10879522	10879611	.	+	.	ID=Pokor21577.t1.exon4;Parent=Pokor21577.t1;
chr9	.	CDS	10879522	10879611	.	+	0	ID=Pokor21577.t1.cds4;Parent=Pokor21577.t1;
chr9	.	exon	10880144	10880207	.	+	.	ID=Pokor21577.t1.exon5;Parent=Pokor21577.t1;
chr9	.	CDS	10880144	10880207	.	+	0	ID=Pokor21577.t1.cds5;Parent=Pokor21577.t1;
chr9	.	exon	10880292	10880392	.	+	.	ID=Pokor21577.t1.exon6;Parent=Pokor21577.t1;
chr9	.	CDS	10880292	10880392	.	+	2	ID=Pokor21577.t1.cds6;Parent=Pokor21577.t1;
chr9	.	exon	10880492	10880601	.	+	.	ID=Pokor21577.t1.exon7;Parent=Pokor21577.t1;
chr9	.	CDS	10880492	10880601	.	+	0	ID=Pokor21577.t1.cds7;Parent=Pokor21577.t1;
chr9	.	exon	10880712	10880955	.	+	.	ID=Pokor21577.t1.exon8;Parent=Pokor21577.t1;
chr9	.	CDS	10880712	10880955	.	+	1	ID=Pokor21577.t1.cds8;Parent=Pokor21577.t1;
chr9	.	exon	10881041	10881217	.	+	.	ID=Pokor21577.t1.exon9;Parent=Pokor21577.t1;
chr9	.	CDS	10881041	10881217	.	+	0	ID=Pokor21577.t1.cds9;Parent=Pokor21577.t1;
chr9	.	exon	10881313	10881504	.	+	.	ID=Pokor21577.t1.exon10;Parent=Pokor21577.t1;
chr9	.	CDS	10881313	10881504	.	+	0	ID=Pokor21577.t1.cds10;Parent=Pokor21577.t1;
chr9	.	exon	10881647	10881733	.	+	.	ID=Pokor21577.t1.exon11;Parent=Pokor21577.t1;
chr9	.	CDS	10881647	10881733	.	+	0	ID=Pokor21577.t1.cds11;Parent=Pokor21577.t1;
chr9	.	exon	10881811	10881939	.	+	.	ID=Pokor21577.t1.exon12;Parent=Pokor21577.t1;
chr9	.	CDS	10881811	10881939	.	+	0	ID=Pokor21577.t1.cds12;Parent=Pokor21577.t1;
chr9	.	exon	10882041	10882273	.	+	.	ID=Pokor21577.t1.exon13;Parent=Pokor21577.t1;
chr9	.	CDS	10882041	10882157	.	+	0	ID=Pokor21577.t1.cds13;Parent=Pokor21577.t1;
chr9	.	three_prime_UTR	10882158	10882273	.	+	.	ID=Pokor21577.t1.utr3p1;Parent=Pokor21577.t1;
