# Supplementary material for: Genomic insights into local adaptation and future climate-induced vulnerability of a keystone forest tree in East Asia
Source: Nat Commun. 2022 Nov 1;13:6541. doi: 10.1038/s41467-022-34206-8 (PMC9626627; doi:10.1038/s41467-022-34206-8)
Supplement: Supplementary file 8 — Source Data [file 41467_2022_34206_MOESM8_ESM.zip › Source data/supplementary_figures/gene_structure&frequencies/gene_structure/TT7.gff]

chr7	.	gene	9420661	9422711	.	-	.	ID=Pokor17516;Name=Pokor17516;
chr7	.	mRNA	9420661	9422711	.	-	.	ID=Pokor17516.t1;Parent=Pokor17516;Name=Pokor17516.t1;
chr7	.	exon	9421812	9422711	.	-	.	ID=Pokor17516.t1.exon1;Parent=Pokor17516.t1;
chr7	.	CDS	9421812	9422711	.	-	0	ID=Pokor17516.t1.cds1;Parent=Pokor17516.t1;
chr7	.	exon	9420661	9421702	.	-	.	ID=Pokor17516.t1.exon2;Parent=Pokor17516.t1;
chr7	.	CDS	9421073	9421702	.	-	0	ID=Pokor17516.t1.cds2;Parent=Pokor17516.t1;
chr7	.	three_prime_UTR	9420661	9421072	.	-	.	ID=Pokor17516.t1.utr3p1;Parent=Pokor17516.t1;
