# Supplementary material for: Genomic insights into local adaptation and future climate-induced vulnerability of a keystone forest tree in East Asia
Source: Nat Commun. 2022 Nov 1;13:6541. doi: 10.1038/s41467-022-34206-8 (PMC9626627; doi:10.1038/s41467-022-34206-8)
Supplement: Supplementary file 8 — Source Data [file 41467_2022_34206_MOESM8_ESM.zip › Source data/supplementary_figures/gene_structure&frequencies/gene_structure/JR3.gff]

chr7	EVM	gene	5656818	5663314	.	+	.	ID=Pokor17289;Name=Pokor17289;
chr7	EVM	mRNA	5656818	5663314	.	+	.	ID=Pokor17289.t1;Parent=Pokor17289;Name=Pokor17289.t1;
chr7	EVM	exon	5656818	5657156	.	+	.	ID=Pokor17289.t1.exon1;Parent=Pokor17289.t1;
chr7	EVM	CDS	5656818	5657156	.	+	0	ID=Pokor17289.t1.cds1;Parent=Pokor17289.t1;
chr7	EVM	exon	5657662	5657787	.	+	.	ID=Pokor17289.t1.exon2;Parent=Pokor17289.t1;
chr7	EVM	CDS	5657662	5657787	.	+	0	ID=Pokor17289.t1.cds2;Parent=Pokor17289.t1;
chr7	EVM	exon	5661461	5661775	.	+	.	ID=Pokor17289.t1.exon3;Parent=Pokor17289.t1;
chr7	EVM	CDS	5661461	5661775	.	+	0	ID=Pokor17289.t1.cds3;Parent=Pokor17289.t1;
chr7	EVM	exon	5662497	5662625	.	+	.	ID=Pokor17289.t1.exon4;Parent=Pokor17289.t1;
chr7	EVM	CDS	5662497	5662625	.	+	0	ID=Pokor17289.t1.cds4;Parent=Pokor17289.t1;
chr7	EVM	exon	5662907	5663314	.	+	.	ID=Pokor17289.t1.exon5;Parent=Pokor17289.t1;
chr7	EVM	CDS	5662907	5663314	.	+	0	ID=Pokor17289.t1.cds5;Parent=Pokor17289.t1;
