# Supplementary material for: Genomic insights into local adaptation and future climate-induced vulnerability of a keystone forest tree in East Asia
Source: Nat Commun. 2022 Nov 1;13:6541. doi: 10.1038/s41467-022-34206-8 (PMC9626627; doi:10.1038/s41467-022-34206-8)
Supplement: Supplementary file 8 — Source Data [file 41467_2022_34206_MOESM8_ESM.zip › Source data/supplementary_figures/gene_structure&frequencies/gene_structure/JAC1.gff]

LG08	.	gene	17125314	17129798	.	+	.	ID=Pokor20564;Name=Pokor20564;
LG08	.	mRNA	17125314	17129798	.	+	.	ID=Pokor20564.t1;Parent=Pokor20564;Name=Pokor20564.t1;
LG08	.	five_prime_UTR	17125314	17125689	.	+	.	ID=Pokor20564.t1.utr5p1;Parent=Pokor20564.t1;
LG08	.	exon	17125314	17126168	.	+	.	ID=Pokor20564.t1.exon1;Parent=Pokor20564.t1;
LG08	.	CDS	17125690	17126168	.	+	0	ID=Pokor20564.t1.cds1;Parent=Pokor20564.t1;
LG08	.	exon	17126476	17127245	.	+	.	ID=Pokor20564.t1.exon2;Parent=Pokor20564.t1;
LG08	.	CDS	17126476	17127245	.	+	1	ID=Pokor20564.t1.cds2;Parent=Pokor20564.t1;
LG08	.	exon	17127324	17127721	.	+	.	ID=Pokor20564.t1.exon3;Parent=Pokor20564.t1;
LG08	.	CDS	17127324	17127721	.	+	2	ID=Pokor20564.t1.cds3;Parent=Pokor20564.t1;
LG08	.	exon	17127825	17127936	.	+	.	ID=Pokor20564.t1.exon4;Parent=Pokor20564.t1;
LG08	.	CDS	17127825	17127936	.	+	0	ID=Pokor20564.t1.cds4;Parent=Pokor20564.t1;
LG08	.	exon	17128246	17128304	.	+	.	ID=Pokor20564.t1.exon5;Parent=Pokor20564.t1;
LG08	.	CDS	17128246	17128304	.	+	2	ID=Pokor20564.t1.cds5;Parent=Pokor20564.t1;
LG08	.	exon	17128423	17128488	.	+	.	ID=Pokor20564.t1.exon6;Parent=Pokor20564.t1;
LG08	.	CDS	17128423	17128488	.	+	0	ID=Pokor20564.t1.cds6;Parent=Pokor20564.t1;
LG08	.	exon	17128570	17128647	.	+	.	ID=Pokor20564.t1.exon7;Parent=Pokor20564.t1;
LG08	.	CDS	17128570	17128647	.	+	0	ID=Pokor20564.t1.cds7;Parent=Pokor20564.t1;
LG08	.	exon	17129124	17129300	.	+	.	ID=Pokor20564.t1.exon8;Parent=Pokor20564.t1;
LG08	.	CDS	17129124	17129300	.	+	0	ID=Pokor20564.t1.cds8;Parent=Pokor20564.t1;
LG08	.	exon	17129397	17129798	.	+	.	ID=Pokor20564.t1.exon9;Parent=Pokor20564.t1;
LG08	.	CDS	17129397	17129435	.	+	0	ID=Pokor20564.t1.cds9;Parent=Pokor20564.t1;
LG08	.	three_prime_UTR	17129436	17129798	.	+	.	ID=Pokor20564.t1.utr3p1;Parent=Pokor20564.t1;
