# Supplementary material for: Genomic insights into local adaptation and future climate-induced vulnerability of a keystone forest tree in East Asia
Source: Nat Commun. 2022 Nov 1;13:6541. doi: 10.1038/s41467-022-34206-8 (PMC9626627; doi:10.1038/s41467-022-34206-8)
Supplement: Supplementary file 8 — Source Data [file 41467_2022_34206_MOESM8_ESM.zip › Source data/supplementary_figures/gene_structure&frequencies/gene_structure/TOC64-V.gff]

chr1	.	gene	30463005	30472314	.	+	.	ID=Pokor02467;Name=Pokor02467;
chr1	.	mRNA	30463005	30472314	.	+	.	ID=Pokor02467.t1;Parent=Pokor02467;Name=Pokor02467.t1;
chr1	.	five_prime_UTR	30463005	30463088	.	+	.	ID=Pokor02467.t1.utr5p1;Parent=Pokor02467.t1;
chr1	.	exon	30463005	30463318	.	+	.	ID=Pokor02467.t1.exon1;Parent=Pokor02467.t1;
chr1	.	CDS	30463089	30463318	.	+	0	ID=Pokor02467.t1.cds1;Parent=Pokor02467.t1;
chr1	.	exon	30463419	30463571	.	+	.	ID=Pokor02467.t1.exon2;Parent=Pokor02467.t1;
chr1	.	CDS	30463419	30463571	.	+	1	ID=Pokor02467.t1.cds2;Parent=Pokor02467.t1;
chr1	.	exon	30463667	30463791	.	+	.	ID=Pokor02467.t1.exon3;Parent=Pokor02467.t1;
chr1	.	CDS	30463667	30463791	.	+	1	ID=Pokor02467.t1.cds3;Parent=Pokor02467.t1;
chr1	.	exon	30464282	30464407	.	+	.	ID=Pokor02467.t1.exon4;Parent=Pokor02467.t1;
chr1	.	CDS	30464282	30464407	.	+	2	ID=Pokor02467.t1.cds4;Parent=Pokor02467.t1;
chr1	.	exon	30464901	30465083	.	+	.	ID=Pokor02467.t1.exon5;Parent=Pokor02467.t1;
chr1	.	CDS	30464901	30465083	.	+	2	ID=Pokor02467.t1.cds5;Parent=Pokor02467.t1;
chr1	.	exon	30465230	30465374	.	+	.	ID=Pokor02467.t1.exon6;Parent=Pokor02467.t1;
chr1	.	CDS	30465230	30465374	.	+	2	ID=Pokor02467.t1.cds6;Parent=Pokor02467.t1;
chr1	.	exon	30467507	30467675	.	+	.	ID=Pokor02467.t1.exon7;Parent=Pokor02467.t1;
chr1	.	CDS	30467507	30467675	.	+	1	ID=Pokor02467.t1.cds7;Parent=Pokor02467.t1;
chr1	.	exon	30468200	30468334	.	+	.	ID=Pokor02467.t1.exon8;Parent=Pokor02467.t1;
chr1	.	CDS	30468200	30468334	.	+	0	ID=Pokor02467.t1.cds8;Parent=Pokor02467.t1;
chr1	.	exon	30468451	30468651	.	+	.	ID=Pokor02467.t1.exon9;Parent=Pokor02467.t1;
chr1	.	CDS	30468451	30468651	.	+	0	ID=Pokor02467.t1.cds9;Parent=Pokor02467.t1;
chr1	.	exon	30470139	30470266	.	+	.	ID=Pokor02467.t1.exon10;Parent=Pokor02467.t1;
chr1	.	CDS	30470139	30470266	.	+	0	ID=Pokor02467.t1.cds10;Parent=Pokor02467.t1;
chr1	.	exon	30470351	30470402	.	+	.	ID=Pokor02467.t1.exon11;Parent=Pokor02467.t1;
chr1	.	CDS	30470351	30470402	.	+	1	ID=Pokor02467.t1.cds11;Parent=Pokor02467.t1;
chr1	.	exon	30470991	30471055	.	+	.	ID=Pokor02467.t1.exon12;Parent=Pokor02467.t1;
chr1	.	CDS	30470991	30470999	.	+	0	ID=Pokor02467.t1.cds12;Parent=Pokor02467.t1;
chr1	.	exon	30471451	30471520	.	+	.	ID=Pokor02467.t1.exon13;Parent=Pokor02467.t1;
chr1	.	exon	30471810	30472314	.	+	.	ID=Pokor02467.t1.exon14;Parent=Pokor02467.t1;
chr1	.	three_prime_UTR	30471000	30471055	.	+	.	ID=Pokor02467.t1.utr3p1;Parent=Pokor02467.t1;
chr1	.	three_prime_UTR	30471451	30471520	.	+	.	ID=Pokor02467.t1.utr3p2;Parent=Pokor02467.t1;
chr1	.	three_prime_UTR	30471810	30472314	.	+	.	ID=Pokor02467.t1.utr3p3;Parent=Pokor02467.t1;
