# Supplementary material for: Genomic insights into local adaptation and future climate-induced vulnerability of a keystone forest tree in East Asia
Source: Nat Commun. 2022 Nov 1;13:6541. doi: 10.1038/s41467-022-34206-8 (PMC9626627; doi:10.1038/s41467-022-34206-8)
Supplement: Supplementary file 8 — Source Data [file 41467_2022_34206_MOESM8_ESM.zip › Source data/supplementary_figures/gene_structure&frequencies/gene_structure/EMB1507.gff]

LG16	EVM	gene	12302430	12312782	.	-	.	ID=Pokor32219;Name=Pokor32219;
LG16	EVM	mRNA	12302430	12312782	.	-	.	ID=Pokor32219.t1;Parent=Pokor32219;Name=Pokor32219.t1;
LG16	EVM	exon	12312730	12312782	.	-	.	ID=Pokor32219.t1.exon1;Parent=Pokor32219.t1;
LG16	EVM	CDS	12312730	12312782	.	-	0	ID=Pokor32219.t1.cds1;Parent=Pokor32219.t1;
LG16	EVM	exon	12309819	12312636	.	-	.	ID=Pokor32219.t1.exon2;Parent=Pokor32219.t1;
LG16	EVM	CDS	12309819	12312636	.	-	2	ID=Pokor32219.t1.cds2;Parent=Pokor32219.t1;
LG16	EVM	exon	12308498	12308672	.	-	.	ID=Pokor32219.t1.exon3;Parent=Pokor32219.t1;
LG16	EVM	CDS	12308498	12308672	.	-	0	ID=Pokor32219.t1.cds3;Parent=Pokor32219.t1;
LG16	EVM	exon	12306248	12306420	.	-	.	ID=Pokor32219.t1.exon4;Parent=Pokor32219.t1;
LG16	EVM	CDS	12306248	12306420	.	-	1	ID=Pokor32219.t1.cds4;Parent=Pokor32219.t1;
LG16	EVM	exon	12302950	12306133	.	-	.	ID=Pokor32219.t1.exon5;Parent=Pokor32219.t1;
LG16	EVM	CDS	12302950	12306133	.	-	0	ID=Pokor32219.t1.cds5;Parent=Pokor32219.t1;
LG16	EVM	exon	12302704	12302743	.	-	.	ID=Pokor32219.t1.exon6;Parent=Pokor32219.t1;
LG16	EVM	CDS	12302704	12302743	.	-	1	ID=Pokor32219.t1.cds6;Parent=Pokor32219.t1;
LG16	EVM	exon	12302559	12302583	.	-	.	ID=Pokor32219.t1.exon7;Parent=Pokor32219.t1;
LG16	EVM	CDS	12302559	12302583	.	-	2	ID=Pokor32219.t1.cds7;Parent=Pokor32219.t1;
LG16	EVM	exon	12302430	12302450	.	-	.	ID=Pokor32219.t1.exon8;Parent=Pokor32219.t1;
LG16	EVM	CDS	12302430	12302450	.	-	0	ID=Pokor32219.t1.cds8;Parent=Pokor32219.t1;
