# Supplementary material for: Genomic insights into local adaptation and future climate-induced vulnerability of a keystone forest tree in East Asia
Source: Nat Commun. 2022 Nov 1;13:6541. doi: 10.1038/s41467-022-34206-8 (PMC9626627; doi:10.1038/s41467-022-34206-8)
Supplement: Supplementary file 8 — Source Data [file 41467_2022_34206_MOESM8_ESM.zip › Source data/supplementary_figures/gene_structure&frequencies/gene_structure/CIK2.gff]

chr14	.	gene	12622005	12627269	.	-	.	ID=Pokor29543;Name=Pokor29543;
chr14	.	mRNA	12622005	12627269	.	-	.	ID=Pokor29543.t1;Parent=Pokor29543;Name=Pokor29543.t1;
chr14	.	five_prime_UTR	12626763	12627269	.	-	.	ID=Pokor29543.t1.utr5p1;Parent=Pokor29543.t1;
chr14	.	exon	12626645	12627269	.	-	.	ID=Pokor29543.t1.exon1;Parent=Pokor29543.t1;
chr14	.	CDS	12626645	12626762	.	-	0	ID=Pokor29543.t1.cds1;Parent=Pokor29543.t1;
chr14	.	exon	12626406	12626538	.	-	.	ID=Pokor29543.t1.exon2;Parent=Pokor29543.t1;
chr14	.	CDS	12626406	12626538	.	-	2	ID=Pokor29543.t1.cds2;Parent=Pokor29543.t1;
chr14	.	exon	12626219	12626290	.	-	.	ID=Pokor29543.t1.exon3;Parent=Pokor29543.t1;
chr14	.	CDS	12626219	12626290	.	-	1	ID=Pokor29543.t1.cds3;Parent=Pokor29543.t1;
chr14	.	exon	12625666	12625809	.	-	.	ID=Pokor29543.t1.exon4;Parent=Pokor29543.t1;
chr14	.	CDS	12625666	12625809	.	-	1	ID=Pokor29543.t1.cds4;Parent=Pokor29543.t1;
chr14	.	exon	12625274	12625345	.	-	.	ID=Pokor29543.t1.exon5;Parent=Pokor29543.t1;
chr14	.	CDS	12625274	12625345	.	-	1	ID=Pokor29543.t1.cds5;Parent=Pokor29543.t1;
chr14	.	exon	12625047	12625106	.	-	.	ID=Pokor29543.t1.exon6;Parent=Pokor29543.t1;
chr14	.	CDS	12625047	12625106	.	-	1	ID=Pokor29543.t1.cds6;Parent=Pokor29543.t1;
chr14	.	exon	12624844	12624944	.	-	.	ID=Pokor29543.t1.exon7;Parent=Pokor29543.t1;
chr14	.	CDS	12624844	12624944	.	-	1	ID=Pokor29543.t1.cds7;Parent=Pokor29543.t1;
chr14	.	exon	12624628	12624759	.	-	.	ID=Pokor29543.t1.exon8;Parent=Pokor29543.t1;
chr14	.	CDS	12624628	12624759	.	-	2	ID=Pokor29543.t1.cds8;Parent=Pokor29543.t1;
chr14	.	exon	12624189	12624533	.	-	.	ID=Pokor29543.t1.exon9;Parent=Pokor29543.t1;
chr14	.	CDS	12624189	12624533	.	-	2	ID=Pokor29543.t1.cds9;Parent=Pokor29543.t1;
chr14	.	exon	12623062	12623441	.	-	.	ID=Pokor29543.t1.exon10;Parent=Pokor29543.t1;
chr14	.	CDS	12623062	12623441	.	-	2	ID=Pokor29543.t1.cds10;Parent=Pokor29543.t1;
chr14	.	exon	12622005	12622637	.	-	.	ID=Pokor29543.t1.exon11;Parent=Pokor29543.t1;
chr14	.	CDS	12622248	12622637	.	-	0	ID=Pokor29543.t1.cds11;Parent=Pokor29543.t1;
chr14	.	three_prime_UTR	12622005	12622247	.	-	.	ID=Pokor29543.t1.utr3p1;Parent=Pokor29543.t1;
