# Supplementary material for: Genomic insights into local adaptation and future climate-induced vulnerability of a keystone forest tree in East Asia
Source: Nat Commun. 2022 Nov 1;13:6541. doi: 10.1038/s41467-022-34206-8 (PMC9626627; doi:10.1038/s41467-022-34206-8)
Supplement: Supplementary file 8 — Source Data [file 41467_2022_34206_MOESM8_ESM.zip › Source data/supplementary_figures/gene_structure&frequencies/gene_structure/EMB2656.gff]

chr5	EVM	gene	7319665	7328019	.	+	.	ID=Pokor13059;Name=Pokor13059;
chr5	EVM	mRNA	7319665	7328019	.	+	.	ID=Pokor13059.t1;Parent=Pokor13059;Name=Pokor13059.t1;
chr5	EVM	exon	7319665	7320072	.	+	.	ID=Pokor13059.t1.exon1;Parent=Pokor13059.t1;
chr5	EVM	CDS	7319665	7320072	.	+	0	ID=Pokor13059.t1.cds1;Parent=Pokor13059.t1;
chr5	EVM	exon	7320437	7320640	.	+	.	ID=Pokor13059.t1.exon2;Parent=Pokor13059.t1;
chr5	EVM	CDS	7320437	7320640	.	+	0	ID=Pokor13059.t1.cds2;Parent=Pokor13059.t1;
chr5	EVM	exon	7321425	7321570	.	+	.	ID=Pokor13059.t1.exon3;Parent=Pokor13059.t1;
chr5	EVM	CDS	7321425	7321570	.	+	0	ID=Pokor13059.t1.cds3;Parent=Pokor13059.t1;
chr5	EVM	exon	7321803	7322071	.	+	.	ID=Pokor13059.t1.exon4;Parent=Pokor13059.t1;
chr5	EVM	CDS	7321803	7322071	.	+	2	ID=Pokor13059.t1.cds4;Parent=Pokor13059.t1;
chr5	EVM	exon	7323069	7323166	.	+	.	ID=Pokor13059.t1.exon5;Parent=Pokor13059.t1;
chr5	EVM	CDS	7323069	7323166	.	+	1	ID=Pokor13059.t1.cds5;Parent=Pokor13059.t1;
chr5	EVM	exon	7324228	7324375	.	+	.	ID=Pokor13059.t1.exon6;Parent=Pokor13059.t1;
chr5	EVM	CDS	7324228	7324375	.	+	0	ID=Pokor13059.t1.cds6;Parent=Pokor13059.t1;
chr5	EVM	exon	7324445	7324884	.	+	.	ID=Pokor13059.t1.exon7;Parent=Pokor13059.t1;
chr5	EVM	CDS	7324445	7324884	.	+	1	ID=Pokor13059.t1.cds7;Parent=Pokor13059.t1;
chr5	EVM	exon	7325081	7325592	.	+	.	ID=Pokor13059.t1.exon8;Parent=Pokor13059.t1;
chr5	EVM	CDS	7325081	7325592	.	+	0	ID=Pokor13059.t1.cds8;Parent=Pokor13059.t1;
chr5	EVM	exon	7325681	7325741	.	+	.	ID=Pokor13059.t1.exon9;Parent=Pokor13059.t1;
chr5	EVM	CDS	7325681	7325741	.	+	2	ID=Pokor13059.t1.cds9;Parent=Pokor13059.t1;
chr5	EVM	exon	7325853	7326131	.	+	.	ID=Pokor13059.t1.exon10;Parent=Pokor13059.t1;
chr5	EVM	CDS	7325853	7326131	.	+	0	ID=Pokor13059.t1.cds10;Parent=Pokor13059.t1;
chr5	EVM	exon	7326964	7327225	.	+	.	ID=Pokor13059.t1.exon11;Parent=Pokor13059.t1;
chr5	EVM	CDS	7326964	7327225	.	+	0	ID=Pokor13059.t1.cds11;Parent=Pokor13059.t1;
chr5	EVM	exon	7327688	7328019	.	+	.	ID=Pokor13059.t1.exon12;Parent=Pokor13059.t1;
chr5	EVM	CDS	7327688	7328019	.	+	1	ID=Pokor13059.t1.cds12;Parent=Pokor13059.t1;
