# Supplementary material for: Genomic insights into local adaptation and future climate-induced vulnerability of a keystone forest tree in East Asia
Source: Nat Commun. 2022 Nov 1;13:6541. doi: 10.1038/s41467-022-34206-8 (PMC9626627; doi:10.1038/s41467-022-34206-8)
Supplement: Supplementary file 8 — Source Data [file 41467_2022_34206_MOESM8_ESM.zip › Source data/supplementary_figures/gene_structure&frequencies/gene_structure/VRN1.gff]

chr5	.	gene	23713620	23716993	.	+	.	ID=Pokor14452;Name=Pokor14452;
chr5	.	mRNA	23713620	23716993	.	+	.	ID=Pokor14452.t1;Parent=Pokor14452;Name=Pokor14452.t1;
chr5	.	five_prime_UTR	23713620	23713837	.	+	.	ID=Pokor14452.t1.utr5p1;Parent=Pokor14452.t1;
chr5	.	exon	23713620	23713933	.	+	.	ID=Pokor14452.t1.exon1;Parent=Pokor14452.t1;
chr5	.	CDS	23713838	23713933	.	+	0	ID=Pokor14452.t1.cds1;Parent=Pokor14452.t1;
chr5	.	exon	23714320	23714884	.	+	.	ID=Pokor14452.t1.exon2;Parent=Pokor14452.t1;
chr5	.	CDS	23714320	23714884	.	+	0	ID=Pokor14452.t1.cds2;Parent=Pokor14452.t1;
chr5	.	exon	23714980	23715182	.	+	.	ID=Pokor14452.t1.exon3;Parent=Pokor14452.t1;
chr5	.	CDS	23714980	23715182	.	+	2	ID=Pokor14452.t1.cds3;Parent=Pokor14452.t1;
chr5	.	exon	23715357	23715624	.	+	.	ID=Pokor14452.t1.exon4;Parent=Pokor14452.t1;
chr5	.	CDS	23715357	23715624	.	+	0	ID=Pokor14452.t1.cds4;Parent=Pokor14452.t1;
chr5	.	exon	23715750	23715908	.	+	.	ID=Pokor14452.t1.exon5;Parent=Pokor14452.t1;
chr5	.	CDS	23715750	23715908	.	+	2	ID=Pokor14452.t1.cds5;Parent=Pokor14452.t1;
chr5	.	exon	23716043	23716128	.	+	.	ID=Pokor14452.t1.exon6;Parent=Pokor14452.t1;
chr5	.	CDS	23716043	23716128	.	+	2	ID=Pokor14452.t1.cds6;Parent=Pokor14452.t1;
chr5	.	exon	23716298	23716993	.	+	.	ID=Pokor14452.t1.exon7;Parent=Pokor14452.t1;
chr5	.	CDS	23716298	23716540	.	+	0	ID=Pokor14452.t1.cds7;Parent=Pokor14452.t1;
chr5	.	three_prime_UTR	23716541	23716993	.	+	.	ID=Pokor14452.t1.utr3p1;Parent=Pokor14452.t1;
