# Supplementary material for: Genomic insights into local adaptation and future climate-induced vulnerability of a keystone forest tree in East Asia
Source: Nat Commun. 2022 Nov 1;13:6541. doi: 10.1038/s41467-022-34206-8 (PMC9626627; doi:10.1038/s41467-022-34206-8)
Supplement: Supplementary file 8 — Source Data [file 41467_2022_34206_MOESM8_ESM.zip › Source data/supplementary_figures/gene_structure&frequencies/gene_structure/LSH10.gff]

LG05	.	gene	4661627	4669232	.	+	.	ID=Pokor12800;Name=Pokor12800;
LG05	.	mRNA	4661627	4669232	.	+	.	ID=Pokor12800.t1;Parent=Pokor12800;Name=Pokor12800.t1;
LG05	.	five_prime_UTR	4661627	4661772	.	+	.	ID=Pokor12800.t1.utr5p1;Parent=Pokor12800.t1;
LG05	.	exon	4661627	4662331	.	+	.	ID=Pokor12800.t1.exon1;Parent=Pokor12800.t1;
LG05	.	CDS	4661773	4662306	.	+	0	ID=Pokor12800.t1.cds1;Parent=Pokor12800.t1;
LG05	.	exon	4668738	4669232	.	+	.	ID=Pokor12800.t1.exon2;Parent=Pokor12800.t1;
LG05	.	three_prime_UTR	4662307	4662331	.	+	.	ID=Pokor12800.t1.utr3p1;Parent=Pokor12800.t1;
LG05	.	three_prime_UTR	4668738	4669232	.	+	.	ID=Pokor12800.t1.utr3p2;Parent=Pokor12800.t1;
